# Supplementary material for: Modeling Effects of Variable preBötzinger Complex Network Topology and Cellular Properties on Opioid-Induced Respiratory Depression and Recovery
Source: eNeuro. 2024 Mar 1;11(3):ENEURO.0284-23.2023. doi: 10.1523/ENEURO.0284-23.2023 (PMC10921262; doi:10.1523/ENEURO.0284-23.2023)
Supplement: Code files — Download Code files, ZIP file. [file eneuro-11-ENEURO.0284-23.2023-s001.zip]

Archive with 185 entries (165 files):
- prebot-opioid-model-main/
- prebot-opioid-model-main/.gitignore
- prebot-opioid-model-main/README.md
- prebot-opioid-model-main/brian_utils/
- prebot-opioid-model-main/brian_utils/__init__.py
- prebot-opioid-model-main/brian_utils/generators.py
- prebot-opioid-model-main/brian_utils/model_IO.py
- prebot-opioid-model-main/brian_utils/postproc.py
- prebot-opioid-model-main/brian_utils/viz.py
- prebot-opioid-model-main/figure_notebooks/
- prebot-opioid-model-main/figure_notebooks/fig1/
- prebot-opioid-model-main/figure_notebooks/fig1/fig1.ipynb
- prebot-opioid-model-main/figure_notebooks/fig1/fig1_hist.pdf
- prebot-opioid-model-main/figure_notebooks/fig1/fig1_networkx_graph.pdf
- prebot-opioid-model-main/figure_notebooks/fig1/fig1_phase_diagrams.pdf
- prebot-opioid-model-main/figure_notebooks/fig1/fig1_tbq_barplots.pdf
- prebot-opioid-model-main/figure_notebooks/fig1/fig1_traces.pdf
- prebot-opioid-model-main/figure_notebooks/fig1/fig1_zoomed_in_traces.pdf
- prebot-opioid-model-main/figure_notebooks/fig2/
- prebot-opioid-model-main/figure_notebooks/fig2/fig2.ipynb
- prebot-opioid-model-main/figure_notebooks/fig2/fig2_phase_diagrams_high_sensitivity.pdf
- prebot-opioid-model-main/figure_notebooks/fig2/fig2_phase_diagrams_low_sensitivity.pdf
- prebot-opioid-model-main/figure_notebooks/fig2/fig2_poprate_high_sensitivity.pdf
- prebot-opioid-model-main/figure_notebooks/fig2/fig2_poprate_low_sensitivity.pdf
- prebot-opioid-model-main/figure_notebooks/fig2/fig2_tbq_vs_shutdown.pdf
- prebot-opioid-model-main/figure_notebooks/fig3/
- prebot-opioid-model-main/figure_notebooks/fig3/fig3.ipynb
- prebot-opioid-model-main/figure_notebooks/fig3/fig3_barplot.pdf
- prebot-opioid-model-main/figure_notebooks/fig3/fig3_shutdown_distr.pdf
- prebot-opioid-model-main/figure_notebooks/fig3/fig3_traces.pdf
- prebot-opioid-model-main/figure_notebooks/fig5/
- prebot-opioid-model-main/figure_notebooks/fig5/fig5.ipynb
- prebot-opioid-model-main/figure_notebooks/fig5/fig5_distr.pdf
- prebot-opioid-model-main/figure_notebooks/fig5/fig5_phase_diagrams_high_gleak.pdf
- prebot-opioid-model-main/figure_notebooks/fig5/fig5_phase_diagrams_low_gleak.pdf
- prebot-opioid-model-main/figure_notebooks/fig5/fig5_phase_diagrams_random_gleak.pdf
- prebot-opioid-model-main/figure_notebooks/fig5/fig5_poprate_high_gleak.pdf
- prebot-opioid-model-main/figure_notebooks/fig5/fig5_poprate_low_gleak.pdf
- prebot-opioid-model-main/figure_notebooks/fig5/fig5_poprate_random_gleak.pdf
- prebot-opioid-model-main/figure_notebooks/fig5/fig5_tbq_barplots.pdf
- prebot-opioid-model-main/figure_notebooks/fig5/fig5_traces.pdf
- prebot-opioid-model-main/figure_notebooks/fig6and7/
- prebot-opioid-model-main/figure_notebooks/fig6and7/fig6/
- prebot-opioid-model-main/figure_notebooks/fig6and7/fig6/fig6_freq_and_amp.pdf
- prebot-opioid-model-main/figure_notebooks/fig6and7/fig6/fig6_gnap_phase_diagrams.pdf
- prebot-opioid-model-main/figure_notebooks/fig6and7/fig6/fig6_poprate.pdf
- prebot-opioid-model-main/figure_notebooks/fig6and7/fig6/fig6_tbq_barplots.pdf
- prebot-opioid-model-main/figure_notebooks/fig6and7/fig6and7.ipynb
- prebot-opioid-model-main/figure_notebooks/fig6and7/fig7/
- prebot-opioid-model-main/figure_notebooks/fig6and7/fig7/fig7_freq_and_amp.pdf
- prebot-opioid-model-main/figure_notebooks/fig6and7/fig7/fig7_gleak_phase_diagrams.pdf
- prebot-opioid-model-main/figure_notebooks/fig6and7/fig7/fig7_poprate.pdf
- prebot-opioid-model-main/figure_notebooks/fig6and7/fig7/fig7_tbq_barplots.pdf
- prebot-opioid-model-main/harris_eqs_oprmv1_gleak.yaml
- prebot-opioid-model-main/harris_eqs_oprmv1_gnap.yaml
- prebot-opioid-model-main/harris_ns_oprmv1.yaml
- prebot-opioid-model-main/simulations/
- prebot-opioid-model-main/simulations/damgo_ramp_sim/
- prebot-opioid-model-main/simulations/damgo_ramp_sim/README.md
- prebot-opioid-model-main/simulations/damgo_ramp_sim/burst_stats/
- prebot-opioid-model-main/simulations/damgo_ramp_sim/burst_stats/damgo_ramp_pcon_0.01_burst_stats.csv
- prebot-opioid-model-main/simulations/damgo_ramp_sim/burst_stats/damgo_ramp_pcon_0.01_burst_stats_copy.csv
- prebot-opioid-model-main/simulations/damgo_ramp_sim/burst_stats/damgo_ramp_pcon_0.02_burst_stats.csv
- prebot-opioid-model-main/simulations/damgo_ramp_sim/burst_stats/damgo_ramp_pcon_0.02_burst_stats_copy.csv
- prebot-opioid-model-main/simulations/damgo_ramp_sim/burst_stats/damgo_ramp_pcon_0.04_burst_stats.csv
- prebot-opioid-model-main/simulations/damgo_ramp_sim/burst_stats/damgo_ramp_pcon_0.04_burst_stats_copy.csv
- prebot-opioid-model-main/simulations/damgo_ramp_sim/burst_stats/damgo_ramp_pcon_0.08_burst_stats.csv
- prebot-opioid-model-main/simulations/damgo_ramp_sim/burst_stats/damgo_ramp_pcon_0.08_burst_stats_copy.csv
- prebot-opioid-model-main/simulations/damgo_ramp_sim/burst_stats/damgo_ramp_pcon_0.16_burst_stats.csv
- prebot-opioid-model-main/simulations/damgo_ramp_sim/burst_stats/damgo_ramp_pcon_0.16_burst_stats_copy.csv
- prebot-opioid-model-main/simulations/damgo_ramp_sim/cell_classes/
- prebot-opioid-model-main/simulations/damgo_ramp_sim/cell_classes/seed10_cell_class.npy
- prebot-opioid-model-main/simulations/damgo_ramp_sim/cell_classes/seed11_cell_class.npy
- prebot-opioid-model-main/simulations/damgo_ramp_sim/cell_classes/seed12_cell_class.npy
- prebot-opioid-model-main/simulations/damgo_ramp_sim/cell_classes/seed13_cell_class.npy
- prebot-opioid-model-main/simulations/damgo_ramp_sim/cell_classes/seed14_cell_class.npy
- prebot-opioid-model-main/simulations/damgo_ramp_sim/cell_classes/seed15_cell_class.npy
- prebot-opioid-model-main/simulations/damgo_ramp_sim/cell_classes/seed16_cell_class.npy
- prebot-opioid-model-main/simulations/damgo_ramp_sim/cell_classes/seed17_cell_class.npy
- prebot-opioid-model-main/simulations/damgo_ramp_sim/cell_classes/seed18_cell_class.npy
- prebot-opioid-model-main/simulations/damgo_ramp_sim/cell_classes/seed19_cell_class.npy
- prebot-opioid-model-main/simulations/damgo_ramp_sim/cell_classes/seed1_cell_class.npy
- prebot-opioid-model-main/simulations/damgo_ramp_sim/cell_classes/seed20_cell_class.npy
- prebot-opioid-model-main/simulations/damgo_ramp_sim/cell_classes/seed21_cell_class.npy
- prebot-opioid-model-main/simulations/damgo_ramp_sim/cell_classes/seed22_cell_class.npy
- prebot-opioid-model-main/simulations/damgo_ramp_sim/cell_classes/seed23_cell_class.npy
- prebot-opioid-model-main/simulations/damgo_ramp_sim/cell_classes/seed24_cell_class.npy
- prebot-opioid-model-main/simulations/damgo_ramp_sim/cell_classes/seed25_cell_class.npy
- prebot-opioid-model-main/simulations/damgo_ramp_sim/cell_classes/seed26_cell_class.npy
- prebot-opioid-model-main/simulations/damgo_ramp_sim/cell_classes/seed27_cell_class.npy
- prebot-opioid-model-main/simulations/damgo_ramp_sim/cell_classes/seed28_cell_class.npy
- prebot-opioid-model-main/simulations/damgo_ramp_sim/cell_classes/seed29_cell_class.npy
- prebot-opioid-model-main/simulations/damgo_ramp_sim/cell_classes/seed2_cell_class.npy
- prebot-opioid-model-main/simulations/damgo_ramp_sim/cell_classes/seed30_cell_class.npy
- prebot-opioid-model-main/simulations/damgo_ramp_sim/cell_classes/seed31_cell_class.npy
- prebot-opioid-model-main/simulations/damgo_ramp_sim/cell_classes/seed32_cell_class.npy
- prebot-opioid-model-main/simulations/damgo_ramp_sim/cell_classes/seed33_cell_class.npy
- prebot-opioid-model-main/simulations/damgo_ramp_sim/cell_classes/seed34_cell_class.npy
- prebot-opioid-model-main/simulations/damgo_ramp_sim/cell_classes/seed35_cell_class.npy
- prebot-opioid-model-main/simulations/damgo_ramp_sim/cell_classes/seed36_cell_class.npy
- prebot-opioid-model-main/simulations/damgo_ramp_sim/cell_classes/seed37_cell_class.npy
- prebot-opioid-model-main/simulations/damgo_ramp_sim/cell_classes/seed38_cell_class.npy
- prebot-opioid-model-main/simulations/damgo_ramp_sim/cell_classes/seed39_cell_class.npy
- prebot-opioid-model-main/simulations/damgo_ramp_sim/cell_classes/seed3_cell_class.npy
- prebot-opioid-model-main/simulations/damgo_ramp_sim/cell_classes/seed40_cell_class.npy
- prebot-opioid-model-main/simulations/damgo_ramp_sim/cell_classes/seed4_cell_class.npy
- prebot-opioid-model-main/simulations/damgo_ramp_sim/cell_classes/seed5_cell_class.npy
- prebot-opioid-model-main/simulations/damgo_ramp_sim/cell_classes/seed6_cell_class.npy
- prebot-opioid-model-main/simulations/damgo_ramp_sim/cell_classes/seed7_cell_class.npy
- prebot-opioid-model-main/simulations/damgo_ramp_sim/cell_classes/seed8_cell_class.npy
- prebot-opioid-model-main/simulations/damgo_ramp_sim/cell_classes/seed9_cell_class.npy
- prebot-opioid-model-main/simulations/damgo_ramp_sim/connectivity_csv/
- prebot-opioid-model-main/simulations/damgo_ramp_sim/connectivity_csv/damgo_ramp_pcon_0.01.csv
- prebot-opioid-model-main/simulations/damgo_ramp_sim/connectivity_csv/damgo_ramp_pcon_0.02.csv
- prebot-opioid-model-main/simulations/damgo_ramp_sim/connectivity_csv/damgo_ramp_pcon_0.04.csv
- prebot-opioid-model-main/simulations/damgo_ramp_sim/connectivity_csv/damgo_ramp_pcon_0.08.csv
- prebot-opioid-model-main/simulations/damgo_ramp_sim/connectivity_csv/damgo_ramp_pcon_0.16.csv
- prebot-opioid-model-main/simulations/damgo_ramp_sim/connectivity_csv/random_gl_ctrl_damgo_tbq_counts.csv
- prebot-opioid-model-main/simulations/damgo_ramp_sim/create_graphs.py
- prebot-opioid-model-main/simulations/damgo_ramp_sim/create_traces.py
- prebot-opioid-model-main/simulations/damgo_ramp_sim/damgo_ramp_analysis.ipynb
- prebot-opioid-model-main/simulations/damgo_ramp_sim/damgo_ramp_postproc.py
- prebot-opioid-model-main/simulations/damgo_ramp_sim/graph_metrics.ipynb
- prebot-opioid-model-main/simulations/damgo_ramp_sim/plot_max_fr_ld50.py
- prebot-opioid-model-main/simulations/damgo_ramp_sim/run_damgo_ramp.py
- prebot-opioid-model-main/simulations/damgo_ramp_sim/run_damgo_ramps.sh
- prebot-opioid-model-main/simulations/damgo_ramp_sim/tbq_all_networks.py
- prebot-opioid-model-main/simulations/damgo_ramp_sim/tbq_barplots.ipynb
- prebot-opioid-model-main/simulations/gleak_mod_sim/
- prebot-opioid-model-main/simulations/gleak_mod_sim/README.md
- prebot-opioid-model-main/simulations/gleak_mod_sim/burst_stats/
- prebot-opioid-model-main/simulations/gleak_mod_sim/burst_stats/gleak_dense_boxplots.pdf
- prebot-opioid-model-main/simulations/gleak_mod_sim/burst_stats/gleak_mod_amp_irreg.csv
- prebot-opioid-model-main/simulations/gleak_mod_sim/burst_stats/gleak_mod_avg_amps.csv
- prebot-opioid-model-main/simulations/gleak_mod_sim/burst_stats/gleak_mod_avg_freqs.csv
- prebot-opioid-model-main/simulations/gleak_mod_sim/burst_stats/gleak_mod_freq_irreg.csv
- prebot-opioid-model-main/simulations/gleak_mod_sim/burst_stats/gleak_sparse_boxplots.pdf
- prebot-opioid-model-main/simulations/gleak_mod_sim/burst_stats/seed1to40_damgo_to_high_gleak_burst_stats.csv
- prebot-opioid-model-main/simulations/gleak_mod_sim/burst_stats/seed1to40_damgo_to_low_gleak_burst_stats.csv
- prebot-opioid-model-main/simulations/gleak_mod_sim/burst_stats/seed1to40_gleak_burst_stats.csv
- prebot-opioid-model-main/simulations/gleak_mod_sim/burst_stats/seed1to40_gleak_high_con_burst_stats.csv
- prebot-opioid-model-main/simulations/gleak_mod_sim/burst_stats/seed1to40_gleak_mod_burst_stats.csv
- prebot-opioid-model-main/simulations/gleak_mod_sim/burst_stats/seed1to40_high_con_burst_stats.csv
- prebot-opioid-model-main/simulations/gleak_mod_sim/get_gleak_burst_stats.py
- prebot-opioid-model-main/simulations/gleak_mod_sim/gleak_burst_analysis.ipynb
- prebot-opioid-model-main/simulations/gleak_mod_sim/gleak_count_tbq.py
- prebot-opioid-model-main/simulations/gleak_mod_sim/gleak_mod_tbq_counts.csv
- prebot-opioid-model-main/simulations/gleak_mod_sim/run_gleak_mod.py
- prebot-opioid-model-main/simulations/gleak_mod_sim/run_gleak_mods.sh
- prebot-opioid-model-main/simulations/gleak_mod_sim/run_gleak_synblock.py
- prebot-opioid-model-main/simulations/gleak_mod_sim/run_gleak_synblock.sh
- prebot-opioid-model-main/simulations/gnap_mod_sim/
- prebot-opioid-model-main/simulations/gnap_mod_sim/README.md
- prebot-opioid-model-main/simulations/gnap_mod_sim/burst_stats/
- prebot-opioid-model-main/simulations/gnap_mod_sim/burst_stats/gnap_mod_amp_irreg.csv
- prebot-opioid-model-main/simulations/gnap_mod_sim/burst_stats/gnap_mod_avg_amps.csv
- prebot-opioid-model-main/simulations/gnap_mod_sim/burst_stats/gnap_mod_avg_freqs.csv
- prebot-opioid-model-main/simulations/gnap_mod_sim/burst_stats/gnap_mod_burst_stats.csv
- prebot-opioid-model-main/simulations/gnap_mod_sim/burst_stats/gnap_mod_freq_irreg.csv
- prebot-opioid-model-main/simulations/gnap_mod_sim/burst_stats/gnap_mod_network_data.csv
- prebot-opioid-model-main/simulations/gnap_mod_sim/burst_stats/seed1to40_con20_burst_stats.csv
- prebot-opioid-model-main/simulations/gnap_mod_sim/explore_network.ipynb
- prebot-opioid-model-main/simulations/gnap_mod_sim/get_burst_stats.py
- prebot-opioid-model-main/simulations/gnap_mod_sim/gnap_burst_analysis.ipynb
- prebot-opioid-model-main/simulations/gnap_mod_sim/gnap_count_tbq.py
- prebot-opioid-model-main/simulations/gnap_mod_sim/gnap_mod_tbq_counts.csv
- prebot-opioid-model-main/simulations/gnap_mod_sim/quickstart.ipynb
- prebot-opioid-model-main/simulations/gnap_mod_sim/run_gnap_mod.py
- prebot-opioid-model-main/simulations/gnap_mod_sim/run_gnap_mods.sh
- prebot-opioid-model-main/simulations/gnap_mod_sim/run_gnap_synblock.py
- prebot-opioid-model-main/simulations/gnap_mod_sim/run_synblock_clouds.sh
- prebot-opioid-model-main/simulations/gnap_mod_sim/run_synblock_grids.sh
- prebot-opioid-model-main/simulations/targeted_damgo_sim/
- prebot-opioid-model-main/simulations/targeted_damgo_sim/README.md
- prebot-opioid-model-main/simulations/targeted_damgo_sim/compare_sensitivity.ipynb
- prebot-opioid-model-main/simulations/targeted_damgo_sim/high_gl_ctrl_damgo_tbq_counts.csv
- prebot-opioid-model-main/simulations/targeted_damgo_sim/low_gl_ctrl_damgo_tbq_counts.csv
- prebot-opioid-model-main/simulations/targeted_damgo_sim/run_targeted_damgo.sh
- prebot-opioid-model-main/simulations/targeted_damgo_sim/run_targeted_damgo_ramps.sh
- prebot-opioid-model-main/simulations/targeted_damgo_sim/targeted_damgo.py
- prebot-opioid-model-main/simulations/targeted_damgo_sim/targeted_damgo_ramp.py
- prebot-opioid-model-main/simulations/targeted_damgo_sim/targeted_damgo_synblock.py
- prebot-opioid-model-main/simulations/targeted_damgo_sim/tbq_all_networks.py
- prebot-opioid-model-main/simulations/targeted_damgo_sim/tbq_barplots.ipynb
- prebot-opioid-model-main/simulations/targeted_damgo_sim/thresholds.csv
