# Supplementary material for: Modeling Effects of Variable preBötzinger Complex Network Topology and Cellular Properties on Opioid-Induced Respiratory Depression and Recovery
Source: eNeuro. 2024 Mar 1;11(3):ENEURO.0284-23.2023. doi: 10.1523/ENEURO.0284-23.2023 (PMC10921262; doi:10.1523/ENEURO.0284-23.2023)
Supplement: Code files — Download Code files, ZIP file. [file eneuro-11-ENEURO.0284-23.2023-s001.zip › prebot-opioid-model-main/README.md]

# Modeling of opioids in the Pre-Bötzinger complex

This repository uses the [Brian 2](https://brian2.readthedocs.io/en/stable/) neural simulator (Python) to run computational experiments on the neuronal networks of the Pre-Bötzinger complex. 

## Subdirectories and files
- **brian_utils/** - Utility functions to be used for postprocessing and analysis
- **data/** - .pkl files of each experiment, which contain population monitors and spike monitors (refer to Brian docs). Note: these files are not on GitHub due to storage constraints.
- **simulations/** - Subdirectories for each type of simulation. Each contains simulation scripts, network and burst statistics, and exploratory analyses
- **figure_notebooks/** - Jupyter notebooks for generating the figures in the manuscript
- **harris_eqs_oprmv1_gnap.yaml** - Contains Hodgkin-Huxley style equations to be parsed by the experiment scripts 
- **harris_ns_oprmv1.yaml** - Contains constant parameters

### Disclaimer
- The filepaths specified in each script pertain to the WWU Computer Science Linux systems. To run our code on a different machine, you will need to modify filepaths and ensure that all the necessary packages are installed.
