# Supplementary material for: Modeling Effects of Variable preBötzinger Complex Network Topology and Cellular Properties on Opioid-Induced Respiratory Depression and Recovery
Source: eNeuro. 2024 Mar 1;11(3):ENEURO.0284-23.2023. doi: 10.1523/ENEURO.0284-23.2023 (PMC10921262; doi:10.1523/ENEURO.0284-23.2023)
Supplement: Code files — Download Code files, ZIP file. [file eneuro-11-ENEURO.0284-23.2023-s001.zip › prebot-opioid-model-main/figure_notebooks/fig2/fig2.ipynb]

# %% [code]
import numpy as np
import pandas as pd
from scipy import stats
import matplotlib.pyplot as plt
import seaborn as sns
import networkx as nx
from itertools import count
import pickle
import sys
sys.path.append('../..')
import brian_utils.postproc as bup
from brian2 import *

# %% [code]
path = '/research/harris/prebot_opioid_model'

# %% [code]
shutdown_vals = pd.read_csv(f'{path}/damgo_ramp_sim/connectivity_csv/damgo_ramp_pcon_0.01.csv', usecols=['run_seed', 'I_opioid_shutdown']) 
# look at shutdown values to decide which seeds to use for the figure
shutdown_vals['I_opioid_shutdown'].head(40)

# %% [code]
# choose a low sensitivity seed and a high sensitivity seed
low_sensitivity_seed = 4
high_sensitivity_seed = 32

# %% [markdown]
### Panel A

# %% [code]
def plot_pop_rate(rate, sensitivity):
    ctrl_t = (30*second, 60*second)
    damgo_t = (70*second, 100*second)

    binsize = 25 * ms
    smoothed_pop_rate = bup.smooth_saved_rate(rate, binsize)
    burst_stats = bup.pop_burst_stats(rate['t'], smoothed_pop_rate, height = 4, prominence = 10)
    fig, ax = plt.subplots(2,2, figsize=(10,10))
    
    i = 0
    for t in [ctrl_t, damgo_t]:
        rate_idxs = np.where((rate['t'] >= t[0]) & (rate['t'] < t[1]))[0]
        ax[0,i].set_xlim(t)
        ax[0,i].set_xticks([])
        ax[0,i].set_ylim(0,40)
        ax[0,i].set_yticks(np.arange(0,41,10))
        ax[0,i].plot(rate['t'][rate_idxs], smoothed_pop_rate[rate_idxs], 'k', linewidth=1, alpha=0.5)
        ax[0,i].plot(burst_stats['Peak Times'], smoothed_pop_rate[burst_stats['Peak Samples']], ".", c = "tab:gray")
        ax[0,i].set_xlabel('Time (30 s)')
        ax[0,i].set_ylabel('FR\n(Hz/cell)')
        
        burst_idxs = (burst_stats['Onset Times'] >= t[0]) & (burst_stats['Offset Times'] < t[1])
        burst_window = burst_stats[burst_idxs]
        #burst_window = burst_window.iloc[1:-1]
        for j, burst in burst_window.iterrows():
            ax[1,i].plot(rate['t'][rate_idxs], smoothed_pop_rate[rate_idxs], 'b', linewidth=1, alpha=0.5, c = 'k')
            ax[1,i].plot(burst_window['Peak Times'], smoothed_pop_rate[burst_window['Peak Samples']], ".", c = "tab:gray", markersize=10)
            ax[1,i].axvline(x=burst['Peak Times'], linestyle = '--', c = 'k')
            ax[1,i].axvline(x=burst['Onset Times'], linestyle = '--', c = 'silver', alpha = 0.2)
            ax[1,i].axvline(x=burst['Offset Times'], linestyle = '--', c = 'silver', alpha = 0.2)
            ax[1,i].set_xlim(burst['Peak Times']-1.5, burst['Peak Times']+1.5)
            ax[1,i].set_ylabel('FR\n (Hz/cell)')
            ax[1,i].set_xticks([])
            ax[1,i].set_yticks(np.arange(0,41,10))
            ax[1,i].set_ylim(0,40)
            ax[1,i] = ax[1,i].twiny()
            
        i+=1 

    #plt.savefig(f'fig2_poprate_{sensitivity}_sensitivity.pdf')

# %% [code]
with open(f'{path}/data/gleak_mod_pkls/seed{low_sensitivity_seed}-gleak-01_vars.pkl','rb') as fid:
    low_sensitivity_data = pickle.load(fid)
    low_sensitivity_rate = low_sensitivity_data['ratemonitor']
    
with open(f'{path}/data/gleak_mod_pkls/seed{high_sensitivity_seed}-gleak-01_vars.pkl','rb') as fid:
    high_sensitivity_data = pickle.load(fid)
    high_sensitivity_rate = high_sensitivity_data['ratemonitor']

# %% [code]
plot_pop_rate(low_sensitivity_rate, sensitivity='low')
plot_pop_rate(high_sensitivity_rate, sensitivity='high')

# %% [markdown]
### Panel B

# %% [code]
def plot_phase_diagrams(run_seed, sensitivity='low'): 
    f = plt.figure(figsize=(9,8))
    f.tight_layout()
    g = f.add_gridspec(2, 2)

    data_list = []
    with open(f'{path}/data/gnap_synblock_pkls/clouds_pkls/seed{run_seed}-control_clouds_vars.pkl','rb') as fid1:
        control_data = pickle.load(fid1)

    with open(f'{path}/data/gnap_synblock_pkls/clouds_pkls/seed{run_seed}-damgo_clouds_vars.pkl','rb') as fid2:
        damgo_data = pickle.load(fid2)

    with open(f'{path}/data/gnap_synblock_pkls/grid_pkls/control_grid_vars.pkl','rb') as fid1:
        grid_control_data = pickle.load(fid1)

    with open(f'{path}/data/gnap_synblock_pkls/grid_pkls/damgo_grid_vars.pkl','rb') as fid2:
        grid_damgo_data = pickle.load(fid2)

    data_list.append([control_data, grid_control_data, 'Control'])
    data_list.append([damgo_data, grid_control_data, 'DAMGO'])

    for i in [0,1]: # to handle subplotting
        data_list = []
        data_list.append([control_data, grid_control_data, 'Control'])
        if i == 0:
            data_list.append([damgo_data, grid_control_data, 'DAMGO'])
        else:
            data_list.append([damgo_data, grid_damgo_data, 'DAMGO'])
        j = 0
        for data in data_list:
            neurons = data[0]['neurongroup']
            ts = data[0]['spikemonitor']['t']
            spike_idx = data[0]['spikemonitor']['i']
            train = bup.create_train(ts,spike_idx)
            cell_int, cell_class = bup.find_bursters_pk_ISI(train,300,)

            #state = data[1]['statemonitor']
            grid_neurons = data[1]['neurongroup']
            ts = data[1]['spikemonitor']['t']
            spike_idx = data[1]['spikemonitor']['i']
            train = bup.create_train(ts,spike_idx)
            grid_cell_int, grid_cell_class = bup.find_bursters_pk_ISI(train,400,)

            ax = f.add_subplot(g[i,j])

    #       comment this loop to get rid of phase boundaries (in case we use Illustrator or Inkscape instead)
            for neuron in range(len(grid_cell_int)):
                if grid_cell_int[neuron] == 0:
                    #ax.plot(grid_neurons['g_l'][neuron]/nS, grid_neurons['g_nap'][neuron]/nS, c='tab:purple', alpha=0.3)
                    ax.scatter(grid_neurons['g_l'][neuron]/nS, grid_neurons['g_nap'][neuron]/nS, c='tab:purple', marker='s', s=225, alpha=0.3)

                if grid_cell_int[neuron] == 1:
                    #ax.plot(grid_neurons['g_l'][neuron]/nS, grid_neurons['g_nap'][neuron]/nS, c='gold', alpha=0.3)
                    ax.scatter(grid_neurons['g_l'][neuron]/nS, grid_neurons['g_nap'][neuron]/nS, c='gold', marker='s',s=225, alpha=0.3)

                if grid_cell_int[neuron] == 2:
                    #ax.plot(grid_neurons['g_l'][neuron]/nS, grid_neurons['g_nap'][neuron]/nS, c='tab:cyan', alpha=0.3)
                    ax.scatter(grid_neurons['g_l'][neuron]/nS, grid_neurons['g_nap'][neuron]/nS, c='tab:cyan', marker='s',s=225, alpha=0.3)


            if i == 0:
                for neuron in range(len(cell_int)):
                    if (neuron >= 0 and neuron < 60) or neuron >= 180:
                        if cell_int[neuron] == 0:
                            ax.scatter(neurons['g_l'][neuron]/nS, neurons['g_nap'][neuron]/nS, c='tab:purple', edgecolor='k', alpha=0.7)

                        if cell_int[neuron] == 1:
                            ax.scatter(neurons['g_l'][neuron]/nS, neurons['g_nap'][neuron]/nS, c='gold', edgecolor='k', alpha=0.7)

                        if cell_int[neuron] == 2:
                            ax.scatter(neurons['g_l'][neuron]/nS, neurons['g_nap'][neuron]/nS, c='tab:cyan', edgecolor='k', alpha=0.7)
            else:
                for neuron in range(len(cell_int)):
                    if neuron >= 60 and neuron < 180:
                        if cell_int[neuron] == 0:
                            ax.scatter(neurons['g_l'][neuron]/nS, neurons['g_nap'][neuron]/nS, c='tab:purple', edgecolor='k', alpha=0.7)

                        if cell_int[neuron] == 1:
                            ax.scatter(neurons['g_l'][neuron]/nS, neurons['g_nap'][neuron]/nS, c='gold', edgecolor='k', alpha=0.7)

                        if cell_int[neuron] == 2:
                            ax.scatter(neurons['g_l'][neuron]/nS, neurons['g_nap'][neuron]/nS, c='tab:cyan', edgecolor='k', alpha=0.7)

            ax.set_title('')
            ax.set_xlim(0.3,1.4)
            ax.set_ylim(0.6,1.4)
            ax.set_xlabel(r'$g_{Leak} (nS)$')
            if j == 0:
                ax.set_ylabel(r'$g_{NaP} (nS)$')
            else:
                ax.set_ylabel('')
                ax.set_yticks([])

            j+=1

    plt.savefig(f'fig2_phase_diagrams_{sensitivity}_sensitivity.pdf')

# %% [code]
plot_phase_diagrams(low_sensitivity_seed, 'low')

# %% [code]
plot_phase_diagrams(high_sensitivity_seed, 'high')

# %% [markdown]
### Panel C

# %% [code]
tbq_df = pd.read_csv(f'{path}/synblock_sim/ctrl_damgo_tbq_counts.csv')
tbq_df['Sensitivity'] = np.nan
tbq_df['I_opioid_shutdown'] = shutdown_vals['I_opioid_shutdown']

# %% [code]
fig, ax = plt.subplots(2,3, figsize=(15,10), sharey=True)
for i in range(2):
    for j in range(3):
        ax[i,j].spines['top'].set_visible(False)
        ax[i,j].spines['right'].set_visible(False)

conds = ['ctrl', 'damgo']
cells = ['t', 'b', 'q']
colors = ['gold', 'tab:purple', 'tab:cyan']
for i in range(len(conds)):
    cond = conds[i]
    for j in range(len(cells)):
        cell = cells[j]
        x = tbq_df[f'{cond}_{cell}_count']
        y = tbq_df['I_opioid_shutdown']
        sns.scatterplot(x=x, y=y, ax=ax[i,j], color=colors[j], edgecolor='k')
        fit = stats.linregress(x,y)
        label = rf'$p$ = {round(fit.pvalue,4)}, $R^2$ = {round(fit.rvalue**2, 4)}'
        sns.lineplot(x, fit.slope*x + fit.intercept, ax=ax[i,j], color=colors[j], linewidth=3, label=label)
        
plt.savefig('tbq_counts_x_opioid_shutdown.pdf')
