# Supplementary material for: Modeling Effects of Variable preBötzinger Complex Network Topology and Cellular Properties on Opioid-Induced Respiratory Depression and Recovery
Source: eNeuro. 2024 Mar 1;11(3):ENEURO.0284-23.2023. doi: 10.1523/ENEURO.0284-23.2023 (PMC10921262; doi:10.1523/ENEURO.0284-23.2023)
Supplement: Code files — Download Code files, ZIP file. [file eneuro-11-ENEURO.0284-23.2023-s001.zip › prebot-opioid-model-main/harris_ns_oprmv1.yaml]

Cm: 21.0*pfarad
E_ca: 0.0*volt
E_k: -85.0*mvolt
E_l: -58.0*mvolt
E_na: 50.0*mvolt
E_excit: 0.0*volt
E_inhib: -70*mvolt
Qs: 0.*mvolt
sigma: 0.185
sh: 5.0*mvolt
sm: -5.0*mvolt
smp: -6.0*mvolt
sn: -4.0*mvolt
ssyn: -3.0*mvolt
vh: -48.0*mvolt
vm: -34.0*mvolt
vmp: -40.0*mvolt
vn: -29.0*mvolt
tau_syn: 15.0*msecond
tau_nb: 10*ms
tau_hb: 10*second
gamma: 0.00368
phi_m: 5.02e+17
k1: 18.2 * khertz
k2: 4.07 * khertz
p: 0.981
G_f0: 36.5 * hertz
kf: 121. * hertz
G_b0: 14.3 * hertz
kb: 131. * hertz
q: 1.45
G_a1: 1.93 * khertz
G_a2: 3.38 * khertz
G_d1: 108. * hertz
G_d2: 11.5 * hertz
G_r0: 0.33 * hertz
chr2v0: 43. * mvolt
chr2v1: 17.1 * mvolt
E_chr2: 0. * volt
sensor_thresh: 100
