# Supplementary material for: Modeling Effects of Variable preBötzinger Complex Network Topology and Cellular Properties on Opioid-Induced Respiratory Depression and Recovery
Source: eNeuro. 2024 Mar 1;11(3):ENEURO.0284-23.2023. doi: 10.1523/ENEURO.0284-23.2023 (PMC10921262; doi:10.1523/ENEURO.0284-23.2023)
Supplement: Code files — Download Code files, ZIP file. [file eneuro-11-ENEURO.0284-23.2023-s001.zip › prebot-opioid-model-main/simulations/damgo_ramp_sim/burst_stats/damgo_ramp_pcon_0.01_burst_stats.csv]

	Peak Samples	Peak Times	Burst Width	Burst Amp	Onset Times	Offset Times	PBI	IBI	Frequency	Period	Peaks	run_seed
0	63749	3.18745	1.2993776964492945	3.5726795911683453	2.6858	3.9852000000000003	1.5928000000000004	2.8921500000000004	0.3312409943854651	3.0189500000000002	22.683740708875266	1
1	124128	6.2064	1.1809787188504002	3.316706044594582	5.578	6.7589500000000005	1.4665	2.6475	0.4001040270470323	2.4993499999999997	30.79925117034664	1
2	174115	8.70575	1.08664060030618	4.001911899041531	8.22545	9.312100000000001	1.5523999999999987	2.6389999999999993	0.3811992528494644	2.6233000000000004	36.40358367827497	1
3	226581	11.32905	1.1066999241099926	3.9946318903224736	10.86445	11.97115	1.5013500000000004	2.6080500000000004	0.3842902159711014	2.6022	37.09131283668228	1
4	278625	13.93125	1.110850143641673	3.97609188072952	13.47255	14.583400000000001	1.563550000000001	2.674400000000002	0.3671408903166589	2.723750000000001	36.56844454978294	1
5	333100	16.655	1.1233335779543034	4.0108800785002074	16.146900000000002	17.27025	1.5641999999999996	2.687549999999998	0.3852970640363718	2.5954000000000015	36.1727597860881	1
6	385008	19.250400000000003	1.0637912413502024	4.002920816410693	18.834500000000002	19.898300000000003	1.6524999999999999	2.7163000000000004	0.3628447024673444	2.7559999999999967	36.91370697269505	1
7	440128	22.0064	1.112356768961993	3.929639974468543	21.550800000000002	22.66315	1.5695000000000014	2.6818500000000007	0.381970970206264	2.618000000000002	36.055070325327	1
8	492488	24.6244	1.0230714884307004	3.946566905039255	24.23265	25.2557	1.5230999999999995	2.546150000000001	0.3794346423828495	2.6355000000000004	37.53904722343418	1
9	545198	27.259900000000002	1.0618897139754728	4.030550410966256	26.778750000000002	27.84065	1.4693000000000005	2.5311999999999983	0.3979545137990727	2.5128500000000003	36.42804176361291	1
10	595455	29.772750000000002	1.0613738928960346	3.958461836003231	29.30995	30.371350000000003	1.5398999999999994	2.6012500000000003	0.3884324807240383	2.574449999999999	36.81539109334547	1
11	646944	32.3472	1.062029796616279	3.9967793917311454	31.911250000000003	32.97325	1.526600000000002	2.5886500000000012	0.38562393953416585	2.593200000000003	36.773759023981626	1
12	698808	34.940400000000004	1.0757290202673875	3.9018863026052166	34.499900000000004	35.5756	1.5394000000000005	2.61515	0.38488184127472885	2.5981999999999985	35.56462786152533	1
13	750772	37.5386	1.0481750059616577	4.0215010105413285	37.115	38.1632	1.5309499999999971	2.579099999999997	0.37781471966147817	2.646799999999999	37.53458291593536	1
14	803708	40.1854	1.0901024177394634	3.772955545615215	39.6941	40.7842	1.5103500000000025	2.600450000000002	0.3942440370589389	2.5365000000000038	34.33638864014471	1
15	854438	42.721900000000005	1.0148710752262617	3.867268710812013	42.29455	43.309450000000005	1.6214999999999975	2.63635	0.3812355845294601	2.623049999999999	36.640179185219374	1
16	906899	45.344950000000004	1.0634108534274507	3.808239428831328	44.9309	45.9943	1.5206499999999963	2.5840499999999977	0.3784438389343029	2.642399999999995	35.15090357419424	1
17	959747	47.98735	1.0737528137567744	3.852902684458769	47.51495	48.588750000000005	1.570450000000001	2.644200000000005	0.3737968414166893	2.6752500000000055	36.281864277088175	1
18	1013252	50.662600000000005	1.0756690832990106	3.9311318319278037	50.159200000000006	51.23485	1.5403500000000037	2.6159999999999997	0.40106683778851754	2.4933499999999995	35.12925300765512	1
19	1063119	53.155950000000004	1.0302052835185198	3.9022986078312414	52.775200000000005	53.805400000000006	1.530850000000001	2.5610500000000016	0.3779432329264148	2.6458999999999975	37.62784203681397	1
20	1116037	55.80185	1.0509348693995622	3.832612075573639	55.33625	56.3872	1.567299999999996	2.618249999999996	0.39380931752845205	2.5393000000000043	34.649369289192265	1
21	1166823	58.341150000000006	1.0336928888533032	3.913988032744392	57.9545	58.988200000000006	1.566199999999995	2.599899999999998	0.3639142617999207	2.7478999999999942	37.164455462984336	1
22	1221781	61.08905	1.10636494160241	3.8614968088389006	60.55435	61.660700000000006	1.6382499999999993	2.7446000000000055	0.3735106263773201	2.6773000000000025	34.37430982698724	1
23	1275327	63.76635	1.0879248052865849	3.875657857993616	63.298950000000005	64.3869	1.5166499999999985	2.6045500000000033	0.3666293926784119	2.7275499999999937	35.99750542454595	1
24	1329878	66.4939	1.1501007579403582	3.566440888547696	65.90350000000001	67.0536	1.575249999999997	2.7253499999999917	0.3972589134968709	2.517250000000004	32.41626358590038	1
25	1380223	69.01115	1.0170097500433564	3.881785551670781	68.6289	69.6459	1.5165499999999952	2.5335500000000053	0.36591836361307806	2.732849999999999	36.71566771237225	1
26	1434880	71.744	1.1080980596297187	3.6435377306645087	71.16245	72.27055	1.6592500000000001	2.7673499999999933	0.3870493294370359	2.5836500000000058	33.45048922138275	1
27	1486553	74.32765	1.0601728918720155	3.8812916387140888	73.92975	74.98995000000001	1.5237499999999926	2.5839	0.3560682938987706	2.8084499999999935	36.39007289164197	1
28	1542722	77.1361	1.123841594782495	3.6786064179258062	76.51365	77.6375	1.5970499999999959	2.7209000000000003	0.3892716727003777	2.5688999999999993	33.29521632309949	1
29	1594100	79.705	1.116132736833219	3.763113669407236	79.23455	80.3507	1.5731499999999983	2.689300000000003	0.353257029814892	2.8308000000000106	35.26298385278044	1
30	1650716	82.53580000000001	1.1199119493976935	3.4352997146929383	81.9239	83.0438	1.6151499999999999	2.7351000000000028	0.3825554705432302	2.61399999999999	31.295576543460378	1
31	1702996	85.1498	1.0759803592761397	3.8441649892948817	84.659	85.735	1.5562500000000057	2.632249999999999	0.3696516033638287	2.7052500000000066	36.86246201607838	1
32	1757101	87.85505	1.1490814857925522	3.565201185651656	87.2912	88.44030000000001	1.6098999999999961	2.7590000000000003	0.36249614847842204	2.758650000000003	32.37945724848588	1
33	1812274	90.61370000000001	1.117257715391391	3.6306407169992063	90.05025	91.1675	1.531800000000004	2.6491000000000042	0.3856388106899089	2.5930999999999926	32.88201495407351	1
34	1864136	93.2068	1.0572755275179981	3.5971070336115645	92.69930000000001	93.7566	1.6303999999999945	2.6876499999999908	0.3792188092529389	2.6370000000000005	32.93435635535654	1
35	1916876	95.8438	1.0194504709340515	3.7546484997382663	95.387	96.40645	1.6171999999999969	2.636650000000003	0.3684802034010712	2.713850000000008	35.7128952462348	1
36	1971153	98.55765000000001	1.0586934840877191	3.645353629604859	98.0236	99.0823	1.640650000000008	2.6993500000000097	0.37978769867644024	2.6330499999999972	32.49895258142365	1
37	2023814	101.1907	1.1068964429341024	3.7690764994180057	100.72295000000001	101.82985000000001	1.6041000000000025	2.7109999999999985	0.34960145434205026	2.8603999999999985	36.06675765257857	1
38	2081022	104.0511	1.072754887933517	3.362523903845741	103.43395000000001	104.50670000000001	1.5360999999999905	2.6088499999999897	0.3937395412934347	2.539749999999998	30.914633387691715	1
39	2131817	106.59085	1.1873613337300253	3.519248135900799	106.0428	107.23015000000001	1.665549999999996	2.8529000000000053	0.3287689247612311	3.041650000000004	32.68899743256209	1
40	2192650	109.63250000000001	1.197741977855703	3.3296739602521512	108.8957	110.09345	1.5754500000000036	2.773150000000001	0.37698861494382974	2.6525999999999925	30.673875569764256	1
41	2245702	112.2851	1.1457945227871185	3.5827279813880395	111.66885	112.81465	1.6174500000000052	2.7632499999999993	0.33841520161085514	2.9549500000000104	33.5892513255729	1
42	2304801	115.24005000000001	1.3157158884296893	3.3497430716556487	114.4321	115.74785	1.6760499999999894	2.991749999999996	0.3565253043834784	2.804850000000002	28.966354313264958	1
43	2360898	118.04490000000001	1.149702114253887	3.6058341509334753	117.42385	118.57355000000001	1.4962499999999892	2.645949999999999	0.3499501321061762	2.857549999999989	32.0674360712665	1
44	2418049	120.90245	1.3036027724544286	3.3670796414126833	120.0698	121.3734	1.6821500000000071	2.98575000000001	0.37998252080404166	2.6317000000000093	28.690904258007546	1
45	2470683	123.53415000000001	1.0303135815118674	3.6584772621723793	123.05555000000001	124.08585000000001	1.5085499999999996	2.5388499999999965	0.37392962644430483	2.674299999999988	32.72148232675533	1
46	2524169	126.20845	1.0624899508579635	3.536637556482855	125.59445000000001	126.65690000000001	1.6538500000000056	2.7163500000000056	0.3930276888006747	2.5443500000000085	29.93311275492512	1
47	2575056	128.7528	1.0425470176475822	3.69710138719584	128.31075	129.35330000000002	1.4905499999999847	2.5330999999999904	0.34221378094896027	2.922149999999988	34.95112068194743	1
48	2633499	131.67495	1.3173352154660505	3.0058110266697255	130.84390000000002	132.16125	1.725149999999985	3.0424999999999898	0.3635966985419759	2.75030000000001	27.022655226872494	1
49	2688505	134.42525	1.0959328457986703	3.5396320698300947	133.8864	134.9823	1.565100000000001	2.6610500000000172	0.346020761245673	2.890000000000015	32.15157390963545	1
50	2746305	137.31525000000002	1.333258123150142	3.14370300857561	136.5474	137.88065	1.6725000000000136	3.005750000000006	0.36924213052709415	2.7082499999999925	27.901912739351893	1
51	2800470	140.0235	0.9976165922109737	3.5336345607371804	139.55315000000002	140.55075	1.5717500000000086	2.569349999999986	0.35561877667141034	2.8119999999999834	32.206950810464676	1
52	2856710	142.8355	1.2142142552497563	3.3418972028622065	142.12255000000002	143.33675	1.5226499999999987	2.7368999999999915	0.35591621732244166	2.809650000000005	29.838079049797543	1
53	2912903	145.64515	1.2748680039284053	3.19068911563631	144.85945	146.1343	1.6063000000000045	2.8811500000000194	0.3675322050094622	2.720850000000013	27.044523147517133	1
54	2967320	148.366	1.125555948194489	3.6637938140185753	147.74055	148.86610000000002	1.2557499999999777	2.3812999999999818	0.366979210627717	2.724950000000007	29.83583857886356	1
55	3021819	151.09095000000002	1.6713930658567	1.962897431146036	150.1219	151.79330000000002	1.5660000000000025	3.237400000000008	0.3820658299425009	2.6173499999999876	11.782732179161371	1
56	3074166	153.7083	0.9613856761729578	3.7804547786005074	153.35930000000002	154.32065	1.641600000000011	2.6030000000000086	0.3549119818285067	2.8175999999999988	35.83732618729441	1
57	3130518	156.5259	1.0784335031551542	3.5311891144060006	155.9623	157.04070000000002	1.6356999999999857	2.7141499999999894	0.34651235316539125	2.8858999999999924	31.129974740582846	1
58	3188236	159.4118	1.1861419632247183	2.987058760188468	158.67645000000002	159.86255	1.605150000000009	2.7913000000000068	0.3842237719247673	2.6026500000000112	23.47896907643426	1
59	3240289	162.01445	1.1149891711421778	3.7673925141071543	161.4677	162.58270000000002	1.7825499999999863	2.8975499999999954	0.3363945234971571	2.9727000000000032	34.056168240682965	1
60	3299743	164.98715	1.1055541590517852	3.1504286085081254	164.36525	165.4708	1.4898000000000025	2.5953499999999963	0.41004613018964653	2.438749999999999	27.196450287291544	1
61	3348518	167.4259	1.0055799722403753	3.5698282472603395	166.9606	167.96620000000001	1.759900000000016	2.7654500000000155	0.33083552511868736	3.022649999999999	31.93205520477084	1
62	3408971	170.44855	1.1939536454458255	3.0962072542745815	169.7261	170.92005	1.6973500000000001	2.891300000000001	0.3721207159602584	2.6872999999999934	25.96344350896188	1
63	3462717	173.13585	1.0470815060505876	3.4091439481724066	172.61735000000002	173.66445000000002	1.808400000000006	2.8554499999999905	0.3459489379367598	2.8906000000000063	30.252330703308772	1
64	3520529	176.02645	1.114096243416681	3.435768405902426	175.4728	176.5869	1.7304499999999905	2.844549999999998	0.35347554832894496	2.829049999999995	29.572429845820018	1
65	3577110	178.8555	1.0827886188239557	3.3733549200533055	178.31740000000002	179.40015	1.7139000000000237	2.7967000000000155	0.3450953325856265	2.897750000000002	29.67498806244868	1
66	3635065	181.75325	1.1567159265988507	3.2058852800787747	181.1141	182.2708	1.4535999999999945	2.6103499999999826	0.35433349868896485	2.8222000000000094	27.603406615776738	1
67	3691509	184.57545000000002	1.2827632068429375	2.8133078814212453	183.72445000000002	185.0072	1.4853000000000236	2.7680500000000166	0.36800559368502644	2.717349999999982	22.820708336336246	1
68	3745856	187.2928	1.1685449713775888	2.8045213361545933	186.49245000000002	187.661	1.5542000000000087	2.7227499999999907	0.39790700913196647	2.513149999999996	23.504247198474168	1
69	3796119	189.80595	1.1953345438398189	3.0734939845460403	189.21525	190.41060000000002	1.6315500000000043	2.826899999999995	0.35285815102328827	2.834000000000003	28.138254757929985	1
70	3852799	192.63995	1.1577221397500252	3.0833864609234567	192.04215000000002	193.19985	1.6402500000000089	2.798000000000002	0.35283947568053636	2.8341500000000224	26.355635883517103	1
71	3909482	195.47410000000002	1.1244093436187599	3.1333105655614304	194.8401	195.96455	1.762849999999986	2.8872499999999945	0.36099779791343467	2.770099999999985	27.41092264683006	1
72	3964884	198.2442	1.1073243112047668	3.366425392367365	197.72735	198.8347	1.7129999999999939	2.820300000000003	0.3272679670113891	3.0555999999999983	29.662274003858432	1
73	4025996	201.2998	1.159650712062372	2.819185321319914	200.54765	201.7073	1.6647000000000105	2.8243500000000097	0.3912133481994402	2.5561500000000024	22.43001440344206	1
74	4077119	203.85595	1.0517741197626806	3.326996516075564	203.372	204.4238	1.8465500000000077	2.898300000000006	0.33527232494593656	2.9826500000000067	30.893849624868583	1
75	4136772	206.8386	1.101222507094429	3.4249482815025445	206.27030000000002	207.37155	1.8586500000000115	2.9598499999999888	0.3403502203767668	2.9381500000000074	30.032404387882984	1
76	4195535	209.77675000000002	1.0446856139632175	3.192621278932897	209.23015	210.27485000000001	1.8064000000000249	2.851050000000015	0.33550291887539635	2.9805999999999813	26.461661795814045	1
77	4255147	212.75735	1.1644517290843186	3.214117811069176	212.08125	213.2457	1.5402499999999861	2.704699999999974	0.37775049579752373	2.647250000000014	26.9365574923973	1
78	4308092	215.40460000000002	1.1443137072337792	3.2179831515746855	214.7859	215.93025	1.2878000000000043	2.4321000000000197	0.3155519792997903	3.1690499999999986	28.885064837511454	1
79	4371473	218.57365000000001	1.7450550814060495	2.6280809658884046	217.21800000000002	218.9631	1.9148500000000013	3.6598999999999933	0.3449108405477205	2.899299999999983	22.522199258336425	1
80	4429459	221.47295	1.0786163372675888	3.288254399874809	220.8779	221.9565	1.7881000000000142	2.8667000000000087	0.35033632286995187	2.8544000000000267	29.719422911270243	1
81	4486547	224.32735000000002	1.0456201089328157	3.190891863395297	223.74460000000002	224.7902	1.2731500000000153	2.3187499999999943	0.3599712023038168	2.7779999999999916	28.662605922160957	1
82	4542107	227.10535000000002	1.5587260529587046	1.6621361667904022	226.06335	227.62210000000002	1.9113000000000113	3.469999999999999	0.33705214196636435	2.966899999999981	12.059241348218148	1
83	4601445	230.07225	1.1190913320384455	3.341318182586484	229.53335	230.65245000000002	1.7591500000000053	2.8782500000000084	0.3404776901993465	2.9370500000000277	31.16984896182544	1
84	4660186	233.00930000000002	1.0690647710357328	3.3158782906287954	232.41165	233.4807	1.6707999999999856	2.7398999999999774	0.354716847276664	2.819149999999979	27.685403666348925	1
85	4716569	235.82845	1.161633385097282	2.8430875499790353	235.1515	236.31315	1.816599999999994	2.9782000000000153	0.3508279539713715	2.8504000000000076	24.07497563473742	1
86	4773577	238.67885	1.0436065595081543	3.2974112320239968	238.12975	239.17335	1.923400000000015	2.9670500000000004	0.28257767353801405	3.5388499999999965	28.87985764486216	1
87	4844354	242.2177	1.7710515376508702	2.280117793539306	241.09675000000001	242.86780000000002	1.5240499999999884	3.295099999999991	0.3006433768264085	3.3262	17.31198320311038	1
88	4910878	245.5439	1.5256079029614573	2.865950039777708	244.39190000000002	245.91750000000002	1.655699999999996	3.181299999999993	0.3525285107433074	2.8366499999999917	23.47887536581312	1
89	4967611	248.38055	1.257621231999062	2.5719397510515094	247.5732	248.8308	1.6803499999999758	2.9379500000000007	0.35982224780958005	2.7791500000000156	21.28300614869456	1
90	5023194	251.15970000000002	1.097931251779804	2.9557646047855535	250.5111	251.60905000000002	1.7989499999999907	2.8968500000000006	0.3340459647247476	2.9935999999999865	26.645194785399795	1
91	5083066	254.1533	1.1794957530407235	2.987760387549354	253.40795	254.58745000000002	4.808199999999999	5.987650000000002	0.1714530647235308	5.832500000000039	23.538909839831717	1
92	5199716	259.98580000000004	1.230907699580351	3.3141749030255063	259.3956	260.6265	2.0495500000000106	3.2804500000000303	0.2995043203498229	3.3388499999999794	30.34089085895286	1
93	5266493	263.32465	1.1254107869394123	2.9951973275917965	262.6761	263.80150000000003	3.677500000000009	4.8028999999999655	0.18776698117636118	5.325749999999971	27.28207784799065	1
94	5373008	268.6504	1.6661101831673646	2.2838765049772203	267.479	269.1451	1.793549999999982	3.4596500000000106	0.33691019658709553	2.968150000000037	18.254473395529878	1
95	5432371	271.61855	1.1649738723592367	2.7841773870108213	270.9386	272.10360000000003	1.7217999999999734	2.8867500000000064	0.3166811812208095	3.1577499999999645	25.529049494868516	1
96	5495526	274.7763	1.5038322784735823	2.7745734867504552	273.82535	275.3292	2.083750000000009	3.5875500000000216	0.28899645979336497	3.4602500000000305	25.112606049072397	1
97	5564731	278.23655	1.3478470459296368	2.1521736831119647	277.41295	278.7608	1.814549999999997	3.162399999999991	0.3091906933601323	3.2342499999999745	14.738216715017396	1
98	5629416	281.4708	1.3720417663457805	2.91318248144945	280.5753	281.94735000000003	1.8094499999999698	3.1814999999999714	0.27490653177919355	3.63760000000002	24.8316699400481	1
99	5702168	285.1084	1.8141134255927989	2.5101943996898513	283.75685	285.57095000000004	1.594850000000008	3.4089500000000044	0.3583201949261873	2.79079999999999	22.308106443961975	1
100	5757984	287.8992	1.1826450809200761	2.5322411561593903	287.16575	288.3484	1.5072999999999865	2.6899500000000103	0.31777304649019505	3.1469000000000165	22.149793289643057	1
101	5820922	291.0461	2.039259640292311	1.590573724358899	289.8557	291.89495	1.3891000000000417	3.428350000000023	0.2661804437228007	3.756849999999986	12.42115728563828	1
102	5896059	294.80295	1.9646832345639356	2.292142690479075	293.2841	295.2488	1.760499999999979	3.7251999999999725	0.29467666602820014	3.3935500000000047	18.897642658112332	1
103	5963930	298.1965	1.7696533412048594	2.2457046925403787	297.0093	298.77895	6.138849999999991	7.908500000000004	0.13525302459576244	7.393550000000005	18.342790475187144	1
104	6111801	305.59005	1.2425928164076527	2.7984194723733253	304.91775	306.16035	1.7764999999999986	3.0190999999999804	0.2903726933519174	3.4438499999999976	24.621341157379383	1
105	6180678	309.0339	1.7175446269308683	1.932128546672491	307.93690000000004	309.65445	3.334099999999978	5.051649999999995	0.20357477301412874	4.912199999999984	14.97834263295685	1
106	6278922	313.9461	1.5210793321726845	2.4130512262679957	312.9885	314.50960000000003	1.7912000000000035	3.312250000000006	0.2859921066178573	3.496600000000001	20.06021220537295	1
107	6348854	317.4427	1.7827211344645826	2.0617064101455203	316.30080000000004	318.0835	3.4157000000000153	5.198450000000037	0.20386944200933704	4.9051000000000045	15.67069694772754	1
108	6446956	322.3478	1.3917555811823812	2.893728858959417	321.49925	322.891	7.221749999999986	8.613499999999988	0.11730824501000006	8.524550000000033	26.230096472938435	1
109	6617447	330.87235000000004	1.3795444379137365	2.8419287739768926	330.11275	331.49225	5.061500000000024	6.441050000000018	0.13531067330591037	7.3904	25.317038370568902	1
110	6765255	338.26275000000004	2.4769797032102012	2.0252544822105865	336.5538	339.03075	1.6603999999999814	4.137399999999957	0.27602197134892253	3.6228999999999587	16.334166814782435	1
111	6837713	341.88565	1.8347821863887366	1.9237668533041585	340.69115	342.52595	5.458250000000021	7.293050000000051	0.14899243863373945	6.711749999999995	11.151937273006432	1
112	6971948	348.5974	1.3220970436495263	3.1284412699390955	347.98420000000004	349.3063	22.023750000000007	23.345849999999984	0.040874635449345054	24.46505000000002	27.602152247512226	1
113	7461249	373.06245	2.745676219331101	1.8080679087320206	371.33005	374.07575	4.31129999999996	7.056949999999972	0.1526892392258649	6.549250000000029	13.793713655314736	1
114	7592234	379.61170000000004	1.9631422717112583	1.9095148598302085	378.387	380.35015000000004	11.729949999999974	13.693100000000015	0.07318876113384033	13.663299999999992	13.389154043815191	1
115	7865500	393.27500000000003	2.0762658981390296	2.0469440342455787	392.0801	394.15635000000003					14.225487720170877	1
0	60916	3.0458000000000003	2.235562685534763	2.437569652129673	2.4196	4.65515	2.5753000000000004	4.81085	0.20357891736731742	4.912100000000001	11.73904893690473	2
1	159158	7.9579	1.2338225533022125	2.5337481006746714	7.23045	8.4643	0.47390000000000043	1.7077	0.3950227138060439	2.5314999999999994	22.001504414744147	2
2	209788	10.4894	2.0583328292176826	2.294204736509881	8.93815	10.996500000000001	2.290899999999999	4.3492	0.3025947499810878	3.3047500000000003	13.259579869309263	2
3	275883	13.79415	1.0418393288055319	3.4968615544049513	13.2874	14.32925	0.9187500000000011	1.9606000000000012	0.37214148819381115	2.687150000000001	33.40250112608679	2
4	329626	16.4813	1.6580306213173346	2.614150174665248	15.248000000000001	16.906000000000002	2.4421999999999997	4.100250000000001	0.293927458703192	3.402200000000001	20.110966259111237	2
5	397670	19.8835	1.0287770702997805	3.428153133487566	19.34825	20.377000000000002	1.5725499999999997	2.60135	0.338793556146562	2.9516500000000008	32.066557027627674	2
6	456703	22.835150000000002	1.3778044569056103	2.6854945321729566	21.9496	23.3274	1.6545999999999985	3.032399999999999	0.33384522935167255	2.9954	21.582620287388494	2
7	516611	25.830550000000002	1.3394915381335364	3.094746922879004	24.98195	26.321450000000002	1.7513000000000005	3.0908000000000015	0.3554354973431197	2.8134499999999996	24.97104313785004	2
8	572880	28.644000000000002	1.021223530013219	3.1385839188066846	28.0728	29.094	2.17145	3.1926999999999985	0.31329302296437855	3.1919000000000004	27.779888510320404	2
9	636718	31.835900000000002	1.127835292190872	2.970880751207421	31.265500000000003	32.39335	1.446799999999996	2.5746499999999983	0.23278822091602175	4.295749999999998	25.66513084619832	2
10	722633	36.13165	2.582335265133565	2.250940182805408	33.8401	36.422450000000005	1.772750000000002	4.355050000000006	0.3407561378699328	2.934650000000005	16.559313042482266	2
11	781326	39.066300000000005	1.2744594131546096	3.497568442332078	38.1952	39.46965	1.944500000000005	3.2189499999999995	0.3400608708958906	2.940649999999998	32.04795572840194	2
12	840139	42.00695	1.0184395730325604	3.3902373271212483	41.41415	42.4326	2.8857500000000016	3.904199999999996	0.25342118601115066	3.945999999999998	30.16182726551167	2
13	919059	45.95295	1.0788330673517252	3.061880922788685	45.3183	46.39715	2.405549999999998	3.484349999999999	0.29197932786358716	3.4249000000000014	27.973101249447083	2
14	987557	49.37785	1.0721417573997518	3.2137611606615835	48.8027	49.8748	2.2672000000000025	3.339350000000003	0.286221306314042	3.4938	29.671335036178363	2
15	1057433	52.87165	1.1702706141024828	3.3157004478025307	52.142050000000005	53.3123	2.106349999999999	3.2766499999999965	0.3181673560292713	3.1430000000000007	28.92669079363315	2
16	1120293	56.01465	1.057236742245371	3.196771956321598	55.4187	56.4759	1.784550000000003	2.8418000000000063	0.3345320732625242	2.9892499999999984	29.16658463959366	2
17	1180078	59.0039	1.1822122090750724	3.0186551358634794	58.2605	59.4427	1.9754000000000005	3.157599999999995	0.2993026248840198	3.3411000000000044	25.834917539622893	2
18	1246900	62.345000000000006	1.2995610385708163	3.076254089947909	61.4181	62.717650000000006	2.090850000000003	3.3904500000000084	0.3320438962030785	3.011649999999996	25.163445373075078	2
19	1307133	65.35665	1.0293904686060154	3.37832694602022	64.80855	65.8379	2.3576499999999925	3.387049999999988	0.2750161571992354	3.6361500000000007	30.660469767747458	2
20	1379856	68.9928	1.239417053754139	2.8211186040929803	68.1956	69.435	2.072950000000006	3.3123500000000092	0.30377132094958914	3.29195	23.58765667791589	2
21	1445695	72.28475	1.2010322336461978	3.024097183431973	71.50795000000001	72.70895	3.8127999999999957	5.013849999999991	0.1996526044682251	5.008700000000005	25.77521844928048	2
22	1545869	77.29345	1.26198841586496	3.2232858570082747	76.52175	77.78375	1.2843000000000018	2.5463000000000022	0.31420850876641804	3.1825999999999937	28.80419087680834	2
23	1609521	80.47605	1.8185156100085356	2.8586978769130766	79.0681	80.8866	3.547150000000002	5.365650000000002	0.19664716582272251	5.085250000000002	23.555024626120442	2
24	1711226	85.5613	1.584574073310441	2.9428356115659007	84.43375	86.01830000000001	2.340299999999999	3.924900000000008	0.2919452310746498	3.4253000000000067	25.423020063325353	2
25	1779732	88.98660000000001	1.1113084773671698	3.5981490179183275	88.35860000000001	89.46995	2.2971999999999895	3.4084999999999894	0.3043862052171803	3.285299999999992	27.752800603838963	2
26	1845438	92.2719	1.0290221369411447	3.4700836372469794	91.7671	92.79615000000001	2.21929999999999	3.2483000000000004	0.29151969215520485	3.430300000000003	29.83498645787075	2
27	1914044	95.7022	1.1674688109505922	3.3104192679175313	95.0154	96.1829	2.1567000000000007	3.324150000000003	0.2922224982101373	3.4220499999999987	27.765835662533483	2
28	1982485	99.12425	1.2711711037804723	2.689391784848816	98.33955	99.61075000000001	1.4983000000000004	2.769450000000006	0.32879594923390587	3.041399999999996	21.624482331500385	2
29	2043313	102.16565	1.5313420157028363	2.999355382499644	101.10905000000001	102.6404	2.2776000000000067	3.808949999999996	0.30286510388273064	3.3018	23.186096053599307	2
30	2109349	105.46745	1.0435861844433238	3.2133900977871406	104.91795	105.96155	4.560700000000011	5.6042500000000075	0.16854311332838942	5.933199999999999	26.766488664637624	2
31	2228013	111.40065	1.3281111372476677	2.8711325335923377	110.52220000000001	111.85035	1.988900000000001	3.316999999999993	0.30952565193840437	3.2307500000000005	17.063475691531487	2
32	2292628	114.6314	1.2273352591204458	2.972981498294139	113.8392	115.06655	2.3442500000000024	3.5716000000000037	0.29378066335673725	3.4039000000000073	24.095433827503335	2
33	2360706	118.0353	1.1107427487648094	3.2669603993912375	117.41085000000001	118.5216	3.2593499999999977	4.370099999999994	0.19650225977598748	5.088999999999999	27.676367286632676	2
34	2462486	123.1243	1.6895110394661084	1.8597894091883571	121.78095	123.47045	0.8324000000000069	2.521950000000004	0.554923559279711	1.8020499999999942	12.032116673053011	2
35	2498527	124.92635	1.0670095514813904	3.2477904088668232	124.30290000000001	125.3699	1.9772999999999996	3.0442999999999927	0.29524217239190426	3.387050000000002	26.486680752024874	2
36	2566268	128.3134	1.3322451795044588	3.3477205348555295	127.34715	128.67940000000002	2.403400000000005	3.735600000000005	0.28615578320837937	3.4945999999999913	25.420599808152666	2
37	2636160	131.808	1.11861530342754	3.3022895402680525	131.08275	132.2014	6.32944999999998	7.448049999999995	0.1379376935438262	7.249650000000003	25.497378725801347	2
38	2781153	139.05765	1.043945164026064	3.251517972541837	138.53085000000002	139.5748	2.781300000000016	3.825250000000011	0.2372591819303393	4.214800000000025	27.395502610697704	2
39	2865449	143.27245000000002	1.3503746330265887	3.0875187294019426	142.35605	143.70645000000002	2.153250000000014	3.503600000000006	0.2919154029162357	3.4256499999999903	23.077625458860204	2
40	2933962	146.6981	1.314228805508907	2.937603357122555	145.85965000000002	147.1739	2.145849999999996	3.4600499999999954	0.17281902391815332	5.786399999999986	23.502152113316722	2
41	3049690	152.4845	3.537980528019066	2.31572430454162	149.3197	152.8577	1.7788500000000056	5.316800000000001	0.2992802310443379	3.3413500000000056	14.431939964311475	2
42	3116517	155.82585	1.5758335110340733	2.996732873659255	154.63655	156.21235000000001	2.1753499999999804	3.751199999999983	0.3144802427787458	3.1798500000000165	21.975705071431143	2
43	3180114	159.00570000000002	1.1186968331698095	2.979225497002407	158.38775	159.50645	1.7692499999999995	2.887950000000018	0.33754134881523207	2.9625999999999806	24.677517324285354	2
44	3239366	161.9683	1.1097684657851234	2.4602610732419663	161.2757	162.38545000000002	2.6306999999999903	3.7404499999999814	0.27995128847580375	3.5720500000000186	19.38572497514459	2
45	3310807	165.54035000000002	0.9804361590703717	3.094392114622938	165.0161	165.99655	2.139800000000008	3.120250000000027	0.2665422802692086	3.751749999999987	22.613340496527968	2
46	3385842	169.2921	1.7570519776609728	3.052057911809147	168.1364	169.89345	1.9219499999999812	3.6789999999999736	0.2975570565655957	3.3607000000000085	23.413569377288574	2
47	3453056	172.6528	1.3037630536400946	2.6643454426384974	171.81535	173.1191	2.029750000000007	3.333500000000015	0.33946635888383564	2.945799999999991	12.10846009937226	2
48	3511972	175.5986	0.9811046190918423	3.151764501438965	175.14885	176.12995	2.0006500000000074	2.9817500000000052	0.24505899795375788	4.0806499999999915	25.92706440899735	2
49	3593585	179.67925	1.8988742081621663	3.0866886969372764	178.13065	180.0295	3.503399999999999	5.402299999999997	0.18613654977291344	5.372399999999999	22.805726627618363	2
50	3701033	185.05165	1.9268562994704816	3.2143746516686207	183.5329	185.4598	1.4750499999999818	3.4018999999999835	0.3455842966495593	2.893650000000008	24.346447547492765	2
51	3758906	187.9453	1.4810750725038817	2.240450657403093	186.9348	188.41590000000002	0.32200000000000273	1.8030500000000131	0.6095702529716539	1.640500000000003	11.80144871693525	2
52	3791716	189.5858	1.327285275224084	2.133913723005973	188.73785	190.06515000000002	2.6212500000000034	3.9484999999999957	0.26842394878471093	3.725449999999995	13.462709788076275	2
53	3866225	193.31125	1.2548235710233684	2.882049629899761	192.68635	193.9412	2.2698999999999785	3.5246999999999957	0.2737850787132099	3.652500000000003	21.89839128252843	2
54	3939275	196.96375	1.322784949373221	2.986689489840696	196.21105	197.53385	1.9236500000000092	3.2464000000000226	0.2971900679079289	3.3648500000000183	23.19530644143643	2
55	4006572	200.32860000000002	2.268434882589616	2.5127176956384645	199.45745000000002	201.7259	1.4058500000000151	3.674299999999988	0.30251236519292857	3.3056499999999858	11.714000530342283	2
56	4072685	203.63425	1.0685807748819003	3.105611929420597	203.1318	204.20035000000001	2.0427999999999997	3.1114000000000033	0.25829448153840107	3.871550000000013	25.23286404641088	2
57	4150116	207.50580000000002	1.6553551354384284	2.953641967652972	206.24315	207.8985	3.7197500000000048	5.375100000000003	0.1712607359073826	5.839049999999986	18.353393863380703	2
58	4266897	213.34485	2.148490598615073	2.4846271689371857	211.61825000000002	213.76675	6.280499999999989	8.428949999999986	0.13391810907629972	7.467250000000007	17.409559497702485	2
59	4416242	220.81210000000002	1.1967326004100964	3.050419601728077	220.0472	221.24395	2.2748000000000275	3.4715000000000202	0.17307625739901045	5.777799999999985	23.325855749649545	2
60	4531798	226.5899	3.5896715525996408	2.537614714522933	223.51870000000002	227.10835	2.750550000000004	6.340199999999982	0.24752168908800584	4.040050000000008	14.388659896954135	2
61	4612599	230.62995	1.3114435341122095	3.3542016184981236	229.85895000000002	231.1704	2.148449999999997	3.4599000000000046	0.2924318633758332	3.4196000000000026	23.227052490518574	2
62	4680991	234.04955	1.2596874172541779	2.7665302574852824	233.3188	234.57850000000002	3.3563500000000204	4.616000000000014	0.20431304845283918	4.894450000000006	19.498847157408868	2
63	4778880	238.94400000000002	1.4300191350457725	3.2839538007426476	237.93485	239.36485000000002	7.652600000000007	9.082650000000001	0.09125253225777023	10.95859999999999	19.001882064392493	2
64	4998052	249.9026	3.3043720272585753	2.4707808298212424	247.01745000000003	250.32185	1.5180499999999881	4.822399999999988	0.1888199695999846	5.296050000000008	15.645110670936777	2
65	5103973	255.19865000000001	3.7306797496282034	2.339473149240975	251.83985	255.57055000000003	2.626899999999978	6.357599999999991	0.22171719971176698	4.510250000000013	17.35441246561123	2
66	5194178	259.7089	1.9622322753059678	2.5612409762582367	258.19745	260.1597	2.1783000000000357	4.140500000000031	0.3095064918986669	3.230950000000007	18.728332746484767	2
67	5258797	262.93985000000004	1.9757427650157364	2.542314761704958	262.338	264.31370000000004	1.7978499999999826	3.7735999999999876	0.23374316301248355	4.27819999999997	13.780318928851987	2
68	5344361	267.21805	1.5948510561422446	2.5571388358429115	266.1116	267.70645	7.391999999999996	8.986850000000004	0.11548077533792572	8.659449999999993	15.327594935554966	2
69	5517550	275.8775	1.2028407278730535	2.775080785929891	275.0984	276.30125000000004	5.591549999999984	6.794399999999996	0.14884163993718896	6.718549999999994	18.141403380273527	2
70	5651921	282.59605	1.1630107179238462	2.568760302241028	281.8928	283.05585	5.181799999999953	6.344799999999964	0.146652294741782	6.8188499999999985	19.843019347553764	2
71	5788298	289.4149	1.5822591670955997	2.8718627375977697	288.23765000000003	289.8199	6.245900000000006	7.828150000000051	0.13818357688188704	7.236750000000029	19.067282073810823	2
72	5933033	296.65165	1.1688078713504597	2.861358841114445	296.06575000000004	297.23455	7.718050000000005	8.886849999999981	0.11001826303166311	9.089400000000012	19.71494643408649	2
73	6114821	305.74105000000003	1.521566517784726	2.677067107689478	304.9526	306.47415	3.072499999999991	4.5940499999999815	0.13885899563288465	7.201549999999997	18.815144308635418	2
74	6258852	312.9426	4.175051474057836	2.025286545138	309.5467	313.72175000000004	1.2802500000000236	5.4553000000000225	0.24839783397088755	4.025800000000004	12.166072158838695	2
75	6339368	316.96840000000003	2.425483516926877	2.2690664254921593	315.002	317.42745	1.9639500000000112	4.389450000000011	0.2845881298291056	3.513849999999991	14.893208227122038	2
76	6409645	320.48225	1.8234990842695815	2.372591985683796	319.39145	321.21495	2.944500000000005	4.767999999999972	0.1833634354973281	5.453649999999982	13.420979896709584	2
77	6518718	325.9359	2.685734994349815	2.306718357707931	324.1594	326.84515	2.3412500000000023	5.026949999999999	0.23397285914833874	4.274000000000001	16.001900087497518	2
78	6604198	330.2099	1.8977212577580476	2.301147306153421	329.18635	331.08410000000003	7.005550000000028	8.903250000000014	0.11699943255275194	8.547050000000013	15.422749853916041	2
79	6775139	338.75695	2.0326079776511996	1.8901673671667165	338.0896	340.12225	10.189849999999979	12.22244999999998	0.08000672056452755	12.49894999999998	11.12848128707632	2
80	7025118	351.2559	2.0316335657697637	2.2831996010342994	350.31210000000004	352.3437	12.567200000000014	14.598850000000027	0.049992376162635126	20.00305000000003	11.827295813155256	2
81	7425179	371.25895	7.428810896731261	1.7973196951297457	364.91095	372.33975000000004	10.994600000000048	18.423400000000015	0.07491674876293733	13.348149999999974	11.976203464658596	2
82	7692142	384.6071	1.8901984025781975	2.170329438884279	383.33435000000003	385.22455	19.04839999999996	20.93859999999995	0.04857316332726161	20.587500000000034	11.472756752351042	2
83	8103892	405.19460000000004	2.76777091572308	1.9675989643415708	404.2729	407.0407					11.209074170209753	2
0	59978	2.9989000000000003	1.1491702890728648	3.3543599313420707	2.6184000000000003	3.7675500000000004	1.0652500000000003	2.2144500000000007	0.4200798151648813	2.3805	20.428855439910883	3
1	107588	5.3794	1.168179257046595	3.1733277384722243	4.832800000000001	6.001	1.4832	2.65135	0.3969671708149736	2.5191	23.800324776034543	3
2	157970	7.8985	1.1002013168667517	3.991773051373009	7.4841500000000005	8.58435	1.5442999999999998	2.6445	0.3711194819172033	2.6945499999999996	34.79606111522193	3
3	211861	10.59305	1.1381609196587699	4.231345371540584	10.12865	11.26685	1.5664000000000016	2.704550000000001	0.37784327061135026	2.646600000000001	36.35817434016831	3
4	264793	13.239650000000001	1.107498577552964	4.279463011638519	12.833200000000001	13.940700000000001	1.6007999999999996	2.7082999999999995	0.37061058093208565	2.69825	36.71322372306766	3
5	318758	15.9379	1.0385792550923332	4.325772779450844	15.54155	16.5801	1.6244999999999976	2.6630999999999982	0.36302252554771025	2.75465	36.2867375015411	3
6	373851	18.69255	1.0633808808321397	4.332689875986787	18.2046	19.268	1.6397499999999994	2.7031000000000027	0.37335722819593786	2.6784	36.87326969053227	3
7	427419	21.37095	1.0850639503242419	4.309129476471927	20.90775	21.992800000000003	1.6021499999999982	2.687249999999999	0.3769815090569806	2.6526500000000013	36.089212794510885	3
8	480472	24.023600000000002	1.0669738994881248	4.229268560820884	23.595000000000002	24.66195	1.574300000000001	2.641300000000001	0.37787896536739307	2.646349999999998	37.811097302533184	3
9	533399	26.66995	1.0615922139110918	4.204902826086574	26.2363	27.297900000000002	1.6158500000000018	2.6774500000000003	0.3747072599531612	2.668750000000003	36.66644226161279	3
10	586774	29.338700000000003	1.1228338883717603	4.114908023203213	28.913700000000002	30.036550000000002	1.5239000000000011	2.646699999999999	0.3689015954994009	2.7107499999999973	36.53034433007609	3
11	640989	32.04945	1.070232372534345	4.188373113801223	31.5604	32.63065	1.6098500000000016	2.6800500000000014	0.37543174650848443	2.6636000000000024	34.9774748947475	3
12	694261	34.71305	1.0746859933558037	4.340750998560139	34.240500000000004	35.31515	1.7310499999999962	2.805749999999996	0.37126415444588823	2.6935000000000002	36.88047169156063	3
13	748131	37.40655	1.040892885859427	4.249755313759671	37.0462	38.0871	1.736850000000004	2.7777500000000046	0.35593521978999826	2.8095	37.05583780385034	3
14	804321	40.21605	1.0566499354680594	4.211315372796086	39.82395	40.8806	1.7465499999999992	2.803199999999997	0.3565761557524645	2.8044500000000028	37.537298255832	3
15	860410	43.020500000000006	1.0484605866569736	4.230716948410198	42.62715	43.6756	1.6918500000000023	2.740300000000005	0.36300275882096755	2.754799999999996	36.81312112130032	3
16	915506	45.7753	1.050907774215116	4.136593794422282	45.367450000000005	46.418350000000004	1.709299999999999	2.7601999999999975	0.3690785952868658	2.709450000000004	36.754767770234196	3
17	969695	48.484750000000005	1.0065536524945637	4.208365438358619	48.127700000000004	49.13425	1.6988500000000002	2.7053999999999974	0.3651900814373888	2.7382999999999953	35.23532366346512	3
18	1024461	51.22305	1.0400495763494808	4.136596271519522	50.8331	51.87315	1.7625000000000028	2.8025500000000036	0.36084148233680896	2.7713000000000036	36.61563024028358	3
19	1079887	53.994350000000004	0.9821668386451086	4.254521560817874	53.635650000000005	54.6178	1.7392000000000039	2.721350000000001	0.3641992169716834	2.745750000000001	36.09496320098178	3
20	1134802	56.740100000000005	1.0087961772371665	4.085105924275936	56.356950000000005	57.365750000000006	1.7888999999999982	2.797699999999999	0.3598481440831976	2.7789499999999947	38.1682686944642	3
21	1190381	59.51905	1.01337974131417	4.171825098228304	59.154650000000004	60.16805	1.7752999999999943	2.788649999999997	0.36013324930224183	2.77675	36.4847671345447	3
22	1245916	62.2958	1.0125879335493433	4.276510637805806	61.9433	62.9559	1.792349999999999	2.804949999999998	0.3485292067475247	2.8692000000000064	37.08313562500968	3
23	1303300	65.165	1.0278079681611387	4.188931801257112	64.74825	65.77605	1.7576000000000107	2.78540000000001	0.35992585527381316	2.778350000000003	37.243905861689164	3
24	1358867	67.94335000000001	1.053160548859334	4.182629908889297	67.53370000000001	68.58685	1.8818000000000126	2.9349500000000006	0.34814698765818963	2.8723499999999973	36.18717654766602	3
25	1416314	70.8157	1.0457226853478352	4.13562248475559	70.46865	71.51435000000001	1.9020500000000027	2.947800000000001	0.3374160677531461	2.963700000000003	35.30850714401228	3
26	1475588	73.77940000000001	1.0212275771118702	4.150951343664929	73.41645	74.43765	1.8342499999999973	2.855499999999992	0.35080949290487823	2.8505499999999984	36.280830449143	3
27	1532599	76.62995000000001	1.0632816388117035	3.9866791371013512	76.27195	77.33525	1.8588500000000039	2.922150000000002	0.3348625389277702	2.9862999999999995	34.627868865140044	3
28	1592325	79.61625000000001	1.0560991145857144	4.133607523755607	79.1941	80.2502	1.9179999999999922	2.974099999999993	0.3365700149773663	2.971149999999994	36.222612778344946	3
29	1651748	82.5874	1.0158197325166898	3.970837654289106	82.1682	83.184	1.8764000000000038	2.892250000000004	0.3503731474019828	2.8541000000000025	34.37475823361018	3
30	1708830	85.4415	1.023923214169068	4.009567419343462	85.06045	86.08435	1.8819000000000017	2.905850000000001	0.34387304207286634	2.908050000000003	35.21604277723843	3
31	1766991	88.34955000000001	1.0252445336420788	4.123422077230249	87.9663	88.9915	1.8763500000000022	2.901600000000002	0.33664932922621155	2.9704499999999996	34.23228416380319	3
32	1826400	91.32000000000001	1.0436554955283879	4.035543153651414	90.8679	91.91155	1.8976499999999987	2.9412999999999982	0.3428062116485562	2.9170999999999907	34.88499491650916	3
33	1884742	94.2371	1.0553386536733016	4.00949618256988	93.8092	94.86455000000001	1.9408499999999975	2.9962000000000018	0.33903476801545973	2.949550000000002	33.65568642048362	3
34	1943733	97.18665	0.9965032006175025	4.032727906570155	96.8054	97.8019	1.8605500000000035	2.857050000000001	0.34866895625947814	2.868050000000011	35.46954828151253	3
35	2001094	100.05470000000001	1.0399426960806364	3.8941020746819746	99.66245	100.70240000000001	1.9692499999999882	3.0091999999999928	0.3328728592114247	3.0041499999999957	33.23556265574099	3
36	2061177	103.05885	1.0297020061925637	3.9193895308922073	102.6716	103.7013	1.7363	2.7660000000000053	0.3525968759916785	2.836100000000002	34.327160665404875	3
37	2117899	105.89495000000001	1.0533945694497786	3.8467111532781004	105.43765	106.49105	1.825950000000006	2.8793500000000023	0.34727045422975455	2.8795999999999964	31.131818025313834	3
38	2175491	108.77455	1.046043918137462	3.7701147308139866	108.31695	109.363	1.743850000000009	2.789900000000003	0.3577113627014355	2.7955500000000058	33.40641480855541	3
39	2231402	111.57010000000001	1.0704868740657112	3.6130034688160997	111.10690000000001	112.1774	1.5803499999999957	2.6508499999999913	0.3501707082202573	2.8557500000000005	30.88686406196829	3
40	2288517	114.42585000000001	1.2882524655933725	3.6737806163863986	113.7577	115.04595	1.8002000000000038	3.088450000000009	0.3427650859483467	2.917449999999988	31.50162864953299	3
41	2346866	117.3433	1.0618535004883771	3.6375600208338135	116.84615000000001	117.908	1.8579500000000024	2.919799999999995	0.3529453287685727	2.8333000000000084	31.473436628930898	3
42	2403532	120.17660000000001	1.0374239741617581	3.9596908303322493	119.766	120.80340000000001	1.8621499999999997	2.8996000000000066	0.3381920254320398	2.9569000000000045	33.0097292577107	3
43	2462670	123.13350000000001	1.0485568848692346	3.7917555423509803	122.66560000000001	123.71415	1.8136500000000098	2.8622000000000014	0.35082180006665675	2.850449999999995	33.043776215597674	3
44	2519679	125.98395000000001	1.1626078917700333	3.705012286351632	125.52775000000001	126.69035000000001	1.934749999999994	3.0973499999999916	0.3269683494637728	3.058399999999992	32.544128069432034	3
45	2580847	129.04235	1.0646334605110344	3.73431724409728	128.62515000000002	129.68975	1.8482500000000073	2.9129000000000076	0.34965034965034797	2.8600000000000136	30.153849606923856	3
46	2638047	131.90235	0.9843317191944924	3.818561262711473	131.53805	132.52235000000002	1.8480500000000006	2.832400000000007	0.34504770284491987	2.898149999999987	34.60417263385879	3
47	2696010	134.8005	1.0268557937735225	3.672350939789858	134.37040000000002	135.3973	1.7005499999999927	2.7273999999999887	0.3696311081540626	2.7053999999999974	30.91269315430754	3
48	2750118	137.5059	1.0174986183706904	3.7130599732777902	137.0978	138.11530000000002	1.8265499999999975	2.84405000000001	0.34353636332405807	2.910899999999998	30.648997952328703	3
49	2808336	140.4168	1.0592500913209282	3.647744146573231	139.94185000000002	141.0011	1.943649999999991	3.0028999999999826	0.3467586733013131	2.883850000000024	31.566353456826423	3
50	2866013	143.30065000000002	0.9245752795798239	3.9152618636604117	142.94475	143.86935	1.7939499999999953	2.718500000000006	0.36182068167016757	2.763799999999975	30.82829850316427	3
51	2921289	146.06445	1.0335408191451803	3.689375942618927	145.66330000000002	146.69685	1.9318000000000097	2.965350000000001	0.3430472890687972	2.915050000000008	30.92139898419376	3
52	2979590	148.9795	0.9898399518957129	3.66611391938045	148.62865	149.6185	1.6625500000000102	2.6524	0.352696363700488	2.835300000000018	31.26190514434139	3
53	3036296	151.81480000000002	1.1583846542412184	3.295557776248671	151.28105	152.4394	1.9115999999999929	3.069999999999993	0.3331501007779073	3.0016499999999837	27.1498517310157	3
54	3096329	154.81645	1.0259145807496506	3.5111815668685225	154.35105000000001	155.37695	1.7122500000000116	2.738200000000006	0.34671058334055543	2.8842500000000086	32.41886384319017	3
55	3154014	157.7007	1.1678187872305048	3.37877020530777	157.08925000000002	158.25705000000002	1.9007500000000164	3.068550000000016	0.3489548801339982	2.865700000000004	27.184156117525795	3
56	3211328	160.56640000000002	1.034993618889153	3.7576537355828705	160.1578	161.1928	1.9101	2.9450999999999965	0.3354579000335464	2.9809999999999945	31.229419320898963	3
57	3270948	163.5474	1.0274125393524767	3.7392898342671863	163.10285000000002	164.13025000000002	1.8029499999999814	2.8303499999999815	0.3421259707824423	2.9228999999999985	29.017384403466473	3
58	3329406	166.4703	1.1031577154821017	3.530652994345381	165.93325000000002	167.03640000000001	1.9389500000000055	3.042150000000021	0.33224247055501105	3.00985	29.84122960046986	3
59	3389603	169.48015	1.0657556611845502	3.3540678540143674	168.97535000000002	170.0411	1.8635000000000161	2.929249999999996	0.3512160856967246	2.8472500000000025	28.225773525164513	3
60	3446548	172.3274	1.0459951173880138	3.459627446267241	171.90465	172.95065	1.9259500000000003	2.9719499999999925	0.327546675401245	3.0529999999999973	29.302795974924933	3
61	3507608	175.3804	1.1218832419473446	3.429111040982356	174.87655	175.99845000000002	2.0170999999999992	3.138949999999994	0.32552083333333304	3.0720000000000027	28.021762590243856	3
62	3569048	178.4524	1.0260490066298285	3.5556772500153926	178.0155	179.04155	1.839349999999996	2.865399999999994	0.33929359074407267	2.9472999999999843	30.996276597767537	3
63	3627994	181.3997	1.1076691186037382	3.300878093709727	180.8809	181.98860000000002	1.9319500000000005	3.039600000000007	0.33487375259526875	2.9862000000000255	28.095054512403586	3
64	3687718	184.38590000000002	1.0405777705924586	3.3382679744575654	183.9205	184.96110000000002	1.898300000000006	2.938850000000002	0.3421142661648989	2.923000000000002	29.048990810006405	3
65	3746178	187.30890000000002	1.1088512901465875	3.2200477758130326	186.85940000000002	187.96825	1.8722500000000082	2.981099999999998	0.33163646011242653	3.0153499999999838	27.73210720566226	3
66	3806485	190.32425	1.080697397368611	3.439383186312657	189.84050000000002	190.9212	1.9395000000000095	3.020200000000017	0.3312519668085513	3.0188500000000147	28.418423840031522	3
67	3866862	193.34310000000002	1.0593264347684104	3.44032775298329	192.86065000000002	193.92000000000002	1.905050000000017	2.964349999999996	0.34226063147086805	2.9217499999999745	27.944156115877387	3
68	3925297	196.26485	1.0903780184664065	3.447409715627849	195.82505	196.9154	1.9081500000000062	2.9985499999999945	0.32075441438262525	3.117650000000026	28.65237493317393	3
69	3987650	199.38250000000002	1.0890178146106657	3.3381264249733498	198.82355	199.9126	1.9592000000000098	3.0482000000000085	0.3452025475948012	2.8968500000000006	27.40140516956197	3
70	4045587	202.27935000000002	1.0197977746021236	3.3138923084076346	201.8718	202.8916	1.9145999999999788	2.9343999999999824	0.3256533420174251	3.0707499999999754	28.980325482613022	3
71	4107002	205.3501	1.1257065646563424	3.4043636576234846	204.80620000000002	205.9319	1.9777500000000146	3.1034500000000094	0.322580645161288	3.1000000000000223	25.870357358228116	3
72	4169002	208.45010000000002	1.144413140737149	3.1918036601448243	207.90965	209.05405000000002	1.986949999999979	3.131399999999985	0.31476235442241185	3.176999999999992	28.412505328947177	3
73	4232542	211.6271	1.1564028220110574	3.490743184977031	211.04105	212.19745	1.9926499999999976	3.149050000000017	0.3220923116565199	3.1047000000000082	24.82677856481392	3
74	4294636	214.73180000000002	1.0862957265886943	3.3141416495577545	214.19005	215.27635	1.823049999999995	2.9093499999999892	0.34248921158983714	2.9197999999999813	28.284245289627947	3
75	4353032	217.6516	1.1743733487139456	3.363335959058169	217.09945000000002	218.27380000000002	1.9176499999999805	3.0920500000000004	0.3242437015660964	3.0841000000000065	25.788170167994696	3
76	4414714	220.7357	1.1081456809745172	3.149536737093648	220.19145	221.2996	1.8441000000000258	2.9522500000000207	0.32207675088973714	3.104849999999999	25.654799897447454	3
77	4476811	223.84055	1.2807721012375317	3.10566425294331	223.14375	224.42450000000002	1.8223999999999876	3.103199999999987	0.3169773044250037	3.1547999999999945	25.554869107756787	3
78	4539907	226.99535	1.188748966418952	3.218704459281998	226.2469	227.43565	1.9370499999999993	3.125799999999998	0.3427533375606238	2.9175500000000056	24.516416923244776	3
79	4598258	229.9129	1.087246610798128	3.1264538413492566	229.37275000000002	230.46	1.8259499999999775	2.913199999999989	0.34263589796302835	2.9185500000000104	26.37082731202269	3
80	4656629	232.83145000000002	1.197142367035337	3.0405286667924827	232.2859	233.48305000000002	2.0297499999999786	3.2269000000000005	0.31598571744557324	3.164699999999982	27.044561729650795	3
81	4719923	235.99615	1.021245110017853	3.34204608381717	235.5128	236.53405	1.766300000000001	2.7875000000000227	0.33904051534158325	2.9495000000000005	24.89169516753457	3
82	4778913	238.94565	1.2244023731751834	3.049264513161418	238.30035	239.52475	1.7652999999999963	2.989699999999999	0.3363492650768539	2.9731000000000165	25.45570664658788	3
83	4838375	241.91875000000002	1.231547437044047	2.8879961993437604	241.29005	242.5216	1.8598499999999945	3.091399999999993	0.34003196300452254	2.940899999999999	26.15227269175184	3
84	4897193	244.85965000000002	1.0498432399346027	2.921942527173112	244.3814	245.43125	1.827699999999993	2.877549999999985	0.32451201505735827	3.0815499999999925	25.211242989643527	3
85	4958824	247.9412	1.2554533533341252	2.784028744366779	247.25900000000001	248.51445	1.748849999999976	3.0043000000000006	0.33905775848915753	2.9493500000000097	21.50124466845865	3
86	5017811	250.89055000000002	1.2449701505304316	2.8151983589370673	250.26330000000002	251.50825	1.8641000000000076	3.109100000000012	0.32159511175430167	3.1094999999999966	25.31368961102516	3
87	5080001	254.00005000000002	1.1815785317570904	2.746619009434564	253.3724	254.55395000000001	1.8518999999999721	3.033499999999975	0.3247438582817797	3.079350000000005	23.580176654534203	3
88	5141588	257.0794	1.2666320555466692	2.9276556489978987	256.40585	257.6725	1.8092499999999632	3.0758500000000026	0.32773990561090777	3.0511999999999944	23.6247185384074	3
89	5202612	260.1306	1.2326774318908806	2.8228130481045994	259.4817	260.7144	1.9031999999999698	3.135850000000005	0.31531815601942303	3.1714000000000055	21.71889641195138	3
90	5266040	263.302	1.242288998391526	2.730690926931132	262.61760000000004	263.85990000000004	1.9788000000000352	3.2211000000000354	0.3089852923000862	3.2364000000000033	23.861745851263198	3
91	5330768	266.5384	1.208820376665052	2.592421744406799	265.83865000000003	267.0475	1.872099999999989	3.0808999999999855	0.32294004618042876	3.0965499999999793	22.913367441959707	3
92	5392699	269.63495	1.189258993695397	2.7894032129292405	268.91955	270.10885	1.8141499999999837	3.003399999999999	0.3194122814022164	3.1307500000000346	22.273567039536555	3
93	5455314	272.76570000000004	1.2850365939750803	2.798244328308531	271.923	273.208	1.9230499999999893	3.2081000000000017	0.33384522935167693	2.995399999999961	22.749126045839436	3
94	5515222	275.7611	1.1609798240955453	2.6712216940525693	275.13105	276.29205	1.751449999999977	2.912399999999991	0.3118130369030692	3.207050000000038	23.839990233474197	3
95	5579363	278.96815000000004	1.4640157607857138	2.4439471675435165	278.0435	279.5075	1.8973000000000297	3.361350000000016	0.3132733936906756	3.192099999999982	20.68473554219874	3
96	5643205	282.16025	1.284835849075811	2.5034919912153626	281.4048	282.68965000000003	1.8584999999999923	3.143349999999998	0.3130429338383742	3.1944500000000176	20.55891298859876	3
97	5707094	285.35470000000004	1.3596442783656064	2.595468512082327	284.54815	285.9078	1.696450000000027	3.056100000000015	0.302238072930047	3.30865	21.528666178732998	3
98	5773267	288.66335000000004	1.8444595573353582	2.184898408302084	287.6043	289.44875	1.6640499999999747	3.5084999999999695	0.28815122176118163	3.4703999999999837	15.141253546381884	3
99	5842675	292.13375	1.525102392769698	2.499285171301743	291.11275	292.63785	1.8251000000000204	3.3502000000000294	0.3022654797708811	3.3083500000000186	21.997008892084544	3
100	5908842	295.44210000000004	1.5145270429857542	2.313221523157626	294.46295000000003	295.9775	1.910599999999988	3.4250999999999863	0.3129694541812719	3.1952	18.906385898942812	3
101	5972746	298.63730000000004	1.2363810178615153	2.527156396818178	297.88805	299.12445	1.758449999999982	2.994799999999998	0.29405278247445765	3.4007499999999595	21.068578848194118	3
102	6040761	302.03805	1.9802518062885386	1.9939517482018925	300.8829	302.86315	1.606299999999976	3.586599999999976	0.30301193867038195	3.300200000000018	16.117879969861292	3
103	6106765	305.33825	1.370579722194653	2.4736011137460103	304.46945	305.84005	1.8249500000000012	3.195500000000038	0.309310238168883	3.233000000000004	21.29212623289235	3
104	6171425	308.57125	1.4073734742693604	2.175768247303452	307.66495000000003	309.07235000000003	1.469699999999989	2.877049999999997	0.29424313310088124	3.39855	17.8528413405381	3
105	6239396	311.9698	2.5002396764668173	1.7344467513772468	310.54205	313.0423	1.5117500000000064	4.0120000000000005	0.2636227031871993	3.793299999999988	12.176515221258235	3
106	6315262	315.7631	1.7248200813753065	2.4320329594399013	314.55405	316.27885000000003	1.833750000000009	3.5586000000000126	0.29389722414071634	3.4025500000000193	19.882117645776596	3
107	6383313	319.16565	1.5178523438767064	2.0686264758299906	318.11265000000003	319.63050000000004	1.986750000000029	3.504599999999982	0.3068567132577447	3.2588499999999954	15.817002526161279	3
108	6448490	322.4245	1.3683914236512036	2.354841581991021	321.6172	322.98560000000003	1.612199999999973	2.9805999999999813	0.3097845448490579	3.228049999999996	19.918854746981463	3
109	6513051	325.65255	1.8951422702268232	1.9095408282121582	324.5978	326.49295	1.3507000000000176	3.245800000000031	0.28353511582409385	3.526900000000012	15.399756118332048	3
110	6583589	329.17945000000003	2.0718729320745917	1.873146811801126	327.84360000000004	329.9155	5.380749999999978	7.452599999999961	0.1440102535300519	6.943949999999973	14.701857584233363	3
111	6722468	336.1234	1.3471496366219131	2.14616407926038	335.2962	336.64335	1.612099999999998	2.9592499999999973	0.29423447545348613	3.398650000000032	17.19131132436763	3
112	6790441	339.52205000000004	2.2243924797854855	1.6118223506818214	338.25550000000004	340.47990000000004	2.5510000000000446	4.775400000000047	0.23264470500651632	4.298399999999958	10.664570174911418	3
113	6876409	343.82045	1.2689443483086769	2.5478853640281187	343.03090000000003	344.29985	1.8228500000000167	3.091799999999978	0.29793382889660247	3.3564499999999953	22.03650193345799	3
114	6943538	347.1769	1.9148133798095863	1.7950058846166925	346.12265	348.03745000000004	11.295050000000003	13.209850000000017	0.07513712525358765	13.309000000000026	12.125194849760565	3
115	7209718	360.4859	1.638142323343968	2.349690578708035	359.33255	360.97065000000003	7.02189999999996	8.660049999999956	0.11960005740802761	8.361199999999997	19.095930895957434	3
116	7376942	368.8471	1.37784358121017	2.5896577899674966	367.99255	369.3704	3.6361499999999864	5.01400000000001	0.1807533800882078	5.5323999999999955	22.221956364788376	3
117	7487590	374.3795	1.9458938196322415	2.0848267122198205	373.0066	374.95250000000004	3.62175000000002	5.567650000000015	0.16855163579362487	5.932900000000018	15.878195040024606	3
118	7606248	380.3124	2.406353903540969	2.054768653419666	378.5742	380.98055	4.112900000000025	6.5192499999999995	0.1688875377885875	5.921099999999967	14.908185543830028	3
119	7724670	386.2335	1.678998946792353	2.0144942806914337	385.09345	386.77245	4.581800000000044	6.2608000000000175	0.16751400835894897	5.9696500000000015	14.472905023692132	3
120	7844063	392.20315	1.5063584230768494	2.2780573007493032	391.35425000000004	392.86060000000003	4.6159999999999854	6.122349999999983	0.15424838617625847	6.483050000000049	18.0308246310978	3
121	7973724	398.68620000000004	2.096570305101341	1.6781779455889687	397.4766	399.57320000000004	4.069900000000018	6.1664499999999975	0.162866449511401	6.139999999999987	11.593834319009058	3
122	8096524	404.82620000000003	2.150412218207959	1.8015436879200646	403.6431	405.7935					13.2048567888647	3
0	118550	5.9275	1.2709062037878058	2.230141805849243	5.0505	6.321400000000001	1.5526999999999997	2.8236499999999998	0.4324230827441569	2.31255	18.913039541269452	4
1	164801	8.24005	1.0437878453376166	3.7553222299254045	7.87415	8.917950000000001	1.6656999999999993	2.7095000000000002	0.36123904994129863	2.76825	36.00770407494599	4
2	220166	11.0083	1.0931859326935534	3.9573617070463953	10.5836	11.6768	1.6250499999999999	2.7181999999999995	0.3645776368077581	2.7429000000000006	35.72871157788085	4
3	275024	13.7512	1.0936323869969113	3.8628167191637743	13.3018	14.39545	1.6026500000000006	2.696250000000001	0.366992678496064	2.72485	35.94880937436264	4
4	329521	16.47605	1.0358689514996804	3.8503748156166893	15.9981	17.03395	1.6404500000000013	2.676350000000001	0.37745107290467445	2.649350000000002	34.802171940194754	4
5	382508	19.125400000000003	1.0347582235484414	3.8835818814077747	18.67445	19.709200000000003	1.582650000000001	2.6174	0.37924038151582395	2.636849999999999	35.58925203669229	4
6	435245	21.76225	1.0961612472260458	3.882249347727395	21.291800000000002	22.388	1.5873500000000007	2.6834999999999987	0.36566413748971593	2.7347499999999982	35.29828071691142	4
7	489940	24.497	1.0718681475006249	3.7343568517958765	23.975350000000002	25.0472	1.543800000000001	2.6156500000000023	0.39605528931838846	2.5249000000000024	33.95731107774446	4
8	540438	27.021900000000002	1.0155840552976647	3.862913413408787	26.591	27.606550000000002	1.6201000000000008	2.6357	0.37589039036217076	2.6603499999999976	35.35616479558105	4
9	593645	29.68225	1.037291643117048	3.763429873138243	29.2267	30.264000000000003	1.6453999999999986	2.682699999999997	0.369562807199083	2.7059000000000033	35.51290545728773	4
10	647763	32.38815	1.0452201582158276	3.749443146497505	31.90935	32.9546	1.6267999999999958	2.6720000000000006	0.36747818098300444	2.7212499999999977	35.10862946485919	4
11	702188	35.1094	1.072927271607757	3.751542137335864	34.58135	35.6543	1.5850499999999954	2.6579499999999996	0.3784295175023654	2.6424999999999983	34.67224550606017	4
12	755038	37.7519	1.1256120236806222	3.7414511783764546	37.23935	38.36495	1.6786500000000046	2.8042500000000032	0.3599647234571012	2.7780500000000004	34.23417225535219	4
13	810599	40.52995	1.0778842625947553	3.7431938027975526	40.043600000000005	41.12145	1.596499999999999	2.6743999999999986	0.3710093308846711	2.695350000000005	34.25716883690531	4
14	864506	43.225300000000004	1.0418467155103572	3.7080657128585273	42.71795	43.759800000000006	1.6081999999999965	2.6500500000000002	0.37656273535170964	2.6555999999999997	33.236288096698324	4
15	917618	45.880900000000004	1.0605062643651735	3.57636960485517	45.368	46.4285	1.543050000000001	2.6035499999999985	0.3883344336142287	2.575099999999999	33.36855263484118	4
16	969120	48.456	1.04842466365124	3.57679087023147	47.9716	49.02	1.549749999999996	2.5981999999999985	0.38448968606417117	2.600850000000001	33.23858586537653	4
17	1021137	51.056850000000004	1.0106072484276316	3.5659162496442143	50.56975	51.58035	1.4864499999999978	2.4970500000000015	0.38751428958942935	2.5805499999999952	32.811225875822934	4
18	1072748	53.6374	1.1072222210986888	3.5566269232410512	53.06685	54.17405	1.581949999999999	2.6891999999999996	0.3784295175023644	2.6425000000000054	33.795135795796384	4
19	1125598	56.279900000000005	1.0452770467695083	3.562552925342544	55.756	56.801300000000005	1.5240500000000026	2.5693000000000055	0.3863315884023265	2.5884499999999946	32.886076637998414	4
20	1177367	58.86835	1.0944615607359796	3.6064633891774633	58.325300000000006	59.41975	1.646950000000004	2.7413999999999987	0.36463745920618357	2.742450000000005	32.65520896854761	4
21	1232216	61.610800000000005	1.052183657126245	3.5631335767128114	61.066750000000006	62.118900000000004	1.6137000000000015	2.6659000000000006	0.3802787443195855	2.629650000000005	32.76685993821639	4
22	1284809	64.24045000000001	1.0455981759516988	3.541994483458531	63.73265	64.77825	1.5322000000000031	2.5777999999999963	0.38064786266225137	2.6270999999999987	32.838253256379524	4
23	1337351	66.86755000000001	1.0531671730522068	3.3796936854085153	66.3104	67.36355	1.4619	2.5150500000000022	0.4013968610765471	2.4912999999999954	30.81863674425943	4
24	1387177	69.35885	1.027120557446091	3.382403231759856	68.8255	69.85260000000001	1.549199999999999	2.576350000000005	0.3848448113298313	2.5984499999999997	31.083442801758295	4
25	1439146	71.9573	1.0589473898301252	3.467406792442855	71.40185000000001	72.4608	1.5392499999999956	2.5981999999999914	0.3966837240668019	2.5208999999999975	32.51110443942918	4
26	1489564	74.4782	1.0447293233544916	3.4860449590672786	74.00005	75.04480000000001	1.529299999999992	2.5740499999999997	0.3787520121200631	2.640250000000009	30.974073761077342	4
27	1542369	77.11845000000001	1.0426843613713515	3.559331820334055	76.5741	77.61675000000001	1.5478999999999985	2.590600000000009	0.3863838337003984	2.588099999999997	32.0245571238744	4
28	1594131	79.70655000000001	1.0601976594096283	3.4455075634356405	79.16465000000001	80.22485	1.4674499999999995	2.527649999999994	0.38474116538099074	2.5991499999999945	31.084967542954224	4
29	1646114	82.3057	1.097914858065953	3.2852222888737828	81.69235	82.79025	1.6659500000000094	2.7639000000000067	0.3687927569102539	2.7115500000000026	29.643387608132215	4
30	1700345	85.01725	1.0982536258592852	3.3990353633091708	84.45620000000001	85.55445	1.5317500000000024	2.6299999999999955	0.3815774411416798	2.6206999999999994	31.25663722143257	4
31	1752759	87.63795	1.088170575962984	3.2646715745592267	87.08625	88.1744	1.569199999999995	2.6573999999999955	0.3805464647233416	2.6278000000000077	29.05968065171065	4
32	1805315	90.26575000000001	1.0298171228860389	3.4018882183209236	89.7436	90.77345000000001	1.524000000000001	2.5538000000000096	0.39425958050780846	2.536399999999986	31.13602933335797	4
33	1856043	92.80215	1.0432141892410116	3.284796087303775	92.29740000000001	93.34060000000001	1.5926999999999936	2.6358999999999924	0.3730229782154574	2.680800000000005	30.928202795899132	4
34	1909659	95.48295	1.0156601563859033	3.5203364711911362	94.9333	95.949	1.5015999999999963	2.517250000000004	0.39546793743697245	2.528649999999999	30.10890225264526	4
35	1960232	98.0116	1.0743222054983839	3.1885355342239663	97.45055	98.5249	1.4505000000000052	2.524799999999999	0.3684598378776715	2.7139999999999986	28.296928827301045	4
36	2014512	100.7256	1.1792558967728168	3.089811563464867	99.97540000000001	101.15465	1.6950000000000074	2.8742500000000035	0.3738876841396847	2.674599999999998	28.70011861242625	4
37	2068004	103.4002	1.097364797438425	3.3199413033443292	102.84965000000001	103.947	1.5435499999999962	2.6409499999999895	0.3685073609345345	2.7136500000000012	31.21745470630914	4
38	2122277	106.11385	1.0632146752788918	3.1536862920760704	105.49055	106.55375000000001	1.4761000000000024	2.5393000000000114	0.40957588417193885	2.4415500000000065	28.325583903545557	4
39	2171108	108.5554	1.0197956012381475	3.172133823943522	108.02985000000001	109.04965	1.4706000000000046	2.490399999999994	0.38252620304490903	2.6141999999999967	29.068787209273605	4
40	2223392	111.1696	1.0742890082784464	2.9705716531164086	110.52025	111.59455000000001	1.6502499999999998	2.724500000000006	0.3732318142798495	2.679299999999998	25.987898982398516	4
41	2276978	113.8489	1.091232395332237	3.3004184374233745	113.24480000000001	114.336	1.6234000000000037	2.714649999999992	0.36507675738823964	2.7391500000000093	30.79948317232253	4
42	2331761	116.58805000000001	1.110899668735126	3.286832008162275	115.95945	117.07035	1.649799999999999	2.7607	0.36488360213092014	2.7406000000000006	28.400682247796084	4
43	2386573	119.32865000000001	1.0741923912460452	3.2167281203361746	118.7201	119.7943	1.535749999999993	2.6099499999999978	0.3623385328912803	2.75985	29.630418255552627	4
44	2441770	122.08850000000001	1.1728364930495387	2.9652602880449166	121.33005	122.50290000000001	1.547550000000001	2.7203500000000105	0.38149010033189773	2.621299999999991	25.30989456507431	4
45	2494196	124.7098	1.1147147330998444	3.2625385811862166	124.05045000000001	125.16515000000001	1.6638499999999965	2.7785499999999956	0.3529827038475117	2.8329999999999984	27.902971477603593	4
46	2550856	127.5428	1.2116799590073062	3.1495495419116786	126.82895	128.04065	1.5968000000000018	2.8084500000000077	0.36568419512908645	2.7346000000000004	28.01727720804803	4
47	2605548	130.2774	1.0928102999659721	3.2548744793351894	129.6374	130.73025	1.5497000000000014	2.642499999999984	0.3659987190044844	2.7322499999999934	28.033150341351636	4
48	2660193	133.00965	1.1902253970979249	2.76405167810654	132.2799	133.47015000000002	1.6632999999999925	2.853499999999997	0.34903404827140583	2.865050000000025	22.706337974811387	4
49	2717494	135.87470000000002	1.2030093409684721	3.211643614332811	135.1334	136.3364	1.6759500000000003	2.8789500000000032	0.35788418867654564	2.7941999999999894	29.698190093032636	4
50	2773378	138.6689	1.1614123552061617	2.97159508559022	138.0124	139.1738	1.6264500000000055	2.7879000000000076	0.3513765175073365	2.8459499999999878	26.2029704148779	4
51	2830297	141.51485	1.1517201928974596	3.016421039570549	140.8003	141.952	1.5726999999999975	2.7244499999999903	0.37316217628181203	2.6798	26.8352319208798	4
52	2883893	144.19465	1.1746421548428945	2.7650860439030858	143.5247	144.69935	1.594600000000014	2.769200000000012	0.3673499375505086	2.722200000000015	24.226756858074424	4
53	2938337	146.91685	1.125227442088211	3.114297568874818	146.2939	147.41915	1.5138499999999908	2.6390499999999975	0.3497971176717501	2.8588000000000022	28.54350046842489	4
54	2995513	149.77565	1.299917105731112	2.2014374120639957	148.93300000000002	150.2329	1.6248500000000092	2.9248000000000047	0.34500008625002154	2.89855	18.88400845976532	4
55	3053484	152.6742	1.2930369168798672	3.093087294753108	151.8578	153.15085000000002	1.652450000000016	2.9455000000000098	0.3641395382710671	2.7461999999999875	28.92484808276332	4
56	3108408	155.4204	1.1379735098047183	2.933415934794617	154.8033	155.94125	1.644500000000022	2.782499999999999	0.337917750819449	2.959300000000013	24.854791139145078	4
57	3167594	158.3797	1.3186142854484963	2.9097778053727197	157.5858	158.9044	1.6847999999999956	3.0034499999999866	0.322424633241981	3.1014999999999873	24.29790807097862	4
58	3229624	161.4812	1.3205098010705318	2.891107946282723	160.58925000000002	161.90975	1.6361500000000149	2.956700000000012	0.35933738186783415	2.782900000000012	25.48020082937834	4
59	3285282	164.2641	1.1952541891646804	2.833867381283831	163.54595	164.74120000000002	1.3935000000000173	2.5887500000000045	0.3626867836936044	2.757199999999983	25.845169156752107	4
60	3340426	167.0213	1.5756828454676317	2.0027985252682097	166.1347	167.71040000000002	1.6712500000000148	3.2469499999999982	0.29559999408799814	3.3829500000000228	16.467818738090152	4
61	3408085	170.40425000000002	1.451177813290665	2.896834056170192	169.38165	170.83280000000002	1.6730499999999893	3.1242499999999893	0.2999400119976002	3.334000000000003	26.209271948541186	4
62	3474765	173.73825000000002	1.6688282907018672	3.1361469240844073	172.50585	174.1747	1.6594499999999925	3.328249999999997	0.36856848002358833	2.7132000000000005	24.64827708757078	4
63	3529029	176.45145000000002	1.0960898858673405	2.9592393607718535	175.83415000000002	176.9302	1.4946999999999946	2.5908000000000015	0.362568434792069	2.7580999999999847	25.985191216645465	4
64	3584191	179.20955	1.2640429780102103	2.5140995690367944	178.4249	179.68895	1.6950999999999965	2.959149999999994	0.32649329872504396	3.0628499999999974	20.906612144871826	4
65	3645448	182.2724	1.3940032590617426	3.1027120896034255	181.38405	182.77805	1.6553499999999985	3.049350000000004	0.3509695533912418	2.849250000000012	23.293649662845617	4
66	3702433	185.12165000000002	1.1237382040349768	2.701071494780173	184.43345000000002	185.55720000000002	1.61484999999999	2.738599999999991	0.3520692872357279	2.840350000000001	23.807722775779798	4
67	3759240	187.96200000000002	1.2886945717516822	2.89649219808139	187.17205	188.46075000000002	1.52800000000002	2.8167000000000257	0.38019922439358195	2.630200000000002	23.257414662811975	4
68	3811844	190.59220000000002	1.4867196650285042	2.0649120122838998	189.98875	191.47545	1.449700000000007	2.936399999999992	0.29338418659234233	3.408500000000004	12.803498149348211	4
69	3880014	194.00070000000002	1.5285200377920642	2.706698180182965	192.92510000000001	194.45365	1.63839999999999	3.1668999999999983	0.35753231198269786	2.796949999999981	21.281834869843188	4
70	3935953	196.79765	1.2422510810817826	2.7640189643370476	196.092	197.33425	1.5182500000000232	2.7605000000000075	0.3476930565696593	2.876100000000008	24.622377155211232	4
71	3993475	199.67375	1.2526321826249363	2.6980473311276008	198.85255	200.10515	1.6652500000000146	2.917900000000003	0.3220560055393627	3.1050500000000056	18.846927082040953	4
72	4055576	202.77880000000002	1.4850159454729641	2.5480636529757312	201.77045	203.25545	1.6559500000000185	3.140999999999991	0.30130010997454004	3.318950000000001	20.77268163969775	4
73	4121955	206.09775000000002	1.6356564756755252	2.3255456329388977	204.91140000000001	206.5471	1.6424499999999966	3.278099999999995	0.3182129162622711	3.14255	17.02407198809265	4
74	4184806	209.24030000000002	1.548452375238319	2.668463974575367	208.1895	209.73795	1.6069500000000119	3.1554000000000144	0.3182129162622711	3.14255	23.20033211733169	4
75	4247657	212.38285000000002	1.7538485845196528	1.706888031499691	211.34490000000002	213.09875000000002	1.194199999999995	2.948049999999995	0.24640252316183853	4.058399999999978	13.852561668548582	4
76	4328825	216.44125	2.5970914603401907	2.0093053215120147	214.29295000000002	216.89005	1.7165500000000122	4.3136499999999955	0.3276056937869557	3.0524500000000216	13.359154359132486	4
77	4389874	219.49370000000002	1.3532279189295136	2.971416078607575	218.60665	219.95985000000002	5.975300000000004	7.328550000000007	0.13947001394700165	7.169999999999987	26.03969885264875	4
78	4533274	226.6637	1.1932654122661799	2.9852609905665695	225.9352	227.12845000000002	1.7077000000000169	2.9009499999999946	0.28677535452603115	3.4870500000000106	26.161008251958254	4
79	4603015	230.15075000000002	1.797249314441532	2.3341866033562297	228.83615	230.63340000000002	1.594850000000008	3.3920999999999992	0.29640168356156366	3.373799999999988	19.03046949254933	4
80	4670491	233.52455	1.7863787493059877	2.207974979052736	232.22825	234.0146	1.4682999999999993	3.2546999999999855	0.3987161340483647	2.5080499999999972	17.576346691631016	4
81	4720652	236.0326	1.7016397981879303	1.9811429776457903	235.48295000000002	237.18460000000002	5.6621000000000095	7.36375000000001	0.13726741751944027	7.2850500000000125	11.072446589714058	4
82	4866353	243.31765000000001	0.9736463436104358	3.069986338943007	242.8467	243.82035000000002	1.6590000000000202	2.6326500000000124	0.3234675723758697	3.0914999999999964	27.64951216842094	4
83	4928183	246.40915	1.3410478982894216	1.983942671528716	245.47935	246.8204	5.0502500000000055	6.391300000000001	0.14511997794176335	6.89085	16.157427718580095	4
84	5066000	253.3	1.892611686741747	2.382864755674497	251.87060000000002	253.76325	1.6992500000000064	3.5918499999999938	0.28059148685428964	3.5638999999999896	19.24704814850118	4
85	5137278	256.8639	1.8875353432657198	2.0654362852997767	255.46245000000002	257.35	4.996749999999963	6.88424999999998	0.13997074611406154	7.144350000000031	16.03082860172734	4
86	5280165	264.00825000000003	2.438417577234702	1.9145412095179903	262.3467	264.78515	1.4051000000000045	3.843500000000006	0.28022193577313204	3.5686000000000035	11.910293943435432	4
87	5351537	267.57685000000004	1.7209714441300836	1.9455675711380245	266.19025	267.9112	6.053699999999992	7.774699999999996	0.13343296327924878	7.494399999999985	14.251331188121465	4
88	5501425	275.07125	1.6541806221080013	2.6495504043633993	273.9649	275.6191	5.195600000000013	6.849750000000029	0.1398024591252565	7.152949999999976	22.574086047200208	4
89	5644484	282.2242	1.9341112056859304	1.9283986481199715	280.81465000000003	282.74875000000003	9.072450000000003	11.006550000000004	0.09420675556644148	10.614950000000022	13.840018352135523	4
90	5856783	292.83915	1.8248128740331624	1.8827209873031805	291.82120000000003	293.64605	1.431100000000015	3.255899999999997	0.2703725734061537	3.6985999999999994	14.100652243355052	4
91	5930755	296.53775	2.0911646597752815	1.7622585975551317	295.07715	297.1683	17.65825000000001	19.749449999999968	0.05028713956692711	19.885800000000017	12.621483422079763	4
92	6328471	316.42355000000003	2.2182515772797635	1.9286418553939413	314.82655	317.0448	9.445750000000032	11.664000000000044	0.0874565450291889	11.434249999999963	14.83540477758724	4
93	6557156	327.8578	1.8304371125503909	2.0182194625916097	326.49060000000003	328.321	14.791600000000017	16.62205	0.06148794682522358	16.263350000000003	12.111711173698698	4
94	6882423	344.12115	1.4726448987457437	2.0188203831959655	343.11265000000003	344.5853	9.256799999999998	10.729449999999986	0.09350819365546896	10.694250000000011	14.47610086632199	4
95	7096308	354.8154	1.6545251309722662	1.9247005335191627	353.8421	355.4966					14.344748925233999	4
0	62446	3.1223	2.383744704727087	2.769709812448065	2.5726	4.9563500000000005	2.6064999999999996	4.9902	0.1827702486589233	5.47135	15.02191782045507	5
1	171873	8.59365	1.4300938909892198	3.2033059749529933	7.5628	8.9929	1.38565	2.8157500000000004	0.4096010485786844	2.4414	27.354342953736825	5
2	220701	11.03505	1.112324899465467	3.457549967682816	10.37855	11.4909	1.356300000000001	2.4686000000000003	0.40966816878328544	2.4410000000000007	31.608080713429175	5
3	269521	13.47605	1.1023689970202366	3.550200104680709	12.847150000000001	13.94955	1.1983999999999995	2.300749999999999	0.41859394294564567	2.3889499999999995	30.704961859757418	5
4	317300	15.865	1.1552859610944493	3.1496709664626685	15.147950000000002	16.303250000000002	1.4014500000000005	2.556750000000001	0.42037118775879073	2.3788500000000017	26.321190123563607	5
5	364877	18.243850000000002	1.0276699638629536	3.5808143766565763	17.70465	18.73235	1.2826999999999984	2.3103499999999997	0.4046043980498067	2.4715500000000006	31.123668132637448	5
6	414308	20.715400000000002	1.1538912325493933	3.386369109802054	20.015	21.1689	1.40165	2.555500000000002	0.4056466006814864	2.4651999999999994	30.36164154348843	5
7	463612	23.180600000000002	1.0233015960442602	3.4622722379465927	22.570500000000003	23.59385	1.4481499999999983	2.4714499999999973	0.4071412576593448	2.456150000000001	29.588881695030064	5
8	512735	25.636750000000003	1.0590547756098212	3.5285972534504424	25.042	26.10105	1.4670999999999985	2.5261500000000012	0.3977329223426474	2.514249999999997	29.56160906921829	5
9	563020	28.151	1.074752739004727	3.4716587488464796	27.568150000000003	28.6429	1.4104499999999973	2.485199999999999	0.40475178596725514	2.4706500000000027	31.57542100614149	5
10	612433	30.621650000000002	1.0730753807566538	3.3178504724441247	30.053350000000002	31.1264	1.3161000000000023	2.3892000000000024	0.4120992334954256	2.4266000000000005	28.241368106194646	5
11	660965	33.04825	1.0161508115276403	3.3181080426197944	32.4425	33.45865	1.4367500000000035	2.4528999999999996	0.4030551580983864	2.481049999999996	27.71670874480516	5
12	710586	35.5293	1.1368999982733339	3.411609430456757	34.8954	36.0323	1.4284000000000034	2.5653000000000006	0.3943684189770075	2.5357000000000056	29.677498793970937	5
13	761300	38.065000000000005	1.047517671749927	3.4339713221424866	37.4607	38.5082	1.3746999999999971	2.4221999999999966	0.4072490327835482	2.4554999999999936	30.334687645822523	5
14	810410	40.5205	1.1131325301882347	3.2927464885104847	39.88295	40.9961	1.4482500000000016	2.561400000000006	0.3958749826804687	2.526050000000005	27.95138345466271	5
15	860931	43.04655	1.0159301956956275	3.415100605094363	42.44435	43.46025	1.2951499999999996	2.311099999999996	0.4063636548347115	2.4608500000000006	29.949215326584746	5
16	910148	45.507400000000004	1.1408545795050509	3.2568609854479718	44.75545	45.896300000000004	1.4500499999999974	2.5909499999999994	0.42515199183708174	2.3521	27.982851680523662	5
17	957190	47.859500000000004	0.9704168864028878	3.344959100784422	47.34635	48.3168	1.3135000000000048	2.2839000000000027	0.41477425910947974	2.4109499999999997	30.156189203762843	5
18	1005409	50.270450000000004	1.113769906613161	3.1566110601031774	49.630300000000005	50.74405	1.4604	2.5741999999999976	0.39447731755424115	2.5349999999999966	27.714011116124553	5
19	1056109	52.80545	1.0386910310990933	3.290399128445568	52.20445	53.24315	1.5001999999999995	2.5388500000000036	0.38983315141119534	2.5652000000000044	29.441264735339956	5
20	1107413	55.370650000000005	1.1000312886598986	3.2453897529093823	54.743300000000005	55.84335	1.5299500000000066	2.629950000000001	0.3800836183960471	2.6310000000000002	27.557574599002038	5
21	1160033	58.001650000000005	1.0777620495029958	3.2421964456484567	57.373250000000006	58.451	1.436150000000005	2.5138999999999996	0.3964556861656795	2.522349999999996	28.066626877207565	5
22	1210480	60.524	1.0638441992605805	3.1875185306639935	59.887150000000005	60.951	1.3664500000000004	2.4302999999999955	0.41278817774658916	2.422550000000001	27.102990476696753	5
23	1258931	62.94655	1.035169189017103	3.3071010907727967	62.31745	63.352650000000004	1.3780499999999947	2.4131999999999962	0.4088976120379459	2.445599999999999	28.554383771575694	5
24	1307843	65.39215	1.0909117599801743	3.279794207613442	64.73065	65.82155	1.4651000000000067	2.5560000000000116	0.397187909600031	2.517700000000005	28.73928089626846	5
25	1358197	67.90985	1.127940269361972	3.1983786267627714	67.2867	68.41460000000001	1.4743500000000012	2.6022999999999996	0.3818251240931654	2.6189999999999998	27.481938866881844	5
26	1410577	70.52885	1.0364452973470675	3.3126521709795966	69.88900000000001	70.92545	1.3912999999999869	2.427749999999989	0.399177693950462	2.5051500000000004	26.70100526093389	5
27	1460680	73.034	1.1382893406345742	3.1879971069839073	72.31675	73.455	1.5314500000000066	2.6697500000000076	0.37860144625752457	2.641300000000001	27.426448139490077	5
28	1513506	75.67530000000001	1.0799452062198078	3.273251159072519	74.9865	76.06645	1.3514499999999998	2.4313999999999965	0.39632998434496547	2.523150000000001	26.963632232656682	5
29	1563969	78.19845000000001	1.2036901869854308	2.8772005945909775	77.4179	78.62155	1.7151500000000084	2.918850000000006	0.3751359867952131	2.665700000000001	24.19040278352437	5
30	1617283	80.86415000000001	1.008987164234533	3.4813920101961386	80.33670000000001	81.34570000000001	1.4756	2.4845499999999987	0.38795026477605704	2.5776499999999913	32.55422624816701	5
31	1668836	83.4418	1.0965508873348706	3.239753059987276	82.82125	83.9178	1.5057000000000045	2.602249999999998	0.3812864605177857	2.622700000000009	27.225702073029346	5
32	1721290	86.06450000000001	1.1159016598108806	3.2491244450284036	85.4235	86.5394	1.5444999999999993	2.6603999999999957	0.3653435142392635	2.7371499999999997	27.407058893045416	5
33	1776033	88.80165000000001	1.0696501107777237	3.38795140269918	88.0839	89.15355000000001	1.6366000000000014	2.7062500000000114	0.3660255119781847	2.732050000000001	24.978548168082163	5
34	1830674	91.53370000000001	1.1143362880329137	3.064711548794463	90.7902	91.90455	1.4993500000000068	2.6136999999999944	0.37841519715431954	2.6425999999999874	26.96309729691454	5
35	1883526	94.1763	1.2056316929878086	2.8718040613227345	93.40385	94.60950000000001	1.5691499999999934	2.7747499999999974	0.3771023455765883	2.6518000000000086	24.786969864454584	5
36	1936562	96.8281	1.119903391788702	3.079680625597753	96.17865	97.29855	1.414900000000003	2.534800000000004	0.36143489653926064	2.766750000000002	24.422643079066773	5
37	1991897	99.59485000000001	1.2699373569143004	2.882234671323431	98.71345000000001	99.98335	1.5994500000000045	2.869399999999999	0.38326658107046363	2.6091499999999996	24.337410261252224	5
38	2044080	102.20400000000001	1.0164387922852418	3.490465433423477	101.5828	102.59925	1.5456499999999949	2.5620499999999993	0.38996997231213154	2.564300000000003	29.329301471331917	5
39	2095366	104.76830000000001	1.0555501002142789	3.030643680954121	104.14485	105.2004	1.2177000000000078	2.2732500000000044	0.4157312713062276	2.4054	23.86511330488282	5
40	2143474	107.17370000000001	1.2814033638076159	2.724593515604621	106.41810000000001	107.6995	1.8100000000000023	3.091399999999993	0.3507479700461233	2.8510500000000008	15.24757666603296	5
41	2200495	110.02475000000001	1.021834077592753	3.5217891241305317	109.50955	110.5314	1.559899999999999	2.5817499999999995	0.3554165481944847	2.813599999999994	32.36126943837078	5
42	2256767	112.83835	1.1307052819002652	3.191573289191801	112.09125	113.22200000000001	1.490799999999993	2.6214999999999975	0.36475716291878635	2.7415500000000037	24.791704012294367	5
43	2311598	115.57990000000001	1.2434579618841877	2.8757453013935113	114.7128	115.95625000000001	1.498350000000002	2.741800000000012	0.35954409808362975	2.7813000000000017	21.618154925395586	5
44	2367224	118.36120000000001	1.3465405139436248	3.046905173748641	117.45455000000001	118.8011	1.383800000000008	2.7302999999999997	0.4004324670644303	2.4972999999999956	25.851725567935773	5
45	2417170	120.8585	1.1819798092018114	2.8382026956254585	120.18485000000001	121.36685	1.45859999999999	2.6405499999999904	0.36638088957280013	2.7293999999999983	20.361564270324763	5
46	2471758	123.5879	1.1572743085935013	3.1217845308525156	122.82545	123.98270000000001	1.411050000000003	2.5683500000000095	0.41508415831309853	2.409149999999997	26.513713299015755	5
47	2519941	125.99705	1.2266737777260832	2.7377719417650113	125.39380000000001	126.62045	1.9048500000000104	3.1315500000000043	0.3223414885729928	3.102300000000014	16.31698968017095	5
48	2581987	129.09935000000002	1.0777140103587415	3.4170646806980756	128.52530000000002	129.603	1.5930500000000052	2.670749999999998	0.3577241589010729	2.795449999999988	30.263744447899786	5
49	2637896	131.8948	1.2110634314951254	2.796861332908424	131.19605	132.40715	1.5477499999999793	2.7587999999999795	0.3475057772835453	2.877650000000017	20.588762325195585	5
50	2695449	134.77245000000002	1.23076454992902	3.41731753284731	133.9549	135.18565	1.5575500000000204	2.788300000000021	0.36114120621163176	2.768999999999977	29.078137438019162	5
51	2750829	137.54145	1.21767297894808	2.8645515841128315	136.7432	137.96085	1.5259000000000071	2.7435999999999865	0.3563601375550128	2.8061500000000024	21.985941750548786	5
52	2806952	140.3476	1.2953611456346932	3.311210413886915	139.48675	140.7821	1.6031499999999994	2.8985000000000127	0.33828927115576474	2.9560500000000047	27.730921560768103	5
53	2866073	143.30365	1.2806123582489557	2.828164964329222	142.3853	143.6659	1.4245500000000106	2.7051500000000033	0.3809886655871979	2.624750000000006	22.56330608439977	5
54	2918568	145.9284	1.391862050644611	2.4402244444116317	145.09045	146.4823	1.5585500000000252	2.950400000000002	0.3484381260997592	2.8699499999999887	17.237067498347745	5
55	2975967	148.79835	1.2278293314025739	3.347075285335592	148.04080000000002	149.26865	1.505049999999983	2.732849999999985	0.37269627117380527	2.683150000000012	28.562696708515794	5
56	3029630	151.4815	1.513668826755928	2.366898166434927	150.77370000000002	152.28735	1.8932499999999948	3.406949999999995	0.31214883256336673	3.203599999999995	17.33738357862427	5
57	3093702	154.6851	0.9902020932166605	3.5225795345348274	154.1806	155.17085	1.4925999999999817	2.4827999999999975	0.36158518947063845	2.7656000000000063	30.61332011715693	5
58	3149014	157.4507	1.6532013968419284	2.3425151128943345	156.6634	158.31665	1.5619000000000085	3.2151000000000067	0.3214555507337224	3.1108499999999992	16.52949279502343	5
59	3211231	160.56155	1.1026338982036106	3.3707124655319234	159.87855000000002	160.98115	1.4946999999999946	2.597350000000006	0.38070582860623603	2.6266999999999996	27.68148652337728	5
60	3263765	163.18825	1.5105552620354574	2.688010865150817	162.47585	163.9864	1.7977500000000077	3.3083000000000027	0.2957311212645462	3.381450000000001	17.031523380269668	5
61	3331394	166.5697	1.2229154488904634	2.8572012487778053	165.78415	167.00705000000002	1.5080499999999972	2.730950000000007	0.37620857003122665	2.6580999999999904	23.146831951629707	5
62	3384556	169.2278	1.1867102744778386	2.6455928122609755	168.51510000000002	169.70185	1.3735499999999945	2.5602499999999964	0.29772094615716527	3.358850000000018	18.786680635868002	5
63	3451733	172.58665000000002	1.982352872293559	2.886693352404805	171.07535000000001	173.0577	1.9624000000000024	3.944749999999999	0.31370088620500414	3.1877499999999936	17.376689232285266	5
64	3515488	175.7744	1.2657174760319525	2.859247334730025	175.0201	176.2858	1.529200000000003	2.794899999999984	0.3638745360599669	2.748199999999997	23.208867144750435	5
65	3570452	178.5226	1.5352004848265324	2.2313389257230476	177.81505	179.35025000000002	1.8719000000000108	3.407100000000014	0.30336124256764907	3.296400000000005	16.768990675044122	5
66	3636380	181.81900000000002	1.1730085690131178	3.4428530854712243	181.2221	182.3951	1.438999999999993	2.6119999999999948	0.3700414446418022	2.702399999999983	29.365002385602036	5
67	3690428	184.5214	1.2921109116199194	2.5721676623848477	183.83415000000002	185.12625	2.3466000000000236	3.638750000000016	0.2614789247986614	3.824399999999997	14.846865632235193	5
68	3766916	188.3458	1.2819934421688786	3.1890150545126446	187.4729	188.75490000000002	1.8286999999999978	3.11069999999998	0.33783783783783694	2.960000000000008	27.13844205779562	5
69	3826116	191.3058	1.3412540732632625	2.741597497079571	190.58355	191.9248	1.797850000000011	3.1391000000000133	0.3186793925970759	3.137950000000018	18.164006386685777	5
70	3888875	194.44375000000002	1.1903372899523472	2.9770847278278367	193.72265000000002	194.913	1.6213500000000067	2.811700000000002	0.36013973421687917	2.776699999999977	23.37490809959628	5
71	3944409	197.22045	1.5113771461048862	2.668399185400716	196.5344	198.04575	1.6936000000000035	3.204999999999984	0.2934659799562723	3.4075500000000143	18.00789020020848	5
72	4012560	200.62800000000001	1.3559890700906982	2.746831079522753	199.73940000000002	201.09535	1.5857500000000186	2.941750000000013	0.35053280987100366	2.852800000000002	21.374603663653552	5
73	4069616	203.48080000000002	1.431517699111416	2.5583404474577414	202.68110000000001	204.11265	1.2014499999999941	2.632949999999994	0.28663972253274905	3.4886999999999944	18.470836254488066	5
74	4139390	206.9695	2.1906377028664807	2.137113507214659	205.31405	207.5047	1.4090000000000202	3.5996000000000095	0.3734548306382361	2.6776999999999873	11.797417453155344	5
75	4192944	209.6472	1.2104099093440222	2.701255851792613	208.9137	210.1241	4.606650000000002	5.817049999999995	0.1716252048775883	5.826650000000001	20.50542421583626	5
76	4309477	215.47385	1.1830370493905153	2.6767041806584473	214.7307	215.91375000000002	1.5586000000000126	2.7416000000000054	0.2742318081474256	3.646550000000019	19.679706284287686	5
77	4382408	219.12040000000002	2.0433417121426203	2.493392351747568	217.47230000000002	219.51565000000002	1.5028999999999826	3.5462499999999864	0.33655868742111933	2.9712499999999977	17.499833133443317	5
78	4441833	222.09165000000002	1.5211406663827134	2.6026789803548205	221.01860000000002	222.5397	4.5403499999999894	6.061499999999995	0.17617885677539827	5.676050000000004	18.027757037257228	5
79	4555354	227.76770000000002	1.098724355796585	3.0714496082476046	227.08010000000002	228.17880000000002	1.5372999999999877	2.6360500000000116	0.37174030222486776	2.690049999999985	25.545667275862293	5
80	4609155	230.45775	1.7633826898312663	2.104083420089017	229.7161	231.4795	1.0385499999999865	2.801899999999989	0.34702340672878296	2.8816500000000076	12.981357219172587	5
81	4666788	233.3394	1.54664601946841	2.4533907489129554	232.51805000000002	234.06465	1.1990000000000123	2.745650000000012	0.34916201117318385	2.8640000000000043	11.826985139901943	5
82	4724068	236.20340000000002	1.3805959909544794	2.844828493035916	235.2637	236.64430000000002	4.6799000000000035	6.0604999999999905	0.1761354129054419	5.677449999999993	22.368099879697052	5
83	4837617	241.88085	1.1108919934847392	2.417834585053331	241.32420000000002	242.4351	1.278599999999983	2.389499999999998	0.29860105406172066	3.348950000000002	16.71456460541499	5
84	4904596	245.2298	1.9016688716632315	2.646442826597216	243.71370000000002	245.61535	1.2965499999999963	3.1982500000000016	0.3549182800660134	2.8175500000000113	19.588582310951878	5
85	4960947	248.04735000000002	1.9838817621891387	2.179467083524081	246.91195000000002	248.8958	1.5005000000000166	3.484400000000022	0.3327953142419781	3.0048499999999763	12.634893463592554	5
86	5021044	251.0522	1.3349202348920983	2.371622856378803	250.39635	251.73125000000002	1.8622499999999889	3.197199999999981	0.2961208172934549	3.3770000000000095	15.520052604708384	5
87	5088584	254.4292	1.3692495981073007	2.449068233842839	253.59355000000002	254.96280000000002	1.7836499999999944	3.1528999999999883	0.33356126686568804	2.9979500000000314	17.363013109649792	5
88	5148543	257.42715000000004	1.362007183782058	2.469780032614489	256.7464	258.1084	1.518100000000004	2.880100000000027	0.3473548924936623	2.8788999999999874	17.14599391102597	5
89	5206121	260.30605	2.24272402389762	1.9770941073700854	259.62655	261.86925	1.352199999999982	3.5948999999999955	0.2728959720554524	3.6644000000000005	11.23851889614486	5
90	5279409	263.97045	1.3424119291737677	2.571993953831548	263.2214	264.5638	4.9316499999999905	6.274049999999988	0.16036563364471004	6.235749999999996	19.931534669362968	5
91	5404124	270.2062	1.3184462734891103	2.489573888130863	269.49545	270.8139	1.442450000000008	2.7608999999999924	0.33325002082812827	3.0007499999999823	18.99316686698296	5
92	5464139	273.20695	1.8002379357763567	2.1983882249500386	272.2564	274.05665	1.471550000000036	3.2718000000000416	0.2881802855866618	3.4700500000000147	12.713726244993738	5
93	5533540	276.677	1.6792634891401976	2.212895267441402	275.52815000000004	277.20745	5.43625000000003	7.115499999999997	0.14979365923440532	6.675849999999968	12.99340304367215	5
94	5667057	283.35285	1.3428486871467904	2.2693701314316943	282.6437	283.98655	1.8648999999999774	3.207749999999976	0.3219160442956469	3.1064000000000074	14.504209097214256	5
95	5729185	286.45925	1.8812543576987928	2.0502791309050306	285.8514	287.73265000000004	5.732499999999959	7.613749999999982	0.13139482173007525	7.610650000000022	11.618684840684264	5
96	5881398	294.0699	1.2454636658066884	3.0449661236352163	293.46515	294.71065	4.974500000000035	6.21995000000004	0.15976354994607958	6.259250000000009	23.11869451651253	5
97	6006583	300.32915	1.886609032716742	2.08820218184694	299.68515	301.57175	1.9167999999999665	3.8033999999999537	0.26213006894021046	3.814899999999966	11.24332522355901	5
98	6082881	304.14405	1.4428915715588724	2.5840051305638987	303.48855000000003	304.93145000000004	12.399400000000014	13.842300000000023	0.07192640490250378	13.903099999999997	15.71172087358933	5
99	6360943	318.04715	1.4013647519219667	2.429891911063338	317.3308	318.73220000000003	8.348700000000008	9.750049999999987	0.1015826578086589	9.8442	16.473340390306788	5
100	6557827	327.89135	1.8031847285000142	2.3531188968984953	327.08090000000004	328.8841	21.690249999999992	23.493449999999996	0.04236049629557451	23.606900000000053	14.54325372455854	5
101	7029965	351.49825000000004	1.5400333559638821	2.3144815999279515	350.57435000000004	352.11435					13.15442999396656	5
0	61280	3.064	1.5160380159165547	2.5916170641295597	2.5444500000000003	4.0605	1.2219999999999995	2.73805	0.34786238564024075	2.8747	16.05284393687777	6
1	118774	5.9387	1.1531076217259775	3.295996735689638	5.28245	6.43555	1.6474000000000002	2.8005000000000004	0.3814609956131985	2.6215	28.18410145511111	6
2	171204	8.5602	1.0724251225493528	3.885150954480359	8.083	9.1554	1.4522500000000012	2.524700000000001	0.38989394884591394	2.5648	36.07118714300648	6
3	222500	11.125	1.0684929335046531	3.7831210397859856	10.607700000000001	11.67615	1.6689000000000007	2.737399999999999	0.3652167561447718	2.738100000000001	34.55243222336564	6
4	277262	13.863100000000001	1.1044706221854605	4.02481027202402	13.3451	14.44955	1.6354499999999987	2.7398999999999987	0.3639010189228531	2.7479999999999993	36.42246520455759	6
5	332222	16.6111	1.042362496034833	4.025567446900986	16.085	17.12735	1.7186000000000021	2.761000000000003	0.3614283648980772	2.7668	36.34974196575296	6
6	387558	19.3779	1.1062502886517556	3.8518629529086397	18.845950000000002	19.9522	1.4534999999999982	2.5597499999999975	0.39016016074598614	2.5630500000000005	36.846548164827695	6
7	438819	21.94095	1.0772877796760556	3.6767178041087902	21.40575	22.483050000000002	1.455449999999999	2.53275	0.3897495858910648	2.5657500000000013	32.957981892837374	6
8	490134	24.506700000000002	1.0860452078772447	3.6963319956161413	23.9385	25.02455	1.416400000000003	2.502450000000003	0.40024815385539064	2.4984499999999983	33.2833208771715	6
9	540103	27.00515	1.069811342310824	3.6202134506721215	26.440900000000003	27.5107	1.5642000000000031	2.6340000000000003	0.3893095594962332	2.5686500000000017	33.42778935551583	6
10	591476	29.573800000000002	1.0773813313875173	3.784873446636336	29.074900000000003	30.1523	1.4818500000000014	2.5592499999999987	0.37585507028489834	2.6605999999999987	35.342925670513736	6
11	644688	32.2344	1.1196977412166949	3.6727375909173006	31.6342	32.7539	1.4685500000000005	2.5882499999999986	0.38719919462567504	2.582650000000001	33.62384635005077	6
12	696341	34.81705	1.1048461706550385	3.6259508939624894	34.2224	35.32725	1.596499999999999	2.701349999999998	0.37648476177926743	2.6561499999999967	33.55649737288003	6
13	749464	37.4732	1.0678455847901	3.7932107560126624	36.92375	37.991600000000005	1.4717999999999947	2.5396	0.39372403882119	2.5398500000000013	35.509509802203496	6
14	800261	40.01305	1.0576310504615947	3.4404960110589613	39.4634	40.52105	1.4720000000000013	2.5296500000000037	0.3901906081120621	2.5628500000000045	32.45023848876442	6
15	851518	42.575900000000004	1.0999460710643558	3.3691018054127113	41.993	43.09295	1.5139500000000012	2.613900000000001	0.3851486673856115	2.5963999999999956	31.329184029291362	6
16	903446	45.1723	1.0758094026237377	3.5075823162852515	44.606950000000005	45.682750000000006	1.620199999999997	2.695999999999998	0.38056094683563507	2.6277000000000044	32.942404730223494	6
17	956000	47.800000000000004	1.0264583970788286	3.698231470139145	47.30295	48.3294	1.4204500000000024	2.446950000000001	0.39925738127083654	2.504649999999998	35.0407379315328	6
18	1006093	50.30465	1.0479195520895475	3.506534231212516	49.74985	50.7978	1.5324000000000026	2.580300000000001	0.38636890503052307	2.5882000000000005	32.44176859931583	6
19	1057857	52.89285	1.0914786528437865	3.6442157611004298	52.330200000000005	53.42165	1.5526499999999999	2.6441499999999962	0.3746932199261856	2.668849999999999	33.88544711179508	6
20	1111234	55.5617	1.1027062190007535	3.639944768547423	54.97435	56.07705	1.6249000000000038	2.727650000000004	0.36116077071708463	2.7688500000000005	33.423809349331236	6
21	1166611	58.33055	1.070117019009439	3.5762402517098018	57.701950000000004	58.7721	1.4116	2.4816999999999965	0.41387302375631096	2.4162000000000035	32.18839774245952	6
22	1214935	60.746750000000006	1.0847165807484416	3.511351105443289	60.1837	61.2684	1.5003000000000029	2.5850500000000025	0.378551284235232	2.6416499999999985	31.81181532721696	6
23	1267768	63.388400000000004	1.1168321191666066	3.434429703978463	62.7687	63.88555	1.4677500000000023	2.58455	0.3851783375702956	2.596199999999996	31.78138834160476	6
24	1319692	65.9846	1.083661689527193	3.51185949719752	65.35325	66.43695000000001	1.4593500000000006	2.5430000000000064	0.39972019586289576	2.5017500000000013	32.84343491338463	6
25	1369727	68.48635	1.1179535168117727	3.45621877963395	67.89625000000001	69.0142	1.437250000000006	2.5551999999999992	0.3861302031044873	2.5897999999999968	31.68612582845277	6
26	1421523	71.07615	1.1466143713871948	3.479321104325429	70.45145000000001	71.59805	1.4708499999999987	2.617449999999991	0.3759610504351741	2.659850000000006	32.39739745559268	6
27	1474720	73.736	1.1341062493375969	3.567508542624548	73.0689	74.203	1.4437000000000069	2.5778000000000105	0.3912745769343632	2.5557500000000033	31.574950155595555	6
28	1525835	76.29175000000001	1.120853558224591	3.333491274091447	75.64675	76.7676	1.5482500000000101	2.6691000000000003	0.362877619522817	2.755749999999992	30.86487927467234	6
29	1580950	79.0475	1.148064915715682	3.4047458022228376	78.31585	79.46390000000001	1.5075499999999948	2.6555999999999926	0.398223921310953	2.5111500000000007	30.48218453861842	6
30	1631173	81.55865	1.067962518304086	3.379469854207791	80.9714	82.03935	1.4541499999999985	2.5220999999999947	0.3827091984155842	2.612949999999998	31.33056821477711	6
31	1683432	84.1716	1.100738335427281	3.1857855972961637	83.4935	84.59425	1.5395500000000055	2.6403000000000105	0.3952647285519478	2.5299499999999995	29.331622268285333	6
32	1734031	86.70155	1.087438441178517	3.4887505186219734	86.13385000000001	87.22125	1.4480000000000075	2.5354499999999973	0.37844383893430084	2.642400000000009	32.73988451003186	6
33	1786879	89.34395	1.1329758019731613	3.303173358829106	88.6693	89.80225	1.5433000000000021	2.6762999999999977	0.37899603949138805	2.638549999999995	30.030571502121937	6
34	1839650	91.9825	1.1445693791606348	3.3444536060130012	91.34555	92.49015	1.4540500000000094	2.5986000000000047	0.3823653118189111	2.615300000000005	30.81265805145493	6
35	1891956	94.5978	1.1051994448574842	3.2791722877403515	93.94420000000001	95.0494	1.493399999999994	2.5985999999999905	0.3890747801727492	2.5702	29.201392861903667	6
36	1943360	97.168	1.1212804933909792	3.338856309650179	96.54275	97.66405	1.5120500000000021	2.633350000000007	0.37205841317086863	2.687749999999994	30.06014934668471	6
37	1997115	99.85575	1.1222632848394103	3.2732435635851047	99.17615	100.2984	1.5397999999999996	2.6620999999999952	0.3822410794488077	2.6161500000000046	30.131088046162795	6
38	2049438	102.4719	1.1141565750438371	3.129535791898334	101.83825	102.95240000000001	1.4480999999999966	2.5623000000000076	0.3897875657766517	2.5655	29.334903768229935	6
39	2100748	105.0374	1.0909383428975241	3.364766401340667	104.40055000000001	105.49145	1.5196499999999986	2.610599999999991	0.3873116697006074	2.5819000000000045	29.22655642093089	6
40	2152386	107.61930000000001	1.1234459614371184	3.325647947888239	107.01115	108.1346	1.5591000000000008	2.682550000000006	0.37581269495283576	2.660899999999998	30.76301727649062	6
41	2205604	110.28020000000001	1.1040866338225315	3.2587215886405367	109.69365	110.79775000000001	1.551249999999996	2.6553499999999985	0.36333908620219774	2.7522500000000036	29.164952674278236	6
42	2260649	113.03245000000001	1.1668228069782258	3.2117529438877774	112.34905	113.51585	1.5668000000000006	2.7336499999999972	0.37176103200862565	2.6898999999999944	29.31837231648072	6
43	2314447	115.72235	1.09920303069246	3.271961954644887	115.08265	116.18185000000001	1.5079999999999956	2.607200000000006	0.37589745517422757	2.6603000000000065	29.688999538312796	6
44	2367653	118.38265000000001	1.1448551183338744	3.2470777721763753	117.68985	118.83475	1.5047499999999872	2.6495999999999924	0.3676605757564622	2.7198999999999955	29.292685938288336	6
45	2422051	121.10255000000001	1.1893081178797642	2.7398979994691857	120.3395	121.5288	1.5660000000000025	2.7553000000000054	0.38624205789768445	2.5890500000000003	24.093651012154897	6
46	2473832	123.69160000000001	1.104386393716978	3.3319343328991806	123.09475	124.19915	1.4364500000000078	2.5408000000000044	0.37835792659856216	2.6430000000000007	30.582494011267677	6
47	2526692	126.33460000000001	1.1657776561149165	3.0035493250702423	125.63555000000001	126.80135	1.6497499999999974	2.8155	0.374188478736742	2.6724499999999836	26.07850486369002	6
48	2580141	129.00705	1.104109527262114	3.3160932592107315	128.4511	129.5552	1.4509000000000185	2.555000000000007	0.3730995242981064	2.680250000000001	29.963422319084955	6
49	2633746	131.6873	1.1464623589251657	3.178708214113648	131.0061	132.15255000000002	1.6946499999999958	2.841099999999983	0.36166365280289137	2.765000000000015	28.095997081608875	6
50	2689046	134.4523	1.1148184746794403	3.247222941388621	133.84720000000002	134.96200000000002	1.6088999999999771	2.7237499999999955	0.35935675141496815	2.782749999999993	29.48996870454515	6
51	2744701	137.23505	1.162176087223785	3.190623926477109	136.57095	137.7331	1.6514999999999986	2.8137000000000114	0.3539948316754558	2.8249000000000137	28.21931138923619	6
52	2801199	140.05995000000001	1.1508820782724303	3.202882579769735	139.38465	140.53555	1.8190500000000043	2.9699500000000114	0.34936328541233697	2.862349999999992	27.99222148098528	6
53	2858446	142.9223	1.0830201791589846	3.345827231627162	142.3546	143.4376	1.939549999999997	3.022599999999983	0.32099637274098897	3.115299999999991	29.945870607341973	6
54	2920752	146.0376	1.0989142225858057	3.403741154420697	145.37715	146.47605000000001	1.6808999999999799	2.7797999999999945	0.35138269088864676	2.8459000000000003	29.591305338464984	6
55	2977670	148.8835	1.2465283712989652	3.1217166814499606	148.15695	149.4035	1.9507499999999993	3.1972500000000252	0.3319777574902456	3.012250000000023	27.05610970933777	6
56	3037915	151.89575000000002	1.077651315396838	3.370885432386526	151.35425	152.4319	1.914100000000019	2.991749999999996	0.32160545442850774	3.1093999999999937	31.111308834338125	6
57	3100103	155.00515000000001	1.1447082344455413	3.2805554798585064	154.346	155.4907	1.9043000000000063	3.049049999999994	0.3350420477769956	2.9847000000000037	29.045036883283657	6
58	3159797	157.98985000000002	1.0474640777876834	3.5581015738600605	157.395	158.4425	1.980400000000003	3.027850000000001	0.33445375340724837	2.9899499999999932	30.041247509652365	6
59	3219596	160.9798	1.0320507859940642	3.3320975198078244	160.4229	161.45495	1.8865999999999872	2.9186499999999853	0.33589170851317596	2.9771499999999946	30.379427870787506	6
60	3279139	163.95695	1.083969358599023	3.2798617264488996	163.3415	164.4255	2.032800000000009	3.1167500000000246	0.32310177705977394	3.094999999999999	28.62339426446329	6
61	3341039	167.05195	1.0596439090005123	3.240783234236453	166.4583	167.51795	1.869950000000017	2.9295999999999935	0.33616835311123666	2.974700000000013	28.732817778305225	6
62	3400533	170.02665000000002	1.078887309787795	3.2678931915786578	169.38785000000001	170.46675000000002	1.9336000000000126	3.012450000000001	0.33334444481482756	2.9998999999999962	28.23150774052225	6
63	3460531	173.02655000000001	1.0927759568414652	3.2450275204920622	172.40030000000002	173.4931	1.8669500000000028	2.959699999999998	0.3329005626019522	3.0038999999999874	28.61355757358635	6
64	3520609	176.03045	1.1495135536495364	3.2271077393734195	175.36	176.50955000000002	1.9514499999999941	3.100949999999983	0.32831018746511514	3.045900000000018	27.134253397687488	6
65	3581527	179.07635000000002	1.0949475734419423	3.2311307775821163	178.46095	179.5559	1.909150000000011	3.0041000000000224	0.3322314324158205	3.0099500000000035	28.491296396667792	6
66	3641726	182.08630000000002	1.1166597884677352	3.221025649273386	181.46505000000002	182.5817	1.9995999999999867	3.1162499999999795	0.33083552511868736	3.022649999999999	26.8242261040196	6
67	3702179	185.10895000000002	1.0651040595459054	3.1874518367008484	184.5813	185.6464	1.8748500000000092	2.9399500000000103	0.3243436096200326	3.083149999999989	28.018151648769184	6
68	3763842	188.1921	1.147485816496634	3.1262833899264812	187.5213	188.66875000000002	1.9907499999999914	3.1382499999999993	0.32176585099023597	3.107849999999985	26.471691851374494	6
69	3825999	191.29995	1.1453919161227066	3.1421203648145912	190.65955	191.8049	1.96905000000001	3.114450000000005	0.3223310985043819	3.102400000000017	27.410597094034813	6
70	3888047	194.40235	1.1265757315160707	3.1040061636906167	193.77395	194.90055	1.9186499999999853	3.045199999999994	0.3201741747510645	3.1233000000000004	26.980023500840723	6
71	3950513	197.52565	1.1603643971586832	2.9822226501331244	196.81920000000002	197.97955000000002	1.9519999999999982	3.112349999999992	0.32845576521982045	3.0445499999999868	24.720706782130225	6
72	4011404	200.5702	1.0761910441815155	3.1798879132974314	199.93155000000002	201.0077	1.4377000000000066	2.5139000000000067	0.37243947858472964	2.6850000000000023	27.249020221658064	6
73	4065104	203.2552	1.4691850149319274	2.1583704841789295	202.44545000000002	203.9146	1.879950000000008	3.3491500000000087	0.31899452924382343	3.13485	14.876168474293207	6
74	4127801	206.39005	1.1028158430378652	3.323023749604264	205.79455000000002	206.8974	1.4867500000000007	2.5895500000000027	0.3482439797321988	2.8715500000000134	29.80741469439662	6
75	4185232	209.26160000000002	1.4366308908294887	2.184355322015751	208.38410000000002	209.82075	1.6856499999999812	3.1222499999999798	0.33660966742964893	2.970799999999997	16.52535052596532	6
76	4244648	212.2324	1.1599025562396275	3.118145128865727	211.5064	212.6663	1.7676999999999907	2.9276000000000124	0.3392417945890951	2.947749999999985	26.8756644885828	6
77	4303603	215.18015	1.2271105411146768	2.817682072248651	214.434	215.6611	1.7978499999999826	3.02494999999999	0.33499715252420165	2.985100000000017	23.597954569777123	6
78	4363305	218.16525000000001	1.1595955462022685	2.8602787228913478	217.4589	218.6185	1.4464000000000112	2.606000000000023	0.36747142909638975	2.721299999999985	24.459822730099525	6
79	4417731	220.88655	1.4093383488730062	2.260533034123169	220.06495	221.4743	1.7838999999999885	3.1932499999999777	0.33647375504710536	2.9720000000000084	12.880732659181884	6
80	4477171	223.85855	1.1155482398201246	3.187315127110253	223.25815	224.3737	1.8635500000000036	2.9791000000000167	0.32493907392363774	3.077500000000015	28.562816866346466	6
81	4538721	226.93605000000002	1.290171110238554	2.561999954834917	226.2373	227.52745000000002	1.8226499999999817	3.1128499999999804	0.3148317224443537	3.1762999999999977	21.22415248579121	6
82	4602247	230.11235000000002	1.339200727041904	2.5840157348103006	229.35015	230.68935000000002	1.9273500000000183	3.2665500000000236	0.31280302793331044	3.1968999999999994	22.020655846086466	6
83	4666185	233.30925000000002	1.206614338441519	2.6212611479413255	232.6167	233.82330000000002	1.7500499999999874	2.9566999999999837	0.34116302475137716	2.9311500000000024	22.51417554579252	6
84	4724808	236.24040000000002	1.2535980171628762	2.6021606536364423	235.57340000000002	236.827	1.5375999999999976	2.7912000000000035	0.3231435403606297	3.0945999999999856	20.45430695993365	6
85	4786700	239.335	1.3756135231197812	2.514698465770614	238.36455	239.74020000000002	1.907350000000008	3.2829499999999996	0.32626959656764276	3.0649500000000103	19.06109381061233	6
86	4847999	242.39995000000002	1.206331142745167	2.7919307756735137	241.6475	242.85385000000002	1.9013500000000079	3.1076500000000067	0.3104722282591822	3.2209000000000003	24.502757372619087	6
87	4912417	245.62085000000002	1.3218107805241832	2.537442750894982	244.7552	246.077	1.6322500000000275	2.954100000000011	0.36837161328347956	2.714650000000006	21.383230912206052	6
88	4966710	248.33550000000002	1.285746519374987	2.473029260771227	247.7093	248.99505000000002	1.8041500000000212	3.0899	0.30606779401637557	3.26724999999999	19.716466906120964	6
89	5032055	251.60275000000001	1.2812440485801082	2.6353591099697162	250.7992	252.08045	1.6987999999999772	2.980049999999977	0.3433004909197011	2.9129000000000076	22.89236623396237	6
90	5090313	254.51565000000002	1.3972527555694805	2.1678639980886896	253.7792	255.17645000000002	1.6871500000000026	3.0844000000000165	0.322835789575634	3.097549999999984	17.047733626846636	6
91	5152264	257.6132	1.31528398128571	2.543907654125853	256.8636	258.1789	1.4579499999999825	2.7731999999999744	0.36068530207394317	2.7724999999999795	21.92339799417049	6
92	5207714	260.3857	1.532936645156285	1.8882272020291566	259.6368	261.16975	1.8271499999999605	3.360050000000001	0.31129858203495736	3.2123500000000154	14.468608729391192	6
93	5271961	263.59805	1.1545561181847472	2.991194452534735	262.99685	264.1514	1.8079500000000053	2.962500000000034	0.33257948649727304	3.0067999999999984	26.616196732561363	6
94	5332097	266.60485	1.3741180142706726	2.2285999588789505	265.95935000000003	267.33345	1.9262499999999818	3.3003499999999804	0.3063819357210666	3.263900000000035	16.248412930878864	6
95	5397375	269.86875000000003	1.178440520917019	2.682516592738274	269.2597	270.43815	1.7579000000000065	2.936300000000017	0.3299132328197705	3.031099999999981	23.995582510426253	6
96	5457997	272.89985	1.3503376438916195	2.230179217354504	272.19605	273.54635	1.681600000000003	3.031949999999995	0.3203228854685528	3.121849999999995	18.154732978103237	6
97	5520434	276.0217	1.3866535713010468	2.1822575371124078	275.228	276.61465000000004	1.7068000000000438	3.0934500000000185	0.3125488357555868	3.1995000000000005	18.04103146161586	6
98	5584424	279.2212	1.3498410866552963	2.2297148054221516	278.32140000000004	279.67125	1.8139000000000465	3.163749999999993	0.3389428372904893	2.9503500000000145	18.680559543433695	6
99	5643431	282.17155	1.3458759344964755	2.26075735535278	281.4852	282.83105	1.761950000000013	3.107849999999985	0.31938677738741905	3.130999999999972	18.441216057499314	6
100	5706051	285.30255	1.4085415042527487	2.1647711188425536	284.59305	286.00155	1.8450000000000273	3.2535500000000184	0.31155559709630204	3.209699999999998	17.014915619395843	6
101	5770245	288.51225	1.4048898559373804	2.048668398091948	287.8466	289.2515	1.698350000000005	3.1032500000000027	0.30579637019708567	3.270150000000001	17.32354600611279	6
102	5835648	291.7824	1.389057240867149	2.0632018960497103	290.94985	292.3389	1.9517999999999915	3.340849999999989	0.3060303276054654	3.2676500000000033	14.665454680707983	6
103	5901001	295.05005	1.2575249625146856	2.7111431736285	294.29065	295.5482	1.755899999999997	3.01339999999999	0.3368137420006743	2.968999999999994	21.906385738873222	6
104	5960381	298.01905	1.558897191205388	1.943724507797576	297.30405	298.86295	1.8732499999999845	3.4320999999999913	0.2858204475948175	3.498700000000042	12.68850611007036	6
105	6030355	301.51775000000004	1.2152690709714777	2.626939836580327	300.73615	301.95145	1.780149999999992	2.995400000000018	0.33749578130273766	2.9629999999999654	23.01420270170426	6
106	6089615	304.48075	1.5293363287439106	1.9902225332043493	303.73155	305.2609	1.7697500000000446	3.29910000000001	0.3017364935202051	3.3141500000000406	14.805456424601584	6
107	6155898	307.79490000000004	1.3690611238473562	2.3630898120686155	307.0307	308.39975000000004	1.469349999999963	2.838449999999966	0.3373932993690783	2.963899999999967	19.64396929097264	6
108	6215176	310.7588	1.6680292079393286	1.7669987876545719	309.8691	311.53715	1.6421000000000276	3.310100000000034	0.30853722501619657	3.241100000000017	13.612051890932035	6
109	6279998	313.9999	1.3557282623696607	2.316528558940181	313.17925	314.53495000000004	1.774849999999958	3.1305999999999585	0.3192338387869121	3.1324999999999936	18.9823557979768	6
110	6342648	317.1324	1.5052833276781254	1.9217493750657368	316.30985000000004	317.81510000000003	1.598450000000014	3.1037500000000477	0.31448518774765705	3.1798	12.545752391918473	6
111	6406244	320.3122	1.3941591302222107	2.2520173039620346	319.41355000000004	320.80775	1.7620000000000005	3.1561499999999683	0.33180151633293065	3.013849999999991	19.066989549126312	6
112	6466521	323.32605	1.5004465324839578	1.8390192837316643	322.5697	324.07015	1.7850500000000125	3.285500000000013	0.30447424909038157	3.2843500000000176	14.08103169863709	6
113	6532208	326.6104	1.2932516332108994	2.281675322316863	325.85525	327.1485	1.6297999999999888	2.9230499999999893	0.3486689562594816	2.8680499999999824	17.605044505894867	6
114	6589569	329.47845	1.5729773305337877	1.9105029671236764	328.7783	330.35125	1.7713500000000408	3.34435000000002	0.28633604398121376	3.4924000000000315	12.80819827302035	6
115	6659417	332.97085000000004	1.4341195790627972	2.1359464678956996	332.12265	333.55675	1.608349999999973	3.0424999999999613	0.33657567904143487	2.971099999999979	17.61452930144655	6
116	6718839	335.94195	1.5301272339088843	1.7806558401596018	335.1651	336.69525000000004	1.5796499999999583	3.109800000000007	0.3456141563558461	2.8933999999999855	12.8702328744838	6
117	6776707	338.83535	1.3410666437125764	2.006376328517387	338.2749	339.61600000000004	1.4848499999999945	2.82589999999999	0.33652470932677825	2.971550000000036	16.27166520003142	6
118	6836138	341.80690000000004	1.5220150576185902	1.8319095843385327	341.1008	342.62285	1.8624999999999545	3.3845000000000027	0.2998950367371428	3.3344999999999914	12.75498093336726	6
119	6902828	345.14140000000003	1.4252299128951504	1.9624877161104504	344.4853	345.91055	1.4343000000000075	2.8595000000000255	0.346356331393737	2.887200000000007	15.24274292221217	6
120	6960572	348.02860000000004	1.5432921936043074	1.8630314678814681	347.3448	348.8881	1.7591500000000337	3.3024500000000216	0.29483305078499283	3.391750000000002	13.858294430494261	6
121	7028407	351.42035000000004	1.4663144242300188	2.0457364221219283	350.64730000000003	352.1136	1.4798000000000116	2.9461499999999887	0.3490279571393688	2.865099999999984	15.616562999187968	6
122	7085709	354.28545	1.58223661952205	1.7163907712310724	353.59345	355.1757	1.7550999999999704	3.337349999999958	0.30130464913073746	3.318899999999985	12.168548866677396	6
123	7152087	357.60435	1.4486089138139506	2.1085723052343415	356.93075	358.37935000000004	4.13009999999997	5.578700000000026	0.17882849453231886	5.591949999999997	15.857211981859411	6
124	7263926	363.1963	1.5183720413566568	2.0311256883502384	362.5095	364.02785	1.59050000000002	3.1089000000000055	0.32508696076200416	3.0760999999999967	16.255301482751296	6
125	7325448	366.2724	1.3352089527013247	1.7770924476065773	365.61835	366.9536	1.3804999999999836	2.71569999999997	0.34828036569438015	2.8712500000000314	11.737912790705263	6
126	7382873	369.14365000000004	1.3981731175601018	1.8960078286017268	368.33410000000003	369.73225	1.317549999999983	2.715750000000014	0.36376202688201986	2.7490499999999543	14.551076168945563	6
127	7437854	371.8927	1.7801796937319916	1.6030876587232132	371.04985	372.83005	1.2907500000000027	3.070950000000039	0.3139766715333036	3.184950000000015	11.081249776667024	6
128	7501553	375.07765	1.6761460518315434	1.9511929253436602	374.12075000000004	375.7969	6.9220000000000255	8.598149999999976	0.11710013232314899	8.539700000000039	15.148008639794504	6
129	7672347	383.61735000000004	1.7112226926305332	1.9098525772330248	382.7189	384.43015	4.10024999999996	5.811449999999979	0.17562963223155154	5.693799999999953	15.279671541799196	6
130	7786223	389.31115	1.4805021684329027	1.894379774914631	388.53040000000004	390.0109	1.2989499999999907	2.779449999999997	0.3648370090661999	2.740949999999998	14.778158708236035	6
131	7841042	392.0521	1.3009748532333878	1.8688640610698535	391.3098	392.61080000000004	4.494050000000016	5.795000000000016	0.17369403795214733	5.757249999999999	12.684139142510048	6
132	7956187	397.80935	1.4898043353122195	1.9198490135534687	397.10485	398.59465	4.332899999999995	5.8226999999999975	0.17369554644618876	5.757200000000012	12.32852846237008	6
133	8071331	403.56655	1.4638649420090486	1.8643055201014036	402.92755	404.39140000000003	9.349099999999964	10.812999999999988	0.09145616506008643	10.934200000000033	14.403923565876472	6
134	8290015	414.50075000000004	1.5200390639747028	1.6377318046994507	413.74055000000004	415.2606	6.80804999999998	8.328100000000006	0.11968164681946014	8.355500000000006	11.962764794375117	6
135	8457125	422.85625000000005	1.588084701609146	1.7799572779381165	422.0686	423.6567	1.205699999999979	2.7937499999999886	0.35315722559683815	2.8315999999999804	12.828956626258734	6
136	8513757	425.68785	1.4295987656487152	1.615786079395546	424.86240000000004	426.29200000000003	6.913799999999981	8.343400000000031	0.11891879035806495	8.409099999999967	11.048935757217821	6
137	8681939	434.09695	1.4614231948913077	1.7598201464101422	433.20575	434.66715000000005	11.925049999999999	13.386450000000025	0.07323351605095565	13.654950000000042	13.152933292731973	6
138	8955038	447.75190000000003	1.8621495647949167	1.6142967164693793	446.59220000000005	448.45435000000003	17.436499999999967	19.298599999999965	0.05238687708728962	19.088750000000005	11.296814083374764	6
139	9336813	466.84065000000004	1.538388891155366	1.5776763561114482	465.8908	467.42920000000004	24.591200000000015	26.12960000000004	0.03821819147696112	26.165549999999996	10.918815127680741	6
140	9860124	493.00620000000004	1.7107959075498396	1.736332049675564	492.02045000000004	493.73125000000005	6.3998000000000275	8.110599999999977	0.12644942655185062	7.908299999999998	12.714370598605168	6
141	10018290	500.91450000000003	1.2202314375733025	1.7703885442501353	500.13100000000003	501.35125000000005	9.493550000000027	10.713750000000005	0.09296704318319142	10.756500000000017	11.438869003920829	6
142	10233420	511.67100000000005	1.4215971520192923	1.6939413937623051	510.84475000000003	512.26635	19.048250000000053	20.469850000000008	0.048935769355931975	20.434949999999958	11.62420859459202	6
143	10642119	532.10595	1.3555345011575148	1.6833751554415528	531.3146	532.67015					10.786026416455424	6
0	68062	3.4031000000000002	2.3149934483511005	2.1579725203359033	2.813	5.128	0.8346999999999998	3.1496999999999997	0.28544107782550987	3.50335	12.825203901024798	7
1	138129	6.90645	1.2177356654482931	3.1441597557686567	5.96265	7.180400000000001	0.9907500000000002	2.208450000000001	0.4783544606553457	2.0904999999999996	12.182144473948275	7
2	179939	8.99695	1.2683234306669955	3.0577850562708484	8.171100000000001	9.43945	1.3325499999999995	2.6008499999999994	0.41283078066300627	2.4223	23.587732089170895	7
3	228385	11.41925	1.106341001258923	3.072033650863986	10.772	11.878350000000001	1.4785500000000003	2.584900000000001	0.40415471042314977	2.4743000000000013	27.6376633562713	7
4	277871	13.893550000000001	1.0368292449330883	3.442347984982277	13.356850000000001	14.3937	1.2693499999999993	2.306149999999999	0.4054410184678387	2.4664499999999983	27.310900311935153	7
5	327200	16.36	1.1678482225681364	3.162186812616696	15.663	16.83085	1.1702999999999975	2.338149999999999	0.40878060744798256	2.446300000000001	25.87302787537168	7
6	376126	18.8063	1.2898036348974595	3.0320645699161375	18.0012	19.291	1.3768499999999975	2.6666500000000006	0.38633905115129036	2.5884	24.452061660622498	7
7	427894	21.3947	1.124291735477673	3.0956960847167885	20.66785	21.79215	1.3920999999999992	2.516400000000001	0.41454213820834857	2.412300000000002	25.277656940382613	7
8	476140	23.807000000000002	1.0563903240182	2.9649769639421244	23.184250000000002	24.2406	1.1987500000000004	2.2551500000000004	0.42363905952128816	2.3604999999999983	24.647450067336077	7
9	523350	26.1675	1.22656556035814	3.02856679207056	25.43935	26.6659	1.2162000000000006	2.44275	0.3921414846476608	2.5501000000000005	25.46773619137874	7
10	574352	28.7176	1.2929666219329463	3.1557075192552695	27.882150000000003	29.1751	1.2713999999999999	2.564399999999999	0.3989865741017813	2.506350000000001	25.465810105396706	7
11	624479	31.223950000000002	1.2199491726590788	3.0333307090172674	30.4465	31.66645	1.3765499999999982	2.596499999999999	0.3924261748258604	2.548250000000003	23.463833041932837	7
12	675444	33.772200000000005	1.1697816928306943	3.1275375639533927	33.04305	34.2128	1.434899999999999	2.604700000000001	0.4008980115458629	2.494399999999999	27.076318174352988	7
13	725332	36.266600000000004	1.0798012945877389	3.078723311991986	35.64775	36.72755	1.4956000000000031	2.575400000000002	0.3928809963462071	2.5452999999999975	24.43839841060775	7
14	776238	38.8119	1.0924381040783366	3.0601700247257355	38.2231	39.31555	1.3560500000000033	2.448450000000001	0.3849559225468679	2.5977000000000032	25.257629282545135	7
15	828192	41.409600000000005	1.1977768204572379	2.8833746028241016	40.67155	41.869350000000004	1.2777499999999975	2.4754999999999967	0.3901373283395763	2.563199999999995	23.37652777819965	7
16	879456	43.9728	1.2468739277350018	2.948081890430039	43.14705	44.393950000000004	1.4843499999999992	2.731200000000001	0.3766620211684049	2.654900000000005	22.73902961249992	7
17	932554	46.627700000000004	1.1797619646595152	2.9747809266383776	45.87825	47.058	1.4004499999999993	2.580199999999998	0.4122266422078864	2.425849999999997	24.052298190851495	7
18	981071	49.05355	1.0834119544237504	2.936614083231767	48.4585	49.541900000000005	1.4165999999999954	2.5000500000000017	0.3868322308614748	2.585100000000004	24.791497536475475	7
19	1032773	51.638650000000005	1.136905350496527	2.9195580653852673	50.9585	52.095400000000005	1.26605	2.402950000000004	0.4141815772034459	2.4144000000000005	24.10197151382068	7
20	1081061	54.053050000000006	1.2283818972635898	2.700742703711363	53.3615	54.5899	1.370199999999997	2.5985999999999976	0.3694399290675344	2.706799999999994	20.930836296566696	7
21	1135197	56.75985	1.2787479323272477	2.863013862776018	55.960100000000004	57.23885	1.3978499999999983	2.6766000000000005	0.375382420841232	2.66395	25.1788507540732	7
22	1188476	59.4238	1.2241372398431065	2.929477163761419	58.636700000000005	59.860800000000005	1.3299999999999983	2.55415	0.3848596224527099	2.5983500000000035	24.119263139436335	7
23	1240443	62.02215	1.2462527434233692	2.7998360174436776	61.190850000000005	62.4371	1.219149999999999	2.4654000000000025	0.4204860819106888	2.3781999999999996	23.423839973034806	7
24	1288007	64.40035	1.2897430621521548	2.6987326539993752	63.656200000000005	64.94595	1.4964000000000084	2.7861499999999992	0.3681681792242698	2.716149999999999	22.863460547241097	7
25	1342330	67.1165	1.1216512524930644	2.6303589230884405	66.44235	67.56400000000001	1.2404499999999956	2.362099999999998	0.3929967970761037	2.544550000000001	21.334846100362245	7
26	1393221	69.66105	1.313077397271106	2.6304235420598303	68.80445	70.11755000000001	1.336500000000001	2.649550000000005	0.382511570975022	2.6143	23.001460962533315	7
27	1445507	72.27535	1.3280341070172728	2.764520721271783	71.45400000000001	72.78205	1.4183000000000021	2.746299999999991	0.39948067512234187	2.503249999999994	22.643737961024577	7
28	1495572	74.7786	1.0975276197887258	3.0159854954811856	74.20035	75.29785	1.394750000000002	2.4923	0.35871222311900247	2.7877500000000026	26.50625896723139	7
29	1551327	77.56635	1.3859293798280996	2.9512583448418113	76.6926	78.07855	1.2374499999999955	2.623350000000002	0.38596626654830296	2.590900000000005	25.443514706736106	7
30	1603145	80.15725	1.4258208008151037	2.6212995582080083	79.31595	80.7418	1.3971499999999963	2.822950000000006	0.3704321090552126	2.699550000000002	20.579643117062567	7
31	1657136	82.8568	1.2425943037232619	2.6950432730722653	82.13895000000001	83.38155	1.1700500000000034	2.4126499999999993	0.40438351732783445	2.4728999999999957	20.31389582952717	7
32	1706594	85.3297	1.3410122310799664	2.9231931426130195	84.55155	85.8926	1.5198500000000053	2.8608499999999992	0.3655705642581659	2.73545	21.206167032373806	7
33	1761303	88.06515	1.2134064340050332	2.680881001539923	87.41245	88.62585	1.3338999999999999	2.547299999999993	0.3568115321487193	2.802599999999998	21.448334851440865	7
34	1817355	90.86775	1.3951009795034073	2.7250451700635843	89.9597	91.3548	1.3467500000000001	2.7418499999999995	0.3894839337877298	2.5675000000000097	23.31159027375685	7
35	1868705	93.43525000000001	1.278138442929357	2.7472858248778387	92.70155	93.97970000000001	1.1840499999999992	2.46220000000001	0.3820366373135192	2.6175499999999943	22.814997506282893	7
36	1921056	96.0528	1.3963731621731539	2.7228612660663387	95.16375000000001	96.56015000000001	1.2870499999999936	2.683399999999992	0.37642807400575995	2.6565499999999957	23.303572155494635	7
37	1974187	98.70935	1.3959822734839515	2.5547993504049167	97.84715	99.24315	1.606650000000002	3.002600000000001	0.3500113753696994	2.857050000000001	19.546873639476686	7
38	2031328	101.5664	1.1581028337731958	2.809849153524709	100.84975	102.00785	1.4485499999999973	2.606650000000002	0.3817813919749537	2.6193000000000097	20.679444824061115	7
39	2083714	104.18570000000001	1.3307952963969438	2.661781835144719	103.4564	104.7872	1.5412500000000051	2.8720500000000015	0.35665882017262346	2.8037999999999954	19.05718294149509	7
40	2139790	106.9895	1.2037765266352334	3.086544809709718	106.32845	107.53225	1.4758000000000067	2.679550000000006	0.3644314868804665	2.7439999999999998	25.4643231191666	7
41	2194670	109.7335	1.3886341798678972	2.5745063391336735	109.00800000000001	110.39665000000001	1.5339999999999918	2.9225999999999885	0.3270378546316738	3.0577499999999986	17.50704501606997	7
42	2255825	112.79125	1.318724887931347	3.107840419935286	111.9306	113.24935	1.492999999999995	2.811700000000002	0.36473055530227094	2.741749999999996	25.01585680692542	7
43	2310660	115.533	1.5040161308072275	2.6205825438987933	114.7423	116.2463	1.995199999999997	3.499200000000002	0.31089210489499636	3.2165499999999985	16.256068047686647	7
44	2374991	118.74955	1.0539101815824863	3.1725110554850993	118.2415	119.29545	1.4909000000000106	2.5448000000000093	0.33280638988268557	3.004750000000002	27.071333855666992	7
45	2435086	121.7543	1.5469739774848568	2.7006580319534237	120.78635	122.33330000000001	1.5970499999999959	3.144049999999993	0.3368137420006727	2.9690000000000083	19.879760194203556	7
46	2494466	124.72330000000001	1.2912266514405608	2.9771083212180898	123.93035	125.22160000000001	1.5922499999999928	2.8834499999999963	0.3522056881218641	2.8392499999999927	23.725223670671042	7
47	2551251	127.56255	1.4429318132715068	2.8276374875213115	126.8138	128.25675	1.619100000000003	3.0619999999999976	0.32881757201104633	3.041200000000018	19.19360202416204	7
48	2612075	130.60375000000002	1.2231780925696483	2.71410167887257	129.8758	131.09900000000002	1.3619999999999948	2.5851499999999987	0.38248231019315465	2.6144999999999925	21.444508021174002	7
49	2664365	133.21825	1.4224546998430743	2.505503705264969	132.461	133.88345	1.6782499999999914	3.100750000000005	0.32810551873482563	3.047799999999995	18.13843592073723	7
50	2725321	136.26605	1.1677409273427446	3.0292092759386122	135.56175000000002	136.72945	1.502600000000001	2.6703500000000133	0.35883450552605145	2.7867999999999995	20.88446137016019	7
51	2781057	139.05285	1.4660648001312047	2.6184531838650535	138.2321	139.69815	1.983699999999999	3.449799999999982	0.30764971004014824	3.2504500000000007	15.562815395572958	7
52	2846066	142.3033	1.1394839995550459	2.974441764705375	141.68185	142.82135	1.5877000000000123	2.727150000000023	0.3178942683663408	3.145700000000005	21.964611500595645	7
53	2908980	145.449	1.624513891184167	2.3332238441310373	144.40900000000002	146.0335	1.903899999999993	3.5283999999999764	0.31866923726518137	3.1380499999999927	13.632682959912032	7
54	2971741	148.58705	1.216286488921172	3.077520467391686	147.9374	149.15370000000001	1.6605000000000132	2.8767500000000155	0.3172639159885151	3.1519499999999994	21.897031275349377	7
55	3034780	151.739	1.545865694967215	2.697559509993525	150.81415	152.36005	1.70859999999999	3.2544499999999914	0.33269566663894135	3.005750000000006	22.029652289146497	7
56	3094895	154.74475	1.3325392423129874	2.7443359798151903	154.06865000000002	155.40115	1.5407500000000027	2.8733000000000004	0.32306002455256355	3.0953999999999837	20.89203027959173	7
57	3156803	157.84015	1.5797925330662868	2.3356312228928964	156.94195000000002	158.52175	1.675849999999997	3.255650000000003	0.32345710958726875	3.0915999999999997	15.872034563225538	7
58	3218635	160.93175	1.6334819360579365	2.7236218332477797	160.1976	161.83105	1.7376500000000021	3.37115	0.3154225874114832	3.1703500000000133	17.992103218287262	7
59	3282042	164.1021	1.0451200471492252	3.0418803401682553	163.56875	164.61385	1.7097499999999854	2.754899999999992	0.3413435281267075	2.9295999999999935	22.446883226705406	7
60	3340634	167.0317	1.3049668823370013	2.710784655223309	166.32365000000001	167.6286	1.8368000000000109	3.1418000000000177	0.3168116079773156	3.1564500000000066	14.27073848564249	7
61	3403763	170.18815	1.2131295132354367	2.877287906423259	169.46540000000002	170.67855	1.2138999999999953	2.4269999999999925	0.38901423792110595	2.570600000000013	18.591384886888378	7
62	3455175	172.75875000000002	1.3345977438468022	2.791505535581626	171.89245	173.22705000000002	1.3345999999999947	2.6691999999999894	0.3630093474906977	2.7547500000000014	13.17117487494189	7
63	3510270	175.51350000000002	1.6633523481930839	2.3932228876847006	174.56165000000001	176.225	1.7661500000000103	3.4295000000000186	0.31506482458765983	3.1739499999999907	15.882502238387257	7
64	3573749	178.68745	1.2798475505292648	2.9207090349780636	177.99115	179.27100000000002	1.7758000000000038	3.0556499999999858	0.31747039588558346	3.149900000000002	23.45344686009951	7
65	3636747	181.83735000000001	1.8120040961536579	2.4368937278708707	181.04675	182.85875000000001	1.7320499999999868	3.5440499999999986	0.29584923522972706	3.3800999999999983	15.557292084947031	7
66	3704349	185.21745	1.1302040295791114	2.840882022211897	184.5908	185.721	1.527450000000016	2.657650000000018	0.3567542498350031	2.8030499999999847	21.518043008739653	7
67	3760410	188.0205	1.3763744062243728	2.3699502317561905	187.24845000000002	188.62485	0.8459999999999752	2.2223499999999774	0.4576763770337963	2.184950000000015	12.289884724845603	7
68	3804109	190.20545	1.2342923255906675	2.595017276914806	189.47085	190.70515	1.5101999999999975	2.7445000000000164	0.33660400222158815	2.970849999999985	15.530516712398658	7
69	3863526	193.1763	1.7621895470333286	2.537874850212619	192.2153	193.97750000000002	1.912099999999981	3.674299999999988	0.2959148948762321	3.379350000000017	16.84075050799707	7
70	3931113	196.55565	1.577804463839694	2.676345981278647	195.88965000000002	197.46745	1.6814500000000123	3.2592500000000086	0.3253778450225319	3.0733500000000045	16.447474682555303	7
71	3992580	199.62900000000002	1.274939758312097	3.0185176209271187	199.1489	200.4238	1.8725000000000023	3.147449999999992	0.2967315024999636	3.370049999999992	15.427195003827961	7
72	4059981	202.99905	1.5200166503235	2.520972339205276	202.2963	203.81635	3.5852999999999895	5.1053	0.1854616604382456	5.3919500000000085	13.216412394407062	7
73	4167820	208.39100000000002	1.7720454416294351	2.642407129299894	207.4016	209.17365	1.7817000000000007	3.553750000000008	0.29678434165813405	3.3694500000000005	15.155332346420952	7
74	4235209	211.76045000000002	1.6048323171481491	2.5249491199867844	210.9554	212.5602	1.4147000000000105	3.0195500000000095	0.33486814566764517	2.986249999999984	15.49753719246457	7
75	4294934	214.7467	1.584586631278135	2.3878222349585254	213.97495	215.55955	1.6548999999999978	3.2394999999999925	0.3162405325490571	3.1621499999999974	16.132105196097886	7
76	4358177	217.90885	1.6770865506778472	2.604844208537754	217.21445	218.89155000000002	1.7082499999999925	3.3853499999999883	0.27418669371975296	3.647150000000011	16.343589252733906	7
77	4431120	221.556	1.795216151570063	2.651427906279519	220.59975	222.39495000000002	1.7704999999999984	3.565700000000021	0.3165208033297999	3.1593499999999892	16.10237405672295	7
78	4494307	224.71535	1.0602265665342565	2.5788911654830446	224.1655	225.22570000000002	1.3811000000000035	2.44135	0.30612869650400926	3.266600000000011	15.154027191341987	7
79	4559639	227.98195	1.922266673872061	2.7135527790342913	226.60685	228.5291	1.6099000000000103	3.532199999999989	0.3406690740614582	2.935399999999987	19.975370534581856	7
80	4618347	230.91735	1.8738932739460377	2.2872916008882527	230.13905	232.01295000000002	1.293500000000023	3.167400000000015	0.26012538043336864	3.8443000000000036	13.059524249026754	7
81	4695233	234.76165	2.3895896868459414	2.2781714277792826	233.30640000000002	235.696	1.5926500000000203	3.9822499999999934	0.30746998324288527	3.252350000000007	15.936460581316545	7
82	4760280	238.014	1.4806558963811491	2.3027741811485214	237.2887	238.76935	1.4343999999999824	2.9150499999999795	0.34261241970021544	2.9187499999999886	16.458759526727107	7
83	4818655	240.93275	1.9129080070823898	2.2205009247323506	240.2037	242.11665000000002	1.6608500000000106	3.573750000000018	0.24889862359061035	4.017700000000019	13.158897522461913	7
84	4899009	244.95045000000002	2.1612831833655015	2.286773762395775	243.77745000000002	245.93875	1.8745000000000118	4.035799999999995	0.2881553733773254	3.470349999999996	15.382967193420765	7
85	4968416	248.4208	1.4663127212950962	2.572579775295308	247.81325	249.27955	1.6403999999999996	3.1066999999999894	0.2965071458222138	3.3726000000000056	18.299633695260933	7
86	5035868	251.79340000000002	1.4017843579587992	2.263892414448458	250.91995	252.32175	1.4270999999999958	2.828850000000017	0.3013954609843594	3.3178999999999803	13.41724479242312	7
87	5102226	255.1113	2.254627947294852	2.277935542318332	253.74885	256.00345	1.8806000000000154	4.135249999999985	0.2933024388097769	3.409450000000021	15.038223285530295	7
88	5170415	258.52075	2.10246327031916	2.4223696151298295	257.8841	259.98655	5.122649999999965	7.225099999999998	0.12933431627413708	7.731899999999996	13.76657728981413	7
89	5325053	266.25265	1.9542381709284615	2.3891864696635814	265.10915	267.0634	1.7997000000000298	3.7539500000000317	0.2718868950516587	3.6779999999999977	15.98469344616676	7
90	5398613	269.93065	2.611996907229908	2.1251694022667813	268.86310000000003	271.4751	6.1845500000000015	8.796549999999968	0.11957503034216378	8.362950000000012	12.138113811077826	7
91	5565872	278.2936	1.339861461746879	2.7034914873874207	277.6597	278.99955	6.593500000000006	7.9333500000000186	0.12021325832026072	8.31854999999996	21.27053591539119	7
92	5732243	286.61215	2.157808837619657	2.1045575610910454	285.59305	287.75085	6.160199999999975	8.317999999999984	0.11348612348425041	8.811650000000043	12.404996803262573	7
93	5908476	295.4238	2.551709680955624	2.188857877228619	293.911	296.46270000000004	1.6830999999999676	4.234800000000007	0.2878360485867253	3.4741999999999966	15.738071711711994	7
94	5977960	298.898	1.2860560216065962	2.066708243330625	298.14585	299.43190000000004	10.076150000000041	11.36220000000003	0.08715204545850694	11.474199999999996	11.258431901787919	7
95	6207444	310.3722	1.8703799911633134	2.263257944831791	309.50805	311.3784	14.392800000000022	16.263199999999983	0.06040744823836791	16.554249999999968	15.597911646203347	7
96	6538529	326.92645	2.4654440414812417	1.8850547654314944	325.7712	328.23665	39.582899999999995	42.04834999999997	0.024032973239284283	41.609500000000025	12.711490780689854	7
97	7370719	368.53595	1.4202448609603104	2.323467424302434	367.81960000000004	369.23985	4.705000000000041	6.125250000000051	0.1643020858149799	6.086349999999982	16.037273598861162	7
98	7492446	374.6223	1.2997393345624675	2.051069390541322	373.94485000000003	375.24455					11.256683811068498	7
0	179867	8.993350000000001	0.9954046543731718	3.080289887802355	8.4448	9.44025	3.479849999999999	4.475249999999999	0.22602701022772226	4.424249999999999	22.07878365943551	8
1	268352	13.4176	1.0107088940701972	3.422977244024519	12.920100000000001	13.930800000000001	1.6555	2.6662000000000017	0.3420440552743193	2.9236000000000004	28.81038720593456	8
2	326824	16.3412	1.2406950028863648	3.2970127943020344	15.586300000000001	16.827	3.2218000000000018	4.4625	0.21303792074989353	4.693999999999999	25.41701237867835	8
3	420704	21.0352	1.4491848399620533	3.667879494879518	20.048750000000002	21.49795	3.3363000000000014	4.785499999999999	0.2135885003951386	4.681900000000002	23.505398702828806	8
4	514342	25.717100000000002	1.338136159958833	3.3494535008570843	24.83425	26.1724	1.666999999999998	3.0050999999999988	0.3356943838329585	2.9788999999999994	22.92788688906203	8
5	573920	28.696	1.3391567792094021	3.285354907210923	27.8394	29.17855	1.6063500000000026	2.9455000000000027	0.32209231165652064	3.104700000000001	20.421167989994316	8
6	636014	31.800700000000003	1.3892028488109587	3.327270718778818	30.784850000000002	32.17405	2.0857000000000028	3.4749000000000017	0.2894816830465054	3.454449999999998	18.090044151965472	8
7	705103	35.25515	1.4195883988077753	3.1744839477354105	34.2598	35.6794	3.0679000000000016	4.487499999999997	0.24045975905932124	4.158700000000003	23.319221608178623	8
8	788277	39.413850000000004	1.151738666829263	3.8390225413244163	38.7473	39.899	2.692450000000001	3.8442000000000007	0.2587991718426503	3.863999999999997	19.323253017248014	8
9	865557	43.27785	1.210991597235459	3.298890314449846	42.5915	43.8025	1.8569999999999993	3.067999999999998	0.3107133979617199	3.2184000000000026	24.96953099679883	8
10	929925	46.49625	1.1822043179461093	3.295782190884129	45.6595	46.8417	3.7700499999999977	4.952249999999999	0.21571249838215645	4.635799999999996	22.629096487441615	8
11	1022641	51.13205	0.963502559296292	3.454856801227626	50.6117	51.5752	1.5272500000000022	2.4907500000000056	0.3538946101850863	2.8257000000000048	18.80907246923545	8
12	1079155	53.957750000000004	1.271886015259172	3.5730107725597122	53.1025	54.37435	1.877600000000001	3.149499999999996	0.3305238803503552	3.0255000000000014	23.433878341239442	8
13	1139665	56.983250000000005	1.1430203542259756	3.7486518715112638	56.252	57.395	1.7315499999999986	2.874600000000001	0.3219730508556437	3.1058499999999967	23.566359150762857	8
14	1201782	60.0891	1.4255347298880108	3.347490937370356	59.12655	60.5521	2.5333499999999987	3.958849999999998	0.26909570388708753	3.716149999999999	19.52305119436346	8
15	1276105	63.80525	1.142973692589719	3.4082796648713547	63.08545	64.22840000000001	2.3492999999999995	3.4923000000000073	0.27681660899654004	3.6124999999999967	23.98956647144341	8
16	1348355	67.41775	1.2613090445882758	3.456450530867773	66.57770000000001	67.83905	2.1504500000000064	3.411749999999998	0.2934229251331404	3.408050000000003	21.600374426422658	8
17	1416516	70.8258	1.3259304025831051	3.256588891813614	69.98945	71.3154	2.630299999999991	3.9561999999999955	0.2735678721890901	3.6553999999999998	18.292612937874367	8
18	1489624	74.4812	1.0298019306392525	3.382300135121419	73.9457	74.9755	1.999449999999996	3.0292500000000047	0.3149556699894491	3.1750499999999984	26.686738940581154	8
19	1553125	77.65625	1.1659166952094528	2.916791799864292	76.9749	78.14085	3.313600000000008	4.479500000000002	0.23069913372475231	4.3346500000000106	15.724431002791253	8
20	1639818	81.99090000000001	1.007657185959106	3.61983952554721	81.4544	82.46205	2.142399999999995	3.150049999999993	0.24582406371759755	4.067949999999996	26.03286217268049	8
21	1721177	86.05885	2.8646168871198547	2.6087249851736054	84.6045	87.4691	1.4971999999999923	4.361800000000002	0.2852863561800154	3.5052500000000033	13.575594046021132	8
22	1791282	89.56410000000001	1.0975823447754258	3.2605737824163583	88.9663	90.06385	2.347350000000006	3.4449500000000057	0.293328248977018	3.4091499999999972	26.42078740867081	8
23	1859465	92.97325000000001	0.9912120920653106	3.67664156786838	92.41120000000001	93.40245	3.9797000000000082	4.9709	0.19243906897978433	5.196449999999999	21.988669779027624	8
24	1963394	98.1697	1.264117036919715	3.3048647433727503	97.38210000000001	98.64625000000001	1.9099999999999966	3.1740999999999957	0.31079065141720497	3.217600000000004	24.453613569693694	8
25	2027746	101.38730000000001	2.1811924285775284	2.7947985317643482	100.5562	102.73740000000001	1.4762499999999932	3.657449999999997	0.2737513516472995	3.65294999999999	14.771049207066046	8
26	2100805	105.04025	1.2399714449651889	3.2053038528745006	104.2137	105.45365000000001	2.486549999999994	3.726550000000003	0.284973354991308	3.509100000000004	20.695363457347675	8
27	2170987	108.54935	1.0595970675102901	3.423665223508113	107.9402	108.99980000000001	2.9376000000000033	3.9972000000000065	0.23131014063656552	4.3232	18.32891828356775	8
28	2257451	112.87255	1.3409279583788942	3.397684033133565	111.93740000000001	113.27835	6.145350000000008	7.486249999999998	0.13603128719605495	7.351250000000007	20.62577932623709	8
29	2404476	120.22380000000001	1.1855504044020315	3.2124593102677004	119.42370000000001	120.60925	2.153000000000006	3.338549999999998	0.30834695199037976	3.243099999999998	21.528690224706388	8
30	2469338	123.46690000000001	1.2235215741581982	3.1684960114273384	122.76225000000001	123.98575000000001	3.5841999999999956	4.807749999999999	0.21206658890891777	4.715499999999992	17.957384761876018	8
31	2563648	128.1824	1.0663530173296807	3.2272943921837545	127.57000000000001	128.63635	7.919900000000013	8.986250000000013	0.1125973967481871	8.881200000000007	20.169076639350678	8
32	2741272	137.0636	1.032836143737985	3.2553567933311847	136.55620000000002	137.58905000000001	4.030149999999992	5.062999999999988	0.18173722614471702	5.50245000000001	25.306370657176295	8
33	2851321	142.56605000000002	1.5463684536835411	2.3163458630124296	141.61925	143.1656	1.1689000000000078	2.7153000000000134	0.38322251815516956	2.609449999999981	11.671648387549954	8
34	2903510	145.1755	1.2416098575877959	3.1385947667308933	144.33450000000002	145.5761	3.477950000000021	4.719549999999998	0.2175426383571179	4.596800000000002	16.525737048727358	8
35	2995446	149.7723	1.2010158966567135	3.2362795352758837	149.0541	150.2551	1.3024500000000216	2.5035000000000025	0.321973050855643	3.1058500000000038	22.571263647201025	8
36	3057563	152.87815	1.796759744948661	2.315234989241958	151.5576	153.35435	5.318950000000001	7.1156999999999755	0.1619210311131262	6.175849999999998	12.025682752493832	8
37	3181080	159.054	0.9555794365698006	3.2430959167644993	158.6733	159.62885	1.2686000000000206	2.2242000000000246	0.25867532366749907	3.865849999999995	22.516615638942117	8
38	3258397	162.91985	2.5549978297555356	2.770347251263871	160.8975	163.45250000000001	2.8263500000000192	5.381349999999998	0.2291055718475072	4.3648000000000025	11.913285589326662	8
39	3345693	167.28465	2.166800134356972	2.9258334950656266	166.27880000000002	168.4456	1.7650500000000022	3.931849999999997	0.2657842629137928	3.7624500000000007	15.798751867744098	8
40	3420942	171.0471	1.2460251970405691	3.1046534190478745	170.21065000000002	171.4567	4.176850000000002	5.422849999999983	0.1877458296957572	5.326350000000019	20.547457952226196	8
41	3527469	176.37345000000002	1.3011599251203008	3.013812514461552	175.6335	176.93470000000002	5.392449999999997	6.6936000000000035	0.1480516404121763	6.7543999999999755	16.72658752763988	8
42	3662557	183.12785	1.1624543562379202	2.9000257968394436	182.32715000000002	183.4896	7.95859999999999	9.121049999999997	0.11033691376618496	9.063150000000007	18.74504154118156	8
43	3843820	192.191	1.8403746160583805	3.057195903898158	191.44815	193.28855000000001	6.220799999999997	8.061149999999998	0.12360022742441854	8.090599999999995	20.884340743384698	8
44	4005632	200.2816	1.3005378914503847	2.4179290374334066	199.50935	200.8099	1.6604000000000099	2.9609500000000253	0.3370748643273668	2.966700000000003	13.609018353216154	8
45	4064966	203.2483	1.76341564135917	2.5020839333741733	202.4703	204.2337	1.696300000000008	3.4597499999999854	0.28949425353906577	3.4543000000000177	15.194036609691548	8
46	4134052	206.70260000000002	1.972622849551379	2.401433863248	205.93	207.90265000000002	0.9312999999999931	2.903899999999993	0.2985653932852655	3.3493499999999865	13.038564890890967	8
47	4201039	210.05195	1.7780436719568213	2.6470342038817947	208.83395000000002	210.61195	3.256500000000017	5.034550000000024	0.17631242561819535	5.671750000000003	14.837526161995616	8
48	4314474	215.7237	2.192374439698691	2.617942904136635	213.8685	216.06085000000002	5.338349999999991	7.530749999999983	0.15940954703777171	6.273150000000014	16.511282448849904	8
49	4439937	221.99685000000002	1.097083788314881	3.1232895936008784	221.3992	222.49630000000002	7.879500000000007	8.976550000000003	0.11082419957221887	9.023299999999978	18.670768153907837	8
50	4620403	231.02015	1.1327562150260435	2.753995087514312	230.3758	231.50855	2.047600000000017	3.1803500000000042	0.3036421880456067	3.2933500000000038	18.90294773441775	8
51	4686270	234.3135	1.183858921421552	2.676518562447013	233.55615	234.74	4.777800000000013	5.9617000000000075	0.16170240289770696	6.184200000000004	14.501738583254607	8
52	4809954	240.4977	1.4154271412224975	2.5277392635839036	239.51785	240.93325000000002	8.50184999999999	9.917299999999983	0.09835839833184158	10.166899999999998	14.474768021597608	8
53	5013292	250.6646	2.4592018669253215	2.446248730383388	249.43515000000002	251.89435	1.874149999999986	4.333349999999996	0.2744425385934811	3.643750000000012	12.320750594486656	8
54	5086167	254.30835000000002	1.2163115853320343	2.9281753684573424	253.76845	254.9848	5.0403499999999894	6.256650000000008	0.15859044809731154	6.3055499999999824	17.555586454714323	8
55	5212278	260.6139	1.106315403500339	2.84767131600554	260.02515	261.13145000000003	2.886450000000025	3.992750000000001	0.24777620852845547	4.0359000000000265	13.434690344127478	8
56	5292996	264.6498	1.241154444429092	2.934009016724847	264.01785	265.259	2.482050000000015	3.72320000000002	0.27352297592997765	3.6560000000000064	13.093468759138386	8
57	5366116	268.30580000000003	1.3450496352436487	2.7890168534953297	267.7411	269.08615000000003	8.916800000000023	10.261849999999981	0.09851052092363503	10.15119999999996	15.909109103930508	8
58	5569140	278.457	1.0595484521121252	2.797312174189436	278.00295	279.0625	7.87639999999999	8.935949999999991	0.10169991406357254	9.832850000000008	20.464350249061503	8
59	5765797	288.28985	1.799810988361016	2.3426944232428504	286.93885	288.7387	1.1526499999999942	2.952449999999999	0.48446091611558284	2.0641500000000406	13.02547138810759	8
60	5807080	290.35400000000004	1.2418668013267686	2.5981579093093803	289.89135	291.1332	42.78735	44.02924999999999	0.022527697804450582	44.38979999999998	12.293663032788974	8
61	6694876	334.7438	1.2786202650855296	2.2927667598821344	333.92055	335.1992					13.885581054662829	8
0	60885	3.0442500000000003	1.820922587843385	2.846500322233341	2.55835	4.379300000000001	0.34965000000000046	2.1705500000000004	0.3464643314970724	2.8863	16.87462710059358	9
1	118611	5.93055	1.674964523648975	2.7817576258953363	4.72895	6.4039	1.29	2.965	0.4285408185129632	2.333500000000001	12.454052525226151	9
2	165281	8.264050000000001	1.1968543264485605	3.6194056743707	7.69395	8.8908	1.536999999999999	2.7338499999999994	0.37358737274680115	2.67675	30.58076294330749	9
3	218816	10.940800000000001	1.0998440713928532	3.78706861407926	10.42775	11.527600000000001	1.5318500000000004	2.6316500000000005	0.38209502703322334	2.6171499999999988	32.08716844264289	9
4	271159	13.55795	1.0445037592341382	3.6717199006228505	13.05945	14.103950000000001	1.6447500000000002	2.689300000000001	0.3639010189228531	2.7479999999999993	33.67154596035887	9
5	326119	16.30595	1.1348630269262212	3.922776611854861	15.748750000000001	16.8836	1.0686500000000017	2.2035	0.3850077964078769	2.5973500000000023	32.33077424013605	9
6	378066	18.9033	1.4662685276424658	3.06505563729257	17.9522	19.4185	1.269400000000001	2.7356499999999997	0.43260079598546486	2.3115999999999985	25.176939914146885	9
7	424298	21.2149	1.008372681637056	3.809052446236848	20.68785	21.6962	1.3386500000000012	2.3470000000000013	0.424628450106157	2.3550000000000004	31.564613998565388	9
8	471398	23.5699	1.0822680681134254	3.9273230436134376	23.0349	24.117150000000002	1.3987499999999997	2.480999999999998	0.4107788366743345	2.4344	31.121586007811946	9
9	520086	26.0043	1.0789095180954784	3.5814012707068628	25.51585	26.59475	1.3900000000000006	2.4689000000000014	0.39810502010430343	2.5119000000000007	28.77360361095302	9
10	570324	28.5162	1.0614969040256925	3.683219420149449	27.9848	29.046300000000002	1.331500000000002	2.3930000000000007	0.4184187953722883	2.389949999999999	32.20197101210078	9
11	618123	30.90615	1.1530510479719205	3.4503286735257497	30.377750000000002	31.530800000000003	1.1465500000000013	2.2996000000000016	0.40434263995309616	2.4731500000000004	26.306100494159633	9
12	667586	33.3793	1.2107917091752811	3.424542243200328	32.677350000000004	33.88815	1.247099999999996	2.457899999999995	0.4266848718878665	2.343650000000004	24.231056429103546	9
13	714459	35.722950000000004	1.0847611355184752	3.6660465801049575	35.13525	36.22	1.3628	2.4475499999999997	0.4257674458210924	2.348700000000001	30.94642961346161	9
14	761433	38.071650000000005	1.0870195230571496	3.521460686394093	37.5828	38.669850000000004	1.3350000000000009	2.422000000000004	0.4108632236328536	2.433899999999994	29.308527360408853	9
15	810111	40.50555	1.0907101139439852	3.470083629512839	40.0048	41.0955	1.5012000000000043	2.5919000000000025	0.38454882808744606	2.600450000000002	28.72841052493687	9
16	862120	43.106	1.0352550695628568	3.643720737887655	42.59675	43.632000000000005	1.3261499999999984	2.361399999999996	0.42260961436872674	2.366250000000001	33.061455240633684	9
17	909445	45.47225	1.0811717122924223	3.5304330711613616	44.95815	46.039300000000004	1.2017999999999986	2.2830000000000013	0.4071246819338427	2.456249999999997	24.66308775288511	9
18	958570	47.9285	1.1346885496931733	3.5147550814968795	47.2411	48.375800000000005	1.516849999999998	2.6514999999999986	0.41919932928107306	2.3855000000000004	27.98917460851377	9
19	1006280	50.314	1.0264480483084568	3.806081002757935	49.89265	50.9191	1.6096999999999966	2.6361500000000007	0.3321100612743058	3.0110500000000044	32.54938839448973	9
20	1066501	53.325050000000005	1.1757954489475118	3.906263413064238	52.528800000000004	53.704550000000005	1.3401500000000013	2.5159500000000037	0.4387600640589691	2.2791500000000013	29.10293960436733	9
21	1112084	55.604200000000006	1.032649420681363	3.45929932444346	55.044700000000006	56.07735	1.5001000000000033	2.53275	0.392003136025089	2.550999999999995	26.111512028106613	9
22	1163104	58.1552	1.0138831680642093	3.4737491425527196	57.5775	58.591350000000006	1.4410999999999987	2.4549999999999983	0.42480883602378944	2.353999999999999	29.94968793559445	9
23	1210184	60.5092	1.04049844805171	3.528276700611382	60.032450000000004	61.072950000000006	1.3529499999999999	2.3934500000000014	0.40498947027377274	2.4692000000000007	27.11866116104401	9
24	1259568	62.9784	1.0517975645192317	3.602105163465424	62.42595	63.47775	1.5643499999999975	2.6161499999999975	0.37168503410210113	2.6904500000000056	32.16710255547353	9
25	1313377	65.66885	1.1521441406184343	3.572281266963497	65.0421	66.19425	1.1343999999999994	2.2865500000000054	0.42794479512143024	2.336749999999995	29.185504739419844	9
26	1360112	68.0056	1.1482974651218743	3.1364489860808753	67.32865000000001	68.47695	1.3760000000000048	2.5242999999999967	0.3897343960091202	2.5658499999999975	22.387818920572727	9
27	1411429	70.57145	1.2023868409760763	3.5646614053069676	69.8529	71.0553	1.6567000000000007	2.8590499999999963	0.365965233302836	2.7325000000000017	28.95234413661786	9
28	1466079	73.30395	1.173976550058194	3.4852314051671627	72.71195	73.88595000000001	1.509999999999991	2.6839999999999975	0.340982712176493	2.932699999999997	27.344297726947467	9
29	1524733	76.23665	1.2423246768846061	3.1144373155752234	75.396	76.6383	1.3868999999999971	2.629249999999999	0.4472371922449066	2.2359500000000025	21.325915288592157	9
30	1569452	78.4726	1.022901489924558	3.631827074143949	78.02525	79.04815	1.4435000000000002	2.4664000000000073	0.4087471898630696	2.4465000000000003	30.709429153721427	9
31	1618382	80.9191	1.066561783017195	3.494220828340133	80.4916	81.5582	1.3212500000000063	2.3877999999999986	0.36762002793912135	2.7202000000000055	24.435880261602506	9
32	1672786	83.6393	1.2184308550921503	3.5214840622997237	82.8794	84.09785000000001	1.3648500000000041	2.5832500000000067	0.43294728866760585	2.309749999999994	28.392201019739364	9
33	1718981	85.94905	1.0657473634845693	3.500294182925071	85.46265000000001	86.5284	1.292199999999994	2.357949999999988	0.4013968610765448	2.4913000000000096	25.18752300362219	9
34	1768807	88.44035000000001	1.1536775677424158	3.089198989978584	87.82065	88.9743	1.436550000000011	2.5902500000000117	0.3719753752301598	2.68835	20.634773064882914	9
35	1822574	91.12870000000001	1.3243433018707786	3.1102777993540727	90.4109	91.73525000000001	1.2009000000000043	2.5252499999999998	0.35470426531879085	2.8192499999999967	20.407898303202458	9
36	1878959	93.94795	1.3932016488603434	3.2251486239560734	92.93610000000001	94.3293	1.4983000000000004	2.8914999999999935	0.4189710072063024	2.386799999999994	25.762756040322685	9
37	1926695	96.33475	1.0723451054828708	3.259535278998502	95.82765	96.89995	1.3479499999999973	2.4202999999999975	0.4182175567730318	2.3911000000000087	26.741078142526238	9
38	1974517	98.72585000000001	0.989107924534916	3.6668984912625397	98.24795	99.23705000000001	1.25385	2.2429500000000075	0.3799175578899385	2.6321499999999958	31.13160293321816	9
39	2027160	101.358	1.4335343383705477	2.8653320251751424	100.49085000000001	101.9244	1.4119000000000028	2.8454499999999996	0.3670061473529681	2.7247500000000002	18.544388737583617	9
40	2081655	104.08275	1.2488989825778176	3.4584440317402425	103.33635000000001	104.58525	1.5215500000000048	2.7704499999999967	0.38936261340185996	2.568300000000008	27.791552782037652	9
41	2133021	106.65105000000001	1.063486408576905	3.285344775089854	106.1068	107.17030000000001	1.3920499999999976	2.4555500000000023	0.39781203381402486	2.5137499999999875	23.631203908995165	9
42	2183296	109.1648	1.126301800513803	3.3082421982961314	108.56230000000001	109.68860000000001	1.4670500000000004	2.593350000000001	0.3841278377444007	2.6033000000000044	28.63859283231933	9
43	2235362	111.7681	1.1294966764312937	3.676365760211951	111.15570000000001	112.2852	1.2972000000000037	2.4266999999999967	0.4175626865983247	2.3948500000000053	23.78043682335369	9
44	2283259	114.16295000000001	1.018096531450795	3.038943287775215	113.58235	114.60045000000001	1.3997499999999974	2.4178500000000014	0.4203535173080555	2.3789500000000032	25.066778430445254	9
45	2330838	116.54190000000001	1.1564333468314727	3.3820171051973382	116.0002	117.15665	1.2724999999999937	2.4288999999999987	0.40065707760727726	2.495899999999992	28.386279895445178	9
46	2380756	119.0378	1.0981923465026078	3.109829489489165	118.42915	119.52730000000001	1.4258999999999986	2.5241000000000042	0.37397157816005894	2.6740000000000066	22.38207004608463	9
47	2434236	121.71180000000001	1.2240484316373477	3.0884772368121745	120.95320000000001	122.17725	0.8786500000000075	2.102649999999997	0.4460999710035033	2.241649999999993	20.901500869581362	9
48	2479069	123.95345	1.3109113520674176	2.3866957540741964	123.05585	124.36675000000001	2.7519499999999937	4.062849999999997	0.28033977180342606	3.567099999999996	13.15753612040723	9
49	2550411	127.52055	0.9180505060682539	3.8461340305676117	127.1187	128.03675	1.6986499999999864	2.6166999999999945	0.3756009615384608	2.662400000000005	34.11572720141125	9
50	2603659	130.18295	1.0363782494338463	3.307558887428492	129.7354	130.7718	1.1689999999999827	2.2053999999999974	0.40002400144008493	2.4998500000000092	27.95755710448899	9
51	2653656	132.68280000000001	1.3204975897942903	2.4455732688760463	131.9408	133.2613	1.5900499999999909	2.9105500000000006	0.3640334910811814	2.7469999999999857	17.66847775647834	9
52	2708596	135.4298	1.2719239436703036	3.238675650151496	134.8514	136.1233	1.487950000000012	2.759900000000016	0.3747704530974755	2.6683000000000163	27.22860955609891	9
53	2761962	138.09810000000002	1.0588005331209163	3.1425860586644916	137.6113	138.67010000000002	1.2458000000000027	2.3045999999999935	0.3607568679088723	2.771950000000004	24.7717010168754	9
54	2817401	140.87005000000002	1.4177706388561988	3.0941180779288615	139.9159	141.33365	1.4034499999999923	2.8212000000000046	0.4016951535479762	2.4894499999999766	16.240043258186894	9
55	2867190	143.3595	1.0857344034181209	2.7509992725720096	142.7371	143.8228	1.0283000000000015	2.1140499999999918	0.44234086787278	2.260700000000014	19.499586976698744	9
56	2912404	145.6202	1.2222658885439392	2.951451408200093	144.8511	146.07340000000002	1.3573499999999967	2.5795999999999992	0.43788588693786745	2.283699999999982	22.322738480189507	9
57	2958078	147.9039	1.0212947100427001	3.1238889313990974	147.4307	148.452	1.2834000000000003	2.304699999999997	0.36621317268781817	2.7306500000000256	25.293585736393396	9
58	3012691	150.63455000000002	1.7148789724597941	2.5727264228698736	149.73545000000001	151.4503	1.2609000000000208	2.975800000000021	0.333394455650203	2.999449999999996	16.779705126482497	9
59	3072680	153.63400000000001	1.5139069773260505	2.877212923451882	152.71125	154.22515	1.5588000000000193	3.0726999999999975	0.3648303538854452	2.7409999999999854	21.610112553141327	9
60	3127500	156.375	1.1505605285088532	3.0772351515137615	155.78395	156.9345	1.4756500000000017	2.626199999999983	0.38881760566118445	2.5718999999999994	23.95034375858791	9
61	3178938	158.9469	1.0737680530552987	3.14792835163167	158.4101	159.48385000000002	1.0463499999999897	2.120100000000008	0.4649216607001705	2.150900000000007	20.719332061073555	9
62	3221956	161.0978	1.0747798633042955	3.0219329251093825	160.53025	161.60500000000002	1.2355999999999767	2.310399999999987	0.40524385549004244	2.467649999999992	23.297606099585078	9
63	3271309	163.56545	1.200294827687042	2.745078701989083	162.8406	164.04090000000002	1.320600000000013	2.5208500000000242	0.37329451070421854	2.6788500000000113	20.908207799486135	9
64	3324886	166.2443	1.351420490720775	2.9573069161313192	165.3615	166.71290000000002	5.184249999999992	6.535699999999991	0.16193676369377744	6.1752500000000055	20.583842153440585	9
65	3448391	172.41955000000002	1.1057286474064925	3.188734954949979	171.89715	173.0029	0.775400000000019	1.8811000000000035	0.3181218088406049	3.1434500000000014	27.311943252857844	9
66	3511260	175.56300000000002	2.5796694148904646	2.150303994651356	173.7783	176.35795000000002	1.5150999999999897	4.094799999999992	0.3500113753697011	2.8570499999999868	14.019277396713136	9
67	3568401	178.42005	1.1461847759436583	3.0560934237596626	177.87305	179.01925	1.3131500000000074	2.459300000000013	0.4158436427903096	2.404750000000007	23.43062518384196	9
68	3616496	180.8248	0.9860424352568342	3.16565387689144	180.3324	181.31845	1.4355500000000063	2.4215999999999838	0.4043589899112431	2.4730500000000006	25.93680794802706	9
69	3665957	183.29785	1.2393061247575563	2.463807959647575	182.75400000000002	183.9933	1.049049999999994	2.2883500000000083	0.35223049963896547	2.839049999999986	13.919478222392309	9
70	3722738	186.1369	1.4989917879931862	2.948107760293876	185.0423	186.5413	1.122950000000003	2.6219499999999982	0.45270377328594713	2.2089500000000157	20.665922206011743	9
71	3766917	188.34585	1.2072718820145354	2.5266450436741845	187.6643	188.87155	1.3260999999999967	2.5334000000000003	0.38507451191805536	2.596900000000005	16.465481179825773	9
72	3818855	190.94275000000002	1.2654976750138682	3.0006068009282885	190.1977	191.4632	1.3979500000000087	2.6634500000000116	0.40715783473463407	2.4560500000000047	19.559193672250156	9
73	3867976	193.39880000000002	1.0170125722259515	2.7960891261172804	192.86115	193.87815	3.9483999999999924	4.965399999999988	0.1866246139203309	5.358349999999973	19.806521583800247	9
74	3975143	198.75715	1.334508373818081	3.065073401339877	197.8265	199.16105000000002	1.5600000000000023	2.8944999999999936	0.41136181328286886	2.430950000000024	22.579994719970767	9
75	4023762	201.18810000000002	1.0559258285358548	2.8207791008579335	200.72105000000002	201.77695	1.3191000000000201	2.375050000000016	0.3711608054189502	2.6942499999999825	22.95444190501181	9
76	4077647	203.88235	1.160045072403853	2.754578972921191	203.09605000000002	204.2561	1.7127000000000123	2.8727499999999964	0.3488209850704604	2.866800000000012	16.010229354078845	9
77	4134983	206.74915000000001	1.3964113518866013	2.6693493153865564	205.96885	207.36525	1.468500000000006	2.8649000000000058	0.34996237904425276	2.85745	18.10274007073646	9
78	4192132	209.60660000000001	1.4014997990395874	2.5111989578454157	208.83375	210.23525	1.4300999999999817	2.8315999999999804	0.37936267071320245	2.6359999999999957	19.752462669517183	9
79	4244852	212.2426	1.145046716646431	2.443150442172298	211.66535000000002	212.81040000000002	1.177800000000019	2.3228500000000167	0.4085384536819506	2.4477500000000134	18.379826460839762	9
80	4293807	214.69035000000002	1.3720288997571917	2.796293613229409	213.98815000000002	215.36020000000002	1.7271499999999946	3.0991499999999803	0.3054087896649682	3.2742999999999824	17.14502553172259	9
81	4359293	217.96465	1.297084038474085	2.680749346850808	217.08735000000001	218.3844	1.4721000000000117	2.769200000000012	0.39370078740157605	2.539999999999992	18.18685900664218	9
82	4410093	220.50465	1.1520097204830964	2.983079417461745	219.8565	221.0085	1.040050000000008	2.1920499999999947	0.3471137491756018	2.8809000000000253	21.032743581672477	9
83	4467711	223.38555000000002	1.8415357885011008	2.2278903514625306	222.04860000000002	223.89010000000002	3.8506500000000017	5.692200000000014	0.20892310585089272	4.786449999999974	11.300311823626934	9
84	4563440	228.172	1.067309442515066	3.200397084665841	227.7408	228.80810000000002	1.3741999999999734	2.441549999999978	0.3791684835156464	2.6373500000000263	27.1757704856269	9
85	4616187	230.80935000000002	1.1078174111746717	2.788705129895167	230.1823	231.29015	8.519949999999994	9.62775000000002	0.10191498252158064	9.812099999999987	17.717606237989735	9
86	4812429	240.62145	1.2604881700871513	2.7622408155205953	239.8101	241.07055000000003	1.466099999999983	2.7265999999999906	0.3833106541196328	2.6088499999999897	20.522045398301177	9
87	4864606	243.2303	1.24821255590464	2.7062188622045973	242.53665	243.78490000000002	1.6345000000000027	2.8827	0.3548301250776183	2.818250000000006	20.069424062216214	9
88	4920971	246.04855	1.1307169578019065	2.4193704195617443	245.41935	246.55010000000001	1.075950000000006	2.2066499999999962	0.43597680603391875	2.293700000000001	17.286180715648992	9
89	4966845	248.34225	1.283573782025883	2.1766564928094034	247.62605000000002	248.9096	5.867549999999994	7.151150000000001	0.13963067685970584	7.161750000000012	13.187607819652456	9
90	5110080	255.50400000000002	1.2786090226811357	2.5735527099221116	254.77720000000002	256.05580000000003	1.4271999999999707	2.705849999999998	0.3699387751327164	2.7031499999999937	16.611263798553573	9
91	5164143	258.20715	1.2176193588188384	2.684628588900754	257.48305	258.70065	1.4012500000000045	2.618850000000009	0.38253351949964687	2.614149999999995	20.501709424387748	9
92	5216426	260.8213	1.2419663311868907	2.728325868948051	260.10185	261.3438	3.49615	4.738099999999974	0.22001958174277494	4.545050000000003	17.405365310324996	9
93	5307327	265.36635	1.79383723064214	2.1572851990260986	264.84000000000003	266.63385	1.0670999999999822	2.8609500000000025	0.3103325212965687	3.2223500000000063	11.518754880910937	9
94	5371774	268.5887	1.4108272120602896	2.449373248579022	267.7009	269.11175000000003	1.3558000000000447	2.7666000000000395	0.3966522549680711	2.52109999999999	19.113140918029583	9
95	5422196	271.1098	1.2478139691635501	2.3280157787272415	270.46750000000003	271.71535	1.2812000000000126	2.5289999999999964	0.4016870857601894	2.489500000000021	17.322943637247988	9
96	5471986	273.5993	1.452237384442147	2.0150433907260314	272.9965	274.44875	2.539799999999957	3.991999999999962	0.19408431022436146	5.1524	11.517806380917463	9
97	5575034	278.7517	2.324297565927124	2.1820101826015144	276.98855000000003	279.31285	1.2302999999999997	3.5546000000000504	0.41371891936618177	2.417100000000005	11.345488198479554	9
98	5623376	281.16880000000003	1.4489545238045975	2.4217836507419506	280.54310000000004	281.99205	1.1828500000000304	2.6317999999999984	0.3696311081540626	2.7053999999999974	13.420203434679944	9
99	5677484	283.87420000000003	1.3620850631177426	2.6114448071578806	283.17495	284.53700000000003	6.004500000000007	7.366600000000005	0.13411927226882858	7.456050000000005	12.858037915332838	9
100	5826605	291.33025000000004	1.3635736882808618	2.4277865807630903	290.54155000000003	291.9051	1.5500499999999988	2.9136499999999614	0.32182798294312054	3.107249999999965	16.38758701435696	9
101	5888750	294.4375	1.4567473746062722	2.519437113360702	293.45515	294.9119	1.2626000000000204	2.71935000000002	0.4047845534214368	2.470450000000028	15.714886978676144	9
102	5938159	296.90795	1.3773146529327147	2.0604083399929944	296.17455	297.55185	3.301899999999989	4.67919999999998	0.2138557115514174	4.676049999999975	13.0994345933168	9
103	6031680	301.584	1.579373450354254	2.023978859311999	300.8537	302.4331	1.5635999999999513	3.142949999999985	0.3136369338853342	3.1884000000000015	13.921033797372367	9
104	6095448	304.7724	1.4778658310277855	2.2231381072113994	303.99670000000003	305.47455	3.1117499999999723	4.5896000000000186	0.20693437076431234	4.832449999999994	15.510395470203058	9
105	6192097	309.60485	1.8002145588001703	1.909356057164766	308.5863	310.3865	1.4630500000000097	3.2632500000000277	0.32599837000815046	3.0674999999999955	11.724257310708046	9
106	6253447	312.67235	1.363220982189104	2.3315213017546803	311.84955	313.21275	3.6740499999999656	5.037299999999959	0.19643663936197275	5.090700000000027	18.47045632875112	9
107	6355261	317.76305	1.3243564929538407	2.6234129615625683	316.8868	318.21115000000003	6.497799999999984	7.822150000000022	0.13342584191706253	7.494799999999998	16.786062637013394	9
108	6505157	325.25785	1.1605838731607423	2.496560313189745	324.709	325.8696	3.569000000000017	4.729600000000005	0.20297150280100615	4.926800000000014	17.525722551737537	9
109	6603693	330.18465000000003	1.180533783108322	2.5152580923342835	329.4386	330.6191	3.394200000000012	4.5747499999999945	0.20983056182133067	4.765749999999969	15.543251031916604	9
110	6699008	334.9504	1.5210702013871633	2.204233660224684	334.0133	335.53435	5.929300000000012	7.4503500000000145	0.13263391051190024	7.53955000000002	13.71916926361703	9
111	6849799	342.48995	1.5341462775480004	2.213134599867285	341.46365000000003	342.99780000000004	1.5053499999999644	3.0394999999999754	0.30723382029894075	3.2548499999999763	14.543307636807377	9
112	6914896	345.7448	2.023367682267586	2.069001073417976	344.5032	346.52655000000004	5.904050000000041	7.927400000000034	0.13195397445370977	7.578400000000045	11.33726989044844	9
113	7066464	353.32320000000004	1.4862126617399976	2.2388000509820323	352.43055000000004	353.9168	3.8064999999999714	5.292699999999968	0.18940111367854964	5.279799999999966	16.925223608012	9
114	7172060	358.603	1.9345269282239024	2.118941011954943	357.72325	359.6578	6.071550000000002	8.006050000000016	0.12472015914292331	8.017949999999985	13.609649006766347	9
115	7332419	366.62095	1.5001101003516	1.866663503171365	365.7293	367.22945000000004	33.69810000000001	35.198199999999986	0.02856179916485295	35.01180000000005	12.270648064506497	9
116	8032655	401.63275000000004	1.5391117259665392	1.9494413250471219	400.9275	402.46665					12.92686623132499	9
0	163266	8.1633	1.1371781569102184	2.9249763323209024	7.497850000000001	8.635	1.4343500000000002	2.5715499999999993	0.3331334532613764	3.001800000000001	21.98804432620397	10
1	223302	11.1651	1.5246708056555494	3.1501271770186996	10.0694	11.594050000000001	1.613249999999999	3.13795	0.32226357938157624	3.1030499999999996	19.930831809969032	10
2	285363	14.26815	1.502482344314066	3.271200665206951	13.20735	14.709800000000001	3.0837000000000003	4.586200000000002	0.22123893805309727	4.520000000000001	21.73058018260342	10
3	375763	18.78815	1.4377473783611088	3.2169592687632047	17.79355	19.2313	1.5290500000000016	2.966799999999999	0.32240904034949147	3.1016499999999994	25.481756224454607	10
4	437796	21.8898	1.5014282065935318	3.0596451239963365	20.7603	22.261750000000003	0.530149999999999	2.0315499999999993	0.38151193178566656	2.62115	21.717419112931804	10
5	490219	24.51095	2.157802194882909	2.3920422781171453	22.79185	24.949650000000002	3.4785000000000004	5.636300000000002	0.2062493554707641	4.848500000000001	13.30851777114342	10
6	587189	29.359450000000002	1.4453405509864505	3.3685150001781707	28.4282	29.8735	1.6354500000000023	3.0808	0.30793865861920316	3.247399999999999	29.38597868583338	10
7	652137	32.60685	1.4111683785319444	2.6940996516385702	31.509	32.92015	3.0739500000000035	4.485150000000001	0.2418350443162719	4.13505	18.133695541751187	10
8	734838	36.7419	1.1942221747883015	3.4288811127826158	35.994150000000005	37.18835	3.3813999999999993	4.575649999999996	0.2150052138764366	4.651049999999998	26.25832987447577	10
9	827859	41.39295	1.2465978612421313	3.4038776189387505	40.5698	41.8164	4.145099999999999	5.3917	0.18922729035981548	5.284650000000006	23.627019074152717	10
10	933552	46.677600000000005	1.246078970718221	3.5641027320872887	45.96145	47.207550000000005	1.7834000000000003	3.029450000000004	0.31427269441694555	3.1819500000000005	28.157064683560563	10
11	997191	49.859550000000006	1.2731363026164357	2.62124092719783	48.9909	50.264050000000005	3.08925	4.362349999999999	0.19666456891126516	5.084799999999994	16.54174647863004	10
12	1098887	54.94435	1.974214990231267	2.9040820302260997	53.35325	55.327450000000006	5.79195	7.766150000000003	0.14741761198210346	6.783450000000002	21.635407315783436	10
13	1234556	61.7278	1.1081448464235408	3.2972260506388693	61.11945	62.2276	1.8838500000000025	2.9919999999999973	0.34398541501840324	2.9071	27.687124427454684	10
14	1292698	64.6349	0.9879811207864317	3.5542589967229645	64.1114	65.0994	5.3165500000000065	6.304500000000004	0.16034249156197644	6.236649999999997	24.082977177884597	10
15	1417431	70.87155	0.9285916927625891	3.8873982873439807	70.41595000000001	71.34455	0.44465000000001	1.3732499999999987	0.35691341280605327	2.8018	27.5163914836464	10
16	1473467	73.67335	2.2857754427535575	2.2515546144597085	71.78915	74.07495	3.5534000000000106	5.839150000000004	0.22158455112509537	4.512950000000004	15.514297738656456	10
17	1563726	78.1863	0.9982247368130251	3.1474418433596405	77.62830000000001	78.62655000000001	3.5940499999999957	4.592249999999993	0.19913376810872715	5.021749999999997	25.32141343506394	10
18	1664161	83.20805	1.3309473920716672	2.9772673582718348	82.22055	83.5515	1.4955499999999944	2.826449999999994	0.37898167623595425	2.6386499999999984	22.25868896927884	10
19	1716934	85.8467	1.2043565669101548	3.1835177297529142	85.047	86.25135	6.008099999999999	7.212450000000004	0.13764624913971094	7.265000000000001	19.968593974549904	10
20	1862234	93.1117	1.3294704610525399	3.078952874380608	92.2595	93.58895000000001	0.6430999999999898	1.9726	0.33734208173798524	2.9643500000000103	25.164409535909794	10
21	1921521	96.07605000000001	2.294572692857776	2.449175124963686	94.2321	96.52665	1.0106499999999983	3.305250000000001	0.3999280129576675	2.5004500000000007	11.984010797695237	10
22	1971530	98.57650000000001	1.4502360846527387	3.1058146904356434	97.5373	98.98755	4.78264999999999	6.232849999999999	0.1689032268961501	5.9205499999999915	21.756742323996097	10
23	2089941	104.49705	1.1334996212733561	2.936489184903323	103.77015	104.90365	1.450499999999991	2.5839500000000015	0.35433349868896485	2.8222000000000094	23.004137146712704	10
24	2146385	107.31925000000001	1.4251263444222977	2.77564634859419	106.35415	107.77925	1.7493000000000052	3.1744500000000073	0.3203074951953876	3.122	18.706731173700504	10
25	2208825	110.44125000000001	1.3032739135720302	2.8509611900406675	109.52855000000001	110.83185	1.2888999999999982	2.5921499999999895	0.4118616144975293	2.4279999999999973	15.922029013723813	10
26	2257385	112.86925000000001	1.1381208584467415	2.755043465048441	112.1207	113.25885000000001	0.6415499999999952	1.7796500000000037	0.3233054751782231	3.0930499999999905	16.961109365934824	10
27	2319246	115.9623	2.4732930447608	2.4851764014171387	113.9004	116.3737	1.6959499999999963	4.169250000000005	0.3195551791905665	3.1293500000000023	19.35668146156699	10
28	2381833	119.09165	1.3461069057733985	2.2607904798572687	118.06960000000001	119.41575	1.2736500000000035	2.6197499999999962	0.4046289552480371	2.4714000000000027	14.01000211444266	10
29	2431261	121.56305	1.4412657626520378	2.7255637466900975	120.68935	122.13065	3.7607	5.2019499999999965	0.20673971469919358	4.837000000000003	15.50286528171132	10
30	2528001	126.40005000000001	0.97552070573424	3.290327204199997	125.8913	126.86685	4.268299999999982	5.243799999999993	0.1713062098501073	5.8374999999999915	26.969275551086596	10
31	2644751	132.23755	1.4619930882273242	2.991912873614904	131.1351	132.5971	1.4190000000000111	2.880950000000013	0.3666159514600465	2.7276500000000112	19.89863784797833	10
32	2699304	134.9652	1.2553900270927931	3.017313094370312	134.01605	135.27145000000002	1.1989499999999964	2.454350000000005	0.3331501007779073	3.0016499999999837	19.738000908134907	10
33	2759337	137.96685	1.8363924527571305	2.556503549626024	136.47045	138.3068	4.178899999999999	6.015299999999996	0.19225223493223073	5.20150000000001	12.29633526186922	10
34	2863367	143.16835	1.096540570210386	3.0959036073361332	142.48575	143.5823	7.048000000000002	8.14455000000001	0.1121528868153065	8.91640000000001	23.85337565204881	10
35	3041695	152.08475	1.796002652588673	3.0811557173110877	150.63025000000002	152.4263	1.8438999999999908	3.639899999999983	0.3588473822083473	2.786699999999996	17.103541781413576	10
36	3097429	154.87145	1.1003685274957447	3.0514105273885566	154.27015	155.37055	7.782849999999996	8.883200000000016	0.10087560020982136	9.91319999999999	18.15828722030341	10
37	3295693	164.78465	2.0557501397812508	2.9929207800446314	163.1534	165.20915	4.924700000000001	6.9804499999999905	0.16992786562104387	5.88485	16.50576562157248	10
38	3413390	170.6695	0.9390948960544542	3.5432257899906645	170.13385	171.07295000000002	1.3526500000000112	2.2917500000000075	0.30447424909038157	3.2843500000000176	23.504537391585846	10
39	3479077	173.95385000000002	2.124756152017112	2.511631183553	172.42555000000002	174.55035	9.200999999999993	11.32575	0.09447375755199607	10.584949999999992	13.29808780575788	10
40	3690776	184.5388	1.2981941555086989	3.0120051181308902	183.75130000000001	185.0495	8.26355000000001	9.56174999999999	0.10257357089372354	9.749099999999999	19.725228871564536	10
41	3885758	194.2879	1.3863641411975027	2.690160590743824	193.31305	194.6994	5.832100000000025	7.2184500000000185	0.14416284635123838	6.9365999999999985	15.109685707918265	10
42	4024490	201.2245	1.0136348255089485	2.6352688456309057	200.53155	201.54515	4.804650000000009	5.818299999999994	0.17703188344220822	5.648699999999991	16.589372113550937	10
43	4137464	206.8732	1.000437149493629	3.2558859798300954	206.34980000000002	207.35025000000002	-1.3354500000000087	-0.33500000000000796	0.4375505917871705	2.2854500000000257	12.926036629080826	10
44	4183173	209.15865000000002	3.8842209359683566	2.0727414013338006	206.01485000000002	209.89905000000002	1.436399999999992	5.3206500000000005	0.2959061385728454	3.379449999999992	13.140514223325685	10
45	4250762	212.53810000000001	1.6304462366672234	2.5661588966854865	211.3355	212.96595000000002	5.309050000000013	6.9395000000000095	0.15115786927867464	6.615600000000001	17.76855726720963	10
46	4383074	219.15370000000001	1.327959364932822	2.3381052475496364	218.275	219.60295000000002	12.091750000000019	13.419700000000006	0.07391092255613538	13.529799999999994	15.472189681457753	10
47	4653670	232.6835	1.462353033948876	2.507896254260567	231.6947	233.15705	6.520399999999995	7.982749999999982	0.13288595063286934	7.52525	15.418059755980089	10
48	4804175	240.20875	1.3964644261746202	2.2174433554630415	239.6774	241.0739	4.255949999999984	5.6524	0.15402861851732053	6.492299999999999	11.253550356439108	10
49	4934021	246.70105	1.7755631167992019	2.486564518038305	245.32985000000002	247.1054	14.295249999999982	16.07084999999998	0.05967014344702482	16.758800000000008	14.993517896965685	10
50	5269197	263.45985	2.6582759203807917	2.455588166301787	261.40070000000003	264.05895000000004	21.922499999999957	24.58080000000001	0.04269344399474018	23.422799999999995	16.544567088949886	10
51	5737653	286.88265	1.6657509295509199	2.7649724880661246	285.98150000000004	287.64725	15.649650000000008	17.31540000000001	0.055932478312181594	17.87869999999998	20.789170443915953	10
52	6095227	304.76135	2.4027173225323204	2.2532567613174947	303.29685	305.69960000000003	22.263600000000054	24.666300000000035	0.04027515989238475	24.829200000000014	14.088770664833635	10
53	6591811	329.59055	3.0143755718531553	2.098532257762777	327.96315000000004	330.97755					12.636225933736538	10
0	66295	3.31475	1.6493114401573348	2.7936583316425416	2.62205	4.27135	0.9084500000000002	2.55775	0.36031491523591613	2.7753500000000004	16.525597769451128	11
1	121802	6.0901000000000005	1.437296517256822	2.328826122389138	5.1798	6.617100000000001	1.2883499999999994	2.72565	0.43733053441791325	2.286599999999999	20.770379746647887	11
2	167534	8.3767	1.11216146503364	3.3065083707931535	7.90545	9.01765	1.3991500000000006	2.5113000000000003	0.3878223773511729	2.578500000000002	30.611185307266993	11
3	219104	10.955200000000001	1.1851569801675637	3.402458465985223	10.41675	11.6019	1.4348500000000008	2.620000000000001	0.3949525069610379	2.53195	31.249553655551612	11
4	269743	13.487150000000002	1.0707327213114812	3.3553753051956186	13.036800000000001	14.1075	1.4182000000000006	2.488949999999999	0.4053917097395359	2.4667499999999993	32.500185285323674	11
5	319078	15.9539	1.0742867271153227	3.498291142729542	15.5257	16.6	1.3978499999999983	2.472149999999999	0.3952647285519478	2.5299499999999995	32.25422919664702	11
6	369677	18.48385	1.1157129986721819	3.4582805018140483	17.99785	19.1136	1.3465000000000025	2.462200000000003	0.40603366019042986	2.4628499999999995	31.229480440077317	11
7	418934	20.9467	1.0808892922751052	3.5286792099784385	20.4601	21.541	1.3783999999999992	2.459299999999999	0.40427725334034087	2.4735499999999995	32.23402423048126	11
8	468405	23.42025	1.1410794619852387	3.469265459081228	22.9194	24.06045	1.4206000000000003	2.5616999999999983	0.3865481252415921	2.5870000000000033	31.89785880453359	11
9	520145	26.007250000000003	1.0753322016056657	3.4701332080780674	25.4811	26.5564	1.393650000000001	2.469000000000001	0.41554124246831536	2.4064999999999976	31.866551462650285	11
10	568275	28.41375	1.0831129577102314	3.437562107146338	27.950100000000003	29.0332	1.3825499999999984	2.46565	0.3948511411197975	2.532600000000002	31.974923099318563	11
11	618927	30.946350000000002	1.106515983627824	3.3572822497365955	30.4157	31.5222	1.417300000000001	2.5238000000000014	0.39538975545143606	2.5291500000000013	31.0063944063277	11
12	669510	33.475500000000004	1.1431768281177734	3.345763943973342	32.939550000000004	34.0827	1.3524999999999991	2.4956999999999994	0.39864460833167265	2.508499999999998	31.460441711121312	11
13	719680	35.984	1.1142472654543294	3.403302781225147	35.43525	36.5495	1.3566000000000003	2.4708499999999987	0.40598420721433953	2.463149999999999	31.273715525368203	11
14	768943	38.44715	1.1149158410628095	3.3010420691396263	37.90605	39.021	1.4349500000000006	2.5498499999999993	0.3935923170779705	2.540700000000001	31.067420347449186	11
15	819757	40.98785	1.0968531439137355	3.310025609292296	40.4559	41.55275	1.442450000000001	2.5393000000000043	0.41035742131396424	2.4369000000000014	30.953301815057817	11
16	868495	43.42475	1.0241897742140806	3.3038395168282513	42.995200000000004	44.019400000000005	1.3818999999999946	2.406099999999995	0.39262647480319557	2.5469500000000025	31.713354316876647	11
17	919434	45.971700000000006	1.0596105855935836	3.2449655467453518	45.4013	46.460950000000004	1.3744000000000014	2.4340000000000046	0.42371085970933514	2.3600999999999956	30.166660137867343	11
18	966636	48.3318	1.1379754621401255	3.2304275719012026	47.835300000000004	48.9733	1.344450000000002	2.4823999999999984	0.4029739477342792	2.4815499999999986	30.150003156896375	11
19	1016267	50.81335	1.0665443935777061	3.318782041589774	50.317750000000004	51.3843	1.41845	2.4849999999999994	0.39835876190096786	2.510300000000001	31.542397009659815	11
20	1066473	53.32365	1.0752060399869923	3.3525531166569884	52.80275	53.877950000000006	1.377749999999999	2.453000000000003	0.4054903391926689	2.466149999999999	31.427791887894422	11
21	1115796	55.7898	1.0742111430978636	3.2527615996329615	55.255700000000004	56.3299	1.3647500000000008	2.4389499999999984	0.41289043952187243	2.4219500000000025	30.531471361503538	11
22	1164235	58.21175	1.0850192355937442	3.286542657855378	57.69465	58.779700000000005	1.3928999999999974	2.477899999999998	0.39695141314703114	2.519199999999998	29.502796729066464	11
23	1214619	60.73095	1.1310428655534517	3.218606572293268	60.17255	61.3036	1.5121499999999983	2.6431499999999986	0.39148136548700263	2.554400000000001	29.76992021514525	11
24	1265707	63.28535	1.0733226081126486	3.2542853135777605	62.81575	63.889050000000005	1.350599999999993	2.423949999999998	0.40236591155997226	2.4853000000000023	30.666048953143054	11
25	1315413	65.77065	1.0844067408182658	3.2690703208057315	65.2397	66.3241	1.3928000000000083	2.4772000000000105	0.4070749628544108	2.456549999999993	30.19553123361605	11
26	1364544	68.2272	1.0957786469406798	3.219644790889898	67.71685000000001	68.81265	1.3832000000000022	2.4789499999999975	0.40225261464199447	2.486000000000004	30.410097992962253	11
27	1414264	70.7132	1.1240496524978196	3.272713490880495	70.1958	71.31985	1.4449500000000057	2.5690000000000026	0.38942326414579875	2.5679000000000087	28.324291544886503	11
28	1465622	73.28110000000001	1.0505700167251402	3.1702780647789233	72.76485000000001	73.8154	1.4000999999999948	2.450649999999996	0.41082102582010344	2.4341499999999883	29.498354697612648	11
29	1514305	75.71525	1.0919714731979533	3.242155623303198	75.2155	76.30745	1.226300000000009	2.318250000000006	0.4014613192018932	2.4909000000000106	30.353172788730607	11
30	1564123	78.20615000000001	1.2657185053479976	3.0389798750005426	77.53370000000001	78.79945000000001	1.4095499999999959	2.6752499999999912	0.3896432815757191	2.566449999999989	27.490036334233604	11
31	1615452	80.7726	1.121614725321252	3.084227963983338	80.209	81.3306	1.4581500000000034	2.579800000000006	0.4023011626503587	2.4857000000000085	28.776051443583654	11
32	1665166	83.2583	1.0468651672735112	3.1252519406197408	82.78875000000001	83.83565	1.4344000000000108	2.481250000000003	0.39904229848363926	2.5060000000000002	29.5537886465776	11
33	1715286	85.7643	1.0457310084661235	3.1775956210694005	85.27000000000001	86.31575000000001	1.4409500000000008	2.4866499999999974	0.3998000999500252	2.501249999999999	28.620048683851603	11
34	1765311	88.26555	1.0497925921030693	3.2278770764423257	87.75670000000001	88.8065	1.0511000000000053	2.1008999999999958	0.4129245380406726	2.421750000000003	28.99217821013101	11
35	1813746	90.68730000000001	1.3244968789555134	2.6089002617725257	89.85755	91.18205	1.3653500000000065	2.689850000000007	0.41768477330158993	2.3941499999999962	22.709551533677775	11
36	1861629	93.08145	1.0674517269628123	3.1660548045667696	92.54740000000001	93.61485	1.4368999999999943	2.504349999999988	0.40691759918616544	2.457499999999996	30.271467921602024	11
37	1910779	95.53895	1.082650501516671	3.0853784786695932	95.0518	96.13445	1.4121000000000095	2.4947500000000105	0.38653318387383456	2.5871000000000066	29.35657045546401	11
38	1962521	98.12605	1.1034166975330213	3.0343683330502813	97.54655000000001	98.64995	1.3942499999999995	2.497649999999993	0.39269585705870885	2.5464999999999947	27.671558603625126	11
39	2013451	100.67255	1.1596695767164464	3.0549496930339863	100.0442	101.20385	1.502750000000006	2.662400000000005	0.3800330628764706	2.6313499999999976	27.971917302184398	11
40	2066078	103.3039	1.0790989137432538	3.267154310742935	102.70655000000001	103.78565	1.3898999999999972	2.468999999999994	0.3979465955668746	2.512900000000002	25.99521956848779	11
41	2116336	105.8168	1.1820186989906478	3.0212773858422146	105.1756	106.3576	1.3913500000000028	2.5734000000000066	0.3994966342408557	2.503150000000005	27.784076544626323	11
42	2166399	108.31995	1.0662619757822949	3.0064260998249708	107.74900000000001	108.81525	1.3637999999999977	2.430099999999996	0.4269763668580943	2.3420500000000004	26.49506678286854	11
43	2213240	110.662	1.0006708880649182	3.0861594963013275	110.1791	111.17975	1.3542500000000075	2.3549500000000023	0.40441622517895365	2.4727000000000032	28.936360379940954	11
44	2262694	113.13470000000001	1.0796302511351417	2.9461314925182513	112.53405000000001	113.61365	1.4108499999999964	2.4904999999999973	0.428458193191799	2.3339500000000015	26.26516689845196	11
45	2309373	115.46865000000001	1.0424397584919585	3.04043762652843	115.02455	116.06700000000001	1.4159499999999952	2.4583999999999975	0.3864958355073723	2.5873500000000007	28.83195156794929	11
46	2361120	118.05600000000001	1.1279889649260557	3.111430526554031	117.4829	118.6109	1.4444000000000017	2.572400000000002	0.39781203381402486	2.5137499999999875	26.708949639174108	11
47	2411395	120.56975	1.0558097088299925	2.957881957752562	120.05535	121.11115000000001	1.4428499999999929	2.498649999999998	0.3999120193557411	2.500550000000004	27.129711862281017	11
48	2461406	123.0703	1.0550480947795091	3.0675877706038115	122.554	123.60905000000001	1.4316999999999922	2.4867500000000007	0.39833495986775186	2.510450000000006	27.238690066933806	11
49	2511615	125.58075000000001	1.0454285504267087	2.8861986496836316	125.0407	126.08615	1.4168500000000108	2.4622500000000116	0.4035756805294907	2.4778500000000037	27.263507557099544	11
50	2561172	128.0586	1.1076157691475936	2.9070964890960447	127.503	128.6106	1.4260499999999752	2.53364999999998	0.4060831252157328	2.462549999999993	26.360296450839932	11
51	2610423	130.52115	1.0197544943574817	2.933652808587162	130.0366	131.05635	1.4437499999999943	2.4635000000000105	0.39623576027736396	2.523750000000007	26.99868525340819	11
52	2660898	133.0449	1.129583613903937	2.7805525312183583	132.5001	133.6297	1.3993499999999983	2.528899999999993	0.37877353130563385	2.6400999999999897	24.78712393382319	11
53	2713700	135.685	1.134279701104737	2.9689153472088208	135.029	136.1633	1.4151999999999987	2.5494500000000073	0.4129842240026422	2.4214000000000055	23.2825348346325	11
54	2762128	138.1064	1.0784573787063128	2.9416625375062893	137.57845	138.6569	0.8817999999999984	1.960250000000002	0.36959012455187096	2.7057000000000073	26.437704508828485	11
55	2816242	140.81210000000002	1.7513901129034348	2.113076167902941	139.5387	141.2901	1.437250000000006	3.1886499999999955	0.38912019922954355	2.56989999999999	17.101033396800233	11
56	2867640	143.382	1.2054581621116027	2.960178441771415	142.72740000000002	143.93285	1.292599999999993	2.4980999999999938	0.37461601858095506	2.669399999999996	26.202594892502773	11
57	2921028	146.0514	1.2882824293126818	2.44923238347123	145.22545	146.51375000000002	1.4299000000000035	2.7181500000000085	0.41591282467194984	2.4043499999999938	20.375242367569648	11
58	2969115	148.45575	1.0596718588231597	2.876025257733282	147.9436	149.0033	1.2669500000000085	2.3266000000000133	0.386271896788148	2.588850000000008	26.98240545801314	11
59	3020892	151.0446	1.2026767742008204	2.555461446963907	150.27020000000002	151.4729	1.4905500000000131	2.6931999999999903	0.38787502666640905	2.5781499999999937	21.14537184825133	11
60	3072455	153.62275	1.159376107132528	2.7848428666814335	152.9634	154.1228	1.4475500000000068	2.606950000000012	0.4022687960094911	2.485900000000015	23.996574767613197	11
61	3122173	156.10865	1.0994649651562796	2.6731576793607346	155.5704	156.66985	1.4938000000000216	2.5932999999999993	0.3696789338459548	2.70505	24.43598192335142	11
62	3176274	158.8137	1.133336027809512	2.893091648403402	158.1637	159.297	1.4815499999999986	2.6148999999999774	0.3885456735439247	2.5737000000000023	24.226058928872128	11
63	3227748	161.3874	1.1669885770723225	2.9608095182631935	160.77855	161.94555	1.607200000000006	2.7742000000000075	0.3667302332404287	2.7267999999999972	23.560405493474928	11
64	3282284	164.1142	1.1344586670922117	2.814242229473493	163.55280000000002	164.68725	1.47229999999999	2.6067500000000052	0.38719919462567504	2.582650000000001	25.847103767679176	11
65	3333937	166.69685	1.0888501563827042	2.486131961171857	166.1595	167.24835000000002	0.8848500000000001	1.973700000000008	0.4000320025602059	2.4997999999999934	23.16927783519454	11
66	3383933	169.19665	1.8915160169305747	1.8231253189030863	168.13320000000002	170.02475	1.1931000000000154	3.0845999999999947	0.3634579388300286	2.751350000000002	12.322538302618902	11
67	3438960	171.948	1.23830491718282	2.51183966694877	171.2178	172.45610000000002	1.3830499999999972	2.6213500000000067	0.38970401979696573	2.56604999999999	22.556168555708606	11
68	3490281	174.51405	1.1882624280985912	2.4425564602725167	173.8392	175.02745000000002	1.3740999999999985	2.5623999999999967	0.3840024576157281	2.604150000000004	22.76963085050452	11
69	3542364	177.1182	1.2187807400416817	2.4208852452501013	176.40155000000001	177.62035	1.459699999999998	2.678449999999998	0.3797804868785823	2.633100000000013	20.55694749694182	11
70	3595026	179.75130000000001	1.2616922977702227	2.642083874634004	179.08	180.3417	1.369100000000003	2.6307999999999936	0.36295005807200903	2.755200000000002	20.587463410794463	11
71	3650130	182.50650000000002	1.2982386516042752	2.5230629005203404	181.7108	183.00905	1.5078000000000031	2.806049999999999	0.3739506011255917	2.6741499999999974	21.71889446821954	11
72	3703613	185.18065	1.1560600645110477	2.5268297393157937	184.51690000000002	185.67295000000001	1.3963999999999999	2.552500000000009	0.41962150140573473	2.3830999999999847	20.603002634259646	11
73	3751275	187.56375	1.2604471842478961	2.2825715730851677	187.06935000000001	188.3298	1.4177999999999997	2.6782499999999914	0.3498705478972767	2.8582000000000107	19.024629265842723	11
74	3808439	190.42195	1.2543467213797383	2.666396980823418	189.7476	191.00195000000002	1.46814999999998	2.7224999999999966	0.36404674360187705	2.7469000000000108	16.398536996533554	11
75	3863377	193.16885000000002	1.2260742003501162	2.4114050687739166	192.4701	193.6962	1.2716999999999814	2.4977499999999964	0.3980891719745222	2.5120000000000005	18.881048656245518	11
76	3913617	195.68085000000002	1.1927413878817346	2.483330637741183	194.96785	196.16060000000002	1.3156999999999925	2.5084500000000105	0.40602541719111773	2.4628999999999905	21.624189028509527	11
77	3962875	198.14375	1.1901555742839351	2.500647551845084	197.4763	198.66645	1.3275000000000148	2.5176500000000033	0.41663194733771974	2.4002000000000123	22.45773459979796	11
78	4010879	200.54395000000002	1.1674179760796484	2.4712298097454557	199.994	201.16140000000001	1.3418499999999938	2.509299999999996	0.36328628775907007	2.7526499999999885	19.296219293097394	11
79	4065932	203.2966	1.2511966027495685	2.2252333468610885	202.50325	203.75445000000002	1.5046999999999855	2.755899999999997	0.40382013851030807	2.4763499999999965	18.56592541086983	11
80	4115459	205.77295	1.1155640053081093	2.3080809719321422	205.25915	206.37475	1.4005499999999813	2.5160999999999945	0.3571683691692258	2.7998000000000047	19.90234793103719	11
81	4171455	208.57275	1.3123839710995555	2.4094431235946843	207.77525	209.08765	1.4125999999999976	2.724950000000007	0.3965736040609127	2.5216000000000065	18.943003858856855	11
82	4221887	211.09435000000002	1.1600418803450652	2.404660202289975	210.50025000000002	211.6603	1.2689000000000021	2.4289500000000146	0.4257311933245374	2.348899999999986	21.676961215335933	11
83	4268865	213.44325	1.1613464794292114	2.4141533260663692	212.92915000000002	214.09050000000002	1.401299999999992	2.5626499999999908	0.37320395596193456	2.6794999999999902	18.18839344463726	11
84	4322455	216.12275	1.2233174359622412	2.0800233254931833	215.49185	216.71515000000002	1.4145499999999913	2.637849999999986	0.3899927851334732	2.564150000000012	17.329731149583658	11
85	4373738	218.6869	1.2091735832453705	2.226464040456653	218.12965	219.33885	1.2484000000000037	2.457550000000026	0.38894615040547426	2.571050000000014	17.14673743713623	11
86	4425159	221.25795000000002	1.6674922764561606	2.2354224087250003	220.58720000000002	222.2547	1.2227499999999907	2.8902499999999804	0.31873017896699535	3.137450000000001	15.661037982564094	11
87	4487908	224.39540000000002	1.417502270792704	2.1477242932805183	223.47745	224.89495000000002	1.2939499999999953	2.7114500000000135	0.3711332553953512	2.694449999999989	18.718281947452176	11
88	4541797	227.08985	1.347396729766857	2.1677700173353873	226.18890000000002	227.5363	1.4647999999999968	2.8121500000000026	0.3616113401316266	2.7653999999999996	17.37362223714078	11
89	4597105	229.85525	1.3798744790379425	2.139736039104683	229.00105000000002	230.38095	1.3882000000000119	2.768049999999988	0.39344520291936275	2.541650000000004	18.082997056663558	11
90	4647938	232.39690000000002	1.2880214012241924	2.139021340321147	231.7691	233.05715	1.449549999999988	2.737549999999999	0.3590728738397483	2.7849499999999807	17.624752501438856	11
91	4703637	235.18185	1.3823090774890967	1.9242714884800947	234.50670000000002	235.889	1.2340000000000089	2.6163500000000113	0.3739366177432924	2.6742500000000007	14.8869076228185	11
92	4757122	237.8561	1.3985064263590146	2.106718761683993	237.12305	238.52155000000002	1.498250000000013	2.8967499999999973	0.36926940049112633	2.7080500000000143	18.24741443274724	11
93	4811283	240.56415	1.2010252324030735	2.0068932639019437	240.01975000000002	241.22080000000003	7.759600000000006	8.9606	0.10820520034192833	9.241700000000009	18.233261808377602	11
94	4996117	249.80585000000002	1.6585550141355956	2.112157548488174	248.98035000000002	250.6389	1.2777499999999975	2.9362999999999886	0.3082139004469113	3.2444999999999875	13.884069698352114	11
95	5061007	253.05035	1.6577756289925893	2.066379947833644	251.91665	253.57445	1.4795999999999765	3.137349999999998	0.3728421759069398	2.6820999999999913	15.044327817382626	11
96	5114649	255.73245	1.562801662921952	1.8863763531648843	255.054	256.6168	1.139850000000024	2.702650000000034	0.3667504080098242	2.726650000000035	15.334566794798308	11
97	5169182	258.45910000000003	1.3833188039582223	1.967609258913555	257.7567	259.14	1.2983500000000276	2.681699999999978	0.3463623296330336	2.887149999999963	15.725859088456481	11
98	5226925	261.34625	1.6558864920469	2.25912382444527	260.43835	262.09425	1.421950000000038	3.0778000000000247	0.31326848675657215	3.192150000000026	13.010255550762313	11
99	5290768	264.5384	1.7238161433369388	1.9411095370087352	263.5162	265.24	1.313949999999977	3.03774999999996	0.38656306776450367	2.586900000000014	16.34876782840294	11
100	5342506	267.12530000000004	1.3762425586242695	1.9315789633400762	266.5539	267.93015	1.2013000000000034	2.5775500000000306	0.3355535795178117	2.9801499999999805	16.194290762963604	11
101	5402109	270.10545	1.5452723683246412	1.9068684242295468	269.13145000000003	270.67675	1.396599999999978	2.941849999999988	0.3791612952149825	2.6374000000000137	13.143555316382969	11
102	5454857	272.74285000000003	1.4371419943798334	2.007173140390572	272.07335	273.51050000000004	1.446300000000008	2.883449999999982	0.3415533847940444	2.9277999999999906	14.7910327371228	11
103	5513413	275.67065	1.276235072322702	2.279221450564993	274.9568	276.233	1.362099999999998	2.6383500000000026	0.380257053768349	2.629799999999989	18.880111692061263	11
104	5566009	278.30045	1.8905873756589835	1.8838019683112286	277.5951	279.4857	3.8081999999999994	5.698800000000006	0.17797077719838414	5.6188999999999965	12.68791554501296	11
105	5678387	283.91935	1.1923159593421035	2.3884842879800026	283.29395	284.48625000000004	1.3507499999999482	2.5430999999999813	0.3984619369234719	2.509650000000022	21.726520288945473	11
106	5728580	286.42900000000003	1.626714133373322	1.7693308379053274	285.837	287.46375	1.112950000000012	2.73965000000004	0.330163761225569	3.0287999999999897	14.464211954183192	11
107	5789156	289.4578	2.1504785841655454	1.6068781366493141	288.5767	290.72715	0.9657000000000266	3.116199999999992	0.33789491468153504	2.9594999999999914	10.835823278260866	11
108	5848346	292.4173	1.5937186715079006	1.9606808433439813	291.69285	293.2866	1.2043499999999767	2.7980499999999893	0.35184631353024953	2.8421500000000037	11.933600606405715	11
109	5905189	295.25945	1.684294811379444	1.9034391315488985	294.4909	296.1752	3.9388999999999896	5.623199999999997	0.16416452568764392	6.091450000000009	12.138272890964492	11
110	6027018	301.3509	1.8082919143419247	2.469430124840649	300.1141	301.92240000000004	1.5709999999999695	3.3793000000000006	0.36380172805821187	2.7487499999999727	21.98904573133666	11
111	6081993	304.09965	1.278255959535949	2.428189323352637	303.49345	304.7717	4.348700000000008	5.626950000000022	0.17220892386643352	5.8069000000000415	12.550678615940495	11
112	6198131	309.90655000000004	1.4062967417594512	2.2639719405832537	309.12035000000003	310.52665	1.4934000000000083	2.8996999999999957	0.3517101908027841	2.843249999999955	19.680437110015685	11
113	6254996	312.7498	1.535593422821304	1.878063426416185	312.02005	313.55565	3.324549999999988	4.860149999999976	0.17271604618427072	5.789850000000001	12.185963760790386	11
114	6370793	318.53965	2.197817030402599	1.8326972601857978	316.88025	319.07805	1.4125000000000227	3.6103500000000395	0.4024954719259367	2.4845000000000255	15.26448809227731	11
115	6420483	321.02415	1.3076350217319095	2.0956197266605656	320.49055000000004	321.7982	3.4680000000000177	4.775599999999997	0.20205693964559265	4.949099999999987	11.53477803726958	11
116	6519465	325.97325	1.3580581001266838	2.2120865537879837	325.26615000000004	326.62425	8.471349999999973	9.829399999999964	0.0901672602677966	11.09050000000002	19.069820446737793	11
117	6741275	337.06375	2.5419576423909516	1.8965972713089059	335.09555	337.6375	1.3319000000000187	3.8738500000000045	0.39607881968512	2.524749999999983	14.791894120978053	11
118	6791770	339.5885	1.2357692110437901	1.8442739947681304	338.9694	340.2052	5.146150000000034	6.38190000000003	0.14440954547095528	6.924750000000017	11.265985435581047	11
119	6930265	346.51325	1.8050537818302868	2.4573308378179632	345.35130000000004	347.15635000000003	3.936499999999967	5.741549999999961	0.11913697177645186	8.393699999999967	22.514097626434936	11
120	7098139	354.90695	4.745504603056517	1.4690202474379443	351.09290000000004	355.83840000000004	5.703000000000031	10.448500000000024	0.12855949090441587	7.778500000000009	11.567705874203519	11
121	7253709	362.68545	1.9168523386192509	1.817399981685794	361.54135	363.45820000000003	5.615349999999978	7.532199999999989	0.11489498598281178	8.703599999999994	15.645269358853724	11
122	7427781	371.38905	3.0288249731678984	1.821193800746114	369.0736	372.10240000000005	7.548899999999946	10.57774999999998	0.1111141976166004	8.999750000000006	13.571725788782466	11
123	7607776	380.3888	1.648709298474435	1.9677682001348664	379.6513	381.3					17.593264625406924	11
0	68501	3.42505	1.3500536687024969	3.8425827743082053	2.6243000000000003	3.9743500000000003	1.4486499999999998	2.79875	0.3869744403382157	2.5841499999999997	24.34866821967144	12
1	120184	6.0092	1.1039956515222737	3.8907896314510886	5.423	6.527	1.62615	2.7301	0.3934839065082236	2.541400000000001	34.185827366450866	12
2	171012	8.550600000000001	1.0412539509524825	4.351345538102045	8.15315	9.1944	1.5896000000000008	2.6308500000000006	0.37576326914044167	2.661249999999999	40.869317611884966	12
3	224237	11.21185	1.055514476939157	4.625494871362946	10.784	11.839500000000001	1.5558999999999994	2.6114499999999996	0.38149737720553173	2.62125	40.098773923508	12
4	276662	13.8331	1.0942252932472358	4.558632119194073	13.3954	14.489650000000001	1.6188999999999982	2.713099999999999	0.3723216114079341	2.6858500000000003	40.11785148848649	12
5	330379	16.51895	1.0500175935741514	4.64173387395806	16.1085	17.15855	1.6428499999999993	2.69285	0.370226393439588	2.701050000000002	40.68081651786306	12
6	384400	19.220000000000002	1.0642144395300945	4.441228332497651	18.8014	19.8656	1.6235999999999997	2.687850000000001	0.36938534278959806	2.7072000000000003	40.786722190220146	12
7	438544	21.927200000000003	1.076450691675872	4.434126768872659	21.4892	22.56565	1.6287500000000001	2.7052000000000014	0.36699941280093973	2.7247999999999983	40.3208935802174	12
8	493040	24.652	1.1009315355035156	4.418711029656798	24.19445	25.295350000000003	1.620049999999999	2.721	0.3698772007693444	2.7036000000000016	40.469055038198256	12
9	547112	27.355600000000003	1.0635833711661167	4.455274597783379	26.91545	27.979000000000003	1.6175499999999978	2.681149999999999	0.3793051130329239	2.6363999999999983	38.99562566450449	12
10	599840	29.992	1.0115178757919872	4.5048598133266395	29.596600000000002	30.6081	1.5771500000000032	2.588700000000003	0.37407649864397274	2.6732499999999995	39.786561397396554	12
11	653305	32.66525	1.0434032937843003	4.425663783679113	32.18525	33.22865	1.632249999999999	2.6756499999999974	0.3811120850642175	2.623899999999999	39.75337915932987	12
12	705783	35.28915	1.044653206255869	4.3919651879969805	34.86095	35.9056	1.6034499999999952	2.6480999999999995	0.37372000896927987	2.6758000000000024	40.31891192997678	12
13	759299	37.96495	1.077429605439608	4.470971311599946	37.50905	38.58645	1.5919000000000025	2.6693500000000014	0.37591865120387924	2.6601500000000016	38.889266756313475	12
14	812502	40.6251	1.058110356455116	4.41067944965949	40.17835	41.236450000000005	1.631699999999995	2.689799999999998	0.370075680476658	2.702149999999996	39.085978162174385	12
15	866545	43.32725	1.0521712233231286	4.390612028345451	42.86815	43.920300000000005	1.645399999999995	2.6975499999999997	0.3773371318604602	2.6501500000000036	39.7586945462203	12
16	919548	45.9774	1.0390162338421913	4.329396088601548	45.5657	46.60475	1.7096500000000034	2.748650000000005	0.3620958105514722	2.7616999999999976	39.329136589487106	12
17	974782	48.7391	1.0356723475538079	4.3691240182222515	48.314350000000005	49.35005	1.6214999999999975	2.6571499999999943	0.3729256013425322	2.6814999999999998	38.82433636791289	12
18	1028412	51.4206	1.0548475373332622	4.312603908501174	50.9715	52.02635	1.6670000000000016	2.7218500000000034	0.3709542798850036	2.695750000000004	38.575562282714735	12
19	1082327	54.116350000000004	1.013171458192717	4.256702659402691	53.693400000000004	54.70655	1.5075000000000003	2.5206500000000034	0.3742094824682858	2.6723	39.25593774309814	12
20	1135773	56.788650000000004	1.135309475072194	4.268770260254151	56.214000000000006	57.34935	1.6330000000000027	2.7682999999999964	0.38110482288153347	2.6239500000000007	37.880596325676095	12
21	1188252	59.412600000000005	1.03918575290835	4.306438530639731	58.9823	60.0215	1.8130999999999986	2.8522999999999996	0.3493999056620259	2.8620499999999964	38.78852070212382	12
22	1245493	62.27465	1.0668999408498872	4.366613602657054	61.8346	62.901500000000006	1.6899500000000032	2.756850000000007	0.3515803536898362	2.844299999999997	40.49663269793476	12
23	1302379	65.11895	1.0871510093392922	4.292109354447021	64.59145000000001	65.6786	1.7165999999999997	2.8037499999999937	0.35115442015626314	2.847750000000005	37.7334855082419	12
24	1359334	67.9667	1.1434853460327257	4.266722052225106	67.3952	68.5387	1.720649999999992	2.864149999999995	0.3590664272890489	2.7849999999999966	37.870371389023084	12
25	1415034	70.7517	1.061583387615881	4.318626148341245	70.25935	71.32095000000001	1.6948499999999882	2.7563999999999993	0.36404674360187705	2.7469000000000108	37.56390959736295	12
26	1469972	73.49860000000001	1.0461364095444674	4.235477553290025	73.0158	74.06195000000001	1.7051000000000016	2.751250000000013	0.3575834510378864	2.7965499999999963	38.37288350865032	12
27	1525903	76.29515	1.0602367301881546	4.148022278105238	75.76705	76.82725	1.6866500000000002	2.7468999999999966	0.34596689096853417	2.8904500000000013	37.11667789006298	12
28	1583712	79.18560000000001	1.1630835720549104	4.042418843271022	78.51395000000001	79.677	1.6007000000000033	2.7638000000000034	0.3826432999158187	2.6133999999999986	33.55927891071611	12
29	1635980	81.799	1.0586867817749734	4.153500293369973	81.27775	82.3364	1.6112000000000108	2.6698999999999984	0.36218105430904945	2.7610499999999973	37.50459833806924	12
30	1691201	84.56005	1.13228054287337	4.0069874217033785	83.94760000000001	85.07990000000001	1.634450000000001	2.7667	0.36706003266834275	2.724350000000001	35.898818291165725	12
31	1745688	87.2844	1.0748833750092774	4.01864540396674	86.71435000000001	87.78920000000001	1.6242000000000019	2.6991000000000014	0.38392874282533274	2.6046499999999924	35.48171147766781	12
32	1797781	89.88905	1.0459020716871834	4.09592980584133	89.41340000000001	90.4593	1.6888000000000005	2.7346999999999895	0.35515777884325045	2.815650000000005	37.97916373226165	12
33	1854094	92.7047	1.1015366381021217	4.179886760569794	92.1481	93.24965	1.7312000000000012	2.8327500000000043	0.33996260411354695	2.941500000000005	37.02992982038313	12
34	1912924	95.64620000000001	1.1418919857328176	4.13551710062417	94.9809	96.1228	1.6684999999999945	2.8104000000000013	0.3608870603944497	2.770949999999999	36.54870918573921	12
35	1968343	98.41715	1.133595226515748	4.0924764717640905	97.7913	98.92490000000001	1.5373500000000035	2.670950000000005	0.37243947858472964	2.6850000000000023	35.96614766789999	12
36	2022043	101.10215000000001	1.122691335987521	4.079475845535761	100.46225000000001	101.58495	1.672150000000002	2.7948499999999967	0.36431863307648876	2.7448499999999996	34.76340346729965	12
37	2076940	103.84700000000001	1.1517022136689397	4.03731652753882	103.25710000000001	104.4088	1.7495499999999993	2.9012500000000045	0.33332777787036866	3.0000500000000017	35.21491737210765	12
38	2136941	106.84705000000001	1.1379787606921745	4.032277866477962	106.15835	107.29635	1.6447000000000003	2.7826999999999913	0.3585193152281085	2.7892499999999956	33.509653202677896	12
39	2192726	109.6363	1.1445860468092608	4.108610414147261	108.941	110.0856	1.793299999999988	2.9378499999999974	0.3510681247696116	2.8484499999999997	34.66122419496743	12
40	2249695	112.48475	1.1211737595693674	3.9735311562950386	111.8789	113.00005	1.7657999999999987	2.8870000000000005	0.3512160856967246	2.8472500000000025	35.64626281154513	12
41	2306640	115.33200000000001	1.100341354208719	4.014314283064131	114.7659	115.86625000000001	1.7672000000000025	2.8675500000000085	0.33749008622871757	2.963049999999995	36.192246487228736	12
42	2365901	118.29505	1.1421659206844401	3.8828024436518263	117.63345000000001	118.77560000000001	1.3592000000000013	2.501400000000004	0.3145247530980687	3.179400000000001	33.80115017678958	12
43	2429489	121.47445	1.74506598519634	3.1007412807546544	120.13485	121.8799	1.7699499999999944	3.515049999999988	0.36191889397585914	2.763050000000007	24.470164645704237	12
44	2484750	124.23750000000001	1.1005511618452612	3.893316042695915	123.6499	124.75045	1.7367500000000007	2.837299999999999	0.3211406917370499	3.113900000000001	34.07237134819422	12
45	2547028	127.35140000000001	1.3023938680855092	4.031353216426382	126.48715	127.78955	1.750550000000004	3.052900000000008	0.3635306092773014	2.750799999999998	32.91616893040877	12
46	2602044	130.1022	1.0563004659029422	3.871030898688346	129.54005	130.59635	1.6728999999999985	2.7291999999999916	0.3276862076875203	3.0516999999999825	34.77421447985138	12
47	2663078	133.1539	1.3343004360914463	3.836825677948461	132.26930000000002	133.6036	1.4231499999999926	2.7574500000000057	0.35273990722940185	2.8349500000000205	32.40778735767106	12
48	2719777	135.98885	1.6289151042277692	2.476099987379035	135.02675	136.65565	1.401600000000002	3.0304999999999893	0.357449242207608	2.7975999999999885	14.680711660867338	12
49	2775729	138.78645	1.1876456137179399	3.917763024715569	138.05725	139.2449	1.80234999999999	2.990000000000009	0.3112210758912581	3.213150000000013	34.301804093696234	12
50	2839992	141.99960000000002	1.3417360251198522	3.4447921657946416	141.0472	142.38895	1.752600000000001	3.094300000000004	0.3423836751463711	2.9206999999999823	29.643687465820097	12
51	2898406	144.9203	1.2557072114954704	3.582991626991749	144.1415	145.39725	1.7319500000000119	2.987650000000002	0.3203639334283736	3.12145000000001	31.669663069266228	12
52	2960835	148.04175	1.359840913702082	3.468869472386686	147.1292	148.489	1.6940000000000168	3.0538500000000113	0.3416058892855325	2.92734999999999	27.016976283082485	12
53	3019382	150.9691	1.252804575307481	3.732698804520979	150.18305	151.43585000000002	1.5597500000000082	2.8125499999999874	0.3244856901810614	3.0818000000000154	32.889979410454096	12
54	3081018	154.0509	1.4643098067620304	3.2464246767559928	152.9956	154.4599	1.5925499999999886	3.056849999999997	0.3615917267812925	2.7655499999999904	26.760884481995888	12
55	3136329	156.81645	1.1158206636523829	3.4936001264729626	156.05245000000002	157.16825	1.5764000000000067	2.692200000000014	0.3536067892503532	2.828000000000003	28.64491295527219	12
56	3192889	159.64445	1.3074378148040968	3.5694184986571145	158.74465	160.05205	1.6450000000000102	2.952449999999999	0.35386330260620247	2.825950000000006	30.831618849890454	12
57	3249408	162.4704	1.1787827557020356	3.215229196947419	161.69705000000002	162.87585	1.5509000000000128	2.7296499999999924	0.34613454249666875	2.8890499999999975	27.26058537120712	12
58	3307189	165.35945	1.3623781785456697	3.5177396325481034	164.4267	165.78910000000002	1.6713000000000022	3.0336499999999944	0.35455963693093095	2.8204000000000065	30.367815105286176	12
59	3363597	168.17985000000002	1.1479412063583732	3.365079942341037	167.46035	168.6083	1.7591000000000179	2.9070000000000107	0.3199232184275792	3.1257499999999823	27.939966844161606	12
60	3426112	171.3056	1.3012517564400798	3.3990326628922993	170.36735000000002	171.6686	1.796350000000018	3.0976	0.3444237790177028	2.903400000000005	27.600224428221765	12
61	3484180	174.209	1.1520234977362445	3.6323836334362767	173.465	174.61700000000002	1.505200000000002	2.6572500000000048	0.33189512114171865	3.0130000000000052	31.3636010691702	12
62	3544440	177.222	1.4771681959824405	3.0581221117965676	176.12225	177.5994	1.7838000000000136	3.2609999999999957	0.34340069710341586	2.9120499999999936	25.136705329304096	12
63	3602681	180.13405	1.221235753932316	3.667328644850805	179.38325	180.6045	1.3483499999999822	2.56959999999998	0.3283802643461117	3.04525000000001	30.68915140721714	12
64	3663586	183.1793	1.8228585555627244	2.369813835924038	181.95285	183.7757	1.6469999999999914	3.469850000000008	0.3559605595699987	2.8093000000000075	16.496231923687883	12
65	3719772	185.98860000000002	1.083011285557598	3.666054564940559	185.42265	186.50565	1.7543000000000006	2.837299999999999	0.313038034121148	3.1944999999999766	32.0066187945069	12
66	3783662	189.1831	1.3375960511897225	3.3731819216004624	188.25995	189.59755	1.842250000000007	3.179850000000016	0.2894649240878224	3.4546500000000155	26.617346009631667	12
67	3852755	192.63775	1.630250917274435	3.2786544884114655	191.43985	193.0701	3.994499999999988	5.6247499999999775	0.1854496226100178	5.392300000000006	18.61870818171461	12
68	3960601	198.03005000000002	1.443233145343163	3.7798801973754124	197.0646	198.5078	1.847750000000019	3.2910000000000252	0.3411339291805967	2.9313999999999965	31.5613845208916	12
69	4019229	200.96145	1.0783258775724331	3.763060913645379	200.3556	201.43390000000002	1.8292999999999893	2.9076499999999896	0.32085218339910715	3.1167000000000087	30.780734461656806	12
70	4081563	204.07815000000002	1.2431303963821614	3.2267080720126557	203.26325	204.50635	4.038100000000014	5.28125	0.19479317834289486	5.133649999999989	24.55220940865188	12
71	4184236	209.2118	1.1407824730293592	3.7137359343082643	208.54445	209.68525	1.8395500000000027	2.9802999999999997	0.312504882888795	3.199950000000001	32.44498452836362	12
72	4248235	212.41175	1.29838004474435	3.0375620903242613	211.5248	212.82315	1.6591999999999985	2.957599999999985	0.33783783783783694	2.960000000000008	24.889070603218233	12
73	4307435	215.37175000000002	2.771563970973436	2.6550711535751628	214.4824	217.25395	1.6287499999999966	4.400350000000003	0.22992734295962497	4.349199999999996	12.558280258920801	12
74	4394419	219.72095000000002	1.2564973468353973	3.284372204245674	218.8827	220.13920000000002	1.674599999999998	2.931100000000015	0.34723427896802067	2.879899999999992	28.062599110606097	12
75	4452017	222.60085	1.4353368654989171	3.0253187031237267	221.81380000000001	223.24915000000001	1.8871500000000196	3.3224500000000035	0.2741603838245368	3.6475000000000075	20.61951493817771	12
76	4524967	226.24835000000002	1.4749558973157313	3.212040687181844	225.1363	226.61125	2.013799999999975	3.488749999999982	0.2818330421058558	3.5482000000000085	24.81348605185847	12
77	4595931	229.79655000000002	1.5996310847719202	2.878001387053775	228.62505000000002	230.2247	3.1082000000000107	4.707850000000008	0.20424836601307245	4.895999999999987	21.101786729106124	12
78	4693851	234.69255	1.7955461738860234	3.3491952969866645	233.33290000000002	235.12845000000002	1.7097500000000139	3.5053000000000054	0.3475903300370191	2.8769499999999937	28.714163941256167	12
79	4751390	237.5695	1.2455622992204036	2.6261506791824054	236.8382	238.08375	2.0349999999999966	3.280550000000005	0.2773463501220316	3.60560000000001	15.208073620285354	12
80	4823502	241.17510000000001	1.5074422483800445	3.104573148502947	240.11875	241.6262	1.6924499999999796	3.1998999999999853	0.3346888230667527	2.9878500000000088	24.766981099125694	12
81	4883259	244.16295000000002	1.4708116252361798	2.438247628432217	243.31865000000002	244.78945000000002	1.4849499999999978	2.9557499999999948	0.3453634950785704	2.8954999999999984	12.355780205269024	12
82	4941169	247.05845000000002	1.1940101563537493	3.091279096986465	246.2744	247.4684	1.8517999999999972	3.045800000000014	0.3236245954692553	3.0900000000000034	24.566263610473932	12
83	5002969	250.14845000000003	1.3705074307392817	2.692102200454917	249.32015	250.69070000000002	2.377100000000013	3.7476000000000056	0.24821286735504433	4.02879999999999	16.200467697639716	12
84	5083545	254.17725000000002	1.569226218221197	3.3918063445304476	253.0678	254.637	4.890100000000018	6.459350000000001	0.16095672678400405	6.212850000000003	28.598637678765193	12
85	5207802	260.3901	1.3813349174160512	3.1533969213301773	259.5271	260.90845	5.865299999999991	7.246600000000001	0.14028491866981818	7.128350000000011	26.211238101191544	12
86	5350369	267.51845000000003	1.2160307694643737	3.497276854731574	266.7737	267.98975	4.291850000000011	5.507850000000019	0.16909172380557835	5.91395	30.117259552235456	12
87	5468648	273.43240000000003	1.806973175070295	2.982208555182879	272.2816	274.08855	4.153500000000008	5.960499999999968	0.16677367977785745	5.99615	23.24715831877259	12
88	5588571	279.42855000000003	1.837741998280259	2.958038764928098	278.24205	280.07980000000003	3.3037499999999795	5.141500000000008	0.2063323394992323	4.846549999999979	23.86626410506299	12
89	5685502	284.2751	1.4003781872744208	3.0842840614444	283.3836	284.78395	4.590000000000032	5.990400000000022	0.17129593942975574	5.837850000000003	25.381371709738417	12
90	5802259	290.11295	1.332948385597393	3.1000688131729923	289.37395000000004	290.7069	4.668200000000013	6.0011499999999955	0.15708821288594554	6.365850000000022	24.256268318733124	12
91	5929576	296.47880000000004	1.6160945319804363	2.9558528705050975	295.37515	296.99125000000004	4.6440000000000055	6.260099999999966	0.1699018816633402	5.885749999999973	23.417204114064358	12
92	6047291	302.36455	1.3247919968771749	3.298795798187154	301.6352	302.96000000000004	4.462949999999978	5.787750000000017	0.15889914671158245	6.293299999999989	27.561941983297636	12
93	6173157	308.65785	1.8235670011937153	2.81976270688007	307.423	309.24655	7.933199999999999	9.756799999999998	0.10373174969528759	9.640250000000037	20.799397211055368	12
94	6365962	318.29810000000003	1.676534591699252	2.88138307858614	317.17975	318.85630000000003	1.9676500000000487	3.6441500000000246	0.18550638605734024	5.390649999999994	22.44325283992816	12
95	6473775	323.68875	3.839396381783765	1.9859132229244967	320.82390000000004	324.6633	2.421699999999987	6.261049999999955	0.24202233866185932	4.131849999999986	10.996742244852133	12
96	6556412	327.8206	1.4090258138727398	2.8533020884067426	327.08500000000004	328.494	4.330449999999985	5.739500000000021	0.1749597592553714	5.715599999999995	21.111835377387443	12
97	6670724	333.5362	1.6207075460969937	2.4621903227618276	332.8245	334.4452	2.414199999999994	4.034949999999981	0.23684054710166208	4.222250000000031	17.390792581405123	12
98	6755169	337.75845000000004	1.310601537912572	2.822991279380746	336.8594	338.17	5.707749999999976	7.018349999999998	0.1444335316887176	6.923599999999965	17.023041974136444	12
99	6893641	344.68205	1.589026118479809	2.786331624579752	343.87780000000004	345.46680000000003	7.304299999999955	8.893349999999998	0.11426808435269985	8.751350000000002	19.69654832858532	12
100	7068668	353.4334	1.568301149241999	2.9181098518219493	352.77115000000003	354.33945	13.96365000000003	15.531950000000052	0.06384839836292702	15.662100000000011	22.77097287429741	12
101	7381910	369.0955	1.7224578169318383	2.393990971923321	368.30310000000003	370.02555	9.329650000000015	11.052149999999983	0.08625485722664762	11.593549999999993	15.470481755140906	12
102	7613781	380.68905	1.9835214052206371	2.402293955365982	379.3552	381.33875	22.507450000000006	24.490949999999998	0.04201442355160524	23.801350000000014	12.203041706948724	12
103	8089808	404.4904	1.352069566365704	2.0974906266945084	403.84615	405.19820000000004	17.344749999999976	18.696799999999996	0.05275165838026033	18.95675	12.079058656774869	12
104	8468943	423.44715	1.8291465025100857	2.1992754736990783	422.54295	424.37210000000005					11.469240928607883	12
0	59562	2.9781	1.8398847376740666	3.9393765516587465	2.5465500000000003	4.38645	1.8793000000000006	3.7192000000000007	0.2661521059285381	3.757250000000001	27.963545267168318	13
1	134707	6.73535	1.1916816956288072	4.208247677259266	6.265700000000001	7.457400000000001	1.29725	2.4888999999999992	0.4220477758082214	2.3694000000000006	37.03056344792176	13
2	182095	9.104750000000001	1.166335071406419	4.179301680050052	8.75465	9.920950000000001	1.4495499999999986	2.6159	0.3766691150159143	2.6548499999999997	37.92252368945043	13
3	235192	11.7596	1.1971566011493007	4.345756584637776	11.3705	12.56765	1.3766999999999996	2.57385	0.3853267570900123	2.5952	39.96414538126096	13
4	287096	14.354800000000001	1.2142335917764984	4.377629499602989	13.94435	15.1586	1.5123000000000015	2.7265000000000015	0.37418147801683826	2.6724999999999994	39.35894032879313	13
5	340546	17.0273	1.2176856478838978	4.1375769611568884	16.67085	17.888550000000002	1.3266999999999989	2.544349999999998	0.3897495858910648	2.5657500000000013	40.68683909744012	13
6	391861	19.59305	1.2038983805517347	4.4109252531416345	19.21525	20.419150000000002	1.4681999999999995	2.6721000000000004	0.38111934752367693	2.623850000000001	39.58338754655507	13
7	444338	22.216900000000003	1.1341245012127883	4.365708669823746	21.8873	23.02145	1.4657499999999999	2.59985	0.3820293398533008	2.6175999999999995	39.66873458207167	13
8	496690	24.834500000000002	1.1718836211862422	4.373369809646277	24.4872	25.65905	1.4532500000000006	2.6251500000000014	0.37547403597041273	2.6632999999999996	39.27508396751087	13
9	549956	27.4978	1.141477785314183	4.427698434004668	27.1123	28.253800000000002	1.3313500000000005	2.4727999999999994	0.39803371345552946	2.5123500000000014	39.004954480273796	13
10	600203	30.010150000000003	1.1652931271875744	4.2560215902909135	29.585150000000002	30.75045	1.5492999999999988	2.714600000000001	0.3787089810834868	2.6405499999999975	37.85353882408445	13
11	653014	32.6507	1.1527698223920715	4.394680772688417	32.2997	33.4525	1.4856499999999997	2.638399999999997	0.37970117517513674	2.633650000000003	39.25474494407501	13
12	705687	35.28435	1.186549372191605	4.40683684920625	34.93815	36.124700000000004	1.5579999999999998	2.744550000000004	0.3666428348823996	2.7274499999999975	39.900780442469184	13
13	760236	38.0118	1.1701808902144317	4.393045476170869	37.682700000000004	38.852850000000004	1.6167499999999961	2.7869499999999974	0.35658251319355283	2.804400000000001	39.44469782525036	13
14	816324	40.8162	1.163726348047302	4.456913020161537	40.4696	41.63335	1.644999999999996	2.8087000000000018	0.3596734165377841	2.780299999999997	40.58273382724127	13
15	871930	43.5965	1.195555778412288	4.484726351720198	43.2783	44.4739	1.6359500000000011	2.8314999999999984	0.3536130412489611	2.8279500000000013	39.746041884000874	13
16	928489	46.42445	1.1654259259663058	4.4208024066699	46.10985	47.27525	1.5478000000000023	2.713250000000002	0.3665689149560115	2.7280000000000015	39.729167574287274	13
17	983049	49.15245	1.1953524704024312	4.2760818611918054	48.82305	50.0184	1.4955500000000015	2.690899999999999	0.3579482406843969	2.793700000000001	38.92285014405133	13
18	1038923	51.94615	1.182237829027587	4.311286396443819	51.514	52.69625	1.6984999999999957	2.880749999999999	0.3607698829301729	2.7718500000000006	38.52159929906502	13
19	1094360	54.718	1.186890763459995	4.37916139866509	54.39475	55.58165	1.474499999999999	2.6614000000000004	0.3670869812602094	2.7241500000000016	40.033952790663776	13
20	1148843	57.442150000000005	1.1784928132535308	4.162572514480601	57.0561	58.2346	1.4368000000000052	2.615300000000005	0.3694058107534038	2.7070499999999953	37.220269848994	13
21	1202984	60.1492	1.2894424714051886	4.281332013514316	59.67145	60.9609	1.8586000000000027	3.148049999999998	0.33151002817835235	3.0165000000000006	37.74055557513036	13
22	1263314	63.1657	1.1527433401142364	4.374752356851218	62.81945	63.9722	1.2175000000000011	2.3702499999999986	0.39870023722664105	2.5081500000000005	40.08990267560197	13
23	1313477	65.67385	1.2164302291244617	3.997715950318579	65.1897	66.40615	1.4918499999999995	2.7082500000000067	0.36847341464313416	2.7138999999999953	37.116074922778765	13
24	1367755	68.38775	1.1498928106856998	4.3019478487564555	67.89795000000001	69.04785	1.5933000000000135	2.7432000000000016	0.37552338571884436	2.6629500000000093	36.939806035614936	13
25	1421014	71.0507	1.1824876224221197	4.364919513777338	70.64115000000001	71.82365	1.702449999999999	2.8849499999999892	0.3438021075069197	2.9086499999999944	38.896224899960686	13
26	1479187	73.95935	1.2048507199596963	4.257953320767243	73.5261	74.73095	1.3119999999999976	2.516850000000005	0.38012696240544275	2.6307000000000045	38.89815279478744	13
27	1531801	76.59005	1.2385877668474452	4.044276110366926	76.04295	77.28155000000001	1.9999499999999983	3.238500000000002	0.32472804026627744	3.079499999999996	35.7468494821823	13
28	1593391	79.66955	1.2124621087613983	4.239258630970333	79.28145	80.49390000000001	1.7318499999999943	2.9442999999999984	0.33135624109480133	3.0178999999999974	40.08479518438717	13
29	1653749	82.68745	1.220299654464482	4.32143076258842	82.2258	83.4461	1.8242000000000047	3.0444999999999993	0.33734777181796616	2.9643000000000086	38.53368583705903	13
30	1713035	85.65175	1.1626126735881204	4.2611787055366435	85.2703	86.4329	1.4676500000000061	2.6303000000000054	0.3644580508783448	2.743799999999993	39.21643607528034	13
31	1767911	88.39555	1.193498362110788	3.9455146644304193	87.90055000000001	89.09405000000001	1.7954499999999882	2.9889499999999884	0.34896096871564886	2.8656500000000023	35.52370215077813	13
32	1825224	91.2612	1.1926860257939202	4.180215156559484	90.88955	92.08225	1.6981000000000108	2.890800000000013	0.3465183568099514	2.885850000000005	39.341165971191415	13
33	1882941	94.14705000000001	1.185182209129911	4.572816247011787	93.78030000000001	94.9655	2.012450000000001	3.1975999999999942	0.3097989404876244	3.2278999999999907	37.4292006913259	13
34	1947499	97.37495	1.1891340990980506	4.166993955058018	96.97795	98.16705	1.4155999999999977	2.6047499999999957	0.36384805705137485	2.7484000000000037	39.580016342601446	13
35	2002467	100.12335	1.2387086031349726	3.9539612548855843	99.5827	100.82140000000001	1.8111499999999978	3.0498500000000064	0.34355406682126516	2.9107500000000073	34.12954180481318	13
36	2060682	103.03410000000001	1.2129216736466857	4.135903661928943	102.63250000000001	103.84545	1.5925500000000028	2.8054499999999933	0.35644905451888376	2.8054499999999933	38.25540845232305	13
37	2116791	105.83955	1.2066076998225181	4.254849983604448	105.438	106.64460000000001	1.9268500000000017	3.1334500000000105	0.31190543027354045	3.2061000000000064	35.993830137369976	13
38	2180913	109.04565000000001	1.1941080126832706	3.905927690964525	108.57145	109.76555	1.341700000000003	2.5358499999999964	0.39546793743697245	2.528649999999999	37.62745906728675	13
39	2231486	111.57430000000001	1.1802603832954774	4.025120727042822	111.10730000000001	112.28755000000001	1.6885999999999939	2.8688999999999965	0.3473609253695052	2.87885	34.02171924559356	13
40	2289063	114.45315000000001	1.178931295709731	3.985628164920957	113.97615	115.1551	1.7176000000000045	2.896550000000005	0.35500647886823905	2.8168500000000023	35.948845533636316	13
41	2345400	117.27000000000001	1.124223588423268	4.129310629958248	116.87270000000001	117.99695000000001	1.7162000000000006	2.8404000000000025	0.34621243595070056	2.88839999999999	36.53796969218642	13
42	2403168	120.1584	1.141827169025084	3.937419257012408	119.71315	120.855	1.4275499999999965	2.5693999999999875	0.38027874431958447	2.6296500000000123	36.90301996649953	13
43	2455761	122.78805000000001	1.2271483457297554	3.8520980289122697	122.2825	123.50965000000001	1.560699999999997	2.787850000000006	0.33148804985580266	3.0167	34.54216699703757	13
44	2516095	125.80475000000001	1.3730504747443368	3.7192896296369504	125.07035	126.44340000000001	1.5772500000000065	2.950300000000013	0.371009330884673	2.6953499999999906	32.83845744852609	13
45	2570002	128.5001	1.2438792217097712	3.9155395508167743	128.0207	129.26455	1.7127499999999998	2.9566499999999962	0.3366663300003357	2.970300000000009	36.12787096242688	13
46	2629408	131.4704	1.2050466734132497	3.994216840833218	130.9773	132.18235	1.4045999999999879	2.609649999999988	0.37450378248820393	2.670199999999994	35.809307785970695	13
47	2682812	134.1406	1.2050580237079878	3.720107517262658	133.58695	134.79205000000002	1.7389500000000169	2.944000000000017	0.3530263181120151	2.832650000000001	33.62737292254958	13
48	2739465	136.97325	1.1492701595794177	3.953748550963347	136.53095000000002	137.68025	1.1993999999999971	2.348649999999992	0.3821826450860882	2.6165499999999895	35.69922012721376	13
49	2791796	139.5898	1.3927972066926537	3.435615114480573	138.87965	140.27245000000002	1.7623000000000104	3.1551000000000045	0.34233093131129727	2.9211500000000115	29.737309913902948	13
50	2850219	142.51095	1.228160502232262	3.7758336639168633	142.03470000000002	143.26285000000001	1.5109499999999798	2.739099999999979	0.3694604030813003	2.7066499999999962	36.57283112228105	13
51	2904352	145.2176	1.1785105351017322	3.7610817654822064	144.77385	145.95235	1.8395500000000027	3.018100000000004	0.3321045465112418	3.011099999999999	33.88649887376834	13
52	2964574	148.2287	1.226403611509339	3.938333041945228	147.79195	149.01835	1.5074999999999932	2.7339000000000055	0.3599258552738113	2.7783500000000174	36.16707191502768	13
53	3020141	151.00705000000002	1.210016583877313	3.5857516088168744	150.5258	151.7358	1.5109500000000082	2.720950000000016	0.3451310635213732	2.897449999999992	33.60837496881324	13
54	3078090	153.9045	1.2447264329890955	3.7204585217975747	153.24675000000002	154.4915	1.6111499999999808	2.8558499999999754	0.3633324855575349	2.752299999999991	32.182521570779905	13
55	3133136	156.6568	1.253736118619866	3.505224409165784	156.1026	157.35635000000002	1.3036499999999762	2.5574000000000012	0.36477712117895983	2.7413999999999987	32.69340038084637	13
56	3187964	159.3982	1.272604603828327	3.35341824803573	158.66	159.9326	1.8011999999999944	3.0738000000000056	0.35427700919348715	2.82265000000001	29.365332822484127	13
57	3244417	162.22085	1.2725028892074945	3.6599540564139055	161.7338	163.0063	1.1776499999999999	2.450150000000008	0.33750717202740665	2.9628999999999905	35.65407980197627	13
58	3303675	165.18375	1.5198252963718726	3.2037758201561246	164.184	165.7038	1.6650999999999954	3.1849499999999864	0.3844896860641701	2.6008500000000083	26.125011579138118	13
59	3355692	167.7846	1.2239986538110068	4.111090700581961	167.3689	168.59290000000001	2.1011000000000024	3.3251000000000204	0.2877118278332431	3.475699999999989	33.037956348371296	13
60	3425206	171.2603	1.2707894156843658	3.5886267742353652	170.69400000000002	171.9648	1.9895500000000084	3.2603499999999883	0.31562169583537136	3.1683500000000038	34.333295727318934	13
61	3488573	174.42865	1.297245355701563	3.7962065739753683	173.95435	175.2516	2.018900000000002	3.3161499999999933	0.2988955808288369	3.3456500000000062	36.91266552431525	13
62	3555486	177.7743	1.2047164415534353	4.052210622604697	177.2705	178.47525000000002	1.7294500000000141	2.9341500000000167	0.34542314335060326	2.8950000000000102	34.67432989708046	13
63	3613386	180.66930000000002	1.2611044189121807	3.8315052722877923	180.20465000000002	181.46575	1.881699999999995	3.142799999999994	0.3089852923000889	3.236399999999975	34.891587887880696	13
64	3678114	183.9057	1.2216584578651237	3.8696488590571114	183.34745	184.56915	1.8560999999999979	3.077750000000009	0.33795201081446397	2.959000000000003	33.72640394921822	13
65	3737294	186.8647	1.2732202612374677	3.8835946476980716	186.42525	187.69845	1.9070499999999981	3.1802999999999884	0.31189570207722306	3.206200000000024	34.0959273740938	13
66	3801418	190.07090000000002	1.1478481087321881	3.85739327782861	189.6055	190.75335	1.8546499999999924	3.0024999999999977	0.33089026024519164	3.022149999999982	34.09342487715433	13
67	3861861	193.09305	1.1750167027056917	3.8449111519681693	192.60805000000002	193.78305	1.8721500000000049	3.0472000000000037	0.3218953196420509	3.1066000000000145	34.548240963654465	13
68	3923993	196.19965000000002	1.2164910957606276	3.8156600835552617	195.65525	196.87175000000002	2.007800000000003	3.2242999999999995	0.31613555892766926	3.163199999999989	31.220004091231527	13
69	3987257	199.36285	1.2624926652263153	3.8599277118677016	198.8795	200.142	1.52770000000001	2.7901500000000112	0.3357281944537702	2.9786	35.52410589591989	13
70	4046829	202.34145	1.4049083996556466	3.1603994396513038	201.6697	203.0746	2.0143500000000074	3.4192500000000052	0.31102264244836925	3.2152000000000105	27.86358207262129	13
71	4111133	205.55665000000002	1.2377181807208806	3.8718256838426903	205.08895	206.32665	2.265199999999993	3.5028999999999826	0.28913015193789676	3.458649999999977	35.451650920667156	13
72	4180306	209.0153	1.3382129837698538	4.0560977304904	208.5918	209.93005000000002	1.9238	3.2620000000000005	0.3001831116981334	3.3313000000000277	34.26322395000931	13
73	4246932	212.34660000000002	1.1878937586415095	3.9027721131704887	211.85385000000002	213.04170000000002	1.8780500000000018	3.065950000000015	0.3295381522795806	3.034549999999996	34.28738226138675	13
74	4307623	215.38115000000002	1.1744012168726885	4.026420226111554	214.9198	216.0942	1.9461499999999887	3.12054999999998	0.30773018217626913	3.2495999999999863	32.272927649593555	13
75	4372615	218.63075	1.2587265696464107	3.7655738751326915	218.04035000000002	219.29905000000002	1.9977499999999964	3.256500000000017	0.31688188227837955	3.155750000000012	32.438106065437324	13
76	4435730	221.78650000000002	1.2091300163033885	3.6937004203912345	221.29685	222.50595	2.0357999999999947	3.2449499999999887	0.3053761470691543	3.2746499999999803	32.52310299768344	13
77	4501223	225.06115	1.3235443379213103	3.8647665644685283	224.54175	225.86530000000002	1.820149999999984	3.1436999999999955	0.31212934640114853	3.203800000000001	31.898312918078787	13
78	4565299	228.26495	1.2125194419372827	3.779031741376528	227.68550000000002	228.89800000000002	1.8614499999999907	3.0740000000000123	0.31493087267344605	3.1753000000000213	30.7729413704888	13
79	4628805	231.44025000000002	1.4232394367049914	3.310456619591392	230.75945000000002	232.1827	1.7504000000000133	3.173650000000009	0.3260727794443719	3.0668000000000006	30.93283922945702	13
80	4690141	234.50705000000002	1.2434878833589145	3.274955930700415	233.93310000000002	235.1766	1.4983000000000004	2.7417999999999836	0.3380148388514257	2.958449999999999	30.468746639241374	13
81	4749310	237.46550000000002	1.5247119114439935	2.9163378590344458	236.67495000000002	238.19965000000002	1.816599999999994	3.3413500000000056	0.32322709936001165	3.0937999999999874	26.739548831189865	13
82	4811186	240.5593	1.2417416316858494	3.383136821386646	240.01625	241.258	1.5550000000000068	2.796750000000003	0.3392533034790415	2.94765000000001	31.273225859394284	13
83	4870139	243.50695000000002	1.4667289882420098	2.830030532242027	242.81300000000002	244.27975	1.5460499999999797	3.0127499999999827	0.35665882017262346	2.8037999999999954	25.21902750562787	13
84	4926215	246.31075	1.3199212058834267	3.3525851846229493	245.82575	247.1457	1.7890999999999906	3.109000000000009	0.3071866312378092	3.255349999999993	29.81434684031491	13
85	4991322	249.5661	1.480806788921263	3.1382842759778136	248.93480000000002	250.4156	2.018049999999988	3.4988500000000045	0.3017182856366993	3.3143500000000192	26.680104382362554	13
86	5057609	252.88045000000002	1.2918198299336248	3.3476936147679623	252.4336	253.72545000000002	1.9269999999999925	3.2187999999999874	0.30498032876879505	3.278899999999993	31.32005994848517	13
87	5123187	256.15935	1.3539835684096908	3.315198644508687	255.6524	257.0064	1.9566500000000246	3.310600000000022	0.2986322642298295	3.3485999999999763	28.64561347513851	13
88	5190159	259.50795	1.373103808647627	3.275016584685261	258.96305	260.33615000000003	1.8717000000000326	3.244799999999998	0.3059367016964156	3.268650000000036	31.307349651919875	13
89	5255532	262.77660000000003	1.3507605149901938	3.274554295358776	262.20785	263.5586	1.7921499999999924	3.1428999999999974	0.3075409029400914	3.2515999999999963	29.549094853752113	13
90	5320564	266.0282	1.455514246958541	3.1844344167333922	265.35075	266.80625000000003	1.8008500000000254	3.2563499999999976	0.3121244752407271	3.2038499999999885	27.885336704259252	13
91	5384641	269.23205	1.3482929757345468	3.2245628358002847	268.60705	269.95535	1.9084500000000162	3.2567000000000235	0.31357792411414026	3.1890000000000214	27.850212084056437	13
92	5448421	272.42105000000004	1.358631419469975	3.1087620581390247	271.8638	273.2224	1.9882000000000062	3.346849999999961	0.2978539622023325	3.3573499999999963	28.924825923868994	13
93	5515568	275.77840000000003	1.2782734437937384	3.2351975261396966	275.2106	276.48885	2.017749999999978	3.2959999999999923	0.3085277057879805	3.241199999999992	27.188963387210364	13
94	5580392	279.0196	1.3659432969807648	3.2827081192786167	278.50665000000004	279.87260000000003	1.8182500000000346	3.1842000000000326	0.30147723846849495	3.3170000000000077	28.305579802816496	13
95	5646732	282.33660000000003	1.3996522030749359	3.077226343365165	281.6908	283.09045000000003	1.7496999999999616	3.14934999999997	0.31913196106590386	3.1334999999999695	25.947346612090527	13
96	5709402	285.4701	1.5690666357545182	2.8889206615703635	284.84015	286.40925	1.83725000000004	3.4063000000000443	0.2952465308532624	3.387000000000001	27.065299251567787	13
97	5777142	288.8571	1.2684152423459572	3.1208629775116847	288.24645000000004	289.5149	2.0253000000000156	3.293700000000001	0.29851191808832656	3.349950000000035	26.963067928899346	13
98	5844141	292.20705000000004	1.618673296741955	2.9020682587923687	291.54015000000004	293.15885000000003	1.8173999999999637	3.436049999999966	0.29731377008726156	3.3634500000000003	27.063252297867937	13
99	5911410	295.57050000000004	1.334009484212287	2.978329394293187	294.97625	296.31025	1.8174000000000206	3.151450000000011	0.30740854595757894	3.252999999999986	27.62117231300039	13
100	5976470	298.8235	1.475725851309905	3.016836447950908	298.12765	299.6034	1.8603499999999826	3.33605	0.29999850000750033	3.333349999999996	24.860924979735106	13
101	6043137	302.15685	1.523025086346455	2.989697451994118	301.46375	302.98675000000003	1.9087000000000103	3.4317500000000223	0.2953642579711431	3.3856499999999983	26.955971093706502	13
102	6110850	305.5425	1.3776494434134103	2.9633037222617986	304.89545000000004	306.2731	1.8917000000000144	3.2693499999999744	0.30517578125000183	3.27679999999998	25.936138860473346	13
103	6176386	308.8193	1.3191825662614778	3.092411842316487	308.16485	309.48405	1.963199999999972	3.2823999999999955	0.30637724229843993	3.263950000000023	25.418446154823798	13
104	6241665	312.08325	1.2610754904502073	3.036775184876795	311.44725	312.7083	1.9868000000000166	3.2479000000000156	0.29707529373319624	3.366150000000005	24.911504629162962	13
105	6308988	315.4494	1.3097346358856188	2.981308494642022	314.6951	316.00485000000003	2.078550000000007	3.388249999999971	0.30115039450701564	3.3206000000000127	24.87210263941526	13
106	6375400	318.77000000000004	1.7322885024098214	2.9791929943140154	318.08335	319.81565	1.847750000000019	3.580000000000041	0.2815315315315344	3.551999999999964	24.755701628240494	13
107	6446440	322.322	1.2267764268989676	3.1779333757655976	321.6634	322.8902	2.105099999999993	3.331899999999962	0.2801041987619375	3.570100000000025	23.99624102598517	13
108	6517842	325.8921	1.409145667632483	3.056341968085537	324.99530000000004	326.40445	2.037750000000017	3.446900000000028	0.3044696139325291	3.284400000000005	22.053276413813833	13
109	6583530	329.17650000000003	1.3296439058417455	2.9598823283014077	328.4422	329.77185000000003	2.0247999999999706	3.3544499999999857	0.29418686749823425	3.399200000000007	25.34900317888816	13
110	6651514	332.57570000000004	1.4296155905025547	2.892196376011519	331.7966	333.22625	1.9412000000000376	3.370800000000031	0.2924489676551445	3.4193999999999964	22.149315424448766	13
111	6719902	335.99510000000004	1.3372301322547253	2.9685793177358164	335.16745000000003	336.50465	2.0724500000000035	3.4096999999999866	0.275250822311834	3.633049999999969	23.231188363062955	13
112	6792563	339.62815	1.5225435024491045	2.7418608442383157	338.57710000000003	340.09965	1.526800000000037	3.049350000000004	0.3199436899105724	3.1255500000000325	17.88283008595322	13
113	6855074	342.75370000000004	1.8378171125359368	2.1762472081388093	341.6265	343.46430000000004	3.702350000000024	5.540149999999983	0.19243166270578246	5.196649999999977	13.44687615206028	13
114	6959007	347.95035	1.4407486046870706	3.0713464492393783	347.1666	348.60735	2.2952000000000226	3.7359500000000025	0.2800022400179215	3.5713999999999824	22.761218597866645	13
115	7030435	351.52175	1.2928779175125529	3.000952044789525	350.9026	352.19545	2.0860000000000127	3.3788999999999874	0.2650375690754156	3.773050000000012	22.343797625998498	13
116	7105896	355.2948	1.8958544267721942	2.5200479088808656	354.28145	356.1773	1.8205500000000256	3.7164000000000215	0.2910996288479735	3.4352499999999964	13.033110020680857	13
117	7174601	358.73005	1.2016306350499393	2.6165877752279414	357.99785	359.1995	0.745550000000037	1.9472000000000094	0.4868430661376263	2.054050000000018	20.286385917788316	13
118	7215682	360.7841	1.3597252806603444	1.9214825208803088	359.94505000000004	361.3048	1.490600000000029	2.8503000000000043	0.3631411711302811	2.753749999999968	15.280501128210375	13
119	7270757	363.53785	1.4480894435758702	2.561488906707382	362.79540000000003	364.24350000000004	4.537050000000022	5.985149999999976	0.1640123993373896	6.097100000000012	19.897036357723508	13
120	7392699	369.63495	1.3073406237163117	2.535218287456292	368.78055	370.08785	5.362300000000005	6.66964999999999	0.1500870504892837	6.662800000000004	18.869708339592957	13
121	7525955	376.29775	2.058483935884852	2.7812011262722294	375.4502	377.50865000000005	1.613399999999956	3.6718999999999937	0.2708999295660192	3.691399999999988	23.392069897811783	13
122	7599783	379.98915	1.4096666286183988	2.3812549475678377	379.12205	380.53175000000005	5.3381500000000415	6.747800000000041	0.15450577465332693	6.472250000000031	17.931581924435164	13
123	7729228	386.4614	1.2390737096657511	2.8636697467860834	385.86985000000004	387.10895	7.055499999999995	8.294549999999958	0.12155837841123218	8.226499999999987	24.664532545082633	13
124	7893758	394.6879	1.2481287987245713	3.2669150801644022	394.16445000000004	395.41255	2.1712499999999864	3.419399999999996	0.2618863675051406	3.8184499999999844	24.318741980456664	13
125	7970127	398.50635	1.4974231872408652	2.1296845689126673	397.58385000000004	399.08125	3.3674500000000194	4.864900000000034	0.2232840619836542	4.478600000000029	12.657559246325572	13
126	8059699	402.98495	1.185063553143246	2.418317823313618	402.44870000000003	403.63375	3.533050000000003	4.718099999999993	0.19982215827913077	5.00445000000002	18.67340214127935	13
127	8159788	407.98940000000005	1.3242565809052438	2.16939695457949	407.1668	408.49105000000003	7.744399999999985	9.068649999999991	0.11062987117151564	9.03914999999995	12.591175216562968	13
128	8340571	417.02855	1.4707794154165779	2.0810482111153785	416.23545	417.70625	3.4463499999999954	4.917100000000005	0.2112847167200153	4.732950000000017	12.293884294942353	13
129	8435230	421.7615	1.333147160815634	2.2768641762779964	421.15255	422.4857	4.880550000000028	6.213700000000017	0.1579055409054305	6.332899999999995	17.246962503322727	13
130	8561888	428.0944	1.3441666538377293	2.458159508346972	427.36625000000004	428.71045000000004	16.45150000000001	17.795649999999966	0.0566137611069123	17.663549999999987	16.01866008676464	13
131	8915159	445.75795	1.1927422376421282	2.208833347032458	445.16195000000005	446.35470000000004	11.329849999999965	12.522600000000011	0.07871691429695947	12.703750000000014	15.921333054212502	13
132	9169234	458.4617	1.2916082649705931	2.0964059430123676	457.6845	458.97610000000003	5.1644000000000005	6.456000000000017	0.15850623722043478	6.308899999999994	13.059448453259709	13
133	9295412	464.7706	1.2224951061067173	2.1054308942709348	464.14055	465.36305000000004	6.264800000000037	7.487300000000005	0.13190349939983909	7.5813	14.684233551338398	13
134	9447038	472.3519	1.3699726482118482	2.0365920014004306	471.62785	472.99780000000004	4.9877500000000055	6.35775000000001	0.15748527512677524	6.349800000000016	12.093626469142944	13
135	9574034	478.7017	1.267919223536458	1.9749967010115412	477.98555000000005	479.25350000000003					12.750415073389803	13
0	59417	2.97085	3.2022639622069464	2.8704987648997644	2.4438	5.646100000000001	1.4098999999999995	4.61215	0.2165486476536954	4.617900000000001	18.071294436382367	14
1	151775	7.58875	1.2387316467360128	3.8529847556173173	7.056	8.2947	1.6671999999999993	2.90595	0.3455425017277124	2.894000000000001	28.295283022021053	14
2	209655	10.482750000000001	1.114950778702616	3.568841625673791	9.96195	11.0769	1.2379999999999995	2.35295	0.40805500581478393	2.4506499999999996	31.024894449828334	14
3	258668	12.9334	1.255816429960735	3.814563641195523	12.31485	13.57065	1.5817499999999995	2.8375500000000002	0.3800330628764703	2.6313499999999994	28.63969789574714	14
4	311295	15.56475	1.0613634391526576	3.6288000523623154	15.1524	16.2138	1.2201500000000003	2.281500000000001	0.3807493146512336	2.6264000000000003	29.482426340617728	14
5	363823	18.19115	1.2165007308619562	3.658627719203583	17.43395	18.65045	1.4686500000000002	2.68515	0.403307118370639	2.4795000000000016	28.426469149149675	14
6	413413	20.670650000000002	1.1092953284236458	3.6661767132711205	20.1191	21.2284	1.5055999999999976	2.6148999999999987	0.3886136209074131	2.573249999999998	29.489177942980554	14
7	464878	23.2439	1.1016910247296126	3.9128671186707784	22.734	23.83565	1.6049000000000007	2.7066000000000017	0.3841499721491266	2.603150000000003	29.83959473487183	14
8	516941	25.847050000000003	1.0945525401179912	3.950411370355795	25.44055	26.53515	1.4412500000000001	2.5357999999999983	0.3803510640321017	2.629149999999999	30.20700137689734	14
9	569524	28.476200000000002	1.1210523168948248	3.994033240613028	27.97635	29.0974	1.670650000000002	2.7917000000000023	0.36789728307856473	2.718149999999998	29.73086411780761	14
10	623887	31.19435	1.046477230819507	3.6630593297109897	30.7681	31.81455	1.2896000000000036	2.336100000000002	0.37975164242585374	2.6332999999999984	30.777750139053197	14
11	676553	33.82765	1.1961785932243802	3.7035347541141554	33.1042	34.30035	1.6281000000000034	2.824300000000001	0.38864382736441155	2.573050000000002	27.254298732228875	14
12	728014	36.4007	1.0421077542117214	4.0508643363509265	35.9285	36.970600000000005	1.6006	2.642699999999998	0.3691467173628156	2.7089500000000015	29.21862641903376	14
13	782193	39.10965	1.100625896429486	3.879841300844248	38.571200000000005	39.671800000000005	1.5870499999999979	2.6876999999999995	0.3849040626623813	2.5980500000000006	30.263164395536137	14
14	834154	41.7077	1.0346327849694004	3.739099908523702	41.258900000000004	42.29355	1.4423999999999992	2.4770499999999984	0.38876470016522546	2.572249999999997	29.95768475953988	14
15	885599	44.27995	1.1785265205855715	3.9351741035128285	43.73595	44.91445	1.7392499999999984	2.9177999999999997	0.35681153214871836	2.8026000000000053	29.093097145797515	14
16	941651	47.082550000000005	1.0380163032268523	3.7327086054390755	46.6537	47.69175	1.627600000000001	2.665600000000005	0.36979513349604315	2.7042	30.204115290851366	14
17	995735	49.786750000000005	1.1199509771798155	3.7783179302881145	49.319300000000005	50.43925	1.7212499999999977	2.8411999999999935	0.3542017178783324	2.8232499999999945	29.976222426564185	14
18	1052200	52.61	1.069836777404201	3.683983597552352	52.16055	53.23035	1.5753500000000003	2.6452000000000027	0.36425891523695036	2.7453000000000003	30.473115861171436	14
19	1107106	55.3553	1.1533040407406983	3.6888202446604623	54.80575	55.959050000000005	1.8058499999999995	2.959150000000001	0.34573962348954995	2.8923500000000004	28.578983388168073	14
20	1164953	58.24765	1.0272401542559384	3.7833463189753083	57.764900000000004	58.79215	1.4043999999999954	2.4316499999999976	0.371395145865443	2.692550000000004	29.94970433412796	14
21	1218804	60.940200000000004	1.365104837341013	3.324429456816791	60.1965	61.56165	1.759049999999995	3.12415	0.338833734286586	2.9512999999999967	26.036878256048492	14
22	1277830	63.8915	1.0946003820463202	3.3994178593586746	63.3207	64.4153	1.4869500000000073	2.581550000000007	0.3877246379621185	2.5791500000000056	29.18332228730562	14
23	1329413	66.47065	1.136587314449821	3.847391094237814	65.90225000000001	67.03880000000001	1.2150999999999925	2.351699999999994	0.395796639686529	2.5265500000000003	27.77425465427328	14
24	1379944	68.9972	1.2443820293108816	3.0014765297245063	68.25395	69.4983	1.5884500000000088	2.8328500000000076	0.38672003403136396	2.5858499999999935	23.328081709957928	14
25	1431661	71.58305	1.0826396831337828	3.4288472740406633	71.0868	72.16940000000001	1.3906999999999954	2.4733499999999964	0.380662352493337	2.6270000000000095	29.486299958016232	14
26	1484201	74.21005000000001	1.1673442966574454	3.3404373821576847	73.5601	74.72745	1.5300500000000028	2.69735	0.37568562626793905	2.6617999999999995	26.084010451135885	14
27	1537437	76.87185000000001	1.139655745412165	3.456635065842061	76.25750000000001	77.39715000000001	1.686799999999991	2.826449999999994	0.36673695791693467	2.7267499999999956	27.25288215951746	14
28	1591972	79.5986	1.1607785351828206	3.558384361384384	79.08395	80.24470000000001	1.7517999999999887	2.9125999999999976	0.33269566663894135	3.005750000000006	28.79499736645603	14
29	1652087	82.60435000000001	1.1509053099786397	3.517579113754536	81.9965	83.1474	1.782899999999998	2.933800000000005	0.34203820566757365	2.923649999999995	27.902627100495927	14
30	1710560	85.528	1.1498671368217561	3.4602917962430304	84.9303	86.0802	1.4470500000000044	2.596900000000005	0.3579866828953956	2.7934000000000054	27.869025776319543	14
31	1766428	88.32140000000001	1.2468845414689742	3.0625693083653545	87.52725000000001	88.7741	1.0761499999999984	2.323049999999995	0.4264301400823035	2.3450499999999863	22.978617254128228	14
32	1813329	90.66645	1.3546783907862614	3.0028610888932867	89.8503	91.20495000000001	1.783299999999997	3.1380000000000052	0.34516680185699616	2.89715000000001	20.211113748602855	14
33	1871272	93.56360000000001	1.0946415508385865	3.4500381341456006	92.98825000000001	94.08290000000001	1.2090999999999923	2.3037499999999937	0.427697703263334	2.338099999999997	27.331675183975623	14
34	1918034	95.9017	1.140662917165691	3.365064523887426	95.29205	96.43270000000001	1.6825999999999937	2.8232500000000016	0.3570089787758158	2.8010500000000036	27.425539548170857	14
35	1974055	98.70275000000001	1.1222389943888993	3.2164515658859187	98.11525	99.23750000000001	1.1623499999999893	2.284549999999996	0.4080966372837085	2.450400000000002	23.156119634587082	14
36	2023063	101.15315000000001	1.220242451421835	3.4378069930808763	100.3998	101.62005	1.7196500000000015	2.939850000000007	0.35716836916922756	2.7997999999999905	23.941759561419254	14
37	2079059	103.95295	1.153802456903283	3.163326596836285	103.33970000000001	104.49350000000001	1.1561499999999967	2.3099500000000006	0.3665890719797638	2.7278500000000037	25.18651160271875	14
38	2133616	106.6808	1.6548637091140963	2.968485938874762	105.64965000000001	107.3045	1.8241000000000014	3.478999999999999	0.333795083198424	2.9958500000000043	17.67239118051073	14
39	2193533	109.67665000000001	1.078521227922966	3.375876827294455	109.1286	110.20715	1.2737499999999926	2.352249999999998	0.36210892236384684	2.7616000000000014	27.680920904724672	14
40	2248765	112.43825000000001	1.388388159107184	3.246580817951866	111.4809	112.86930000000001	1.8952500000000043	3.2836500000000086	0.3381577167590964	2.9572000000000003	24.182675450802712	14
41	2307909	115.39545000000001	1.1530289325346472	3.385143787201752	114.76455	115.91755	1.4294000000000011	2.5824499999999944	0.370459555078075	2.6993499999999955	22.30717598752661	14
42	2361896	118.0948	1.2627121842894704	3.4186038089305733	117.34700000000001	118.6097	1.3663000000000096	2.629000000000005	0.3765202003087462	2.6559000000000026	26.958216799435192	14
43	2415014	120.75070000000001	1.5705939768066397	2.598688971464332	119.976	121.54660000000001	0.9656499999999966	2.5362499999999955	0.41693593779315863	2.398449999999997	17.00313938100986	14
44	2462983	123.14915	1.124786016004486	3.346321411526091	122.5122	123.637	1.2690500000000071	2.3938500000000005	0.37600345923182554	2.659549999999996	25.274948384089527	14
45	2516174	125.8087	1.4950502577379812	2.8608105492086686	124.90605000000001	126.4011	1.5560000000000116	3.0510500000000036	0.3536192934686499	2.827900000000014	20.64111383712251	14
46	2572732	128.63660000000002	1.2045480700499611	3.2003593519772338	127.95710000000001	129.16165	1.2409999999999854	2.445549999999983	0.38280442521915486	2.6123000000000047	24.689455664724715	14
47	2624978	131.24890000000002	1.4211817122939043	3.075481578007068	130.40265	131.82385	1.3342000000000098	2.7554000000000087	0.3800763953554682	2.6310499999999877	23.53559012648668	14
48	2677599	133.87995	1.2059518383282004	3.3694742901064103	133.15805	134.36405000000002	0.8201999999999998	2.0261500000000012	0.38328127096069503	2.6090499999999963	24.39110159524924	14
49	2729780	136.489	2.3813708370980344	2.408064807954222	135.18425000000002	137.56560000000002	0.9218999999999937	3.3033000000000072	0.37933388968970455	2.6362000000000023	13.091950641381036	14
50	2782504	139.1252	1.2205602950369474	3.4788152167793314	138.4875	139.70805000000001	1.4066499999999849	2.6271999999999878	0.37421648423613185	2.672249999999991	28.63855013020403	14
51	2835949	141.79745	1.1483203977609753	3.149387118323787	141.1147	142.26305	1.1117999999999881	2.2600999999999942	0.3911597887737141	2.5564999999999998	22.997845356596052	14
52	2887079	144.35395	1.4228352288061754	3.081405135321976	143.37485	144.79770000000002	1.4137000000000057	2.836550000000017	0.3537819288190743	2.8266000000000133	19.2935498551113	14
53	2943611	147.18055	1.445603658122034	3.0517275965849358	146.2114	147.657	1.2693000000000154	2.7149	0.3573981415296638	2.798000000000002	18.622530549291547	14
54	2999571	149.97855	1.5255901450446807	2.9779278810662007	148.92625	150.45185	1.3817999999999984	2.907350000000008	0.3787520121200672	2.6402499999999804	21.892588631001537	14
55	3052376	152.6188	1.2541287171035074	3.171875612489785	151.83365	153.08775	1.5030500000000018	2.757199999999983	0.3662534107348854	2.7303500000000156	24.104224851964563	14
56	3106983	155.34915	1.313819306778908	3.4438958273848037	154.5908	155.90465	1.3984499999999969	2.7122500000000116	0.3651434100743058	2.738650000000007	20.531920641181607	14
57	3161756	158.08780000000002	1.2968015357664786	3.0320843071659986	157.3031	158.59990000000002	1.5065500000000043	2.8033499999999947	0.3499991250021887	2.85714999999999	22.994999922382526	14
58	3218899	160.94495	1.2880948302275268	3.003868000642626	160.1064	161.3945	3.2889000000000124	4.576999999999998	0.22401935527229577	4.463899999999995	23.261534800426354	14
59	3308177	165.40885	1.2337654750506628	2.928991388773536	164.68345000000002	165.9172	1.9085000000000036	3.142300000000006	0.3296033224014893	3.0339500000000044	17.13555597881056	14
60	3368856	168.4428	1.6563906824907755	3.0129140500436247	167.8257	169.4821	1.7881000000000142	3.444500000000005	0.30045368506444614	3.328300000000013	14.85934811836254	14
61	3435422	171.77110000000002	1.2058764719347703	3.598623863763944	171.27020000000002	172.4761	1.3867500000000064	2.5926000000000045	0.3714710252600326	2.691999999999979	31.317842470611787	14
62	3489262	174.4631	1.7552843460509555	2.7126348912653846	173.86280000000002	175.6181	1.2302999999999997	2.9855499999999893	0.3245962833725529	3.080750000000023	14.891287350868266	14
63	3550877	177.54385000000002	1.2471888651377987	3.35688888079531	176.8484	178.09555	1.673249999999996	2.920449999999988	0.33717715287612093	2.9658000000000015	24.93775356628882	14
64	3610193	180.50965000000002	1.1709625708392124	3.2533999884336424	179.76885000000001	180.93980000000002	0.4304499999999791	1.6014499999999998	0.3485535029627048	2.8689999999999998	23.176875577075666	14
65	3667573	183.37865000000002	2.935518880073191	2.288954799627156	181.37025	184.30575000000002	1.43719999999999	4.372700000000009	0.31904541611498566	3.1343499999999835	12.242464643287136	14
66	3730260	186.513	1.374887401298713	3.2280986413571533	185.74295	187.11785	1.865700000000004	3.240550000000013	0.29214993134476624	3.4228999999999985	22.542229318363944	14
67	3798718	189.9359	1.4798060711130967	2.923944491116405	188.98355	190.46335000000002	1.6254000000000133	3.1051999999999964	0.32441200324411895	3.0825000000000102	18.85032973066128	14
68	3860368	193.0184	1.3706793591779425	2.9877396803011784	192.08870000000002	193.45940000000002	1.9861500000000092	3.3567999999999927	0.31515418918706084	3.1730499999999893	19.03480103890446	14
69	3923829	196.19145	1.3157444446706912	3.2095107627808623	195.4455	196.76125000000002	1.8186000000000035	3.134350000000012	0.3264293525273774	3.0634500000000173	22.433118042428255	14
70	3985098	199.25490000000002	1.4428702258082806	2.889137519555387	198.57985000000002	200.02275	2.1368499999999813	3.579699999999974	0.2764416431691289	3.617399999999975	18.364321554332122	14
71	4057446	202.8723	1.2509606056613616	3.2411248931592667	202.15955	203.41055	1.9157999999999902	3.1667500000000075	0.3188673830553845	3.1361000000000274	25.116595746203675	14
72	4120168	206.00840000000002	1.2850308083935642	3.0370612163309616	205.32635000000002	206.61135000000002	1.9541499999999985	3.239200000000011	0.3220145228549817	3.105449999999991	20.98807090245087	14
73	4182277	209.11385	1.5017049418798183	2.8687381187359744	208.56550000000001	210.06725	1.617449999999991	3.1191499999999905	0.3194633016532237	3.1302499999999895	18.39170523562092	14
74	4244882	212.2441	1.3749860618937295	2.8400163997617334	211.68465	213.05965	0.8690500000000156	2.2440500000000156	0.36841911358361157	2.7143000000000086	20.98253489175828	14
75	4299168	214.9584	1.7475329043565784	2.4706487477237875	213.92870000000002	215.67625	1.7995499999999822	3.5470499999999845	0.31982090029583565	3.126749999999987	14.639822302676713	14
76	4361703	218.08515	1.2805358430558351	3.3707666577523767	217.47575	218.7563	3.763549999999981	5.044049999999999	0.19545565599804515	5.116250000000008	27.50686691977996	14
77	4464028	223.2014	1.3756859665586147	3.35574775558732	222.51985000000002	223.89555000000001	1.400350000000003	2.776049999999998	0.34999300013999646	2.857200000000006	24.889580347467657	14
78	4521172	226.0586	1.7317294136384038	2.1354821046887675	225.29590000000002	227.0276	1.4491999999999905	3.1809499999999957	0.31493583182426527	3.1752500000000055	11.373148525816841	14
79	4584677	229.23385000000002	1.3471241804897787	3.427144536619995	228.47685	229.82395000000002	1.9955499999999802	3.3427000000000078	0.323498964803314	3.091199999999987	25.745567821074758	14
80	4646501	232.32505	1.426055848431401	2.598309746308445	231.81955000000002	233.24560000000002	3.613599999999991	5.039649999999995	0.14241768257946893	7.0216000000000065	19.025169442378285	14
81	4786933	239.34665	3.24260266513899	2.9074639973901544	236.85920000000002	240.10180000000003	1.3455999999999904	4.5882000000000005	0.3642987249544621	2.7450000000000045	18.271063283988056	14
82	4841833	242.09165000000002	1.0790741453956347	2.5905607144750444	241.44735	242.52645	0.7088999999999999	1.7879500000000235	0.5375477073590295	1.8602999999999954	15.545058772953602	14
83	4879039	243.95195	1.7237183222417254	2.3238135393408434	243.23530000000002	244.95905000000002	0.7329000000000008	2.4565999999999804	0.40009602304552955	2.4994000000000085	14.537148806445702	14
84	4929027	246.45135000000002	1.581222182668373	2.3152548344664154	245.6919	247.2731	1.3323500000000195	2.913550000000015	0.3714779249243126	2.6919499999999914	16.286895185965506	14
85	4982866	249.1433	1.1967208738755435	2.856285466522788	248.6055	249.8022	1.5128500000000145	2.7095999999999947	0.33542976939203484	2.9812499999999886	21.897888992356485	14
86	5042491	252.12455	1.5070599474051503	2.6443566218097985	251.3151	252.82215000000002	1.7307500000000005	3.237799999999993	0.19435023856491754	5.145350000000008	18.27802993425658	14
87	5145398	257.2699	3.191797985316068	2.454732396684019	254.55285	257.74465000000004	1.5787499999999568	4.770549999999986	0.39833495986775413	2.5104499999999916	14.220756664713335	14
88	5195607	259.78035	2.3184348019175234	2.309174239242875	259.32345000000004	261.6419	1.059349999999995	3.377800000000036	0.2776312501735195	3.6019000000000005	14.282528503889576	14
89	5267645	263.38225	2.3206761485214344	2.2022947824071526	262.70120000000003	265.0219	1.255549999999971	3.5761999999999716	0.27651426122302364	3.616449999999986	12.742507305649433	14
90	5339974	266.9987	1.3021875739362092	2.771919040394721	266.2774	267.5796	1.55499999999995	2.85714999999999	0.33937419398628393	2.9466000000000463	23.02691599951856	14
91	5398906	269.94530000000003	1.4595398538634647	2.03477729822602	269.13460000000003	270.59415	1.3494499999999903	2.809000000000026	0.38942326414579875	2.5679000000000087	12.552603789696109	14
92	5450264	272.51320000000004	1.7377137475094293	2.4139594463281053	271.9436	273.6813	1.3246499999999628	3.062349999999981	0.30251694094869586	3.3055999999999703	17.43898399099218	14
93	5516376	275.8188	1.9945530422110112	1.919534332623991	275.0059	277.00045	1.027150000000006	3.02170000000001	0.35282080231450635	2.8342999999999847	12.367762669094416	14
94	5573062	278.6531	1.5525289542880842	2.201708413433545	278.0276	279.58015	1.0681000000000154	2.6206000000000245	0.3700756804766551	2.7021500000000174	12.596074607888706	14
95	5627105	281.35525	1.8413718103082386	2.6446231276049534	280.64820000000003	282.4896	1.747099999999989	3.588449999999966	0.2786524368155586	3.588700000000017	14.438424130344142	14
96	5698879	284.94395000000003	1.5248428431532346	2.421486060070528	284.23670000000004	285.76155	2.7833499999999844	4.308199999999999	0.20471457670143522	4.884849999999972	18.847693385320262	14
97	5796576	289.8288	2.30083029468176	2.129292373502203	288.54490000000004	290.8457	1.5481499999999642	3.8489999999999895	0.3240020736132684	3.086400000000026	14.405028637726936	14
98	5858304	292.9152	1.5833603491879535	2.0995330564603893	292.39385	293.97720000000004	1.1350499999999784	2.718400000000031	0.34974206522689827	2.8592499999999745	15.20989542149482	14
99	5915489	295.77445	1.4036010324974546	2.439519685764388	295.1123	296.5159	4.11465000000004	5.518250000000023	0.1811380906233871	5.520649999999989	19.036197856441415	14
100	6025902	301.2951	2.107230310571054	1.8443827706843852	300.63050000000004	302.73775	1.294300000000021	3.4014999999999986	0.24812972221877297	4.030150000000049	11.20590704924601	14
101	6106505	305.32525000000004	2.222637700705137	2.4029537127462817	304.03200000000004	306.25465	5.104150000000004	7.3267999999999915	0.14920585185351057	6.7021499999999605	17.38616899579036	14
102	6240548	312.0274	1.4025025643877687	2.4803966534171753	311.35880000000003	312.7613	1.6878500000000258	3.090350000000001	0.32697369496623796	3.0583500000000186	17.146495477312854	14
103	6301715	315.08575	1.4976554445388728	2.4336872518802846	314.4492	315.94685000000004	1.461400000000026	2.9590499999999906	0.321921225876026	3.1063500000000204	14.377740307848121	14
104	6363842	318.19210000000004	2.375864399262611	2.2952306008687255	317.4082	319.7841	0.915300000000002	3.291150000000016	0.2553267544139631	3.9165499999999724	11.352876635830897	14
105	6442173	322.10865	2.1555331030485223	2.33535007939534	320.69935000000004	322.85490000000004	1.4442999999999984	3.5997999999999593	0.3564045904911285	2.8057999999999765	13.813326576618515	14
106	6498289	324.91445	1.0255150817387273	2.2528353224324764	324.29920000000004	325.3247	4.2383499999999685	5.263849999999991	0.1794124243103829	5.573750000000018	11.737324330315156	14
107	6609764	330.4882	1.8658687204778661	2.362088216529587	329.563	331.4289	4.232399999999984	6.098250000000007	0.13509040925639507	7.4024499999999875	18.191235993114255	14
108	6757813	337.89065	3.217457840237487	1.948634745095383	335.66130000000004	338.87875	4.227949999999964	7.445449999999994	0.16485463942168874	6.0659500000000435	11.428437947128568	14
109	6879132	343.95660000000004	2.085710954018636	1.8891122070593358	343.1067	345.19245	5.386099999999999	7.47180000000003	0.13527955520082302	7.392099999999972	12.714281060782113	14
110	7026974	351.3487	2.0902175755748993	1.8701520035045274	350.57855	352.66875	4.1381000000000085	6.22829999999999	0.16126951361114655	6.200800000000015	12.185096898692574	14
111	7150990	357.5495	1.9412408077536152	2.0970313172563184	356.80685	358.7481	10.23679999999996	12.178049999999985	0.0823865742838547	12.137900000000002	11.775630558982417	14
112	7393748	369.6874	2.041222081174888	2.0283298799754945	368.98490000000004	371.02610000000004	54.86874999999998	56.910000000000025	0.017595658799061095	56.8322	12.039687936051227	14
113	8530392	426.5196	1.2985568033684978	1.9129352039042065	425.89485	427.19345000000004					11.857566515905395	14
0	154479	7.72395	1.2060080990647184	2.931024930129702	7.21985	8.42585	1.3666	2.5726000000000004	0.38654065441332797	2.5870499999999996	18.576985651173445	15
1	206220	10.311	1.1619349499235732	3.385555782693899	9.7925	10.954450000000001	1.5417500000000004	2.7036999999999995	0.31527839081909315	3.171800000000001	14.39661089046114	15
2	269656	13.482800000000001	1.5176095545227932	3.3986658091664808	12.49615	14.0138	1.1979500000000005	2.7155500000000004	0.2886169475871623	3.4648000000000003	25.86982339640835	15
3	338952	16.9476	2.178371610931281	2.714661523742871	15.21175	17.3901	1.7773499999999984	3.9557	0.35511994176032946	2.815950000000001	17.596660892918024	15
4	395271	19.763550000000002	1.1877240972908332	3.2152271527821057	19.167450000000002	20.355150000000002	1.3050999999999995	2.4928500000000007	0.40347798018923137	2.4784499999999987	27.27666748449052	15
5	444840	22.242	3.0133543722763805	2.499679139278985	21.6603	24.673650000000002	0.7225999999999999	3.735949999999999	0.26711898815327295	3.743649999999999	15.159434555285875	15
6	519713	25.98565	1.0891185800938228	3.498554112935949	25.3962	26.48535	1.3709500000000006	2.4600500000000025	0.3877321546275832	2.5791000000000004	26.002054904715433	15
7	571295	28.56475	1.2279465129760618	2.989460148821685	27.8563	29.084200000000003	1.0056499999999993	2.233599999999999	0.4396860641501964	2.274350000000002	19.7994925037883	15
8	616782	30.839100000000002	1.2891637983117894	3.0125098858732713	30.089850000000002	31.379050000000003	0.8645999999999994	2.1537499999999987	0.35318840835643767	2.8313500000000005	18.01557408645523	15
9	673409	33.67045	2.2608739069643664	3.061229488149003	32.24365	34.5045	0.8305000000000007	3.0914	0.3011050555538826	3.3211000000000013	13.98607396188907	15
10	739831	36.991550000000004	2.116056451246131	3.2744688621189546	35.335	37.451100000000004	2.665999999999997	4.782049999999998	0.25711898180883225	3.889249999999997	23.771611777048022	15
11	817616	40.8808	1.153133455355093	3.2223586058820537	40.1171	41.2702	1.4502999999999986	2.6034500000000023	0.3623057135611027	2.7601000000000013	25.051955764829735	15
12	872818	43.6409	1.5087496976040653	2.8577414841855244	42.72055	44.2293	1.3912000000000049	2.899950000000004	0.41737098019574714	2.395949999999999	19.866337151061913	15
13	920737	46.03685	1.2712336313479755	2.8008743255783646	45.620450000000005	46.8917	3.259449999999994	4.530649999999994	0.2087660880366593	4.790050000000001	15.414357969735331	15
14	1016538	50.8269	1.180939835696266	3.204302183132018	50.15115	51.332100000000004	1.2254000000000005	2.4063500000000033	0.4151789421240555	2.4086	26.298988794556443	15
15	1064710	53.2355	1.2973315809939057	2.9167908999355845	52.55745	53.854800000000004	4.400300000000001	5.697600000000001	0.16497974873584256	6.0613500000000045	19.02972866963216	15
16	1185937	59.296850000000006	1.4911889906740399	3.117333411588767	58.255050000000004	59.74625	1.2485500000000016	2.739699999999999	0.4318535152876151	2.3155999999999963	24.949634773232404	15
17	1232249	61.61245	1.3655766314828537	2.0287499057809395	60.99475	62.360350000000004	2.6748499999999993	4.040399999999998	0.2533922892726371	3.946450000000006	12.455637627597003	15
18	1311178	65.55890000000001	1.094072340628924	3.1713784040515236	65.0352	66.12925	1.3727500000000106	2.4668000000000063	0.4121162167731317	2.42649999999999	29.345554086873975	15
19	1359708	67.9854	1.480262229332875	2.7099072826744752	67.50195000000001	68.98225000000001	0.7468499999999949	2.227099999999993	0.3729186477969829	2.6815500000000014	16.565342451786066	15
20	1413339	70.66695	1.7360532983161627	3.1220218248469873	69.7291	71.46515000000001	2.335650000000001	4.071700000000007	0.25356898344194495	3.943700000000007	12.296471492925724	15
21	1492213	74.61065	1.30574681233319	3.3910217452506615	73.80075000000001	75.1065	1.7029500000000013	3.0086999999999904	0.3541013792248721	2.8240499999999997	26.52970527324191	15
22	1548694	77.4347	1.0553949818423018	3.330506890675572	76.80945	77.86485	1.6158499999999947	2.671199999999999	0.3337449521076004	2.996299999999991	22.946235380991695	15
23	1608620	80.431	1.525684254533355	2.731737156845318	79.48065	81.00635	2.6984500000000082	4.224150000000009	0.2511269321078338	3.9820500000000014	13.370672261977433	15
24	1688261	84.41305	1.2723949138298865	3.3884314756768354	83.7048	84.97720000000001	1.2033999999999878	2.4757999999999925	0.3899851805631387	2.5641999999999996	28.213398328065228	15
25	1739545	86.97725	1.4439465807019267	2.273831280812127	86.18065	87.6246	1.0513499999999993	2.4953000000000003	0.43016303178904675	2.324700000000007	15.529305679094083	15
26	1786039	89.30195	1.100712635122484	3.17863201638545	88.67595	89.77665	1.4694499999999948	2.5702	0.38774718883288195	2.5789999999999935	24.62378270793502	15
27	1837619	91.88095	1.429263576340792	3.0553319364765272	91.24615	92.67540000000001	1.7811999999999983	3.2104500000000087	0.22721592329190432	4.4011	14.791989805703123	15
28	1925641	96.28205	2.2690858113686554	3.0312254172662527	94.45655000000001	96.72565	1.4301999999999992	3.699249999999992	0.39611804317686616	2.5245000000000033	25.09530011521003	15
29	1976131	98.80655	1.664493118975812	2.439322748025491	98.1558	99.8203	0.9515999999999991	2.616100000000003	0.35422053770677664	2.8230999999999966	18.075565492593793	15
30	2032593	101.62965	1.395701204892865	2.501267940584773	100.77195	102.16765000000001	0.9438999999999993	2.3396000000000043	0.32084703617550225	3.1167500000000103	16.675700239356374	15
31	2094928	104.74640000000001	2.51201114791279	2.104877629776153	103.11155000000001	105.62355000000001	3.5263499999999937	6.038349999999994	0.19861367653776665	5.034899999999993	11.626592104991722	15
32	2195626	109.7813	1.1144113163295668	3.2170775259206685	109.14985	110.2643	1.658050000000003	2.7724500000000063	0.3584936098514041	2.789450000000002	23.950461025474375	15
33	2251415	112.57075	1.3109048836743227	2.697816600316891	111.92235000000001	113.23325000000001	1.2103499999999912	2.521249999999995	0.39266501747359306	2.5467000000000013	17.599787225442107	15
34	2302349	115.11745	1.0912383543836652	3.0170394443903668	114.44355	115.5348	2.8760500000000064	3.9673000000000087	0.21927901061310404	4.560400000000001	25.165809593226086	15
35	2393557	119.67785	1.8129070256395035	2.350603337736807	118.41085000000001	120.22380000000001	1.3568499999999943	3.1697499999999934	0.4087471898630696	2.4465000000000003	18.558494750632484	15
36	2442487	122.12435	1.4925114109604387	2.795521880143367	121.58065	123.07315000000001	1.1336499999999887	2.6261499999999955	0.31611557185306993	3.1633999999999953	17.295193106584193	15
37	2505755	125.28775	1.5288977937672754	2.6264529592543653	124.2068	125.73570000000001	1.2099999999999937	2.738900000000001	0.44109214414891285	2.2670999999999992	22.10692194562718	15
38	2551097	127.55485	1.3383103787809145	2.6331633195074033	126.9457	128.28400000000002	1.2138500000000079	2.5521500000000117	0.3619581938286132	2.762749999999997	19.923941931244322	15
39	2606352	130.3176	1.825347091798042	2.6766474371752427	129.4978	131.32315	0.8068000000000097	2.6321499999999958	0.37740121523191367	2.6496999999999957	11.83697031329384	15
40	2659346	132.9673	1.3818296593061417	2.6681398995120365	132.12995	133.5118	1.067450000000008	2.449299999999994	0.4597067071208524	2.1753000000000213	16.627560687474816	15
41	2702852	135.14260000000002	1.2235120954497951	2.509283351675018	134.57930000000002	135.80280000000002	1.1677999999999997	2.391350000000017	0.3690922176905899	2.7093500000000006	18.432786578674378	15
42	2757039	137.85195000000002	1.7296129763222068	2.408427843629209	136.97065	138.70025	0.629400000000004	2.3590499999999963	0.4241421724562084	2.357699999999994	12.466128590889625	15
43	2804193	140.20965	1.4396183308743407	2.726829860305916	139.32965000000002	140.76930000000002	3.345950000000016	4.785550000000001	0.20709936627593944	4.8285999999999945	17.21018638109516	15
44	2900765	145.03825	1.372602494950127	2.7491314350813862	144.11525	145.48785	1.2598000000000127	2.63239999999999	0.4612758891092756	2.167900000000003	18.386859862573377	15
45	2944123	147.20615	2.004128899738053	2.1202319123745443	146.7476	148.75175000000002	0.875550000000004	2.879649999999998	0.2813493514897439	3.554300000000012	12.042185444820165	15
46	3015209	150.76045000000002	1.7039450841326966	2.5853873844977002	149.62725	151.3312	1.098950000000002	2.8028500000000065	0.4211945076236253	2.3741999999999734	20.111246087170464	15
47	3062693	153.13465	1.6336907507294558	2.5412075857788246	152.4301	154.06380000000001	4.052699999999987	5.686399999999992	0.17517890145310813	5.708450000000028	14.637581402024052	15
48	3176862	158.84310000000002	1.1209635497415438	2.9348422972747628	158.1165	159.23745	1.7905000000000086	2.911450000000002	0.31439125992297523	3.180749999999989	20.02983094965991	15
49	3240477	162.02385	1.479199111838802	2.822515825256904	161.02800000000002	162.5072	1.6710500000000081	3.1502499999999998	0.33381179690890284	2.9956999999999994	19.964868691847386	15
50	3300391	165.01955	1.5346962632134324	2.405611042134593	164.1782	165.71290000000002	2.452699999999993	3.987400000000008	0.1820929766738894	5.491700000000009	11.83773661874736	15
51	3410225	170.51125000000002	2.7647179826721318	2.9111894261040003	168.1656	170.93030000000002	5.427499999999981	8.192199999999985	0.15371017945663504	6.505749999999978	17.86021549215603	15
52	3540340	177.017	1.302423532669223	2.409894418420647	176.35785	177.66025000000002	1.2381000000000029	2.5405500000000245	0.3916576911779075	2.55325000000002	16.891616557638066	15
53	3591405	179.57025000000002	1.6918117719646777	2.3614934802752554	178.8984	180.5902	3.3296499999999867	5.021499999999975	0.19523242420101172	5.122099999999989	13.300701211398602	15
54	3693847	184.69235	1.2765601893005427	2.622060607260625	183.9199	185.19645	1.9442000000000235	3.2208000000000254	0.2814364516492173	3.5532000000000035	22.209431263308268	15
55	3764911	188.24555	1.5546430508972613	2.9888620306534754	187.1407	188.69535000000002	1.6979000000000042	3.252549999999985	0.36980197104450585	2.7041499999999985	20.995652109188246	15
56	3818994	190.9497	1.5552722423185594	2.416728613270747	190.39325000000002	191.9485	0.6326999999999998	2.187999999999988	0.4539058599246503	2.2031000000000063	16.895902499017684	15
57	3863056	193.1528	1.254045355870249	2.2182577069046285	192.58125	193.83530000000002	1.271550000000019	2.5256000000000256	0.3830977282304723	2.610299999999995	11.702488338469943	15
58	3915262	195.7631	1.4280837741531665	2.2454673325365953	195.10685	196.53495	1.4531499999999937	2.8812499999999943	0.3461644973691494	2.8888000000000034	14.736051422861408	15
59	3973038	198.6519	1.468376044361759	2.3764919295799434	197.98805000000002	199.45645000000002	6.118850000000009	7.587199999999996	0.1260302976835633	7.934599999999989	15.801561686630617	15
60	4131730	206.5865	1.5218869449073682	2.1891313078114667	205.5753	207.09715	1.096950000000021	2.618850000000009	0.44794839634473854	2.2324000000000126	17.42038836125524	15
61	4176378	208.8189	2.2165531478893943	2.4794667981912664	208.19415	210.41070000000002	0.9835500000000081	3.200099999999992	0.2779012894619833	3.5983999999999976	13.566425011488231	15
62	4248346	212.4173	1.5552907698671334	2.31433939128911	211.39425	212.9495	1.1570499999999981	2.7123499999999865	0.4538646575591132	2.203300000000013	15.54323922209035	15
63	4292412	214.62060000000002	1.4026921019117349	2.3136072423956726	214.10660000000001	215.50925	3.9381500000000074	5.340850000000017	0.17782203570666535	5.623599999999982	15.235312139809196	15
64	4404884	220.2442	1.3944034077630845	2.335402054706737	219.44745	220.84185000000002	3.9367500000000177	5.331150000000008	0.18746250749849971	5.3344000000000165	19.22865810731641	15
65	4511572	225.57860000000002	1.3728683131382802	2.756928806538024	224.77855000000002	226.15145	7.119999999999976	8.492849999999976	0.11480133628755472	8.710699999999974	18.147359101408334	15
66	4685786	234.2893	1.489657322004065	2.6506175346662246	233.2714	234.76105	3.9695000000000107	5.459150000000022	0.2001921844971168	4.995200000000011	18.159664972575225	15
67	4785690	239.2845	2.3202675439244604	1.7971085046703443	238.7306	241.05085000000003	3.5503499999999804	5.8706499999999835	0.1647025883011751	6.071550000000002	11.404595661418261	15
68	4907121	245.35605	1.3704549250515645	2.415187594637068	244.6012	245.97165	1.892799999999994	3.2632499999999993	0.28451120974166316	3.514800000000008	20.291770291706392	15
69	4977417	248.87085000000002	1.7254827902228107	2.5252261117994728	247.86450000000002	249.58995000000002	4.187049999999999	5.91255000000001	0.17230239069567152	5.8037499999999795	16.95868069545405	15
70	5093492	254.6746	1.515115819270164	2.372930148969024	253.77700000000002	255.29215000000002	3.888900000000035	5.404000000000025	0.1584710711059686	6.310300000000041	17.3582884582718	15
71	5219698	260.98490000000004	2.2444929835916962	1.9136300578705843	259.18100000000004	261.4255	1.2595499999999902	3.5040499999999497	0.3455186234538095	2.8941999999999553	11.950150116667757	15
72	5277582	263.8791	1.7345481472013053	2.4289441062109365	262.68505	264.4196	1.4589000000000283	3.193450000000041	0.32110975531436237	3.11420000000004	18.139496714293955	15
73	5339866	266.99330000000003	1.8982660879957955	1.6970368802197466	265.87855	267.77680000000004	1.1958999999999946	3.0941499999999564	0.346740638002779	2.8839999999999577	11.40336560942308	15
74	5397546	269.8773	2.016273906600755	2.2483541372767473	268.97265	270.98895	0.903850000000034	2.9201000000000477	0.34816516955643506	2.8722000000000207	11.272201467398537	15
75	5454990	272.7495	1.5685538579134737	1.8683508207751025	271.8928	273.46135000000004	1.1925999999999704	2.761199999999974	0.3352273679623214	2.9830499999999915	12.40576805465667	15
76	5514651	275.73255	1.7011479026723655	2.384650466075321	274.65395	276.3551	7.024699999999996	8.72584999999998	0.11685928972923705	8.557299999999998	18.93694877982471	15
77	5685797	284.28985	1.8260707447432447	2.6518182106801333	283.3798	285.2059	3.9224000000000387	5.748450000000048	0.18031013342949898	5.545999999999992	16.188022156350588	15
78	5796717	289.83585	1.4979116807226092	2.0282338118915177	289.12825000000004	290.62620000000004	5.974750000000029	7.472649999999987	0.13804337322786814	7.244100000000003	12.479794477756528	15
79	5941599	297.07995	1.247632656728849	2.4692748882537607	296.6009	297.84855	5.89670000000001	7.144299999999987	0.12895405367067692	7.754700000000013	19.50646681948255	15
80	6096693	304.83465	1.7405957043072209	1.8725759364875714	303.7452	305.48580000000004	12.856499999999983	14.597100000000012	0.06567713122290819	15.225999999999997	10.928742927786061	15
81	6401213	320.06065	2.2469068751926535	1.9736090246009539	318.34235	320.58925	7.8901500000000055	10.137099999999975	0.10872578812605664	9.197450000000003	11.941486982732414	15
82	6585162	329.2581	1.6598990211005789	2.130307351260747	328.47945000000004	330.13935000000004	35.92755000000005	37.58745000000005	0.026015109575641515	38.43920000000003	15.475872735287112	15
83	7353946	367.69730000000004	2.403888108889526	1.855978858351266	366.06690000000003	368.4708					12.036076060008128	15
0	180179	9.00895	0.9479814277612255	3.266978723885874	8.5623	9.5103	3.716099999999999	4.66405	0.20865936358894102	4.7925	24.771996509827847	16
1	276029	13.80145	1.0460300191677874	3.2571492339976054	13.2264	14.272400000000001	4.3126999999999995	5.358750000000001	0.1790718704952233	5.584349999999999	30.343727739536163	16
2	387716	19.3858	1.1031956263044762	2.558858323869025	18.585150000000002	19.68835	1.2444500000000005	2.3476500000000016	0.44240936138208636	2.2603500000000025	12.936312910384665	16
3	432923	21.646150000000002	1.2223361095913279	2.7077746934289095	20.932750000000002	22.1551	1.3306999999999967	2.5529999999999973	0.39630642412713524	2.523299999999999	15.020876691716618	16
4	483389	24.16945	1.1164069314865221	2.712851545456818	23.4858	24.6022	0.4002999999999979	1.5167000000000002	0.49227133996258704	2.0314000000000014	13.396015523144428	16
5	524017	26.200850000000003	1.531369429281159	3.404315482661275	25.0025	26.53385	1.5061999999999998	3.037600000000001	0.3910221318526632	2.5573999999999977	24.210418627320784	16
6	575165	28.75825	1.1484729111282679	2.7207423735081147	28.040100000000002	29.188550000000003	3.888349999999999	5.036850000000001	0.18601709497102772	5.375850000000003	17.689890502214993	16
7	682682	34.134100000000004	1.3266560635839006	2.986348823653792	33.0769	34.40355	2.278649999999999	3.6052999999999997	0.2815473844247987	3.5517999999999996	15.753347428718657	16
8	753718	37.685900000000004	1.374016074222501	2.917221980835066	36.6822	38.056200000000004	3.8385999999999996	5.212600000000002	0.20766275568476794	4.8155	25.607143711960973	16
9	850028	42.501400000000004	1.015900921958685	3.0175214549137976	41.894800000000004	42.9107	3.7358000000000047	4.7517	0.20681881637591393	4.835149999999999	26.136058720345346	16
10	946731	47.33655	1.1218506439683436	3.7819464458155387	46.646550000000005	47.7684	6.803100000000001	7.924950000000003	0.1256036826999767	7.9615500000000035	29.06015400004329	16
11	1105962	55.298100000000005	1.1639283563633567	3.311973121425847	54.5715	55.735400000000006	2.926549999999999	4.090499999999999	0.24352230664328847	4.106400000000001	29.298265252931095	16
12	1188090	59.404500000000006	1.1159939491178026	3.2611147757843924	58.661950000000004	59.777950000000004	3.594850000000001	4.710850000000001	0.1716163687692531	5.826950000000004	27.119424024335736	16
13	1304629	65.23145000000001	2.268980162860069	2.757107376226525	63.37285	65.6418	2.847999999999999	5.116999999999997	0.24977208297428638	4.003649999999993	21.591073746973336	16
14	1384702	69.2351	1.2745118464566536	3.222559601879352	68.4898	69.76435000000001	1.6803000000000026	2.954800000000006	0.23735209997270457	4.213149999999999	17.470464960692937	16
15	1468965	73.44825	2.3098098712753274	3.2953191404943905	71.44465000000001	73.75445	1.7106500000000011	4.020499999999998	0.36469730123997024	2.7420000000000044	18.69130490149296	16
16	1523805	76.19025	1.1375657824825962	2.3740985150487024	75.4651	76.6027	4.871550000000013	6.009100000000004	0.1500622758444755	6.663899999999997	12.268786369097967	16
17	1657083	82.85415	1.710005782017624	2.5956992745655043	81.47425	83.18425	5.426500000000004	7.13655	0.16170109552492204	6.184250000000006	14.62210989794229	16
18	1780768	89.03840000000001	0.9155306259925944	3.5625458541087482	88.6108	89.5263	1.9017000000000053	2.8172500000000014	0.3282239800439819	3.046700000000001	32.21873068387079	16
19	1841702	92.08510000000001	1.0733805737235584	3.327945601724995	91.42800000000001	92.5014	3.3339	4.407249999999991	0.22275683863494625	4.489199999999997	21.879776715007203	16
20	1931486	96.57430000000001	1.13042791448239	3.318242311233522	95.8353	96.9657	4.085650000000001	5.216099999999997	0.1934404348540975	5.169550000000001	19.713189318999703	16
21	2034877	101.74385000000001	1.0847908895360423	3.3272260983868414	101.05135	102.13615	0.8131000000000057	1.8978500000000054	0.3423895365757628	2.9206499999999953	27.005694154560654	16
22	2093290	104.6645	2.2465810431971214	2.399033815570972	102.9492	105.1958	3.8801500000000004	6.1267	0.1984422285062263	5.039249999999996	14.294921328552336	16
23	2194075	109.70375	1.2457917376987637	3.205347621327153	109.0759	110.3217	1.9714999999999918	3.2172999999999945	0.2437508378935048	4.102550000000008	21.15596609741167	16
24	2276126	113.80630000000001	1.9447178786455654	2.6667319330787134	112.2932	114.23795000000001	4.159549999999996	6.1042500000000075	0.19276551039487996	5.187650000000005	14.442016715614418	16
25	2379879	118.99395000000001	1.0427097965094727	3.4108980199068277	118.39745	119.44015	1.5181500000000057	2.560850000000002	0.27523567054290315	3.6332499999999897	28.562233150310497	16
26	2452544	122.6272	2.228245802613511	2.6257405526948414	120.95830000000001	123.18655000000001	2.619499999999988	4.847749999999991	0.25970990403718985	3.850450000000009	13.491982296352974	16
27	2529553	126.47765000000001	1.1075818101017736	2.9106172207862	125.8061	126.9137	0.6625000000000085	1.7701000000000136	0.3618075907232525	2.7639000000000067	20.59550054125951	16
28	2584831	129.24155000000002	2.092868696815288	2.644095643954209	127.5762	129.66905	2.9765000000000157	5.069400000000002	0.2512310320570813	3.9803999999999746	17.11775097113985	16
29	2664439	133.22195	1.9541130562053761	3.198814827564938	132.64555000000001	134.5997	3.991500000000002	5.945599999999985	0.1616435920439022	6.186450000000008	20.214516647229253	16
30	2788168	139.4084	1.27707314338421	3.0720290697323236	138.59115	139.86825000000002	2.632499999999993	3.909549999999996	0.23368853991400246	4.279200000000003	21.69320151968326	16
31	2873752	143.6876	1.5227156473544194	3.5033186110263976	142.50075	144.02345	2.7474499999999864	4.270150000000001	0.25510529471039173	3.9199499999999996	20.566058982554864	16
32	2952151	147.60755	1.2780164732242703	2.770013403305711	146.77085	148.04885000000002	3.7279000000000053	5.005900000000025	0.18703300197319778	5.346650000000011	17.536700365537335	16
33	3059084	152.95420000000001	1.890590117793414	2.324487000787995	151.77675000000002	153.66735	5.472300000000018	7.362899999999996	0.13765477558830236	7.2645499999999865	13.957750976804828	16
34	3204375	160.21875	1.6110763682086486	3.0445455699196557	159.13965000000002	160.75075	3.0373500000000035	4.648399999999981	0.22529118886160304	4.438700000000011	22.40931219010089	16
35	3293149	164.65745	1.4328436237276765	3.2407139003493484	163.78810000000001	165.22095000000002	7.14855	8.581400000000002	0.12027904738994477	8.313999999999993	17.16558541122781	16
36	3459429	172.97145	1.0337802422230133	2.7241638780766646	172.36945	173.40325	1.1522000000000219	2.1859500000000196	0.2664073634995276	3.7536499999999933	11.823849132815823	16
37	3534502	176.7251	2.985500723993848	2.6464430222683344	174.55545	177.54095	4.006599999999992	6.9920999999999935	0.1555960105182899	6.426900000000018	15.225616268995065	16
38	3663040	183.15200000000002	2.219368711987953	2.5235714460811103	181.5475	183.76685	0.928750000000008	3.1480999999999995	0.27633087859403	3.61884999999998	16.017435363913044	16
39	3735417	186.77085	2.558072985743056	2.3624900830771285	184.6956	187.2537	0.880299999999977	3.4383499999999856	0.4521715538875415	2.211550000000017	14.644105744692036	16
40	3779648	188.9824	1.5273371019791346	2.4610553758509734	188.13395	189.6613	2.7894000000000005	4.316699999999997	0.21236833163438684	4.7087999999999965	14.199775623300498	16
41	3873824	193.6912	1.8721953603381758	2.6657230969040846	192.45065	194.32285000000002	2.8628999999999962	4.735100000000017	0.23540489642184612	4.2479999999999905	13.032957675290017	16
42	3958784	197.9392	1.264230843333807	2.3718128625754087	197.18575	198.45000000000002	2.3979500000000087	3.662149999999997	0.27297419029030745	3.663350000000008	14.153177831474387	16
43	4032051	201.60255	2.200464022388752	2.9733367887826976	200.8479	203.04835	2.713300000000004	4.913749999999993	0.19972836941759214	5.006799999999998	16.185049152917774	16
44	4132187	206.60935	1.3189528103096877	2.6867839038618264	205.76165	207.0806	0.8695000000000164	2.1884500000000173	0.2999310158663502	3.334100000000006	17.587558697360535	16
45	4198869	209.94345	2.978999629031285	2.2599320332774777	207.95010000000002	210.9291	2.7818499999999915	5.7608499999999765	0.23262035195459319	4.298849999999987	11.397517078398582	16
46	4284846	214.2423	1.0907938700992614	3.5019046017269027	213.711	214.80180000000001	1.6496500000000083	2.74045000000001	0.36166365280289137	2.765000000000015	23.381910486180246	16
47	4340146	217.00730000000001	1.186699884481216	3.0622503079511674	216.4514	217.6381	2.8368499999999983	4.02355	0.2438072947142584	4.101599999999991	15.323518785499317	16
48	4422178	221.1089	1.4551681103849785	3.152703409021848	220.47500000000002	221.93015	2.6678500000000156	4.123050000000006	0.23878031017562287	4.187950000000001	19.09927006139643	16
49	4505937	225.29685	1.1985020914154594	2.988128409507855	224.598	225.7965	2.56604999999999	3.7645499999999856	0.21953896816684929	4.555000000000007	24.150301903440933	16
50	4597037	229.85185	2.245546938580321	2.244086414270404	228.36260000000001	230.60815000000002	2.271250000000009	4.516800000000018	0.25658789418315237	3.8973000000000013	12.996660832488908	16
51	4674983	233.74915000000001	1.5611426445270424	3.10474882776154	232.87935000000002	234.44050000000001	2.9181500000000256	4.4792500000000075	0.22408963585434144	4.462500000000006	21.693427116864903	16
52	4764233	238.21165000000002	1.6832934925399257	2.7937696737879385	237.35865	239.04195	1.7355000000000018	3.418799999999976	0.2604912865664647	3.838899999999995	13.953352352972292	16
53	4841011	242.05055000000002	1.8705220400609543	2.392998087315977	240.77745000000002	242.64795	4.718649999999997	6.589200000000005	0.16516367720410946	6.0545999999999935	13.861425570048613	16
54	4962103	248.10515	1.29879941050238	2.9369875633912965	247.3666	248.6654	4.603350000000006	5.902150000000006	0.17122261508300013	5.840350000000001	18.776896800044995	16
55	5078910	253.9455	1.3678646787770559	3.062806858237309	253.26875	254.63665	14.20935	15.577200000000005	0.06327011594248735	15.805250000000028	20.56488324225789	16
56	5395015	269.75075000000004	1.5030104373671116	2.4072637693024586	268.84595	270.34895	14.388000000000034	15.89100000000002	0.06377429003271626	15.680299999999988	13.676506572111672	16
57	5708621	285.43105	1.8385310931472574	3.08475259426206	284.737	286.57550000000003	2.942649999999958	4.781199999999956	0.20305186960008967	4.924849999999992	21.37777137519494	16
58	5807118	290.3559	1.3179271975140554	3.048881065383826	289.51815	290.8361	31.54140000000001	32.85930000000002	0.030428941574910728	32.86345	15.88474251322442	16
59	6464387	323.21935	1.761172125619231	2.276368077974059	322.37745	324.13865000000004	7.366399999999999	9.127549999999985	0.1102086249269871	9.073699999999974	15.060736363191282	16
60	6645861	332.29305	1.4942148597009945	2.2110417043951642	331.505	332.99925	3.6818000000000097	5.176000000000045	0.18713625390646887	5.3437000000000126	14.817392828491473	16
61	6752735	337.63675	2.087556871276675	2.646597348443386	336.68100000000004	338.76855	3.3383499999999913	5.425899999999956	0.18128257421255337	5.516250000000014	14.792698430424299	16
62	6863060	343.153	1.9413280893362594	2.158597083127079	342.1069	344.04825	7.896500000000003	9.837850000000003	0.10157801445455145	9.844650000000001	15.524565417216495	16
63	7059953	352.99765	1.8577396880038548	2.2506162413302135	351.94480000000004	353.80255	3.8696500000000356	5.727400000000046	0.1840959508095629	5.431949999999972	13.205882337348287	16
64	7168592	358.4296	1.6499690253807233	2.19141810347511	357.67220000000003	359.32215	5.4053499999999985	7.055349999999976	0.13971651519067796	7.157350000000008	12.456330103689764	16
65	7311739	365.58695	1.9449590229173657	2.46197800531243	364.7275	366.6725	5.210199999999986	7.155149999999992	0.1422566167108842	7.029550000000029	16.243676527635554	16
66	7452330	372.61650000000003	1.4046547223898118	2.3104944741695483	371.8827	373.28735	5.637999999999977	7.0426499999999805	0.1450021387815467	6.896450000000016	17.157851778117028	16
67	7590259	379.51295000000005	1.208273783088103	2.5625840895416374	378.9253	380.13355	6.943449999999984	8.151700000000005	0.12150151573140894	8.230349999999987	15.536921980469337	16
68	7754866	387.74330000000003	1.8554502069105394	2.2480385911046366	387.077	388.93245	5.4527499999999804	7.308199999999999	0.1383499007339463	7.228049999999996	15.7224074983215	16
69	7899427	394.97135000000003	2.009514526529238	2.3737164485916775	394.3852	396.39475000000004	5.93240000000003	7.941900000000032	0.1224657249052422	8.165549999999996	14.18707138643942	16
70	8062738	403.1369	1.6672187716582791	2.1308568201289866	402.32715	403.99435	12.899850000000015	14.567099999999982	0.06942540067134358	14.40395000000001	11.329835773017004	16
71	8350817	417.54085000000003	1.9614532933724114	1.8277283772136776	416.8942	418.85565					10.893809771925207	16
0	164870	8.243500000000001	0.9851465459672036	3.525829978995425	7.7620000000000005	8.74715	1.2268500000000007	2.2119999999999997	0.3844379517145932	2.6012000000000004	28.734545553731174	17
1	216894	10.844700000000001	1.1981155049659502	2.6128934422740393	9.974	11.1721	2.9548500000000004	4.1530000000000005	0.2603353118817037	3.841199999999999	18.683967623958246	17
2	293718	14.6859	1.0196192642029958	3.5971163999854205	14.127	15.146600000000001	1.34835	2.3679500000000004	0.396510705789056	2.522000000000002	32.340731625141004	17
3	344158	17.207900000000002	0.9931841955900688	2.6873481581842427	16.4949	17.4881	1.8128000000000029	2.806000000000001	0.3581854325984562	2.79185	12.958439227093805	17
4	399995	19.999750000000002	1.204593243980108	3.6412221337707074	19.30095	20.50555	5.339949999999998	6.544549999999997	0.15173355587588197	6.5905	29.92041827774861	17
5	531805	26.59025	1.2201247755275428	3.763363886957137	25.8455	27.0656	1.406950000000002	2.627100000000002	0.38467456531774136	2.599599999999999	32.336359490712574	17
6	583797	29.18985	1.0920123453972337	2.5291429684360143	28.472550000000002	29.564600000000002	1.8637499999999996	2.9557499999999983	0.3570535937444207	2.8007000000000026	15.983886614994626	17
7	639811	31.990550000000002	0.9944793811331969	3.7947437831415094	31.428350000000002	32.4228	5.975299999999997	6.969799999999999	0.1415698682692376	7.063649999999999	31.900394627836025	17
8	781084	39.0542	1.101868081615941	3.6380416062005807	38.3981	39.499950000000005	5.978449999999995	7.080300000000001	0.1459736809453256	6.850549999999998	32.33765942937748	17
9	918095	45.90475	0.9308318619621336	3.623673990736016	45.47845	46.40925	4.005650000000003	4.936500000000002	0.18103971106062103	5.5236500000000035	34.59941002987553	17
10	1028568	51.4284	1.4397018128025578	3.117492962019405	50.414950000000005	51.85465	1.5000999999999962	2.939799999999998	0.38249694002448037	2.6143999999999963	26.389309862290677	17
11	1080856	54.0428	1.1054492564556306	3.074164178129454	53.35475	54.4602	6.11985	7.225300000000004	0.14295823475171715	6.995050000000006	24.296426983049855	17
12	1220757	61.037850000000006	0.9685105922006187	3.786059844881283	60.58005	61.548550000000006	6.3045999999999935	7.273099999999992	0.1361173876350966	7.346599999999995	33.344389444968485	17
13	1367689	68.38445	1.0499085323899753	3.822206093297048	67.8531	68.903	3.2780499999999932	4.327950000000001	0.21395408545326158	4.673900000000003	33.20253847179808	17
14	1461167	73.05835	1.2551178703497397	3.1452052368597805	72.1811	73.4362	3.197950000000006	4.453100000000006	0.23084292293308986	4.331950000000006	26.67462126734732	17
15	1547806	77.39030000000001	1.1073157157894458	2.869846011514987	76.63415	77.74145	1.3944000000000045	2.5016999999999996	0.38151920949219814	2.6210999999999984	23.258758963738366	17
16	1600228	80.01140000000001	1.2714957616192057	2.364206795000115	79.1359	80.40735000000001	2.7951499999999925	4.066649999999996	0.25385542933299476	3.9392500000000017	17.56712693524325	17
17	1679013	83.95065000000001	1.154816597047006	2.984692599203864	83.2025	84.35735000000001	2.7981499999999926	3.9529500000000013	0.2613900724050502	3.825699999999998	24.816574560996887	17
18	1755527	87.77635000000001	1.0447454413019122	2.2230167681973825	87.15545	88.20020000000001	0.40625	1.4510000000000076	0.6363144666093975	1.5715500000000022	11.65478633574603	17
19	1786958	89.34790000000001	1.0288357951408253	2.7090378940240747	88.60645000000001	89.6353	2.914650000000009	3.9435000000000002	0.2721236529879184	3.6747999999999905	20.52045874410624	17
20	1860454	93.0227	0.9111800817563898	3.11626373930201	92.55000000000001	93.46115	4.562950000000001	5.4741499999999945	0.1786703353642193	5.596900000000005	28.2251913318756	17
21	1972392	98.6196	1.0785551441226038	3.330648458562397	98.02415	99.1027	2.847200000000001	3.9257999999999953	0.23000138000827972	4.3478000000000065	28.36303784282514	17
22	2059348	102.96740000000001	1.3573329884305947	2.6454292753015096	101.9499	103.30725000000001	4.585049999999995	5.942400000000006	0.1875117194824677	5.332999999999998	19.18566381554247	17
23	2166008	108.30040000000001	0.8585818047774956	3.5545230266434515	107.8923	108.7509	4.30865	5.167199999999994	0.18187935942089628	5.498149999999995	32.64310582206299	17
24	2275971	113.79855	1.161108046906651	3.0879824952860666	113.0595	114.2206	4.4095999999999975	5.570700000000002	0.18002124250661566	5.5549000000000035	28.039308010276663	17
25	2387069	119.35345000000001	1.1983543435971487	3.0789170393748186	118.63025	119.82860000000001	0.5180500000000023	1.7164000000000073	0.40423639744522644	2.473799999999997	25.853651987093144	17
26	2436545	121.82725	1.8815902951675236	1.816685220629493	120.34660000000001	122.2282	2.1375500000000045	4.019149999999996	0.32622702138418175	3.065349999999995	11.636826848740466	17
27	2497852	124.8926	0.9583002216662048	3.1430320166087533	124.36580000000001	125.3241	4.727350000000001	5.685649999999995	0.17560033364063352	5.694750000000013	28.58584505818684	17
28	2611747	130.58735000000001	1.0936612506602192	3.4738326548526572	130.0514	131.14505	3.132550000000009	4.226200000000006	0.22256100953673996	4.493149999999986	25.669320305246313	17
29	2701610	135.0805	1.1972988042764134	3.363168249269485	134.2776	135.47490000000002	5.0765499999999975	6.27385000000001	0.15997696331728228	6.2509000000000015	24.21550585705254	17
30	2826628	141.3314	1.1248281937356572	2.686559697553191	140.55145000000002	141.6763	0.6582500000000095	1.783050000000003	0.5809393789758035	1.721350000000001	18.366723304726317	17
31	2861055	143.05275	1.1253441768246237	2.0913953343295812	142.33455	143.4599	2.4003999999999905	3.525749999999988	0.27217549876160074	3.67410000000001	12.295125044492606	17
32	2934537	146.72685	1.2364827488416574	2.78209956486085	145.8603	147.0968	4.990899999999982	6.227399999999989	0.1684778030494485	5.9354999999999905	24.57620399974718	17
33	3053247	152.66235	0.9229358474880225	3.1888473626624574	152.0877	153.01065	2.481650000000002	3.4046000000000163	0.29126920556324054	3.4332500000000152	23.95408700209903	17
34	3121912	156.09560000000002	0.9459334621978458	2.183064676132494	155.49225	156.4382	5.644499999999994	6.590399999999988	0.15412357628346454	6.48829999999998	11.361763444485641	17
35	3251678	162.5839	0.9251510750760092	3.6553495283669335	162.08270000000002	163.00785000000002	0.7291000000000167	1.6542500000000189	0.36895603888796574	2.7103500000000054	28.231656881521086	17
36	3305885	165.29425	2.0685042945661816	2.4201939033255986	163.73690000000002	165.80540000000002	2.7518499999999904	4.820349999999991	0.2716099680858292	3.681749999999994	12.36756684926032	17
37	3379520	168.976	0.9380939545521048	3.36327260215754	168.55725	169.49535	3.1135500000000036	4.051649999999995	0.19583268055773118	5.106400000000008	29.761909546446038	17
38	3481648	174.0824	1.8346985718077982	3.051942180313908	172.60895000000002	174.44365000000002	2.921800000000019	4.756500000000017	0.2709953659792417	3.690100000000001	16.078274990963408	17
39	3555450	177.7725	0.8189470048138406	3.6950782378611713	177.36545	178.1844	2.673400000000015	3.4923499999999876	0.2727768685215496	3.6659999999999973	26.89285463004546	17
40	3628770	181.4385	1.0719142896190985	2.146813190502968	180.85775	181.92965	3.258250000000004	4.330150000000003	0.22123893805309686	4.52000000000001	11.180297877739806	17
41	3719170	185.95850000000002	1.2155670020709746	3.1445118267826757	185.1879	186.4035	6.672499999999985	7.888049999999993	0.13188958204191456	7.582099999999997	26.136657969104178	17
42	3870812	193.5406	0.8400709527404979	2.9885763944219654	193.07595	193.91605	0.8452500000000214	1.6853000000000122	0.4204153703859403	2.378600000000006	19.016052918376467	17
43	3918384	195.91920000000002	1.6527565312301509	2.55616454767099	194.7613	196.41405	2.380049999999983	4.03279999999998	0.2569109032987373	3.8923999999999808	15.667363461674036	17
44	3996232	199.8116	2.317465585392574	2.649007124378688	198.79410000000001	201.11155000000002	1.1053999999999746	3.4228999999999985	0.31109037175299276	3.2145000000000152	12.39485522579629	17
45	4060522	203.0261	1.2048630064269064	2.763807012757818	202.217	203.42185	2.5260999999999854	3.730950000000007	0.2196571152431057	4.5525499999999965	17.40887053163344	17
46	4151573	207.57865	2.1071245469246525	2.9537826567975056	205.94795000000002	208.05505000000002	3.091949999999997	5.199100000000016	0.23624744557449398	4.232850000000013	18.250580312173838	17
47	4236230	211.81150000000002	1.0548573524135632	2.856970883396869	211.14700000000002	212.20185	3.4883000000000095	4.543149999999997	0.19918731575173312	5.020399999999995	20.321339029801322	17
48	4336638	216.83190000000002	1.5446267061528751	2.4409747610932975	215.6902	217.2348	7.744850000000014	9.289500000000004	0.11150198752292773	8.96844999999999	13.279010616845364	17
49	4516007	225.80035	1.2160356827833225	2.9929354214820947	224.97965000000002	226.19570000000002	7.67595	8.89194999999998	0.11389651362771788	8.779899999999998	21.864522769730947	17
50	4691605	234.58025	1.0406822857918685	3.1633848678060232	233.8716	234.91230000000002	8.289200000000022	9.329850000000022	0.10965994451206804	9.119100000000003	20.757049555697726	17
51	4873987	243.69935	0.931214238849422	3.3488657399135455	243.2015	244.1327	3.9696500000000015	4.900849999999991	0.18648018648018608	5.362500000000011	26.774675247752377	17
52	4981237	249.06185000000002	1.2543141313991977	2.565030455689911	248.1023	249.35665	3.9699500000000114	5.224250000000012	0.1899804320155024	5.2637	12.992079747847441	17
53	5086511	254.32555000000002	1.456896467187442	2.4676187875639624	253.3266	254.7835	4.663749999999993	6.1206499999999835	0.17000153001377052	5.8822999999999865	11.894368533592953	17
54	5204157	260.20785	1.1083594374825247	2.8194743774657507	259.44725	260.5556	16.504249999999956	17.612599999999986	0.052186891696543655	19.161900000000003	18.786027009761572	17
55	5587395	279.36975	2.964435647221748	2.143139154011406	277.05985000000004	280.02430000000004	5.945750000000032	8.910200000000032	0.13389838451599106	7.468349999999986	11.396525374987167	17
56	5736762	286.8381	1.724083920736844	2.6876230202225138	285.97	287.6941	11.27064999999999	12.994699999999966	0.07802837892141365	12.815850000000012	17.406073265612235	17
57	5993079	299.65395	1.1344661795094144	2.6321128196800405	298.9647	300.09915	15.921899999999994	17.05635000000001	0.05913852904736703	16.909449999999993	17.72959805130984	17
58	6331268	316.5634	0.9671756303859875	2.725434731438476	316.02105	316.98825	21.37560000000002	22.342750000000024	0.044728420214562255	22.35714999999999	19.403778907975713	17
59	6778411	338.92055	1.7811039045798127	2.2664986839570975	338.3638	340.1449					14.77075730194649	17
0	162842	8.142100000000001	1.0944794990927476	3.5607445267781905	7.6012	8.69565	1.6577000000000002	2.7522	0.37221767289510904	2.6866000000000003	32.17309083996622	18
1	216574	10.828700000000001	1.051540627739845	3.764772169918267	10.35335	11.404900000000001	1.56025	2.6118000000000006	0.39326726443290866	2.5427999999999997	33.83042632329697	18
2	267430	13.371500000000001	1.0448691733316926	3.652469195101091	12.965200000000001	14.010050000000001	1.5495	2.5943499999999986	0.3791397319482094	2.637550000000001	33.99184137572428	18
3	320181	16.009050000000002	1.016003954629955	3.666088876016339	15.5595	16.5755	1.5085499999999996	2.5245500000000014	0.39121334819944076	2.556149999999999	33.54061685229803	18
4	371304	18.5652	0.996772289342311	3.742774487765587	18.08405	19.08085	1.4858000000000011	2.48255	0.4188657116528442	2.3873999999999995	33.4821948674631	18
5	419052	20.9526	0.9532066434095235	3.7335320721006795	20.56665	21.51985	1.5240500000000026	2.4772500000000015	0.39895473858490743	2.5065500000000007	34.92323314104278	18
6	469183	23.45915	0.9837959311575658	3.6695580084636745	23.043850000000003	24.02765	1.5351500000000016	2.5189500000000002	0.4031689076138446	2.4803500000000014	34.964710316607444	18
7	518790	25.939500000000002	0.9829123219805072	3.6791136390338224	25.562800000000003	26.54575	1.4866000000000028	2.4695	0.38820629282400687	2.575949999999999	34.51911523529341	18
8	570309	28.51545	1.0141377602009336	3.60317083995826	28.032300000000003	29.04645	1.5584999999999987	2.5725999999999978	0.3965578776222391	2.521699999999999	32.19136258136281	18
9	620743	31.03715	1.0412572863103415	3.621261019006262	30.6049	31.646150000000002	1.5687999999999995	2.610050000000001	0.3838255896520624	2.605349999999998	32.78344248334832	18
10	672850	33.6425	0.9677099197645556	3.7181241933960045	33.21495	34.18265	1.4870499999999964	2.454749999999997	0.4038201385103069	2.4763500000000036	32.46233881010964	18
11	722377	36.11885	1.0652027572849883	3.454970070005448	35.6697	36.7349	1.5167000000000002	2.5819000000000045	0.3840688251334634	2.6037000000000035	30.78043288117355	18
12	774451	38.722550000000005	0.9771043862057501	3.7028115127139287	38.251650000000005	39.228750000000005	1.595799999999997	2.572899999999997	0.3902058335772129	2.562749999999994	33.62241052862359	18
13	825706	41.2853	0.9890530694108457	3.682392345327006	40.8245	41.81355	1.50835	2.497399999999999	0.40604190352444347	2.4628000000000014	33.0256389380222	18
14	874962	43.7481	0.9906501053521468	3.520296853554491	43.32195	44.3126	1.5594999999999999	2.550150000000002	0.38420162901490673	2.602800000000002	33.135375018824085	18
15	927018	46.3509	0.9779143819570484	3.658067755343552	45.8721	46.85	1.5585500000000039	2.536450000000002	0.3957574798163683	2.5268000000000015	32.36083006676394	18
16	977554	48.877700000000004	0.9851471888304223	3.4547863708563824	48.408500000000004	49.39365	1.453400000000002	2.4385499999999993	0.3830243603493186	2.6107999999999976	31.661105155367242	18
17	1029770	51.4885	1.0851274843014254	3.054671442104784	50.847100000000005	51.9322	1.5003499999999974	2.585499999999996	0.4190500136191254	2.38635	26.919095438891336	18
18	1077497	53.87485	0.9601618136023637	3.531672284761793	53.4326	54.39275	1.4385499999999993	2.398700000000005	0.41202282606456375	2.4270500000000013	33.404672410419536	18
19	1126038	56.3019	1.0247647027860163	3.4992925989992827	55.831300000000006	56.85605	1.5793999999999997	2.6041999999999987	0.3941197335750598	2.537300000000002	32.47244268746465	18
20	1176784	58.839200000000005	0.9752306321531069	3.5387941064264297	58.43545	59.410700000000006	1.5024999999999977	2.4776999999999987	0.3757562093713603	2.661299999999997	33.056601439459804	18
21	1230010	61.5005	1.0731148372607073	3.295169805719947	60.91315	61.986250000000005	1.5867999999999967	2.6599000000000004	0.3859960628401593	2.5906999999999982	30.671697319918103	18
22	1281824	64.0912	0.9797875351157156	3.4896502696760763	63.573100000000004	64.55285	1.5311999999999983	2.511000000000003	0.39428289797929866	2.5362500000000097	29.706324762379868	18
23	1332549	66.62745000000001	1.0898553986634711	3.2246674808409956	66.08405	67.17395	1.533600000000007	2.6234500000000054	0.3861227484217235	2.5898499999999984	30.03357620408582	18
24	1384346	69.21730000000001	1.00990384328214	3.2129420624952836	68.70750000000001	69.7174	1.4587000000000074	2.468599999999995	0.3961572744379527	2.524249999999995	29.686292431264583	18
25	1434831	71.74155	1.0663494687197614	3.2668763170426587	71.1761	72.24245	1.4756500000000017	2.5420000000000016	0.3995844321905217	2.502600000000001	29.515044451100955	18
26	1484883	74.24415	1.0525619529843215	3.3705454263916828	73.71815000000001	74.7707	1.5621500000000026	2.614750000000001	0.37703836365350246	2.652249999999995	31.33203600797653	18
27	1537928	76.8964	1.0509032048069291	3.3564600667969593	76.33290000000001	77.38380000000001	1.5570999999999913	2.60799999999999	0.3827311696264533	2.612800000000007	30.184203960820017	18
28	1590184	79.5092	1.0806805758344824	3.180423276271352	78.94085	80.02155	1.6073999999999984	2.6881000000000057	0.3752134026227421	2.665149999999997	28.87552856578918	18
29	1643487	82.17435	1.023990513446473	3.3183598762857613	81.62895	82.65295	1.446700000000007	2.4706500000000062	0.4104079454978251	2.4365999999999985	26.77878696751597	18
30	1692219	84.61095	0.986702737917169	3.341893235933817	84.09965000000001	85.08635000000001	1.4415499999999923	2.4282499999999914	0.37981654860702213	2.632850000000005	31.333149973331054	18
31	1744876	87.24380000000001	1.1223617148765597	2.8806443276929414	86.52785	87.6502	1.52055	2.6428999999999974	0.40395879620278785	2.4754999999999967	24.319698373767444	18
32	1794386	89.7193	1.0681167916589185	3.226103003271259	89.17075	90.2389	1.4613000000000085	2.5294000000000096	0.3846523704202327	2.5997500000000002	28.746682625199448	18
33	1846381	92.31905	1.0870357483679896	3.0760691401396763	91.70020000000001	92.7872	1.5369500000000045	2.6239999999999952	0.3814173468609362	2.6217999999999932	27.59761563818418	18
34	1898817	94.94085	1.0663427105388024	3.163238793144803	94.32415	95.3905	1.4849499999999978	2.5512999999999977	0.37694598364054394	2.6529000000000025	27.735284086293944	18
35	1951875	97.59375	1.2314093678471634	2.7611711436678092	96.87545	98.10685000000001	1.5240500000000026	2.7554500000000104	0.38959774033310623	2.566749999999999	23.094204858831365	18
36	2003210	100.1605	0.9951542416521815	3.2696314457239204	99.63095	100.62610000000001	1.5190000000000055	2.5141500000000008	0.3907852830262397	2.55895000000001	29.821309728659234	18
37	2054389	102.71945000000001	1.0166631035824774	3.010468614193311	102.14505000000001	103.16170000000001	1.4553499999999957	2.471999999999994	0.397353624858443	2.5166499999999985	27.466861366436092	18
38	2104722	105.23610000000001	1.1024519015899976	3.0464396166582226	104.61710000000001	105.71955	1.5350000000000108	2.637500000000003	0.3759539832324533	2.6598999999999933	26.200801430230484	18
39	2157920	107.896	1.102910168126179	3.06761870713364	107.25455000000001	108.3575	1.560200000000009	2.6631	0.38499297387822534	2.597450000000009	25.79778117628941	18
40	2209869	110.49345000000001	1.0915099743623053	2.9028497338730226	109.91765000000001	111.00915	1.5170499999999976	2.608549999999994	0.3721553376379302	2.6870499999999993	26.12589551520751	18
41	2263610	113.18050000000001	1.0967440029093996	2.9084426025106644	112.52625	113.623	1.507000000000005	2.603750000000005	0.39070130884938464	2.5595	23.84134635180129	18
42	2314800	115.74000000000001	1.1377915443169186	2.9134263499349196	115.12995000000001	116.26775	1.4810499999999962	2.618799999999993	0.36513674371052035	2.7386999999999944	24.897805279641652	18
43	2369574	118.4787	1.2405526621556842	2.748810320709687	117.74875	118.9893	1.4405500000000018	2.6811000000000007	0.38647342995169	2.5875000000000057	22.542115239674366	18
44	2421324	121.06620000000001	1.1062693984587677	2.8524849889473316	120.42985	121.5361	1.5047500000000014	2.611000000000004	0.3709749220952665	2.695599999999999	25.76793939920433	18
45	2475236	123.76180000000001	1.1613103999505285	2.7520414561104047	123.04090000000001	124.2022	1.5126000000000062	2.6739000000000033	0.3814100730400297	2.621849999999995	24.506872503526957	18
46	2527673	126.38365	1.1132762936797227	2.7428885129464717	125.71480000000001	126.82805	1.4810000000000088	2.594300000000004	0.3925494121572535	2.547450000000012	21.49853677997699	18
47	2578622	128.93110000000001	1.1953484053151218	2.834687108512991	128.30905	129.5044	1.578800000000001	2.7741499999999917	0.3610108303249121	2.769999999999982	23.70756256962397	18
48	2634022	131.7011	1.093701739445771	3.0972826100687634	131.0832	132.17695	1.4319500000000005	2.525650000000013	0.40927415229091046	2.4433500000000095	27.148485947951247	18
49	2682889	134.14445	1.1927874087253587	2.4162246067141417	133.6089	134.80165	1.4956000000000245	2.6884000000000015	0.34193294694910203	2.9245500000000106	18.599535890585855	18
50	2741380	137.06900000000002	1.3439780492512043	2.882254694867086	136.29725000000002	137.64125	1.6158000000000072	2.9598000000000013	0.3458592007193885	2.8913499999999885	24.762779852997156	18
51	2799207	139.96035	1.2497278293981915	2.595275746815851	139.25705000000002	140.5068	1.3646999999999991	2.614399999999989	0.3753049352598981	2.664500000000004	21.115858051645297	18
52	2852497	142.62485	1.2064623194203015	2.4332316646506413	141.87145	143.07795000000002	1.4455000000000098	2.6519499999999994	0.38718420288452166	2.5827500000000043	19.043702981333087	18
53	2904152	145.2076	1.1494885072172154	3.0399609272442234	144.5234	145.6729	1.4937500000000057	2.6432499999999948	0.37129861691265115	2.693250000000006	25.899278609747313	18
54	2958017	147.90085000000002	1.254740054498357	2.4290816664073382	147.16670000000002	148.42145	1.6051999999999964	2.8599499999999978	0.344477169775576	2.9029499999999757	18.791798721763644	18
55	3016076	150.8038	1.317585531982314	2.8998623994412824	150.0266	151.3442	1.6697499999999934	2.987349999999992	0.35928573994897817	2.7833000000000254	24.33654121171341	18
56	3071742	153.58710000000002	1.118419612368662	2.8454360982333107	153.01395	154.13240000000002	1.5235500000000002	2.6419500000000085	0.35432722118876825	2.822249999999997	23.161693744371348	18
57	3128187	156.40935000000002	1.1914741490601795	2.6836960035761592	155.65595000000002	156.84740000000002	1.514599999999973	2.706099999999992	0.39245697690390857	2.5480499999999893	21.173901770157965	18
58	3179148	158.9574	1.0795922636130826	2.832408947030224	158.36205	159.44165	1.3947000000000003	2.4742999999999995	0.3791253577995553	2.637650000000008	20.88495866749774	18
59	3231901	161.59505000000001	1.2721070212857566	2.654506473623446	160.83635	162.10845	1.4627499999999998	2.734850000000023	0.38112661025993	2.6237999999999886	18.431217979075463	18
60	3284377	164.21885	1.3506362957012374	2.4009437349980054	163.57115000000002	164.92180000000002	1.7478999999999871	3.098549999999989	0.3089041624835878	3.2372500000000173	13.166338082509695	18
61	3349122	167.45610000000002	1.2897232301221462	3.045876196755632	166.6697	167.95945	1.781899999999979	3.0715999999999894	0.3374217603293235	2.9636500000000017	26.406816581490162	18
62	3408395	170.41975000000002	1.2147393377992557	3.0758212665593057	169.74135	170.95610000000002	1.4993000000000052	2.7140500000000145	0.3909762677405508	2.5576999999999828	26.062545649753105	18
63	3459549	172.97745	1.1961476558764699	2.5085618968007015	172.45535	173.6515	1.819250000000011	3.015350000000012	0.33502521064710183	2.9848499999999945	17.58154399171833	18
64	3519246	175.9623	0.9958474673440447	3.2670193976850577	175.47075	176.4666	1.6610499999999888	2.656899999999979	0.35379444542720556	2.82650000000001	30.04257712504345	18
65	3575776	178.7888	1.2730595648802119	2.6618828862210613	178.1276	179.4007	1.4194999999999993	2.6925500000000113	0.3487966515521463	2.8669999999999902	19.151280977706747	18
66	3633116	181.6558	1.3465793436073932	2.36916423291974	180.8202	182.16675	1.5466000000000122	2.8932000000000073	0.35129011293976997	2.846650000000011	19.17918547041331	18
67	3690049	184.50245	1.278914290701528	2.6069827640649557	183.7134	184.9923	1.492449999999991	2.771349999999984	0.36591836361307994	2.732849999999985	21.118408121366524	18
68	3744706	187.2353	1.2470462581767003	2.511408509875423	186.48475000000002	187.73180000000002	1.5841000000000065	2.831150000000008	0.3235670026370703	3.0905500000000075	19.475606894929964	18
69	3806517	190.32585	1.5029957982512192	2.195426982324637	189.3159	190.8189	1.4177000000000248	2.9207000000000107	0.3763289114686229	2.6572500000000048	16.214056270890367	18
70	3859662	192.9831	1.2167340198166903	2.5469498194357065	192.2366	193.45335	1.4242500000000007	2.640999999999991	0.40200196980965225	2.487549999999999	21.72619874083323	18
71	3909413	195.47065	1.3805135722586885	2.2897004290762837	194.8776	196.2581	1.766300000000001	3.1467999999999847	0.2976722033696499	3.3593999999999937	14.34535834219494	18
72	3976601	198.83005	1.289020909607108	2.8372703969399176	198.0244	199.3134	1.6015000000000157	2.890550000000019	0.350317913506505	2.8545500000000175	24.570998354640857	18
73	4033692	201.68460000000002	1.2468356449831044	2.5651238710760254	200.91495	202.1618	1.5938999999999908	2.8407499999999857	0.3517906142264119	2.8426000000000045	20.89142666622284	18
74	4090544	204.52720000000002	1.2933013835860183	2.6265814783675143	203.75565	205.049	1.4550999999999874	2.7484000000000037	0.39541320680110775	2.5289999999999964	18.560352809664536	18
75	4141124	207.05620000000002	1.2754680091316113	2.1435168357409715	206.50410000000002	207.77955	1.574150000000003	2.8496000000000095	0.2952116667650718	3.3873999999999853	14.438475018889651	18
76	4208872	210.4436	1.6690055372875185	2.809463793050199	209.3537	211.02270000000001	1.6233000000000004	3.292349999999999	0.33402922755741066	2.9937500000000057	24.990733529087176	18
77	4268747	213.43735	1.3115938306864352	2.4496668953215206	212.64600000000002	213.9576	1.5940999999999974	2.905699999999996	0.3373705340575552	2.964100000000002	17.775820193079596	18
78	4328029	216.40145	1.4322124561510514	2.6462343283607215	215.55175	216.98395000000002	1.5023999999999944	2.934650000000005	0.35287682834306533	2.8338500000000124	18.542076660455958	18
79	4384706	219.23530000000002	1.2942344216248953	2.175834473550161	218.48635000000002	219.78060000000002	1.7550500000000113	3.0492500000000007	0.3077775383952481	3.2490999999999985	13.734088695989639	18
80	4449688	222.48440000000002	1.453258371987613	2.782556515556852	221.53560000000002	222.98885	1.5739499999999964	3.0271999999999935	0.3616571128912675	2.7650500000000022	25.325637603402082	18
81	4504989	225.24945000000002	1.458587643757416	2.145405589558507	224.5628	226.0214	1.6151499999999999	3.0737000000000023	0.3165809259992088	3.1587499999999977	14.170290296731736	18
82	4568164	228.40820000000002	1.2594032087202651	2.900786853056058	227.63655	228.89595	1.5318499999999915	2.791249999999991	0.344003164829117	2.906949999999995	23.08484740860959	18
83	4626303	231.31515000000002	1.3031349533678034	2.4327139781695415	230.42780000000002	231.73095	1.5849999999999795	2.888149999999996	0.32873650125741866	3.0419499999999857	15.007977264245795	18
84	4687142	234.3571	1.5614059362171684	2.3499300617662513	233.31595000000002	234.87735	1.7406000000000006	3.302000000000021	0.3247438582817797	3.079350000000005	15.684940305267371	18
85	4748729	237.43645	1.2145928564873059	2.7056998904790213	236.61795	237.8325	1.2378999999999962	2.4524999999999864	0.39974416373521005	2.5015999999999963	20.094587629717964	18
86	4798761	239.93805	1.5363056964982302	1.9793997189821386	239.0704	240.60670000000002	1.817700000000002	3.3540000000000134	0.2969694269974892	3.367350000000016	12.70126989006806	18
87	4866108	243.30540000000002	1.432430422060797	2.6592599639491254	242.42445	243.85685	1.633749999999992	3.0661999999999807	0.3607243344636032	2.772199999999998	21.768916509564423	18
88	4921552	246.07760000000002	1.2403644339466002	2.1835572009664848	245.49065000000002	246.73100000000002	0.9454499999999939	2.1858000000000004	0.295063586202828	3.389099999999985	15.26772538658216	18
89	4989334	249.4667	2.2256119040160907	2.2015004918376437	247.6764	249.90205	1.7471500000000049	3.972750000000019	0.331466074447278	3.016900000000021	14.405162673196736	18
90	5049672	252.48360000000002	1.2832409939664882	2.3394789771500655	251.6492	252.93245000000002	1.6046500000000208	2.887900000000002	0.3712986169126551	2.6932499999999777	19.842957934187385	18
91	5103537	255.17685	1.3646189609942492	2.1929716305652196	254.53705000000002	255.9017	4.907249999999976	6.271849999999972	0.15529276568650996	6.439450000000022	15.853034810195888	18
92	5232326	261.6163	1.292866454145685	2.291087716294104	260.8089	262.1018	1.4067000000000007	2.6995500000000447	0.4016144902508139	2.489949999999965	20.07117441402669	18
93	5282125	264.10625	1.2587095049597323	2.3361530879461387	263.5085	264.7672	1.7982000000000085	3.0568999999999846	0.2930274127144558	3.4126500000000424	16.16353965914199	18
94	5350378	267.51890000000003	1.4263866144136061	2.54964600541075	266.56535	267.99175	4.821799999999996	6.248199999999997	0.15952525284752597	6.268599999999992	17.755750883915205	18
95	5475750	273.7875	1.527620907377219	2.452790677013631	272.8136	274.3412	1.5504999999999995	3.0781499999999937	0.33736484320968707	2.964150000000018	21.259195801097462	18
96	5535033	276.75165000000004	1.7611641965750606	1.8878888022852252	275.8917	277.6529	1.6218000000000075	3.382949999999994	0.2725389730731502	3.66919999999999	11.189865048344892	18
97	5608417	280.42085000000003	1.7433095524059143	2.467303333266969	279.27465	281.01795000000004	5.133449999999982	6.8767500000000155	0.14947906545688353	6.689899999999966	21.553366525925128	18
98	5742215	287.11075	1.5962934494428802	2.6254113053587638	286.15145	287.74775	1.4907499999999914	3.0870499999999765	0.32792798701404785	3.0494500000000357	19.176854353554987	18
99	5803204	290.16020000000003	1.435962134135794	1.9899338457522138	289.2385	290.67445000000004	2.1490499999999884	3.585050000000024	0.26727605607451754	3.741449999999986	11.178975543832841	18
100	5878033	293.90165	1.6673242249061355	2.324439552678591	292.8235	294.49085	4.81374999999997	6.481049999999982	0.15742081732888386	6.352399999999989	19.434521816031726	18
101	6005081	300.25405	1.6611089649280069	2.5339240448585336	299.30455	300.96565000000004	4.81819999999999	6.479300000000023	0.14702314879477785	6.801649999999995	21.23601382164766	18
102	6141114	307.0557	1.9187955443722198	2.003038566915416	305.7839	307.70265	1.5403499999999894	3.4591499999999655	0.30035441821349	3.329400000000021	15.340721035608016	18
103	6207702	310.3851	1.9675307541462594	1.6807320718495227	309.243	311.21055	1.4893000000000143	3.456800000000044	0.26958537768911295	3.7094000000000165	11.383984200146074	18
104	6281890	314.09450000000004	2.0466527814479547	2.0021265308330953	312.69985	314.7465	1.5626499999999623	3.609299999999962	0.3155619369191693	3.1689499999999953	15.262735434533186	18
105	6345269	317.26345000000003	1.7900363405451178	1.8470825039536205	316.3091	318.09915	1.4966499999999883	3.2866500000000087	0.31132765679239344	3.2120499999999765	13.178688030248424	18
106	6409510	320.4755	1.7105860651018565	1.8321133734276458	319.5958	321.30635	1.2280000000000086	2.938600000000008	0.3222687721559772	3.103000000000008	12.397647700630284	18
107	6471570	323.5785	1.6579028285230044	1.8693983851917704	322.53435	324.19225	1.5622999999999934	3.220199999999977	0.28633194462340034	3.4924500000000194	11.614967039035898	18
108	6541419	327.07095000000004	1.8417762940390037	1.8946434578067457	325.75460000000004	327.59635000000003	5.420199999999966	7.2620000000000005	0.1432439013908989	6.981099999999969	11.370594441747516	18
109	6681041	334.05205	1.7715004524394404	2.085447305146662	333.01655	334.78805	8.07125000000002	9.842750000000024	0.09660202381239905	10.351749999999981	16.41683084413631	18
110	6888076	344.4038	2.1457039754409344	1.774154281173086	342.8593	345.00505000000004	5.393300000000011	7.538999999999987	0.14740891971373124	6.7838500000000295	12.40739712716254	18
111	7023753	351.18765	1.2848852327159141	2.1219113899099327	350.39835	351.68325000000004	10.622500000000002	11.907399999999996	0.08328162932179602	12.007450000000006	15.975045269775611	18
112	7263902	363.1951	1.359755263160728	2.0383139476624095	362.3057	363.6655	5.4214999999999804	6.78125	0.1504788990963746	6.6454499999999825	12.720802444556618	18
113	7396811	369.84055	1.388987207432976	2.004755661056665	369.08695	370.47595	10.668549999999982	12.057500000000005	0.08374683332286473	11.940750000000035	12.223097077389527	18
114	7635626	381.78130000000004	1.2496777374905068	1.7744448475906207	381.1445	382.39415	4.734899999999982	5.9846	0.1549690836678083	6.4529	11.295534722747764	18
115	7764684	388.23420000000004	1.9538966343908106	1.8696505982297627	387.1291	389.083	10.119249999999965	12.073149999999998	0.0854178856510768	11.707149999999956	13.575821539960295	18
116	7998827	399.94135	1.4861279660370201	1.7421573316012537	399.20225	400.68835					12.228422368235957	18
0	66865	3.3432500000000003	1.289785484843247	4.218632953340421	2.62555	3.91535	1.3704	2.6602	0.3606202668589975	2.7729999999999997	23.453135517623657	19
1	122325	6.11625	1.4095406173930256	3.461485921182213	5.28575	6.6953000000000005	1.5354	2.9449500000000004	0.3814973772055316	2.6212500000000007	27.50003342838785	19
2	174750	8.7375	1.180128943799816	3.8912205388607433	8.2307	9.41085	1.5824499999999997	2.762549999999999	0.368670390237608	2.7124500000000005	36.74154558923848	19
3	228999	11.449950000000001	1.1610042170868677	4.147400286997552	10.993300000000001	12.154300000000001	1.6155999999999988	2.7766	0.3516174402250352	2.8439999999999994	38.58518453774096	19
4	285879	14.29395	1.1655753943929856	4.171344513839628	13.76985	14.935450000000001	1.5950500000000005	2.760600000000002	0.3682834309284424	2.715300000000001	37.48221649668236	19
5	340185	17.00925	1.1357369221473812	4.195248280163817	16.530450000000002	17.6662	1.6416000000000004	2.7773000000000003	0.36646816307833285	2.728749999999998	38.0961242655465	19
6	394760	19.738	1.1287598180171248	4.234785640514616	19.3078	20.43655	1.6346999999999987	2.763449999999999	0.3503731474019828	2.8541000000000025	37.946320260478245	19
7	451842	22.592100000000002	1.1636675440391235	4.053431314521546	22.0712	23.23485	1.759999999999998	2.9236499999999985	0.35468539405547306	2.819399999999998	37.14840485400754	19
8	508230	25.4115	1.0917347524033627	4.212538561519928	24.99485	26.0866	1.6782000000000004	2.7699500000000015	0.34803187972018235	2.8733	38.442470500227316	19
9	565696	28.2848	1.1444056238662976	4.181860745854003	27.764850000000003	28.90925	1.7421000000000006	2.8865499999999997	0.3544025658745767	2.8216500000000018	37.30612411822176	19
10	622129	31.106450000000002	1.1445806309070323	4.1653783614995845	30.651400000000002	31.79595	1.7688000000000024	2.913400000000003	0.33940299014034286	2.9463500000000025	37.656417286008065	19
11	681056	34.052800000000005	1.1063977438871457	4.428692667617241	33.564750000000004	34.671150000000004	1.781950000000002	2.888300000000001	0.3448394772233531	2.8998999999999953	37.12290007527952	19
12	739054	36.9527	1.1450946245088476	4.250195866604095	36.4531	37.5982	1.8189999999999955	2.964099999999995	0.3449822334149785	2.898700000000005	37.44587865843438	19
13	797028	39.851400000000005	1.0744023639529479	4.192703087832392	39.4172	40.491600000000005	1.709150000000001	2.7835500000000053	0.3521870817778407	2.8393999999999977	39.62189123852236	19
14	853816	42.6908	1.0990005588810543	4.226742053804884	42.200700000000005	43.2997	1.6888500000000022	2.787849999999999	0.3593244699964066	2.7830000000000013	37.16355697899736	19
15	909476	45.473800000000004	1.0970062861623766	4.066398402812524	44.988550000000004	46.085550000000005	1.7429500000000004	2.8399500000000018	0.3542770091934889	2.822649999999996	37.02569323192222	19
16	965929	48.29645	1.0681458581814718	4.11129791534902	47.82855	48.8967	1.7781999999999982	2.846349999999994	0.35151856017997757	2.8447999999999993	37.797372918661324	19
17	1022825	51.14125	1.0608401557592093	4.287324898463531	50.6749	51.73575	1.7522999999999982	2.8131500000000003	0.3590470890257255	2.7851500000000016	37.18078551613999	19
18	1078528	53.9264	1.0658145547371243	4.300760577050482	53.488	54.5538	1.7824999999999989	2.848300000000002	0.34520850593758645	2.896799999999999	37.703846287288385	19
19	1136464	56.8232	1.0571403465157143	4.221221698459303	56.33635	57.39345	1.8613500000000016	2.9185000000000016	0.34746351633078526	2.878	37.709007362128794	19
20	1194024	59.7012	1.047152629541431	4.132769687578062	59.254850000000005	60.302	1.8545999999999978	2.90175	0.3491437250144019	2.864150000000002	37.55041646052776	19
21	1251307	62.56535	1.0590366228010157	4.083134233099237	62.156600000000005	63.2156	1.8604000000000056	2.9194500000000048	0.3402517863218782	2.939	37.29810309195003	19
22	1310087	65.50435	1.050503865100525	4.135238760948802	65.07600000000001	66.12650000000001	1.8599999999999994	2.910499999999999	0.34452464212502737	2.902550000000005	36.75556118328389	19
23	1368138	68.40690000000001	1.0751896376906196	4.02999860435304	67.98655000000001	69.06175	1.9238	2.9989999999999952	0.33345004084763075	2.998949999999993	37.471668932194675	19
24	1428117	71.40585	1.0799921062051319	4.148149618073745	70.98555	72.06555	1.8984999999999985	2.978499999999997	0.3315869752636118	3.0157999999999987	36.93873715803927	19
25	1488433	74.42165	1.0766548160037144	4.260462394035407	73.964	75.04065	1.9974500000000006	3.0741000000000014	0.33027280533720865	3.0277999999999987	37.40689822858982	19
26	1548989	77.44945	1.0514630161930574	4.03144255013455	77.0381	78.08955	1.9424999999999955	2.993949999999998	0.33161446502296377	3.015550000000005	37.56560532227455	19
27	1609300	80.465	1.050277082561853	4.01127555616997	80.03205	81.08235	1.9526500000000055	3.002900000000011	0.3285960732769243	3.0432500000000005	37.27838488003499	19
28	1670165	83.50825	1.068707451157784	4.097775639116215	83.03500000000001	84.1037	1.9706500000000062	3.0394000000000005	0.33734777181796777	2.9642999999999944	35.94702381276724	19
29	1729451	86.47255	1.0220453028548278	4.1147408742016225	86.07435000000001	87.0964	1.9728999999999957	2.9949499999999887	0.32788497794973454	3.0498500000000064	37.05906412810059	19
30	1790448	89.5224	1.0835663532245672	4.04652699917575	89.0693	90.15285	1.9706500000000062	3.0542000000000087	0.3297826732183484	3.0323000000000064	34.952431398720535	19
31	1851094	92.55470000000001	1.0651285660059542	4.031306440006411	92.12355000000001	93.18865000000001	2.0274500000000018	3.0926000000000045	0.3216882197773922	3.1085999999999956	36.853554915233886	19
32	1913266	95.6633	1.044980941653182	4.258669313020043	95.21615	96.2611	1.9612000000000052	3.0061999999999927	0.33293381275802464	3.0035999999999916	35.76799759819815	19
33	1973338	98.6669	1.0575853738337173	4.03649286098009	98.2223	99.2799	1.9779999999999944	3.0355500000000006	0.31603065497353144	3.1642500000000098	36.549026753480206	19
34	2036623	101.83115000000001	1.1062509940757999	3.9658379319529082	101.25785	102.36410000000001	1.939149999999998	3.0454000000000008	0.3384438352455407	2.9547000000000025	33.62179393740318	19
35	2095717	104.78585000000001	1.0661561865037075	4.0302798894560325	104.30330000000001	105.36945	2.006200000000007	3.07235	0.32052823052390345	3.1198499999999996	36.22294720357811	19
36	2158114	107.90570000000001	1.0550830478171354	4.0423340823672405	107.37565000000001	108.4307	2.0020000000000095	3.0571000000000055	0.3328174662606296	3.004649999999998	34.26199006976995	19
37	2218207	110.91035000000001	1.08174155280774	4.178310060711706	110.43275	111.51450000000001	2.0285999999999973	3.110349999999997	0.3194888178913743	3.1299999999999955	35.787536319237944	19
38	2280807	114.04035	1.0942231457912364	4.022921191947379	113.54310000000001	114.63730000000001	1.9175499999999914	3.011799999999994	0.3315979706204203	3.0156999999999954	33.0212693361626	19
39	2341121	117.05605	1.1114606980494923	3.954565256428264	116.5549	117.66635000000001	2.044550000000001	3.156000000000006	0.30725742026669844	3.2546000000000106	34.15912471258478	19
40	2406213	120.31065000000001	1.1610902620245005	4.064925925442989	119.71085000000001	120.87195000000001	1.925549999999987	3.0866499999999917	0.3282940201244241	3.046049999999994	33.07490799812191	19
41	2467134	123.3567	1.1676344936723588	3.8349937041064877	122.79755	123.96515000000001	2.1403999999999996	3.3080500000000086	0.3026542780182193	3.3041000000000054	32.919140797093135	19
42	2533216	126.66080000000001	1.125094180432032	3.9948822955874057	126.10560000000001	127.23070000000001	1.7961999999999847	2.921299999999988	0.33081910811168413	3.0228000000000037	32.30469850613247	19
43	2593672	129.6836	1.2015336408962496	3.85499751941294	129.02685	130.2284	2.1063500000000204	3.307900000000018	0.30532486565706063	3.275199999999984	32.03253528862804	19
44	2659176	132.9588	1.2033343180334894	3.903191352307921	132.33475	133.53810000000001	2.159850000000006	3.3631499999999903	0.30167277554037075	3.3148500000000065	31.29381380259788	19
45	2725473	136.27365	1.1671555354873884	3.9002408888158193	135.69795000000002	136.8651	2.0890500000000145	3.256200000000007	0.2995491784863788	3.3383499999999913	31.23275897252707	19
46	2792240	139.612	1.1895699326662348	3.816705306537262	138.9541	140.1437	2.0427999999999997	3.2323499999999967	0.3096262810787372	3.2297000000000082	32.07520808067963	19
47	2856834	142.8417	1.1938171282594092	3.9231458951500144	142.18645	143.3803	2.1398499999999956	3.3336500000000058	0.30259474998108665	3.3047500000000127	31.76605069539814	19
48	2922929	146.14645000000002	1.2065090344934026	3.7296258835129166	145.5201	146.72660000000002	1.7463999999999942	2.9528999999999996	0.31013040983733753	3.2244499999999903	32.3396133010613	19
49	2987418	149.3709	1.4357206182600466	3.4222906158417636	148.473	149.90875	2.0258499999999913	3.4615499999999884	0.3121829392023729	3.203249999999997	26.15512375869215	19
50	3051483	152.57415	1.235513697730843	3.616951796747255	151.93460000000002	153.17010000000002	2.1189999999999998	3.3545500000000175	0.30038148448529534	3.329100000000011	31.668681359399088	19
51	3118065	155.90325	1.114357135388162	4.128724899441838	155.28910000000002	156.40345000000002	2.03834999999998	3.1526999999999816	0.3186286224091504	3.138450000000006	31.35104793332026	19
52	3180834	159.04170000000002	1.1886402763048887	3.6294084515433696	158.4418	159.63045	2.0621500000000026	3.250799999999998	0.30454379339749255	3.2835999999999785	31.425521789239227	19
53	3246506	162.3253	1.1573431536804186	3.9398384781605067	161.69265000000001	162.85	1.844699999999989	3.002049999999997	0.30336124256764907	3.296400000000005	29.96803783217893	19
54	3312434	165.6217	1.4214107608237305	3.5364625189919785	164.69465	166.11605	2.061250000000001	3.4826500000000067	0.295455888435856	3.384600000000006	26.38690966561879	19
55	3380126	169.0063	1.3229673059906346	3.5295873304647536	168.17735000000002	169.5003	2.079800000000006	3.4028000000000134	0.308637212388698	3.240049999999997	27.26295555466867	19
56	3444927	172.24635	1.2804438257950126	3.4136548954471237	171.58010000000002	172.86055000000002	2.0081500000000005	3.2885499999999865	0.29163021289005525	3.429000000000002	28.582164495379814	19
57	3513507	175.67535	1.315263567266427	3.559019664646449	174.86865	176.18390000000002	2.088549999999998	3.403800000000018	0.29976917773314465	3.335900000000009	28.227362498912036	19
58	3580225	179.01125000000002	1.2504180752533256	3.8276813672599133	178.2725	179.52290000000002	1.4760499999999865	2.7264999999999873	0.2774232924596367	3.6045999999999765	27.786369960011832	19
59	3652317	182.61585	2.3780436750442724	2.3222423500445633	180.99895	183.377	1.0747499999999945	3.4527999999999963	0.40873883632053265	2.446550000000002	12.25122916818519	19
60	3701248	185.0624	1.1899393609370572	3.4783374803790963	184.45175	185.64170000000001	2.035599999999988	3.2255499999999984	0.29981860974110613	3.3353500000000054	29.57084647954508	19
61	3767955	188.39775	1.2357876737267246	3.661599679733836	187.67735000000002	188.91315	2.068700000000007	3.3045000000000186	0.2982181465742188	3.3532500000000027	28.833521167936514	19
62	3835020	191.751	1.3116197610089324	3.355224090777231	190.98185	192.29345	2.0492500000000007	3.3608499999999992	0.30889939146819834	3.2373000000000047	26.090272734778736	19
63	3899766	194.9883	1.2489123972853646	3.3233200636320106	194.3427	195.5916	1.9563499999999863	3.205249999999978	0.28153153153153215	3.551999999999992	27.082493794188657	19
64	3970806	198.5403	1.4317048926984892	2.9768854350431333	197.5479	198.9796	1.9759500000000116	3.407650000000018	0.31563165785528285	3.1682500000000005	24.09487695623016	19
65	4034171	201.70855	1.2534181205839385	3.2451935233209355	200.95555000000002	202.209	1.9691499999999849	3.222549999999984	0.29214139643587483	3.4230000000000014	24.20322088771998	19
66	4102631	205.13155	1.444346091674897	2.9666375703136225	204.17815000000002	205.6225	1.9735000000000014	3.4178500000000156	0.2951637420859206	3.387950000000018	24.48668556787578	19
67	4170390	208.51950000000002	1.4088764110637364	2.7582373223807295	207.59595000000002	209.00485	1.8786000000000058	3.287450000000007	0.29268863782708054	3.4165999999999883	21.811111284677942	19
68	4238722	211.9361	1.5313603171055206	2.8033523876056066	210.88340000000002	212.41475	1.9673500000000104	3.4986999999999853	0.30145906185939825	3.317200000000014	22.879881790632894	19
69	4305066	215.25330000000002	1.597094841946289	2.832049949995337	214.38215000000002	215.97925	1.653899999999993	3.2510000000000048	0.28403845880732337	3.520649999999989	22.41392691211318	19
70	4375479	218.77395	1.7289411915112287	2.7193830329483397	217.63315	219.3621	1.7583999999999946	3.487349999999992	0.3154424869485664	3.170150000000007	19.063819671260806	19
71	4438882	221.94410000000002	1.408973926357599	2.850498925147228	221.12045	222.52945	1.7870000000000061	3.1959500000000105	0.32077499238159485	3.117449999999991	23.043387199807093	19
72	4501231	225.06155	1.9356010868063198	2.405752793502634	224.31645	226.25205	1.342800000000011	3.278400000000005	0.3019506008816953	3.311800000000005	18.29216282140631	19
73	4567467	228.37335000000002	1.7667369085042273	2.439191084083827	227.59480000000002	229.36155000000002	1.4329500000000053	3.1996499999999912	0.30258559389987555	3.3048499999999876	18.75078209362637	19
74	4633564	231.6782	1.8308849349576048	2.417320845015359	230.7945	232.6254	1.3704500000000053	3.201349999999991	0.3258337270490864	3.0690500000000043	17.06641174859483	19
75	4694945	234.74725	1.3284792068462818	2.702070781495271	233.9958	235.32430000000002	1.6278499999999951	2.956299999999999	0.32939703872062076	3.0358500000000106	17.453040602336145	19
76	4755662	237.78310000000002	1.2927277625869495	3.0732802970901076	236.95215000000002	238.24485	1.8842500000000086	3.177000000000021	0.3233838890146499	3.0922999999999945	25.823792061250323	19
77	4817508	240.8754	1.7543382805797272	2.552141095811562	240.12915	241.88345	1.021950000000004	2.776299999999992	0.3002462018855458	3.330600000000004	16.093468649072637	19
78	4884120	244.20600000000002	1.9352922391631642	2.687956514102602	242.90540000000001	244.8407	1.2101000000000113	3.145399999999995	0.34352456200618325	2.911000000000002	20.63828970939626	19
79	4942340	247.11700000000002	2.2726424875138327	2.342491295999185	246.0508	248.32345	0.9530999999999779	3.225699999999989	0.31802569647627627	3.1443999999999903	13.731555293258385	19
80	5005228	250.2614	1.7322186672232114	2.8707771068666688	249.2765	251.00875000000002	9.028600000000012	10.760800000000017	0.09210986865132742	10.856599999999986	18.00423367708924	19
81	5222360	261.118	1.6877039625465404	2.4615903743352145	260.03735	261.72505	1.632249999999999	3.3199500000000057	0.3237712879621791	3.088600000000042	18.19817215984166	19
82	5284132	264.20660000000004	1.5056547554404942	2.786466853110987	263.35725	264.8629	1.6830999999999676	3.1887499999999704	0.3133421069123281	3.1913999999999874	20.2246018896968	19
83	5347960	267.398	2.0798463216150647	2.2537569322030517	266.546	268.62585	0.9791500000000042	3.059000000000026	0.2949026084135736	3.3909499999999753	13.757721914728819	19
84	5415779	270.78895	1.678744797928864	2.8143829013018333	269.605	271.28375	1.6979000000000042	3.3765999999999963	0.33610056128793686	2.9753000000000043	22.530664228052522	19
85	5475285	273.76425	1.9979200707027225	2.448262116394483	272.9816	274.97955	1.082400000000007	3.0803000000000225	0.3333055578701781	3.000249999999994	16.928964107646507	19
86	5535290	276.7645	2.005312169689173	2.389689313330967	276.06190000000004	278.0672	0.8322999999999752	2.837599999999952	0.3113373495851428	3.2119500000000016	12.283923410585786	19
87	5599529	279.97645	1.9771388974871023	2.3307159150853067	278.8995	280.87665000000004	1.200400000000002	3.177500000000009	0.1700723657916434	5.879850000000033	17.844431483907897	19
88	5717126	285.85630000000003	4.991145768676652	2.2424124470410103	282.07705	287.06815	3.9605000000000246	8.95165000000003	0.16217048983596544	6.166349999999967	14.188808215547834	19
89	5840453	292.02265	1.9062368634979707	2.5522937940763093	291.0287	292.9349	4.583699999999965	6.489949999999965	0.15990533604106272	6.2537000000000385	18.240203830872364	19
90	5965527	298.27635000000004	1.6395754043861759	2.5144776944870877	297.5186	299.1582	4.499849999999981	6.139400000000023	0.16046084354265558	6.232049999999958	19.329213221120966	19
91	6090168	304.5084	1.3285706460248679	2.3830147709931513	303.65805	304.9866	4.8093000000000075	6.137900000000002	0.16273128183430666	6.1451000000000136	14.305256703317863	19
92	6213070	310.6535	1.8011013613401448	2.641691341210503	309.7959	311.59700000000004	4.634599999999978	6.435699999999997	0.1566600086162997	6.383250000000031	20.28376094173791	19
93	6340735	317.03675000000004	2.0624676502732093	2.2607010765611193	316.23165	318.2941	4.673249999999996	6.7357000000000085	0.1436626800272967	6.960749999999961	15.702424688315954	19
94	6479950	323.9975	1.8190283288028557	2.4886503267923743	322.96735	324.78635	10.150350000000003	11.969400000000007	0.0832622135259463	12.010250000000042	18.527142563303187	19
95	6720155	336.00775000000004	2.0649397041658872	2.1838689783826624	334.93675	337.0017	4.184399999999982	6.249349999999993	0.16276571502978615	6.143799999999999	14.231731590189314	19
96	6843031	342.15155000000004	2.0074842559603976	2.5058645013588023	341.1861	343.19355	4.663749999999993	6.671249999999986	0.1468773867575359	6.80839999999995	13.778379128044975	19
97	6979199	348.95995	2.0052601047604344	2.4878942590621786	347.8573	349.86260000000004	3.963300000000004	5.968549999999993	0.17309423250017159	5.77720000000005	17.18422865157755	19
98	7094743	354.73715000000004	2.093319427670352	2.1991302473516434	353.8259	355.9192	4.00890000000004	6.102250000000026	0.16448450555957708	6.079599999999971	12.994003954993183	19
99	7216335	360.81675	1.594340216261754	2.311257113034765	359.92810000000003	361.52245	8.102250000000026	9.69659999999999	0.09836710603974035	10.165999999999997	12.225203516996807	19
100	7419655	370.98275	2.0998304932776373	2.149087336140715	369.62475	371.72455	8.925849999999969	11.025699999999972	0.095669061582175	10.452699999999993	12.497742933822375	19
101	7628709	381.43545	1.8908978951423896	2.467382708876684	380.6504	382.54130000000004	12.8519	14.742800000000045	0.06781523062264556	14.745949999999995	12.398865329828897	19
102	7923628	396.1814	2.158333704081085	2.1052892932138736	395.39325	397.55155	7.863350000000025	10.02170000000001	0.10130070100085092	9.8716	11.811361858809152	19
103	8121060	406.053	1.7337090140477756	2.3448153889010523	405.41495000000003	407.14865000000003	8.482249999999965	10.215999999999951	0.09701955914312303	10.307200000000023	15.28683941581129	19
104	8327204	416.3602	1.7428620672870427	2.3208957050720187	415.6309	417.3738					13.875965597650543	19
0	151012	7.5506	0.9585371475902212	2.35991462593951	7.0726	8.0311	1.8313000000000006	2.7898500000000004	0.35335689045936386	2.830000000000001	14.985613000081498	20
1	207612	10.380600000000001	1.0362381673721845	3.1049633154736096	9.862400000000001	10.89865	1.678700000000001	2.7149	0.3815628815628817	2.620799999999999	17.56326978172614	20
2	260028	13.0014	0.8994930187509556	2.40872905310256	12.577350000000001	13.47685	0.6755499999999994	1.5750499999999992	0.4762925388773783	2.0995500000000007	18.118935426474245	20
3	302019	15.100950000000001	1.4658827873748466	2.3001444742206445	14.15235	15.618250000000002	0.8533000000000026	2.3191500000000023	0.4437836998247052	2.253350000000001	14.042175448350122	20
4	347086	17.354300000000002	1.283996147645358	2.5735595875988793	16.47155	17.75555	1.1909500000000008	2.4749499999999998	0.45610034207525674	2.192499999999999	19.963358504597387	20
5	390936	19.5468	1.0250344656161732	2.506518053408737	18.9465	19.971500000000002	2.9052499999999988	3.930299999999999	0.23173896922506484	4.315200000000001	19.221282147521496	20
6	477240	23.862000000000002	1.3980082949156816	2.3688577854759867	22.8768	24.274800000000003	0.895150000000001	2.2931500000000007	0.44743730284793887	2.2349499999999978	17.820811987883978	20
7	521939	26.09695	1.4106446058266244	2.5282893057307323	25.169900000000002	26.580550000000002	1.4730500000000006	2.8836499999999994	0.4138387684158247	2.416400000000003	13.3030309145473	20
8	570267	28.513350000000003	1.071315136306698	2.4762918268402494	28.05355	29.124850000000002	1.5783500000000004	2.649650000000001	0.3788165770134105	2.6397999999999975	20.370834887385858	20
9	623063	31.15315	0.8691899162592774	2.859248245449937	30.70325	31.572400000000002	0.9352000000000018	1.8044000000000011	0.44748735848212284	2.2347	19.8745184520957	20
10	667757	33.38785	1.282308421532897	2.295562414366591	32.507600000000004	33.7899	1.1289000000000016	2.411200000000001	0.4558196777354869	2.1938500000000047	14.874896747977267	20
11	711634	35.581700000000005	1.0373993512644841	2.549293847266643	34.91885	35.956250000000004	0.8353999999999999	1.872799999999998	0.46162723600692485	2.166249999999998	20.127258636185864	20
12	754959	37.74795	1.394132213315065	2.153328848683419	36.7916	38.18575	0.9836999999999989	2.3778000000000006	0.39915379395681183	2.5052999999999983	13.44552753471207	20
13	805065	40.25325	1.491126730932505	2.4351767725525075	39.169450000000005	40.66055	1.764800000000001	3.2559499999999986	0.3057075601479621	3.271100000000004	17.516503881725605	20
14	870487	43.524350000000005	1.399715630447527	2.2063895671008087	42.42535	43.8251	0.7805499999999981	2.180250000000001	0.4806767929244382	2.0803999999999974	15.246281716477048	20
15	912095	45.60475	1.3774860303445837	2.3092598932714417	44.6056	45.9831	3.2858500000000035	4.663350000000001	0.2384955699447885	4.192949999999996	18.136611240931792	20
16	995954	49.7977	0.9959553829507379	2.3835461166930862	49.269000000000005	50.26495	1.5498000000000047	2.5458	0.3948277563912743	2.53275	17.796031390559893	20
17	1046609	52.33045	0.8390692932015286	2.381398531153316	51.814750000000004	52.653850000000006	0.7290999999999954	1.5681499999999957	0.4757487095316249	2.101950000000002	18.70182452561761	20
18	1088648	54.4324	1.3869460750422442	2.0612357910692687	53.38295	54.7699	1.1842499999999987	2.5712000000000046	0.46511627906976777	2.1499999999999986	13.215540457723073	20
19	1131648	56.5824	1.0367613330384136	2.645476666029296	55.954150000000006	56.9909	1.2550500000000042	2.291800000000002	0.4410143329658203	2.2675000000000054	19.83061701127236	20
20	1176998	58.849900000000005	0.9948910288812244	2.405480444144228	58.24595	59.24085	1.2429500000000004	2.2378499999999946	0.47413588734531364	2.109099999999998	14.629376248289677	20
21	1219180	60.959	0.8813298942311667	3.0537263477445453	60.4838	61.36515	1.5928499999999985	2.4742000000000033	0.3855198735494818	2.593899999999998	17.063634878154716	20
22	1271058	63.5529	0.9859355296008755	2.5480139152784957	62.958000000000006	63.943900000000006	0.916099999999993	1.9020499999999956	0.4270493028420116	2.3416500000000084	17.454083804538378	20
23	1317891	65.89455000000001	1.4294423797148863	2.4022335857944697	64.86005	66.2895	1.5280000000000058	2.9574500000000086	0.38557933294775526	2.5934999999999917	16.608266844340108	20
24	1369761	68.48805	1.2053038903373527	2.4265628291156656	67.81745000000001	69.0228	1.2907500000000027	2.4960499999999968	0.4053013415474391	2.4673000000000087	13.397914721708869	20
25	1419107	70.95535000000001	1.0379068650193513	2.584335918099047	70.3135	71.3514	3.585250000000002	4.623149999999995	0.2251415577544383	4.441649999999996	19.125094645741072	20
26	1507940	75.397	0.8740824884913746	3.067831368365205	74.93665	75.81075	3.6298500000000047	4.503950000000003	0.1995788885451699	5.010549999999995	18.78439007084546	20
27	1608151	80.40755	1.3453855266313186	2.259756477421343	79.44065	80.786	3.814949999999996	5.160349999999994	0.2173298850324904	4.601300000000009	14.988786455291358	20
28	1700177	85.00885000000001	0.9925280925363769	2.5085301773451896	84.60095	85.5935	1.7687999999999988	2.7613500000000073	0.32626427406199043	3.0649999999999977	17.711334768748863	20
29	1761477	88.07385000000001	1.07379100119808	2.540480585915594	87.3623	88.43610000000001	1.0983499999999964	2.1721000000000004	0.46182976954694455	2.165300000000002	13.467096987645348	20
30	1804783	90.23915000000001	1.1500104741317803	2.4352615347757602	89.5344	90.68445	3.4617999999999967	4.611800000000002	0.2220322612875651	4.50385	16.219492164759362	20
31	1894860	94.74300000000001	1.0312191864256515	2.456403028648797	94.14625000000001	95.17745000000001	2.875	3.90625	0.2287544321171224	4.3714999999999975	16.89692433841957	20
32	1982290	99.1145	1.4005753994843806	2.3609813182572648	98.05250000000001	99.45305	0.9234500000000025	2.3240499999999997	0.40220407834935445	2.4863	15.44708763562165	20
33	2032016	101.6008	1.667541529224685	2.087330301477939	100.37650000000001	102.04405	4.963250000000002	6.630799999999994	0.16955618668136146	5.897750000000002	11.44277881777953	20
34	2149971	107.49855000000001	0.9591462519213557	2.4425341860415166	107.0073	107.96645000000001	3.4471499999999935	4.406300000000002	0.22549439646424826	4.434699999999992	19.90387149373498	20
35	2238665	111.93325	1.0415269412177615	2.6826352086862286	111.41365	112.45515	1.8341500000000082	2.875700000000009	0.3280517009480697	3.0482999999999976	16.199515266023006	20
36	2299631	114.98155	1.0920894915934884	2.5224091418801855	114.28930000000001	115.3814	1.0947499999999906	2.186799999999991	0.4749240121580525	2.1056000000000097	13.78343452054388	20
37	2341743	117.08715000000001	1.0068710283866618	2.670509469775169	116.47615	117.483	3.5565500000000014	4.5634000000000015	0.2170704176434839	4.606799999999993	17.987671376073607	20
38	2433879	121.69395	1.0322103127143114	2.6744845850745254	121.0395	122.0717	3.5799499999999966	4.61215	0.22268243258289333	4.490700000000004	17.34312488636018	20
39	2523693	126.18465	0.9739848094938324	2.5253904257975197	125.65165	126.62565000000001	1.5845000000000056	2.5584500000000077	0.3533444047913517	2.8300999999999874	15.38487344233175	20
40	2580295	129.01475	1.253887085750443	2.6643260680619996	128.2101	129.464	1.7176000000000045	2.9714500000000044	0.34683684794672387	2.8832000000000164	18.424627652781606	20
41	2637959	131.89795	1.0646165745557519	2.4934098817227994	131.18155000000002	132.24620000000002	0.8085000000000093	1.8730999999999938	0.2848475353567005	3.510649999999998	16.904961326196595	20
42	2708172	135.4086	2.868344718602742	1.9601855543654914	133.05465	135.923	4.578100000000006	7.446449999999999	0.173725721830374	5.756200000000007	12.419409868558734	20
43	2823296	141.1648	1.2374982901602285	2.39862655396837	140.50115	141.73865	1.5311499999999967	2.768650000000008	0.36246986969208245	2.7588499999999954	15.309459500246923	20
44	2878473	143.92365	1.151805739377276	2.375746386574356	143.26975000000002	144.42155	5.688299999999998	6.840099999999978	0.14801110083256255	6.756249999999995	14.126479740783893	20
45	3013598	150.6799	1.0604838733455866	2.4568399125279026	150.10985	151.17035	3.7282500000000027	4.788700000000006	0.20771020272515758	4.814400000000006	17.38973399932498	20
46	3109886	155.4943	1.2774782077906655	2.396154741378245	154.89855	156.17605	15.603549999999984	16.881	0.05835156819839537	17.13749999999999	15.41687376524942	20
47	3452636	172.6318	1.5415505823264364	2.48340115995374	171.77955	173.3211	6.246849999999995	7.788399999999996	0.13015494946734066	7.683150000000013	13.724821898979084	20
48	3606299	180.31495	1.7295390460787807	2.4012994594051076	179.56795	181.2975	1.5694000000000017	3.298950000000019	0.3144555202666573	3.18010000000001	12.774238739599054	20
49	3669901	183.49505000000002	1.2098793275489705	2.2270625449848467	182.86690000000002	184.07680000000002	2.1793499999999995	3.389199999999988	0.27655632069471087	3.6158999999999817	14.221969135109802	20
50	3742219	187.11095	1.952826489277836	1.8007330953463274	186.2561	188.20895000000002	2.6387	4.591499999999996	0.22609855636071707	4.422850000000011	10.916263333360499	20
51	3830676	191.5338	1.73173090793076	2.255946006259597	190.8476	192.57935	11.75014999999999	13.481850000000009	0.07429558498486236	13.459749999999985	15.644948162613886	20
52	4099871	204.99355	1.380577906455705	2.123416848981922	204.32945	205.71005000000002	11.420549999999992	12.801099999999991	0.07685952001229751	13.010750000000002	12.008697363185169	20
53	4360086	218.0043	1.6328863424498123	2.251004002404949	217.13060000000002	218.76350000000002	3.4033500000000174	5.036250000000024	0.20766922445928024	4.815350000000024	14.962828850667666	20
54	4456393	222.81965000000002	1.5766752544086893	2.057230076936575	222.16685	223.7435	6.767899999999997	8.344599999999986	0.11302308496510424	8.84774999999999	14.187364376474527	20
55	4633348	231.66740000000001	2.2277320790829602	2.359278705515859	230.51145000000002	232.73915000000002	6.224699999999984	8.452449999999999	0.11973968592280383	8.35145	14.469208519531621	20
56	4800377	240.01885000000001	1.9598443483487704	2.129844306910716	238.96390000000002	240.92375	1.8584499999999764	3.8182999999999936	0.2893141807345696	3.456449999999989	11.550855253252509	20
57	4869506	243.4753	1.851540354634868	2.0810803278843437	242.78220000000002	244.6337	11.050100000000015	12.901650000000018	0.07032126268859269	14.22045000000003	15.3374999836509	20
58	5153915	257.69575000000003	2.8295884186081124	1.986912350271684	255.68385	258.51345000000003	7.37945000000002	10.20904999999999	0.11100011100011152	9.008999999999958	11.897049553553561	20
59	5334095	266.70475	1.6472887053258252	1.8791683952190432	265.89285	267.54015000000004	3.5466499999999996	5.193899999999985	0.19008515815085095	5.2608000000000175	11.89916318888099	20
60	5439311	271.96555	1.9497272434161976	1.680663508146358	271.08680000000004	273.0365	66.93055000000004	68.88030000000003	0.014552746794575607	68.71555000000001	12.386282042706032	20
61	6813622	340.6811	1.8037871403510684	1.6195434838961535	339.9671	341.77085					10.984362653489342	20
0	70662	3.5331	1.7495400160745505	2.722728890214192	2.637	4.3865	0.9514000000000005	2.70095	0.3598546187340314	2.7789	15.693876640689043	21
1	126240	6.312	1.48204672385002	2.3162323607649142	5.3379	6.81995	1.58685	3.0689	0.37962189659099527	2.6342000000000008	19.062958359617653	21
2	178924	8.946200000000001	1.0236510717491067	3.3231571364953822	8.4068	9.43045	1.2481500000000008	2.2718000000000007	0.40243068131514353	2.4848999999999997	30.51181848225192	21
3	228622	11.4311	1.229660876419631	3.278071582177752	10.678600000000001	11.90825	1.48625	2.7158999999999995	0.36123904994129863	2.76825	29.05872765588755	21
4	283987	14.19935	1.3496961523131672	3.3067555323951154	13.3945	14.744200000000001	1.4833999999999996	2.83305	0.3717886753169498	2.6897	32.20096657387903	21
5	337781	16.88905	1.1662392228885496	3.494220923688676	16.227600000000002	17.39385	1.7170499999999969	2.8832999999999984	0.3559605595699996	2.8093000000000004	30.782536164296246	21
6	393967	19.69835	1.1034853246711573	3.542449004300682	19.1109	20.21435	1.5622500000000024	2.6657500000000027	0.3575067479398676	2.7971499999999985	31.958965852779468	21
7	449910	22.4955	1.2556519457248012	3.346343912886674	21.776600000000002	23.03225	1.7577500000000015	3.0134000000000007	0.3443289029681148	2.904200000000003	30.742948155062468	21
8	507994	25.399700000000003	1.151161883583374	3.3222906745515814	24.790000000000003	25.94115	1.6658500000000025	2.817	0.3494548504333241	2.8615999999999993	31.052566108693668	21
9	565226	28.261300000000002	1.136413065092254	3.4131228112403207	27.60705	28.743450000000003	1.6312999999999995	2.7677499999999995	0.3557326313542742	2.8110999999999997	29.083968723120176	21
10	621448	31.072400000000002	1.1478345225649653	3.1484861466203995	30.3748	31.5226	1.6477499999999985	2.7955999999999968	0.35293910035823284	2.833350000000003	29.334738716501768	21
11	678115	33.905750000000005	1.2519134080350691	3.2889298188639025	33.17035	34.42225	1.5141000000000062	2.7660000000000053	0.3665756337176268	2.72795	31.500296917857607	21
12	732674	36.633700000000005	1.1738379734955031	3.185782576731558	35.936350000000004	37.1102	0.9138000000000019	2.0876499999999965	0.42053028869404346	2.3779499999999985	28.95161585303234	21
13	780233	39.01165	1.4622389186001732	3.1022290182470087	38.024	39.486250000000005	1.7377499999999984	3.200000000000003	0.35408884089017983	2.824149999999996	29.07012788507428	21
14	836716	41.8358	1.1350558795434598	3.2700894728960144	41.224050000000005	42.359100000000005	1.5365499999999983	2.671599999999998	0.3718854592785422	2.689	30.91214605164673	21
15	890496	44.5248	1.1278590885295243	3.1704137938466737	43.8956	45.023450000000004	1.2548999999999992	2.3827500000000015	0.3837445796078122	2.6059000000000054	29.947304713074598	21
16	942614	47.130700000000004	1.4070976452414121	3.1261686569893428	46.278400000000005	47.685500000000005	1.8247	3.2318	0.3321266066624598	3.0108999999999995	28.727024232402975	21
17	1002832	50.141600000000004	1.1733646797045483	3.122842078677678	49.510200000000005	50.683550000000004	1.743549999999999	2.9168999999999983	0.35670334766091805	2.803449999999998	29.89562847622137	21
18	1058901	52.94505	1.0730503882334277	3.2947732022187424	52.42705	53.5001	1.8887999999999963	2.9618499999999983	0.3301256127956686	3.0291500000000013	31.263381168031955	21
19	1119484	55.9742	1.120368048199208	3.458069929873318	55.38895	56.5093	1.6341499999999982	2.754550000000002	0.3322369513937338	3.009900000000002	31.146223560230062	21
20	1179682	58.984100000000005	1.327741888833826	3.21043141681011	58.1435	59.471250000000005	0.8941499999999962	2.221899999999998	0.32883379096035925	3.0410499999999985	27.84072797945906	21
21	1240503	62.025150000000004	2.1319703536915244	2.954918745179061	60.36535	62.497350000000004	1.212850000000003	3.3448000000000064	0.3625355738031794	2.75835	27.317193711169992	21
22	1295670	64.7835	1.5328418639478274	3.0486679008887414	63.710150000000006	65.24300000000001	1.6288999999999874	3.1617499999999907	0.3061474406073961	3.2664000000000044	25.773437412896527	21
[truncated: 2,175 more rows]
