# Supplementary material for: Modeling Effects of Variable preBötzinger Complex Network Topology and Cellular Properties on Opioid-Induced Respiratory Depression and Recovery
Source: eNeuro. 2024 Mar 1;11(3):ENEURO.0284-23.2023. doi: 10.1523/ENEURO.0284-23.2023 (PMC10921262; doi:10.1523/ENEURO.0284-23.2023)
Supplement: Code files — Download Code files, ZIP file. [file eneuro-11-ENEURO.0284-23.2023-s001.zip › prebot-opioid-model-main/simulations/damgo_ramp_sim/burst_stats/damgo_ramp_pcon_0.02_burst_stats_copy.csv]

	Peak Samples	Peak Times	Burst Width	Burst Amp	Onset Times	Offset Times	PBI	IBI	Frequency	Period	Peaks	run_seed
0	64712	3.2356000000000003	1.4806502808921234	1.7397928009878854	2.69985	4.1805	1.4370000000000003	2.9176500000000005	0.3599452883161759	2.7782000000000004	13.773027337855897	1
1	120276	6.013800000000001	1.0150341356918893	3.6735676873080223	5.6175500000000005	6.63255	1.7379999999999995	2.753049999999999	0.36868398252437923	2.71235	36.73567687308024	1
2	174523	8.72615	1.0085338729109892	4.234493823233265	8.3706	9.379100000000001	1.7851999999999997	2.793750000000001	0.35898264318920176	2.7856500000000004	42.344938232332645	1
3	230236	11.511800000000001	1.003274266756013	4.276500988136732	11.16435	12.1676	1.7958499999999997	2.799149999999999	0.35571365051133846	2.8112499999999994	42.765009881367305	1
4	286461	14.32305	1.0237009456398316	4.295249527460982	13.96345	14.987150000000002	1.8446999999999978	2.8683999999999994	0.3484624096175623	2.8697500000000016	42.95249527460981	1
5	343856	17.192800000000002	1.0109749485691601	4.321373757006398	16.8319	17.842850000000002	1.8232	2.8342000000000027	0.3546602354943967	2.8195999999999977	43.213737570064026	1
6	400248	20.0124	0.9948372139701911	4.295855556561271	19.666050000000002	20.6609	1.803799999999999	2.7986499999999985	0.3548867911136345	2.817800000000002	42.9585555656127	1
7	456604	22.8302	0.9989697720412863	4.3175816677196295	22.4647	23.463700000000003	1.8710999999999984	2.870049999999999	0.347983435988447	2.8736999999999995	43.17581667719631	1
8	514078	25.7039	0.9995954408581457	4.33434161966111	25.3348	26.334400000000002	1.9147999999999996	2.9144000000000005	0.3438139279022191	2.9085500000000017	43.34341619661111	1
9	572249	28.612450000000003	1.0110785388838093	4.314904621553872	28.24915	29.260250000000003	1.8003500000000017	2.8114000000000026	0.3545722086302876	2.8202999999999996	43.14904621553873	1
10	628655	31.432750000000002	0.9864646264950804	4.253064402928764	31.060550000000003	32.047000000000004	1.8761999999999972	2.8626499999999986	0.35136417139544257	2.8460500000000017	42.53064402928766	1
11	685576	34.278800000000004	1.0052174294544385	4.278564296827355	33.9232	34.9284	1.7854499999999973	2.7906499999999994	0.35582123541132915	2.8104000000000013	42.78564296827354	1
12	741784	37.089200000000005	0.9982343500076212	4.17933417217283	36.7139	37.71215	1.8816500000000005	2.8798999999999992	0.34738505896861455	2.8786499999999933	41.793341721728325	1
13	799357	39.96785	1.0162673242762337	4.2007848966382895	39.5938	40.61005	1.9157500000000027	2.932050000000004	0.3421318233915523	2.922850000000004	42.00784896638291	1
14	857814	42.8907	1.0059146893713276	4.269305830264273	42.525800000000004	43.53175	1.794150000000002	2.800049999999999	0.3522180934434606	2.8391499999999965	42.693058302642726	1
15	914597	45.72985	1.0163951930981945	4.12131015886154	45.32585	46.34225	1.8860000000000028	2.9024	0.35066802258302054	2.851700000000001	40.99261625745487	1
16	971631	48.58155	0.9857057199618663	4.198290037373859	48.22825	49.213950000000004	1.7691000000000017	2.754800000000003	0.35520193229851166	2.8153000000000006	41.982900373738595	1
17	1027937	51.39685	0.9912125601140143	4.013104054881538	50.9831	51.9743	1.9117999999999995	2.9029999999999987	0.3478502852372338	2.8748000000000005	40.131040548815406	1
18	1085433	54.27165	1.0072672157305875	4.207011029568534	53.886050000000004	54.893350000000005	1.8590499999999963	2.8662999999999954	0.35090797438371785	2.8497500000000002	42.07011029568538	1
19	1142428	57.1214	0.9721727911651251	4.106810776209571	56.75235	57.72455	1.9081499999999991	2.8803000000000054	0.3470655606844129	2.881300000000003	41.068107762095735	1
20	1200054	60.002700000000004	0.9803203371291864	4.191468102248521	59.6327	60.613	1.8562000000000012	2.836500000000001	0.35200732175229293	2.840849999999996	41.914681022485254	1
21	1256871	62.84355	0.9918460227844772	4.176586000605965	62.469150000000006	63.461000000000006	1.8231500000000054	2.814950000000003	0.35475459850648255	2.8188500000000047	41.76586000605969	1
22	1313248	65.6624	0.9699824914995465	4.126452566804005	65.28410000000001	66.25410000000001	1.9451999999999998	2.9151999999999987	0.3431826761385087	2.913899999999998	41.26452566804008	1
23	1371526	68.5763	0.9861943331446267	4.168394675322354	68.19935000000001	69.18555	1.850849999999994	2.8370499999999907	0.3485960294912238	2.8686500000000024	41.68394675322355	1
24	1428899	71.44495	1.0023508754751995	4.066933363113641	71.03635	72.0387	1.970950000000002	2.973300000000009	0.3391612542183188	2.948449999999994	40.669333631136396	1
25	1487868	74.3934	0.9903034946858068	4.143153246752597	74.00965000000001	74.99995	1.8856000000000108	2.8759000000000015	0.3461704889658155	2.8887500000000017	41.43153246752601	1
26	1545643	77.28215	1.0048071522897808	4.0497058641608845	76.88555000000001	77.8904	1.9723500000000058	2.9771499999999946	0.3348905745047799	2.986050000000006	40.49705864160883	1
27	1605364	80.26820000000001	1.0053544779467514	4.07212335195517	79.86275	80.8681	1.9793499999999966	2.9847000000000037	0.33683075938494667	2.9688500000000033	40.721233519551724	1
28	1664741	83.23705000000001	0.9878952196480125	4.099507252235796	82.84740000000001	83.8353	1.9070499999999981	2.8949499999999944	0.344346688245726	2.904049999999998	40.99507252235797	1
29	1722822	86.14110000000001	0.9872184390078182	3.9771323847536735	85.7424	86.7296	1.995599999999996	2.9827999999999975	0.3347560465310917	2.987249999999989	39.77132384753676	1
30	1782567	89.12835	1.0081684271741194	4.051623981417315	88.72515	89.7333	1.948999999999998	2.9571499999999986	0.33529480795989874	2.98245	40.51623981417313	1
31	1842216	92.1108	1.00871238680369	3.9970494064640505	91.6823	92.69105	1.7912000000000035	2.799900000000008	0.3546413689156823	2.8197500000000133	39.97049406464051	1
32	1898611	94.93055000000001	1.0023300601732918	3.760219383689318	94.4822	95.48455	1.985599999999991	2.9878999999999962	0.34104667223709645	2.932149999999993	37.602193836893164	1
33	1957254	97.8627	1.0133672342630802	3.980527845837841	97.4701	98.48345	1.8947000000000003	2.908050000000003	0.3396047001290505	2.944599999999994	39.805278458378446	1
34	2016146	100.8073	0.9636569992267644	3.913255081527197	100.37815	101.34185000000001	1.8654999999999973	2.8291499999999985	0.3503792855766366	2.854050000000001	38.99177408426601	1
35	2073227	103.66135	1.0339809435962235	3.8434989558573633	103.20735	104.24130000000001	1.8672499999999985	2.9012500000000045	0.34590705477438166	2.8909500000000037	38.43498955857363	1
36	2131046	106.5523	1.0117113100324293	3.8162527076707633	106.10855000000001	107.12025	1.9969999999999999	3.0086999999999904	0.3361853053403027	2.9745500000000074	38.16252707670765	1
37	2190537	109.52685000000001	0.9949270302169957	3.846871107877213	109.1173	110.11225	1.825550000000007	2.8205000000000098	0.34738505896861455	2.8786499999999933	38.46871107877212	1
38	2248110	112.4055	0.9930903998542344	3.6763139916525915	111.93775000000001	112.93085	1.962149999999994	2.9552499999999924	0.34091877610159366	2.933250000000001	36.76313991652596	1
39	2306775	115.33875	1.0089714178396156	3.8182153944948567	114.893	115.902	1.9406000000000034	2.949550000000002	0.33919576683683006	2.9481499999999983	38.18215394494855	1
40	2365738	118.2869	0.9940106717585354	3.7628286200545418	117.8426	118.8366	1.875	2.8690500000000014	0.347397127025759	2.878550000000004	37.62828620054545	1
41	2423309	121.16545	1.0045741613741732	3.6787620922535424	120.71165	121.7162	1.8632000000000062	2.8678000000000026	0.3487236713628126	2.867599999999996	36.67454548697408	1
42	2480661	124.03305	1.0308444481905317	3.7185185469223327	123.57945000000001	124.61030000000001	2.0176500000000033	3.048500000000004	0.3298805832288706	3.031400000000005	37.00633588028809	1
43	2541289	127.06445000000001	1.0184467953139684	3.751610675132447	126.62790000000001	127.64635000000001	1.8758499999999856	2.894299999999987	0.34199726402188874	2.9239999999999924	37.51610675132446	1
44	2599769	129.98845	1.0258537574145943	3.704830608185759	129.52225	130.5481	2.000499999999988	3.026350000000008	0.33265693090715504	3.0061000000000035	37.04830608185763	1
45	2659891	132.99455	1.0039061329064425	3.7809751103148344	132.5486	133.5525	1.9482000000000141	2.9521000000000015	0.33755843980489236	2.96244999999999	37.80975110314833	1
46	2719140	135.957	0.9861775854224806	3.6503259482129735	135.5007	136.48685	1.9732500000000073	2.959450000000004	0.3371544167228581	2.966000000000008	36.16877410355544	1
47	2778460	138.923	1.0204762631280115	3.633934785669595	138.4601	139.4806	1.8771000000000129	2.8975499999999954	0.34341838662041935	2.911900000000003	36.33934785669594	1
48	2836698	141.8349	1.0272228759083664	3.5437451508138267	141.3577	142.38490000000002	1.8319999999999936	2.859250000000003	0.3421610894409101	2.9225999999999885	35.43745150813828	1
49	2895150	144.7575	1.05874834009083	3.4177645751686185	144.2169	145.27565	2.0129499999999894	3.0716999999999928	0.3318620781203315	3.013300000000015	34.05861460838025	1
50	2955416	147.7708	1.041578506085393	3.6255796149627315	147.2886	148.33020000000002	1.918750000000017	2.960300000000018	0.338850956406823	2.9511500000000126	36.25579614962736	1
51	3014439	150.72195000000002	1.0189710418738425	3.525392326881569	150.24895	151.2679	2.011400000000009	3.030399999999986	0.3295381522795806	3.034549999999996	35.25392326881568	1
52	3075130	153.75650000000002	1.0419767031643308	3.5793108728743093	153.2793	154.3213	1.949249999999978	2.991199999999992	0.3328562393902073	3.0043000000000006	35.79310872874309	1
53	3135216	156.76080000000002	1.028840309927892	3.4744478056498203	156.2705	157.29935	1.9102000000000032	2.9390000000000214	0.3418335954057569	2.9253999999999962	34.74447805649821	1
54	3193724	159.6862	1.0580576108286157	3.468750296287439	159.20955	160.26760000000002	2.0061000000000035	3.0641999999999996	0.32535667225195797	3.0735499999999836	34.687502962874404	1
55	3255195	162.75975	1.0447791796831647	3.5543725822577947	162.27375	163.31855000000002	1.84050000000002	2.885300000000001	0.3369499292405136	2.967800000000011	35.54372582257796	1
56	3314551	165.72755	1.0689436765650289	3.257872806551969	165.15905	166.228	1.9207999999999856	2.9897499999999866	0.3419446391629187	2.9244500000000073	32.578728065519705	1
57	3373040	168.65200000000002	1.060117273351131	3.3725096717130967	168.1488	169.2089	1.8470499999999959	2.907199999999989	0.33735915255380816	2.9642000000000053	33.72509671713097	1
58	3432324	171.61620000000002	1.0836603182702558	3.2889681002892885	171.056	172.13965000000002	2.0223000000000013	3.105950000000007	0.32883919763235814	3.040999999999997	32.364272938394436	1
59	3493144	174.65720000000002	1.0668282099271893	3.464394608609183	174.1619	175.22875000000002	1.930250000000001	2.9970500000000015	0.32865547047030635	3.0426999999999964	34.64394608609183	1
60	3553998	177.6999	1.0875077095958638	3.349164818274975	177.15895	178.2465	2.0040500000000065	3.0915500000000122	0.32763252735731613	3.052199999999999	32.8538371824326	1
61	3615042	180.7521	1.0594852008097106	3.3332257092591284	180.25050000000002	181.31	1.9548000000000059	3.014250000000004	0.3266586090876437	3.0612999999999886	33.3322570925913	1
62	3676268	183.8134	1.0658897960977862	3.309979704480398	183.26475000000002	184.33065000000002	2.0210500000000025	3.0869500000000016	0.3292994154935362	3.036750000000012	32.55835978721025	1
63	3737003	186.85015	1.054620257892157	3.4097700457136177	186.35175	187.40635	1.9920000000000186	3.0466499999999996	0.32130578671721827	3.1123000000000047	34.097700457136185	1
64	3799249	189.96245000000002	1.0893770467733732	3.321764397247126	189.39835000000002	190.48775	1.9876500000000021	3.076999999999998	0.3267333202640012	3.0605999999999938	32.64508725579975	1
65	3860461	193.02305	1.1249248331161683	3.3383832248118424	192.4754	193.6003	2.016350000000017	3.141300000000001	0.32210787392697926	3.104549999999989	32.60065525658905	1
66	3922552	196.1276	1.0895424102361548	3.2804343096419046	195.61665000000002	196.7062	1.9425999999999988	3.0320999999999856	0.32087792199457565	3.1164500000000146	32.80434309641905	1
67	3984881	199.24405000000002	1.1389633241194534	3.1777618879743557	198.64880000000002	199.78775000000002	1.8893500000000074	3.0283000000000015	0.3226066618275667	3.0997500000000002	31.777618879743557	1
68	4046876	202.34380000000002	1.1593143889931963	3.096844461332079	201.6771	202.8364	1.9715500000000077	3.130899999999997	0.3257753453218682	3.06959999999998	29.583231575899546	1
69	4108268	205.4134	1.116596206196933	3.1748270749091922	204.80795	205.92455	1.8899000000000115	3.006500000000017	0.32585496195643043	3.068850000000026	31.748270749091937	1
70	4169645	208.48225000000002	1.164587492841226	3.007379012779726	207.8145	208.97905	2.069250000000011	3.2338499999999897	0.3187454180346176	3.137299999999982	29.794028377856613	1
71	4232391	211.61955	1.1286296460818035	3.165960185754127	211.0483	212.17695	1.9067000000000007	3.035349999999994	0.31852713054834336	3.1394500000000107	31.42827650611434	1
72	4295180	214.75900000000001	1.183753223090712	2.9490594941739374	214.08370000000002	215.26745	2.0312999999999874	3.215049999999991	0.31423319245212017	3.1823499999999854	29.320366183818237	1
73	4358827	217.94135	1.166416055195639	3.110345874168761	217.29875	218.46515000000002	1.9190499999999986	3.0854500000000087	0.3180155827635532	3.144500000000022	31.103458741687632	1
74	4421717	221.08585000000002	1.2012096888662782	2.9166023529504272	220.38420000000002	221.58540000000002	1.9545500000000118	3.155750000000012	0.3195756035984232	3.1291499999999814	28.74627127450721	1
75	4484300	224.215	1.2100010885312689	2.9677750190344376	223.53995	224.74995	2.0217500000000257	3.2317500000000052	0.3168065895770638	3.156499999999994	29.099526712824378	1
76	4547430	227.3715	1.19551214169031	2.9803535304303175	226.7717	227.96720000000002	1.9082500000000095	3.103749999999991	0.3101929400086843	3.2238000000000113	29.552371541627085	1
77	4611906	230.5953	1.2434681588210632	2.813099522657655	229.87545	231.11890000000002	1.9496000000000038	3.1930499999999995	0.31590586005370314	3.1655000000000086	27.866864671546157	1
78	4675216	233.76080000000002	1.2190093434991316	2.773139738183108	233.0685	234.28750000000002	1.87530000000001	3.094300000000004	0.31594578370351695	3.1650999999999954	27.731397381831083	1
79	4738518	236.9259	1.3088691643690225	2.6942906427909676	236.16275000000002	237.47165	1.942700000000002	3.251550000000009	0.31390767975138417	3.1856500000000096	26.484278103916633	1
80	4802231	240.11155000000002	1.2747323080047035	2.815475823515147	239.41435	240.68905	1.9945999999999913	3.2693499999999744	0.307962366998755	3.247149999999976	28.15475823515146	1
81	4867174	243.3587	1.185924155802466	2.877803820651099	242.68365	243.86960000000002	1.9585500000000025	3.144450000000006	0.3140555564279305	3.1841500000000162	28.132348295147565	1
82	4930857	246.54285000000002	1.2823754947242794	2.6739161707748664	245.8281	247.1105	1.8444499999999948	3.126800000000003	0.3097749484999149	3.2281499999999994	26.26713235705499	1
83	4995420	249.77100000000002	1.3238174671361223	2.5945745753915013	248.95495000000003	250.27875	1.8841000000000179	3.207950000000011	0.3136369338853342	3.1884000000000015	25.454779612337965	1
84	5059188	252.95940000000002	1.3170178929455578	2.5493929405571194	252.1629	253.47990000000001	1.9444499999999891	3.261499999999984	0.30419638918886	3.2873500000000035	24.351419062491473	1
85	5124935	256.24675	1.3224247691870201	2.5767125304978293	255.42435	256.7468	1.8439500000000066	3.1663500000000226	0.3172286901627415	3.1522999999999683	25.269225945363836	1
86	5187981	259.39905	1.339492788805347	2.5909358059488596	258.5907	259.9302	1.9742499999999836	3.313699999999983	0.30224720799141386	3.308550000000025	25.18424545395565	1
87	5254152	262.7076	1.3160262296223548	2.661214587328569	261.90445	263.22045	1.846749999999986	3.1628000000000043	0.3065509947579803	3.2620999999999754	26.341902977847028	1
88	5319394	265.9697	1.4464583549626637	2.293205650415384	265.0672	266.51370000000003	1.8449999999999704	3.2914499999999975	0.3101929400086816	3.2238000000000397	22.530464658634607	1
89	5383870	269.19350000000003	1.3105642432219349	2.5026619313911027	268.35865	269.6692	1.8561500000000137	3.1666999999999916	0.3104481318783697	3.2211499999999655	24.664794133793933	1
90	5448293	272.41465	1.459425578668574	2.1732243698162073	271.5254	272.9848	1.834600000000023	3.294050000000027	0.29538606959295766	3.3854000000000037	20.74586886848526	1
91	5516001	275.80005	1.4241907980108635	2.2727453543702403	274.81940000000003	276.2436	1.9053499999999985	3.329499999999996	0.31425788001634225	3.1820999999999913	22.382773985942528	1
92	5579643	278.98215	1.3408971688824707	2.442624405957517	278.1489	279.4898	1.8821000000000367	3.223000000000013	0.30018761726078697	3.3312500000000114	24.002657189464223	1
93	5646268	282.3134	1.484760158984922	1.9692637142097809	281.37195	282.8567	1.859450000000038	3.3442000000000007	0.2989402567896815	3.3451499999999896	19.079805118948897	1
94	5713171	285.65855	1.4218355047015474	2.2808029081570673	284.71615	286.13795	1.8474000000000501	3.2692499999999995	0.3079244353435623	3.2475500000000466	22.32333285977603	1
95	5778122	288.90610000000004	1.5967859762533103	1.906072931140745	287.9854	289.5822	1.8388499999999794	3.435649999999953	0.29238483692235906	3.4201499999999783	18.07568463663043	1
96	5846525	292.32625	1.4134503011735158	2.233557631405759	291.42105000000004	292.8345	1.6809999999999832	3.094449999999995	0.3078486000584897	3.2483500000000163	21.66535388225347	1
97	5911492	295.57460000000003	1.7496411700324157	1.5922578079320129	294.51545	296.2651	1.731049999999982	3.4806500000000256	0.2974773917182285	3.3616000000000104	15.231964577873242	1
98	5978724	298.93620000000004	1.5301132673124784	2.319249319262063	297.99615	299.52625	1.8374499999999898	3.3675999999999817	0.2958711185407657	3.3798499999999767	22.726173162096856	1
99	6046321	302.31605	1.7164933805288747	1.5814992261514327	301.36375000000004	303.08025000000004	1.7807999999999993	3.4972999999999956	0.2938410907381314	3.40319999999997	14.897200576279223	1
100	6114385	305.71925	1.417092466994375	2.457609097199345	304.861	306.2781	1.7443499999999972	3.1614000000000146	0.3046319284724189	3.2826500000000465	24.57609097199345	1
101	6180038	309.00190000000003	1.8889000156878495	1.4914108219074684	308.02245	309.91135	1.7013499999999908	3.590250000000026	0.2779746765069717	3.5974499999999807	13.770572088840717	1
102	6251987	312.59935	1.470230581553234	2.1792114115721226	311.6127	313.08295000000004	5.206050000000005	6.676299999999969	0.15413664213325098	6.487750000000006	21.02264954104372	1
103	6381742	319.0871	1.3703744089600631	2.6220748130402747	318.289	319.65935	4.842550000000017	6.212950000000035	0.16067225270531982	6.22384999999997	25.646985591510145	1
104	6506219	325.31095	1.3673367519388442	2.5772068789175613	324.50195	325.8693	1.7673500000000217	3.1347000000000094	0.2957704821058833	3.381000000000029	24.388322862084543	1
105	6573839	328.69195	1.8369073001576588	1.366528005715999	327.63660000000004	329.4735	1.5547000000000253	3.3915999999999826	0.3008740390835389	3.323649999999987	12.760839632637206	1
106	6640312	332.0156	1.6363941963803024	1.7657417989205033	331.0282	332.6646	5.019350000000031	6.655750000000012	0.14944444029320927	6.6914500000000325	16.590987772653808	1
107	6774141	338.70705000000004	1.4817553431185895	2.2750698155745894	337.68395000000004	339.1657	5.0222499999999854	6.503999999999962	0.1551518160520075	6.445299999999975	21.073157729657865	1
108	6903047	345.15235	1.5141524130356032	2.2647903509767353	344.18795	345.70210000000003	4.766500000000008	6.280650000000037	0.1579941068198162	6.329349999999977	22.04335521096991	1
109	7029634	351.4817	1.7684744393005036	1.8133415808175855	350.46860000000004	352.2371	1.633449999999982	3.401899999999955	0.2944510695935073	3.3961500000000346	17.20229764251991	1
110	7097557	354.87785	1.6980922777614558	1.341420208289069	353.87055000000004	355.56865	4.5371000000000095	6.23520000000002	0.15961437167802542	6.265100000000018	11.606423465021376	1
111	7222859	361.14295000000004	1.5739444283336868	2.160623997108722	360.1057	361.67965000000004	4.85269999999997	6.426649999999995	0.15600258964298838	6.410149999999987	20.99745740626948	1
112	7351062	367.55310000000003	1.5836736168169416	1.6489885198770384	366.5324	368.11605000000003	8.091949999999997	9.675650000000019	0.10516905926276524	9.50849999999997	15.510427585584152	1
113	7541232	377.0616	1.4098065629018006	2.195861713445744	376.208	377.61785000000003	7.56714999999997	8.976949999999988	0.10958603873866476	9.125249999999994	20.957427874280025	1
114	7723737	386.18685	1.7300920183436015	2.1638182227879525	385.18495	386.91505	13.481600000000014	15.21165000000002	0.06529951253913886	15.314050000000007	20.631844951174912	1
115	8030018	401.5009	1.9527158699649387	1.42047157339751	400.39660000000003	402.3493	27.021149999999977	28.97384999999997	0.03462178298720204	28.883550000000017	12.852031035101207	1
116	8607689	430.38445	1.820791646215506	1.3327196745383105	429.37045	431.19125					10.424756348894336	1
0	65576	3.2788	1.4863167016517536	1.8585062123594316	2.6431	4.1294	1.1400499999999996	2.6264	0.3970538603561572	2.5185500000000007	13.66969520221993	2
1	115947	5.797350000000001	1.0246650859269875	3.1581800476405064	5.2695	6.29415	1.57245	2.5971	0.4107957112927742	2.4342999999999995	30.92231205434698	2
2	164633	8.23165	1.027057665018503	3.740836720906465	7.8666	8.893650000000001	1.5723000000000003	2.599400000000001	0.3829070301730738	2.611600000000001	37.17068104447565	2
3	216865	10.843250000000001	1.0067536152316607	3.8390720400596408	10.466000000000001	11.472750000000001	1.6330500000000008	2.6397999999999993	0.3797949107481961	2.632999999999999	38.1120297180706	2
4	269525	13.47625	1.0043132378506343	3.896477233972604	13.10575	14.110100000000001	1.6205999999999996	2.6249000000000002	0.37654855593628805	2.6556999999999995	38.96477233972608	2
5	322639	16.13195	1.0005663029673015	3.9336174654264155	15.7307	16.73125	1.6073500000000003	2.607949999999999	0.3846153846153844	2.6000000000000014	38.585377306930695	2
6	374639	18.73195	0.9695655507210003	3.8630463986018526	18.33865	19.3082	1.6317500000000003	2.601300000000002	0.3809814081072843	2.6248000000000005	38.482396054185955	2
7	427135	21.35675	1.0072761201611342	3.851294900019731	20.9399	21.947200000000002	1.6273000000000017	2.634550000000001	0.3848374061958826	2.598499999999998	38.241113670594665	2
8	479105	23.95525	0.9631467475650891	3.8912299537136903	23.574450000000002	24.5376	1.546949999999999	2.5100999999999978	0.39272670148843386	2.5463000000000022	38.804222836371956	2
9	530031	26.50155	0.9925539771988902	3.8032863478003662	26.084600000000002	27.07715	1.6053500000000014	2.5979000000000028	0.39170371530973985	2.552949999999999	37.91302304087974	2
10	581090	29.0545	0.9982117914322531	3.80035126916534	28.6825	29.6807	1.66085	2.6590999999999987	0.3724672228843863	2.684799999999999	37.890046472124624	2
11	634786	31.7393	0.9813628576841439	3.9018836434200495	31.34155	32.322900000000004	1.6766999999999967	2.6580499999999994	0.3809959233436196	2.6247000000000043	38.933497467698736	2
12	687280	34.364000000000004	0.9874094315939526	3.901498386651049	33.9996	34.98705	1.6912499999999966	2.6786499999999975	0.3717403022248658	2.6900499999999994	38.54597805140019	2
13	741081	37.054050000000004	0.9680848815111619	3.860277242730831	36.67825	37.646350000000005	1.6553499999999985	2.6234000000000037	0.3805826720709407	2.6275499999999994	37.88782427036975	2
14	793632	39.6816	0.997155922326172	3.7660936039630926	39.301700000000004	40.29885	1.6365000000000052	2.633650000000003	0.37787896536739307	2.646349999999998	36.6265647205674	2
15	846559	42.32795	0.9756861093093525	3.812645340238504	41.935300000000005	42.911	1.6334000000000017	2.609099999999998	0.38236531181891215	2.6152999999999977	37.48364923425319	2
16	898865	44.94325	0.9731360330880097	3.7500036716614815	44.5444	45.51755	1.6846000000000032	2.65775	0.37881657701341	2.639800000000001	37.087363172542695	2
17	951661	47.58305	0.9635324958788639	3.877562447877388	47.202200000000005	48.1657	1.67915	2.642699999999998	0.3768962593046264	2.65325	38.61524493297799	2
18	1004726	50.2363	0.9732131616739149	3.8180555903973215	49.8449	50.8181	1.7237500000000026	2.696950000000001	0.37241867307226784	2.68515	37.879467348722855	2
19	1058429	52.92145	0.9668247536829673	3.8466789141258033	52.541850000000004	53.50865	1.7596500000000006	2.7265000000000015	0.366072409122524	2.7317000000000036	38.225609231785	2
20	1113063	55.653150000000004	0.9899709151737276	3.845225712066501	55.268350000000005	56.258300000000006	1.7241500000000016	2.714100000000002	0.36800559368502456	2.717349999999996	38.2446180848669	2
21	1167410	58.3705	0.9897851183659864	3.82209500656883	57.98245	58.97225	1.7240000000000038	2.713799999999999	0.367816091954023	2.71875	37.617804218876714	2
22	1221785	61.08925	0.9641592878297205	3.764596979301757	60.696250000000006	61.6604	1.7290500000000009	2.693249999999999	0.3703086522616596	2.7004500000000036	37.42208241083298	2
23	1275794	63.7897	0.9552033016395756	3.8417410789027997	63.389500000000005	64.3447	1.727800000000002	2.683	0.3730925642651948	2.6802999999999955	37.23767464501337	2
24	1329400	66.47	0.9663342548983871	3.7549813797659297	66.07245	67.03880000000001	1.5951000000000022	2.561400000000006	0.38525995415406455	2.5956500000000062	37.20812336232215	2
25	1381313	69.06565	0.9470908827855951	3.738102355386296	68.6339	69.581	1.7289499999999975	2.6760499999999894	0.3785799466202287	2.641449999999992	37.04106611505253	2
26	1434142	71.7071	0.9758858658548795	3.7227249457123506	71.30995	72.28585	1.6894999999999953	2.6654000000000053	0.3777433611604274	2.6473000000000013	36.97490345569392	2
27	1487088	74.3544	0.9580650678655716	3.7053222060798845	73.97535	74.9334	1.6971499999999935	2.6551999999999936	0.37024010070530655	2.700950000000006	36.900486026203886	2
28	1541107	77.05535	0.9678671877673944	3.6353469590388343	76.6305	77.5984	1.702949999999987	2.6708	0.372737946586652	2.682850000000002	35.96537859125874	2
29	1594764	79.7382	0.9962836601932417	3.679487561024942	79.30135	80.2976	1.745900000000006	2.742200000000011	0.3682969946965238	2.715199999999996	36.506086023939424	2
30	1649068	82.4534	0.9568794828427956	3.6673028919930175	82.04355000000001	83.0004	1.6861000000000104	2.6430000000000007	0.3693512345565003	2.7074500000000086	35.80054832188576	2
31	1703217	85.16085000000001	0.9833246238447959	3.605950691546571	84.68655000000001	85.66985000000001	1.7819999999999965	2.765349999999998	0.36971993714761203	2.70474999999999	35.473254721580325	2
32	1757312	87.8656	1.0217747994486825	3.6238672598395496	87.45190000000001	88.47365	1.7484499999999912	2.77024999999999	0.35899553050564514	2.7855500000000006	35.7863397279263	2
33	1813023	90.65115	0.9659590380260837	3.608260235153736	90.22215	91.1881	1.6882499999999965	2.654200000000003	0.3736990601468637	2.6759500000000003	35.70690151945665	2
34	1866542	93.3271	1.011699427532591	3.565562319156907	92.87635	93.88805	1.7409999999999997	2.7527000000000044	0.36720829890755435	2.7232500000000073	34.631800238243315	2
35	1921007	96.05035000000001	0.9967102018611972	3.6516365206387675	95.629	96.62575000000001	1.7413999999999987	2.738100000000003	0.36400698893418854	2.7471999999999923	36.20908436936846	2
36	1975951	98.79755	0.9572679387701792	3.596816924896075	98.36715000000001	99.32440000000001	1.649249999999995	2.6065499999999986	0.3775508277801894	2.6486500000000035	35.544313506487214	2
37	2028924	101.4462	0.9937933156643179	3.5786756896327745	100.97365	101.96745	1.7186000000000092	2.7124000000000024	0.37124348003638113	2.693650000000005	34.94407398296883	2
38	2082797	104.13985000000001	0.9641923681674176	3.577869746625396	103.68605000000001	104.65025	1.7056500000000057	2.6698499999999967	0.37125037125037275	2.6935999999999893	35.21871809699792	2
39	2136669	106.83345	1.0092324206817895	3.5844534851141923	106.35595	107.36515	1.7602499999999992	2.7694999999999936	0.36561734488684106	2.7351000000000028	34.75761609939314	2
40	2191371	109.56855	0.9853112482394325	3.636229513646029	109.12545	110.11075000000001	1.7540499999999923	2.7394000000000034	0.36526344626061474	2.7377500000000055	35.98602355742914	2
41	2246126	112.30630000000001	0.9787012019838672	3.5949567449978908	111.86485	112.84355000000001	1.7689500000000038	2.7476500000000073	0.3600619306520726	2.7772999999999968	35.26437467839239	2
42	2301672	115.0836	0.9707618262067903	3.491472331382571	114.61250000000001	115.58325	1.7447499999999962	2.7154999999999916	0.36820206929562876	2.715900000000005	33.34115814707527	2
43	2355990	117.79950000000001	0.9977234943302116	3.6027862878208907	117.32795	118.32570000000001	1.7654500000000013	2.76315000000001	0.36131736310588364	2.7676500000000033	35.612584806612674	2
44	2411343	120.56715000000001	1.0131212399055949	3.392213749823025	120.09110000000001	121.10425000000001	1.6593000000000018	2.672399999999996	0.37141583717129806	2.692399999999992	33.21448348610255	2
45	2465191	123.25955	1.0083134745578515	3.3984778305836443	122.76355000000001	123.77185	1.7584500000000105	2.766750000000002	0.36935805569919383	2.707400000000007	32.93155918705051	2
46	2519339	125.96695000000001	0.9647477647805354	3.5586279862093946	125.53030000000001	126.495	1.7866999999999962	2.7514499999999913	0.3568497305784549	2.8022999999999882	33.89238017680441	2
47	2575385	128.76925	0.971261727921106	3.4778515726471255	128.28175000000002	129.25300000000001	1.7499500000000126	2.7212000000000103	0.3607243344636032	2.772199999999998	34.135038696900025	2
48	2630829	131.54145	1.0097969724757598	3.4547479239689274	131.00295	132.01275	1.7793000000000063	2.7890999999999906	0.3629237134354347	2.7554000000000087	33.56070267314194	2
49	2685937	134.29685	0.9913458533885423	3.3896945386369737	133.792	134.78335	1.729849999999999	2.7212000000000103	0.3691330909359382	2.7090499999999906	33.44174213876197	2
50	2740118	137.0059	1.0244701303514419	3.3921420774662323	136.51325	137.5377	1.7533500000000117	2.777850000000001	0.36428545408181745	2.745100000000008	33.57061481463055	2
51	2795020	139.751	0.9986726926688105	3.348637231064899	139.29105	140.28975	1.7242499999999836	2.7228999999999814	0.35730236712818064	2.7987500000000125	33.12969663740823	2
52	2850995	142.54975000000002	1.0291197680105688	3.3412799380975216	142.01395	143.0431	1.7569000000000017	2.7860000000000014	0.36318073689371694	2.7534499999999866	32.20263334792671	2
53	2906064	145.3032	1.0209588211909868	3.308062469776214	144.8	145.82095	1.7697499999999877	2.7907500000000027	0.35892466171350573	2.7861000000000047	32.618268164745494	2
54	2961786	148.0893	1.009899782202975	3.322315330485548	147.59075	148.60065	1.764250000000004	2.77415000000002	0.356709709638295	2.8034000000000106	31.01353926313211	2
55	3017854	150.89270000000002	1.0491463244817918	3.2769788841366747	150.36485000000002	151.41400000000002	1.7706000000000017	2.819749999999999	0.3526403949572436	2.8357499999999902	31.75673446287808	2
56	3074569	153.72845	1.0410996761552525	3.1823324814817298	153.18465	154.22575	1.7455499999999802	2.7866499999999803	0.36308183864643123	2.7541999999999973	30.650308770248323	2
57	3129653	156.48265	1.0334712781002513	3.3152096242428257	155.9713	157.00475	1.7593999999999994	2.7928500000000156	0.3577497540470428	2.79525000000001	32.28717971160924	2
58	3185558	159.27790000000002	1.0480373921516584	3.157302891194803	158.76415	159.81220000000002	1.7360500000000059	2.784099999999995	0.36284470246734396	2.7560000000000002	30.84011353961758	2
59	3240678	162.03390000000002	1.0193625107295812	3.3553602124620845	161.54825	162.5676	1.746549999999985	2.765899999999988	0.3586221736089964	2.788449999999983	33.09903296563972	2
60	3296447	164.82235	1.0073192744388944	3.219908951273645	164.3141	165.3214	1.771349999999984	2.778649999999999	0.35878300803673774	2.787200000000013	31.136856819781787	2
61	3352191	167.60955	0.9944586483202875	3.3468806335561148	167.09275	168.0872	1.7763500000000079	2.7708000000000084	0.3583972475091393	2.7901999999999987	33.105433877608064	2
62	3407995	170.39975	1.0633540518095486	3.1158664954780946	169.86360000000002	170.92695	1.7778999999999883	2.8412500000000023	0.3558592220917398	2.8101000000000056	30.44600394947078	2
63	3464197	173.20985000000002	1.0333786039217376	3.3208829173544956	172.7048	173.7382	1.7974499999999978	2.8308000000000106	0.35298893379692764	2.8329499999999825	32.79760308076774	2
64	3520856	176.0428	1.0408252140068683	3.168378375404725	175.53565	176.57645000000002	1.7331499999999949	2.774000000000001	0.3558275659615351	2.8103499999999997	30.150967233341696	2
65	3577063	178.85315	1.0453968716513133	3.189715701570428	178.30965	179.35505	1.7779999999999916	2.8233999999999924	0.352609308885753	2.8360000000000127	31.4083291534709	2
66	3633783	181.68915	1.0851403370323358	3.0153625357535354	181.13305	182.2182	1.806350000000009	2.8915000000000077	0.344293337923913	2.904499999999985	29.17389248704217	2
67	3691873	184.59365	1.0985206581203966	3.1351611262284997	184.02455	185.12305	1.7825500000000147	2.8811000000000035	0.34806216390247224	2.873050000000006	30.70909959203555	2
68	3749334	187.4667	1.0984714600456413	3.0242811721839296	186.90560000000002	188.00410000000002	1.7918500000000108	2.8902999999999963	0.3403386369437578	2.9382500000000107	28.805268634061996	2
69	3808099	190.40495	1.1061179791792761	3.1109776306121795	189.79590000000002	190.90205	1.782999999999987	2.889099999999985	0.3516112585925024	2.8440499999999815	30.135603938911686	2
70	3864980	193.249	1.1094110731751192	3.1338869288888667	192.68505000000002	193.79445	1.7998499999999922	2.9093000000000018	0.3402517863218757	2.9390000000000214	29.62873170006153	2
71	3923760	196.18800000000002	1.0942594539019512	2.9970854159057296	195.59435000000002	196.6886	1.7389499999999884	2.833200000000005	0.3496381245411014	2.8600999999999885	28.776365105686637	2
72	3980962	199.0481	1.1071480855474947	2.9956533827421836	198.42755	199.53470000000002	1.8147000000000162	2.9218500000000063	0.3415883859948751	2.927500000000009	28.535802949417832	2
73	4039512	201.97560000000001	1.0955726124320646	2.951222030772783	201.34935000000002	202.44495	1.7871999999999844	2.8827499999999873	0.34108738658844284	2.9318000000000097	28.63536990961239	2
74	4098148	204.90740000000002	1.124053611948481	2.892329806515015	204.23215000000002	205.3562	1.772750000000002	2.896800000000013	0.35139503830205954	2.845799999999997	27.94615383248709	2
75	4155064	207.75320000000002	1.1504010961530964	2.768728274691803	207.12895	208.27935000000002	1.7261000000000024	2.876499999999993	0.3414134516899964	2.929000000000002	26.563030876539166	2
76	4213644	210.68220000000002	1.1681636630219874	2.7856218174866463	210.0054	211.17355	1.7231999999999914	2.8913499999999885	0.3441866868589539	2.9053999999999864	26.175687005586358	2
77	4271752	213.5876	1.159927485514572	2.8015027104914445	212.89675	214.0567	1.78479999999999	2.944749999999999	0.34249507663327416	2.9197499999999934	27.173749428656137	2
78	4330147	216.50735	1.1691381426097827	2.8616242399160328	215.8415	217.01065	1.7419500000000028	2.9110500000000172	0.33990482664853755	2.9420000000000073	27.728756552790998	2
79	4388987	219.44935	1.1958760140303988	2.7636273099512323	218.75255	219.94845	1.7416999999999803	2.9375499999999874	0.33628705462983294	2.973649999999992	25.167349535737678	2
80	4448460	222.423	1.2430263922002167	2.7407015217785364	221.6901	222.93315	1.7766999999999769	3.0197000000000003	0.3339901806886874	2.994100000000003	25.830945438207873	2
81	4508342	225.4171	1.1996349444371184	2.7861756686755967	224.70985000000002	225.90945000000002	1.790949999999981	2.9906000000000006	0.339287834834682	2.94735	26.38452845935542	2
82	4567289	228.36445	1.1489804564461112	2.692402898982248	227.7004	228.8494	1.6417999999999893	2.7907500000000027	0.32195231886157555	3.10605000000001	25.752028706916796	2
83	4629410	231.47050000000002	1.4669602103126236	2.3767696886943206	230.49120000000002	231.95815000000002	1.8466999999999985	3.3137000000000114	0.31786395422759195	3.1459999999999866	21.15154781537165	2
84	4692330	234.6165	1.27655772276395	2.789976258754386	233.8049	235.08145000000002	1.8560500000000104	3.1325999999999965	0.32105820785308387	3.114699999999999	27.006865353354165	2
85	4754624	237.7312	1.2734191347602755	2.6978249470507727	236.9375	238.2109	1.5810999999999922	2.8545000000000016	0.3269362801190031	3.058700000000016	25.60195965593422	2
86	4815798	240.78990000000002	1.4994903835741804	2.212860019952771	239.79195	241.29145	1.6609000000000265	3.16040000000001	0.3159507748692746	3.165050000000008	20.557832494324956	2
87	4879099	243.95495000000003	1.4740540281770287	2.348801821221972	242.95235000000002	244.4264	1.7698500000000195	3.2438999999999965	0.3159757330637022	3.164799999999985	22.253668930019487	2
88	4942395	247.11975	1.4470688679396175	2.604450423842266	246.19625000000002	247.64335	1.7025000000000148	3.149550000000005	0.3148118998898154	3.1765000000000043	24.881211084985573	2
89	5005925	250.29625000000001	1.522885089591006	2.1506239634620172	249.34585	250.86875	1.526299999999992	3.049199999999985	0.30137729423465354	3.318099999999987	20.009935739534775	2
90	5072287	253.61435	1.8538096135369038	1.84692567779903	252.395	254.24880000000002	1.7706999999999766	3.6244999999999834	0.3156665298778339	3.167900000000032	15.266230059504615	2
91	5135645	256.78225000000003	1.2173523391610477	3.033825133624209	256.0195	257.23685	1.8624000000000365	3.079750000000047	0.3082234003205538	3.2443999999999846	29.13057563473226	2
92	5200533	260.02665	1.4187154872137588	2.3240963682628433	259.0993	260.51800000000003	1.616299999999967	3.0350499999999556	0.3201434242540648	3.1236000000000104	21.889897311475558	2
93	5263005	263.15025	1.64759871164714	2.1111024859068763	262.1343	263.7819	1.6794500000000312	3.3270500000000425	0.3002011347602901	3.331099999999992	19.486420207708548	2
94	5329627	266.48135	1.4556740825664252	2.4826418388164555	265.46135000000004	266.91705	1.6505500000000097	3.106200000000001	0.3109742824268462	3.21569999999997	23.535574839251183	2
95	5393941	269.69705	1.7275808316853365	1.7940253688934362	268.5676	270.2952	1.5661999999999807	3.293799999999976	0.30526428255261545	3.275850000000048	15.87289079359906	2
96	5459458	272.97290000000004	1.54795150797884	2.729836053683478	271.86135	273.40930000000003	1.6700500000000034	3.2180000000000177	0.3001425677196669	3.331749999999999	26.0362152116358	2
97	5526093	276.30465000000004	1.912768586784741	1.6709896678632177	275.0794	276.99215000000004	1.3611999999999966	3.274000000000001	0.28729440494146374	3.4807500000000005	15.038636570994584	2
98	5595708	279.78540000000004	1.9528939060134813	1.882839173820818	278.3534	280.3063	1.548599999999965	3.5014999999999645	0.29666107954967186	3.3708499999999617	16.49795910514245	2
99	5663125	283.15625	2.054465774526354	1.7995222309649979	281.85485	283.90930000000003	1.7872499999999718	3.841700000000003	0.277627396271465	3.601949999999988	14.904702531389452	2
100	5735164	286.7582	1.5216484773267527	2.7408968646526333	285.69655	287.2182	1.6879000000000133	3.2095500000000357	0.3061286965040066	3.2666000000000395	26.146868203754423	2
101	5800496	290.0248	1.900332701798482	1.5228994566472451	288.90615	290.80645000000004	1.771949999999947	3.67229999999995	0.289892884579149	3.449549999999988	11.340876234806858	2
102	5869487	293.47435	1.3457027393810452	2.879183360886728	292.57845000000003	293.92415	5.211000000000013	6.556700000000035	0.14316802199060805	6.984800000000006	27.271480647880296	2
103	6009183	300.45915	1.8106319367902355	2.4456043809781427	299.1351	300.94575000000003	5.3945000000000505	7.205100000000016	0.14252526260279633	7.016300000000001	22.64943752254635	2
104	6149509	307.47545	1.6944305607016665	2.870117622834222	306.34020000000004	308.03465	4.9766500000000065	6.67104999999998	0.1413637359608146	7.073949999999968	26.991098991567547	2
105	6290988	314.5494	2.3826367431320716	1.8973320522931125	313.0113	315.39390000000003	1.442799999999977	3.8254499999999894	0.21850281868635907	4.576600000000042	15.680589785565559	2
106	6382520	319.12600000000003	2.9799232663019097	1.710234596442703	316.83675	319.81665000000004	4.593399999999974	7.573350000000005	0.1658883737133288	6.028149999999982	13.234435594301768	2
107	6503083	325.15415	1.3412134626959917	3.097165460509565	324.41005	325.7513	5.449099999999987	6.790300000000002	0.14225459304517288	7.029650000000004	29.780802721323845	2
108	6643676	332.1838	1.7352627473634203	2.3527783892378515	331.20035	332.9356	4.79404999999997	6.529299999999978	0.14644826348971565	6.828350000000001	21.452850803199787	2
109	6780243	339.01215	1.9155600847103633	2.47638519919656	337.72965	339.64525000000003	5.559400000000039	7.474950000000035	0.13120260305964457	7.6218000000000075	22.859643239951325	2
110	6932679	346.63395	2.1434562764568255	2.2917637372752857	345.2046	347.34810000000004	4.716700000000003	6.860149999999976	0.13795006207752858	7.248999999999966	18.7765311280268	2
111	7077659	353.88295	2.586210358662298	2.148323950247775	352.0648	354.651	7.16455000000002	9.750800000000027	0.11434059777264474	8.745800000000031	17.27326080315892	2
112	7252575	362.62875	1.5593529712966179	2.720587721289867	361.81555000000003	363.3749	7.205150000000003	8.764499999999998	0.1109964148158015	9.009299999999996	25.67650649645274	2
113	7432761	371.63805	1.8656858477350324	2.519799869035648	370.58005	372.44575000000003	19.99449999999996	21.860199999999963	0.045331943153743254	22.059500000000014	23.128254097841626	2
114	7873951	393.69755000000004	2.1144195662232117	2.077304606981972	392.44030000000004	394.5547					17.914576447291353	2
0	59962	2.9981	1.4908376569445587	1.9363893835289243	2.5827	4.0735	1.1332000000000004	2.6240500000000004	0.3712710464274443	2.6934500000000003	14.203663240027993	3
1	113831	5.69155	1.0407919894463762	2.7916474003018266	5.20675	6.2475000000000005	1.5335	2.5743	0.4088725339875295	2.4457499999999994	26.68628164090213	3
2	162746	8.1373	1.0181177166646462	3.8735336255067594	7.781000000000001	8.799150000000001	1.5846999999999998	2.6028000000000002	0.38278977185729585	2.612400000000001	38.53263461038004	3
3	214994	10.7497	0.9915045365916929	3.982563894168578	10.3838	11.375300000000001	1.5614999999999988	2.552999999999999	0.38804058904561417	2.57705	39.60515361052521	3
4	266535	13.32675	0.9931413707951623	3.9696572582595877	12.93685	13.92995	1.605550000000001	2.598700000000001	0.3834282318207089	2.6080500000000004	39.69657258259589	3
5	318696	15.934800000000001	0.9897127658720886	3.9889543120339894	15.53555	16.52525	1.5705000000000027	2.5602500000000017	0.3918034713787563	2.5523000000000007	39.361530313889695	3
6	369742	18.4871	0.9949304102094728	3.9025189117413532	18.0958	19.090700000000002	1.586949999999998	2.5818999999999974	0.3919647231749143	2.5512499999999996	38.84064377948458	3
7	420767	21.03835	0.9772003966176883	3.947424389336156	20.6777	21.6549	1.5928000000000004	2.5700000000000003	0.3849336951710066	2.597850000000001	39.15305636041644	3
8	472724	23.636200000000002	0.9709454452000821	3.9546192575473427	23.24765	24.218600000000002	1.6230499999999992	2.594000000000001	0.38808576695449687	2.5767500000000005	39.17854633699788	3
9	524259	26.212950000000003	0.9711193428690109	3.9603336220333247	25.841700000000003	26.812800000000003	1.596	2.5671	0.3895142756982044	2.5672999999999995	39.60333622033324	3
10	575605	28.780250000000002	0.9918833058152523	3.877740086064769	28.408800000000003	29.400650000000002	1.5884499999999981	2.5803499999999993	0.3854901507266493	2.5940999999999974	38.54549971898639	3
11	627487	31.37435	0.9743926162616292	3.9181152236503323	30.9891	31.9635	1.610949999999999	2.5853499999999983	0.3837445796078122	2.6059000000000054	39.09645396727363	3
12	679605	33.980250000000005	0.9771782999594988	3.837542732354173	33.57445	34.55165	1.6269500000000008	2.6041000000000025	0.38735667802913004	2.5815999999999946	38.37542732354176	3
13	731237	36.56185	0.9838884729486832	3.8370432309698614	36.1786	37.16245	1.6041500000000042	2.5880500000000026	0.3853490298838172	2.5950500000000005	38.23672473093765	3
14	783138	39.1569	0.9688974244074198	3.815988149134313	38.76665	39.73555	1.6003499999999988	2.5692499999999967	0.38949151882217753	2.567450000000001	38.15988149134317	3
15	834487	41.72435	1.0017624482019165	3.8561893487076517	41.33585	42.3376	1.6007999999999996	2.602550000000001	0.3861003861003856	2.5900000000000034	38.56189348707656	3
16	886287	44.314350000000005	1.0030421949649813	3.8466775906587145	43.93845	44.941500000000005	1.6316500000000005	2.6347000000000023	0.37457392216353913	2.669699999999999	38.46677590658716	3
17	939681	46.98405	0.9847230945000717	3.8366814244938183	46.573150000000005	47.55785	1.6266999999999996	2.611449999999998	0.3843271392609386	2.601950000000002	38.28863523727371	3
18	991720	49.586000000000006	0.9771220196210372	3.7851313716283173	49.18455	50.1617	1.621299999999998	2.598399999999998	0.3852599541540656	2.595649999999999	37.41460991399236	3
19	1043633	52.181650000000005	0.9922890611693613	3.8011261145191355	51.78295	52.77525	1.6813000000000002	2.673550000000006	0.372737946586653	2.682849999999995	38.01126114519138	3
20	1097290	54.8645	0.9698720203249949	3.796791127419155	54.456500000000005	55.4264	1.6535500000000027	2.6233999999999966	0.3849336951710066	2.597850000000001	37.69104263489916	3
21	1149247	57.46235	0.9837961093889899	3.80529248637734	57.079950000000004	58.063750000000006	1.6265500000000017	2.610350000000004	0.3825847425204676	2.613800000000005	37.834132938049535	3
22	1201523	60.076150000000005	1.0005197048100993	3.7540859417705477	59.690250000000006	60.6908	1.6247000000000043	2.6251999999999995	0.37988869261306507	2.6323499999999953	37.54085941770547	3
23	1254170	62.7085	0.9715895971299615	3.776860517655919	62.3155	63.2871	1.6237500000000082	2.5953500000000034	0.38480778850963826	2.598700000000008	37.76860517655921	3
24	1306144	65.30720000000001	0.9837587156897412	3.722848169583145	64.91080000000001	65.8946	1.6407999999999987	2.6245499999999993	0.3799897402770135	2.6316499999999934	37.08635467547399	3
25	1358777	67.93885	0.9901184343852569	3.7005365989868224	67.53535000000001	68.52545	1.6661000000000001	2.6561999999999983	0.3773228940665975	2.6502499999999998	37.00536598986822	3
26	1411782	70.5891	0.9814071947039222	3.7214715703085517	70.19155	71.17295	1.637900000000002	2.6192999999999955	0.3788811639229345	2.6393500000000074	37.21471570308554	3
27	1464569	73.22845000000001	0.9709743843839505	3.6911155185348576	72.81085	73.78185	1.662850000000006	2.633800000000008	0.3823214558801039	2.6156000000000006	36.79009411071091	3
28	1516881	75.84405000000001	0.9753475720357849	3.684724641714844	75.44465000000001	76.42	1.6093500000000063	2.584699999999998	0.38098866558719996	2.6247499999999917	36.41305199214963	3
29	1569376	78.4688	0.9846167322318303	3.613132414628616	78.02940000000001	79.01400000000001	1.64609999999999	2.6306999999999903	0.38622714018114	2.5891500000000036	35.92423628221345	3
30	1621159	81.05795	1.0008305419213488	3.6827800858875577	80.6601	81.6609	1.6616500000000087	2.6625000000000085	0.37191312109491215	2.6888000000000005	36.82780085887559	3
31	1674935	83.74675	0.9693304406654206	3.676088297968917	83.32255	84.2919	1.689799999999991	2.659099999999995	0.3814464449191332	2.621600000000001	36.76088297968917	3
32	1727367	86.36835	0.959882912808063	3.6509540137920524	85.9817	86.94155	1.6559500000000043	2.615850000000009	0.3771023455765903	2.6517999999999944	36.5095401379205	3
33	1780403	89.02015	1.0036814797440776	3.6223853602860103	88.59750000000001	89.6012	1.6390999999999991	2.642799999999994	0.3769246716043788	2.6530500000000075	36.22385360286013	3
34	1833464	91.67320000000001	1.0044563304781333	3.5822388565635634	91.24035	92.2448	1.7185499999999934	2.722999999999999	0.36475716291878824	2.7415499999999895	35.47235075909923	3
35	1888295	94.41475	0.9933573230364826	3.5956211854786773	93.96335	94.9567	1.642799999999994	2.6361500000000007	0.3852451122026375	2.5957500000000095	35.80158494722627	3
36	1940210	97.01050000000001	0.9922086679160712	3.5273390268016307	96.59945	97.59165	1.6300499999999971	2.622249999999994	0.37777190132598015	2.6470999999999947	34.82105739754713	3
37	1993152	99.6576	1.0128684652952826	3.531139358926641	99.2217	100.23455	1.6846500000000049	2.697500000000005	0.3739645855537469	2.6740500000000083	35.17462078758201	3
38	2046633	102.33165000000001	0.9845561417139601	3.573963491547822	101.91925	102.9038	1.647500000000008	2.6320500000000067	0.381570161213393	2.620750000000001	35.73963491547825	3
39	2099048	104.95240000000001	0.9805626458224724	3.5507193902424063	104.55125000000001	105.5318	1.6757000000000062	2.65625	0.3721830396188856	2.6868499999999926	35.191225078599366	3
40	2152785	107.63925	0.953583638995234	3.559459110029856	107.20755000000001	108.1611	1.6243999999999943	2.5779999999999887	0.38794273965162634	2.577700000000007	35.47836433369436	3
41	2204339	110.21695000000001	1.036297094832291	3.4760052786977518	109.78555	110.82185000000001	1.688999999999993	2.7253000000000043	0.3635306092773014	2.750799999999998	34.76005278697753	3
42	2259355	112.96775000000001	1.018484365795809	3.5190246562456906	112.51085	113.5293	1.7133500000000055	2.7318500000000085	0.37201688956678775	2.68804999999999	35.12073304931798	3
43	2313116	115.6558	0.9851880203851732	3.548697196725236	115.2427	116.22785	1.6624000000000052	2.647599999999997	0.3721137923977139	2.6873500000000092	35.20405790988003	3
44	2366863	118.34315000000001	1.0322676635456505	3.437522082181413	117.89025000000001	118.9225	1.754550000000009	2.7867999999999995	0.35772415890107107	2.7954500000000024	34.06192647076049	3
45	2422772	121.13860000000001	1.0019741357880645	3.5355578997336643	120.67710000000001	121.67905	1.7007499999999993	2.7027499999999947	0.3701510216168198	2.701599999999999	35.21345197697923	3
46	2476804	123.84020000000001	1.0259622701902642	3.450067286321694	123.37985	124.4058	1.6713500000000039	2.69735	0.3714296326560929	2.692300000000003	34.1164805790316	3
47	2530650	126.53250000000001	1.0235411617916543	3.3934503920923724	126.07715	127.1007	1.7433500000000066	2.766900000000007	0.3617879560789443	2.7640499999999832	33.68427208033112	3
48	2585931	129.29655	1.0280491579586872	3.466054893612334	128.8441	129.87210000000002	1.6697999999999809	2.6978499999999883	0.3684598378776715	2.7139999999999986	34.49626846328588	3
49	2640211	132.01055	1.020149922202248	3.4233428521751534	131.5419	132.56205	1.7070500000000095	2.7272000000000105	0.3673769287288747	2.7220000000000084	33.88695958453623	3
50	2694651	134.73255	1.0170101727578789	3.424331167919611	134.26915	135.28615000000002	1.6826499999999953	2.6996499999999912	0.37076172997423296	2.6971499999999935	33.94826217080153	3
51	2748594	137.4297	1.0160740093415837	3.413506106154397	136.96875	137.98485	1.7335500000000081	2.749600000000015	0.3658514277351965	2.7333500000000015	33.48367516422887	3
52	2803261	140.16305	1.0135002199630951	3.4270859513049388	139.7184	140.7319	1.7487500000000011	2.7622499999999945	0.3611738148984184	2.7687500000000114	33.91137713165362	3
53	2858636	142.9318	1.0310194301146083	3.4112825364492103	142.48065	143.51165	1.7391000000000076	2.770150000000001	0.36145449287934506	2.766600000000011	33.50067216585549	3
54	2913968	145.69840000000002	1.0015178946113215	3.353816422849306	145.2508	146.25230000000002	1.7165999999999997	2.7181500000000085	0.3622794623772814	2.7602999999999724	33.34196253720371	3
55	2969174	148.4587	1.0329120992341079	3.3886176776341195	147.96895	149.00185000000002	1.7075499999999977	2.7404499999999814	0.36648830902294216	2.7286	33.157069697532265	3
56	3023746	151.1873	1.0042688896139154	3.3158666209796372	150.70940000000002	151.71365	1.716099999999983	2.7203499999999963	0.3642589152369485	2.7453000000000145	32.976721078118814	3
57	3078652	153.9326	1.0149186996619217	3.3515082163144534	153.4297	154.44465	1.7356499999999926	2.750550000000004	0.36526344626061474	2.7377500000000055	32.48607576967619	3
58	3133407	156.67035	1.0507988905984909	3.3348392318281874	156.18030000000002	157.2311	1.7533499999999833	2.804149999999993	0.35616975050309035	2.8076499999999953	32.11318415255787	3
59	3189560	159.478	1.0461191946778448	3.311042152494487	158.98445	160.03055	1.7556000000000154	2.801750000000027	0.35733428622476454	2.79849999999999	32.55424596496016	3
60	3245530	162.2765	1.0512154783059144	3.299820182083124	161.7862	162.8374	1.7454500000000053	2.7966499999999996	0.35690704356050446	2.8018500000000017	32.65976517444875	3
61	3301567	165.07835	1.0479298166651512	3.2714158380990526	164.58285	165.63075	1.7614499999999964	2.8093999999999824	0.3597445813472425	2.779750000000007	31.447797885209155	3
62	3357162	167.8581	1.0047122209824622	3.269723972457218	167.39225000000002	168.39695	1.7375499999999988	2.7422500000000127	0.3594277909567982	2.782199999999989	32.39732590439081	3
63	3412806	170.6403	1.036914783861162	3.2179713046988745	170.1345	171.1714	1.7013499999999908	2.738299999999981	0.3595505617977528	2.78125	31.621878736852068	3
64	3468431	173.42155	1.0374014510586858	3.1781745051307304	172.8728	173.9102	1.7040499999999952	2.7414500000000146	0.3680055936850226	2.7173500000000104	31.59035353237757	3
65	3522778	176.1389	1.0725051081131214	3.2029264291328836	175.6142	176.68675000000002	1.7593999999999994	2.8318999999999903	0.3473910928923775	2.878600000000006	31.445584686202913	3
66	3580350	179.0175	1.0848150739851874	3.0962348623130502	178.44615000000002	179.53095000000002	1.7586999999999762	2.8435499999999934	0.3560619547801306	2.8085000000000093	30.329664118521023	3
67	3636520	181.82600000000002	1.0385699764185818	3.2218932388639487	181.2897	182.32825	1.7363499999999874	2.7749000000000024	0.3564236451446207	2.8056499999999858	31.82716165371606	3
68	3692633	184.63165	1.0660086290281965	3.1416531441125954	184.06455	185.13055	1.8280500000000188	2.8940500000000213	0.35046524260956347	2.853350000000006	30.24447364712038	3
69	3749700	187.485	1.0615499677189393	3.196076625389935	186.95860000000002	188.02015	1.7831000000000188	2.8446500000000015	0.3488818337229186	2.8662999999999954	31.210478182157672	3
70	3807026	190.3513	1.0975269422997722	3.0586248264669997	189.80325000000002	190.9008	1.7113499999999817	2.8088499999999783	0.3496075655077162	2.860350000000011	29.997400527245844	3
71	3864233	193.21165000000002	1.1120607797362143	3.0898816900442085	192.6121	193.72415	1.8124500000000126	2.924500000000023	0.34801371174024365	2.873449999999991	30.0650130373184	3
72	3921702	196.0851	1.109647154401266	3.0788957369610372	195.53660000000002	196.64625	1.7176000000000045	2.8272499999999923	0.34833495889647453	2.8708000000000027	30.214077801102505	3
73	3979118	198.9559	1.089792317449674	2.9820088613114066	198.36385	199.45365	1.731899999999996	2.8216999999999928	0.3560619547801306	2.8085000000000093	29.183449207263696	3
74	4035288	201.76440000000002	1.0843656441144647	2.99858115471147	201.18560000000002	202.26995000000002	1.7574999999999932	2.8419000000000096	0.34927176836296636	2.8630999999999744	29.425014189441622	3
75	4092550	204.6275	1.1079306809996254	3.016143715622544	204.02745000000002	205.1354	1.7575499999999806	2.8654499999999814	0.3463683280800799	2.8871000000000038	29.2024465512741	3
76	4150292	207.5146	1.1661630351061234	2.9011126484655314	206.89295	208.0591	1.7425000000000068	2.908650000000023	0.3466685155654156	2.884600000000006	28.44395121602831	3
77	4207984	210.3992	1.1418595897559543	2.82377459988421	209.80155000000002	210.9434	1.7287000000000035	2.87054999999998	0.3508833488306804	2.849950000000007	27.51276847893178	3
78	4264983	213.24915000000001	1.1081119518017863	2.8678431954628856	212.6721	213.78025000000002	1.7484000000000037	2.856500000000011	0.34782608695652173	2.875	28.05926894067406	3
79	4322483	216.12415000000001	1.1240069814844058	2.8530911874794818	215.5286	216.6526	1.7646500000000174	2.8886500000000126	0.34921078362899954	2.863599999999991	27.85416547609204	3
80	4379755	218.98775	1.1526690914265347	2.9788201159140755	218.4173	219.56995	1.7084499999999991	2.8610999999999933	0.34126198682728537	2.930300000000017	29.33099099300074	3
81	4438361	221.91805000000002	1.1265965899722186	2.892283441144258	221.2784	222.405	1.740099999999984	2.8666999999999803	0.35265283092060185	2.835649999999987	27.44366628687852	3
82	4495074	224.7537	1.134207940087095	2.816133433463083	224.1451	225.2793	1.7169999999999845	2.8512000000000057	0.34118630478172657	2.9309499999999957	27.149471401582083	3
83	4553693	227.68465	1.183757372583123	2.8179687182696505	226.99625	228.18	1.744100000000003	2.9278500000000065	0.34249507663327416	2.9197499999999934	27.421628923552525	3
84	4612088	230.6044	1.1848986948060805	2.7573047015077243	229.92415	231.10905000000002	1.7351999999999919	2.920099999999991	0.348171230611214	2.872150000000005	26.467294304146712	3
85	4669531	233.47655	1.1851294406426605	2.745835745691391	232.84425000000002	234.02935000000002	1.699799999999982	2.8849500000000035	0.3375242595561556	2.9627499999999998	26.532327431701894	3
86	4728786	236.4393	1.2124927967082244	2.610819196369569	235.72915	236.94165	1.6700500000000034	2.882550000000009	0.35041611914147813	2.8537500000000193	24.98465244483352	3
87	4785861	239.29305000000002	1.2056991190907547	2.633291955284175	238.61175	239.81745	1.7306999999999846	2.936399999999992	0.3352498449469484	2.982849999999985	25.253303512127346	3
88	4845518	242.2759	1.220015430110274	2.649616133054721	241.5481	242.76815000000002	1.7180500000000052	2.938050000000004	0.33726812816188834	2.9650000000000034	25.715509717771738	3
89	4904818	245.2409	1.3105381804325618	2.5788382988994307	244.48615	245.79670000000002	1.7605500000000234	3.071050000000014	0.330163761225569	3.0287999999999897	25.119046411578047	3
90	4965394	248.2697	1.2394447972854135	2.620412387771097	247.55725	248.79670000000002	1.7861500000000206	3.025599999999997	0.33082458026631356	3.022750000000002	25.093963371677503	3
91	5025849	251.29245	1.2535058607084677	2.570825574343683	250.58285	251.83635	1.6993499999999813	2.9528499999999838	0.33310016321907854	3.002100000000013	24.718650247636475	3
92	5085891	254.29455000000002	1.3426551558293403	2.4086502178491465	253.53565	254.87830000000002	1.76664999999997	3.1092999999999904	0.3291801767697558	3.0378499999999917	22.91264659544003	3
93	5146648	257.3324	1.2412360705601984	2.5999002150701713	256.64500000000004	257.88620000000003	1.7428499999999758	2.984100000000012	0.3333000033330021	3.0002999999999815	25.036128917803822	3
94	5206654	260.3327	1.2181835845582654	2.546607546327685	259.6291	260.84725000000003	1.6266999999999712	2.8448999999999955	0.33959316738547085	2.9447000000000116	24.86945191918739	3
95	5265548	263.2774	1.4193683284457308	2.228874034018407	262.474	263.89335	1.720799999999997	3.140199999999993	0.3173444615457819	3.1511500000000296	21.23869810534896	3
96	5328571	266.42855000000003	1.3101534250617493	2.437961820572589	265.61415	266.9243	1.7359500000000025	3.046100000000024	0.34698126301179677	2.882000000000005	23.686262166172327	3
97	5386211	269.31055000000003	1.279332138298359	2.418502895652061	268.6603	269.93965000000003	1.6409499999999753	2.9202999999999975	0.31161384811941256	3.209099999999978	22.81071940325607	3
98	5450393	272.51965	1.472868862646865	2.189073545314425	271.58055	273.05345	1.6643000000000256	3.1371500000000196	0.3257859586251827	3.069500000000005	20.505505214197754	3
99	5511783	275.58915	1.4066721466026268	2.369236801882071	274.71775	276.12440000000004	1.6450499999999693	3.05174999999997	0.3340794440918077	2.993299999999976	22.96118630051217	3
100	5571649	278.58245	1.4036151350046975	2.17365755672434	277.76945	279.17305	1.6741499999999974	3.0777499999999804	0.3235303633245945	3.0909000000000337	20.476835480243132	3
101	5633467	281.67335	1.4089057959244122	2.271687000883091	280.84725000000003	282.25615	1.5672999999999888	2.9762000000000057	0.32606214744530565	3.066899999999976	21.35551722101195	3
102	5694805	284.74025	1.527370964881219	1.945514735028171	283.82345000000004	285.3508	1.6367500000000064	3.1641500000000065	0.30919069336012683	3.234250000000032	17.930057831952844	3
103	5759490	287.97450000000003	1.4957038772849833	2.2744035001421885	286.98755	288.48325	1.6563500000000317	3.152050000000031	0.31844091328854257	3.140299999999968	21.806893802079884	3
104	5822296	291.1148	1.4966175679669251	1.9024791747157899	290.13965	291.63625	1.6560999999999808	3.1526999999999816	0.31907086563925957	3.1340999999999894	17.628581436044765	3
105	5884978	294.2489	1.4809356062872336	2.1957101273341344	293.29235	294.77325	1.5640500000000088	3.045000000000016	0.31558185404338795	3.1687500000000455	20.594706979119948	3
106	5948353	297.41765000000004	1.5895080277418718	1.8421919087589593	296.33735	297.92685	1.615850000000023	3.20535000000001	0.3170325750970922	3.1542499999999905	17.23255590230969	3
107	6011438	300.5719	1.7114917889384087	1.7388629150673651	299.54265000000004	301.25415000000004	1.492750000000001	3.204250000000002	0.30748416456552874	3.2521999999999593	15.461229995440998	3
108	6076482	303.8241	1.9607014024152887	1.5717424600778571	302.74690000000004	304.7076	1.459099999999978	3.4197999999999524	0.27939204291461667	3.5792000000000144	12.720379130138632	3
109	6148066	307.4033	1.9225381621685345	1.7438892035427394	306.1667	308.08925	1.5325500000000147	3.455100000000016	0.29398794649419385	3.4014999999999986	14.994830091425651	3
110	6216096	310.8048	1.7866795381976759	1.7806766376514052	309.6218	311.4085	1.499750000000006	3.286450000000002	0.32100152475724225	3.115250000000003	16.18863059215387	3
111	6278401	313.92005	1.8571098757946398	1.3476855740364488	312.9083	314.7654	1.3924499999999966	3.2495499999999993	0.27895169951322796	3.584850000000017	12.343872747375693	3
112	6350098	317.5049	2.024810954970587	1.518691695013251	316.1578	318.18260000000004	5.249750000000006	7.274550000000033	0.1461614353052949	6.8417499999999905	14.053885678951673	3
113	6486933	324.34665	1.4500294500494841	2.588859769312684	323.43240000000003	324.8824	5.043799999999976	6.493849999999952	0.15209356796301052	6.574900000000014	24.79699083610621	3
114	6618431	330.92155	1.6025009525309317	2.3875314068861293	329.9262	331.5287	5.4091999999999985	7.011700000000019	0.14087384043220116	7.098549999999989	22.07349353332365	3
115	6760402	338.0201	1.8177783057142516	2.220373788660087	336.93795	338.7557	8.584950000000049	10.402750000000026	0.09693444807948601	10.316250000000025	20.11390203756058	3
116	6966727	348.33635000000004	1.5809476645883174	2.4079202287278463	347.3407	348.92165	8.809000000000026	10.389949999999999	0.09879958504174313	10.121499999999969	22.149186403499954	3
117	7169157	358.45785	1.4569042088375428	2.737786807959459	357.73060000000004	359.1875	7.343200000000024	8.800099999999986	0.10259988098413805	9.7466	26.07912009027757	3
118	7364089	368.20445	2.424175060599763	2.1080666961182324	366.5307	368.9549	8.107199999999978	10.531349999999975	0.09506245603361392	10.519400000000019	18.56196338499214	3
119	7574477	378.72385	2.372299401331879	1.3550569784086317	377.06210000000004	379.43440000000004	20.43470000000002	22.807000000000016	0.04502587862373899	22.209450000000004	10.78871691441703	3
120	8018666	400.93330000000003	2.2835772685527336	1.4249648727511897	399.8691	402.15265					10.981076730468633	3
0	116231	5.81155	1.170841531811966	1.9651290084490753	5.274900000000001	6.44575	1.3286499999999997	2.4994999999999994	0.41594742424557546	2.4041499999999996	18.03849910989993	4
1	164314	8.2157	0.9745723973671367	3.377008298517108	7.774450000000001	8.749	1.5463500000000003	2.520950000000001	0.39431399223201413	2.5360500000000012	32.50904260575736	4
2	215035	10.751750000000001	1.0121889214605413	3.508390160392505	10.295350000000001	11.30755	1.5624000000000002	2.5745500000000003	0.3824311145954837	2.614849999999999	34.02749204319304	4
3	267332	13.3666	0.9839974600760558	3.524371768670985	12.869900000000001	13.853900000000001	1.4766999999999992	2.460699999999999	0.3990661851268032	2.5058500000000006	33.91763753957477	4
4	317449	15.87245	0.9933309634763894	3.5153234018943564	15.33065	16.32395	1.5726000000000013	2.565950000000001	0.3972904789336722	2.517050000000001	33.945849216582204	4
5	367790	18.3895	0.9758562254006218	3.496856600973217	17.8966	18.87245	1.5031999999999996	2.479050000000001	0.4043998705920415	2.4727999999999994	34.41222711384367	4
6	417246	20.8623	0.9583187451653445	3.51647990042461	20.37565	21.33395	1.5283000000000015	2.4865999999999993	0.39893086528104704	2.5066999999999986	34.408599185627466	4
7	467380	23.369	1.0176514915283101	3.497998651629395	22.8622	23.87985	1.5680499999999995	2.585699999999999	0.3941896446380352	2.536850000000001	34.41308259799114	4
8	518117	25.90585	0.9675674132139248	3.5553227576019744	25.447950000000002	26.4155	1.556000000000001	2.523600000000002	0.3846301780837722	2.5999000000000017	35.08270197828792	4
9	570115	28.505750000000003	1.0154072735608033	3.3945788384254527	27.971500000000002	28.986900000000002	1.5875500000000002	2.60295	0.3950461216347009	2.5313499999999998	32.68222240626111	4
10	620742	31.037100000000002	0.9670154502449616	3.583832849573831	30.574450000000002	31.54145	1.5783999999999985	2.545399999999997	0.38203663731351817	2.6175500000000014	34.900388987571766	4
11	673093	33.654650000000004	1.016931476424198	3.3010784016780548	33.11985	34.1368	1.579500000000003	2.5964000000000027	0.4018727269073889	2.488349999999997	31.776146076760718	4
12	722860	36.143	0.9706221988040081	3.5332119390357875	35.71625	36.6869	1.544400000000003	2.5150000000000006	0.38212422858671313	2.6169500000000028	34.445509642232025	4
13	775199	38.75995	1.0035369295662444	3.4110684614545725	38.231300000000005	39.23485	1.6093499999999992	2.6128999999999962	0.39477320279499467	2.5330999999999975	33.12990803329731	4
14	825861	41.29305	0.949410980360891	3.5572099781356528	40.84415	41.79355	1.5348499999999987	2.484250000000003	0.3740555098376598	2.673400000000001	35.25273206099001	4
15	879329	43.96645	1.074269049138448	2.953510914793771	43.3284	44.4027	1.5906500000000037	2.664900000000003	0.40387722132471743	2.475999999999999	28.765383163853688	4
16	928849	46.44245	0.9708855416613864	3.558936819787249	45.99335	46.964200000000005	1.697499999999998	2.6683999999999983	0.3653768862581755	2.7368999999999986	35.08926274796799	4
17	983587	49.17935	0.9801812713226595	3.4812047323544313	48.6617	49.6419	1.5366	2.5167999999999964	0.4032339361680675	2.4799500000000023	33.04083089386593	4
18	1033186	51.6593	0.9810236928861414	3.3052128991476195	51.17855	52.15955	1.616500000000002	2.5975500000000054	0.3841942486120977	2.6028500000000037	32.41658117111872	4
19	1085243	54.262150000000005	0.9785220395339188	3.2833356519232026	53.776050000000005	54.75455	1.549900000000001	2.5283999999999978	0.39282697935694305	2.545649999999995	31.679620536865556	4
20	1136156	56.8078	0.9868048608756159	3.446227572705638	56.30445	57.291250000000005	1.5871999999999957	2.573999999999998	0.38283373530875464	2.612100000000005	33.75626567604836	4
21	1188398	59.419900000000005	1.052652339819749	3.0216992535221117	58.8785	59.93115	1.5763999999999996	2.6290499999999994	0.3923645851725431	2.548649999999995	28.995986941583123	4
22	1239371	61.96855	0.9613870522948331	3.4321787915732394	61.5075	62.468900000000005	1.5927499999999952	2.55415	0.37735849056603793	2.6499999999999986	33.83687499864796	4
23	1292371	64.61855	1.015379625251342	3.1420072106709185	64.0617	65.07705	1.5989000000000004	2.6143	0.3890974883757112	2.570050000000009	30.169725795516072	4
24	1343772	67.18860000000001	0.9806786086473033	3.356457728667799	66.676	67.6567	1.5568499999999972	2.537549999999996	0.3870643107352304	2.5835499999999882	32.71592558674672	4
25	1395443	69.77215	1.0685192439840059	2.7731263370544283	69.2135	70.28205	1.3591000000000122	2.4276000000000124	0.4045471095109017	2.471900000000005	26.069387320912966	4
26	1444881	72.24405	1.099588115432416	2.5568650187302175	71.64115000000001	72.7407	1.5764000000000067	2.676000000000002	0.38713923462573313	2.58305	24.619682452173365	4
27	1496542	74.8271	0.978835912598623	3.418970583075339	74.31710000000001	75.29595	1.5905000000000058	2.56935	0.38893102308305577	2.571150000000003	33.34378017781937	4
28	1547965	77.39825	1.020784701322415	3.1821245293157006	76.8865	77.9073	1.6365499999999997	2.657349999999994	0.3718785444673777	2.6890499999999946	30.940371357868422	4
29	1601746	80.0873	1.0175793842316956	3.0503511161083203	79.5438	80.5614	1.5652000000000044	2.5827500000000043	0.37255742041242074	2.6841500000000025	29.383241693325925	4
30	1655429	82.77145	1.1095707739411853	2.892601091502449	82.12655000000001	83.23615000000001	1.5645999999999987	2.6741499999999974	0.3811774571651825	2.6234500000000054	27.493251020130185	4
31	1707898	85.3949	1.0925881832907558	2.9339822470772354	84.80075000000001	85.89335	1.5568499999999972	2.6494500000000016	0.37474938634788085	2.668449999999993	27.818632120413504	4
32	1761267	88.06335	1.1020834676007276	2.8951559147971047	87.45020000000001	88.55225	1.5964500000000044	2.6985499999999973	0.3692353136653978	2.7083000000000084	27.981016026134938	4
33	1815433	90.77165000000001	1.0524549244950991	2.826111905324769	90.1487	91.20115	1.3808000000000078	2.433250000000001	0.4050140742390805	2.4690499999999957	26.39528424934906	4
34	1864814	93.2407	1.057995362161065	2.8686763585660486	92.58195	93.63995	1.5270499999999885	2.5849999999999937	0.38734167409071574	2.581699999999998	27.128499848349165	4
35	1916448	95.8224	1.142916252793523	2.8969093373348187	95.16695	96.30985000000001	1.515199999999993	2.6581000000000046	0.3770810158562568	2.6519499999999994	26.438717346923497	4
36	1969487	98.47435	1.0890954164790108	2.7298053108455242	97.82505	98.91415	1.5551999999999992	2.644300000000001	0.39067078173223324	2.5597000000000065	26.8441506793734	4
37	2020681	101.03405000000001	1.0784344034487265	3.182822340443778	100.46935	101.54780000000001	1.5345499999999959	2.612949999999998	0.3677687470118793	2.7190999999999974	30.212992085939888	4
38	2075063	103.75315	1.1770473426584505	2.4283555421573837	103.08235	104.2594	1.4717500000000001	2.6488000000000085	0.40083373416706786	2.494799999999998	22.261085016182236	4
39	2124959	106.24795	0.9852197591495002	3.291331876166666	105.73115	106.71635	1.466549999999998	2.4517999999999915	0.394640778231614	2.5339500000000044	31.464771709968897	4
40	2175638	108.78190000000001	1.1393768620169955	2.3655747098966415	108.1829	109.3223	1.4850999999999885	2.624449999999996	0.3788309277569414	2.639700000000005	21.998331793447726	4
41	2228432	111.42160000000001	1.1431376715313877	2.507074229469776	110.8074	111.9505	1.5106499999999983	2.653800000000004	0.390091671542814	2.5634999999999906	23.367675944505088	4
42	2279702	113.9851	1.0218650981537531	3.1976185558087877	113.4612	114.48305	1.5652000000000044	2.5871000000000066	0.3662265843877596	2.730550000000008	31.58583002089641	4
43	2334313	116.71565000000001	1.1582740699816962	2.3828783051431444	116.04830000000001	117.20655000000001	1.4811499999999995	2.6394499999999965	0.40469445568595885	2.4709999999999894	22.512100846975095	4
44	2383733	119.18665	1.0169958493209676	3.0289421984381093	118.68775000000001	119.70475	1.5687500000000085	2.5857500000000044	0.3751078435050066	2.6659000000000077	29.53679786127944	4
45	2437051	121.85255000000001	1.0515129820137983	2.842315277446964	121.27345000000001	122.325	1.4274000000000058	2.478899999999996	0.39920159680638795	2.5049999999999955	27.117330021710323	4
46	2487151	124.35755	1.135629411313194	2.115432306975322	123.75235	124.888	1.5293000000000063	2.664900000000003	0.3735734165156805	2.6768500000000017	19.431138835559338	4
47	2540688	127.0344	1.143536353235785	3.215642325002385	126.41725000000001	127.5608	1.6943499999999858	2.837849999999989	0.33537914612469516	2.9816999999999894	30.601991326365383	4
48	2600322	130.0161	1.2543339104752522	2.240151567394335	129.25515000000001	130.50945000000002	1.3972499999999854	2.651600000000002	0.41423304751252726	2.414100000000019	20.535600534247585	4
49	2648604	132.4302	1.0273967380129267	3.1764515511210334	131.9067	132.9341	1.6006999999999891	2.6280500000000018	0.370075680476659	2.702149999999989	31.04407591881337	4
50	2702647	135.13235	1.0998259960695171	2.650914780330563	134.53480000000002	135.6346	1.4537500000000136	2.553600000000017	0.3979703512088332	2.512750000000011	25.567080607946473	4
51	2752902	137.6451	1.123330390155432	2.2463749332126532	137.0884	138.2117	1.5252499999999998	2.6485999999999876	0.38417948865710166	2.6029499999999928	21.274391007406788	4
52	2804961	140.24805	1.050724198309798	3.1940135350381382	139.73695	140.7877	1.654750000000007	2.7054500000000132	0.35870578951144216	2.7878000000000043	31.46261388099012	4
53	2860717	143.03585	1.1835528092625784	2.302074361478688	142.44245	143.626	1.537399999999991	2.7209499999999878	0.3760246672181688	2.659400000000005	21.656055337050176	4
54	2913905	145.69525000000002	1.0700990454043962	3.185480926304269	145.1634	146.23350000000002	1.6491499999999917	2.719249999999988	0.34820153905080475	2.8718999999999824	31.158188222959616	4
55	2971343	148.56715	1.30298612638216	2.1255092501038284	147.8826	149.1856	1.3689500000000123	2.671900000000022	0.37733713186046125	2.6501499999999965	19.533078984985448	4
56	3024346	151.2173	1.1698593995457982	2.51391414412533	150.55455	151.7244	1.5602499999999964	2.7301499999999805	0.35989994781450446	2.778550000000024	24.12543481206491	4
57	3079917	153.99585000000002	1.198583050422673	2.350999203429822	153.28470000000002	154.4833	1.3509500000000116	2.5495500000000106	0.39858899495784994	2.5088499999999954	22.254414575529182	4
58	3130094	156.5047	1.2047823178664083	2.2686269748608154	155.8342	157.03900000000002	1.525449999999978	2.730249999999984	0.37000037000037095	2.702699999999993	21.267224512196957	4
59	3184148	159.2074	1.076003173486935	2.6840158476166174	158.5645	159.6405	1.4796999999999798	2.5557000000000016	0.39703809580529126	2.518650000000008	26.02226249409236	4
60	3234521	161.72605000000001	1.1344440473314608	2.381920346983602	161.12015	162.2546	1.5477999999999952	2.6822500000000105	0.36409313502394114	2.746549999999985	22.76699886540796	4
61	3289452	164.4726	1.2296945084333188	2.195877892448049	163.80245000000002	165.03215	1.3845499999999902	2.6142499999999984	0.39346842415895916	2.5415000000000134	20.563367958132993	4
62	3340282	167.0141	1.13469960573914	2.2448581934623633	166.41665	167.55135	1.5112499999999898	2.645949999999999	0.3682359656067632	2.7156499999999824	21.321834736416413	4
63	3394595	169.72975	1.1571557842510287	2.6989571350469674	169.06265000000002	170.21980000000002	1.5205500000000143	2.6777000000000157	0.38630174028933983	2.5886500000000012	26.204522978822517	4
64	3446368	172.3184	1.21183581832184	2.1565216041992343	171.74035	172.9522	1.5238499999999817	2.73569999999998	0.35246017200056096	2.837200000000024	19.704883885184792	4
65	3503112	175.15560000000002	1.2483105920118513	2.337718376444162	174.47605000000001	175.72435000000002	1.4181499999999971	2.6665000000000134	0.3871242475272455	2.583149999999989	22.465191017749678	4
66	3554775	177.73875	1.2203902752645082	2.0770442400303963	177.14255	178.36295	1.519900000000007	2.7402999999999906	0.3437489257846075	2.909099999999995	19.372488649852894	4
67	3612957	180.64785	1.262745806903299	2.510525217571516	179.8828	181.14555000000001	1.4542000000000144	2.7169000000000096	0.3855570335241846	2.5936499999999967	24.23233510932681	4
68	3664830	183.2415	1.3155817857744405	2.0124691089429056	182.59975	183.9153	1.4639999999999986	2.779599999999988	0.3418978751047038	2.9248500000000206	18.609505480352045	4
69	3723327	186.16635000000002	1.3122538809662918	2.372115598497299	185.3793	186.69155	1.6327500000000157	2.9450000000000216	0.358686490073352	2.787949999999995	22.733556078154326	4
70	3779086	188.95430000000002	1.149911447067163	2.577710238684258	188.32435	189.47425	1.492050000000006	2.641999999999996	0.3776221135509714	2.648149999999987	25.260193538485964	4
71	3832049	191.60245	1.2614866768723587	1.9661007302657474	190.96635	192.2278	1.4775000000000205	2.7390000000000043	0.3515062040845026	2.8448999999999955	17.921925242798697	4
72	3888947	194.44735	1.306767573775677	2.557424531716279	193.70535	195.0121	1.6569499999999948	2.963749999999976	0.33821490174856966	2.956700000000012	24.34830894201581	4
73	3948081	197.40405	1.4643276843191124	1.841280119220679	196.66905	198.13340000000002	1.5155499999999904	2.979849999999999	0.3501523162575731	2.8558999999999912	16.085881657545954	4
74	4005199	200.25995	1.0740717524216743	2.9407596859104785	199.6489	200.723	1.3850000000000193	2.459050000000019	0.367640300729764	2.7200500000000147	28.81370487885583	4
75	4059600	202.98000000000002	1.6347075689242687	1.519745454824676	202.108	203.7427	1.6069999999999993	3.2416999999999803	0.32136774110614935	3.111699999999985	12.621509930631438	4
76	4121834	206.0917	1.2458275112802628	2.7420931960069694	205.34965	206.59550000000002	1.474649999999997	2.7204499999999996	0.3677484600533213	2.7192500000000166	24.875456625351582	4
77	4176219	208.81095000000002	1.4397000191536267	2.016149281773025	208.0701	209.5098	1.579999999999984	3.0197000000000003	0.3284287966368912	3.044799999999981	18.68741478622356	4
78	4237115	211.85575	1.363892947242642	2.242092742743928	211.08985	212.45375	1.508400000000023	2.872300000000024	0.3382835492709966	2.9561000000000206	21.5348010610161	4
79	4296237	214.81185000000002	1.5089954668129795	1.9310054734274278	213.96210000000002	215.4711	1.4208500000000015	2.9298499999999876	0.3603473748693766	2.7750999999999806	17.173331353565032	4
80	4351739	217.58695	1.168233047968615	2.1571503670455066	216.89195	218.0602	1.3926499999999749	2.560849999999988	0.379197239444094	2.6371500000000196	19.87063508534235	4
81	4404482	220.22410000000002	1.3422342617549934	2.1764113407015486	219.45285	220.79505	1.5353000000000065	2.8775500000000136	0.3386157388595443	2.9531999999999816	20.50444255761408	4
82	4463546	223.1773	1.5497362494381146	1.8368999202473066	222.3304	223.88015000000001	1.5118500000000097	3.0615999999999985	0.3400146206286849	2.9410500000000184	16.655997310079925	4
83	4522367	226.11835000000002	1.2072055875693914	2.2097141601224877	225.39200000000002	226.59920000000002	1.3535500000000127	2.560750000000013	0.3691739732348896	2.7087499999999807	20.49101815992111	4
84	4576542	228.8271	1.6504500529821498	1.6737461085556813	227.95270000000002	229.60315	1.6943500000000142	3.3447999999999922	0.3115798657090775	3.2094500000000044	14.766369715415678	4
85	4640731	232.03655	1.2408410775013734	2.709013138296587	231.29755	232.53840000000002	1.551950000000005	2.7927999999999997	0.3508895048949062	2.8499000000000194	26.20667550186253	4
86	4697729	234.88645000000002	1.5518851853023283	1.659812739466945	234.09035	235.64225000000002	1.3789000000000158	2.930800000000005	0.35549867576743266	2.8129500000000007	15.40867097453341	4
87	4753988	237.69940000000003	1.2102800273197705	2.2060755078696666	237.02110000000002	238.2314	1.5271999999999935	2.737499999999983	0.35871222311900425	2.7877499999999884	21.2347868867146	4
88	4809743	240.48715	1.586575924060587	1.9023820434322651	239.7586	241.3452	1.3999000000000024	2.986450000000019	0.2964104692177741	3.373699999999985	13.960377856978706	4
89	4877217	243.86085	1.5569999889345374	1.9332269872493804	242.74505000000002	244.30205	1.5321500000000015	3.0891499999999894	0.3543523325242265	2.8220500000000186	18.007789387202216	4
90	4933658	246.68290000000002	1.5247021015484352	1.9035184992285696	245.83425000000003	247.35895000000002	1.470799999999997	2.9954999999999927	0.346500346500347	2.8859999999999957	17.390306980847622	4
91	4991378	249.5689	1.3006406360648572	2.046421736584424	248.82975000000002	250.1304	1.2345499999999845	2.5352000000000032	0.38624205789768656	2.589049999999986	19.211877255755947	4
92	5043159	252.15795	1.5476569991516416	1.5309817199417388	251.36495000000002	252.91260000000003	1.4264499999999884	2.9741500000000087	0.33629270917406456	2.9736000000000047	14.458490532771584	4
93	5102631	255.13155	1.36475766578638	2.092259923758963	254.33905000000001	255.70385000000002	1.4669999999999845	2.831749999999971	0.323881394633283	3.0875500000000216	19.876462666806734	4
94	5164382	258.2191	1.8281291325535627	1.5060119260118956	257.17085000000003	258.99895000000004	1.2197499999999764	3.047900000000027	0.35112359550561634	2.848000000000013	13.228376831478588	4
95	5221342	261.06710000000004	1.4693686123543885	1.7459583352784893	260.21875	261.6881	1.4038999999999646	2.873299999999972	0.3350139868339538	2.9849499999999694	15.897453205154651	4
96	5281041	264.05205	1.802336713760812	1.6530217702231216	263.092	264.89435000000003	1.3494000000000028	3.1517500000000496	0.31359267447512407	3.188850000000002	14.521489785372978	4
97	5344818	267.2409	1.5750074694860727	1.6341788526848493	266.2438	267.8188	1.3890499999999975	2.964049999999986	0.33594812960878767	2.9766500000000065	14.865922515369368	4
98	5404351	270.21755	1.6875069374650251	1.6890470573956051	269.20785	270.89535	1.4159999999999968	3.103499999999997	0.31446046445810655	3.1800499999999947	15.164897014253102	4
99	5467952	273.3976	1.5404021239317955	1.8297099944265778	272.31135	273.85175000000004	1.4614500000000135	3.0018499999999904	0.345942954006885	2.8906499999999937	16.905355408207043	4
100	5525765	276.28825	1.8941885190667584	1.5462807404115502	275.31315	277.20735	1.2115999999999758	3.105799999999988	0.312217053295451	3.2028999999999996	12.755248276283513	4
101	5589823	279.49115	1.8869091619417537	1.5286332046110775	278.41895	280.3059	1.419499999999971	3.3063999999999965	0.28717065115944973	3.4822500000000214	13.51999685795231	4
102	5659468	282.9734	1.9015146963737906	1.4233065070599622	281.72535	283.62685	1.4129500000000235	3.314450000000022	0.3107278800590372	3.218250000000012	12.407118227196202	4
103	5723833	286.19165000000004	1.6684962422717828	1.6699276962526248	285.0398	286.7083	1.4284000000000106	3.096900000000005	0.3060490596642645	3.2674499999999966	15.43067471543379	4
104	5789182	289.45910000000003	2.0060773625500037	1.319474158670916	288.13675	290.1428	1.3553499999999872	3.3614499999999907	0.31648574231730997	3.159699999999986	11.796676627960233	4
105	5852376	292.6188	1.753285148611432	1.5144483821667372	291.4982	293.2515	5.027499999999975	6.780799999999999	0.14744586893536707	6.7821500000000015	13.82152696020437	4
106	5988019	299.40095	1.8600212631843054	1.6694553322362022	298.279	300.139	5.090849999999989	6.95089999999999	0.147386107385518	6.784899999999993	15.498061738281558	4
107	6123717	306.18585	1.9589616407794412	1.2794903487811187	305.2299	307.18885	1.2869499999999903	3.2459499999999935	0.24506800637176984	4.080499999999972	11.54774389377733	4
108	6205327	310.26635	2.4606727581314742	1.2095040798806362	308.4758	310.9365	5.153849999999977	7.614500000000021	0.14375974870795916	6.956050000000005	10.659017465708743	4
109	6344448	317.2224	2.130966830224311	1.2110072401939718	316.0903	318.22125	1.3232000000000426	3.454150000000027	0.24704167593072787	4.047900000000027	10.518101825492444	4
110	6425406	321.2703	2.3370636570421515	1.239567784187697	319.5445	321.88155	10.057900000000018	12.394999999999982	0.08326013379903485	12.010550000000023	11.083056882374269	4
111	6665617	333.28085000000004	2.2220908352342903	1.7024699471820757	331.9395	334.1616	8.85129999999998	11.073399999999992	0.09263075989643889	10.795549999999992	15.33801998605503	4
112	6881528	344.07640000000004	1.908235159494169	1.8888888848213377	343.01285	344.9211	14.881899999999973	16.790149999999983	0.05631455055357215	17.75739999999996	17.333317330593133	4
113	7236676	361.8338	2.693643665922014	1.508855835093188	359.80305000000004	362.49670000000003	26.7081	29.40175000000005	0.035035841666024296	28.542200000000037	13.093189515559976	4
114	7807520	390.37600000000003	1.962284676871868	1.3828380396078597	389.20475000000005	391.16705					12.033091444334662	4
0	60831	3.04155	1.2415549212512438	2.678528249925119	2.57825	3.8198000000000003	1.5153500000000002	2.7569000000000004	0.3804813088557024	2.6282500000000004	25.753758530683218	5
1	113396	5.6698	1.0671469185469606	3.8610002514706707	5.3351500000000005	6.4023	1.6569500000000001	2.7241	0.36755922297980276	2.720649999999999	38.492579236683284	5
2	167809	8.39045	1.104830245016527	4.292873504516123	8.0593	9.164100000000001	1.720749999999999	2.8255999999999997	0.35072336694432266	2.8512500000000003	42.766898771570794	5
3	224834	11.2417	1.0672308144188356	4.408266950252461	10.88485	11.9521	1.7245000000000008	2.7917000000000005	0.3623450974708312	2.7598000000000003	43.91838902968719	5
4	280030	14.0015	1.075410630876929	4.4517454801553455	13.67655	14.75195	1.7672999999999988	2.842699999999999	0.35116058573585707	2.8476999999999997	44.39226698183682	5
5	336984	16.8492	1.0744776044176485	4.469981462554941	16.5193	17.59375	1.7710500000000025	2.845550000000003	0.35259065987342	2.83615	44.69981462554942	5
6	393707	19.68535	1.0853510156523436	4.41966340471447	19.364800000000002	20.45015	1.7883999999999993	2.8737499999999976	0.3459130374623817	2.890900000000002	44.112573010027134	5
7	451525	22.57625	1.066085020706989	4.433026892004904	22.23855	23.304650000000002	1.7498000000000005	2.815850000000001	0.35461621659958525	2.8199499999999986	44.252691130635284	5
8	507924	25.3962	1.0553525403386768	4.391337761938644	25.054450000000003	26.1098	1.7754000000000012	2.830750000000002	0.35114825479317374	2.8477999999999994	43.82931658226887	5
9	564880	28.244	1.0635883567235607	4.370849447885064	27.8852	28.948800000000002	1.7549000000000028	2.8185000000000002	0.35574528637495556	2.811	43.57478690008966	5
10	621100	31.055	1.0480065898596367	4.373630239133568	30.703650000000003	31.751700000000003	1.7749500000000005	2.8229499999999987	0.35246638351867177	2.837150000000001	43.6025948125747	5
11	677843	33.89215	1.062745346883667	4.358137837505865	33.5266	34.58935	1.800849999999997	2.863599999999998	0.3519763471894683	2.8411000000000044	43.43515386695928	5
12	734665	36.733250000000005	1.053762833251682	4.369767469901525	36.3902	37.444	1.7595500000000044	2.8133000000000052	0.3544339689515847	2.821399999999997	43.59985155774807	5
13	791093	39.55465	1.0346974853675057	4.316804198312781	39.20355	40.23825	1.7776500000000013	2.812349999999995	0.35725768997177626	2.799100000000003	43.042854163411135	5
14	847075	42.353750000000005	1.0313132276670658	4.370021451651603	42.01585	43.04715	1.772599999999997	2.8038999999999987	0.35667790202058064	2.8036499999999975	43.46946444868889	5
15	903148	45.1574	1.0235596794479294	4.319294654601158	44.81975	45.8433	1.7835999999999999	2.80715	0.35821750967187244	2.7916000000000025	42.93526225243375	5
16	958980	47.949000000000005	1.0444504385952489	4.364057281328002	47.6269	48.671350000000004	1.7603000000000009	2.8047500000000056	0.35071721670816886	2.851299999999995	43.52632234056385	5
17	1016006	50.8003	1.0306593608249737	4.264601499063957	50.431650000000005	51.4623	1.752600000000001	2.7832499999999953	0.3637951105937133	2.748800000000003	42.64601499063957	5
18	1070982	53.5491	1.0258627849376878	4.286917668263236	53.21495	54.2408	1.7395499999999942	2.7653999999999996	0.3603149152359158	2.775350000000003	42.86917668263234	5
19	1126489	56.324450000000006	1.039742421512143	4.199868631285682	55.98035	57.0201	1.7833499999999987	2.8231000000000037	0.35641729336707484	2.8056999999999945	41.9986863128568	5
20	1182603	59.13015	1.0270331221718225	4.256698609604541	58.803450000000005	59.830450000000006	1.7655999999999992	2.792650000000002	0.3547105561861518	2.819200000000002	42.56698609604545	5
21	1238987	61.94935	1.012982910630561	4.242913658374313	61.5961	62.60905	1.7677499999999995	2.7807499999999976	0.36227946237727865	2.7602999999999938	42.42913658374316	5
22	1294193	64.70965	1.0142660547662061	4.193359706038919	64.3768	65.39110000000001	1.781499999999994	2.795749999999998	0.3540136295247356	2.8247500000000088	41.93359706038923	5
23	1350688	67.5344	1.0173147921985481	4.15049681472135	67.17255	68.18985	1.7952499999999958	2.8125500000000017	0.35666518056174845	2.8037499999999937	41.5049681472135	5
24	1406763	70.33815	1.0270828364957008	4.201604198796872	69.98515	71.0122	1.7629499999999894	2.7900499999999937	0.3584357862288967	2.789900000000003	42.01604198796875	5
25	1462561	73.12805	1.0245238820133034	4.175042872552922	72.7752	73.7997	1.7765500000000003	2.8011000000000053	0.35929219437707777	2.7832499999999953	41.75042872552925	5
26	1518226	75.9113	1.016382782588096	4.132652078196124	75.5763	76.59265	1.774950000000004	2.7913500000000084	0.35479235777261336	2.818550000000002	41.32652078196124	5
27	1574597	78.72985	1.0168268330769847	4.124493665278749	78.36760000000001	79.38445	1.7633500000000026	2.780149999999992	0.3604642779900502	2.7742000000000075	41.24493665278747	5
28	1630081	81.50405	1.0135600311002462	4.122766273899806	81.14775	82.1613	1.7475000000000023	2.7610499999999973	0.36392088359990543	2.7478499999999997	41.22766273899806	5
29	1685038	84.2519	1.0040923450540287	4.0386035510369	83.90885	84.91295000000001	1.754499999999993	2.7586000000000013	0.36268020672771795	2.757249999999999	40.38603551036904	5
30	1740183	87.00915	1.0159098668274005	4.076100182462241	86.66745	87.68335	1.7428000000000026	2.7587000000000046	0.3564109418159133	2.8057500000000033	40.76100182462245	5
31	1796298	89.81490000000001	1.0066876140531387	4.051927294750321	89.42615	90.4328	1.7336499999999972	2.7403499999999923	0.36453776611256905	2.7432000000000016	40.519272947503225	5
32	1851162	92.55810000000001	1.0115604107718332	4.042103488746939	92.1665	93.17805	1.732299999999995	2.743850000000009	0.36646144825564453	2.7287999999999926	40.4210348874694	5
33	1905738	95.2869	0.9922423935161672	4.0180674457068974	94.9103	95.90255	1.7317000000000036	2.723950000000002	0.36558392893048464	2.735349999999997	40.180674457069	5
34	1960445	98.02225	1.0044632725449163	4.006977615874227	97.63430000000001	98.63875	1.7342000000000013	2.7386999999999944	0.3623188405797095	2.760000000000005	40.069776158742314	5
35	2015645	100.78225	1.0066655153510393	3.995796828165467	100.373	101.37965	1.771250000000009	2.777950000000004	0.36246986969208245	2.7588499999999954	39.957968281654715	5
36	2070822	103.5411	1.0098820684059173	3.985955590850871	103.15095000000001	104.16080000000001	1.7639499999999941	2.773849999999996	0.3609912820605381	2.770150000000001	39.85955590850869	5
37	2126225	106.31125	1.0251993479455124	3.9177463480567383	105.9248	106.95	1.73660000000001	2.761800000000008	0.35936966560652567	2.782650000000004	39.17746348056739	5
38	2181878	109.0939	1.020514013060485	3.967072193475836	108.68655000000001	109.70705000000001	1.7057999999999964	2.726299999999995	0.37099556660297994	2.695449999999994	39.6707219347584	5
39	2235787	111.78935	1.016154491254827	3.804514882575795	111.41285	112.42905	1.7141500000000036	2.7302999999999997	0.36368926389292977	2.749600000000001	38.04514882575796	5
40	2290779	114.53895	1.013628897923394	3.934815972961566	114.14315	115.1568	1.7304500000000047	2.7440500000000014	0.3678566830362885	2.7184500000000043	39.34815972961567	5
41	2345148	117.2574	0.9972644952544012	3.872664956341403	116.88725000000001	117.8845	1.699300000000008	2.696550000000002	0.3687451602197721	2.7119	38.726649563414064	5
42	2399386	119.9693	1.0158958924449049	3.9133375384141758	119.58380000000001	120.59970000000001	1.721049999999991	2.736949999999993	0.3632796890325856	2.7527000000000044	39.133375384141765	5
43	2454440	122.72200000000001	1.0133314368690831	3.891022091362572	122.3207	123.33405	1.7180000000000035	2.7313000000000045	0.36332588515268865	2.7523499999999927	38.910220913625736	5
44	2509487	125.47435	1.01792568419429	3.8559344274200456	125.052	126.06995	1.7493000000000052	2.7672000000000025	0.3705556481944675	2.6986500000000007	38.55934427420048	5
45	2563460	128.173	1.0209503439855063	3.881360980470781	127.81920000000001	128.84015	1.7456999999999994	2.7666499999999843	0.3512962832853234	2.846599999999995	38.81360980470784	5
46	2620392	131.0196	1.0289837269347628	3.794812983975099	130.5859	131.61485000000002	1.7614499999999964	2.790450000000021	0.3614414284165232	2.7667000000000144	37.94812983975102	5
47	2675726	133.7863	1.0102324608660769	3.829227456269358	133.37630000000001	134.38655	1.755049999999983	2.7652499999999804	0.36017216229357857	2.7764499999999828	38.29227456269357	5
48	2731255	136.56275	1.03714526506674	3.7378116292743258	136.14155	137.17870000000002	1.7741499999999917	2.811300000000017	0.3549182800660134	2.8175500000000113	37.37811629274326	5
49	2787606	139.3803	1.0364612319870619	3.852915729694189	138.9529	139.98935	1.7939499999999953	2.8303999999999974	0.35401362952473736	2.8247499999999945	38.52915729694192	5
50	2844101	142.20505	1.0217362196661766	3.7091805553853874	141.7833	142.805	1.8094000000000108	2.831150000000008	0.3541578127213488	2.823599999999999	37.09180555385386	5
51	2900573	145.02865	1.041666188602429	3.751213321796392	144.61440000000002	145.6561	1.8175500000000113	2.859199999999987	0.347095676923342	2.881050000000016	37.512133217963935	5
52	2958194	147.90970000000002	1.0310274372412358	3.7981712906239835	147.47365000000002	148.5047	1.7965000000000089	2.8275500000000022	0.35703447167824093	2.800849999999997	37.15426692735966	5
53	3014211	150.71055	1.0389968023517169	3.6752545913248085	150.30115	151.34015	1.8021999999999991	2.8411999999999864	0.34624839860115547	2.888100000000008	36.7525459132481	5
54	3071973	153.59865000000002	1.0466923314375571	3.6511224668923177	153.1424	154.18905	1.7959999999999923	2.8427000000000078	0.35409510994653326	2.824099999999987	36.511224668923205	5
55	3128455	156.42275	1.0376595800899902	3.678951857028018	155.98510000000002	157.02275	1.7907500000000027	2.8284000000000162	0.3550695048555755	2.81635	36.78951857028021	5
56	3184782	159.2391	1.0432845580688679	3.6288234543883746	158.8135	159.85680000000002	1.78155000000001	2.824849999999998	0.3537256150404114	2.827050000000014	36.28823454388378	5
57	3241323	162.06615000000002	1.034028256531083	3.617186942678188	161.63830000000002	162.67235	1.8109499999999912	2.844949999999983	0.3489487917648096	2.8657499999999914	36.17186942678188	5
58	3298638	164.9319	1.0325963671338512	3.6227451927995347	164.4833	165.51590000000002	1.8397500000000093	2.8723500000000115	0.3481227480809746	2.8725499999999897	36.22745192799533	5
59	3356089	167.80445	1.0249791278658436	3.6788027625207746	167.35565	168.38060000000002	1.8097999999999956	2.8348000000000013	0.35237323372916357	2.837900000000019	36.78802762520773	5
60	3412847	170.64235000000002	1.0252194095034386	3.564485747638294	170.1904	171.21565	1.8137500000000273	2.838950000000011	0.35456592266917347	2.8203499999999906	35.64485747638298	5
61	3469254	173.4627	1.0377878451462603	3.5997583155234736	173.0294	174.06715	1.7854000000000099	2.8231999999999857	0.35211887533231373	2.8399499999999875	35.99758315523472	5
62	3526053	176.30265	1.0614544585812837	3.467052296077881	175.85255	176.91400000000002	1.8195499999999925	2.8810000000000002	0.3467286155126361	2.884100000000018	34.67052296077881	5
63	3583735	179.18675000000002	1.0548177845669677	3.5645448622878106	178.7336	179.7884	1.7912000000000035	2.8460000000000036	0.3463683280800799	2.8871000000000038	35.64544862287811	5
64	3641477	182.07385000000002	1.0718519120251992	3.4108941988556047	181.57955	182.65145	1.8305000000000007	2.902349999999984	0.34817123061121746	2.8721499999999764	34.10894198855604	5
65	3698920	184.946	1.0749717564111576	3.510450894164798	184.4819	185.5569	1.8351499999999987	2.9101	0.3428179636612957	2.9170000000000016	35.10450894164798	5
66	3757260	187.863	1.0500820795754204	3.4549955541922834	187.392	188.4421	1.8532999999999902	2.9033500000000174	0.3397143002734678	2.9436500000000194	34.549955541922856	5
67	3816133	190.80665000000002	1.0614882552199532	3.4417490360253176	190.29535	191.35685	1.802849999999978	2.864299999999986	0.35002975252896545	2.856899999999996	34.417490360253176	5
68	3873271	193.66355000000001	1.0462631817156216	3.3439694147135697	193.15965	194.2059	1.8321499999999844	2.878399999999999	0.34620045006058586	2.8884999999999934	33.43969414713572	5
69	3931041	196.55205	1.0644846980508884	3.4050087298138934	196.03805	197.10255	1.797649999999976	2.862099999999998	0.3541389995573275	2.8237499999999898	34.05008729813894	5
70	3987516	199.3758	1.0597076111756731	3.28255773677429	198.9002	199.9599	1.805250000000001	2.8649500000000216	0.3504959517717556	2.853100000000012	32.825577367742895	5
71	4044578	202.2289	1.070373594738706	3.2842818150836273	201.76515	202.8355	1.7553500000000213	2.8257499999999993	0.3473971270257607	2.87854999999999	32.842818150836266	5
72	4102149	205.10745	1.0651823250002228	3.332919030418136	204.59085000000002	205.65605000000002	1.8273499999999956	2.892499999999984	0.34723427896801723	2.8799000000000206	33.32919030418138	5
73	4159747	207.98735000000002	1.0825826799464413	3.2425552297191054	207.48340000000002	208.56595000000002	1.7817499999999882	2.8643500000000017	0.3456559686144395	2.893049999999988	32.425552297191054	5
74	4217608	210.8804	1.1001968557758257	3.3501124579671178	210.3477	211.4479	1.8122999999999934	2.9124999999999943	0.34424592929188635	2.9048999999999983	33.50112457967119	5
75	4275706	213.7853	1.11828369696131	3.1307520570160143	213.2602	214.3785	1.8311999999999955	2.949450000000013	0.3459309867681401	2.890749999999997	31.307520570160136	5
76	4333521	216.67605	1.0617146489004605	3.3639286210214365	216.20965	217.27135	1.813999999999993	2.875699999999995	0.3443704048074102	2.9038500000000056	33.63928621021437	5
77	4391598	219.5799	1.1135073164965492	3.1822198893029885	219.08535	220.19885000000002	1.781899999999979	2.895399999999995	0.3424305722014864	2.9202999999999975	31.822198893029896	5
78	4450004	222.5002	1.0900196272597182	3.188819023217448	221.98075	223.07075	1.789199999999994	2.8791999999999973	0.3454470084289066	2.8948000000000036	31.88819023217447	5
79	4507900	225.395	1.146112603650382	3.0614332108527513	224.86	226.0061	1.8034000000000106	2.9495500000000163	0.33375052148518947	2.996250000000003	30.614332108527535	5
80	4567825	228.39125	1.123823172897147	3.1468469737794535	227.80955	228.93335000000002	1.7600499999999784	2.883899999999983	0.3455604125991343	2.8938499999999863	31.468469737794546	5
81	4625702	231.2851	1.1644134465711657	2.9408739749435178	230.6934	231.8578	1.8388000000000204	3.003200000000021	0.33344448149382866	2.9990000000000236	29.05219663618505	5
82	4685682	234.28410000000002	1.1066854107757564	3.1302879003659108	233.69660000000002	234.8033	1.8233999999999924	2.9300999999999817	0.34748162690897777	2.877849999999995	31.302879003659108	5
83	4743239	237.16195000000002	1.1665807224703022	3.0021160704617316	236.62675000000002	237.79330000000002	1.8223999999999876	2.9890000000000043	0.3333055578701781	3.000249999999994	29.806858933453558	5
84	4803244	240.1622	1.1353662421519404	3.1321007415673456	239.6157	240.75105000000002	1.7963999999999771	2.931749999999994	0.34139014065273693	2.9292000000000087	31.32100741567347	5
85	4861828	243.09140000000002	1.1615213038004935	2.9220651125582613	242.5475	243.709	1.8140999999999963	2.9756500000000017	0.32822936668143704	3.0466499999999996	29.220651125582606	5
86	4922761	246.13805000000002	1.132599075494567	3.010929807823249	245.52315000000002	246.65575	1.7895999999999788	2.9222000000000037	0.35115442015626486	2.8477499999999907	30.10929807823249	5
87	4979716	248.9858	1.1514793650240638	2.99301189341654	248.44535000000002	249.5968	1.8534999999999968	3.0049999999999955	0.3286770747740356	3.0424999999999898	29.93011893416539	5
88	5040566	252.0283	1.1927762239704376	2.9205704685668614	251.45035000000001	252.6431	1.8010500000000036	2.993850000000009	0.3322314324158205	3.0099500000000035	29.205704685668607	5
89	5100765	255.03825	1.202982382489741	2.866277519068589	254.44420000000002	255.64715	1.812599999999975	3.015599999999978	0.33655302392892167	2.971299999999985	28.66277519068588	5
90	5160191	258.00955	1.20617763722213	2.8860570706087145	257.45975	258.66595	1.8127000000000066	3.018850000000043	0.32251302146323846	3.10065000000003	28.860570706087145	5
91	5222204	261.1102	1.184341121395817	2.858536294658027	260.47865	261.663	1.804399999999987	2.988749999999982	0.33996838294038945	2.941449999999975	28.490341257911	5
92	5281033	264.05165	1.21088813146404	2.759432530313532	263.4674	264.67825	1.7886000000000308	2.999500000000012	0.3320935175345343	3.011200000000031	27.594325303135335	5
93	5341257	267.06285	1.2362094619438984	2.7381702690210936	266.4669	267.7031	1.833250000000021	3.0694500000000176	0.3254043148612139	3.073100000000011	27.381702690210936	5
94	5402719	270.13595000000004	1.2403892029997894	2.753716977244668	269.53630000000004	270.7767	1.7909500000000094	3.031349999999975	0.3282509149994263	3.046449999999993	27.537169772446674	5
95	5463648	273.18240000000003	1.235356642111484	2.708415889328098	272.5677	273.80305	1.7897500000000264	3.0251499999999965	0.3242279322363624	3.0842499999999973	26.75087816345943	5
96	5525333	276.26665	1.285525459563127	2.6309432612583734	275.5928	276.87835	1.7975999999999885	3.0831000000000017	0.3282024352620703	3.0468999999999937	26.309432612583755	5
97	5586271	279.31355	1.2764768986090087	2.617785868728376	278.6759	279.9524	1.7533500000000117	3.029800000000023	0.3253196265330708	3.0738999999999805	26.177858687283752	5
98	5647749	282.38745	1.3801668474191335	2.5541896811025957	281.70575	283.08590000000004	1.8156499999999482	3.1958499999999503	0.30846108763379626	3.241899999999987	25.126557764059697	5
99	5712587	285.62935	1.3214368710889948	2.5627683738775318	284.90155	286.223	1.7705500000000143	3.091950000000054	0.32415961619501393	3.0849000000000046	25.627683738775325	5
100	5774285	288.71425	1.3631644505915232	2.4828355190676454	287.99350000000004	289.3567	1.8290000000000077	3.1921499999999696	0.31230968628491906	3.2019500000000107	24.337592267012994	5
101	5838324	291.9162	1.3636477142251564	2.569462999143358	291.18565	292.5493	1.7656499999999937	3.1293000000000006	0.31742001015744126	3.1503999999999905	25.694629991433587	5
102	5901332	295.0666	1.40273369984841	2.461806016882587	294.31495	295.71770000000004	1.7698500000000195	3.172550000000001	0.31349436493878674	3.1898500000000354	24.512239573073522	5
103	5965129	298.25645000000003	1.418763052467117	2.4530014755319662	297.48755	298.9063	1.8357500000000186	3.2545000000000073	0.30567018187375794	3.2715000000000027	23.929024570074432	5
104	6030559	301.52795000000003	1.3816832358594984	2.5206372020852115	300.74205	302.12370000000004	1.7428499999999758	3.1245499999999993	0.32441200324412195	3.082499999999982	25.206372020852108	5
105	6092209	304.61045	1.3805645345840605	2.3740455674604384	303.8666	305.24715000000003	1.8300500000000284	3.2105999999999995	0.3082566544905273	3.244050000000016	23.740455674604377	5
106	6157090	307.85450000000003	1.4353162690388506	2.437740703252217	307.0772	308.5125	1.7633000000000152	3.1986499999999864	0.31075201988813306	3.217999999999961	24.377407032522186	5
107	6221450	311.0725	1.39063889539456	2.3606974015226356	310.2758	311.66645	1.7905000000000086	3.1811500000000024	0.3036698501389243	3.2930500000000507	23.606974015226378	5
108	6287311	314.36555000000004	1.463289764742274	2.395210454957372	313.45695	314.92025	1.7001500000000078	3.1634500000000116	0.3196113525952487	3.1287999999999556	23.95210454957372	5
109	6349887	317.49435	1.477207078853762	2.2239761064526498	316.62045	318.09765	1.7448500000000422	3.2220500000000243	0.3147474938230765	3.1771500000000397	22.239761064526515	5
110	6413430	320.67150000000004	1.4829177020903213	2.2673281090704336	319.84245000000004	321.3254	1.725999999999999	3.2088999999999714	0.3021741429585875	3.3093499999999945	22.673281090704357	5
111	6479617	323.98085000000003	1.5099544423264917	2.3091148620354254	323.05135	324.5613	1.7612500000000182	3.2712000000000216	0.3088564589606975	3.237750000000005	23.09114862035426	5
112	6544372	327.21860000000004	1.5020566881750712	2.0473781757054823	326.32255000000004	327.82460000000003	1.7266500000000065	3.2287000000000035	0.3050361467833937	3.2783000000000015	20.200373451304223	5
113	6609938	330.49690000000004	1.5906948477353902	2.084771866309545	329.5513	331.142	1.643700000000024	3.2343999999999937	0.29219261337073554	3.422399999999982	20.71831519703659	5
114	6678386	333.9193	1.656631876821397	1.8809927431584264	332.7857	334.44235000000003	1.6846500000000333	3.3412999999999897	0.2993071040541151	3.341049999999996	18.33066172983443	5
115	6745207	337.26035	1.6084045376796277	1.8982474350191296	336.12695	337.73535000000004	1.5753499999999576	3.183749999999975	0.31380424890953285	3.1866999999999734	18.596602558920406	5
116	6808941	340.44705	1.715504420136381	1.4743572495406667	339.3107	341.0262	1.4791999999999916	3.1947000000000116	0.3075456320831595	3.251550000000009	14.161084428040624	5
117	6873972	343.6986	1.7553633913434576	2.157203589771367	342.5054	344.2608	1.620299999999986	3.3756500000000074	0.32504997643387434	3.0764500000000226	21.57203589771369	5
118	6935501	346.77505	1.8883487027254422	1.271317143816713	345.8811	347.76945	1.4971499999999764	3.385499999999979	0.26884611248521245	3.719600000000014	12.414236090860408	5
119	7009893	350.49465000000004	1.8080961694215891	2.091756436922683	349.26660000000004	351.0747	1.6646000000000072	3.4727000000000317	0.30715360751912124	3.2556999999999903	20.91756436922685	5
120	7075007	353.75035	1.7093001954345033	1.3738227275384354	352.7393	354.4486	4.592449999999985	6.30174999999997	0.1676530252988417	5.9646999999999935	11.712307944320596	5
121	7194301	359.71505	1.279724205017928	2.967241228014643	359.041	360.32075000000003	1.7327999999999975	3.0125000000000455	0.3039513677811531	3.2900000000000205	29.672412280146442	5
122	7260101	363.00505000000004	1.6106668078683317	1.5406843764376976	362.05350000000004	363.66415	5.8414000000000215	7.452049999999986	0.13273425937601674	7.533849999999972	12.98680436519643	5
123	7410778	370.5389	1.6564775625702925	2.895759916547391	369.50555	371.16205	1.7898500000000013	3.446300000000008	0.2971370841937919	3.36545000000001	28.95759916547391	5
124	7478087	373.90435	1.6304558806576768	1.429331095191559	372.95185000000004	374.58230000000003	5.031149999999968	6.661599999999964	0.14181580962645715	7.0514	13.165287119507752	5
125	7619115	380.95575	1.9111142989085057	2.2309675062324423	379.61350000000004	381.5246	1.606299999999976	3.5174499999999966	0.31805098357267	3.144149999999968	22.309675062324413	5
126	7681998	384.0999	1.8169049346912187	1.2544088217734117	383.13095000000004	384.94785	4.5084999999999695	6.325400000000002	0.1558433462683299	6.416700000000048	10.587286760607526	5
127	7810332	390.51660000000004	1.6664025292287117	2.4031877297908544	389.45635000000004	391.12275	10.80260000000004	12.469050000000038	0.07928830814608095	12.612199999999971	24.031877297908544	5
128	8062576	403.1288	1.7805657417926473	2.3927108461766586	401.9254	403.70595000000003	7.53529999999995	9.315849999999955	0.10610642474401799	9.424500000000023	23.927108461766608	5
129	8251066	412.55330000000004	2.12715746756983	1.898411329677831	411.2412	413.36835	13.862549999999999	15.989700000000028	0.06333703855008857	15.788549999999987	18.98411329677832	5
130	8566837	428.34185	1.6736613413188608	1.9710794806953125	427.23095	428.9046					18.448899735221154	5
0	65221	3.26105	1.5217530461061755	1.7052807211282186	2.7680000000000002	4.289750000000001	1.3114499999999998	2.8332	0.35775615340583855	2.7952000000000004	13.269724702140643	7
1	121125	6.05625	1.0348540863781164	2.6363042784800967	5.6012	6.63605	1.4986500000000005	2.5335	0.41396725519011457	2.4156499999999994	26.36304278480096	7
2	169438	8.4719	1.0209148661088154	3.526056572027585	8.1347	9.1556	1.5732	2.594099999999999	0.37737985168971816	2.6498500000000007	35.26056572027585	7
3	222435	11.12175	1.0387912053176216	3.5971804990879477	10.728850000000001	11.76765	1.5976000000000017	2.636400000000002	0.3795426511054179	2.6347500000000004	35.971804990879505	7
4	275130	13.7565	1.008611641918702	3.6068320739193993	13.365250000000001	14.373850000000001	1.6069499999999994	2.615599999999999	0.3826506208506325	2.6133499999999987	35.971203279818624	7
5	327397	16.36985	1.027981912153741	3.6311475052960063	15.98085	17.0088	1.6487499999999997	2.67675	0.37333632002389333	2.6785500000000013	36.31147505296007	7
6	380968	19.0484	1.0115756894918595	3.6236121490254547	18.65755	19.669150000000002	1.582650000000001	2.5942000000000007	0.3856090695253153	2.5932999999999993	36.236121490254554	7
7	432834	21.6417	0.9840350787488977	3.5562570595851852	21.25175	22.2358	1.6106000000000016	2.5946500000000015	0.38663032341626563	2.5864499999999992	35.35382731674336	7
8	484563	24.22815	0.9934072810115322	3.5666427345928824	23.846400000000003	24.8398	1.6290000000000013	2.622399999999999	0.3827677939178194	2.6125500000000024	35.66642734592881	7
9	536814	26.840700000000002	0.9823044550329098	3.6510652349488453	26.4688	27.4511	1.6075000000000017	2.5898000000000003	0.38230683946935806	2.6157000000000004	36.51065234948847	7
10	589128	29.456400000000002	1.0005636446356598	3.5422283022536796	29.05865	30.0592	1.608699999999999	2.6092499999999994	0.3831858067977167	2.6096999999999966	35.348530797310474	7
11	641322	32.0661	1.0360348093481968	3.5546386566533883	31.667900000000003	32.70395	1.656799999999997	2.69285	0.37170575772218706	2.6903000000000006	35.546386566533904	7
12	695128	34.7564	1.0088019217116817	3.541771881649751	34.36075	35.369550000000004	1.6893499999999975	2.6982	0.371326191492917	2.6930499999999995	35.41771881649753	7
13	748989	37.44945	1.0217192089941645	3.661041593097636	37.05895	38.08065	1.6624000000000052	2.6841500000000025	0.3731900283624421	2.6796000000000006	36.61041593097639	7
14	802581	40.12905	1.0030012245792839	3.581648029826802	39.743100000000005	40.7461	1.6271999999999949	2.630199999999995	0.3791828609346855	2.6372500000000016	35.816480298268	7
15	855326	42.7663	1.010162783303368	3.482884791497405	42.37325	43.3834	1.6112000000000037	2.6213500000000067	0.3760953777878066	2.6589000000000027	34.82884791497406	7
16	908504	45.425200000000004	1.0046549626849184	3.5056899499124974	44.994600000000005	45.99925	1.6435999999999993	2.6482499999999973	0.38366360375223074	2.6064499999999953	35.056899499124974	7
17	960633	48.03165	1.0025651903089137	3.5899444166679544	47.64285	48.645450000000004	1.6387	2.6412499999999994	0.3756009615384608	2.662400000000005	35.89944416667956	7
18	1013881	50.694050000000004	0.9846512494780764	3.5457994571550664	50.284150000000004	51.268800000000006	1.637599999999999	2.622250000000001	0.3830316958728341	2.610749999999996	35.457994571550685	7
19	1066096	53.3048	1.0040799318794045	3.4555306805491597	52.90635	53.910450000000004	1.6797499999999985	2.683799999999998	0.37109193802764645	2.694749999999999	34.55530680549161	7
20	1119991	55.99955	0.9998285132261692	3.536686696609202	55.5902	56.59	1.7052499999999995	2.7051000000000016	0.3699729919715852	2.7029000000000067	35.36686696609202	7
21	1174049	58.702450000000006	0.9994277695942554	3.5288162450936156	58.29525	59.294700000000006	1.6837499999999963	2.6831499999999977	0.3668984241712684	2.7255499999999984	35.06880662937286	7
22	1228560	61.428000000000004	1.0326370674139356	3.4464895842817107	60.97845	62.011050000000004	1.7057999999999964	2.7384500000000003	0.36505676632716483	2.739299999999993	34.30257235747589	7
23	1283346	64.1673	1.0210735629004544	3.4779680619759503	63.71685	64.73795	1.7086500000000058	2.729700000000001	0.3664950248300362	2.7285500000000127	34.7796806197595	7
24	1337917	66.89585000000001	1.0433270263409242	3.4226516205199466	66.4466	67.4899	1.6613499999999988	2.7047000000000025	0.36912627809973897	2.7090999999999923	34.22651620519946	7
25	1392099	69.60495	1.0213686747606379	3.3443720670472636	69.15125	70.17265	1.6507000000000005	2.6720499999999987	0.3752134026227421	2.665149999999997	33.350078467593605	7
26	1445402	72.2701	1.020950504462654	3.3756723432063005	71.8233	72.84425	1.6954500000000081	2.7164000000000073	0.3683919690550745	2.714500000000001	33.756723432063026	7
27	1499692	74.9846	1.0235326789681916	3.3925276351749325	74.53970000000001	75.56325000000001	1.6661999999999892	2.6896999999999878	0.37395759320892874	2.67410000000001	33.925276351749346	7
28	1553174	77.65870000000001	1.032011802012648	3.3986890702104517	77.2294	78.26140000000001	1.711500000000001	2.7435000000000116	0.3627130939426925	2.756999999999991	33.69133648940202	7
29	1608314	80.4157	1.055676163466624	3.441649370548081	79.97290000000001	81.0286	1.6675499999999914	2.7231999999999914	0.3625618621177238	2.7581500000000005	34.41649370548083	7
30	1663477	83.17385	1.070540480099409	3.339268734254894	82.6961	83.76665	1.7192499999999882	2.789749999999998	0.35965401283964804	2.780450000000002	33.122444447110254	7
31	1719086	85.9543	1.0347235172023765	3.3972703276629446	85.4859	86.5206	1.7319499999999977	2.7667	0.3601981089599274	2.7762500000000045	33.97270327662944	7
32	1774611	88.73055000000001	1.0350927693678649	3.3357226011062444	88.25255	89.28765	1.714100000000002	2.749200000000002	0.3625881542450016	2.757949999999994	33.28201924754331	7
33	1829770	91.4885	1.0490941918947734	3.347753301699125	91.0018	92.0509	1.7371499999999997	2.7862500000000097	0.3588087549336196	2.787000000000006	33.47753301699126	7
34	1885510	94.27550000000001	1.0502055503170473	3.2983962780160567	93.78805	94.83825	1.7382000000000062	2.7883999999999958	0.35695163305372246	2.80149999999999	32.72806113621287	7
35	1941540	97.077	1.0581528476710316	3.365203970342691	96.57645000000001	97.6346	1.7198000000000064	2.777950000000004	0.3598869954834165	2.778650000000013	33.47574885705171	7
36	1997113	99.85565000000001	1.0502901390839485	3.234086356291737	99.35435000000001	100.40465	1.7391000000000076	2.7894000000000005	0.35658251319355466	2.804399999999987	32.34086356291736	7
37	2053201	102.66005	1.0895067454702687	3.22722849032305	102.14375000000001	103.23325	1.7783500000000032	2.86784999999999	0.35087719298245507	2.8500000000000085	32.27228490323051	7
38	2110201	105.51005	1.093023749027634	3.225432808400871	105.0116	106.1046	1.7543000000000006	2.847300000000004	0.35200732175229205	2.840850000000003	32.184260156302344	7
39	2167018	108.35090000000001	1.045067664866452	3.290125006127475	107.8589	108.90395000000001	1.7597999999999985	2.804850000000002	0.3531509897056491	2.8316499999999962	32.901250061274766	7
40	2223651	111.18255	1.068160046544252	3.2484765296361218	110.66380000000001	111.73195000000001	1.727800000000002	2.795950000000005	0.35844221015466765	2.7898500000000013	32.146672241671425	7
41	2279448	113.97240000000001	1.079156191051961	3.2021373548739156	113.45970000000001	114.53890000000001	1.7646000000000015	2.84375	0.3494548504333245	2.8615999999999957	32.02137354873915	7
42	2336680	116.834	1.075318712293543	3.179233982020019	116.30345000000001	117.37875000000001	1.7288999999999959	2.8041999999999945	0.3548993860240619	2.817700000000002	31.664633255704054	7
43	2393034	119.6517	1.096095634684735	3.1838672813378004	119.10765	120.20375	1.771250000000009	2.867350000000002	0.34778979584739034	2.8752999999999957	31.838672813378015	7
44	2450540	122.527	1.0802663430619286	3.1719221344092503	121.97500000000001	123.0553	1.7709499999999991	2.8511999999999915	0.3576601870562772	2.795950000000005	31.719221344092524	7
45	2506459	125.32295	1.108689641795098	3.1481556735839717	124.8262	125.9349	1.7938000000000045	2.9025000000000034	0.33980665001614	2.942850000000007	31.406056546253698	7
46	2565316	128.2658	1.086703535269131	3.1477713034033172	127.72875	128.81545	1.7595000000000027	2.8462000000000103	0.3460327346967043	2.889899999999983	31.47771303403318	7
47	2623114	131.1557	1.1160261291091798	3.034345093107472	130.5749	131.69095000000002	1.755250000000018	2.8712500000000034	0.34664448141985427	2.8848000000000127	30.343450931074724	7
48	2680810	134.0405	1.1082405468151673	3.0250383630265922	133.44615000000002	134.55440000000002	1.7669500000000085	2.8751499999999908	0.345990831242971	2.890250000000009	30.25038363026591	7
49	2738615	136.93075000000002	1.1125991408978124	3.0322072836349783	136.32135	137.43395	1.7635500000000093	2.8761499999999955	0.3486264119369708	2.86839999999998	30.235766314478294	7
50	2795983	139.79915	1.109255543022207	3.0871910327970156	139.19745	140.3067	1.793450000000007	2.90270000000001	0.3431532350771229	2.9141500000000065	30.871910327970163	7
51	2854266	142.7133	1.1026106270636664	2.980026207437973	142.1002	143.2028	1.7764500000000112	2.8790500000000065	0.3472764841728749	2.8795499999999947	29.647054581181646	7
52	2911857	145.59285	1.1603914878947894	2.9995701162723556	144.97920000000002	146.1396	1.7915500000000009	2.9519499999999823	0.3412736331990975	2.9302000000000135	29.635046399091458	7
53	2970461	148.52305	1.139368026347016	3.008331301140963	147.93120000000002	149.07055	1.7886000000000024	2.92795000000001	0.33708622665677884	2.9665999999999997	30.08331301140965	7
54	3029793	151.48965	1.1890624006371013	2.9018138205907356	150.8591	152.04815000000002	1.7644999999999982	2.953550000000007	0.3360949132034896	2.9753499999999917	29.01813820590735	7
55	3089300	154.465	1.2086138193330962	2.89863890776331	153.81265000000002	155.0213	1.783600000000007	2.992199999999997	0.33512625881801045	2.983949999999993	28.724533487966312	7
56	3148979	157.44895	1.1681019620708888	2.8896837206724975	156.8049	157.973	1.7492500000000177	2.917349999999999	0.33571128829206665	2.9787500000000193	28.896837206724967	7
57	3208554	160.42770000000002	1.201558121078741	2.8639997411043225	159.72225	160.9238	1.7790999999999997	2.980649999999997	0.3374217603293235	2.9636500000000017	28.28345429779311	7
58	3267827	163.39135000000002	1.2261407996289433	2.8320209823165534	162.7029	163.92905000000002	1.7506500000000074	2.9767999999999972	0.332170735758182	3.010499999999979	28.32020982316554	7
59	3328037	166.40185	1.2338528471933679	2.7745699004928674	165.6797	166.91355000000001	1.7583999999999946	2.9923	0.3374559198204712	2.9633500000000197	27.611120034520276	7
60	3387304	169.36520000000002	1.218968893254851	2.7371744212489126	168.672	169.89095	1.7972000000000037	3.0161999999999978	0.32909351192141356	3.03864999999999	27.061489638365032	7
61	3448077	172.40385	1.1919864809372696	2.825636483306699	171.6882	172.88015000000001	1.7574500000000057	2.949450000000013	0.33582966719279994	2.9776999999999987	28.164427133657703	7
62	3507631	175.38155	1.2528154284262099	2.577489737788145	174.63765	175.89045000000002	1.7693999999999903	3.0222499999999854	0.33276762836511276	3.0050999999999988	25.439862190276614	7
63	3567733	178.38665	1.2405963946199976	2.6425618956571135	177.65985	178.90045	1.7889499999999998	3.0295500000000004	0.3284881333661816	3.0442500000000052	26.0448049183458	7
64	3628618	181.4309	1.2432345716371667	2.8022428368189907	180.68945000000002	181.9327	1.7868500000000154	3.0301000000000045	0.3269309358398035	3.0587500000000034	27.73223857525122	7
65	3689793	184.48965	1.2860382133844541	2.6308781913220365	183.7195	185.00555	1.7202000000000055	3.0062499999999943	0.330207370228503	3.0284000000000044	26.137048188127963	7
66	3750361	187.51805000000002	1.271746727046813	2.5988665365286643	186.72580000000002	187.99755000000002	1.7343000000000188	3.006050000000016	0.331202596628359	3.019299999999987	25.81237451891146	7
67	3810747	190.53735	1.3234330682992004	2.5514673139676276	189.73180000000002	191.05525	1.7371499999999855	3.060549999999978	0.337963432356619	2.9589	25.283923071849088	7
68	3869925	193.49625	1.2831589377526427	2.5714544982291088	192.79240000000001	194.07555000000002	1.7367500000000007	3.019900000000007	0.3228879094622306	3.097049999999996	25.329232299665783	7
69	3931866	196.5933	1.3079507548823954	2.5205504584535774	195.81230000000002	197.12025	1.7136999999999887	3.021649999999994	0.33277316517195926	3.0050500000000113	24.625732020311343	7
70	3991967	199.59835	1.3000200247994624	2.6249036426353385	198.83395000000002	200.13395	1.7653999999999996	3.0654499999999985	0.316095587305601	3.163600000000002	26.249036426353406	7
71	4055239	202.76195	1.3917011812097626	2.289084133596038	201.89935	203.29105	1.720550000000003	3.1122500000000173	0.3292235263131896	3.037450000000007	22.65720981736993	7
72	4115988	205.79940000000002	1.3194879979119172	2.599734880138623	205.01165	206.33115	1.7791499999999871	3.098649999999992	0.31568646020772206	3.1676999999999964	25.815921475110763	7
73	4179342	208.96710000000002	1.364950334483618	2.3335324684847407	208.11025	209.4752	1.7562000000000069	3.12115	0.32446989730527687	3.081950000000006	22.555637428924925	7
74	4240981	212.04905000000002	1.3779752624242567	2.426076758239322	211.2314	212.60940000000002	1.7450000000000045	3.122950000000003	0.32304958811177653	3.095499999999987	24.15193169065453	7
75	4302891	215.14455	1.459303270780528	2.1383114126147547	214.35435	215.8137	1.7098999999999762	3.1691999999999894	0.3055767761650107	3.272500000000008	20.88349435061022	7
76	4368341	218.41705000000002	1.3869571907126346	2.5111080419404033	217.52355	218.9105	1.732200000000006	3.119150000000019	0.31444563235016815	3.180199999999985	24.91326286424365	7
77	4431945	221.59725	1.4748661420688034	2.136781738675694	220.64275	222.1176	1.6793499999999995	3.1542499999999905	0.32034853921066114	3.1216000000000004	21.14393000457239	7
78	4494377	224.71885	1.4676287857030053	2.3677378922299788	223.79695	225.2646	1.7297499999999957	3.19735	0.3113228106223323	3.2121000000000204	23.24347139166771	7
79	4558619	227.93095000000002	1.4805933778106701	1.996703407681757	226.9943	228.47490000000002	1.703000000000003	3.1836000000000126	0.3125976867771194	3.198999999999984	19.395147689611882	7
80	4622599	231.12995	1.4258810006669722	2.4464307063037474	230.17795	231.60385000000002	1.7118499999999983	3.1377499999999827	0.3263068589701742	3.064600000000013	24.12257710401575	7
81	4683891	234.19455000000002	1.5497304830584675	1.957084514138831	233.31570000000002	234.86545	1.610749999999996	3.160500000000013	0.2920987293705281	3.42349999999999	18.542096506224972	7
82	4752361	237.61805	1.604842765019415	2.1267313759502393	236.47615000000002	238.08100000000002	1.683400000000006	3.288199999999989	0.32237785908863903	3.101949999999988	20.57675334330766	7
83	4814400	240.72	1.6433450314009097	1.8265985147585848	239.76440000000002	241.4077	1.559349999999995	3.202699999999993	0.2909641095770819	3.4368500000000206	17.00716149443116	7
84	4883137	244.15685000000002	1.6850202701352537	2.2016650056343217	242.96710000000002	244.65210000000002	1.774249999999995	3.459300000000013	0.30921459492888254	3.23399999999998	21.52459158383732	7
85	4947817	247.39085	1.594498914440768	1.920083079087588	246.42635	248.02085000000002	1.6066999999999894	3.2012	0.2939663408539704	3.401750000000021	17.84868447959586	7
86	5015852	250.79260000000002	1.5945297136467882	2.3533564936400992	249.6276	251.2221	1.7121500000000083	3.3067000000000064	0.3154773171808966	3.169799999999981	23.149718584259396	7
87	5079248	253.9624	1.7033660827261397	1.7007230022195845	252.9343	254.63765	1.5054999999999836	3.2088999999999714	0.29508099973442403	3.388900000000035	14.99498257266564	7
88	5147026	257.35130000000004	1.8406577827400064	1.9100473984274977	256.14315	257.98380000000003	1.70089999999999	3.5415500000000293	0.29042329194801614	3.4432499999999773	18.21094606118233	7
89	5215891	260.79455	1.6861693739408163	1.915328271356902	259.6847	261.3709	1.5833499999999958	3.2694999999999936	0.31283727769000935	3.196550000000002	18.620775020325336	7
90	5279822	263.9911	1.7177939638502897	1.7332846397886499	262.9542	264.672	1.5983999999999696	3.3161999999999807	0.2951027695394935	3.388649999999984	16.33022315433152	7
91	5347595	267.37975	1.603239328612201	2.1207774352858557	266.2704	267.87365	1.5586999999999875	3.161900000000003	0.3054600992745316	3.2737500000000073	20.834936666647096	7
92	5413070	270.6535	1.9842017227203586	1.3465809524692443	269.43235	271.41655000000003	1.5222500000000423	3.5064500000000294	0.29260727714298207	3.4175500000000056	11.999945462443184	7
93	5481421	274.07105	1.7259219151658471	2.0597402725219247	272.93875	274.66470000000004	1.6031500000000278	3.329049999999995	0.3136516897984805	3.1882499999999823	19.856579718001534	7
94	5545186	277.2593	1.9051634818798864	1.3493234662905849	276.26785	278.173	1.515449999999987	3.4206499999999664	0.2909344815547523	3.4372000000000185	11.922321885025376	7
95	5613930	280.6965	1.6286864908602554	2.3867170330318785	279.68850000000003	281.31715	1.629700000000014	3.2584000000000515	0.2957223758335671	3.3815500000000043	23.454909939061505	7
96	5681561	284.07805	1.9173543660571335	1.317944845467233	282.94685000000004	284.86420000000004	1.4262499999999818	3.343599999999981	0.289750090546902	3.4512500000000155	11.62148839758603	7
97	5750586	287.52930000000003	1.8061738150198015	1.8067742822195445	286.29045	288.09665	1.5433499999999754	3.3494999999999777	0.28696463160915725	3.4847499999999627	17.1087182680416	7
98	5820281	291.01405	2.0675774291171227	1.477511510461662	289.64	291.70755	4.950199999999995	7.0178000000000225	0.1497263750495966	6.678850000000011	13.707612833643013	7
99	5953858	297.6929	1.5398476718966385	2.5711530341641797	296.65775	298.1976	4.850300000000004	6.3901500000000055	0.14719952896150745	6.793499999999994	25.047655633881433	7
100	6089728	304.4864	2.131973631604528	2.1332053895679692	303.0479	305.17990000000003	4.7073500000000195	6.83929999999998	0.142683883855318	7.008500000000027	20.30893956057529	7
101	6229898	311.49490000000003	2.5547546955335885	1.2162264210756213	309.88725	312.442	4.610250000000008	7.165050000000008	0.141120354494331	7.086149999999974	11.101923048957579	7
102	6371621	318.58105	2.329035510078352	1.5939902258242036	317.05225	319.3813	7.4757999999999925	9.8048	0.09431470932206586	10.602800000000002	14.117711291353608	7
103	6583677	329.18385	2.9593996764463375	1.9395224565932843	326.85705	329.81645000000003	7.767899999999997	10.727300000000014	0.10399712967922067	9.615650000000016	17.67660467255736	7
104	6775990	338.7995	1.9052147227349692	1.9175637961692225	337.58435000000003	339.4896	7.607599999999991	9.51279999999997	0.10853344186677515	9.213750000000005	17.92076950420474	7
105	6960265	348.01325	1.7092796138382051	2.0594314915204137	347.09720000000004	348.80645000000004	14.358149999999966	16.067450000000008	0.0618054611305455	16.1798	19.349811624151542	7
106	7283861	364.19305	2.0047160727194977	1.801431909727249	363.1646	365.16935	14.645249999999976	16.64994999999999	0.05978161775035792	16.727550000000008	15.93067434292458	7
107	7618412	380.92060000000004	1.9685389916726854	1.6542414271932397	379.81455	381.7831	20.26320000000004	22.231750000000034	0.045962958451783754	21.75664999999998	13.95333516965157	7
108	8053545	402.67725	1.5591487289012875	1.6645796775831165	402.04630000000003	403.60545	16.410450000000026	17.969600000000014	0.05532136179064175	18.07620000000003	14.099577762122147	7
109	8415069	420.75345000000004	1.5240697608405724	1.7088689470637295	420.01595000000003	421.54					13.672113807899656	7
0	59290	2.9645	1.5126057854737995	1.7895973676124015	2.4943500000000003	4.00695	1.2910000000000004	2.8036000000000003	0.3609652210009565	2.7703500000000005	14.270271479913767	8
1	114697	5.734850000000001	1.035432054151541	3.480146359304822	5.29795	6.33335	1.6372999999999998	2.6727499999999997	0.3828923689550867	2.6117	34.35368219285861	8
2	166931	8.34655	1.0278635973973258	4.147484263780775	7.97065	8.9985	1.6592500000000001	2.6871	0.3707823507601039	2.696999999999999	41.14699428340886	8
3	220871	11.04355	1.0424386337807257	4.175667300267548	10.65775	11.7002	1.63495	2.6774000000000004	0.3698977232795132	2.70345	41.52304148408505	8
4	274940	13.747	1.0239201149810602	4.144218383361306	13.3352	14.359100000000002	1.6569000000000003	2.6807999999999996	0.3732875433946766	2.6789000000000023	41.0913358699304	8
5	328518	16.425900000000002	1.0353313015109569	4.214953154457916	16.016000000000002	17.0513	1.7165	2.751850000000001	0.3658313517468448	2.7334999999999994	41.75000642083242	8
6	383188	19.1594	1.0258159467558494	4.231521222295989	18.76785	19.79365	1.6802000000000028	2.706050000000001	0.36646144825564353	2.7287999999999997	42.3152122229599	8
7	437764	21.8882	1.012034151869698	4.1887695115726515	21.4739	22.4859	1.6387500000000017	2.6508000000000003	0.37401353929012227	2.6737	41.625238201522194	8
8	491238	24.5619	1.0271107869963716	4.106153411532468	24.1247	25.1518	1.6498500000000007	2.6769999999999996	0.37875201212006465	2.640249999999998	40.73852802862219	8
9	544043	27.20215	1.0042915859085333	4.135040618520996	26.8017	27.806	1.691749999999999	2.6960499999999996	0.37163668797383637	2.690800000000003	41.03954353751999	8
10	597859	29.892950000000003	1.0132892718543882	4.195132782372511	29.497700000000002	30.511000000000003	1.6886999999999972	2.7019499999999965	0.3703017959637102	2.7005000000000017	41.73758465089612	8
11	651869	32.593450000000004	0.9975981321166038	4.170015017235187	32.1997	33.1973	1.6942499999999967	2.6918500000000023	0.3691535309535236	2.7089	41.451935206792214	8
12	706047	35.302350000000004	1.0168382664306905	4.173712626632309	34.8915	35.90835	1.67915	2.6959500000000034	0.3733851094018375	2.678199999999997	41.44923656400052	8
13	759611	37.98055	1.0210980398708431	4.142804488248927	37.587450000000004	38.60855	1.7008500000000026	2.7219499999999996	0.3684191135836125	2.7143000000000015	40.90789722154451	8
14	813897	40.69485	0.9892063775011688	4.131781724655561	40.309400000000004	41.29865	1.7159499999999994	2.705149999999996	0.36940581075340284	2.7070500000000024	41.09506611031067	8
15	868038	43.401900000000005	1.0096237338986132	4.12439694372776	43.0146	44.0242	1.6963500000000025	2.706000000000003	0.366340623511742	2.729699999999994	41.104980941248456	8
16	922632	46.1316	1.0017810881100886	4.080305394257714	45.72055	46.72235	1.7207499999999953	2.7224999999999966	0.36784315168012355	2.7185500000000005	40.493611918659234	8
17	977003	48.85015	1.0303154987590855	4.05416396566514	48.4431	49.473400000000005	1.7085000000000008	2.738800000000005	0.36180104560502163	2.7639500000000012	40.43431856823132	8
18	1032282	51.6141	1.0143878975124565	4.0540829708061565	51.181850000000004	52.19625	1.711749999999995	2.7260999999999953	0.3695013579174903	2.7063500000000005	40.303788814527735	8
19	1086409	54.32045	0.9932431129941601	4.057511313681694	53.908	54.901250000000005	1.653649999999999	2.6469000000000023	0.3767542620325886	2.6542500000000047	40.358009426450536	8
20	1139494	56.974700000000006	0.991549908826151	4.039144332887382	56.55485	57.546400000000006	1.7094499999999968	2.7010000000000005	0.37303689334875295	2.6806999999999945	40.13375903529601	8
21	1193108	59.6554	0.9798338574425435	4.086342249571224	59.255900000000004	60.2357	1.7101000000000042	2.689950000000003	0.370480142264374	2.6992000000000047	40.77012295666238	8
22	1247092	62.354600000000005	0.9907014370466001	4.066826778048316	61.945800000000006	62.9365	1.7613500000000002	2.752049999999997	0.3659250585480097	2.7327999999999975	40.25446347610747	8
23	1301748	65.0874	0.9923540277369903	4.054051855492489	64.69785	65.6902	1.7343000000000046	2.7266500000000065	0.3652701172517071	2.737700000000004	40.442341241221044	8
24	1356502	67.8251	0.9869708626090083	4.011050959360382	67.42455	68.4115	1.7714500000000015	2.7583999999999946	0.36587819914750447	2.733149999999995	39.78006806128003	8
25	1411165	70.55825	0.9840609729738906	4.019127753607272	70.1829	71.16695	1.7048500000000075	2.688900000000004	0.3662265843877596	2.730550000000008	40.090956523794624	8
26	1465776	73.28880000000001	0.9717767008171301	3.964430149402844	72.87185000000001	73.84360000000001	1.7400499999999965	2.7118499999999983	0.3721484127870193	2.687100000000001	39.461837808954584	8
27	1519518	75.97590000000001	0.9828890027691378	3.9920778041653335	75.58365	76.56655	1.7484000000000037	2.731250000000003	0.3687723568241334	2.7116999999999933	39.80964309846685	8
28	1573752	78.6876	0.9845220261623385	4.0011507223767	78.31490000000001	79.29945000000001	1.7307500000000005	2.7152499999999975	0.364040117220918	2.7469499999999982	39.7353080228373	8
29	1628691	81.43455	1.0067943570790814	3.8989030123765573	81.03015	82.03695	1.735749999999996	2.7425499999999943	0.3661595357097092	2.731049999999996	38.439542812692636	8
30	1683312	84.1656	0.9810451860283502	3.9096702243915047	83.7727	84.75375000000001	1.8035999999999888	2.784649999999999	0.3622400927334623	2.760600000000011	38.67124748658152	8
31	1738524	86.92620000000001	0.9519699708721834	4.05180802678651	86.5574	87.50935	1.7543500000000023	2.7063500000000005	0.36398711485613444	2.7473499999999973	40.376404210219086	8
32	1793471	89.67355	0.9687541614367511	3.975600757420466	89.26375	90.2325	1.7726499999999987	2.7413999999999987	0.36249614847842204	2.758650000000003	39.44149779587504	8
33	1848644	92.43220000000001	0.9928403951756889	3.9286592503034115	92.0051	92.99795	1.7643500000000074	2.75715000000001	0.3642655495856481	2.7452499999999986	39.050646927254995	8
34	1903549	95.17745000000001	0.9654225841490786	3.930286522000948	94.76230000000001	95.7277	1.7881500000000017	2.7535999999999916	0.3648370090661999	2.740949999999998	38.81247637102359	8
35	1958368	97.9184	0.9982766777747079	3.8765137803857854	97.5159	98.51415	1.7412000000000063	2.7395000000000067	0.36131736310588364	2.7676500000000033	38.526870500373114	8
36	2013721	100.68605000000001	0.999598840574699	3.839552061183497	100.25535	101.25495000000001	1.783050000000003	2.782650000000004	0.3615917267812925	2.7655499999999904	37.794356563167604	8
37	2069032	103.4516	0.9628225595294265	3.8317793297734184	103.03800000000001	104.00085	1.781150000000011	2.743949999999998	0.3642987249544621	2.7450000000000045	37.98215502970014	8
38	2123932	106.1966	0.9879502801015042	3.8165424700486454	105.78195000000001	106.7699	1.7741499999999917	2.7620999999999896	0.36061376462739614	2.773049999999998	37.345169986314886	8
39	2179393	108.96965	0.9737669532881351	3.7958887686661242	108.54405	109.51780000000001	1.7521500000000003	2.72590000000001	0.3664681630783319	2.728750000000005	37.353135594002	8
40	2233968	111.6984	0.9950558554112446	3.758670673566016	111.27000000000001	112.26505	1.7635999999999967	2.7586999999999904	0.3636231409766913	2.7501000000000033	37.22151008328379	8
41	2288970	114.44850000000001	0.9955293373799418	3.7652731557925776	114.02865	115.02420000000001	1.7704499999999967	2.7659500000000037	0.360574756161322	2.7733499999999935	36.63262264039749	8
42	2344437	117.22185	0.9877614097636194	3.73162466113925	116.7946	117.78240000000001	1.8292500000000018	2.8170000000000073	0.36192544335866744	2.7630000000000052	36.83372286433571	8
43	2399697	119.98485000000001	0.9574681779734558	3.8366865553222382	119.61160000000001	120.5691	1.7329500000000024	2.690399999999997	0.36285128540067874	2.7559499999999986	38.140348883404705	8
44	2454816	122.74080000000001	0.9807926252823789	3.75334769730307	122.302	123.28280000000001	1.7618499999999955	2.7426499999999976	0.36444476839535017	2.7438999999999965	37.153794552700575	8
45	2509694	125.4847	0.9879213719645282	3.685393172787947	125.04465	126.0326	1.8101000000000056	2.798000000000002	0.3603278983875327	2.7752499999999998	36.2463556659507	8
46	2565199	128.25995	0.9776632767621195	3.8050078655195776	127.84265	128.82035000000002	1.7627999999999986	2.7404499999999956	0.36438500920072187	2.744349999999997	37.73399644019145	8
47	2620086	131.0043	0.9821159342513885	3.6716444131841257	130.58315000000002	131.56525000000002	1.7633000000000152	2.745400000000018	0.36434518062412236	2.744650000000007	36.15247968311684	8
48	2674979	133.74895	0.9803481229948346	3.679578242216735	133.32850000000002	134.30885	1.803449999999998	2.783799999999985	0.3599776813837537	2.777950000000004	36.535716494369666	8
49	2730538	136.5269	1.0098673369516387	3.6519228524059244	136.1123	137.12215	1.7539000000000158	2.763750000000016	0.36017216229357857	2.7764499999999828	36.28270322680993	8
50	2786067	139.30335	0.9767742856833153	3.6790201619118506	138.8761	139.85285000000002	1.7859499999999855	2.7627499999999827	0.3581277083407928	2.7923000000000116	36.19338244326504	8
51	2841913	142.09565	0.9906531391793397	3.5836110529029916	141.6388	142.62945000000002	1.7635999999999967	2.754250000000013	0.363676037385898	2.74969999999999	35.25803903625381	8
52	2896907	144.84535	0.9902424781770911	3.6470309442264437	144.3931	145.38335	1.7977499999999793	2.7879999999999825	0.36023054755043094	2.7760000000000105	35.96187205840485	8
53	2952427	147.62135	1.007648153321678	3.5504329106185217	147.18105	148.1887	1.8057000000000016	2.813350000000014	0.35428328491461847	2.8225999999999942	35.08905103458896	8
54	3008879	150.44395	1.0039163763831835	3.5726335184813216	149.9944	150.99835000000002	1.8100500000000181	2.8139500000000055	0.357525920629246	2.796999999999997	35.33588827674117	8
55	3064819	153.24095	0.9648330136780394	3.594348568819253	152.80835000000002	153.7732	1.8086999999999875	2.7734999999999843	0.36125209977782735	2.76815000000002	35.538838158666756	8
56	3120182	156.00910000000002	0.9729446224536281	3.6028934622173026	155.58185	156.5548	1.7915500000000009	2.7644500000000107	0.35886669896467255	2.786549999999977	35.835996752783444	8
57	3175913	158.79565	0.9646935445867713	3.567081528074109	158.3463	159.311	1.7631000000000085	2.727800000000002	0.3620630351744222	2.761950000000013	35.18529028953549	8
58	3231152	161.5576	1.0097577349178959	3.5104935834761477	161.07410000000002	162.08385	1.7752499999999998	2.7849999999999966	0.361395710232918	2.767050000000012	34.569588264911516	8
59	3286493	164.32465000000002	0.9890311478345423	3.4603904536621712	163.8591	164.84815	1.7819499999999948	2.770949999999999	0.3599193780593178	2.7783999999999764	34.087346138178916	8
60	3342061	167.10305	1.031963887448446	3.4895836288397	166.6301	167.66205000000002	1.7486999999999853	2.780699999999996	0.35616975050308675	2.8076500000000237	34.387484768652996	8
61	3398214	169.91070000000002	1.002360577263497	3.4197783530609556	169.4108	170.41315	1.7881500000000017	2.7905000000000086	0.36269336089802934	2.7571499999999958	33.6940269712004	8
62	3453357	172.66785000000002	1.0081018337098882	3.482096272359403	172.20125000000002	173.20935	1.80925000000002	2.8173500000000047	0.35229874933944205	2.838499999999982	34.45603214042747	8
63	3510127	175.50635	1.0183018632232679	3.4195191604089636	175.01860000000002	176.0369	1.7883500000000083	2.8066499999999905	0.3578201595877904	2.794700000000006	33.61971034114699	8
64	3566021	178.30105	1.0127399555535057	3.46152711626274	177.8253	178.83805	1.7565999999999917	2.769350000000003	0.3531447540346773	2.831700000000012	34.09678747491311	8
65	3622655	181.13275000000002	1.0325030227995478	3.315827819084422	180.59465	181.62715	1.8311999999999955	2.8636999999999944	0.35746840872937885	2.7974499999999978	32.47062097744663	8
66	3678604	183.9302	1.035739184910059	3.3447304270306653	183.4583	184.49405000000002	1.790300000000002	2.8259999999999934	0.3492778680078953	2.863049999999987	33.180704218498676	8
67	3735865	186.79325	1.050455417595245	3.275012691656908	186.2843	187.33475	1.8577999999999975	2.9082500000000095	0.34587714443829576	2.8911999999999978	32.259410104242235	8
68	3793689	189.68445	1.040987758381036	3.3560120194859024	189.1926	190.2336	1.7103500000000054	2.751350000000002	0.3529079616036115	2.8336000000000183	33.152020633601566	8
69	3850361	192.51805000000002	1.0980909075214296	3.2109995613379567	191.9439	193.042	1.8386500000000012	2.936700000000002	0.35318840835643944	2.8313499999999863	31.0409814291353	8
70	3906988	195.3494	1.0212695947654546	3.33200943615363	194.88060000000002	195.9019	1.7781000000000233	2.799350000000004	0.35356928190078685	2.828300000000013	32.724173648975494	8
71	3963554	198.17770000000002	1.0567826056453866	3.271176054319394	197.67995000000002	198.73675	1.7614499999999964	2.8181999999999903	0.3482439797322022	2.871549999999985	31.561169330678755	8
72	4020985	201.04925	1.0445806800206892	3.1599246794157665	200.4982	201.54275	1.8034999999999854	2.848099999999988	0.3552019322985107	2.8153000000000077	30.96300303206339	8
73	4077291	203.86455	1.0381545754279475	3.279006859519278	203.34625	204.3844	1.7492500000000177	2.7874000000000194	0.34844419666190446	2.8699000000000012	32.44255347190753	8
74	4134689	206.73445	1.0688180754456438	3.1684452655884208	206.1337	207.20250000000001	1.7902499999999861	2.8590999999999838	0.3588409437516805	2.786750000000012	31.1891798898861	8
75	4190424	209.52120000000002	1.0460024736444233	3.1326618457099684	208.99275	210.03875000000002	1.7655499999999904	2.811550000000011	0.35029337069796007	2.8547499999999957	30.773438285964872	8
76	4247519	212.37595000000002	1.103938282228727	3.0799654848467384	211.8043	212.90825	1.7042999999999893	2.8081999999999994	0.3501523162575731	2.8558999999999912	30.44602509552338	8
77	4304637	215.23185	1.1448263434580994	2.989416732724667	214.61255	215.75735	1.761700000000019	2.90655000000001	0.34638032559750603	2.8870000000000005	29.328316716154667	8
78	4362377	218.11885	1.0998886908400338	3.0311459226754494	217.5191	218.61895	1.743249999999989	2.84314999999998	0.3530263181120151	2.832650000000001	29.825043712619866	8
79	4419030	220.9515	1.1258969883862417	2.9991528553919338	220.3622	221.4881	1.7811000000000092	2.9070000000000107	0.34331227684701954	2.9128000000000043	29.109615792455315	8
80	4477286	223.86430000000001	1.114685240670154	3.000844459290299	223.2692	224.3839	1.7385499999999752	2.853199999999987	0.346326343313304	2.887450000000001	29.559296047661547	8
81	4535035	226.75175000000002	1.132250858771801	2.8491559448641937	226.12245000000001	227.2547	1.704950000000025	2.837200000000024	0.3529391003582337	2.833349999999996	28.066233774604623	8
82	4591702	229.5851	1.1678115937568714	2.8686202437876034	228.95960000000002	230.12740000000002	1.782999999999987	2.9507999999999868	0.33886243879297095	2.951050000000009	27.802608245893353	8
83	4650723	232.53615000000002	1.1600646342079621	2.8621231089893904	231.9104	233.0705	1.7160499999999956	2.876100000000008	0.3443941246362338	2.903649999999999	27.925128758723318	8
84	4708796	235.43980000000002	1.1846043864847162	2.8944883931693823	234.78650000000002	235.9711	1.7165500000000122	2.9011500000000012	0.3437902879243664	2.9087499999999977	28.504026365388487	8
85	4766971	238.34855000000002	1.205007990447525	2.746819734711437	237.6877	238.89270000000002	1.7678999999999974	2.9728999999999814	0.3348232970050059	2.9866499999999974	26.813835396048667	8
86	4826704	241.33520000000001	1.167205254605366	2.869097562760313	240.66060000000002	241.82780000000002	1.6943500000000142	2.8615500000000225	0.3458592007193885	2.8913499999999885	27.94486113987654	8
87	4884531	244.22655	1.2080634443495888	2.7179404511310636	243.52210000000002	244.73015	1.620350000000002	2.828399999999988	0.343294598259497	2.912949999999995	26.41143008668057	8
88	4942790	247.1395	1.2669363783760927	2.4862401926994337	246.3505	247.61745000000002	1.7456999999999994	3.012650000000008	0.34749370167665466	2.8777500000000202	23.509499851747613	8
89	5000345	250.01725000000002	1.165948227052996	2.9100085859565468	249.3632	250.52915000000002	1.6142499999999984	2.7801999999999794	0.3464103230276255	2.8867500000000064	28.695773256837327	8
90	5058080	252.90400000000002	1.2942770526719747	2.405386602670184	252.1434	253.43765000000002	1.7366999999999848	3.031000000000006	0.34000306002754105	2.9411499999999933	23.692422643512934	8
91	5116903	255.84515000000002	1.1814172099323943	2.7430228780334467	255.17435	256.35575	1.6245000000000118	2.8059000000000083	0.3461824727814016	2.8886500000000126	27.066856322381422	8
92	5174676	258.73380000000003	1.3095958985338454	2.4608753400862895	257.9803	259.2899	1.685350000000028	2.994950000000017	0.3327233405423409	3.0054999999999836	23.593593509971804	8
93	5234786	261.7393	1.2822795943627134	2.5694055791193406	260.97520000000003	262.2575	1.6102000000000203	2.8924499999999966	0.3446136880556919	2.90179999999998	25.305154568457755	8
94	5292822	264.6411	1.283606526188506	2.324508234988169	263.86765	265.1513	1.6698999999999842	2.9534999999999627	0.33380622548610045	2.9957500000000437	22.578018173458638	8
95	5352737	267.63685000000004	1.309862470868742	2.5408965697303394	266.82115	268.13100000000003	1.6360500000000116	2.9459000000000515	0.3471017007983373	2.880999999999972	24.844907114925217	8
96	5410357	270.51785	1.342712646073103	2.267256293691144	269.7671	271.1098	1.6422999999999774	2.984999999999957	0.3302400845414622	3.028099999999995	21.907428858813546	8
97	5470919	273.54595	1.2963784273188097	2.5206214426576636	272.75210000000004	274.04845	1.6408999999999878	2.9372999999999934	0.34219621530985783	2.922300000000007	24.718351293995013	8
98	5529365	276.46825	1.3601146946275142	2.159381391743352	275.68935	277.04945000000004	1.6298499999999763	2.9899500000000216	0.3351824230337356	2.983450000000005	20.846469851583556	8
99	5589034	279.4517	1.2779882837290877	2.495377855139658	278.6793	279.95730000000003	1.6087499999999864	2.8867500000000064	0.3427180972291257	2.9178499999999867	23.93924087097563	8
100	5647391	282.36955	1.3988293189108838	2.093151928328286	281.5661	282.96495	1.5749000000000137	2.9737499999999955	0.3436662313561048	2.9098000000000184	19.77623322930863	8
101	5705587	285.27935	1.3127958069799004	2.475786931978881	284.5398	285.8526	1.623199999999997	2.9359999999999786	0.332386033138886	3.008550000000014	24.260245746929826	8
102	5765758	288.28790000000004	1.359177038126532	2.1506249583463593	287.4758	288.83500000000004	1.6043999999999983	2.963549999999998	0.34823185276757407	2.8716499999999883	20.735235870141665	8
103	5823191	291.15955	1.3105917730064132	2.358676545581954	290.43940000000003	291.74995	1.5811499999999796	2.891750000000002	0.3449941350997048	2.8985999999999876	22.82283927115579	8
104	5881163	294.05815	1.3077638714572881	1.9722178980985845	293.3311	294.63890000000004	1.5452000000000226	2.852950000000021	0.3414484242155232	2.928699999999992	18.964316497140636	8
105	5939737	296.98685	1.3872668403983583	2.477632700886339	296.18405	297.57135	1.574700000000007	2.9619500000000016	0.3428238399698332	2.9169499999999857	24.05993429206172	8
106	5998076	299.9038	1.3985063737405	1.9040461629672762	299.14605	300.54455	1.5366500000000087	2.9351500000000215	0.33183454729471784	3.0135500000000093	18.10908001489635	8
107	6058347	302.91735	1.2916185139236973	2.4246979180209536	302.08115000000004	303.37280000000004	1.4800500000000056	2.7716499999999655	0.3419504855696905	2.9243999999999915	23.55045997645389	8
108	6116835	305.84175	1.4817683211422525	1.7925604048640231	304.8528	306.3346	1.6266999999999712	3.108450000000005	0.3501094091903664	2.8562500000000455	16.72847108537018	8
109	6173960	308.69800000000004	1.3664574575700799	2.3770026905000883	307.9613	309.32775000000004	1.4691500000000133	2.8355999999999995	0.3271287906048628	3.0568999999999846	22.800972427267546	8
110	6235098	311.7549	1.5635827452892903	1.6547591950285803	310.79685	312.36045	1.510499999999979	3.0740499999999997	0.33921302578019236	2.947999999999979	15.449408310736926	8
111	6294058	314.7029	1.346271478445502	2.4174971067087228	313.8709	315.21715	1.5182000000000357	2.8644500000000335	0.3442400041308751	2.904950000000042	23.649864010554648	8
112	6352157	317.60785000000004	1.496475734481495	1.7141483234686525	316.73535000000004	318.23185	1.530300000000011	3.0267499999999927	0.3432062326251905	2.913699999999949	16.0078269990657	8
113	6410431	320.52155	1.3725565698623658	2.1623481714021295	319.76210000000003	321.13465	1.5372499999999718	2.9097999999999615	0.33082458026631045	3.0227500000000305	20.99637955913029	8
114	6470886	323.5443	1.4736939003436362	1.787010181217548	322.67195000000004	324.14565	1.58359999999999	3.057299999999998	0.35010940919037337	2.8562499999999886	17.23538097618699	8
115	6528011	326.40055	1.3248963756211103	2.208888253830281	325.72925000000004	327.05415	1.4446000000000367	2.7695000000000505	0.33169146060334415	3.014850000000024	21.098325917628998	8
116	6588308	329.41540000000003	1.5827977390218062	1.5663465474583251	328.49870000000004	330.0815	1.3899999999999864	2.9727999999999497	0.3427122245450525	2.9178999999999746	14.017360618348413	8
117	6646666	332.3333	1.4170165710302536	1.9886707120681102	331.4715	332.88855	1.453550000000007	2.870550000000037	0.3301038176506487	3.029350000000022	18.607578409812767	8
118	6707253	335.36265000000003	1.5472973426307086	1.6909247154440887	334.34205000000003	335.88935000000004	1.4379500000000007	2.9852500000000077	0.34752993101530744	2.8774500000000103	15.848019370036265	8
119	6764802	338.24010000000004	1.5175784786408302	1.892138309031898	337.32735	338.8449	1.3987999999999943	2.9163999999999533	0.33098335153741804	3.0212999999999965	17.309105933373605	8
120	6825228	341.26140000000004	1.5681218193538022	1.5971197734384521	340.2437	341.81185	1.481300000000033	3.0494000000000483	0.3502074979425356	2.855449999999962	14.193469401088684	8
121	6882337	344.11685	1.4538037393802778	2.0520389142730515	343.29310000000004	344.74690000000004	1.445449999999994	2.899249999999995	0.3458412588621813	2.8915000000000077	19.191041916781174	8
122	6940167	347.00835	1.644630820250744	1.397146923884037	346.1924	347.83705000000003	1.4175000000000182	3.062149999999974	0.32552083333333304	3.0720000000000027	12.088471238432899	8
123	7001607	350.08035	1.4153132493425626	2.27253015103836	349.2545	350.6698	1.4805499999999938	2.895849999999996	0.3366153328284093	2.9707500000000095	21.889730729179647	8
124	7061022	353.0511	1.5904687419471797	1.30257802032183	352.15035	353.74085	1.2333999999999605	2.823849999999993	0.33114775812968017	3.019799999999975	11.73781854427892	8
125	7121418	356.0709	1.688259113771422	1.3326245302970037	354.9742	356.66245000000004	1.4070999999999572	3.0953499999999963	0.3576985674172345	2.7956500000000233	11.976289687756736	8
126	7177331	358.86655	1.3975462942224461	2.269173446297607	358.06955	359.4671	4.391650000000027	5.789200000000051	0.1676853551995037	5.963549999999998	21.632463443567985	8
127	7296602	364.8301	1.5798364461433143	1.8636057332118057	363.85875000000004	365.4386	1.3736000000000104	2.953399999999988	0.3545407810533374	2.8205500000000256	16.9548267444452	8
128	7353013	367.65065000000004	1.5661652899058536	1.2267539129790688	366.81215000000003	368.37835	1.3482500000000073	2.9144000000000005	0.3187809815266466	3.136949999999956	10.495007102470124	8
129	7415752	370.7876	1.7202949231285136	1.5679595682339578	369.7266	371.4469	4.404699999999991	6.125	0.1662054465524828	6.016650000000027	14.738831157431644	8
130	7536085	376.80425	1.5829880386118778	1.5802004768750244	375.85155000000003	377.43455	1.3673000000000002	2.95029999999997	0.33537352226042016	2.981749999999977	14.51335781935606	8
131	7595720	379.786	1.5236977737192066	1.5695970479830361	378.80185	380.32555	4.139850000000024	5.663550000000043	0.17318866307011407	5.774050000000045	14.618009476156104	8
132	7711201	385.56005000000005	1.8069782376858872	1.5029950140800086	384.46540000000005	386.2724	1.264099999999985	3.071049999999957	0.32355129905846886	3.0906999999999702	11.677059738441054	8
133	7773015	388.65075	1.6247318410374691	1.3392253766306208	387.53650000000005	389.1612	4.405750000000012	6.030500000000018	0.16266642808923817	6.147550000000024	11.958637991347054	8
134	7895966	394.79830000000004	1.8275664996164387	1.4452974320409204	393.56695	395.39455000000004	1.307800000000043	3.1353500000000167	0.3637355642447992	2.749249999999961	12.821138473476575	8
135	7950951	397.54755	1.4806874318089336	1.4975708189222434	396.70235	398.18305000000004	7.3825500000000375	8.863249999999994	0.11378700211074841	8.788350000000037	13.608594599630498	8
136	8126718	406.33590000000004	1.443618250874104	1.6985607621558216	405.5656	407.0092	7.298349999999971	8.741999999999962	0.11469336728257054	8.718899999999962	15.416628237612585	8
137	8301096	415.0548	1.483595083855139	1.7874856525704974	414.30755	415.79115	4.218900000000019	5.702450000000056	0.17038532641568863	5.869050000000016	16.937899783370632	8
138	8418477	420.92385	1.6361428115361372	1.2006579744661554	420.01005000000004	421.6462	18.23935	19.875499999999988	0.048905255847845976	20.447699999999998	11.03390964817992	8
139	8827431	441.37155	2.1080888784336858	1.2374660743896406	439.88550000000004	441.9936	1.2364000000000033	3.3444999999999823	0.3651634106262569	2.7384999999999877	10.49408356881748	8
140	8882201	444.11005	1.6017681216425264	1.239709886533138	443.23	444.83180000000004	6.452600000000018	8.05435	0.1267708300320092	7.888250000000027	10.454137501967692	8
141	9039966	451.99830000000003	1.6311140308738687	1.2946081654609767	451.2844	452.9155	11.725649999999973	13.356749999999977	0.07385551645316281	13.539949999999976	11.286191642119237	8
142	9310765	465.53825	1.6374848610026762	1.3617212416245241	464.64115000000004	466.27860000000004	27.580899999999986	29.21840000000003	0.034432593893379444	29.042250000000024	12.189581422756333	8
143	9891610	494.58050000000003	1.7135496201695875	1.321793764440324	493.8595	495.57305					10.805285193734697	8
0	64034	3.2017	1.7326401258195272	1.657200629118691	2.62265	4.355300000000001	1.13495	2.8676000000000004	0.3578009553285508	2.79485	10.676506564114579	9
1	119931	5.99655	1.0208127096116448	3.01851497456261	5.4903	6.5111	1.5413500000000004	2.56215	0.4162850720173175	2.4021999999999997	29.590774395637112	9
2	167975	8.39875	0.9913471944171703	3.7614899615574586	8.05245	9.043800000000001	1.5808499999999999	2.5722000000000005	0.38858341914550487	2.573450000000001	37.506443766702695	9
3	219444	10.9722	0.9627857573984031	3.738192530500129	10.624600000000001	11.5874	1.5925499999999992	2.555299999999999	0.38880248833592546	2.571999999999999	37.258811992969555	9
4	270884	13.5442	0.9637508842534707	3.7847988138093385	13.1799	14.143650000000001	1.5866500000000006	2.5504000000000016	0.3958044725905399	2.526500000000002	37.340372315181625	9
5	321414	16.070700000000002	0.9692630452926096	3.7965839316121617	15.730300000000002	16.6996	1.5945499999999981	2.5637999999999987	0.38761192294274993	2.5798999999999985	37.96583931612162	9
6	373012	18.6506	0.9785341064754467	3.7988302844315243	18.2941	19.272650000000002	1.5828999999999986	2.561399999999999	0.3929967970761037	2.544550000000001	37.91598425806765	9
7	423903	21.19515	0.9608450327318832	3.7321493236697876	20.85555	21.8164	1.5889500000000005	2.549800000000001	0.3906173707544774	2.5600500000000004	36.714892920163486	9
8	475104	23.755200000000002	0.9567214094309195	3.792001003451375	23.4053	24.36205	1.6103500000000004	2.567050000000002	0.3906097418069609	2.5600999999999985	37.920010034513794	9
9	526306	26.3153	0.977804552218027	3.800456360171978	25.972350000000002	26.95015	1.6161999999999992	2.5939999999999976	0.38434929664078704	2.601800000000001	37.605741957411894	9
10	578342	28.9171	0.9869471567185887	3.765484069064506	28.5664	29.5533	1.6385500000000022	2.6255000000000024	0.38183970369238995	2.6189	37.31099430497565	9
11	630720	31.536	1.0100060379648872	3.8098037036820003	31.191850000000002	32.20185	1.6001000000000047	2.6101000000000028	0.3803293652302893	2.6293000000000006	38.09803703682002	9
12	683306	34.1653	0.9978635290122533	3.7087562247889068	33.802	34.79985	1.6564499999999995	2.6543499999999938	0.38262133879206495	2.6135499999999965	36.73693097478416	9
13	735577	36.77885	0.9574975071243768	3.8366972964631927	36.4563	37.4138	1.6062999999999974	2.5638000000000005	0.3855570335241835	2.593650000000004	38.0907077940866	9
14	787450	39.3725	0.9637720331769263	3.679740209098483	39.0201	39.9839	1.5749999999999957	2.5387500000000003	0.38949910415206057	2.5673999999999992	36.4359665892929	9
15	838798	41.9399	0.9813631841599709	3.761533883170813	41.5589	42.54025	1.6468500000000006	2.6281999999999996	0.38838722206039394	2.5747500000000016	37.47635033567903	9
16	890293	44.51465	0.9586960690862616	3.758739441530416	44.1871	45.1458	1.6079000000000008	2.566600000000001	0.3828337353087557	2.612099999999998	36.93784815900864	9
17	942535	47.12675	0.962266614229529	3.7671171038966946	46.7537	47.71595	1.5922999999999945	2.554549999999999	0.39169604386995627	2.5530000000000044	37.5619542095119	9
18	993595	49.679750000000006	0.9677191273696197	3.6715396930934645	49.3082	50.27595	1.620049999999999	2.5877499999999998	0.3812864605177878	2.6226999999999947	36.06101185949702	9
19	1046049	52.30245	0.9862518155916478	3.681091846666199	51.896	52.88225	1.6126999999999967	2.598950000000002	0.3854307188282901	2.5945000000000036	36.674586183097986	9
20	1097939	54.896950000000004	0.958163769953861	3.6538704443237364	54.4949	55.453050000000005	1.6070999999999955	2.565249999999999	0.3908234650408408	2.5587000000000018	35.58962807795545	9
21	1149113	57.455650000000006	0.9887098279541708	3.613601918285262	57.0602	58.0489	1.6153499999999994	2.6041000000000025	0.38736418043423526	2.58155	35.98748826058489	9
22	1200744	60.037200000000006	0.9449385186581872	3.633183446618631	59.664300000000004	60.60925	1.5927000000000007	2.5376499999999993	0.3933987686618541	2.54195	35.62695426986479	9
23	1251583	62.579150000000006	0.9666009089180035	3.708007624219711	62.201950000000004	63.16855	1.6078000000000046	2.5744000000000042	0.3899167527732839	2.564649999999993	36.97237779487926	9
24	1302876	65.1438	0.9586718968602597	3.6083550240549904	64.7763	65.735	1.636400000000009	2.5950500000000005	0.3809015940731716	2.6253499999999974	35.49050365378095	9
25	1355383	67.76915	1.029175956766156	3.6090191011746597	67.37135	68.40055000000001	1.5891499999999894	2.6182999999999907	0.3798454029210094	2.6326500000000124	35.98324638779579	9
26	1408036	70.40180000000001	0.9732756024245988	3.5353759134721727	69.9897	70.96295	1.6148500000000041	2.588150000000013	0.38627935723115076	2.588799999999992	34.91432178089362	9
27	1459812	72.9906	0.999021263896965	3.5875004578475327	72.57780000000001	73.57685000000001	1.6003499999999917	2.599349999999987	0.38574294090418176	2.592399999999998	35.368292626924976	9
28	1511660	75.583	0.9814031508861925	3.478044887018193	75.17715	76.15855	1.6310500000000019	2.6124500000000097	0.3830243603493165	2.610800000000012	34.12105383896487	9
29	1563876	78.19380000000001	0.9668453837192734	3.5761767337712307	77.78965000000001	78.75645	1.6176499999999976	2.5844999999999914	0.3861227484217235	2.5898499999999984	35.237844520035196	9
30	1615673	80.78365000000001	0.9769094819811639	3.560422123234204	80.37415	81.35105	1.6118000000000023	2.588700000000003	0.38657801144270965	2.5867999999999967	35.39995742168604	9
31	1667409	83.37045	0.9807245076240274	3.5307543036033344	82.9628	83.94355	1.6287999999999982	2.609499999999997	0.38838722206039505	2.5747499999999945	35.03308697821569	9
32	1718904	85.9452	0.9762526514201425	3.478365600891536	85.57235	86.54860000000001	1.625249999999994	2.6015000000000015	0.37835792659856216	2.6430000000000007	34.332509036624884	9
33	1771764	88.5882	1.0084773868897698	3.5119608410598318	88.17385	89.1823	1.5996500000000111	2.608150000000009	0.37414647834627146	2.6727500000000077	34.32893554334769	9
34	1825219	91.26095000000001	1.0241065029571184	3.454915868045351	90.78200000000001	91.8061	1.626800000000003	2.650899999999993	0.38225569083159705	2.6160500000000013	33.9260937148471	9
35	1877540	93.87700000000001	1.0260018093637657	3.4797265058433418	93.4329	94.4589	1.5996500000000111	2.6256500000000074	0.3833914810412913	2.6083	34.26843437938274	9
36	1929706	96.48530000000001	0.983261898296338	3.4200945056524006	96.05850000000001	97.04180000000001	1.6193999999999988	2.602649999999997	0.38483000134690665	2.598549999999989	33.782742238121145	9
37	1981677	99.08385	0.9707444696985534	3.368257789082879	98.66115	99.6319	1.533850000000001	2.5045999999999964	0.3894460130464409	2.5677500000000038	33.23142249980335	9
38	2033032	101.6516	1.0374615391466766	3.313977261289157	101.16575	102.20320000000001	1.6304999999999978	2.6679500000000047	0.38066959782256876	2.626950000000008	32.587448853812155	9
39	2085571	104.27855000000001	1.0112626044461503	3.4371056834979115	103.83370000000001	104.84495000000001	1.57589999999999	2.587149999999994	0.3893095594962348	2.568649999999991	33.99777924650492	9
40	2136944	106.8472	0.9835413378104568	3.333217693017641	106.4209	107.40440000000001	1.5815999999999946	2.5651500000000027	0.3730995242981064	2.680250000000001	33.02872438953701	9
41	2190549	109.52745	1.0400214475353016	3.28125193915535	108.98605	110.02605000000001	1.5866499999999917	2.6266999999999996	0.39035053478023185	2.561800000000005	32.32719128657311	9
42	2241785	112.08925	1.030588326367922	3.252408157155177	111.61275	112.64330000000001	1.5750499999999903	2.605649999999997	0.38252620304490903	2.6141999999999967	32.09603662755905	9
43	2294069	114.70345	1.0472490582356695	3.2636451751461593	114.2184	115.26565000000001	1.5501000000000005	2.597350000000006	0.3845710110371874	2.6003000000000043	32.20245654409669	9
44	2346075	117.30375000000001	0.994764809902641	3.3090611799843153	116.81575000000001	117.8105	1.602249999999998	2.597049999999996	0.3882515093277431	2.575649999999996	32.14379660489888	9
45	2397588	119.8794	1.0147929016953334	3.353987229167025	119.41275	120.42755000000001	1.6416499999999985	2.6564500000000066	0.37906068761608613	2.6381000000000085	32.95390872849191	9
46	2450350	122.51750000000001	0.9877606242432725	3.3639757986512393	122.06925000000001	123.057	1.5839500000000015	2.5716999999999928	0.38102495713469264	2.6244999999999976	33.394355823152594	9
47	2502840	125.14200000000001	1.0279269060767722	3.2170763196713708	124.64095	125.66885	1.512900000000002	2.540850000000006	0.3897116134060791	2.5660000000000025	31.71812319655146	9
48	2554160	127.70800000000001	1.050265925766784	3.153211315342709	127.18175000000001	128.23205000000002	1.5738000000000056	2.624049999999997	0.37853695467020143	2.6417499999999876	30.81081958003894	9
49	2606995	130.34975	1.0437604610389333	3.182212363319337	129.80585	130.8496	1.5650500000000136	2.6088000000000022	0.38699690402476733	2.584000000000003	31.261734235033828	9
50	2658675	132.93375	1.0528231780452655	3.0855169770523503	132.41465	133.46745	1.5953499999999963	2.6482000000000028	0.3763572382905857	2.657049999999998	30.1141862601673	9
51	2711816	135.5908	1.0447384819537169	3.158799971707399	135.0628	136.10755	1.6056999999999846	2.6503999999999905	0.38199285673357847	2.6178500000000042	31.037535699840525	9
52	2764173	138.20865	1.0527661133262096	3.1119530494603147	137.7132	138.76595	1.6230999999999938	2.675849999999997	0.36896284544146546	2.7102999999999895	30.074459555825307	9
53	2818379	140.91895	1.0285525940034306	3.222923611420807	140.3891	141.41765	1.5268000000000086	2.55540000000002	0.38322986127078695	2.609400000000022	31.798609596012298	9
54	2870567	143.52835000000002	1.0858449877255596	3.011282726501925	142.94445000000002	144.0303	1.5641999999999996	2.650049999999993	0.3835900189877084	2.6069499999999834	29.465735572218943	9
55	2922706	146.1353	1.0528247314075008	3.1417281854141237	145.59455	146.64735000000002	1.590849999999989	2.6436999999999955	0.3801847697981211	2.6303000000000054	31.148840849627426	9
56	2975312	148.7656	1.0674977628827793	3.10584333101988	148.23825	149.30575000000002	1.5386500000000183	2.6061500000000137	0.3774795689183335	2.6491499999999917	29.993413980583778	9
57	3028295	151.41475	1.0937785444838928	3.047855953129531	150.84435000000002	151.93815	1.5781999999999812	2.671949999999981	0.3692284970554033	2.708349999999996	29.518261822662748	9
58	3082462	154.1231	1.0398853700495092	3.0352160454888377	153.51635000000002	154.55625	1.5434999999999945	2.5834000000000117	0.38699690402476733	2.584000000000003	29.686930316640087	9
59	3134142	156.7071	1.1578249083343894	2.924654749742327	156.09975	157.25755	1.5526499999999999	2.710499999999996	0.3637686431429579	2.7490000000000236	28.396881059360457	9
60	3189122	159.45610000000002	1.1169344390790676	2.808655961659259	158.8102	159.92715	1.5225999999999829	2.6395499999999856	0.3838624237073443	2.605099999999993	27.21446035653676	9
61	3241224	162.0612	1.1173831416334492	3.073559664116157	161.4498	162.56715	1.5214500000000157	2.6388500000000192	0.3731482518004398	2.6799000000000035	30.144527889831465	9
62	3294822	164.74110000000002	1.1468871745505604	2.909242934356911	164.08865	165.2355	1.5793500000000051	2.726249999999993	0.36600541688017285	2.7321999999999775	28.40371397774824	9
63	3349466	167.4733	1.169662205467117	2.9206998620101743	166.8149	167.98455	1.6175000000000068	2.787149999999997	0.35860288316718036	2.7886000000000024	28.75759235997147	9
64	3405238	170.2619	1.1519801490711747	2.9487833330321394	169.60205000000002	170.75400000000002	1.550799999999981	2.7027999999999963	0.37154003343860037	2.691500000000019	28.09672964054694	9
65	3459068	172.95340000000002	1.142796360625513	2.9180721684674715	172.30485000000002	173.44765	1.5865500000000168	2.729350000000011	0.3630752473450143	2.7542499999999848	28.424514896428718	9
66	3514153	175.70765	1.12968686743211	2.9177041456328325	175.0342	176.16385	1.5453500000000133	2.675049999999999	0.37081672383424374	2.6967500000000086	27.645853081094618	9
67	3568088	178.4044	1.1673270449232078	2.7253502892773156	177.7092	178.87655	1.5170499999999834	2.684349999999995	0.37142963265609485	2.692299999999989	26.262794292264143	9
68	3621934	181.0967	1.201493600710109	2.7137650719316824	180.39360000000002	181.5951	1.6330999999999847	2.8345999999999947	0.3601332493022391	2.776750000000021	25.82702891708009	9
69	3677469	183.87345000000002	1.178747300091386	2.874673594077052	183.22820000000002	184.40695	1.5662499999999966	2.7450000000000045	0.3531447540346809	2.8316999999999837	27.88299420624658	9
70	3734103	186.70515	1.200281094465265	2.7576240075473635	185.97320000000002	187.17350000000002	1.5580500000000086	2.758350000000007	0.37116769356395285	2.694199999999995	26.29770437401818	9
71	3787987	189.39935	1.1794895024451661	2.7417768642883544	188.73155	189.91105000000002	1.5809500000000014	2.7604499999999916	0.36507675738823775	2.7391500000000235	26.046791489340023	9
72	3842770	192.13850000000002	1.1463725433482324	2.801235008911668	191.49195	192.63835	1.5710499999999854	2.717399999999998	0.35872509102649375	2.787649999999985	27.116134971234057	9
73	3898523	194.92615	1.19145691294875	2.7996293424864263	194.20940000000002	195.40085000000002	1.619150000000019	2.810600000000022	0.3622925874936602	2.7601999999999975	26.327105827319315	9
74	3953727	197.68635	1.168584427071805	2.8070260085389336	197.02	198.1886	1.532199999999989	2.7007999999999868	0.3530761761850099	2.832250000000016	26.658771983010904	9
75	4010372	200.51860000000002	1.2562706830475014	2.504933788856359	199.72075	200.97705000000002	1.5043000000000006	2.760549999999995	0.35167308470046327	2.8435499999999934	23.64771779868611	9
76	4067243	203.36215	1.311058817929076	2.472880873531036	202.48135000000002	203.79240000000001	1.458800000000025	2.7698500000000195	0.3688267620698566	2.7112999999999943	23.29630878175335	9
77	4121469	206.07345	1.3695030628526816	2.339290678480179	205.25115000000002	206.62065	1.5696499999999958	2.9391499999999837	0.34372529474444	2.9093000000000018	21.79561559421645	9
78	4179655	208.98275	1.2818834732610733	2.4880327003368556	208.19035000000002	209.47225	1.5014500000000055	2.783350000000013	0.35585289041510326	2.810149999999993	23.85606618317257	9
79	4235858	211.7929	1.3967452076970135	2.178933280221596	210.97365000000002	212.37040000000002	1.5327999999999804	2.9295499999999777	0.3479834359884453	2.8737000000000137	20.004280291276913	9
80	4293332	214.66660000000002	1.2691114602509421	2.635750095595391	213.9032	215.1723	1.4634000000000071	2.732500000000016	0.3524974443935299	2.8368999999999858	24.485099012038788	9
81	4350070	217.5035	1.4522910320137163	1.885737845496882	216.63575	218.08805	1.4922499999999843	2.9445499999999925	0.3437902879243664	2.9087499999999977	16.975065967434496	9
82	4408245	220.41225	1.2876980662973132	2.7737067075974586	219.58025	220.86795	1.59729999999999	2.884999999999991	0.36471725294965085	2.7418499999999995	26.578413048392967	9
83	4463082	223.1541	1.3305772371770814	2.1617169279657453	222.46525	223.79585	1.4773500000000013	2.807900000000018	0.33497470940943697	2.985300000000023	19.636456511350676	9
84	4522788	226.13940000000002	1.385051527795801	2.2985675245193953	225.2732	226.65825	1.5679499999999962	2.953000000000003	0.3473971270257607	2.87854999999999	20.427383702181558	9
85	4580359	229.01795	1.3085855334526395	2.402556895347743	228.22615000000002	229.53475	1.536849999999987	2.8453999999999837	0.3464943434798413	2.8860500000000116	22.34250023752928	9
86	4638080	231.90400000000002	1.3220056222821586	2.285388096159352	231.07155	232.39355	1.483949999999993	2.8059499999999957	0.34356587016646056	2.9106499999999755	20.920059850366577	9
87	4696293	234.81465	1.396620344841946	2.2962266611350906	233.8775	235.27415000000002	1.5753500000000145	2.971950000000021	0.34542910931103893	2.894950000000023	20.833348917107244	9
88	4754192	237.70960000000002	1.29276139662168	2.401303187025775	236.84945000000002	238.1422	1.551150000000007	2.8438999999999908	0.3512407579775562	2.847049999999996	22.334229167913087	9
89	4811133	240.55665000000002	1.3789684062707703	2.3128196883073144	239.69335	241.07235	1.4313999999999965	2.8103499999999997	0.3544276878909782	2.8214499999999987	20.148279827516525	9
90	4867562	243.37810000000002	1.6392376269402449	1.5645840315171	242.5037	244.14295	1.3353999999999928	2.9746000000000095	0.3437075735963851	2.9094499999999925	12.29501900443481	9
91	4925751	246.28755	1.3321795203242452	2.5255662335070816	245.47830000000002	246.81050000000002	1.6230000000000189	2.9551500000000033	0.3353960188492564	2.9815499999999986	23.63909429206077	9
92	4985382	249.2691	1.3527615355125628	2.287237619877562	248.4335	249.78625000000002	1.524550000000005	2.877299999999991	0.3482743008393422	2.871299999999991	20.411415059697198	9
93	5042808	252.1404	1.427272947733477	2.0756767487250887	251.31075	252.738	1.5383500000000083	2.965599999999995	0.3309121593672955	3.021950000000004	17.905321745599856	9
94	5103247	255.16235	1.3420385140328204	2.302804904162727	254.27640000000002	255.6184	1.5749000000000137	2.916950000000014	0.35211267605633406	2.840000000000032	20.684375862508297	9
95	5160047	258.00235000000004	1.3098629334125669	2.456262441601499	257.1933	258.50315	4.643349999999998	5.953199999999981	0.17205781142464002	5.811999999999955	21.10003608839238	9
96	5276287	263.81435	1.196638676709123	3.1723544654391738	263.14655	264.34315000000004	1.5881499999999846	2.7848000000000184	0.33687047330301434	2.968500000000006	29.860695756208578	9
97	5335657	266.78285	1.42891522131213	1.6856463640553532	265.9313	267.36025	1.4096999999999866	2.8385999999999854	0.3465243606625525	2.8858000000000175	14.361278104397277	9
98	5393373	269.66865	1.333751010839874	2.6184649085561595	268.76995	270.1037	4.757749999999987	6.091499999999996	0.17161047853581887	5.827150000000018	23.34950548456159	9
99	5509916	275.49580000000003	1.2118145047836937	3.1562476498969083	274.86145	276.07325000000003	4.653700000000015	5.865499999999997	0.1635149166482723	6.11564999999996	29.931898702342547	9
100	5632229	281.61145	1.3531573804542423	2.68115754215307	280.72695	282.0801	1.588199999999972	2.9413999999999874	0.3606918068856002	2.772450000000049	24.206724962294338	9
101	5687678	284.38390000000004	1.716367409605207	1.4433832501175434	283.6683	285.3847	1.276399999999967	2.992750000000001	0.2985341970922783	3.3496999999999844	10.949249355106039	9
102	5754672	287.7336	1.9067183480514214	1.5250169560390479	286.66110000000003	288.56780000000003	1.4116999999999962	3.318450000000041	0.3355535795178117	2.9801499999999805	12.070942167344146	9
103	5814275	290.71375	1.20494452336845	2.801311563871934	289.97950000000003	291.18445	1.500599999999963	2.7054999999999723	0.37307864497835863	2.68040000000002	25.799060119670635	9
104	5867883	293.39415	1.671002627158398	1.4004577777066558	292.68505	294.35605000000004	4.4903000000000475	6.16130000000004	0.1603026514058541	6.238200000000006	10.496396311445611	9
105	5992647	299.63235000000003	1.273724031011993	2.7379238528142302	298.84635000000003	300.12005	4.5914000000000215	5.865149999999971	0.15826916837465455	6.3183500000000095	25.511525673066444	9
106	6119014	305.95070000000004	1.7636193493158558	1.651682153670432	304.7115	306.4751	1.4069999999999823	3.170599999999979	0.34692107545533474	2.882499999999993	13.411302160840997	9
107	6176664	308.83320000000003	1.4326947335952427	2.083087332662938	307.88210000000004	309.3148	7.4850999999999885	8.9178	0.11092746453094378	9.014899999999955	18.70696298369209	9
108	6356962	317.8481	1.512738488423871	2.6626006901820674	316.79990000000004	318.31260000000003	7.183400000000006	8.696150000000046	0.11048075701414689	9.051350000000014	24.757705844879826	9
109	6537989	326.89945	1.8945616655820983	1.9389883288196277	325.49605	327.3906	1.5655499999999734	3.4600999999999544	0.3550758086851527	2.8163000000000125	17.43227887605929	9
110	6594315	329.71575	1.5137165970875417	1.752732829255887	328.95615000000004	330.46985	6.424449999999979	7.938150000000007	0.12403946935914971	8.061950000000024	15.284845731761845	9
111	6755554	337.77770000000004	1.4598005027485546	2.2718824306525605	336.89430000000004	338.3541	7.2783000000000015	8.738100000000031	0.11366736382649828	8.797599999999989	20.327838060369075	9
112	6931506	346.5753	1.508955434869323	2.417886025695765	345.63235000000003	347.1413	6.710149999999999	8.219099999999969	0.12237580385606206	8.171549999999968	21.951605194938995	9
113	7094937	354.74685	1.482900736579299	2.1207216461606073	353.85150000000004	355.3344	7.54464999999999	9.02755000000002	0.11245115402996779	8.892750000000035	18.377532841886023	9
114	7272792	363.63960000000003	1.3704048110058997	2.576977093811699	362.879	364.24945	7.078899999999976	8.449299999999994	0.11735229746460384	8.521349999999984	23.33475680010456	9
115	7443219	372.16095	1.575814150008792	2.0074850322571205	371.32835	372.90415	6.718299999999999	8.294150000000002	0.12371720720776476	8.082949999999983	17.315107851770563	9
116	7604878	380.2439	1.7400334871046712	1.8305857026501666	379.6225	381.3625	6.675549999999987	8.415599999999984	0.11535622000738235	8.668800000000033	14.889073260303416	9
117	7778254	388.91270000000003	1.8877858793588822	1.6396049252083866	388.03810000000004	389.9259	6.414100000000019	8.301900000000046	0.12191479375064769	8.202449999999999	11.066032494338028	9
118	7942303	397.11515	1.7298906472863165	1.8896122443040557	396.34000000000003	398.0699	11.00309999999996	12.732999999999947	0.07805121720873245	12.812099999999987	15.640765753435845	9
119	8198545	409.92725	1.8054938856067138	1.5671381764011905	409.07300000000004	410.87850000000003	1.2750499999999647	3.0805500000000166	0.35737259666928634	2.7982000000000085	12.32819341030735	9
120	8254509	412.72545	1.2553654355056585	1.6196595655295631	412.1535	413.40885000000003	14.992349999999988	16.24770000000001	0.06101169594211201	16.390300000000025	10.865780916754542	9
121	8582315	429.11575000000005	1.541522363227699	1.8231809788926565	428.40125	429.94275000000005					13.798051533817306	9
0	66681	3.33405	1.5347624648196736	1.865417371201529	2.71295	4.24775	1.1137500000000005	2.6485000000000003	0.3910909482000039	2.55695	13.787388629533812	10
1	117820	5.891	0.9904822175021604	3.217158250904614	5.3614500000000005	6.35195	1.5147500000000003	2.50525	0.4177458434288578	2.3938000000000006	31.788513494599492	10
2	165696	8.2848	1.0177256399725667	3.94406604906483	7.866750000000001	8.884450000000001	1.5740499999999997	2.5918	0.38898397386027694	2.5708	38.96269278570672	10
3	217112	10.8556	1.0039698116818851	3.978973934713707	10.4585	11.4625	1.5957500000000007	2.5997000000000003	0.3841204601763112	2.6033500000000007	39.7897393471371	10
4	269179	13.458950000000002	1.0031359720225956	3.9454490122179067	13.058250000000001	14.061350000000001	1.623149999999999	2.6262999999999987	0.3749671903708428	2.6668999999999983	39.34679167486122	10
5	322517	16.12585	1.0211714039318294	4.005511453981377	15.6845	16.7057	1.5720499999999973	2.5931999999999995	0.38898397386027667	2.570800000000002	40.055114539813815	10
6	373933	18.69665	1.0056111911225074	3.8840722894261575	18.27775	19.283350000000002	1.6117500000000007	2.617350000000002	0.3804957860091702	2.628149999999998	38.692191971993815	10
7	426496	21.3248	1.027391863219699	3.978550922019039	20.8951	21.9225	1.6035499999999985	2.6309499999999986	0.37942024586431927	2.6356	39.668884510801135	10
8	479208	23.9604	0.9772551841108711	3.943148151844113	23.52605	24.5033	1.6053999999999995	2.582650000000001	0.393491648139768	2.5413500000000013	39.17498600645561	10
9	530035	26.50175	0.985555317605965	4.004256799829946	26.10865	27.0942	1.5831499999999998	2.5686999999999998	0.3782577448273255	2.643699999999999	40.04256799829946	10
10	582909	29.14545	1.0364739668444323	3.83321274402374	28.677400000000002	29.71385	1.6639499999999998	2.70045	0.3824749956971561	2.6145500000000013	38.11389883366766	10
11	635200	31.76	0.9700233533819556	4.055458527974572	31.3778	32.34785	1.6338500000000025	2.6038500000000013	0.3771094560196092	2.6517500000000034	40.55458527974574	10
12	688235	34.411750000000005	0.9865184363906738	3.9232390140624744	33.981700000000004	34.9682	1.6447000000000003	2.6312500000000014	0.3766194636938846	2.6551999999999936	38.91348573988448	10
13	741339	37.06695	1.0050756513021013	3.8376171217155033	36.6129	37.618	1.6206000000000031	2.6256500000000003	0.3852970640363713	2.595400000000005	38.37617121715506	10
14	793247	39.66235	1.009141107235587	3.8639896671513014	39.238600000000005	40.24775	1.7037499999999994	2.7128999999999976	0.36805299963194715	2.7169999999999987	38.24030021972517	10
15	847587	42.37935	1.0110173394332758	3.9571933603279703	41.9515	42.9625	1.614849999999997	2.62585	0.38005472788081485	2.6311999999999998	39.57193360327973	10
16	900211	45.01055	1.0056170545147267	3.926201568565922	44.57735	45.582950000000004	1.69135	2.696950000000001	0.3748617697224146	2.667650000000002	38.83452873670305	10
17	953564	47.678200000000004	0.9797489841496689	3.951593476752123	47.274300000000004	48.25405	1.6872499999999988	2.6670000000000016	0.3740275284260921	2.6736000000000004	39.51593476752123	10
18	1007036	50.351800000000004	0.9990625410984504	3.9181014917025365	49.941300000000005	50.94035	1.7349500000000049	2.7340000000000018	0.36489025925452934	2.740549999999999	39.09373301204876	10
19	1061847	53.09235	0.9929518021667959	3.858760710919718	52.6753	53.66825	1.7029999999999959	2.6959499999999963	0.37280742632393243	2.6823499999999996	38.325751519530414	10
20	1115494	55.7747	0.9849189409322455	3.9188542184310435	55.37125	56.35615	1.7059499999999943	2.6908499999999975	0.365590611633093	2.7353000000000023	39.188542184310435	10
21	1170200	58.510000000000005	0.9904169568235405	3.7922571011095627	58.06205	59.0525	1.727250000000005	2.717650000000006	0.36620646720621103	2.730699999999999	37.92257101109564	10
22	1224814	61.240700000000004	1.022935211488104	3.85221440064511	60.779700000000005	61.80265	1.8024500000000003	2.825399999999995	0.3549560741858193	2.8172500000000014	38.043748958486766	10
23	1281159	64.05795	0.999163383515249	3.8360732169295417	63.6051	64.60430000000001	1.6851999999999947	2.684350000000002	0.36801913699512473	2.717249999999993	38.360732169295446	10
24	1335504	66.7752	1.033997265432717	3.7796476144982734	66.2895	67.32350000000001	1.7201999999999913	2.7541999999999973	0.3659317537279284	2.73275000000001	37.709194240006106	10
25	1390159	69.50795000000001	1.0171456138740178	3.775598053276859	69.04365	70.0608	1.6914500000000032	2.7085500000000025	0.37044583155828054	2.699449999999999	37.755980532768575	10
26	1444148	72.2074	1.0045108906680602	3.7924569825074244	71.7522	72.75675	1.7105499999999978	2.715050000000005	0.3679040506235984	2.7180999999999926	37.924569825074244	10
27	1498510	74.9255	1.0043312885714928	3.8258952664820143	74.46730000000001	75.47165	1.6988999999999947	2.703249999999997	0.3657443812519431	2.7341499999999996	38.25895266482013	10
28	1553193	77.65965	1.0301050959406073	3.7507193479272303	77.17055	78.20065000000001	1.7100499999999954	2.74015	0.36624670377966556	2.730400000000003	37.39835758753364	10
29	1607801	80.39005	1.0466461306694896	3.789706560659077	79.9107	80.95735	1.7363500000000016	2.7830000000000013	0.3618665074454026	2.763450000000006	37.89706560659078	10
30	1663070	83.15350000000001	1.0037018596319949	3.7880253784469318	82.69365	83.69735	1.745500000000007	2.749200000000002	0.3624041893924297	2.7593499999999977	37.77330916051856	10
31	1718257	85.91285	1.0434983654174024	3.7358838390502243	85.44290000000001	86.4864	1.7724500000000063	2.815950000000001	0.3523173674846312	2.8383499999999913	37.186097424283034	10
32	1775024	88.7512	1.0435114602272866	3.702142496605987	88.25885000000001	89.30235	1.707250000000002	2.750799999999998	0.3571364797057179	2.800050000000013	37.02142496605988	10
33	1831025	91.55125000000001	1.0904616090187105	3.6294262784013114	91.00965000000001	92.1001	1.7975999999999885	2.8880499999999927	0.34934497816593924	2.862499999999997	36.29426278401314	10
34	1888275	94.41375000000001	1.0577060956513045	3.618288836523135	93.89765	94.95535000000001	1.7928999999999888	2.8506	0.3468067766044153	2.8834499999999963	35.97074730767308	10
35	1945944	97.2972	1.0667532317297999	3.6297973010033715	96.7483	97.81505	1.7084499999999991	2.7752499999999998	0.34803187972018235	2.8733	36.29797301003376	10
36	2003410	100.1705	1.1275988778993837	3.4207741668323983	99.5235	100.6511	1.8054500000000075	2.9330500000000086	0.3535067873303166	2.828800000000001	33.7349303223875	10
37	2059986	102.9993	1.0816179960571928	3.6383488265547967	102.45660000000001	103.5382	1.726300000000009	2.8079000000000036	0.3548867911136341	2.8178000000000054	36.007864845521595	10
38	2116342	105.81710000000001	1.0468837433749112	3.5076642864684366	105.2645	106.31135	1.7135999999999996	2.7604999999999933	0.35905353488205094	2.7851	34.56111074647522	10
39	2172044	108.60220000000001	1.1067077425245895	3.548461473729631	108.025	109.13170000000001	1.7318499999999943	2.838549999999998	0.3541578127213488	2.823599999999999	35.26807259799129	10
40	2228516	111.42580000000001	1.0664155047678854	3.4089343008194923	110.86355	111.92995	1.713949999999997	2.7803499999999985	0.3649635036496357	2.739999999999995	33.80218713878463	10
41	2283316	114.1658	1.0473838027516846	3.5211249342551625	113.6439	114.69130000000001	1.7545999999999964	2.8020000000000067	0.3518772652098954	2.8418999999999954	34.991286563065486	10
42	2340154	117.0077	1.0716521682274762	3.529220882975263	116.44590000000001	117.51755	1.827949999999987	2.8995999999999924	0.35017683930384685	2.855700000000013	35.088414526588835	10
43	2397268	119.86340000000001	1.0441207370353398	3.598154074218023	119.34545	120.3896	1.7654500000000013	2.8095500000000015	0.3491132523390601	2.864399999999989	35.88371760091305	10
44	2454556	122.7278	1.0724675026613755	3.513262734399156	122.155	123.22745	1.7266500000000065	2.79910000000001	0.3644713343295544	2.743700000000004	34.78556266154344	10
45	2509430	125.4715	1.0428543498221319	3.480374089085064	124.95410000000001	125.99695000000001	1.820449999999994	2.8632999999999953	0.3447027800279195	2.901050000000012	34.47106285354882	10
46	2567451	128.37255000000002	1.0948284275606741	3.4636997746912073	127.81745000000001	128.91225	1.8031000000000006	2.8979499999999945	0.3472403076549154	2.8798499999999763	33.894407586791544	10
47	2625048	131.2524	1.0505316088216148	3.440322069247806	130.71535	131.76590000000002	1.7664000000000044	2.816900000000004	0.34583527865677294	2.8915500000000236	33.80649109275766	10
48	2682879	134.14395000000002	1.1533290937983665	3.499670857857037	133.5323	134.6856	1.8180499999999995	2.9713999999999885	0.3445661911653236	2.9021999999999935	34.704831645961676	10
49	2740923	137.04615	1.0608274199906738	3.4691069810887853	136.50365	137.5645	1.8885500000000093	2.9493500000000097	0.3372965680074195	2.9647500000000093	33.807385717449925	10
50	2800218	140.01090000000002	1.053661398185487	3.443456951736856	139.45305000000002	140.5067	1.8393000000000086	2.8929500000000132	0.34733679512339405	2.879049999999978	34.043329835313536	10
51	2857799	142.88995	1.084391621537786	3.466837094891705	142.34595000000002	143.43035	1.9207499999999982	3.005149999999986	0.32510809844273025	3.0759000000000185	34.331479365614044	10
52	2919317	145.96585000000002	1.105918436811585	3.4338270583169717	145.35115000000002	146.45705	1.9071500000000015	3.0131000000000085	0.3344313830409846	2.99015	33.79755395083893	10
53	2979120	148.95600000000002	1.1153485649626238	3.5497050417728992	148.3642	149.47955000000002	1.8400999999999783	2.955449999999985	0.339483645375384	2.9456500000000005	33.274463862900554	10
54	3038033	151.90165000000002	1.114213029191713	3.3459002562441924	151.3197	152.4339	1.921699999999987	3.035899999999998	0.3231644260599815	3.094399999999979	33.20946028540342	10
55	3099921	154.99605	1.1145402230444132	3.329039213019769	154.35555	155.4701	1.7984500000000025	2.913000000000011	0.34583527865677294	2.8915500000000236	32.71399271829741	10
56	3157752	157.88760000000002	1.1043627492939123	3.2610595775526114	157.26860000000002	158.37295	1.9093000000000018	3.0136500000000126	0.32869327986589325	3.042349999999999	32.03925015207783	10
57	3218599	160.92995000000002	1.1322064985139064	3.3544852527506386	160.28220000000002	161.41445000000002	1.8851999999999975	3.0173999999999808	0.335880426568142	2.977249999999998	33.04556847997705	10
58	3278144	163.90720000000002	1.1154506899880012	3.26766488119382	163.29965	164.4151	1.9247000000000014	3.0401500000000112	0.3296467834715112	3.0335499999999915	32.01583519255228	10
59	3338815	166.94075	1.1226781697563128	3.335920428310395	166.33975	167.46245000000002	1.9312500000000057	3.0538999999999987	0.329131422176876	3.0382999999999925	32.94082384093286	10
60	3399581	169.97905	1.0973634243652923	3.2671359468727665	169.3937	170.49105	1.940150000000017	3.03755000000001	0.3246278952750396	3.0804500000000132	31.761614398421862	10
61	3461190	173.0595	1.1434034056802513	3.3468958369623785	172.43120000000002	173.5746	1.8928999999999974	3.036299999999983	0.3237293622531565	3.0889999999999986	32.871415018739626	10
62	3522970	176.1485	1.167844965702761	3.1156761786477283	175.4675	176.63535000000002	1.936649999999986	3.1045000000000016	0.32315398287284075	3.0944999999999823	30.489857879998794	10
63	3584860	179.243	1.1912224841694348	3.16584532182765	178.572	179.76325	2.0161999999999978	3.207400000000007	0.31301353783550867	3.1947500000000275	31.02929281990406	10
64	3648755	182.43775000000002	1.172544643398421	3.245446869606724	181.77945	182.952	1.9522000000000048	3.124750000000006	0.32305480624788	3.095449999999999	31.983069915617982	10
65	3710664	185.53320000000002	1.1732489793272456	3.221153509597613	184.9042	186.07745	1.9536999999999978	3.1269499999999937	0.31655086180972336	3.1590499999999793	31.33350323066803	10
66	3773845	188.69225	1.183447674910957	3.180983601262305	188.0311	189.21455	1.939850000000007	3.1233000000000004	0.3149556699894491	3.1750499999999984	31.230661697388733	10
67	3837346	191.8673	1.1945498759246898	3.089627610228913	191.15445	192.34900000000002	1.8519000000000005	3.046449999999993	0.3234937323089363	3.0912500000000023	30.29143668181865	10
68	3899171	194.95855	1.2889452448101948	2.854337706647101	194.20085	195.4898	2.0381500000000017	3.3271000000000015	0.3091333446682232	3.2348499999999945	27.532877699944432	10
69	3963868	198.1934	1.163227670026105	3.104404473618956	197.52800000000002	198.6912	1.984499999999997	3.147750000000002	0.3059273422562131	3.2687500000000114	30.314182968455455	10
70	4029243	201.46215	1.2891042886165438	2.931719594192675	200.67575000000002	201.96485	2.0195500000000095	3.30865	0.30600223381630565	3.267950000000013	28.243294986541517	10
71	4094602	204.73010000000002	1.2163149617549731	2.9043989548902154	203.98435	205.2007	2.0490500000000225	3.265350000000012	0.31731928666624404	3.1513999999999953	28.306620062073016	10
72	4157630	207.88150000000002	1.2022217172090663	2.859285884873092	207.24970000000002	208.45195	1.9583499999999958	3.1605500000000006	0.30203724119184006	3.310849999999988	27.532670122317967	10
73	4223847	211.19235	1.3397837443186902	2.795658536822515	210.4103	211.75005000000002	1.982200000000006	3.3220000000000027	0.2991996409604302	3.342250000000007	27.00913476250816	10
74	4290692	214.5346	1.3408100136489143	2.814226425594775	213.7323	215.0731	2.0721499999999935	3.412949999999995	0.2976057616475451	3.3601500000000044	26.929963572846937	10
75	4357895	217.89475000000002	1.2646042419640813	2.8835015724434	217.14525	218.40985	1.9498999999999853	3.214499999999987	0.29629190678656725	3.375049999999987	27.956739553705738	10
76	4425396	221.2698	1.4232061872583348	2.6138902683962186	220.3597	221.7829	2.1411500000000103	3.564350000000019	0.2942604499242285	3.3983499999999935	24.981361468187863	10
77	4493363	224.66815	1.1979603614410386	2.8412233267649327	223.9241	225.12205	1.942750000000018	3.140749999999997	0.3042796938946277	3.2864500000000025	27.43940324697681	10
78	4559092	227.9546	1.4422207308021375	2.5697445936609604	227.06485	228.50705000000002	2.078949999999992	3.5211999999999932	0.29012417314610445	3.446800000000025	24.37692514360822	10
79	4628028	231.40140000000002	1.2959305174423383	2.819337892231843	230.586	231.88195000000002	1.8246500000000196	3.1205500000000086	0.29678874577076175	3.369399999999984	27.012525855462293	10
80	4695416	234.7708	1.6499311799872203	2.284444966900246	233.70655000000002	235.3565	2.1501499999999965	3.800049999999999	0.2879562306529415	3.4727499999999907	21.03937259979747	10
81	4764871	238.24355	1.2252368081949185	2.8729529527065836	237.50665	238.73185	1.888750000000016	3.1140000000000043	0.2990251779199808	3.3442000000000007	27.894303325758187	10
82	4831755	241.58775	1.6066084966626484	2.316654741669641	240.62065	242.22725	1.8688000000000216	3.475449999999995	0.2841312686461127	3.519500000000022	21.432297972066742	10
83	4902145	245.10725000000002	1.5230333208782598	2.6267438906583145	244.0961	245.6191	1.9390999999999963	3.46214999999998	0.2861844458753672	3.494249999999994	24.975450013477353	10
84	4972030	248.60150000000002	1.6523164446132723	2.350207900995013	247.55825000000002	249.21055	1.8970999999999947	3.54940000000002	0.2843494085532311	3.516799999999989	21.52431715324763	10
85	5042366	252.1183	1.609486540500028	2.453760112444755	251.10765	252.71710000000002	1.9491999999999905	3.5586999999999875	0.28157909556794497	3.551400000000001	21.01865877285067	10
86	5113394	255.6697	1.637000919546094	2.3536212762776465	254.6663	256.30330000000004	1.809949999999958	3.446949999999987	0.2701497980630259	3.7016500000000003	22.08971600798226	10
87	5187427	259.37135	1.8894656917426735	2.158134760632226	258.11330000000004	260.00275	2.002900000000011	3.8923500000000217	0.27348183396917997	3.6565499999999815	19.733876321046104	10
88	5260558	263.0279	1.6395952129112092	2.3349312645070626	262.00565	263.64525000000003	2.0984000000000265	3.7379999999999995	0.26711542057322635	3.743700000000047	21.884037813659297	10
89	5335432	266.77160000000003	1.5914583997754848	2.245421273378529	265.7436	267.3351	1.7039499999999634	3.2953999999999724	0.29465930018416603	3.3937499999999545	20.25004423192727	10
90	5403307	270.16535	1.7762934348891957	2.0532971956794945	269.039	270.81530000000004	4.729849999999999	6.5061000000000035	0.16441959881617751	6.0820000000000505	18.18404946472559	10
91	5524947	276.24735000000004	1.236051599555649	3.294549862993396	275.5451	276.78115	1.8318499999999744	3.0679000000000087	0.28314975790695696	3.5317000000000003	32.095406984610015	10
92	5595581	279.77905000000004	1.8299399247928523	1.5859214774640016	278.613	280.44295	1.4888500000000136	3.31880000000001	0.31608559597939634	3.163699999999949	12.993019288631999	10
93	5658855	282.94275	1.746085469880514	2.0761881258445207	281.93185	283.6779	1.71814999999998	3.4642499999999927	0.27956778819944283	3.5769500000000107	19.46613589686767	10
94	5730394	286.5197	1.6841548234606163	1.9395418696298492	285.39605	287.0802	1.6353000000000293	3.3194500000000176	0.287360450581184	3.4799500000000307	16.281455576976406	10
95	5799993	289.99965000000003	2.422040108671971	1.5608199892157373	288.71555	291.13755000000003	1.5996000000000095	4.021650000000022	0.26668800170680595	3.7496999999999616	12.329437534763546	10
96	5874987	293.74935	1.4753003973077983	2.701338493817193	292.73715000000004	294.21245	4.326650000000029	5.801949999999977	0.16407563886951795	6.094750000000033	26.149579700323557	10
97	5996882	299.8441	1.9180757466902025	2.008163846206891	298.5391	300.4572	2.006500000000017	3.9245500000000106	0.3031772980839181	3.298400000000015	18.529601134226617	10
98	6062850	303.14250000000004	1.3979259298045188	1.9989926888437832	302.46365000000003	303.8616	1.8041999999999803	3.202099999999973	0.2869934565491912	3.484399999999994	16.476420771177082	10
99	6132538	306.62690000000003	1.607550316965906	1.7836670667703434	305.6658	307.27335	4.359700000000032	5.9672500000000355	0.16832608128466592	5.940849999999955	16.49525056422423	10
100	6251355	312.56775	1.5401401756976731	2.6632666286349327	311.63305	313.1732	11.024450000000002	12.564599999999984	0.08066662902223973	12.39670000000001	24.040934259459604	10
101	6499289	324.96445	1.2888231676339639	2.9687448850194755	324.1976	325.4864	5.614350000000002	6.903149999999982	0.14080342433927978	7.102100000000007	28.553338526371967	10
102	6641331	332.06655	1.781413129365258	2.036776918142955	331.10075	332.88215	1.9584499999999707	3.73984999999999	0.2810054374552147	3.5586500000000005	17.265996004356083	10
103	6712504	335.6252	1.4123542137591634	1.6932574855624356	334.84065000000004	336.25300000000004	3.953900000000033	5.366250000000036	0.1712314106899764	5.840050000000019	12.420235435859313	10
104	6829305	341.46525	1.933316522246972	2.027675969179061	340.2069	342.1402	7.329650000000015	9.26294999999999	0.11389197346317062	8.780249999999967	18.88572211547516	10
105	7004910	350.2455	1.479915644650301	2.459935995426701	349.4698	350.9497	7.136400000000037	8.616300000000024	0.11540081588376802	8.665450000000021	22.191539030953695	10
106	7178219	358.91095	1.4532689600394573	2.0791541539354252	358.08610000000004	359.5394	8.985349999999983	10.438599999999951	0.09589428613896026	10.428150000000016	17.522705874892196	10
107	7386782	369.33910000000003	1.706558347770106	2.0691914496157047	368.52475000000004	370.23130000000003	10.621100000000013	12.32770000000005	0.08024716125667054	12.461500000000001	17.851264486564467	10
108	7636012	381.80060000000003	1.6220975066752639	1.631178144610086	380.85245000000003	382.47455	11.359399999999994	12.981499999999983	0.07574409101409996	13.202349999999965	13.31160335332508	10
109	7900059	395.00295	1.898260570401326	1.6345910954018308	393.83395	395.73220000000003	14.2457	16.144000000000005	0.06324810650981119	15.810750000000043	12.434414491581563	10
110	8216274	410.81370000000004	1.5795222230210435	1.6570294887816477	409.97795	411.55745					12.888190194865462	10
0	61727	3.08635	1.2930383083146328	2.253162284768017	2.6279000000000003	3.9209500000000004	1.5101999999999998	2.8031999999999995	0.37189237434686395	2.6889500000000006	21.48024010257292	11
1	115506	5.7753000000000005	1.0758017447026302	3.6574284320763937	5.4311	6.5069	1.5772500000000012	2.6530500000000012	0.37996086403100493	2.631849999999999	36.30404142532526	11
2	168143	8.40715	1.0773714809749042	4.191486606496845	8.084150000000001	9.16155	1.637550000000001	2.7149	0.36615283219215683	2.7311000000000014	41.663702302292435	11
3	222765	11.138250000000001	1.0590259561999542	4.236200755867372	10.799100000000001	11.8581	1.6466000000000012	2.7056500000000003	0.3685141509433963	2.7135999999999996	42.08574238812842	11
4	277037	13.85185	1.062037399611369	4.2318847178373815	13.504750000000001	14.5668	1.6839500000000012	2.7460000000000004	0.36280520988281373	2.7563000000000013	42.318847178373794	11
5	332163	16.608150000000002	1.071837469187376	4.226850870682043	16.25075	17.32255	1.6692999999999998	2.7411499999999975	0.3701510216168198	2.701599999999999	42.0161627053908	11
6	386195	19.30975	1.064743652011815	4.22982876851794	18.9919	20.0566	1.710250000000002	2.775000000000002	0.3576282097131823	2.796199999999999	42.07553654893449	11
7	442119	22.10595	1.0542261542767142	4.228640558589163	21.7669	22.8211	1.7026000000000003	2.75685	0.3640533702240746	2.746850000000002	42.113664619672434	11
8	497056	24.852800000000002	1.0508431975956716	4.2523391398645956	24.52375	25.574550000000002	1.7052499999999995	2.7561	0.3607763907929866	2.771799999999999	42.523391398646	11
9	552492	27.6246	1.0026423443110601	4.216599893846208	27.27985	28.282500000000002	1.6639499999999998	2.666599999999999	0.3760458775970668	2.65925	41.844811405516964	11
10	605677	30.28385	1.035821473947965	4.202083481755935	29.9464	30.98225	1.676999999999996	2.712799999999998	0.3682969946965229	2.715200000000003	41.69722284991724	11
11	659981	32.999050000000004	1.022839768310974	4.198131591262836	32.6592	33.682050000000004	1.6525999999999996	2.6754000000000033	0.3726684927422815	2.6833499999999972	41.66680613429874	11
12	713648	35.6824	0.9912091273282772	4.1846984089769705	35.3346	36.32585	1.6792500000000032	2.6704500000000024	0.37691046491905794	2.6531500000000037	41.41826874472674	11
13	766711	38.335550000000005	1.0164625495412796	4.200917825214006	38.005050000000004	39.0215	1.677900000000001	2.69435	0.3696652680997362	2.705149999999996	41.70743962568362	11
14	820814	41.0407	1.041018271238194	4.149306898195519	40.699400000000004	41.74045	1.6968999999999994	2.7378999999999962	0.3673499375505105	2.722200000000001	41.251305193836245	11
15	875258	43.7629	1.0205608377919648	4.13899255694632	43.43735	44.4579	1.6959000000000017	2.7165000000000035	0.36685804427976576	2.725850000000001	41.3899255694632	11
16	929775	46.48875	1.032922773380694	4.087329700369871	46.153800000000004	47.18675	1.7184499999999971	2.751349999999995	0.3622663382118537	2.760399999999997	40.87329700369869	11
17	984983	49.24915	1.0334145814875724	4.118768877550799	48.9052	49.9386	1.683950000000003	2.717400000000005	0.3647505106507142	2.7416000000000054	41.187688775508015	11
18	1039815	51.990750000000006	1.033683383352554	4.069092919967375	51.622550000000004	52.65625	1.7083499999999958	2.7419999999999973	0.36577113699957936	2.73395	40.61424688013401	11
19	1094494	54.724700000000006	1.0389102920845967	4.032945025855547	54.3646	55.4035	1.6615500000000054	2.7004500000000036	0.3702675182819588	2.7007499999999993	40.32945025855547	11
20	1148509	57.425450000000005	1.0260252891623183	4.015355814505973	57.06505	58.09105	1.6918500000000023	2.7179	0.36993877513271545	2.703150000000001	40.15355814505976	11
21	1202572	60.128600000000006	0.9933146553534782	4.030831222008395	59.78295	60.776250000000005	1.6844999999999999	2.6777999999999977	0.3698498409645692	2.703799999999994	40.30831222008399	11
22	1256648	62.8324	0.995877162000665	4.0117582025907765	62.4607	63.4566	1.6858999999999966	2.681749999999994	0.37559390786681446	2.6624499999999998	40.11758202590777	11
23	1309897	65.49485	1.010322522255208	4.06445933095641	65.1425	66.1528	1.6818999999999988	2.6922500000000014	0.36754571349811505	2.7207500000000095	40.644593309564144	11
24	1364312	68.21560000000001	1.040208087234688	3.9327999248603334	67.83475	68.87495	1.6918000000000006	2.7319999999999993	0.3685141509433963	2.7135999999999996	39.327999248603334	11
25	1418584	70.92920000000001	1.021623605191731	3.9546344984063992	70.56675	71.58835	1.7252500000000026	2.7469000000000108	0.36625341073488726	2.7303500000000014	39.54634498406397	11
26	1473191	73.65955000000001	1.0175328433039483	3.924431853518506	73.31360000000001	74.33115000000001	1.718849999999989	2.736399999999989	0.36332588515268865	2.7523499999999927	39.24431853518507	11
27	1528238	76.4119	1.0237177172509837	3.9406027441863145	76.05005	77.07375	1.6584000000000003	2.6821000000000055	0.3690036900368993	2.710000000000008	39.40602744186317	11
28	1582438	79.12190000000001	1.0181790101551684	3.8817677657775462	78.7321	79.75030000000001	1.6871500000000026	2.7053000000000083	0.36923531366539974	2.708299999999994	38.81767765777546	11
29	1636604	81.8302	1.0075679957867834	3.8439089793673347	81.43745	82.44500000000001	1.640199999999993	2.6477999999999895	0.3804161752957743	2.628699999999995	38.43908979367337	11
30	1689178	84.4589	0.9912871163465782	3.8246066062613977	84.08525	85.07655	1.6539499999999947	2.6452500000000043	0.38004750593824105	2.6312500000000085	38.24606606261402	11
31	1741803	87.09015000000001	0.985384863848379	3.8097096280095997	86.73045	87.71585	1.6268500000000046	2.612250000000003	0.38315644277558586	2.609899999999996	38.097096280095975	11
32	1794001	89.70005	0.9664487023886527	3.8355870428040646	89.34275000000001	90.3092	1.6220500000000015	2.5884999999999962	0.3827824455970456	2.6124499999999955	38.355870428040646	11
33	1846250	92.3125	1.017385195628775	3.847500762807023	91.9312	92.9486	1.6399000000000115	2.6573000000000064	0.37667620913063005	2.6548000000000087	38.475007628070244	11
34	1899346	94.96730000000001	1.009515852625156	3.793813731153193	94.58855	95.59805	1.6202499999999986	2.629749999999987	0.37450378248820393	2.670199999999994	37.938137311531946	11
35	1952750	97.6375	1.0093578948349575	3.7585630970234476	97.21825	98.22760000000001	1.66695	2.676300000000012	0.3785154623566363	2.641900000000007	37.585630970234504	11
36	2005588	100.27940000000001	1.0105639630801277	3.755548179239014	99.89455000000001	100.90515	1.6783000000000072	2.688850000000002	0.37150552614470156	2.691749999999999	37.55548179239017	11
37	2059423	102.97115000000001	0.9988534473271226	3.7194426016007327	102.58340000000001	103.58225	1.6300000000000097	2.62885	0.37718057520037857	2.6512499999999903	37.19442601600733	11
38	2112448	105.6224	1.0290647595780902	3.6574516909517882	105.2123	106.24135000000001	1.6311999999999927	2.6602499999999907	0.3754740359704117	2.6633000000000067	36.574516909517925	11
39	2165714	108.2857	1.0190743131638271	3.6004236280051245	107.8725	108.89155000000001	1.5961499999999944	2.6152000000000015	0.382270303331486	2.615949999999998	36.00423628005127	11
40	2218033	110.90165	1.0076333226607648	3.6476598582731725	110.4877	111.49535	1.6159999999999997	2.623599999999996	0.3846967627767406	2.5994500000000045	36.476598582731725	11
41	2270022	113.50110000000001	1.0054038892203243	3.6568059525759153	113.11135	114.11675000000001	1.5859499999999969	2.5913500000000056	0.3828923689550869	2.611699999999999	36.56805952575915	11
42	2322256	116.11280000000001	1.0208859948648839	3.6138106164038675	115.70265	116.72355	1.614450000000005	2.635300000000001	0.3785799466202287	2.641449999999992	35.938666617143866	11
43	2375085	118.75425	1.0066262288289844	3.6370987469935656	118.33800000000001	119.3446	1.5836000000000041	2.5902499999999975	0.3829216925138799	2.6115000000000066	36.370987469935656	11
44	2427315	121.36575	1.0721677580042044	3.480942808901954	120.9282	122.00035000000001	1.609349999999992	2.6814999999999998	0.3757562093713603	2.661299999999997	34.80942808901955	11
45	2480541	124.02705	1.0538970821515659	3.5624238969515076	123.60975	124.66365	1.6082000000000107	2.6621000000000095	0.37138824927579306	2.6925999999999988	35.6242389695151	11
46	2534393	126.71965	1.0426319338925416	3.557920712983453	126.27180000000001	127.31445000000001	1.613599999999991	2.656199999999984	0.3760953777878046	2.658900000000017	35.579207129834536	11
47	2587571	129.37855000000002	1.0302159703961342	3.524999148708698	128.92805	129.95825	1.5775000000000148	2.6077000000000226	0.3861525688799678	2.5896499999999776	35.24999148708698	11
48	2639364	131.9682	1.0224152533602202	3.5284151684480207	131.53570000000002	132.55815	1.6735000000000184	2.6958999999999946	0.3717472118959111	2.6899999999999977	35.17645323716235	11
49	2693164	134.6582	1.0202058478255291	3.6157244861514357	134.23160000000001	135.2518	1.5674999999999955	2.587699999999984	0.3802787443195824	2.6296500000000265	36.15724486151434	11
50	2745757	137.28785000000002	1.0309100661532722	3.354018483784291	136.81935000000001	137.85025000000002	1.682850000000002	2.7138000000000204	0.3749601604829507	2.6669499999999857	33.43361578406389	11
51	2799096	139.9548	1.0226611357388087	3.6130970943993788	139.53310000000002	140.55575000000002	1.7257499999999766	2.7483999999999753	0.3631477648255063	2.753700000000009	36.130970943993795	11
52	2854170	142.70850000000002	1.0263853273483459	3.6002548755039854	142.28155	143.30795	1.7495999999999867	2.7760000000000105	0.36239762267159537	2.7593999999999994	35.04898490532712	11
53	2909358	145.46790000000001	1.0456591635201593	3.5805557053146657	145.0575	146.10315	1.7134000000000071	2.759050000000002	0.36017864860971105	2.7763999999999953	35.80555705314668	11
54	2964886	148.2443	1.023797569964244	3.5755552936444843	147.8166	148.84040000000002	1.739200000000011	2.7630000000000052	0.36094567767551006	2.7704999999999984	34.503282934904675	11
55	3020296	151.0148	1.058738852826925	3.5451014769184432	150.5796	151.63835	1.695949999999982	2.7546999999999855	0.3542895608580885	2.8225500000000068	35.45101476918444	11
56	3076747	153.83735000000001	1.0559061815972905	3.443078097698418	153.3343	154.39020000000002	1.7016500000000008	2.757550000000009	0.36725549965110976	2.7228999999999814	33.30229193944947	11
57	3131205	156.56025	1.0698903702679556	3.4363285829325747	156.09185	157.1617	1.6617999999999995	2.7316999999999894	0.36599871900448055	2.732250000000022	34.106196099480556	11
58	3185850	159.29250000000002	1.0446044782896993	3.188302106859929	158.8235	159.8681	1.7065500000000213	2.751150000000024	0.3645909289776886	2.7427999999999884	31.540732151481453	11
59	3240706	162.0353	1.0557239031302976	3.43229705831142	161.57465000000002	162.6304	1.6573499999999797	2.7130499999999813	0.35878944441454574	2.787149999999997	34.11422730400571	11
60	3296449	164.82245	1.0671246839204804	3.357451385962534	164.2877	165.35485	1.721049999999991	2.7881500000000017	0.36320052300875366	2.753299999999996	32.44372197023375	11
61	3351515	167.57575	1.0668506391547854	3.41678617107916	167.07590000000002	168.14275	1.601649999999978	2.6684999999999945	0.36293029923602893	2.7553500000000213	34.03674718718075	11
62	3406622	170.33110000000002	1.0798741396905622	3.079340364165656	169.7444	170.82425	1.6967500000000086	2.776650000000018	0.3742865163282528	2.6717499999999745	30.466764778259268	11
63	3460057	173.00285	1.0670344261957798	3.4148546902659866	172.52100000000002	173.58805	1.5964500000000044	2.663499999999999	0.3709473996587257	2.6958000000000197	34.06384863343019	11
64	3513973	175.69865000000001	1.0928713307318976	2.9044743431735185	175.1845	176.2774	1.731899999999996	2.8247499999999945	0.3551388592939845	2.815799999999996	29.04474343173518	11
65	3570289	178.51445	1.0794684007227189	3.3057238820748545	178.0093	179.08875	1.538800000000009	2.618300000000005	0.3680597729071205	2.716949999999997	33.05723882074855	11
66	3624628	181.2314	1.1708598606892862	2.889450801657805	180.62755	181.79840000000002	1.6785500000000013	2.849400000000003	0.35960227987845245	2.780850000000015	28.491695526973935	11
67	3680245	184.01225000000002	1.078851479580044	3.291912961036342	183.47695000000002	184.5558	1.5416500000000042	2.6204999999999927	0.36527011725170905	2.7376999999999896	32.91912961036344	11
68	3734999	186.74995	1.1810258086844347	2.741404973298323	186.09745	187.2785	1.685149999999993	2.8661500000000046	0.36791081841761486	2.718050000000005	26.976429639585163	11
69	3789360	189.46800000000002	1.092112743487279	3.2360388666238187	188.96365	190.05575000000002	1.5080000000000098	2.6000999999999976	0.3678634490876983	2.7184000000000026	32.36038866623818	11
70	3843728	192.18640000000002	1.1335507344817977	2.7934993449844647	191.56375	192.6973	1.6533500000000174	2.786900000000003	0.3729881949236308	2.681049999999999	27.694906589102196	11
71	3897349	194.86745000000002	1.0912209596420872	3.2220778087249116	194.35060000000001	195.44185000000002	1.4823499999999967	2.573549999999983	0.3759469162954218	2.6599499999999807	32.100937650125175	11
72	3950548	197.5274	1.2185427465750371	2.6665288559088296	196.92415	198.14270000000002	1.6821999999999946	2.9007500000000164	0.3562776115148912	2.8068000000000097	26.232203691817418	11
73	4006684	200.3342	1.0947981548816899	3.2208128537683436	199.8249	200.9197	1.48984999999999	2.584649999999982	0.37437759724458153	2.6710999999999956	32.1317430163153	11
74	4060106	203.0053	1.169061658866401	2.7576900703189224	202.4096	203.57865	1.6516999999999769	2.820750000000004	0.34963201230704627	2.8601500000000044	27.397537078645456	11
75	4117309	205.86545	1.1526996464890196	3.0475326850956286	205.2303	206.383	1.5162500000000136	2.6689500000000237	0.381133873272987	2.623750000000001	30.475326850956307	11
76	4169784	208.4892	1.1844457965049429	2.8341249018541994	207.8993	209.08375	1.6323999999999899	2.816849999999988	0.3575195295042975	2.797050000000013	28.061964464976192	11
77	4225725	211.28625000000002	1.1904669914274477	2.992035025713008	210.71615	211.9066	1.491250000000008	2.681749999999994	0.3581148832545498	2.7923999999999864	29.83306835215342	11
78	4281573	214.07865	1.2276096011172049	2.6111927003980213	213.39790000000002	214.62550000000002	1.6739000000000033	2.9014999999999986	0.3597122302158272	2.780000000000001	25.64077228167569	11
79	4337173	216.85865	1.1236467003768775	3.097937053110872	216.29940000000002	217.42305000000002	1.6074000000000126	2.7310500000000104	0.3550001775000883	2.816900000000004	30.979370531108742	11
80	4393511	219.67555000000002	1.179575673112087	2.7988442998468948	219.03040000000001	220.21	1.6268999999999778	2.806449999999984	0.36384143790136375	2.748449999999991	27.58830832771686	11
81	4448480	222.424	1.1888235912872478	2.825654828270096	221.83685	223.0257	1.404449999999997	2.593250000000012	0.3575195295042975	2.797050000000013	27.87064329654895	11
82	4504421	225.22105000000002	1.302473757649539	2.303161984938452	224.43015	225.73260000000002	1.6880999999999915	2.9906000000000006	0.3649302070978921	2.740250000000003	22.552187337145064	11
83	4559226	227.96130000000002	1.1217622760583648	3.0714223372208345	227.4207	228.54250000000002	1.6233000000000004	2.745049999999992	0.353094876593341	2.832099999999997	30.45534892940786	11
84	4615868	230.79340000000002	1.1733903603148181	2.7139244001350207	230.16580000000002	231.33915000000002	1.4141500000000065	2.5875500000000216	0.3686500036865027	2.7125999999999806	26.721367821860838	11
85	4670120	233.506	1.3158327060766983	2.266987389619917	232.75335	234.06915	1.6394500000000107	2.955299999999994	0.3550758086851527	2.8163000000000125	22.280663069666986	11
86	4726446	236.3223	1.1465285673002248	3.0876606187241116	235.70860000000002	236.85515	1.6457499999999925	2.792299999999983	0.36026948157221594	2.7757000000000005	30.653287204040883	11
87	4781960	239.098	1.19906569207157	2.613327540788937	238.5009	239.69995	1.5377500000000168	2.7368000000000166	0.36328628775907007	2.7526499999999885	25.43248228907727	11
88	4837013	241.85065	1.1997788154365496	2.6071747643353085	241.23770000000002	242.4375	1.5851999999999862	2.7849499999999807	0.34554250172771184	2.8940000000000055	25.499053314868473	11
89	4894893	244.74465	1.2071472572097555	2.563810902215966	244.02270000000001	245.22985	1.595249999999993	2.8024000000000058	0.37008937658444324	2.702050000000014	24.994349187308504	11
90	4948934	247.44670000000002	1.2382054956922308	2.520200360523429	246.82505	248.06325	1.5104000000000042	2.7486000000000104	0.34686090877558323	2.8829999999999814	24.55759489014893	11
91	5006594	250.3297	1.2806872188295237	2.4150088918820316	249.57365000000001	250.85435	1.5470499999999845	2.827699999999993	0.3567415229295593	2.8031500000000165	23.619801061987843	11
92	5062657	253.13285000000002	1.265885544722248	2.392523882737354	252.40140000000002	253.6673	1.601399999999984	2.8673	0.3497971176717501	2.8588000000000022	23.11146568885434	11
93	5119833	255.99165000000002	1.2957705207523424	2.4993648624154474	255.26865	256.56440000000003	1.5906999999999698	2.8864499999999964	0.3353622750976765	2.98184999999998	24.512526484087036	11
94	5179470	258.9735	1.2967114645795432	2.214041039729814	258.1551	259.45185000000004	1.5284500000000207	2.825150000000008	0.36637417794794014	2.7294499999999857	21.440533573700968	11
95	5234059	261.70295	1.2697601616051049	2.567907444511036	260.9803	262.25005	1.5472500000000196	2.8170000000000073	0.35272746512406894	2.835050000000024	25.215766858555856	11
96	5290760	264.538	1.3235020315940027	2.109781946826395	263.79725	265.12075	1.5810000000000173	2.9044999999999845	0.34940600978336545	2.862000000000023	20.446005103065193	11
97	5348000	267.40000000000003	1.2643321307295003	2.554736454797858	266.7018	267.96610000000004	1.5679999999999836	2.8323500000000195	0.35403869642952124	2.824549999999988	25.06290059296021	11
98	5404491	270.22455	1.3947295732891187	2.1364240064815263	269.5341	270.92885	1.5142000000000166	2.908900000000017	0.3375698347595642	2.962350000000015	20.42044715951009	11
99	5463738	273.18690000000004	1.3290956422476565	2.310349666966143	272.44300000000004	273.7721	1.5830500000000143	2.912149999999997	0.33942603058228665	2.9461499999999887	22.389259472559836	11
100	5522661	276.13305	1.3694528789226432	2.173020385501289	275.35515000000004	276.7246	1.5548499999999876	2.9242999999999597	0.33657567904143487	2.971099999999979	20.887949357322416	11
101	5582083	279.10415	1.3566610110212585	2.24785482070153	278.27950000000004	279.63615	1.4894500000000335	2.8461000000000354	0.36747818098300444	2.7212499999999977	21.457901818859384	11
102	5636508	281.8254	1.3831648449212313	1.9759158563130654	281.12555000000003	282.50875	1.5332499999999527	2.9163999999999533	0.3282886313646933	3.046100000000024	18.606143664411164	11
103	5697430	284.8715	1.3133792122018058	2.45843901010835	284.04200000000003	285.35535	1.5641000000000531	2.8775000000000546	0.378279207883338	2.6435500000000047	24.02210548379783	11
104	5750301	287.51505000000003	1.3873118269635831	1.9529384893770683	286.9195	288.3068	1.4816999999999894	2.869049999999959	0.3117935926416724	3.2072499999999877	18.861939751278108	11
105	5814446	290.7223	1.4037730465829839	2.03911484364912	289.78855	291.1923	1.5512500000000387	2.9550500000000284	0.3665353248419313	2.7282500000000027	19.751403615346145	11
106	5869011	293.45055	1.4018465823117179	1.9774150844498166	292.7436	294.14545000000004	1.4433500000000095	2.845199999999977	0.33700670643346187	2.967299999999966	18.72342727831166	11
107	5928357	296.41785	1.546199671276426	1.778834969450287	295.5888	297.135	1.5514499999999884	3.0976499999999874	0.3211819495744293	3.1135000000000446	16.7481308856556	11
108	5990627	299.53135000000003	1.3918684951511677	2.2668217577658183	298.68645000000004	300.0783	1.4729500000000257	2.8648500000000467	0.36610591444104845	2.7314499999999953	22.10473583509343	11
109	6045256	302.2628	1.5637965263355524	1.6237713603219444	301.5513	303.11505	1.4827999999999975	3.0465999999999553	0.32121289991005975	3.113200000000006	15.215388872678064	11
110	6107520	305.37600000000003	1.3837804612284528	2.324112299725222	304.59790000000004	305.9817	1.4943000000000097	2.8781000000000176	0.34073291650340076	2.934849999999983	22.153033512558117	11
111	6166217	308.31085	1.6282847755759955	1.5182630456744377	307.47595	309.10425000000004	1.579650000000015	3.207899999999995	0.3215227316571261	3.1102000000000203	13.265182995626834	11
112	6228421	311.42105000000004	1.3711871184017044	2.3893708908214677	310.68385	312.05505	1.5101999999999975	2.881399999999985	0.34672260458020837	2.884149999999977	23.331266726555988	11
113	6286104	314.3052	1.575288980945712	1.7150749773570677	313.56525	315.14055	1.460300000000018	3.035600000000045	0.31891822936598946	3.135600000000011	15.300995040580187	11
114	6348816	317.4408	1.4160602834821678	1.9275817504104573	316.60085000000004	318.0169	1.423400000000015	2.8394499999999994	0.3628315373172231	2.7561000000000035	18.423558129429644	11
115	6403938	320.1969	1.6047698882501573	1.555558657233032	319.44035	321.0451	1.450550000000021	3.0552999999999884	0.31124529241495313	3.2128999999999905	14.556200574930811	11
116	6468196	323.4098	1.5281578200086485	1.8426699425052089	322.4956	324.02375	1.4359499999999912	2.9640999999999735	0.34845633842079615	2.869799999999998	17.644599340652334	11
117	6525592	326.2796	1.692084851135919	1.3745362102412049	325.45975000000004	327.15180000000004	1.4142999999999688	3.106400000000008	0.29847627859775916	3.350349999999992	12.233106223944176	11
118	6592599	329.62995	1.6352950276979712	1.7552661706419652	328.5661	330.20140000000004	1.5244000000000142	3.159649999999999	0.35521454958795057	2.8152000000000044	16.053619491652537	11
119	6648903	332.44515	1.5654356637485327	1.639982310720555	331.72575	333.2912	1.4533999999999878	3.018799999999999	0.3350364352123271	2.9847500000000196	15.626542134972105	11
120	6708598	335.42990000000003	1.6526119411009366	1.4710569423838358	334.74455	336.3972	1.3844000000000278	3.0370000000000346	0.2847623658057382	3.5116999999999616	12.912150571820332	11
121	6778832	338.9416	1.7366605944123585	1.870169317645182	337.78155000000004	339.51825	1.4956999999999994	3.2323499999999967	0.349381594577594	2.86220000000003	17.892983980863775	11
122	6836076	341.8038	1.6479840391770473	1.383493249205971	341.01390000000004	342.6619	1.5123500000000263	3.1603000000000065	0.3111871790882206	3.21350000000001	11.97416998817669	11
123	6900346	345.01730000000003	1.4501015205245	1.9048277053996756	344.17425000000003	345.62435	1.3137500000000273	2.763849999999991	0.3697746223676701	2.7043499999999767	18.331196341851076	11
124	6954433	347.72165	1.6408419662209695	1.259750602023498	346.9381	348.57895	1.2845499999999674	2.925399999999968	0.3233838890146469	3.092300000000023	10.994231544671642	11
125	7016279	350.81395000000003	1.7814058466665914	1.4870768506825591	349.86350000000004	351.6449	1.4549499999999966	3.236350000000016	0.3312464805061475	3.0188999999999737	13.32963073248137	11
126	7076657	353.83285	1.4495512933600694	1.6049435959649738	353.09985	354.5494	4.378500000000031	5.828050000000019	0.16303904785195986	6.1335000000000255	13.37607126392404	11
127	7199327	359.96635000000003	1.614814234971162	1.9695878701815026	358.9279	360.5427	1.4969999999999573	3.1117999999999597	0.35851288853834695	2.789299999999969	18.963940214605497	11
128	7255113	362.75565	1.518132471924089	1.3871173538946895	362.03970000000004	363.55785000000003	7.880549999999971	9.39870000000002	0.10715472070122012	9.332300000000032	12.318876730344353	11
129	7441759	372.08795000000003	1.5519986519874074	1.7194849898952924	371.43835	372.99035000000003	7.02494999999999	8.57695000000001	0.11436217356747094	8.74414999999999	16.35005763763507	11
130	7616642	380.8321	1.9671878891353496	1.4006096159519128	380.01535	381.98255	1.3861499999999864	3.3533499999999776	0.3204563298136567	3.12054999999998	12.155311448626872	11
131	7679053	383.95265	1.4915718451259192	1.530764606719135	383.36870000000005	384.86025	4.350900000000024	5.84250000000003	0.1632826340754531	6.124349999999993	10.986012316162917	11
132	7801540	390.077	1.6815989594296552	1.6727271242665314	389.2112	390.8928	8.576799999999992	10.258399999999995	0.09364918080379077	10.678150000000016	15.832331900167585	11
133	8015103	400.75515	2.2781331888929475	1.3989335713604092	399.46955	401.7477	1.4236000000000217	3.7017000000000166	0.31899961720046094	3.1347999999999843	12.82063881620228	11
134	8077799	403.88995	1.6496891710920725	1.4719025775935641	403.17125000000004	404.82095000000004	8.73475000000002	10.384399999999971	0.09546311543877219	10.475250000000017	11.482615348008787	11
135	8287304	414.3652	1.8581355883018114	1.4705750705822496	413.5557	415.41380000000004	20.28359999999998	22.141750000000002	0.045396355580573935	22.028200000000027	12.897123954339154	11
136	8727868	436.39340000000004	1.6028274465002121	1.6904999227205657	435.6974	437.30025					15.356891560436399	11
0	62387	3.1193500000000003	1.1631008648801031	2.9305716340000743	2.64685	3.80995	1.536	2.6991	0.38607057370087255	2.5902	27.501398802462568	12
1	114191	5.70955	1.1125778689404215	3.9226805505758833	5.34595	6.458550000000001	1.70695	2.8194999999999997	0.3586736249349904	2.78805	37.79675670137172	12
2	169952	8.4976	1.0924704366340783	4.391001601592848	8.1655	9.257950000000001	1.7806499999999996	2.8731500000000008	0.34457806416043546	2.902100000000001	42.53206999939232	12
3	227994	11.399700000000001	1.1033424420034994	4.495041413416814	11.03865	12.142000000000001	1.7851499999999998	2.8885000000000005	0.34883923743742695	2.86665	43.592194993141234	12
4	285327	14.266350000000001	1.1091401308848523	4.530785916780992	13.927100000000001	15.03625	1.8086499999999983	2.917799999999998	0.3447919180774403	2.9002999999999997	44.08310636989076	12
5	343333	17.16665	1.1061839436350274	4.455402622682193	16.8449	17.9511	1.7969000000000008	2.903100000000002	0.3441452292867589	2.905750000000001	44.230144133083684	12
6	401448	20.072400000000002	1.0768641762374465	4.5588477383998125	19.74805	20.8249	1.8050500000000014	2.88195	0.3458711629917856	2.8912499999999994	44.1690459683244	12
7	459273	22.96365	1.0634642194588728	4.519507582589888	22.62995	23.6934	1.7763500000000008	2.8398000000000003	0.35222429643196806	2.8390999999999984	44.041373312394754	12
8	516055	25.80275	1.0970596968848696	4.429981204011455	25.469800000000003	26.566850000000002	1.8481999999999985	2.9452999999999996	0.34047189404514644	2.9371000000000014	43.25388548668628	12
9	574797	28.73985	1.0865677891386383	4.524598981822784	28.415100000000002	29.50165	1.8285500000000035	2.9151000000000025	0.3408955325640457	2.9334500000000006	44.12223016744623	12
10	633466	31.6733	1.0626337049772905	4.475788001152345	31.330150000000003	32.3928	1.8170500000000018	2.879649999999998	0.34944263899080935	2.8617000000000026	43.098391348185984	12
11	690700	34.535000000000004	1.068765691211674	4.48161412061782	34.2098	35.278600000000004	1.8676999999999992	2.9364500000000007	0.33850111705368624	2.9542	43.651932272154184	12
12	749784	37.489200000000004	1.0755482055705274	4.513537504322528	37.146300000000004	38.22185	1.8121999999999971	2.887749999999997	0.34765679321373977	2.8763999999999967	44.209315536884866	12
13	807312	40.3656	1.062035432973411	4.451517765693829	40.034	41.096050000000005	1.874449999999996	2.9364500000000007	0.3402575749842633	2.9389499999999984	43.064006330831646	12
14	866091	43.30455	1.0802297735744215	4.502774784223405	42.97045	44.0507	1.8881999999999977	2.9684000000000026	0.3362135628551248	2.9743000000000066	44.13655597758605	12
15	925577	46.278850000000006	1.0604983665974752	4.431182425080522	45.938900000000004	46.9994	1.880200000000002	2.9406999999999996	0.3404313264906639	2.9374499999999983	43.57331525373286	12
16	984326	49.216300000000004	1.0812447507066303	4.444521295820451	48.8796	49.96085	1.8479500000000044	2.9292000000000016	0.3397373830029389	2.9434499999999986	43.16189862851492	12
17	1043195	52.15975	1.0593010569777632	4.419370420848487	51.80875	52.868050000000004	1.8307999999999964	2.890099999999997	0.3485535029627048	2.8689999999999998	43.28124323219238	12
18	1100575	55.02875	1.0479428162042517	4.40472834382571	54.69885	55.7468	1.839100000000002	2.887050000000002	0.34311202607651353	2.914500000000004	42.759530643407146	12
19	1158865	57.943250000000006	1.0671483553766274	4.3902689785382805	57.5859	58.65305	1.8880000000000052	2.9551500000000033	0.34080839751891523	2.934199999999997	42.8840178690248	12
20	1217549	60.87745	1.038151242585294	4.382647894756445	60.541050000000006	61.5792	1.821150000000003	2.8592999999999975	0.34831675926087174	2.8709500000000006	43.00039465740906	12
21	1274968	63.748400000000004	1.0300190987405018	4.3428497063435785	63.40035	64.43035	1.8915999999999968	2.921599999999998	0.3431296858647727	2.914349999999999	42.36523789757459	12
22	1333255	66.66275	1.0449410860720207	4.370825902367777	66.32195	67.3669	1.8697499999999962	2.9146999999999963	0.34174014079693865	2.9261999999999944	42.88322942476697	12
23	1391779	69.58895	1.027238418453862	4.287994960476503	69.23665	70.2639	1.8144999999999953	2.8417500000000047	0.34934497816593746	2.8625000000000114	41.927424263346516	12
24	1449029	72.45145000000001	1.0621861249214855	4.199589378750545	72.0784	73.1406	1.8645499999999942	2.9266999999999967	0.3463083529574743	2.887599999999992	41.174403135785646	12
25	1506781	75.33905	1.036463294921862	4.281570536147612	75.0051	76.0416	1.8290999999999968	2.865549999999999	0.3445543189883889	2.9022999999999968	42.01730694627905	12
26	1564827	78.24135	1.0287052622521298	4.191169276276469	77.87065	78.89935	1.8394499999999994	2.86815	0.35506320124982227	2.8164000000000016	41.00832313422818	12
27	1621155	81.05775	1.0096292604831048	4.2032766704538105	80.7388	81.74845	1.8512499999999932	2.8608499999999992	0.34770514603616076	2.8760000000000048	41.28095116236014	12
28	1678675	83.93375	1.0148153301249374	4.299062776871821	83.59965	84.6145	1.8659999999999997	2.880800000000008	0.346356331393737	2.887200000000007	42.11170609684127	12
29	1736419	86.82095000000001	0.981217825548863	4.328460523668049	86.48045	87.46170000000001	1.8486499999999921	2.8298499999999933	0.3533256779436455	2.8302499999999924	42.53635264167245	12
30	1793024	89.6512	1.0120784206272104	4.271150268215898	89.31035	90.3224	1.869100000000003	2.881200000000007	0.3448989446092295	2.8994	41.76973516265318	12
31	1851012	92.5506	0.9968195096129203	4.24112012211981	92.19155	93.18835	1.86815	2.864999999999995	0.3524539607013837	2.8372499999999974	41.584551245025665	12
32	1907757	95.38785	0.9989417126815184	4.216832516241041	95.0565	96.05545000000001	1.8684999999999974	2.8674000000000035	0.34780794045528	2.875150000000005	41.31761031427723	12
33	1965260	98.263	1.0294879363295855	4.202881267859475	97.92395	98.95345	1.9059500000000043	2.935450000000003	0.3404023555842999	2.9377000000000066	41.37814666230875	12
34	2024014	101.20070000000001	1.0315997353036657	4.178970254358461	100.85940000000001	101.891	1.8937999999999988	2.9253999999999962	0.3390060343074111	2.949799999999996	40.96521354306837	12
35	2083010	104.15050000000001	1.0234018918505754	4.175869169877885	103.7848	104.8082	1.8884499999999917	2.911850000000001	0.3472101663136698	2.8800999999999988	40.988395798521104	12
36	2140612	107.0306	1.005623709097295	4.147541184323309	106.6966	107.70225	1.8789000000000016	2.8845000000000027	0.34543507547756486	2.8948999999999927	41.06229617763532	12
37	2198510	109.9255	1.0152833202143432	4.189841112967969	109.5811	110.5964	1.8790500000000065	2.894350000000003	0.348171230611214	2.872150000000005	40.79940407531102	12
38	2255953	112.79765	0.9758742543022615	4.1557681289585915	112.47545000000001	113.45135	1.9039999999999964	2.8798499999999905	0.3447503145846622	2.900649999999999	40.78685945125194	12
39	2313966	115.6983	1.0104278321312044	4.154952849327685	115.3553	116.36575	1.8890499999999975	2.8994500000000016	0.34351866165129386	2.911050000000003	40.45493921063264	12
40	2372187	118.60935	1.0047872404540656	4.122297920200239	118.25475	119.25955	1.9146999999999963	2.9194499999999977	0.3415592178293908	2.927750000000003	40.51298321475835	12
41	2430742	121.53710000000001	1.0072620528650935	4.125923337384165	121.1742	122.1815	1.8192499999999967	2.82650000000001	0.35082180006665675	2.850449999999995	40.104312847988425	12
42	2487751	124.38755	1.0343063707706053	4.04760273672386	124.00075000000001	125.03505000000001	1.8914499999999919	2.9257499999999936	0.3453754230848939	2.895399999999995	39.698660220277475	12
43	2545659	127.28295	1.0002456863162574	4.074356031501701	126.9265	127.92675000000001	1.8985999999999876	2.898849999999996	0.3447800303406404	2.900400000000019	40.066222725345206	12
44	2603667	130.18335000000002	0.9962284160257318	4.083704220616276	129.8253	130.82155	1.9045500000000004	2.900800000000004	0.3424540255470714	2.920099999999991	39.43433118231345	12
45	2662069	133.10345	1.046738580962806	4.030521715182552	132.7261	133.77285	1.9318499999999972	2.9786	0.33679105482958366	2.9692000000000007	39.87882017773367	12
46	2721453	136.07265	0.9955456583827036	4.069083828192298	135.70475000000002	136.7003	1.8728999999999871	2.8684499999999957	0.3497787649311819	2.858949999999993	39.35725473632987	12
47	2778632	138.9316	1.016827788664098	4.034573735205711	138.5732	139.59	1.922600000000017	2.939450000000022	0.34010135020235943	2.9403000000000077	39.67879222396819	12
48	2837438	141.8719	1.005687359898258	4.040270386186961	141.51265	142.5183	1.8996999999999957	2.905399999999986	0.3401476240688465	2.9398999999999944	38.79377144601324	12
49	2896236	144.8118	1.0300493928167038	3.9901836789854244	144.418	145.44805	1.8633500000000254	2.893400000000014	0.3460686600221482	2.8896000000000015	39.17493642515107	12
50	2954028	147.7014	1.0086376280034195	3.929205289404841	147.31145	148.32005	1.9210999999999956	2.9297499999999843	0.34209085933223765	2.9232000000000085	37.32864644188092	12
51	3012492	150.62460000000002	0.9737873358921847	4.059032043431834	150.24120000000002	151.215	1.8725999999999772	2.8463999999999885	0.35361304124896287	2.827949999999987	38.77436281949552	12
52	3069051	153.45255	0.9920178233295912	3.9912780607734675	153.08755	154.0796	1.9227500000000077	2.9147500000000264	0.34328870580157783	2.913000000000011	38.045910305831654	12
53	3127311	156.36555	1.0144783317976167	4.013835132140272	156.00230000000002	157.01680000000002	1.8713500000000067	2.885799999999989	0.34531579129113776	2.8958999999999833	38.62189500892332	12
54	3185229	159.26145	0.9872151021593717	3.9172254003592	158.88815	159.87535	1.900950000000023	2.888200000000012	0.3453813873970323	2.8953500000000076	37.769609490579015	12
55	3243136	162.1568	0.9757036944892025	3.916223608320074	161.77635	162.75205	1.913499999999999	2.889199999999988	0.347379025254454	2.878700000000009	37.83268218151109	12
56	3300710	165.0355	0.9814363873129944	3.9369476469213325	164.66555	165.64695	1.9261999999999944	2.9076499999999896	0.34341838662041935	2.911900000000003	38.4448324867213	12
57	3358948	167.94740000000002	0.9923062436407433	3.9742618310972446	167.5732	168.56550000000001	1.8426000000000045	2.8349000000000046	0.34969314426590814	2.859649999999988	38.41626104025719	12
58	3416141	170.80705	0.9895478413611651	3.8615793946538446	170.40805	171.3976	1.9124500000000069	2.9020000000000152	0.3457695100446044	2.8920999999999992	37.61554486250232	12
59	3473983	173.69915	0.9916432992974297	3.871670710503018	173.3101	174.30175	1.8817999999999984	2.873449999999991	0.3467947495274905	2.883550000000014	37.81588164518328	12
60	3531654	176.58270000000002	1.0071660794062773	3.842288690199524	176.18355	177.19070000000002	1.9130499999999984	2.92025000000001	0.34104085669463263	2.9321999999999946	37.62156934564569	12
61	3590298	179.5149	1.0052664223807166	3.8452815541285545	179.1038	180.10905	1.869100000000003	2.87439999999998	0.3508525717493508	2.850200000000001	37.51972008929006	12
62	3647302	182.3651	0.992079549030657	3.838527266350802	181.97820000000002	182.97025000000002	1.924999999999983	2.917100000000005	0.3416058892855325	2.92734999999999	37.19490918113959	12
63	3705849	185.29245	1.004245553842769	3.7570011100572103	184.89530000000002	185.89955	1.9024499999999875	2.9067000000000007	0.34430519212229604	2.9044000000000096	36.57572431501783	12
64	3763937	188.19685	1.0068524672557135	3.764174487356243	187.80195	188.80880000000002	1.870299999999986	2.8771500000000003	0.34422222987160456	2.9051000000000045	36.73417807556697	12
65	3822039	191.10195000000002	1.0091423834835413	3.7735851658044126	190.6791	191.68825	1.905399999999986	2.9145499999999913	0.34504770284491987	2.898149999999987	36.096791266516156	12
66	3880002	194.0001	1.0047410065306817	3.7730343974078657	193.59365	194.5984	1.9119500000000187	2.91670000000002	0.3439854150184016	2.907100000000014	35.540357379331724	12
67	3938144	196.90720000000002	1.0202554058644455	3.7176186764688524	196.51035000000002	197.53060000000002	1.8822999999999865	2.902549999999991	0.3443585461182206	2.9039499999999805	36.215524264323946	12
68	3996223	199.81115	0.9949225248648552	3.669876639784725	199.4129	200.40785	1.8610999999999933	2.8559999999999945	0.3455126544009675	2.8942499999999995	35.281785442907264	12
69	4054108	202.7054	1.0479350011437898	3.661412368789456	202.26895000000002	203.31685000000002	1.9222000000000037	2.970150000000018	0.3380948356013857	2.9577500000000043	35.293072550711386	12
70	4113263	205.66315	1.0229828273130814	3.6366198924651556	205.23905000000002	206.26205000000002	1.8632000000000062	2.8861499999999864	0.3431237990667032	2.9144000000000005	35.319175782364454	12
71	4171551	208.57755	1.0355409712470602	3.6186376340241786	208.12525000000002	209.16080000000002	1.9219500000000096	2.9575000000000102	0.34240126003663457	2.92055000000002	35.39295349719507	12
72	4229962	211.49810000000002	0.9986128587266896	3.6645347289474053	211.08270000000002	212.08135000000001	1.8935500000000047	2.8921499999999867	0.345172758965863	2.8970999999999947	34.77566060255661	12
73	4287904	214.39520000000002	1.0364055585460272	3.582606174914268	213.97490000000002	215.0113	1.8603999999999985	2.896800000000013	0.34422222987160456	2.9051000000000045	34.627053462828506	12
74	4346006	217.30030000000002	1.0299036809457933	3.618882554632844	216.8717	217.9016	1.8787499999999966	2.9086499999999944	0.3404718940451481	2.9370999999999867	35.038972194461294	12
75	4404748	220.2374	1.0517062737192027	3.532866976864426	219.7803	220.83200000000002	1.854249999999979	2.90594999999999	0.34428741113081196	2.9045500000000004	34.23152674843969	12
76	4462839	223.14195	1.0681184093464633	3.4799277630254792	222.68630000000002	223.7544	1.7724000000000046	2.8405500000000075	0.34814092744743086	2.872399999999999	34.01296451298316	12
77	4520287	226.01435	1.0786197406485212	3.418173426803534	225.5268	226.60545000000002	1.887900000000002	2.9664999999999964	0.34098271217649134	2.932700000000011	33.390669738159694	12
78	4578941	228.94705000000002	1.0409477582056075	3.3978483471636807	228.49335000000002	229.5343	1.8521000000000072	2.8930500000000166	0.34243643523671136	2.9202499999999816	33.07694344812356	12
79	4637346	231.8673	1.0544690581418108	3.4624591325300926	231.3864	232.44085	1.8062500000000057	2.860749999999996	0.3447265456676468	2.9008500000000197	33.92830204045447	12
80	4695363	234.76815000000002	1.0868238435855602	3.348235483123851	234.24710000000002	235.33395000000002	1.8491500000000087	2.935949999999991	0.3462064429019051	2.8884499999999775	32.45033057995021	12
81	4753132	237.6566	1.0475175006689503	3.335585769318417	237.18310000000002	238.2306	1.8422499999999786	2.8897499999999923	0.34493463488668846	2.8991000000000042	32.03352613140265	12
82	4811114	240.5557	1.0829116370681673	3.373187406314731	240.07285000000002	241.15575	1.850500000000011	2.933450000000022	0.3406922867266275	2.935200000000009	32.81021827421061	12
83	4869818	243.4909	1.063675280631194	3.4047281813750843	243.00625000000002	244.06995	1.8590999999999838	2.9227499999999793	0.336955606098897	2.9677499999999952	31.802538812432708	12
84	4929173	246.45865	1.1099016614378896	3.3076145765950358	245.929	247.0389	1.8634999999999877	2.973399999999998	0.3387132284451374	2.952349999999996	31.90899972475737	12
85	4988220	249.411	1.0678216201019939	3.3003005171168063	248.9024	249.9702	1.8573000000000093	2.9251000000000147	0.34081420513606814	2.9341500000000167	31.675959923156576	12
86	5046903	252.34515000000002	1.0617810010832736	3.282713738660661	251.82755	252.88930000000002	1.829499999999996	2.891300000000001	0.34950981248798796	2.8611499999999808	30.907058946913047	12
87	5104126	255.2063	1.0422074623883701	3.2760945128387604	254.71880000000002	255.76100000000002	1.8027999999999906	2.844999999999999	0.3458113599031726	2.891750000000002	31.416768370302638	12
88	5161961	258.09805	1.1015655581829138	3.3040528818184036	257.5638	258.66540000000003	1.8398500000000126	2.9413999999999874	0.34728251432540286	2.8795000000000073	31.31808981805479	12
89	5219551	260.97755	1.0355045401917304	3.2824281247362634	260.50525	261.54075	1.7946999999999775	2.8301999999999907	0.3457874444578907	2.8919500000000085	31.924771760312506	12
90	5277390	263.8695	1.0851657695483883	3.1950660847088272	263.33545000000004	264.42060000000004	1.8006000000000313	2.88575000000003	0.3492351749668211	2.863400000000013	30.234111702368118	12
91	5334658	266.73290000000003	1.076411494426662	3.1636652611266918	266.2212	267.2976	1.844500000000039	2.920950000000005	0.34110483857213625	2.9316499999999905	30.665676539406505	12
92	5393291	269.66455	1.092603544576373	3.235585970877924	269.14215	270.23475	1.8289499999999634	2.921549999999968	0.3402459978564492	2.939050000000009	30.40212900383495	12
93	5452072	272.60360000000003	1.1085621039347724	3.1129128881799453	272.06365	273.17225	1.8094999999999573	2.918049999999994	0.34601477483088844	2.890049999999974	30.03724891286229	12
94	5509873	275.49365	1.1106003253826406	3.150489334624158	274.98175000000003	276.09235	1.8430000000000177	2.9536000000000513	0.33745591982047446	2.9633499999999913	29.908735888411613	12
95	5569140	278.457	1.0942753811325878	3.112284727573524	277.93530000000004	279.0296	1.8056499999999573	2.8998999999999455	0.3405240665383976	2.936650000000043	30.015626665324824	12
96	5627873	281.39365000000004	1.1205825632832944	3.064316087383826	280.83525000000003	281.9558	1.8104999999999905	2.931100000000015	0.34272984320110195	2.9177499999999554	28.804494877430056	12
97	5686228	284.3114	1.1291274082268123	3.066039889490927	283.7663	284.89545000000004	1.7554499999999962	2.88454999999999	0.339408749957573	2.946300000000008	29.127280309162547	12
98	5745154	287.2577	1.1494794178737793	2.9964420088126467	286.65090000000004	287.80035000000004	1.7933499999999754	2.9428500000000213	0.348225789601974	2.8717000000000326	28.069533596619568	12
99	5802588	290.12940000000003	1.0984498543937224	3.055284884350968	289.59375	290.6922	1.7939000000000078	2.8923500000000217	0.3395874013074116	2.944749999999999	29.620537743738005	12
100	5861483	293.07415000000003	1.1028325069515967	3.077792836297359	292.48605000000003	293.5889	1.7586999999999762	2.8615499999999656	0.3470776065528278	2.8811999999999784	28.230695105082262	12
101	5919107	295.95535	1.134551396283228	2.931148130240228	295.3476	296.48215	1.7816500000000133	2.9162000000000035	0.3409303990590307	2.933150000000012	28.0600834982738	12
102	5977770	298.8885	1.1423081086453983	2.888717793915557	298.2638	299.40615	1.731299999999976	2.8736000000000104	0.34771723634340534	2.8759000000000015	27.270544209494414	12
103	6035288	301.7644	1.18835803105128	2.9256282894811747	301.1374	302.3258	1.7574999999999932	2.945850000000007	0.3419680259895732	2.9242499999999723	27.70261314745558	12
104	6093773	304.68865	1.1190429026326165	2.9661516352912862	304.08325	305.20230000000004	1.7729999999999677	2.8920499999999834	0.34500603760565657	2.8985000000000127	26.98676598547798	12
105	6151743	307.58715	1.1273519178385847	2.9475474369349577	306.9753	308.10265000000004	1.8028999999999655	2.930250000000001	0.32934821987287344	3.036299999999983	27.505716928764596	12
106	6212469	310.62345	1.1900749090171885	2.8282873278663843	309.90555	311.09565000000003	1.7229000000000383	2.9129500000000235	0.35057582078563637	2.852450000000033	26.325660027019584	12
107	6269518	313.4759	1.1927938304785175	2.803916155582428	312.81855	314.01135	1.778250000000014	2.971049999999991	0.33444256785003634	2.9900499999999965	26.783896966204846	12
108	6329319	316.46595	1.203772976782825	2.8036881955778448	315.7896	316.99335	1.7454999999999927	2.9492500000000064	0.3368421052631579	2.96875	26.54691176772254	12
109	6388694	319.4347	1.1771895352690946	2.747177476622497	318.73885	319.91605000000004	1.7796000000000163	2.956799999999987	0.33607232276385895	2.9755499999999984	26.07740355876365	12
110	6448205	322.41025	1.1969105979938992	2.83851541631493	321.6956	322.89255	1.7418499999999995	2.9387500000000273	0.3457874444578907	2.8919500000000085	25.552829601327495	12
111	6506044	325.3022	1.156619951975718	2.6486785987256347	324.63435000000004	325.791	1.7588499999999954	2.9154499999999643	0.3391440005426305	2.948599999999999	25.412238829463675	12
112	6565016	328.2508	1.226517020224128	2.7496928304419583	327.5498	328.7763	1.7099000000000046	2.936399999999992	0.33812913151532636	2.9574499999999944	24.225659882681978	12
113	6624165	331.20825	1.2268676506150515	2.564287716952826	330.48625000000004	331.7131	1.6960500000000138	2.9229500000000144	0.3397604688694496	2.9432499999999777	24.4169503085327	12
114	6683030	334.1515	1.2787869671639522	2.537021745515883	333.40915	334.68795	1.664449999999988	2.9431999999999903	0.3295978905735012	3.033999999999992	22.85782637444882	12
115	6743710	337.1855	1.282924260202842	2.5420010707906826	336.3524	337.63530000000003	1.723099999999988	3.006050000000016	0.34123869646817345	2.930500000000052	22.7302073878979	12
116	6802320	340.11600000000004	1.233658957863273	2.496170347834447	339.3584	340.59205000000003	1.670500000000004	2.9041500000000156	0.34075613786993614	2.9346499999999764	22.424312227338707	12
117	6861013	343.05065	1.266463611505041	2.525185922968312	342.26255000000003	343.52905000000004	1.6563500000000317	2.922799999999995	0.3434478731990442	2.9116500000000087	21.916278560172067	12
118	6919246	345.9623	1.2960685856842435	2.3795507248052594	345.1854	346.48145	1.679550000000006	2.9756499999999733	0.33863867253640656	2.9529999999999745	20.356915013520517	12
119	6978306	348.9153	1.2468780298076105	2.3079496574725766	348.161	349.40790000000004	1.5941500000000133	2.841000000000008	0.3479652730657475	2.8738500000000045	21.02113865944127	12
120	7035783	351.78915	1.299723514968576	2.234856203531347	351.00205	352.30175	1.6190500000000156	2.918800000000033	0.3389485815001833	2.950300000000027	19.200610519486517	12
121	7094789	354.73945000000003	1.3496009877130855	2.3129263383209206	353.92085000000003	355.27045000000004	1.6394000000000233	2.988999999999976	0.33974892554402186	2.9433500000000095	20.54255624138245	12
122	7153656	357.68280000000004	1.2924974379113876	2.329906742498899	356.9098	358.20230000000004	1.5938999999999623	2.8863999999999805	0.34719208402048557	2.8802499999999895	20.867360652499173	12
123	7211261	360.56305000000003	1.2723968968450092	2.2104538264653044	359.79625000000004	361.06865	1.5509999999999877	2.8233999999999924	0.3522491105709999	2.838899999999967	18.816730993004676	12
124	7268039	363.40195	1.336865704699885	1.9426766487772777	362.6196	363.9565	1.5828000000000202	2.919650000000047	0.33736484320968707	2.964150000000018	16.151741314893968	12
125	7327322	366.3661	1.387830368535826	2.2685866132161188	365.53925000000004	366.9271	1.570950000000039	2.9587999999999965	0.3520568923938138	2.8404499999999757	20.46745769023384	12
126	7384131	369.20655	1.302640906458255	1.902984607439734	368.49805000000003	369.8007	1.4971500000000333	2.7998000000000047	0.35090797438371435	2.8497500000000286	15.776020194236503	12
127	7441126	372.0563	1.3484035424353555	2.336591396840756	371.29785000000004	372.64625	1.5991999999999962	2.947599999999966	0.34813486744764743	2.872450000000015	20.289800034337045	12
128	7498575	374.92875000000004	1.245374463517964	1.9402932562665445	374.24545	375.49085	1.4897499999999582	2.7350999999999885	0.3352442254182203	2.9828999999999724	16.148240972468386	12
129	7558233	377.91165	1.4477808239316103	2.2777049511387624	376.98055	378.42835	1.5935499999999934	3.041300000000035	0.3574875773066877	2.797300000000007	19.672072661560655	12
130	7614179	380.70895	1.3294036750152707	1.7784920994540343	380.02185000000003	381.35125	1.52415000000002	2.8535499999999843	0.3470173855710143	2.8817000000000235	14.395245445017006	12
131	7671813	383.59065000000004	1.3103054338502234	2.368435981489604	382.8754	384.1857	1.5400000000000205	2.8503000000000043	0.3510989396812067	2.848199999999963	21.79182464106505	12
132	7728777	386.43885	1.338334471144434	1.5201477639183096	385.7257	387.06405	1.5194000000000187	2.8577000000000226	0.35679880115602614	2.8027000000000157	11.256213523004032	12
133	7784831	389.24155	1.371546767899953	2.2832068874415015	388.58340000000004	389.95495	1.5065000000000168	2.8780499999999734	0.34237781391765837	2.920749999999998	19.67216593301243	12
134	7843246	392.1623	1.3654193225741387	1.7396180243621426	391.46145	392.8269	1.4855000000000018	2.850900000000024	0.3359650596337995	2.9764999999999873	12.791694266972588	12
135	7902776	395.1388	1.401051282746857	2.046539944871455	394.3124	395.71345	1.4521499999999605	2.8531999999999584	0.3770596885486946	2.6521000000000186	17.374514623009773	12
136	7955818	397.7909	1.3412046436666978	1.6263070172922216	397.16560000000004	398.5068	1.4270500000000084	2.768250000000023	0.3479531655039257	2.8739499999999794	12.621242044445198	12
137	8013297	400.66485	1.462554974473454	1.9717838064549635	399.9338	401.39635000000004	1.4096499999999992	2.8722000000000207	0.3568051665388079	2.8026500000000283	17.710968770934212	12
138	8069350	403.46750000000003	1.3442491276211106	1.5171531687673774	402.80605	404.1503	1.443049999999971	2.7872999999999593	0.3484441966619079	2.869899999999973	11.43396486880711	12
139	8126748	406.3374	1.2484014928450342	2.09148464661469	405.5933	406.8417	1.5457499999999982	2.794150000000002	0.35989347153242124	2.77860000000004	17.625853669195322	12
140	8182320	409.11600000000004	1.3494264157388827	1.7264585016849505	408.38750000000005	409.7369	1.4240500000000225	2.7735000000000127	0.36313457767449203	2.7537999999999556	14.246648490333477	12
141	8237396	411.8698	1.2967145463961178	1.6065885620084224	411.16095	412.45765	1.3956000000000017	2.692299999999989	0.36088706039444596	2.7709500000000276	11.975469955603772	12
142	8292815	414.64075	1.392503853049921	2.044009259892732	413.85325	415.24575000000004	4.0043999999999755	5.3969000000000165	0.1857976292222507	5.382200000000012	17.587319000744905	12
143	8400459	420.02295000000004	1.3585321284894367	1.939615823258496	419.25015	420.6087	1.417950000000019	2.776450000000011	0.3689288151851161	2.710549999999955	16.442207790306696	12
144	8454670	422.7335	1.3153638266914525	1.7067736839603906	422.02665	423.34200000000004	1.316500000000019	2.631849999999986	0.3703978072449758	2.699800000000039	12.581041791406953	12
145	8508666	425.43330000000003	1.347848209591955	1.5853993788556409	424.6585	426.00635	1.4805000000000064	2.8283500000000004	0.3541640842202178	2.8235500000000116	12.402476216748038	12
146	8565137	428.25685000000004	1.3346775086394511	1.6936798757461364	427.4868	428.8215	1.427250000000015	2.7619000000000256	0.36439164814343084	2.744299999999953	13.448296669611521	12
147	8620023	431.00115	1.3653593705212699	1.6184706584568858	430.24870000000004	431.6141	1.436550000000011	2.801899999999989	0.3616505732161562	2.765100000000018	10.872049140170436	12
148	8675325	433.76625	1.2982789531716146	1.7097545174230202	433.05060000000003	434.3489	1.4151999999999703	2.713449999999966	0.3573279019492193	2.7985500000000343	14.050724178423396	12
149	8731296	436.56480000000005	1.3436180618710816	1.5876161503286692	435.76410000000004	437.1077	4.003300000000024	5.346950000000049	0.1855167104176924	5.390349999999955	11.053621439556057	12
150	8839103	441.95515	1.5167137832014823	1.5553135154961026	441.11105000000003	442.62775000000005	3.84495000000004	5.361649999999997	0.19118082838652847	5.230650000000026	12.459205549028843	12
151	8943716	447.18580000000003	1.2730001350258477	1.9920274569475342	446.47270000000003	447.7457	3.938600000000008	5.211599999999976	0.19434457292780213	5.14549999999997	16.982915240302177	12
152	9046626	452.3313	1.3247255421845243	1.4030696055429015	451.68425	453.009	3.9665999999999713	5.291299999999978	0.18650801051905033	5.361700000000042	11.552639585244739	12
153	9153860	457.69300000000004	1.4795956289245749	1.3586871148791424	456.97560000000004	458.45515	16.927400000000034	18.40700000000004	0.05435018913865818	18.399200000000008	10.64962358386862	12
154	9521844	476.09220000000005	1.3836346732364038	1.3686445062234949	475.3826	476.76625	18.44240000000002	19.82605000000001	0.05057248047902257	19.773599999999988	10.7676474968452	12
155	9917316	495.86580000000004	1.3386698652151041	1.3586709826727823	495.20860000000005	496.5473					10.703906691422581	12
0	58676	2.9338	1.4096605982024657	3.069335581999834	2.5962	4.0059000000000005	1.5377999999999998	2.9474500000000003	0.3448038066340252	2.9002000000000003	28.884335760671547	13
1	116680	5.8340000000000005	1.1815780045793989	3.944544297306585	5.54365	6.72525	1.6494500000000007	2.8310000000000004	0.3562712649411262	2.80685	37.902192160068495	13
2	172817	8.64085	1.2183718263210148	4.235759801999116	8.3747	9.59305	1.613100000000001	2.8315	0.3508895048949086	2.8499	41.04198188440621	13
3	229815	11.49075	1.1484578607861318	4.264440765328324	11.2062	12.354650000000001	1.6565999999999992	2.8050499999999996	0.3542581833640356	2.822800000000001	41.29023230608588	13
4	286271	14.313550000000001	1.1418297847547074	4.233483856499554	14.0112	15.15305	1.5688500000000012	2.710700000000001	0.3697199371476108	2.704749999999999	41.290800453882355	13
5	340366	17.0183	1.1731586484144676	4.1857822616238565	16.72195	17.8951	1.6818999999999988	2.8550499999999985	0.34736695845491156	2.878800000000002	40.508540646675954	13
6	397942	19.897100000000002	1.1688798768735404	4.181107465668646	19.57695	20.74585	1.606499999999997	2.7753499999999995	0.36394075044582763	2.7476999999999983	41.69564109195701	13
7	452896	22.6448	1.1681422528926197	4.211846842963325	22.35235	23.520500000000002	1.6747000000000014	2.842850000000002	0.34961367688703954	2.8603000000000023	41.16737653838061	13
8	510102	25.505100000000002	1.1470447655241005	4.2250710282708255	25.1952	26.34225	1.6219499999999982	2.7689999999999984	0.35967988490243696	2.7802499999999988	41.04468552581179	13
9	565707	28.28535	1.162766101764521	4.196025440012193	27.9642	29.12695	1.7173000000000016	2.8801000000000023	0.3499133964343826	2.857849999999999	40.804980433676675	13
10	622864	31.1432	1.1496454208565237	4.214262722354185	30.844250000000002	31.9939	1.63035	2.7799499999999995	0.3604447888694651	2.7743499999999983	41.15668989665727	13
11	678351	33.91755	1.1599903974963819	4.1835434373316644	33.6242	34.7842	1.727400000000003	2.8873999999999995	0.3431826761385079	2.9139000000000053	40.63282837713981	13
12	736629	36.831450000000004	1.1427260279751383	4.147544181136155	36.51165	37.65435	1.6482000000000028	2.7909500000000023	0.36116077071708463	2.7688500000000005	40.67219451658814	13
13	792006	39.600300000000004	1.1659219521497086	4.137432631108965	39.302550000000004	40.4685	1.696950000000001	2.8628500000000017	0.3516916367728781	2.8433999999999955	40.38928479635035	13
14	848874	42.4437	1.1617751610509934	4.103599998139082	42.16545	43.327200000000005	1.6487499999999997	2.810549999999999	0.35479865176512326	2.8185000000000002	40.25277984350747	13
15	905244	45.2622	1.1434024191266507	4.153558739659921	44.975950000000005	46.119350000000004	1.7120999999999995	2.8554999999999993	0.3499133964343826	2.857849999999999	40.81596091620686	13
16	962401	48.12005	1.1188893225060892	4.10938977369922	47.831500000000005	48.9504	1.6307000000000045	2.749600000000001	0.36184031986684206	2.7636500000000055	40.01883053710799	13
17	1017674	50.883700000000005	1.1349709316148424	4.127162745942407	50.581050000000005	51.71605	1.718200000000003	2.8531499999999994	0.3535942859163397	2.828099999999999	40.685782328833284	13
18	1074236	53.711800000000004	1.1358335499311565	4.18844696170067	53.434200000000004	54.57005	1.6604499999999973	2.796299999999995	0.35704084547272175	2.8008000000000024	40.5958016953089	13
19	1130252	56.512600000000006	1.1159700140928501	4.159304392933592	56.2305	57.346500000000006	1.704749999999997	2.820700000000002	0.35475459850648344	2.8188499999999976	41.100127412934675	13
20	1186629	59.331450000000004	1.1333745752429707	4.118328144191359	59.05125	60.1846	1.674750000000003	2.808150000000005	0.3549119818285067	2.8175999999999988	39.8184005588633	13
21	1242981	62.14905	1.121735227477539	4.085908948287724	61.859350000000006	62.981100000000005	1.7345000000000041	2.856200000000001	0.3499562554680663	2.8575000000000017	39.90628169398444	13
22	1300131	65.00655	1.128078229475452	4.092195875047771	64.71555000000001	65.84365	1.6950999999999965	2.8231499999999983	0.3541829000495866	2.8233999999999924	39.644083777506765	13
23	1356599	67.82995	1.133397122087481	4.090992925781499	67.5387	68.6721	1.7241999999999962	2.857599999999991	0.35169782123199733	2.843350000000001	40.06056095865809	13
24	1413466	70.6733	1.1255837856731028	4.07335793499761	70.3963	71.5219	1.6873500000000092	2.8129000000000133	0.3525844439743312	2.836200000000005	39.51316024633114	13
25	1470190	73.5095	1.1259927152467892	4.039130252430837	73.20925	74.3352	1.7325500000000034	2.858549999999994	0.3500052500787509	2.8571000000000026	39.77888066010513	13
26	1527332	76.3666	1.1079479385915796	4.02508768441448	76.0678	77.17575000000001	1.6987000000000023	2.8066500000000048	0.35479865176512326	2.8185000000000002	39.22320226493234	13
27	1583702	79.1851	1.1294984772146563	4.034753498868781	78.87445000000001	80.00395	1.706000000000003	2.835499999999996	0.35351303579319493	2.8287499999999994	39.31055374027878	13
28	1640277	82.01385	1.0886136141307885	3.9888283993044524	81.70995	82.79855	1.6956500000000005	2.7843000000000018	0.3577369560162414	2.795349999999999	39.396117686604434	13
29	1696184	84.8092	1.1324590394552099	3.989866734428425	84.49425000000001	85.6267	1.7401499999999999	2.8725999999999914	0.34844419666190446	2.8699000000000012	39.45054580879696	13
30	1753582	87.6791	1.1214092347515632	3.94777543878147	87.3668	88.4882	1.6504499999999922	2.7718500000000006	0.3605812569862629	2.773299999999992	38.420715826626164	13
31	1809048	90.4524	1.1216912624180666	3.95636327706395	90.13865	91.26035	1.756299999999996	2.878	0.3466204506065852	2.885000000000005	38.92225713134029	13
32	1866748	93.3374	1.0915266316514463	3.973801048137311	93.01665	94.10820000000001	1.6787499999999937	2.7702500000000043	0.36153943491386276	2.7659500000000037	38.692883824444436	13
33	1922067	96.10335	1.1063687831953635	3.9390154598994584	95.78695	96.89330000000001	1.7193999999999932	2.825800000000001	0.3576665832111302	2.795900000000003	38.915759265369886	13
34	1977985	98.89925000000001	1.1102034686053406	3.995686566844796	98.61275	99.72295000000001	1.700099999999992	2.810299999999998	0.35305747775737983	2.8323999999999927	38.744430785750026	13
35	2034633	101.73165	1.0895373898218152	3.9713130977903432	101.42305	102.51255	1.7026000000000039	2.7921500000000066	0.3575067479398671	2.797150000000002	39.298954612839836	13
36	2090576	104.5288	1.0656515025984263	3.9408194884140144	104.21520000000001	105.28085	1.6839000000000084	2.7495499999999993	0.3626144501858397	2.7577500000000015	38.476622930769366	13
37	2145731	107.28655	1.1294169167846209	3.9073701194065222	106.96470000000001	108.09410000000001	1.7270499999999913	2.8564499999999953	0.35275235021253293	2.834850000000003	38.65842983658218	13
38	2202428	110.12140000000001	1.1133948613133982	3.9174510348358424	109.82115	110.93455	1.636499999999998	2.7498999999999967	0.360633272025678	2.772899999999993	38.123918405599	13
39	2257886	112.8943	1.113075793947815	3.8320864744543996	112.5711	113.68415	1.6739000000000033	2.787000000000006	0.35619512368875633	2.807450000000003	37.84700613635522	13
40	2314035	115.70175	1.0960077800913015	3.805819706979662	115.35805	116.45410000000001	1.693249999999992	2.7892499999999956	0.3597186999766184	2.7799499999999995	37.11403587118069	13
41	2369634	118.4817	1.1250753330404406	3.8430364986134578	118.1473	119.2724	1.7430999999999983	2.86815	0.3489548801339982	2.865700000000004	38.021219351597836	13
42	2426948	121.34740000000001	1.1048622638458618	3.8490701285097586	121.01545	122.1203	1.7280500000000103	2.8329000000000093	0.3524477496211188	2.837299999999999	37.77355600464072	13
43	2483694	124.1847	1.144238210186595	3.8325962614362936	123.84840000000001	124.99260000000001	1.7495499999999993	2.893799999999999	0.3460506964270258	2.8897500000000065	37.831111809361644	13
44	2541489	127.07445000000001	1.0945416985725054	3.8118416139832547	126.74220000000001	127.83675000000001	1.7082499999999925	2.8027999999999906	0.35370059244849333	2.8272499999999923	37.21035676954231	13
45	2598034	129.9017	1.1405903080536286	3.781540915332556	129.54500000000002	130.6856	1.7680000000000007	2.908600000000007	0.34530982924428955	2.895949999999999	37.16143723923197	13
46	2655953	132.79765	1.133402134145517	3.810923360847376	132.45355	133.58695	1.7720500000000072	2.905450000000002	0.34392034804739346	2.9076499999999896	37.032923307183005	13
47	2714106	135.7053	1.1169596984210657	3.7836614783976046	135.35905	136.476	1.7737999999999943	2.890749999999997	0.3462124359506971	2.8884000000000185	36.81005531628031	13
48	2771874	138.5937	1.115100288228388	3.78270366141615	138.24975	139.36485000000002	1.7849999999999966	2.900100000000009	0.34253613756251333	2.919399999999996	36.959371963354975	13
49	2830262	141.5131	1.148696282980661	3.763189256068813	141.1499	142.2986	1.7890999999999906	2.9377999999999815	0.3436189952580575	2.9102000000000032	37.087159673198755	13
50	2888466	144.4233	1.1005823922115612	3.742433918149537	144.08765	145.18825	1.7920000000000016	2.89255	0.34281208755420844	2.917049999999989	36.53067415244569	13
51	2946807	147.34035	1.1488382408426143	3.7544177429242467	146.9802	148.12905	1.8238999999999805	2.9727000000000032	0.33725675356648943	2.9651000000000063	36.90932555723194	13
52	3006109	150.30545	1.1200147706261372	3.7570638644185124	149.95295000000002	151.07295000000002	1.7474499999999864	2.867500000000007	0.34819547694075476	2.8719499999999982	36.683723970485204	13
53	3063548	153.1774	1.135292718158057	3.763473187312975	152.82045	153.9557	1.7861000000000047	2.9214000000000055	0.34150089643985415	2.9282499999999914	36.374437193205786	13
54	3122113	156.10565	1.1548613774540601	3.6796270253606664	155.7418	156.89665	1.729600000000005	2.884449999999987	0.34575755480257214	2.8922000000000025	35.874249571078394	13
55	3179957	158.99785	1.1091798255081755	3.7081348098356877	158.62630000000001	159.7355	1.7777499999999975	2.886950000000013	0.34664448141985427	2.8848000000000127	35.62924569824452	13
56	3237653	161.88265	1.1231873408744113	3.714319970733399	161.51325	162.6364	1.7729500000000087	2.8961500000000058	0.3464463268028205	2.8864499999999964	35.787272351210056	13
57	3295382	164.7691	1.1579468499059558	3.686979034279112	164.4094	165.56735	1.7814499999999782	2.939399999999978	0.3371316836356296	2.9661999999999864	36.38333939417957	13
58	3354706	167.7353	1.1449883440667532	3.7409926949600845	167.3488	168.49380000000002	1.7130500000000097	2.85805000000002	0.3503485968538667	2.8543000000000234	35.87866610216223	13
59	3411792	170.58960000000002	1.0940270861373516	3.666481722130804	170.20685	171.30085	1.7444500000000005	2.838499999999982	0.3481772918770251	2.872099999999989	36.1996852533771	13
60	3469234	173.4617	1.1350448926163372	3.6109574987546402	173.04535	174.18040000000002	1.778649999999999	2.9137000000000057	0.34771723634340534	2.8759000000000015	34.92481925965683	13
61	3526752	176.3376	1.1619110949348193	3.5792646146678067	175.959	177.1209	1.7715499999999906	2.9334499999999935	0.3373989911770155	2.963850000000008	35.082984539453825	13
62	3586029	179.30145000000002	1.175453966256953	3.5649580355370567	178.8925	180.06795	1.7127999999999872	2.8882499999999993	0.34535753138436737	2.895549999999986	34.823275819607105	13
63	3643940	182.197	1.160694276666036	3.520154864108843	181.7807	182.94140000000002	1.7667999999999893	2.927500000000009	0.3380434047731723	2.958200000000005	34.13570181489266	13
64	3703104	185.1552	1.1599484355300664	3.5279702230899375	184.70825000000002	185.86815	1.798249999999996	2.958200000000005	0.343200343200344	2.913749999999993	33.68286321618787	13
65	3761379	188.06895	1.1459438226791099	3.5856457295744484	187.66645	188.81235	1.7803499999999985	2.9262999999999977	0.33874764993817696	2.952050000000014	35.285962694104846	13
66	3820420	191.02100000000002	1.1630576325664763	3.486447319853024	190.5927	191.75575	1.8212000000000046	2.984250000000003	0.33540164346805496	2.9814999999999827	33.85318051540867	13
67	3880050	194.0025	1.169411139867059	3.4839872506280862	193.57695	194.74635	1.7685999999999922	2.937999999999988	0.33711463583191403	2.966350000000005	34.38585048748678	13
68	3939377	196.96885	1.178494100467791	3.4521067340532134	196.51495	197.69345	1.7897000000000105	2.9682000000000244	0.33838657282078827	2.955200000000019	33.2721488655347	13
69	3998481	199.92405000000002	1.1974612601258792	3.392410862524706	199.4832	200.68065	1.7309000000000196	2.9283499999999947	0.3369726378218116	2.967599999999976	33.228383788367545	13
70	4057833	202.89165	1.1751147349057487	3.4308441057741454	202.41155	203.58665000000002	1.746849999999995	2.921999999999997	0.33881077418261785	2.95150000000001	32.63377805042785	13
71	4116863	205.84315	1.1932459102588706	3.3490329216495063	205.33350000000002	206.52675000000002	1.7592499999999802	2.9524999999999864	0.34507151607170483	2.8979500000000087	32.67231408133562	13
72	4174822	208.74110000000002	1.2016182793981396	3.406657550088539	208.286	209.48765	1.7281999999999869	2.9298	0.33428046130703637	2.991500000000002	33.46132566991683	13
73	4234652	211.73260000000002	1.2001841783623213	3.2597961839069214	211.21585000000002	212.416	1.7092500000000257	2.909450000000021	0.3493571827836805	2.8623999999999796	31.567495546961027	13
74	4291900	214.595	1.1869597521042918	3.4319647606809696	214.12525000000002	215.31225	1.7688499999999863	2.955799999999982	0.33385080207655177	2.995350000000002	33.43548039885569	13
75	4351807	217.59035	1.2061520722917747	3.2544423328114576	217.08105	218.2872	1.779449999999997	2.985600000000005	0.3365020610751225	2.9717500000000143	31.511473953842085	13
76	4411242	220.56210000000002	1.1980239137480968	3.3213634558665426	220.06665	221.2647	1.7163500000000056	2.914350000000013	0.33751856352099513	2.962799999999987	32.55280276074552	13
77	4470498	223.5249	1.2446634523835034	3.180314644250064	222.98105	224.22570000000002	1.7469499999999982	2.991649999999993	0.33723969311187957	2.9652499999999975	31.214501548013267	13
78	4529803	226.49015	1.1981185257316567	3.198507330245203	225.97265000000002	227.17075	1.766900000000021	2.9650000000000034	0.3379748546708096	2.958800000000025	31.186386366938564	13
79	4588979	229.44895000000002	1.2267129740226084	3.206729697003464	228.93765000000002	230.16435	1.7429500000000075	2.9696500000000015	0.3290610243669689	3.03895	31.010259364732143	13
80	4649758	232.48790000000002	1.265547851882875	3.0125368977537867	231.90730000000002	233.17285	1.7652999999999963	3.0308499999999867	0.33150453332449376	3.016549999999995	28.94996617712235	13
81	4710089	235.50445000000002	1.2327530020046513	3.176628143822956	234.93815	236.17095	1.762299999999982	2.995049999999992	0.33604408898447563	2.9757999999999925	30.77601079836643	13
82	4769605	238.48025	1.2431009500493295	3.0620627930990807	237.93325000000002	239.17635	1.68780000000001	2.9309000000000083	0.3265626020508142	3.06219999999999	29.933222187350562	13
83	4830849	241.54245	1.3181358381040396	2.884147820404557	240.86415000000002	242.18225	1.740700000000004	3.0588500000000067	0.34010713374712803	2.94025000000002	27.69137583105205	13
84	4889654	244.48270000000002	1.2840062875760254	3.029816945323038	243.923	245.20700000000002	1.7597499999999968	3.0437499999999886	0.32936991535193433	3.0360999999999763	29.292838222996494	13
85	4950376	247.5188	1.2910673962384929	3.036676212706748	246.96675000000002	248.2578	1.7541999999999973	3.0452999999999975	0.32622702138417875	3.0653500000000236	28.834624180316908	13
86	5011683	250.58415000000002	1.2955685517607258	3.051954909247172	250.01205000000002	251.3076	1.7147500000000093	3.0103500000000167	0.3241386016660742	3.085099999999983	29.221877858497965	13
87	5073385	253.66925	1.3379160200089681	2.857261897801987	253.0224	254.36030000000002	1.78449999999998	3.1223999999999705	0.32856368385602225	3.0435500000000104	27.243068231652178	13
88	5134256	256.7128	1.2814418497219218	2.874894883193008	256.14475	257.4262	1.759050000000002	3.040450000000021	0.3261738180276257	3.0658500000000117	27.906334060544683	13
89	5195573	259.77865	1.3047767659916543	2.886466638385052	259.1852	260.49	1.7067499999999995	3.0115000000000123	0.33025099075297626	3.027999999999963	27.774158510054534	13
90	5256133	262.80665	1.3355383303068113	2.7830104343361306	262.19675	263.5323	1.7113999999999692	3.046949999999981	0.324538344205368	3.081299999999999	26.179498380124173	13
91	5317759	265.88795	1.3281492969965096	2.774277726446556	265.24365	266.5718	1.7341499999999996	3.0622999999999934	0.32934279644968173	3.0363500000000267	26.41069282708289	13
92	5378486	268.9243	1.2855575039606075	2.9855785326080557	268.30595	269.59155000000004	1.7007500000000277	2.9863000000000284	0.3279387410431727	3.049350000000004	29.163421818556472	13
93	5439473	271.97365	1.3959065738752485	2.6844803674731175	271.29225	272.6882	1.7474500000000148	3.143349999999998	0.31991298366844073	3.125850000000014	25.696160769021198	13
94	5501990	275.09950000000003	1.3421856911310461	2.8637460428930552	274.4356	275.7778	1.7863499999999704	3.128499999999974	0.3138633439000705	3.1860999999999535	27.844253564185703	13
95	5565712	278.2856	1.3695687170595396	2.774912320881082	277.56415000000004	278.9337	1.7026500000000055	3.072249999999997	0.3235670026370703	3.0905500000000075	26.822189215116232	13
96	5627523	281.37615	1.349104327890277	2.742797068578078	280.63635	281.98545	1.6850999999999772	3.0341999999999985	0.32469113755539813	3.0798500000000217	25.86369789956312	13
97	5689120	284.456	1.4482659575086088	2.558007815725464	283.67060000000004	285.11885	1.742149999999981	3.1904499999999985	0.31686180072561165	3.1559500000000185	23.859777258868313	13
98	5752239	287.61195000000004	1.3612307221020572	2.75196287041004	286.861	288.22225000000003	1.6436500000000365	3.004850000000033	0.3178336458697521	3.1462999999999965	26.3944174136626	13
99	5815165	290.75825000000003	1.513174582942808	2.5548347992619824	289.8659	291.37905	1.7019000000000233	3.2151000000000067	0.31994368991057826	3.1255499999999756	23.573388747802262	13
100	5877676	293.8838	1.3845167745980436	2.7296171161512994	293.08095000000003	294.46545000000003	1.64934999999997	3.0338499999999726	0.32418588818828603	3.084650000000011	26.078819230236476	13
101	5939369	296.96845	1.4843993272686844	2.5842451922395178	296.1148	297.5992	1.654800000000023	3.1392000000000166	0.3211716341212724	3.1136000000000195	24.09005460185209	13
102	6001641	300.08205000000004	1.4482806858038997	2.4803809098130465	299.25405	300.70230000000004	1.608949999999993	3.0572500000000105	0.31262211801485335	3.1987499999999613	23.226125594197164	13
103	6065616	303.2808	1.60863752872888	2.3783509251490216	302.3113	303.91995000000003	1.6534999999999513	3.262149999999963	0.3125928009877933	3.1990499999999997	22.41402789361242	13
104	6129597	306.47985	1.5204006993424615	2.301938848723303	305.5734	307.0938	1.5667500000000132	3.0871500000000083	0.30444180594878884	3.284700000000044	21.481647294757362	13
105	6195291	309.76455000000004	1.770963958808547	2.2989684298208175	308.66055	310.4315	1.610900000000015	3.3818500000000427	0.30728574501428874	3.2543000000000006	20.690844589796917	13
106	6260377	313.01885000000004	1.5838342238730752	2.2306014822189404	312.04240000000004	313.62625	1.6155499999999847	3.1993999999999687	0.2934616739053927	3.407599999999945	20.432029555491205	13
107	6328529	316.42645	1.8101127595658881	2.3687130055463506	315.24185	317.05195000000003	1.7009499999999775	3.511099999999999	0.3108631114288801	3.2168500000000226	22.32253980159203	13
108	6392866	319.6433	1.526967457023496	2.2571317122883343	318.75295	320.2799	1.4255500000000438	2.9525500000000306	0.2796850746059945	3.575449999999989	20.979532258873896	13
109	6464375	323.21875	2.0296203981215135	1.6597494106453308	321.70545000000004	323.73505	1.6374999999999886	3.667099999999948	0.3146880654551173	3.177750000000003	14.76803893746445	13
110	6527930	326.3965	1.630204294685973	2.5626953054368613	325.37255	327.00275	1.5632000000000517	3.1934000000000538	0.2964675886808644	3.3730500000000347	24.69217064527949	13
111	6595391	329.76955000000004	1.9776209873804824	1.7225165807263938	328.56595000000004	330.5436	1.4085000000000036	3.386099999999999	0.28233434032581395	3.5418999999999987	15.367874841945536	13
112	6666229	333.31145000000004	1.9945465908915272	1.8565414240733897	331.95210000000003	333.94665000000003	1.5182000000000357	3.5127499999999827	0.29036426196663945	3.4439499999999725	17.265337791907896	13
113	6735108	336.7554	1.8568714729842266	1.8698914073029655	335.46485	337.3217	1.4885499999999752	3.345449999999971	0.2976190476190464	3.3600000000000136	17.399772573806636	13
114	6802308	340.1154	2.0427253946428654	1.813089897399788	338.81030000000004	340.853	1.502900000000011	3.5456500000000233	0.27740790057700754	3.6048000000000116	16.21980866378904	13
115	6874404	343.72020000000003	1.9851700216347818	1.797662331650507	342.35595	344.34110000000004	1.512299999999982	3.4975000000000023	0.27650279267820566	3.6166000000000054	16.577859992618084	13
116	6946736	347.33680000000004	2.160403954413673	1.7291202809087238	345.85345	348.01385	1.442950000000053	3.603400000000022	0.315129360602529	3.1732999999999834	16.335111277072958	13
117	7010202	350.5101	1.8984160809190014	1.719690325141281	349.45680000000004	351.3552	5.2739500000000135	7.1723499999999945	0.13955370724423263	7.165700000000016	15.553308829741205	13
118	7153516	357.67580000000004	1.7456021470226348	2.379379397241255	356.6292	358.3748	5.1723499999999945	6.917949999999962	0.14158490138611707	7.0628999999999555	21.61077985446851	13
119	7294774	364.7387	1.8998059355879204	2.3748653375334037	363.54715000000004	365.44695	12.430349999999976	14.330150000000003	0.0657168392828977	15.216800000000033	22.901020454086076	13
120	7599110	379.95550000000003	2.9891330256308897	1.4468047064735075	377.8773	380.8664	5.879300000000001	8.868449999999996	0.13019477137798185	7.6807999999999765	12.113476134258985	13
121	7752726	387.6363	1.6685886215727777	2.414017844886523	386.7457	388.4143	10.498749999999973	12.167349999999999	0.08194202601659317	12.203750000000014	22.982001894831818	13
122	7996801	399.84005	1.760945357874036	2.3643679037361593	398.91310000000004	400.67405					21.44934589702462	13
0	59458	2.9729	1.3638896959085243	2.5530904446714793	2.48315	3.847	1.1024500000000006	2.4663500000000003	0.40559724193875474	2.4655000000000005	19.134010319458767	14
1	108768	5.438400000000001	1.1085769880656553	2.712876911759892	4.949450000000001	6.058050000000001	1.3798999999999992	2.4884499999999994	0.4212921028795316	2.3736499999999996	25.87019548005164	14
2	156241	7.81205	1.0558659747138823	3.713432043125586	7.4379	8.4938	1.5184999999999995	2.57435	0.3861749372465727	2.5895	35.72688818612657	14
3	208031	10.40155	1.0997074010846701	3.8170674121898642	10.01225	11.112	1.5703500000000012	2.6700500000000016	0.3764705882352941	2.65625	37.770518610771546	14
4	261156	13.0578	1.0738924587970133	3.9554502317137334	12.682300000000001	13.756200000000002	1.4549500000000002	2.5287999999999986	0.39345294302801376	2.5416000000000007	38.658325533473345	14
5	311988	15.599400000000001	1.075897076976151	3.823943567318686	15.21115	16.28705	1.4892000000000003	2.5650999999999993	0.38881004685161075	2.5719499999999993	37.05455002794146	14
6	363427	18.17135	1.0757901734655053	3.793583061512983	17.7762	18.852	1.5681000000000012	2.643900000000002	0.38497815248984596	2.597550000000002	36.77724827636857	14
7	415378	20.768900000000002	1.0513903970666463	3.943889898790573	20.42015	21.47155	1.4822999999999986	2.5336999999999996	0.38741670540833734	2.581199999999999	39.43889898790576	14
8	467002	23.3501	1.073356654352369	3.807423183517905	22.9538	24.027150000000002	1.4568999999999974	2.5302499999999988	0.3964871240806455	2.52215	37.27323630130354	14
9	517445	25.87225	1.056044509492282	3.812574949758364	25.4841	26.54015	1.580849999999998	2.6369000000000007	0.3810612555968372	2.62425	37.06358054755214	14
10	569930	28.4965	1.0395257990388607	3.8887165190608144	28.12095	29.160500000000003	1.501149999999999	2.5406499999999994	0.39086165451738347	2.5584500000000006	38.1074186853632	14
11	621099	31.05495	1.0411588174086996	3.834830708349209	30.66165	31.7028	1.5365499999999983	2.5777	0.387724637962119	2.579150000000002	37.17394887018092	14
12	672682	33.634100000000004	1.0362374433349468	3.8388625547280597	33.2393	34.27555	1.4376499999999979	2.4739000000000004	0.4043998705920415	2.4727999999999994	37.14886188562777	14
13	722138	36.1069	1.0479553479803376	3.7568866519106905	35.7132	36.76115	1.4959500000000006	2.5439000000000007	0.3953663068833275	2.529299999999999	36.36162639942497	14
14	772724	38.6362	1.0406779203565035	3.856128751293028	38.25715	39.2978	1.4891500000000022	2.5298500000000033	0.3905944848058743	2.560200000000002	37.66213614783186	14
15	823928	41.196400000000004	1.0174176377967816	3.731061405685253	40.787	41.8044	1.5121000000000038	2.5295500000000004	0.39432176656151396	2.5360000000000014	36.39132346114377	14
16	874648	43.732400000000005	1.0400248768112215	3.68404110943208	43.316500000000005	44.35655	1.4964000000000013	2.5364000000000004	0.389658464355992	2.56635	36.46186298601526	14
17	925975	46.298750000000005	1.0546891174905701	3.6522058397692447	45.85295	46.9076	1.5148500000000027	2.5695499999999996	0.3976380301011996	2.5148499999999956	36.12625359496411	14
18	976272	48.8136	1.0538313973533455	3.6641409704362644	48.4225	49.4763	1.4803500000000014	2.5341999999999985	0.38911262865036306	2.5699499999999986	35.747450462831814	14
19	1027671	51.38355	1.045239441401302	3.5977673634633653	50.956700000000005	52.0019	1.4918500000000066	2.5371000000000024	0.38752179810114307	2.5805000000000007	35.1747107932941	14
20	1079281	53.96405	1.0550674676203402	3.5990101821307725	53.4938	54.54885	1.4600000000000009	2.515099999999997	0.4044898371928401	2.4722500000000025	35.52248221081521	14
21	1128726	56.4363	1.0406466331896955	3.6545312579788742	56.008900000000004	57.04955	1.525500000000001	2.5661500000000004	0.3938713616132974	2.538899999999998	36.079104915060356	14
22	1179504	58.9752	1.0628807954419754	3.6373359750054064	58.575	59.6379	1.5093999999999994	2.572249999999997	0.3855421686746988	2.59375	35.92515275540889	14
23	1231379	61.56895	1.0326642043924308	3.6190012135956238	61.14725	62.1799	1.4781499999999994	2.5108000000000033	0.39103742228131266	2.557299999999998	35.755774178861266	14
24	1282525	64.12625	1.0371583070605062	3.5861717284780035	63.65805	64.6952	1.494100000000003	2.53125	0.39953653761636326	2.502900000000011	34.99541122704076	14
25	1332583	66.62915000000001	1.0759396454213652	3.505094029757938	66.18935	67.26525000000001	1.5053999999999945	2.5813500000000005	0.38528221922558464	2.595499999999987	34.435863400576494	14
26	1384493	69.22465	1.0557863269890893	3.5362942838749127	68.77065	69.82645000000001	1.4795999999999907	2.535349999999994	0.4013968610765448	2.4913000000000096	34.8631312687828	14
27	1434319	71.71595	1.0085430659495993	3.5851372883462282	71.306	72.31455	1.5291999999999888	2.537700000000001	0.38774718883288195	2.5789999999999935	35.47861975828911	14
28	1485899	74.29495	1.054042756109161	3.573409610543422	73.8437	74.89775	1.5103000000000009	2.5643500000000046	0.39862077212843516	2.508650000000003	35.073912359992654	14
29	1536072	76.8036	1.0218699089369039	3.5572233871610592	76.4081	77.42995	1.5204499999999967	2.542349999999999	0.3856239395341669	2.593199999999996	35.17697411227918	14
30	1587936	79.3968	1.0507299843933784	3.488851401940707	78.95045	80.0012	1.4957999999999885	2.5465499999999963	0.39008406311560045	2.5635500000000064	34.39966427684833	14
31	1639207	81.96035	1.0318691611201387	3.458377925495931	81.49695	82.5288	1.4625999999999948	2.4944500000000005	0.3990502603802951	2.5059499999999986	34.099274775765565	14
32	1689326	84.4663	1.0367449105134119	3.337873856969651	83.99145	85.0282	1.4751499999999993	2.5119000000000113	0.40961782656781254	2.4412999999999982	32.75310403130978	14
33	1738152	86.9076	1.0217182385074906	3.5502139855959385	86.50330000000001	87.52505000000001	1.4527999999999963	2.474499999999992	0.39471087428458596	2.5335000000000036	35.2434300646964	14
34	1788822	89.4411	1.0367153140172014	3.4527863094649938	88.97785	90.01455	1.5111500000000007	2.547849999999997	0.4004164330904142	2.497399999999999	34.238887231149505	14
35	1838770	91.9385	1.0501045723342803	3.4533814353827985	91.5257	92.5758	1.5062000000000069	2.5563000000000073	0.38241648979904114	2.6149499999999932	34.39704155214358	14
36	1891069	94.55345	1.0424337702081656	3.4709486456027427	94.08200000000001	95.12440000000001	1.5076999999999998	2.550150000000002	0.39905026038029284	2.505950000000013	34.098465530420135	14
37	1941188	97.05940000000001	1.0429377991266084	3.444026181263048	96.63215000000001	97.6751	1.4693500000000057	2.512299999999996	0.3826359792611299	2.6134500000000003	34.23372448336502	14
38	1993457	99.67285000000001	1.0374865381682292	3.3162497317432518	99.1444	100.1819	1.4788499999999942	2.516300000000001	0.4153255113695371	2.407749999999993	32.589232203719305	14
39	2041612	102.0806	1.0172016795252683	3.42207126196012	101.66075000000001	102.67795000000001	1.4507499999999993	2.467950000000002	0.39811294464239577	2.5118499999999955	33.75659906185999	14
40	2091849	104.59245	1.028453247398464	3.3407741590689994	104.12870000000001	105.15715	1.4904500000000098	2.518900000000002	0.4040567295648301	2.474900000000005	33.13118146731937	14
41	2141347	107.06735	1.0186520960288588	3.4100254240235834	106.64755000000001	107.6662	1.5287500000000023	2.547399999999996	0.38968883346647587	2.5661500000000075	33.8257981824182	14
42	2192670	109.63350000000001	1.026733811753057	3.3799202520836964	109.19500000000001	110.22175	1.5178000000000083	2.544550000000001	0.3860780263691301	2.590149999999994	33.67359713081197	14
43	2244473	112.22365	1.077938286008034	3.27040497253801	111.73955000000001	112.81750000000001	1.5241999999999933	2.6021499999999946	0.39305086078138457	2.5442000000000036	31.97285852485862	14
44	2295357	114.76785000000001	1.0432986545725027	3.3817236616924866	114.34165	115.38495	1.4651000000000067	2.508400000000009	0.38205123307035604	2.617449999999991	33.51367300976386	14
45	2347706	117.3853	1.0903795972662047	3.219420089555694	116.85005000000001	117.94045000000001	1.5321500000000015	2.6225000000000023	0.39835876190096786	2.510300000000001	31.45139363749852	14
46	2397912	119.8956	1.0031115059438627	3.4451802104023557	119.47255000000001	120.47565	1.476150000000004	2.4792499999999933	0.3929118698675879	2.545100000000005	34.35643333393248	14
47	2448814	122.4407	1.06058571423986	3.2371503478590427	121.9518	123.0124	1.5542499999999961	2.6148000000000025	0.39147370275401705	2.5544500000000028	32.121520415650934	14
48	2499903	124.99515000000001	1.032822782759252	3.4160801975914445	124.56665000000001	125.59945	1.5162499999999994	2.5490999999999957	0.38523769165575206	2.595799999999997	34.049667032727925	14
49	2551819	127.59095	1.0564625501684146	3.2338159322713693	127.1157	128.17215000000002	1.5612500000000011	2.6177000000000135	0.38525995415406666	2.595649999999992	32.00007816124334	14
50	2603732	130.1866	1.0631333470604616	3.4100097326898293	129.73345	130.7966	1.5681000000000154	2.6312499999999943	0.36995930447650716	2.703000000000003	33.84775132546868	14
51	2657792	132.8896	1.0618598640550627	3.1536812625483712	132.36465	133.4265	1.576750000000004	2.6385999999999967	0.3925648222662776	2.5473499999999945	30.65865857417807	14
52	2708739	135.43695	1.0636535851028748	3.353398920008054	135.00325	136.0669	1.5195500000000095	2.583200000000005	0.38486702844167	2.598300000000023	33.24076275303576	14
53	2760705	138.03525000000002	1.03270612064444	3.2105487751605573	137.58645	138.6192	1.5924499999999853	2.6251499999999908	0.3828410635324771	2.612049999999982	31.44054764817094	14
54	2812946	140.6473	1.0656875605029752	3.4428744290224174	140.21165000000002	141.2773	1.5710500000000138	2.6367500000000064	0.37461601858095506	2.669399999999996	34.23079345119697	14
55	2866334	143.3167	1.0494673839203315	3.3080995868909646	142.84835	143.89785	1.6983999999999924	2.7478499999999997	0.3689152048401654	2.7106500000000153	32.27904052957986	14
56	2920547	146.02735	1.0740286387602567	3.3717043431474387	145.59625	146.67025	1.5713499999999954	2.645399999999995	0.3761590400421315	2.6584499999999878	33.36044552126847	14
57	2973716	148.6858	1.065355480885296	3.303670313017431	148.2416	149.30695	1.6689000000000078	2.734250000000003	0.36304888453229966	2.75445000000002	32.466488510444776	14
58	3028805	151.44025000000002	1.082889312130795	3.295788421930883	150.97585	152.05875	1.5764499999999941	2.6593499999999892	0.3751922860466026	2.6652999999999736	32.59139790929469	14
59	3082111	154.10555	1.0549517000650057	3.216580993081628	153.63525	154.6902	1.7057999999999822	2.7607500000000016	0.3641329085116063	2.7462500000000034	31.456037423622618	14
60	3137036	156.8518	1.0642866178669501	3.4051717639411443	156.39600000000002	157.46025	1.6326999999999998	2.6970000000000027	0.36335888957523177	2.752100000000013	33.44933677976772	14
61	3192078	159.6039	1.0648611771020107	3.151396007489449	159.09295	160.15785	1.7609999999999957	2.8258500000000026	0.3633192849876479	2.7523999999999944	30.80417769140356	14
62	3247126	162.3563	1.0426392484458629	3.383445171121327	161.9188	162.96145	1.6521999999999935	2.6948500000000024	0.36557056425816403	2.7354500000000144	33.56659949341962	14
63	3301835	165.09175000000002	1.0626061033018166	3.141863985260173	164.6137	165.6763	1.7523999999999944	2.8149999999999977	0.36421911421911474	2.745599999999996	30.66658952885571	14
64	3356747	167.83735000000001	1.0534751114811283	3.443707946457849	167.42865	168.48215000000002	1.791799999999995	2.845249999999993	0.34303552132823556	2.915149999999983	33.96331326428309	14
65	3415050	170.7525	1.0960740339122945	3.209696425576027	170.2739	171.37	1.783299999999997	2.8793500000000165	0.3459489379367598	2.8906000000000063	31.381723153842827	14
66	3472862	173.6431	1.1341636313095225	3.344300123957371	173.1533	174.28745	1.9192999999999927	3.053449999999998	0.32670663377819714	3.0608500000000163	32.782745664449976	14
67	3534079	176.70395000000002	1.108830164157576	3.3896747209248588	176.2067	177.31555	1.734250000000003	2.843050000000005	0.35018297060214	2.855649999999997	31.45273086214531	14
68	3591192	179.55960000000002	1.162906857072818	3.303069850933362	179.0498	180.2127	1.9358000000000004	3.0986999999999796	0.32014342425406767	3.123599999999982	32.54250274615428	14
69	3653664	182.6832	1.1265604479810922	3.3251820083961725	182.1485	183.27505000000002	1.766999999999996	2.8936000000000206	0.3496381245410979	2.860100000000017	30.814659073428594	14
70	3710866	185.54330000000002	1.157933543428895	3.308039467154238	185.0421	186.20000000000002	1.8909500000000037	3.0489000000000033	0.3250763929523438	3.0762	32.45230416505853	14
71	3772390	188.61950000000002	1.0972841096221704	3.2308154097205275	188.09095000000002	189.18825	1.807249999999982	2.9044999999999845	0.34722222222222276	2.8799999999999955	30.12168316097572	14
72	3829990	191.4995	1.19878860799002	3.239165005948184	190.99545	192.19425	1.810750000000013	3.0095000000000027	0.31932558436582026	3.1315999999999913	31.762703003249005	14
73	3892622	194.6311	1.218467657178757	2.9847563522550544	194.005	195.22345	1.7638499999999908	2.9823499999999967	0.34058785463710245	2.9361000000000104	28.911641512900385	14
74	3951344	197.5672	1.1715502813825618	3.1136963507195823	196.98735000000002	198.15890000000002	1.8465000000000202	3.0180500000000166	0.3254254938331865	3.0729000000000037	30.135017386577	14
75	4012802	200.64010000000002	1.1886755889584077	2.9761151981652674	200.00535000000002	201.19405	1.7981499999999926	2.986799999999988	0.3428532245345777	2.9166999999999916	28.18588787284962	14
76	4071136	203.5568	1.2002291354975663	3.1609086226264544	202.9922	204.19245	1.7337499999999864	2.9339999999999975	0.320795573021091	3.1172500000000127	30.768416097873605	14
77	4133481	206.67405000000002	1.2643067313365173	2.9626859036290014	205.92615	207.19045	1.8143500000000188	3.0786500000000103	0.34337121862445635	2.9122999999999877	26.734740474498132	14
78	4191727	209.58635	1.2068836122124689	3.16717995570977	209.00480000000002	210.2117	1.5772499999999923	2.784099999999995	0.3417226237463035	2.9263500000000136	30.840895625015527	14
79	4250254	212.51270000000002	1.2607376301020385	2.7763816423006062	211.7889	213.04965	1.7624999999999886	3.0232499999999902	0.3332389156405701	3.0008499999999856	26.46304974934746	14
80	4310271	215.51355	1.2968205290541053	2.9778614335482487	214.81215	216.109	1.6006999999999891	2.897500000000008	0.3428884926621851	2.91640000000001	28.596891286949127	14
81	4368599	218.42995000000002	1.3143694251466078	2.739806789564909	217.7097	219.02405000000002	1.7673999999999808	3.081799999999987	0.33062769668215053	3.024550000000005	26.511709054552284	14
82	4429090	221.45450000000002	1.2534107005025727	2.9542648259286217	220.7915	222.0449	1.8255499999999927	3.0790000000000077	0.328817572011051	3.0411999999999746	28.613882972407236	14
83	4489914	224.4957	1.20407622774872	2.9920718223039273	223.87045	225.07455000000002	1.719850000000008	2.9239000000000033	0.3257541207896264	3.069800000000015	28.83165543733285	14
84	4551310	227.56550000000001	1.3808804645687809	2.7620279499394194	226.79440000000002	228.17525	1.8490999999999929	3.2299999999999898	0.32512923887245354	3.0756999999999834	25.984630976500647	14
85	4612824	230.6412	1.1917766655570363	2.9816056278196434	230.0244	231.21615	1.7855000000000132	2.977300000000014	0.31944289159705225	3.1304500000000246	29.07108435167564	14
86	4675433	233.77165000000002	1.3088097928051372	2.9584359964897295	233.00165	234.31045	2.0758500000000026	3.3846499999999935	0.3085943527233454	3.2404999999999977	26.002124741753946	14
87	4740243	237.01215000000002	1.2429449311842211	2.8895035272000804	236.38635000000002	237.6293	1.8611999999999966	3.104150000000004	0.2886502713312564	3.4643999999999835	28.139879553851692	14
88	4809531	240.47655	1.4854678198069335	2.8017136462655188	239.49045	240.97595	1.7282499999999743	3.2136999999999887	0.33115872437659366	3.0197000000000003	24.7349832172916	14
89	4869925	243.49625	1.3517462165372913	2.714740058333337	242.70415	244.0559	2.126899999999978	3.4786	0.29592803030303055	3.3791999999999973	26.29586386280716	14
90	4937509	246.87545	1.262678637632681	2.833423829470064	246.18280000000001	247.4455	1.5018999999999778	2.7646000000000015	0.30465513039239356	3.2824000000000244	25.66933728310999	14
91	5003157	250.15785000000002	1.771704821940558	2.284693624798372	248.94740000000002	250.71910000000003	1.773300000000006	3.545000000000016	0.3204049919097743	3.1210499999999968	20.8991399883666	14
92	5065578	253.27890000000002	1.40489358550217	2.835713961757058	252.4924	253.8973	1.7169000000000096	3.1218000000000075	0.3010869237948989	3.321300000000008	27.63109005794383	14
93	5132004	256.60020000000003	1.534132366523985	2.532570313614915	255.6142	257.1483	1.6746499999999855	3.208799999999968	0.303154320706955	3.298650000000009	23.484006363835253	14
94	5197977	259.89885000000004	1.6565563075145708	2.5291011989337697	258.82300000000004	260.47955	1.9370000000000118	3.5936000000000377	0.28959066359700614	3.453149999999994	24.446974384053213	14
95	5267040	263.35200000000003	1.504446171117155	2.7425971941417053	262.4166	263.92105000000004	1.7481500000000096	3.2525999999999726	0.286299153986002	3.4928499999999754	26.634773424048685	14
96	5336897	266.84485	1.82410833580927	2.562637130691975	265.6692	267.49330000000003	1.8029500000000098	3.627049999999997	0.29292012068308865	3.4139000000000124	23.865990266170858	14
97	5405175	270.25875	1.5042100859120489	2.643235807992397	269.29625	270.80045	1.7302999999999997	3.234550000000013	0.28389331289301545	3.522449999999992	25.506133834553058	14
98	5475624	273.7812	1.8709510894217063	2.4481346990400716	272.53075	274.4017	2.0618499999999926	3.932799999999986	0.2728252417913713	3.66534999999999	23.023709629500424	14
99	5548931	277.44655	1.5941433495721316	2.5781579718882064	276.46355	278.0577	1.679550000000006	3.2737000000000194	0.2744952718189417	3.6430500000000166	24.395236240261266	14
100	5621792	281.0896	1.9518930102624	2.1263224068830375	279.7373	281.68915000000004	1.778699999999958	3.7305999999999813	0.27246842772093943	3.6701499999999787	20.444845975321957	14
101	5695195	284.75975	1.9005844239731786	2.3730933973049844	283.46785	285.36845	2.091850000000022	3.9924500000000194	0.26414147417356465	3.785850000000039	22.50825369918443	14
102	5770912	288.54560000000004	1.6761138430713676	2.513679139709737	287.46035	289.13645	1.711500000000001	3.3876000000000204	0.2608344092752727	3.833849999999984	24.45121566479177	14
103	5847589	292.37945	2.2121594579258	2.0533000281690654	290.84795	293.06010000000003	2.350400000000036	4.5625499999999874	0.2322260023454825	4.306150000000002	19.024837364699238	14
104	5933712	296.6856	1.90467961579673	2.3046210230080177	295.41045	297.31515	1.9686499999999683	3.873299999999972	0.25273267201617494	3.956749999999999	21.945459657008325	14
105	6012847	300.64235	2.0586125145399943	2.2100551203292262	299.28380000000004	301.3424	1.540300000000002	3.5989000000000146	0.22714882791204796	4.4024	20.7320857716027	14
106	6100895	305.04475	2.8847716881229544	1.7352155635314883	302.8827	305.76745	1.4911500000000046	4.375949999999989	0.2510260690572709	3.9836500000000115	15.1036628340241	14
107	6180568	309.02840000000003	2.4654351357725917	2.3078728487000966	307.2586	309.72405000000003	1.746500000000026	4.211900000000014	0.22658011306347875	4.413449999999955	22.551643605581013	14
108	6268837	313.44185	2.736649158158759	2.0783458724661976	311.47055	314.2072	1.5397500000000264	4.276400000000024	0.2037884268552378	4.907050000000027	18.940399075488635	14
109	6366978	318.3489	3.280490442194976	1.8581183357205706	315.74690000000004	319.0274	4.9906500000000165	8.27109999999999	0.15943114965802088	6.272299999999973	16.230337384876997	14
110	6492424	324.6212	1.3208935557586607	2.8544817072900486	324.01805	325.33895	1.7302500000000123	3.051150000000007	0.2197850502208822	4.5499000000000365	27.04016609273168	14
111	6583422	329.1711	2.874124933722336	1.848563885569476	327.0692	329.9433	5.1291499999999814	8.003299999999967	0.1491847055839834	6.703100000000006	16.343185778145717	14
112	6717484	335.87420000000003	1.4320456869810354	2.957300640853358	335.0725	336.50455	7.122749999999996	8.5548	0.11879024019386548	8.418200000000013	28.995071016047994	14
113	6885848	344.29240000000004	1.473431098511815	2.721558043755312	343.62725	345.1007	5.713349999999991	7.186800000000005	0.13271400132714056	7.534999999999969	25.43812859725879	14
114	7036548	351.8274	1.812580965034012	2.737175219497786	350.81405	352.62665000000004	6.245399999999961	8.057999999999993	0.1271455816910361	7.865000000000008	25.12416276032253	14
115	7193848	359.6924	1.5647613633299713	2.7854665504842835	358.87205	360.43685	7.131500000000017	8.69625000000002	0.11421457492190583	8.755449999999996	24.533671982595905	14
116	7368957	368.44785	1.671721682605194	2.549461155698335	367.5683	369.24005	8.32370000000003	9.995400000000018	0.096106716898444	10.405100000000004	23.70745143918346	14
117	7577059	378.85295	2.0642779682728927	2.2836008003120547	377.56375	379.62800000000004	11.077949999999987	13.14224999999999	0.07811187964521595	12.802149999999983	20.898185540053916	14
118	7833102	391.6551	1.8958625051116107	2.1958628645375455	390.706	392.60185					19.754563189898874	14
0	61780	3.089	1.3435108085644352	2.0393179612141275	2.57185	3.91535	1.2424499999999998	2.58595	0.3970932772108168	2.5183000000000004	17.96572597209208	15
1	112146	5.6073	1.0461181304748717	3.657283955423253	5.1578	6.20395	1.6604	2.7065	0.38211692777990053	2.617000000000001	36.572839554232566	15
2	164486	8.224300000000001	1.0567482573425193	4.247219392504576	7.8643	8.921050000000001	1.7181999999999995	2.7749500000000005	0.3626539012493429	2.7574499999999986	42.47219392504575	15
3	219635	10.98175	1.0682549017786385	4.3069951636948005	10.6393	11.707550000000001	1.7296499999999995	2.79795	0.35543549734311947	2.8134500000000013	43.06995163694803	15
4	275904	13.795200000000001	1.0591943065557543	4.298551279459581	13.4372	14.496400000000001	1.693900000000001	2.7530500000000018	0.3615263643101173	2.76605	42.98551279459579	15
5	331225	16.56125	1.0593461279399956	4.252841882585365	16.190250000000002	17.2496	1.7348500000000016	2.7942	0.36065928517329676	2.7727000000000004	42.3981615985115	15
6	386679	19.33395	1.0563920967949147	4.293490817721029	18.9845	20.040850000000002	1.6929999999999978	2.749399999999998	0.35595422428675694	2.8093499999999985	42.93490817721032	15
7	442866	22.1433	1.0495888787539502	4.173465850070208	21.73385	22.783450000000002	1.7064999999999984	2.7561	0.36859565057132315	2.713000000000001	41.664590572995735	15
8	497126	24.8563	1.031507445586435	4.237592473547394	24.48995	25.52145	1.7665000000000006	2.798000000000002	0.35787778473651227	2.7942500000000017	42.37592473547394	15
9	553011	27.650550000000003	1.040636238647229	4.223910400496088	27.287950000000002	28.3286	1.7143000000000015	2.7548999999999992	0.363583478766725	2.750399999999999	42.23910400496089	15
10	608019	30.40095	1.064850670413609	4.200071947298383	30.042900000000003	31.107750000000003	1.6914500000000032	2.756300000000003	0.36375541086173674	2.7490999999999985	42.00071947298386	15
11	663001	33.15005	1.0264763731482207	4.210223194365696	32.7992	33.82565	1.7549999999999955	2.781499999999994	0.36118686002203226	2.768650000000001	42.102231943656975	15
12	718374	35.9187	1.013863417032099	4.241168618360852	35.58065	36.594550000000005	1.6924999999999955	2.7063500000000005	0.3614675582866437	2.7665000000000006	42.41168618360854	15
13	773704	38.6852	1.0243281158139173	4.221114314558513	38.287	39.311350000000004	1.7316499999999948	2.7560000000000002	0.3697814591576374	2.7043000000000035	42.21114314558511	15
14	827790	41.389500000000005	1.01912108137263	4.218049670690796	41.04305	42.06215	1.7465499999999992	2.7657000000000025	0.35769856741723816	2.795649999999995	42.03927074599375	15
15	883703	44.18515	1.0549384680829303	4.161760365844572	43.80875	44.8637	1.7593000000000032	2.8142500000000013	0.3532320734722709	2.831000000000003	41.53097287951522	15
16	940323	47.01615	1.0595807149735803	4.151713744881313	46.62295	47.68255	1.75535	2.814949999999996	0.355700997741299	2.8113499999999974	41.51713744881313	15
17	996550	49.8275	1.0402956059483464	4.15544297321096	49.43795	50.4782	1.7684500000000014	2.8087500000000034	0.35690704356050446	2.8018500000000017	41.55442973210964	15
18	1052587	52.62935	1.0501427388040816	4.136024179308009	52.24665	53.296800000000005	1.755899999999997	2.806049999999999	0.3540198959181506	2.8247	41.360241793080135	15
19	1109081	55.45405	1.0543298514627037	4.137605315252685	55.0527	56.10705	1.7489000000000061	2.803200000000004	0.3585064620789791	2.789349999999999	41.37605315252685	15
20	1164868	58.2434	1.036357717082475	4.153305867270369	57.855900000000005	58.892250000000004	1.7469499999999982	2.783299999999997	0.3556440714133289	2.811800000000005	41.53305867270371	15
21	1221104	61.055200000000006	1.0503678510562051	4.102885804587565	60.6392	61.689600000000006	1.797699999999999	2.8480500000000006	0.3548553077482657	2.8180499999999995	41.02885804587568	15
22	1277465	63.873250000000006	1.01079719726037	4.114250259901844	63.48725	64.49805	1.729849999999999	2.7406500000000023	0.3568560977785716	2.8022499999999937	41.142502599018485	15
23	1333510	66.6755	1.0674036668251385	4.009670045878295	66.22795	67.29535	1.7615499999999997	2.8289999999999935	0.3591309032142205	2.7845000000000084	40.096700458782955	15
24	1389200	69.46000000000001	1.0404730709171621	4.072885578812425	69.05695	70.09740000000001	1.7509999999999906	2.791499999999999	0.35799309073335017	2.7933499999999896	40.728855788124235	15
25	1445067	72.25335	1.0530766324758762	4.033138620755203	71.8484	72.9015	1.7280000000000086	2.7810500000000076	0.35994528831617434	2.7782000000000124	40.17245599877884	15
26	1500631	75.03155000000001	1.0433113411994768	4.098549623344461	74.62945	75.67275000000001	1.7661499999999961	2.8094499999999982	0.3543334986889667	2.822199999999995	40.98549623344461	15
27	1557075	77.85375	1.0251936465333797	4.090399342510345	77.43895	78.46415	1.753699999999995	2.778899999999993	0.3604382929642445	2.7744	40.59757843870722	15
28	1612563	80.62815	1.0316962213709135	4.089770696360759	80.2178	81.2495	1.7113000000000085	2.743000000000009	0.3591567000682395	2.7843000000000018	40.897706963607604	15
29	1668249	83.41245	1.0511651867018081	3.9848381860465736	82.96085000000001	84.012	1.730950000000007	2.7821500000000015	0.35875726483461406	2.787399999999991	39.848381860465764	15
30	1723997	86.19985	1.0944003166275798	3.985410483445051	85.74300000000001	86.8374	1.7416000000000054	2.8359999999999985	0.3577689528102745	2.795100000000005	39.85410483445055	15
31	1779899	88.99495	1.0558949998774798	3.977528531799102	88.57895	89.63485	1.7516999999999996	2.807549999999992	0.3486142583231657	2.8684999999999974	39.77528531799105	15
32	1837269	91.86345	1.061014848091756	3.9474057271956013	91.38655	92.44755	1.7393500000000017	2.8004000000000104	0.360737347137548	2.772100000000009	39.47405727195603	15
33	1892711	94.63555000000001	1.0572977584012784	3.9690015241762637	94.18690000000001	95.2442	1.7351000000000028	2.7924000000000007	0.3559162173224435	2.8096499999999907	39.5054699038337	15
34	1948904	97.4452	1.0795517337469152	3.9760279486615033	96.97935000000001	98.05890000000001	1.7950500000000034	2.874600000000001	0.35138886448688456	2.8458499999999987	39.41285776951193	15
35	2005821	100.29105	1.051834574630321	3.9958380383941616	99.85390000000001	100.90575000000001	1.7417999999999978	2.7936499999999995	0.3476991011978226	2.8760500000000064	39.9583803839416	15
36	2063342	103.1671	1.0846492727549515	3.7994987743702495	102.64760000000001	103.73225000000001	1.7682499999999948	2.852899999999991	0.3575962380875744	2.796450000000007	37.905399404621576	15
37	2119271	105.96355000000001	1.0631922322594096	3.9153599583395717	105.5005	106.56370000000001	1.789999999999992	2.853200000000001	0.3497604141163306	2.859099999999998	39.1535995833957	15
38	2176453	108.82265000000001	1.0781849414721831	3.8459880889983893	108.3537	109.4319	1.7601999999999975	2.838400000000007	0.3535380318537776	2.828549999999993	38.347195343251315	15
39	2233024	111.6512	1.0560613361011026	3.8534924142335996	111.19205000000001	112.24810000000001	1.742750000000001	2.7988	0.3552271677737912	2.815100000000001	38.534924142335996	15
40	2289326	114.4663	1.0697786952039228	3.7849691194170916	113.99090000000001	115.06065000000001	1.7345499999999987	2.8043499999999995	0.36083497212549864	2.771349999999998	37.52086412243278	15
41	2344753	117.23765	1.037826833495358	3.785619680946958	116.79525000000001	117.83305	1.7670999999999992	2.804949999999991	0.35415154144458405	2.8236500000000007	37.742338910872895	15
42	2401226	120.0613	1.031580756223132	3.8329440598545617	119.6002	120.63175000000001	1.7683999999999997	2.8000000000000114	0.36093264996751584	2.7706000000000017	38.210812762141096	15
43	2456638	122.8319	1.024815483258129	3.899518780408272	122.40015000000001	123.42500000000001	1.735599999999991	2.76039999999999	0.35647446751626405	2.805250000000001	38.99518780408272	15
44	2512743	125.63715	1.0428043868636248	3.7932445886311257	125.16055	126.20335	1.7267000000000081	2.769500000000008	0.35741091532935254	2.7979000000000127	37.85456791219124	15
45	2568701	128.43505000000002	1.0801998316753423	3.7621573890057576	127.93005000000001	129.01025	1.7226499999999874	2.8028499999999923	0.35360053747281817	2.8280499999999904	37.62157389005756	15
46	2625262	131.2631	1.093730718898424	3.642883938721397	130.7329	131.82665	1.7305000000000064	2.824200000000019	0.35479865176512326	2.8185000000000002	36.16229298438418	15
47	2681632	134.0816	1.1080522854893002	3.719803894720698	133.55715	134.6652	1.7295000000000016	2.837549999999993	0.3520197131039356	2.8407499999999857	37.125720360959406	15
48	2738447	136.92235	1.0921144606454531	3.7100289051425364	136.39465	137.48680000000002	1.7848500000000058	2.8769499999999937	0.35395724196516765	2.8252000000000237	36.60327015318737	15
49	2794951	139.74755000000002	1.0868725155414316	3.7403025985722635	139.2716	140.35850000000002	1.820600000000013	2.9074500000000114	0.34218450588557564	2.922399999999982	37.40302598572268	15
50	2853399	142.66995	1.0558456739860123	3.697700389152267	142.17905000000002	143.2349	1.735050000000001	2.7908999999999935	0.34919858923770014	2.8636999999999944	36.67038473003598	15
51	2910673	145.53365	1.109859073696891	3.5733664679422787	144.96995	146.0798	1.7548500000000047	2.864699999999999	0.351598895979465	2.8441500000000133	35.61624140139939	15
52	2967556	148.3778	1.0888638430346036	3.5320951242171823	147.83465	148.92355	1.7276499999999828	2.8164999999999907	0.3576026319553705	2.7964000000000055	34.92728765455569	15
53	3023484	151.1742	1.1031512103545713	3.6287524780695506	150.65120000000002	151.75435000000002	1.7870499999999936	2.890199999999993	0.3417109467101792	2.9264499999999884	36.2137725554692	15
54	3082013	154.10065	1.0937586972268065	3.5358715860937373	153.5414	154.63515	1.7424000000000035	2.8361500000000035	0.3539572419651712	2.8251999999999953	35.18547010044206	15
55	3138517	156.92585	1.087997617020458	3.5528764500406744	156.3775	157.46550000000002	1.7414499999999862	2.8294500000000085	0.3485292067475247	2.8692000000000064	35.36300778105405	15
56	3195901	159.79505	1.1368637766785687	3.442495237087936	159.207	160.34385	1.7507999999999981	2.8876999999999953	0.3530886429037994	2.832150000000013	34.09329680582797	15
57	3252544	162.62720000000002	1.047900006304332	3.5290696930236862	162.09465	163.14255	1.6616500000000087	2.7095500000000072	0.35311981355273964	2.8318999999999903	35.17565862437789	15
58	3309182	165.4591	1.1374648679407082	3.2792354939861283	164.8042	165.9417	1.71844999999999	2.8558999999999912	0.36463081130355424	2.742500000000007	32.555829642611926	15
59	3364032	168.2016	1.0884220245095204	3.427013709633279	167.66015000000002	168.74855	1.7371000000000265	2.825550000000021	0.3494365335895867	2.8617500000000007	34.01066707600622	15
60	3421267	171.06335	1.1069194749244955	3.3702136327761067	170.48565000000002	171.59255000000002	1.6942999999999984	2.8011999999999944	0.3569834895136123	2.801249999999982	33.24525463808527	15
61	3477292	173.8646	1.084798466715147	3.435846435065063	173.28685000000002	174.37165000000002	1.715549999999979	2.8003499999999804	0.3512284214038601	2.847149999999999	34.27472063194814	15
62	3534235	176.71175	1.138208035231009	3.294899345226991	176.0872	177.2254	1.743549999999999	2.881750000000011	0.35369433735365796	2.827300000000008	32.69446868969065	15
63	3590781	179.53905	1.0978857698319247	3.3359961076257676	178.96895	180.06685000000002	1.754700000000014	2.852550000000008	0.3497787649311819	2.858949999999993	33.23518993773845	15
64	3647960	182.398	1.1129187705027173	3.3212822540583	181.82150000000001	182.93445	1.751499999999993	2.864399999999989	0.34829249603817286	2.87115	33.016620849293666	15
65	3705383	185.26915	1.132081971803098	3.351563547009391	184.6859	185.818	1.735449999999986	2.8675499999999943	0.34426370599879424	2.904750000000007	32.959037726751916	15
66	3763478	188.1739	1.161326234317664	3.1954885155224204	187.55345	188.7148	1.7430500000000109	2.904350000000022	0.3454887802518606	2.894450000000006	30.972626125149297	15
67	3821367	191.06835	1.13849343560189	3.2555161155150927	190.45780000000002	191.5963	1.7571499999999958	2.895649999999989	0.33867881394679294	2.9526500000000055	32.40148136279321	15
68	3880420	194.02100000000002	1.175218439133931	3.121261566162847	193.35345	194.52870000000001	1.7104000000000212	2.885600000000011	0.3435658701664572	2.910650000000004	31.024399110559976	15
69	3938633	196.93165000000002	1.2097908605588368	3.0367242557090712	196.2391	197.4489	1.7023499999999956	2.912149999999997	0.3419154101275343	2.9247000000000014	30.17849863866947	15
70	3997127	199.85635000000002	1.2104611006926047	2.950026332672355	199.15120000000002	200.36165	1.7676000000000158	2.978049999999996	0.3449524827954967	2.8989499999999855	28.913605196839157	15
71	4055106	202.7553	1.1691807935724734	3.0464250821581977	202.12925	203.29845	1.7761500000000012	2.9453499999999906	0.32617913758236067	3.065799999999996	30.29849410222932	15
72	4116422	205.8211	1.221454669715278	3.015979706104396	205.07465000000002	206.29610000000002	1.7598000000000127	2.981250000000017	0.34396766703929776	2.9072500000000048	29.004213526229826	15
73	4174567	208.72835	1.1768679380500457	2.9868183346795654	208.05585000000002	209.23275	1.7882999999999925	2.965149999999994	0.3265892650108595	3.0619499999999964	29.483991062610325	15
74	4235806	211.7903	1.235234858608665	2.9380926866953025	211.02100000000002	212.25625000000002	1.7605999999999824	2.99584999999999	0.34068648326377693	2.9352499999999964	27.68665556275967	15
75	4294511	214.72555	1.174968636714248	2.977996014840503	214.01685	215.19185000000002	1.7156000000000233	2.890550000000019	0.33800912624640694	2.958500000000015	29.365976409482286	15
76	4353681	217.68405	1.2676855336789974	2.6129215346791597	216.90740000000002	218.17510000000001	1.7530500000000018	3.0207499999999925	0.3447384297164541	2.900749999999988	24.900260368990175	15
77	4411696	220.5848	1.1466644540926907	2.98135147740156	219.92815000000002	221.0748	1.707950000000011	2.854600000000005	0.33565494671477636	2.9792500000000075	29.490508687313124	15
78	4471281	223.56405	1.2686959103403148	2.7822852250510763	222.7828	224.0515	1.738049999999987	3.0067499999999825	0.33103813559321943	3.0208000000000084	26.87362244389012	15
79	4531697	226.58485000000002	1.3017331308059394	2.74179610622458	225.78955000000002	227.09130000000002	1.7516500000000121	3.0534000000000106	0.3383693978716586	2.9553499999999815	26.61947480699956	15
80	4590804	229.5402	1.2040094701775816	2.9130117056912646	228.84290000000001	230.04690000000002	1.7370499999999822	2.94104999999999	0.3309176346007461	3.0219000000000165	28.733768044598925	15
81	4651242	232.56210000000002	1.2700295594882687	2.666297358325778	231.78395	233.054	1.7332499999999982	3.0032500000000084	0.3358973497699095	2.977100000000007	25.319443258053507	15
82	4710784	235.53920000000002	1.2841158145714087	2.7769387497675844	234.7872	236.07135000000002	1.6683500000000038	2.952449999999999	0.32950014827506746	3.0348999999999933	26.94238963037727	15
83	4771482	238.57410000000002	1.392810987385735	2.4090027944786776	237.73965	239.13250000000002	1.709949999999992	3.102749999999986	0.3392245327182057	2.947900000000004	22.45718706815961	15
84	4830440	241.52200000000002	1.2221041863848456	2.93868535938282	240.8424	242.0645	1.7135000000000105	2.935600000000022	0.327815112276676	3.0505	28.70588876886492	15
85	4891450	244.57250000000002	1.3396815029392486	2.6444394131851645	243.77800000000002	245.1177	1.6912000000000091	3.0308499999999867	0.3275198558912643	3.0532499999999914	25.298938162206042	15
86	4952515	247.62575	1.3581373253608588	2.4534537737763173	246.80890000000002	248.167	1.71550000000002	3.073650000000015	0.3279979008134348	3.0488000000000004	23.2636239416526	15
87	5013491	250.67455	1.295645966169471	2.7037627052055626	249.88255	251.1782	1.6839499999999816	2.9795999999999765	0.3274608684262236	3.0537999999999954	26.038660590160852	15
88	5074567	253.72835	1.4154110200426075	2.4636445643000044	252.8621	254.27755000000002	1.7151000000000067	3.130500000000012	0.3182534252024901	3.1421499999999862	23.59566882748205	15
89	5137410	256.8705	1.3379352047529072	2.352714699409475	255.9926	257.33055	1.743850000000009	3.081750000000028	0.34224891763779725	2.9218500000000063	20.45863988661454	15
90	5195847	259.79235	1.1903679136972876	3.079170443594343	259.07435000000004	260.26475	1.728400000000022	2.9187499999999886	0.32304958811177353	3.0955000000000155	29.930754412677587	15
91	5257757	262.88785	1.3932956177686808	2.128589982682854	261.99315	263.38645	1.6210999999999558	3.0143999999999664	0.33841520161085675	2.9549499999999966	20.031775289508634	15
92	5316856	265.8428	1.304634924870776	2.9103773222832814	265.0075	266.31215000000003	1.6034500000000094	2.908050000000003	0.343678042409872	2.9096999999999866	28.215075601872993	15
93	5375050	268.7525	1.5665777686704883	1.753951915356751	267.91555	269.48215	1.5416500000000042	3.1082000000000107	0.32811628441119317	3.04770000000002	16.053079933350645	15
94	5436004	271.8002	1.293438771656668	2.8501776680674737	271.02375	272.3172	1.6845500000000015	2.977950000000021	0.3283586990428326	3.0454500000000166	27.44135794069732	15
95	5496913	274.84565000000003	1.4957107099263929	1.9193296395543875	274.0017	275.49745	1.689899999999966	3.1855999999999653	0.3219212258760319	3.106349999999964	17.778455260513105	15
96	5559040	277.952	1.3058201938813088	2.840415282049424	277.1873	278.49315	1.6730499999999893	2.9788500000000226	0.32736438930172906	3.0547000000000253	27.037314891854916	15
97	5620134	281.0067	1.6440637452540454	1.6319384911765766	280.16615	281.81025	1.615850000000023	3.259900000000016	0.3211406917370499	3.113900000000001	14.560427902449224	15
98	5682412	284.1206	1.2481374698283152	2.9089695783495166	283.4261	284.67425000000003	1.600149999999985	2.8482999999999947	0.3290123050602092	3.0394000000000005	28.08225386016651	15
99	5743200	287.16	1.605868540413771	1.730998386800815	286.2744	287.88025	1.5638500000000022	3.169749999999965	0.3206464231891504	3.11869999999999	16.089858012967095	15
100	5805574	290.2787	1.4279427428571043	2.5295280613659266	289.4441	290.87205	1.5473499999999945	2.9753000000000043	0.3162555344718555	3.1619999999999777	23.848674392251713	15
101	5868814	293.4407	1.6822813650712372	1.6976827545020363	292.4194	294.1017	1.570449999999994	3.2527000000000044	0.32528787977359763	3.074200000000019	14.781723120779255	15
102	5930298	296.5149	1.4529463601213415	2.528545888728125	295.6721	297.12505	1.5546500000000378	3.007600000000025	0.3116769779800188	3.2084500000000276	24.240397295145307	15
103	5994467	299.72335000000004	1.7384148343322334	1.648580368007691	298.6797	300.41815	1.5185500000000047	3.2569500000000176	0.33244680851064035	3.0079999999999814	13.76417814383472	15
104	6054627	302.73135	1.3501907186929136	2.722122498780621	301.93665000000004	303.28685	1.5799499999999966	2.9300999999999817	0.31601567437744904	3.164400000000001	25.906022460837637	15
105	6117915	305.89575	1.737909299193416	1.5259302172977822	304.86675	306.60470000000004	1.5293500000000222	3.26724999999999	0.32904478299496354	3.039100000000019	13.625456906123656	15
106	6178697	308.93485000000004	1.4116007505506278	2.707984292337514	308.13405	309.54565	1.4972499999999513	2.9088499999999726	0.3238761497603367	3.087599999999952	26.108475812123174	15
107	6240449	312.02245	1.8490164695363493	1.2952530015893622	311.04290000000003	312.8919	1.477899999999977	3.3269500000000107	0.3125634894587926	3.199350000000038	11.170951543337972	15
108	6304436	315.22180000000003	1.4364559732179625	2.527761352205914	314.3698	315.80625000000003	4.707549999999969	6.1440000000000055	0.15720798616569748	6.360999999999989	23.77000059768089	15
109	6431656	321.5828	1.6415257466307842	2.484125568506407	320.5138	322.15535	1.523300000000006	3.164800000000014	0.3093867953715757	3.2321999999999775	23.283933570390865	15
110	6496300	324.815	2.0660672002942766	1.25778741942689	323.67865	325.7447	1.3345999999999663	3.400699999999972	0.2905709719598996	3.4415000000000187	10.447385000705017	15
111	6565130	328.2565	1.7720248721945566	2.0006531151348135	327.0793	328.85135	1.5030499999999734	3.2750500000000216	0.3121244752407271	3.2038499999999885	18.144687348034537	15
112	6629207	331.46035	1.8688834646538366	1.4209437298768517	330.35435	332.22325	1.360149999999976	3.228999999999985	0.3041593795148642	3.287750000000017	12.098875622698287	15
113	6694962	334.7481	1.8740773343536072	1.6500866387738284	333.58340000000004	335.45745	4.821700000000021	6.69580000000002	0.14851779243153307	6.733200000000011	13.668004740736212	15
114	6829626	341.48130000000003	1.7608130276556129	2.5433235090340354	340.2792	342.04	5.084000000000003	6.844800000000021	0.15199878400972774	6.579000000000008	24.359696108544934	15
115	6961206	348.06030000000004	1.599708479980659	2.443117971017031	347.12395000000004	348.72365	4.653849999999977	6.2535499999999615	0.1505751972535091	6.641199999999969	23.088252530395078	15
116	7094030	354.7015	1.882500716526853	1.818861780178782	353.37755000000004	355.26005000000004	8.1678	10.050299999999993	0.09963483831756603	10.036650000000009	16.409178787132056	15
117	7294763	364.73815	2.0492066875463353	1.4847519461897392	363.4278	365.47700000000003	4.530899999999974	6.580100000000016	0.15480834726608403	6.459600000000023	12.939522638177838	15
118	7423955	371.19775000000004	1.8913863514261322	1.7784196083275141	370.0079	371.89930000000004	7.640049999999974	9.531450000000007	0.10274746727493177	9.73259999999999	16.563106455569862	15
119	7618607	380.93035000000003	2.1114145504495596	1.504398201902383	379.5394	381.6508	8.406799999999976	10.518199999999979	0.0965288235066991	10.3596	13.074293643599745	15
120	7825799	391.28995000000003	1.8900111176671461	1.9490564786613653	390.05755	391.9476	10.863749999999982	12.753750000000025	0.08070503922264897	12.390800000000013	16.63116623453636	15
121	8073615	403.68075000000005	1.5723007782260423	2.319744401362289	402.81135	404.38365000000005	9.304200000000037	10.876500000000021	0.08999968500110288	11.111149999999952	22.064282395686234	15
122	8295838	414.7919	1.7482317478759215	1.8920336190610687	413.68780000000004	415.43605					16.309507079889343	15
0	61084	3.0542000000000002	1.6218393506235274	1.8420930555018806	2.5204	4.14225	1.4294000000000002	3.05125	0.34606866002214837	2.8896	15.39082297306717	16
1	118876	5.9438	1.0501595922077227	3.4532397783267044	5.5716	6.6217500000000005	1.5825499999999995	2.6327	0.37954265110541807	2.6347499999999995	33.30408108654409	16
2	171571	8.57855	1.025165366717508	3.817486519332604	8.2043	9.22945	1.5493000000000006	2.5744500000000006	0.38517091959557037	2.5962500000000013	37.78137486470247	16
3	223496	11.174800000000001	1.048010360467239	3.9844611925764966	10.7788	11.8268	1.6514500000000005	2.6995000000000005	0.3665621964406811	2.7280499999999996	39.39455974299559	16
4	278057	13.90285	1.0327731227542098	4.010264437730598	13.4783	14.511050000000001	1.6274499999999996	2.6602499999999996	0.3751782096495838	2.665399999999998	38.953215742719436	16
5	331365	16.56825	1.0691300963146497	4.0444270797670185	16.138550000000002	17.20765	1.6529500000000006	2.722100000000001	0.37036351178681864	2.700050000000001	39.53520681624637	16
6	385366	19.2683	1.0336123864317226	3.967266337126894	18.86065	19.89425	1.5969000000000015	2.6305499999999995	0.3738247883217133	2.6750500000000024	39.67266337126894	16
7	438867	21.943350000000002	1.0522208715947752	3.9776280054595716	21.49115	22.543400000000002	1.6214000000000013	2.6736000000000004	0.37643515904385505	2.6564999999999976	39.07895204998959	16
8	491997	24.59985	1.007282348628895	3.9403459512617687	24.16475	25.172050000000002	1.629999999999999	2.6372999999999998	0.3801269624054433	2.630700000000001	38.77739546191824	16
9	544611	27.23055	0.9975249219890626	3.9781608206919756	26.80205	27.7996	1.6258000000000017	2.6233000000000004	0.3783507689979382	2.643049999999999	39.29780357734322	16
10	597472	29.8736	1.0151978863222233	3.9692064581555826	29.4254	30.4406	1.6157499999999985	2.6309499999999986	0.37770055899682725	2.6476000000000006	38.89281430467925	16
11	650424	32.5212	1.0319435179089778	3.941344232282866	32.05635	33.088300000000004	1.6599999999999966	2.6919499999999985	0.37323181427984853	2.679300000000005	38.84882152218263	16
12	704010	35.200500000000005	1.0171749858642987	3.9641139694275793	34.7483	35.76545	1.5960499999999982	2.6132500000000007	0.3815556021901296	2.6208499999999972	38.71681013431484	16
13	756427	37.82135	1.0565375286317256	3.8601294955944496	37.3615	38.41805	1.6716499999999996	2.728200000000001	0.37016472330186895	2.701500000000003	37.989191299262515	16
14	810457	40.522850000000005	1.0158133901050896	3.884191599018969	40.08975	41.10555	1.6226500000000001	2.6385000000000005	0.3746862003072436	2.6688999999999936	37.88935985299182	16
15	863835	43.19175	1.0448668968068844	3.880701707392916	42.7282	43.7731	1.6287499999999966	2.6736000000000004	0.3739016638624039	2.674500000000002	38.247843500399966	16
16	917325	45.86625	1.0322344800549037	3.8140904377853886	45.4018	46.43405	1.6501999999999981	2.6824000000000012	0.3743145365050247	2.6715500000000034	37.30605176092945	16
17	970756	48.537800000000004	1.0314430988215784	3.7775803680010966	48.084250000000004	49.115700000000004	1.6041000000000025	2.635550000000002	0.37898167623595425	2.6386499999999984	37.25149531370644	16
18	1023529	51.17645	1.0456757271997805	3.7815937186701802	50.719750000000005	51.76545	1.6378000000000057	2.6834500000000006	0.3708992452200356	2.696150000000003	37.24223185419187	16
19	1077452	53.872600000000006	1.029153286167048	3.819145848197003	53.40325	54.4324	1.6079500000000024	2.6370999999999967	0.37630058891042206	2.657449999999997	37.81575764988934	16
20	1130601	56.53005	1.0353247196523008	3.786712434615758	56.0403	57.07565	1.6498500000000007	2.68515	0.3750797044371929	2.6661	37.41310710777543	16
21	1183923	59.19615	1.0500524913108442	3.6413226400631302	58.725500000000004	59.77555	1.584700000000005	2.634750000000004	0.376293508936971	2.657499999999999	36.32528988267221	16
22	1237073	61.85365	1.0437145769141847	3.620590689314078	61.36025	62.40395	1.630500000000005	2.674199999999999	0.37662655593845834	2.655150000000006	35.680810532350336	16
23	1290176	64.50880000000001	1.0329043981193915	3.709012122455654	64.03445	65.06735	1.6408500000000004	2.6737499999999983	0.37100244861616194	2.6953999999999922	37.02170669877387	16
24	1344084	67.2042	1.0517266066808952	3.6952460251695243	66.7082	67.7599	1.6788999999999987	2.730649999999997	0.37563623387111966	2.662149999999997	36.84959774939184	16
25	1397327	69.86635	1.039135212550615	3.607796018261194	69.43885	70.47800000000001	1.6248999999999967	2.664050000000003	0.3704252481849158	2.6996000000000038	35.60058860930263	16
26	1451319	72.56595	1.0282392943213112	3.634508263429332	72.10285	73.1311	1.6439500000000038	2.672150000000002	0.37279352830434825	2.682450000000003	36.0045901110002	16
27	1504968	75.2484	1.0201416930837557	3.6418329395464752	74.77505000000001	75.79515	1.6092999999999904	2.6294499999999914	0.3804306474929612	2.628600000000006	36.18296306173083	16
28	1557540	77.87700000000001	1.0283997101635556	3.6404670828799652	77.4045	78.4329	1.6445499999999953	2.67295	0.37520636349992514	2.6651999999999987	36.195374483590854	16
29	1610844	80.54220000000001	1.0453927816389361	3.6488464888908396	80.0774	81.1228	1.6154000000000082	2.660800000000009	0.38212422858671313	2.6169500000000028	36.48846488890844	16
30	1663183	83.15915000000001	1.0485328109638417	3.53023837568648	82.73825000000001	83.78675	1.6437000000000097	2.6922500000000014	0.3717126661090988	2.690249999999992	35.03993098022702	16
31	1716988	85.8494	1.0166690036061918	3.5415334538946865	85.43050000000001	86.44715000000001	1.6300999999999988	2.646799999999999	0.3739645855537469	2.6740500000000083	34.92731262399293	16
32	1770469	88.52345000000001	1.045241750675172	3.506916218873833	88.07725	89.1225	1.6579499999999996	2.7031999999999954	0.3741254816865579	2.6728999999999985	35.06916218873833	16
33	1823927	91.19635000000001	0.9999483581358335	3.4896001765168556	90.7805	91.78045	1.6084500000000048	2.608400000000003	0.38133007931665663	2.622399999999999	34.780172046822614	16
34	1876375	93.81875000000001	1.0379695430082385	3.4914911043333134	93.38885	94.42685	1.6295000000000073	2.6674500000000023	0.3738527394059491	2.674849999999992	34.914911043333156	16
35	1929872	96.4936	1.0356617835697137	3.458269463986312	96.05635000000001	97.092	1.6019500000000022	2.6376499999999936	0.373134328358208	2.680000000000007	34.50748787634399	16
36	1983472	99.17360000000001	1.030758026023966	3.517838211816983	98.694	99.72475	1.6240000000000094	2.654750000000007	0.37271710771524513	2.6829999999999927	35.178382118169836	16
37	2037132	101.8566	1.0167977030639188	3.516499632882109	101.34875000000001	102.36555	1.6156000000000006	2.632400000000004	0.3921184197627675	2.5502500000000055	34.60460038788803	16
38	2088137	104.40685	1.0337194410422352	3.4806671335182138	103.98110000000001	105.01485000000001	1.6219499999999982	2.6556499999999943	0.3684598378776715	2.7139999999999986	34.80667133518216	16
39	2142417	107.12085	1.031830604648497	3.465782834361839	106.63680000000001	107.66865	1.5880999999999972	2.619950000000003	0.376293508936971	2.657499999999999	34.19305810762652	16
40	2195567	109.77835	1.0732258580582916	3.4003794516652626	109.25675000000001	110.32995000000001	1.6552499999999952	2.728499999999997	0.3781719169534469	2.644300000000001	33.38553621101981	16
41	2248453	112.42265	1.023151080413512	3.435684282802054	111.9852	113.00835000000001	1.6102999999999952	2.6334499999999963	0.37958587181385095	2.634450000000001	34.261474057929476	16
42	2301142	115.0571	1.049804886063561	3.4264757722838013	114.6187	115.66850000000001	1.6643499999999989	2.7141500000000036	0.3701784260013317	2.7014000000000067	33.68390238325138	16
43	2355170	117.75850000000001	1.0060861671307124	3.425890755577857	117.33285000000001	118.33895000000001	1.5996999999999986	2.605800000000002	0.3732666430264474	2.6790499999999895	33.76178824373693	16
44	2408751	120.43755	1.04849059192196	3.395000897163449	119.93865000000001	120.98715	1.644599999999997	2.693100000000001	0.378465323114769	2.642250000000004	33.72155490534455	16
45	2461596	123.0798	1.034245989263896	3.4212724530410448	122.63175000000001	123.66600000000001	1.5829499999999967	2.617199999999997	0.37939145610440805	2.6358000000000033	33.38257404636977	16
46	2514312	125.71560000000001	1.053596218646504	3.3648072062190266	125.2489	126.30250000000001	1.6370000000000005	2.6906000000000034	0.3682088480586184	2.715850000000003	33.28342484765172	16
47	2568629	128.43145	1.0288374791244743	3.3673871929783488	127.93955000000001	128.9684	1.6102499999999793	2.639099999999985	0.38674246819043157	2.5857000000000028	33.45451610822019	16
48	2620343	131.01715000000002	1.0370451027173317	3.4215460920865546	130.57865	131.6157	1.6284499999999866	2.6655000000000086	0.3719892123128454	2.6882499999999823	33.19778480960909	16
49	2674108	133.7054	1.0399717508087867	3.343421343384552	133.2441	134.28405	1.6844000000000108	2.7243500000000154	0.36449126132200993	2.743549999999999	33.26944168640827	16
50	2728979	136.44895	1.0049578972731485	3.3569655162651593	135.9685	136.97345	1.591149999999999	2.5960999999999785	0.38652571362309757	2.5871500000000083	33.5696551626516	16
51	2780722	139.0361	1.0392211894772947	3.3298658177943423	138.5646	139.6038	1.6473000000000013	2.6865000000000236	0.3721137923977139	2.6873500000000092	32.70403335115189	16
52	2834469	141.72345	1.034284579757764	3.3236592221831707	141.25105000000002	142.28535	1.6016500000000065	2.6358999999999924	0.3808653260207203	2.6255999999999915	33.090826430115996	16
53	2886981	144.34905	1.0320169703457038	3.2879608182320155	143.88695	144.919	1.643700000000024	2.675700000000006	0.37664783427495274	2.655000000000001	32.50681416233649	16
54	2940081	147.00405	1.0009300721145236	3.3381228865459	146.56265000000002	147.5636	1.6012499999999932	2.6021499999999946	0.376945983640546	2.6528999999999883	33.38122886545901	16
55	2993139	149.65695	1.0433094467556105	3.2962747417837903	149.16485	150.20815000000002	1.6213500000000067	2.6646499999999946	0.37742258119303207	2.649550000000005	32.74169647902484	16
56	3046130	152.3065	1.056790681310231	3.3143462207836762	151.82945	152.88625000000002	1.6315000000000168	2.6882500000000107	0.3707067524234945	2.6975500000000068	33.06648224482799	16
57	3100081	155.00405	1.0606417190467938	3.229014722870261	154.51775	155.57840000000002	1.6406000000000063	2.7012499999999875	0.3698361625799765	2.7039000000000044	32.02470395291837	16
58	3154159	157.70795	1.0493115958540236	3.321913479206124	157.219	158.2683	1.646250000000009	2.695600000000013	0.37599639043465416	2.6595999999999833	33.019695245166446	16
59	3207351	160.36755	1.0492527279438684	3.2918177393065946	159.9146	160.96385	1.6590499999999793	2.70829999999998	0.3687791566020661	2.71165000000002	31.615808503110976	16
60	3261584	163.07920000000001	1.0345438128211768	3.2477496943983404	162.62285	163.6574	1.6458500000000242	2.68040000000002	0.3696857670979689	2.704999999999984	32.477496943983425	16
61	3315684	165.7842	1.0621420065441403	3.250137847264682	165.30325000000002	166.3654	1.6204500000000053	2.6825999999999794	0.3686364139049639	2.7127000000000123	31.000540805628095	16
62	3369938	168.4969	1.0493186064025852	3.1874560561448746	167.98590000000002	169.0352	1.6149000000000058	2.6642000000000223	0.3762864292299318	2.6575499999999863	31.67403631540684	16
63	3423089	171.15445	1.057818990578712	3.107388015895804	170.6501	171.7079	1.6312499999999943	2.6890499999999804	0.3737549288931226	2.6755500000000154	30.96618171164021	16
64	3476600	173.83	1.0444369577400852	3.16766538108104	173.3391	174.38355	1.6750499999999988	2.719449999999995	0.36938534278959806	2.7072000000000003	31.24745889398099	16
65	3530744	176.5372	1.0397162543267244	3.250001070253834	176.0586	177.0983	1.649550000000005	2.689300000000003	0.3695218387406702	2.7061999999999955	32.50001070253836	16
66	3584868	179.2434	1.0590657918392214	3.1181270783382686	178.74785	179.80695	1.6623500000000035	2.721400000000017	0.36948087936449214	2.7065000000000055	30.992526864961444	16
67	3638998	181.9499	1.056821538508404	3.16067791660144	181.4693	182.5261	1.6315500000000043	2.6883499999999856	0.36897645930189843	2.710199999999986	30.677807623617575	16
68	3693202	184.6601	1.0715093700109515	3.0767824234423955	184.1576	185.22910000000002	1.6596499999999992	2.7311500000000137	0.3629632318246163	2.7550999999999988	30.767824234423955	16
69	3748304	187.4152	1.063385369758564	3.059353682155443	186.88875000000002	187.95215000000002	1.6253499999999974	2.688749999999999	0.37372000896927887	2.6758000000000095	30.50625491657777	16
70	3801820	190.091	1.0766255999080838	3.090357823831937	189.57755	190.65415000000002	1.5859999999999843	2.662649999999985	0.37391564463057253	2.6743999999999915	30.470589738939893	16
71	3855308	192.7654	1.1078009553301615	2.9289281718300373	192.24020000000002	193.348	1.6423000000000059	2.7501000000000033	0.36523676473273636	2.737950000000012	29.03219198845522	16
72	3910067	195.50335	1.0863267108933767	3.068438341074401	194.99030000000002	196.0766	1.6457499999999925	2.7321000000000026	0.3616178783879096	2.7653499999999838	30.608293843151845	16
73	3965374	198.2687	1.0815484103019117	2.9786864569607587	197.72240000000002	198.80395000000001	1.6768000000000143	2.758350000000007	0.36682440115916476	2.7261000000000024	29.526202408408512	16
74	4019896	200.9948	1.0571066297561862	3.0270883785254874	200.48075	201.53785000000002	1.6250500000000159	2.682150000000007	0.3672689878066687	2.7228000000000065	30.048699940802962	16
75	4074352	203.7176	1.0905273574343883	3.0284856629582713	203.16285000000002	204.2534	1.6389000000000067	2.7293999999999983	0.3688675765400204	2.7110000000000127	30.128325458354333	16
76	4128572	206.42860000000002	1.1053873127749656	3.0289129013342873	205.89225000000002	206.99765000000002	1.6371000000000038	2.742449999999991	0.3604902667627973	2.774000000000001	30.14924813837255	16
77	4184052	209.20260000000002	1.1068763697143644	2.985461873600297	208.63475	209.7416	1.6315500000000043	2.7384500000000003	0.3698361625799765	2.7039000000000044	29.532218685485212	16
78	4238130	211.90650000000002	1.076557094577048	2.999890173025964	211.37315	212.4497	1.6681000000000097	2.744650000000007	0.36360330879011077	2.750249999999994	29.681522776217165	16
79	4293135	214.65675000000002	1.098829283436481	2.9293000890662952	214.11780000000002	215.21665000000002	1.636000000000024	2.734800000000007	0.360243524622644	2.775900000000007	29.191232946180303	16
80	4348653	217.43265000000002	1.1484300700074994	2.8966849602468585	216.85265	218.0011	1.646599999999978	2.795049999999975	0.3588988981803848	2.786299999999983	28.85648459002691	16
81	4404379	220.21895	1.1198411327350886	2.8400038974070334	219.64770000000001	220.76755	1.632649999999984	2.7524999999999977	0.35629665259295007	2.8066499999999905	28.400038974070327	16
82	4460512	223.0256	1.1298181129252538	2.8689055604702673	222.4002	223.53	1.6173000000000002	2.7471000000000174	0.37328057634520784	2.6789500000000146	28.25890509615415	16
83	4514091	225.70455	1.1425233131938615	2.8780135064433097	225.1473	226.2898	1.643349999999998	2.785899999999998	0.35521454958795057	2.8152000000000044	28.213289602522476	16
84	4570395	228.51975000000002	1.1433052385479678	2.7615695809808862	227.9332	229.0765	1.6260499999999922	2.7693999999999903	0.36320052300875366	2.753299999999996	27.399194809883493	16
85	4625461	231.27305	1.1117536778181791	2.82949744005807	230.70260000000002	231.81435000000002	1.610900000000015	2.722650000000016	0.3594084137509649	2.782350000000008	28.167267836084577	16
86	4681108	234.05540000000002	1.1643856989814434	2.772749037127813	233.42525	234.58965	1.615700000000004	2.7801000000000045	0.36079591579023407	2.771649999999994	27.426968309756646	16
87	4736541	236.82705	1.1779013399288525	2.7327579761326213	236.20530000000002	237.38320000000002	1.6226000000000056	2.8004999999999995	0.3662399970700813	2.7304499999999905	27.327579761326206	16
88	4791150	239.5575	1.101537955183303	2.8207683688803264	239.00585	240.1074	1.6402999999999963	2.7418499999999995	0.35449679180403487	2.8208999999999946	27.30184335293219	16
89	4847568	242.3784	1.209834450388141	2.716796817396954	241.74765000000002	242.9575	1.6150499999999965	2.824849999999998	0.34355996839248054	2.9107000000000203	26.83348279539528	16
90	4905782	245.28910000000002	1.1870978447768838	2.7368191979089147	244.57255	245.75965000000002	1.693399999999997	2.8804999999999836	0.35950532067874635	2.7815999999999974	27.07618048426627	16
91	4961414	248.07070000000002	1.1711105665303767	2.7138081874859346	247.45305000000002	248.62415000000001	1.62469999999999	2.7958500000000015	0.3515432749771515	2.8445999999999856	26.623307851436365	16
92	5018306	250.9153	1.1974614842437208	2.703973940290002	250.24890000000002	251.44635000000002	1.6276499999999885	2.825150000000008	0.3468669245044112	2.8829500000000223	26.740246668453832	16
93	5075965	253.79825000000002	1.2572839490350336	2.5573453542449123	253.074	254.3313	1.63839999999999	2.895649999999989	0.34921078362899954	2.863599999999991	24.899994326904075	16
94	5133237	256.66185	1.2487185085517354	2.6117086814973263	255.96965	257.21840000000003	1.6203500000000304	2.8690500000000156	0.33996838294038945	2.941449999999975	25.971321023257538	16
95	5192066	259.6033	1.2719549991988113	2.5071153045235306	258.8387	260.11065	1.577949999999987	2.849899999999991	0.35095723586080846	2.8493500000000154	24.494749893066718	16
96	5249053	262.45265	1.232535565825319	2.5712091860571142	261.6886	262.92115	1.6216499999999883	2.854150000000004	0.3467586733013165	2.8838499999999954	25.257039360900087	16
97	5306730	265.3365	1.3025068587532267	2.3934213859351274	264.5428	265.8453	1.590250000000026	2.8928000000000225	0.3414717432132508	2.9284999999999854	23.691280985149934	16
98	5365300	268.265	1.33236739153401	2.4840968344054595	267.4356	268.76795	1.57385000000005	2.90625	0.3398932735121127	2.942100000000039	24.625547577932988	16
99	5424142	271.2071	1.3806690656617284	2.2988693946536607	270.34180000000003	271.7225	1.5765499999999975	2.9572000000000003	0.3418744978718314	2.925049999999999	22.595993556111686	16
100	5482643	274.13215	1.3738002108277754	2.3848692314118374	273.29900000000004	274.6728	1.5415000000000418	2.915300000000002	0.3273161710554343	3.055149999999969	23.58981787131789	16
101	5543746	277.1873	1.4911461282030214	2.1308496239262205	276.21435	277.70550000000003	1.5101999999999975	3.001350000000002	0.3426769926667108	2.918200000000013	20.869511272889	16
102	5602110	280.1055	1.3821714670764282	2.3276228865166892	279.2157	280.59785	1.580849999999998	2.9629999999999654	0.32541490400260553	3.072999999999979	22.960503995942382	16
103	5663570	283.1785	1.4695838889708743	2.0998255747216454	282.1787	283.6483	1.5697999999999865	3.0394000000000005	0.3541515414445787	2.8236500000000433	20.84879628993118	16
104	5720043	286.00215000000003	1.2885349461910316	2.364653526080705	285.21805	286.5066	1.489400000000046	2.7779500000000326	0.3352273679623214	2.9830499999999915	23.297005626769902	16
105	5779704	288.9852	1.4599256798127667	2.0576628626771836	287.99600000000004	289.45595000000003	1.5454000000000292	3.005299999999977	0.3515247385534786	2.8447499999999764	20.160271584300496	16
106	5836599	291.82995	1.381596197684994	2.155443736691094	291.00135	292.38295	1.4399999999999977	2.8215999999999894	0.34192125553484537	2.9246500000000424	21.123460445428776	16
107	5895092	294.75460000000004	1.4929903584156186	1.8706154245321933	293.8229	295.3159	1.4225999999999885	2.915549999999996	0.3456977909911167	2.8926999999999907	16.909267010369767	16
108	5952946	297.64730000000003	1.3777614182831721	2.4018433031427477	296.7385	298.11625000000004	1.535000000000025	2.912750000000017	0.32396008811714583	3.0867999999999824	23.873582098140034	16
109	6014682	300.7341	1.5575512484807057	1.8564044926037173	299.6512	301.20875	1.3821500000000242	2.939700000000016	0.362010606910779	2.7623500000000263	17.272663937083294	16
110	6069929	303.49645000000004	1.3982194428826218	2.372047950906122	302.59095	303.98915	1.3973500000000172	2.795599999999979	0.3389256058295231	2.950499999999977	22.780151996145953	16
111	6128939	306.44695	1.6196238453032916	1.6619226620724952	305.3865	307.00615	1.377299999999991	2.9968999999999824	0.3425068073227967	2.91964999999999	15.879936570819801	16
112	6187332	309.3666	1.4769424715647474	2.138386286801179	308.3834	309.86035000000004	1.4629500000000348	2.9398500000000354	0.3352048939914525	2.983249999999998	20.87135477471214	16
113	6246997	312.34985	1.6633836222412066	1.727456138448849	311.32325000000003	312.98665	1.245299999999986	2.908649999999966	0.3452621402800095	2.896349999999984	16.033381000109035	16
114	6304924	315.2462	1.6596615747466683	1.8597841013974197	314.23195000000004	315.89160000000004	1.4005500000000097	3.060200000000009	0.32899065666534993	3.039600000000007	17.764404099443873	16
115	6365716	318.2858	1.6459825265862513	1.6132271060268923	317.29215	318.9381	1.4036499999999705	3.0496499999999855	0.3150499354147623	3.1741000000000095	14.161682831257757	16
116	6429198	321.4599	1.5900495612878818	2.3023249834634143	320.34175	321.9318	1.4614500000000135	3.0515000000000327	0.32464897329761827	3.080250000000035	22.686783416062053	16
117	6490803	324.54015000000004	1.626374882977549	1.4894196789246443	323.3933	325.01965	1.3433499999999867	2.9697499999999764	0.3288013546615849	3.041349999999966	12.951614680107124	16
118	6551630	327.5815	1.7273314553511796	2.162497940139861	326.36305000000004	328.09035	1.41315000000003	3.1405000000000314	0.32342572528218794	3.0919000000000096	20.703421678552704	16
119	6613468	330.6734	1.7507222378735896	1.3625970924204296	329.50355	331.25425	1.2659499999999753	3.0166999999999575	0.3097413659594242	3.228499999999997	10.763635974311345	16
120	6678038	333.9019	2.0092981055056214	1.7272465147147447	332.52025000000003	334.52950000000004	1.299699999999973	3.309000000000026	0.30231573855735056	3.307799999999986	16.067976471290432	16
121	6744194	337.2097	1.8543836673837621	1.3556114003671826	335.82925	337.6836	1.4127500000000168	3.267150000000015	0.348656799679234	2.868150000000014	11.30249851573616	16
122	6801557	340.07785	1.4783909391514491	2.4285063390219968	339.09635000000003	340.57475	4.543549999999982	6.02189999999996	0.16639073536385485	6.0099500000000035	22.208380448064606	16
123	6921756	346.0878	1.5441318989320658	2.3466039723074026	345.11830000000003	346.6624	1.4987500000000296	3.0429000000000315	0.3161105754793015	3.1634500000000116	23.00925424518097	16
124	6985025	349.25125	1.626877277336037	1.673933588006891	348.16115	349.78805	4.342800000000011	5.9696500000000015	0.1632986323739546	6.123749999999973	13.443387140701484	16
125	7107500	355.375	1.8078015305278823	2.1609681084049406	354.1308	355.9386	8.861050000000034	10.66885000000002	0.09789860641333765	10.214650000000006	19.686115044329195	16
126	7311793	365.58965	1.4035123406874017	2.6817526300612755	364.79970000000003	366.20320000000004	7.868200000000002	9.271749999999997	0.10557989758749943	9.471499999999992	26.155845937687758	16
127	7501223	375.06115	1.5872115237708204	2.481445240029764	374.07140000000004	375.65860000000004	8.0034	9.590599999999995	0.10284468395828592	9.723400000000026	23.45531895670686	16
128	7695691	384.78455	1.7482623792366125	2.3251117783718485	383.66200000000003	385.41025	7.726749999999981	9.474999999999966	0.10474659180776899	9.546850000000006	21.894220549448633	16
129	7886628	394.33140000000003	1.8263560981866438	2.004170238796398	393.137	394.96335	9.998100000000022	11.824450000000013	0.08357011532675909	11.966000000000008	17.97400110794276	16
130	8125948	406.29740000000004	1.9655085369895213	1.7425096024843594	404.9615	406.927	9.080150000000003	11.04570000000001	0.09386454407644354	10.65364999999997	14.05733565996066	16
131	8339021	416.95105	1.601056390866684	2.097197246027413	416.0072	417.60825	9.75245000000001	11.353499999999997	0.08773853915332282	11.397500000000036	18.737660627814677	16
132	8566971	428.34855000000005	1.626928271037154	2.044939406516077	427.36065	428.98760000000004					18.009103153579396	16
0	118595	5.92975	1.2052091154060953	1.9233666874771913	5.241750000000001	6.44695	1.4193499999999997	2.6245499999999993	0.41936633746409163	2.384550000000001	18.271099565029427	17
1	166286	8.314300000000001	0.9716813745084277	3.871441439697719	7.866300000000001	8.837950000000001	1.5777999999999999	2.549500000000001	0.3842459173871279	2.602499999999999	38.71441439697719	17
2	218336	10.9168	0.9903577351941335	3.7886957079998496	10.4158	11.40615	1.5500500000000006	2.54045	0.3938093175284526	2.539300000000001	37.52531802955664	17
3	269122	13.456100000000001	1.0099253218518498	3.7413642681410337	12.9562	13.96615	1.56555	2.57545	0.3851635019065592	2.596300000000001	37.413642681410344	17
4	321048	16.052400000000002	0.9926623051391129	3.7290796249282465	15.5317	16.524350000000002	1.5372500000000002	2.5298999999999996	0.39092277320615343	2.558049999999998	37.03033801458211	17
5	372209	18.61045	1.0126897127630625	3.7034415180981384	18.06155	19.07425	1.5101499999999994	2.5228	0.40185657738753033	2.4884500000000003	36.733284849097416	17
6	421978	21.0989	0.9963463516743302	3.6707610444719876	20.58435	21.5807	1.5488999999999997	2.5452000000000012	0.39163468316754135	2.5534	36.70761044471989	17
7	473046	23.6523	1.0073481013361627	3.7791820395602045	23.129550000000002	24.1369	1.5801499999999997	2.5874999999999986	0.3892489441622389	2.5690500000000007	37.79182039560207	17
8	524427	26.22135	1.0052811315262806	3.7120163470658127	25.71705	26.722350000000002	1.5939000000000014	2.5991500000000016	0.38356059298467665	2.6071500000000007	37.120163470658134	17
9	576570	28.828500000000002	0.9902889541898331	3.6541891659209185	28.31625	29.3065	1.5766500000000008	2.5669499999999985	0.38629427898172836	2.5886999999999993	36.45909471398153	17
10	628344	31.4172	0.995616240334505	3.6412271774627527	30.88315	31.87875	1.5854000000000035	2.581000000000003	0.3853044868707491	2.5953500000000034	36.41227177462753	17
11	680251	34.012550000000005	1.0200967656820257	3.695935433223248	33.4642	34.484300000000005	1.5768500000000003	2.5969499999999996	0.3823506920547535	2.615399999999994	36.959354332232465	17
12	732559	36.62795	0.9994872729355353	3.5751743257121014	36.061150000000005	37.0606	1.622950000000003	2.6224500000000006	0.3860556692275017	2.5903000000000063	35.47969616956572	17
13	784365	39.218250000000005	1.0006346678130387	3.678073752929059	38.6836	39.684200000000004	1.5932499999999976	2.593899999999998	0.3868097862875938	2.585249999999995	36.212790428892035	17
14	836070	41.8035	0.9868338963640622	3.6534292152722756	41.27745	42.2643	1.5766500000000008	2.563450000000003	0.38773215462758265	2.579100000000004	36.39306619180855	17
15	887652	44.382600000000004	1.0000004702837149	3.646010556300169	43.84095	44.84095	1.6537000000000006	2.6537000000000006	0.37944903999392926	2.635399999999997	36.28022714496329	17
16	940360	47.018	0.9690226788259286	3.6644335558595316	46.49465	47.46365	1.6236000000000033	2.592649999999999	0.38398771239320334	2.6042500000000004	36.172966586619665	17
17	992445	49.62225	0.9909474212885544	3.640615368883104	49.0873	50.0782	1.6793499999999995	2.6702999999999975	0.37658400647724466	2.655450000000002	36.40615368883105	17
18	1045554	52.2777	0.9550484240205086	3.666415889804952	51.75755	52.7126	1.6141000000000005	2.5691500000000005	0.38273849392402665	2.6127499999999984	36.13088004659748	17
19	1097809	54.89045	0.9978138736406226	3.4378817978146756	54.3267	55.3245	1.6255000000000024	2.6233000000000004	0.38386242370734325	2.6051	34.37881797814676	17
20	1149911	57.49555	0.9895894347210648	3.535994912777422	56.95	57.939600000000006	1.646099999999997	2.6357	0.3839655966825375	2.6043999999999983	34.866336444690546	17
21	1201999	60.09995	0.9868595377253835	3.6048486919055023	59.585750000000004	60.5726	1.6685000000000016	2.6554	0.3750797044371929	2.6661	35.80672313093605	17
22	1255321	62.76605	0.9648876097273664	3.5832566207415297	62.241150000000005	63.206	1.6437999999999988	2.608699999999999	0.3818105456072682	2.61910000000001	35.832566207415326	17
23	1307703	65.38515000000001	1.0008102064584499	3.53220066723787	64.8498	65.8506	1.6338500000000096	2.6346500000000077	0.3687995574405329	2.7114999999999867	35.322006672378706	17
24	1361933	68.09665	1.0501462143254001	3.381537636166591	67.48445000000001	68.5346	1.6662000000000035	2.7163499999999914	0.3784151971543175	2.6426000000000016	33.4996514924414	17
25	1414785	70.73925	1.0009886537114274	3.537565377685244	70.2008	71.2018	1.6688000000000045	2.6698000000000093	0.36216137911053137	2.7612000000000023	35.375653776852445	17
26	1470009	73.50045	1.0400621439175215	3.4253965941049884	72.87065	73.9107	1.7384500000000003	2.7785499999999956	0.36916034479576226	2.708849999999998	33.8100766586706	17
27	1524186	76.2093	1.011279205228819	3.4714672721653237	75.64920000000001	76.66045	1.6820000000000022	2.6932999999999936	0.36394075044582624	2.747700000000009	34.44758732592273	17
28	1579140	78.95700000000001	1.039320106855163	3.4070855456728992	78.34245	79.3818	1.6404500000000013	2.6797499999999985	0.36647487814710444	2.7286999999999892	33.965034860976665	17
29	1633714	81.6857	1.0870558926292462	3.2344598487517224	81.0222	82.1093	1.7102000000000004	2.7972500000000053	0.3686160311111926	2.712850000000003	31.987670641010933	17
30	1687971	84.39855	1.0004726593733648	3.4560112196422104	83.8195	84.81995	1.713399999999993	2.7138999999999953	0.368860773501042	2.71105	34.46264233980272	17
31	1742192	87.1096	0.9864085775402143	3.3968399737800254	86.5334	87.5198	1.7131499999999988	2.699550000000002	0.367511944138184	2.7210000000000036	33.3268653788863	17
32	1796612	89.8306	1.0274361271717003	3.443662579183961	89.2329	90.26035	1.7620000000000005	2.7894000000000005	0.3607243344636032	2.772199999999998	34.29131785871538	17
33	1852056	92.6028	1.0152832086901995	3.4664372972030506	92.0223	93.0376	1.6860499999999945	2.7013000000000034	0.36157211555844687	2.7657000000000096	34.6643729720305	17
34	1907370	95.36850000000001	1.0524462228875608	3.3457303838212233	94.7236	95.77605	1.7161000000000115	2.7685500000000047	0.36457099108624014	2.7429499999999933	32.40519825760252	17
35	1962229	98.11145	1.021738224890246	3.293348703930743	97.49215000000001	98.5139	1.7428999999999917	2.764649999999989	0.36065928517329676	2.7727000000000004	32.63782969377466	17
36	2017683	100.88415	1.0574124361119233	3.3975090332213504	100.2568	101.31425	1.7363	2.793700000000001	0.3563156957063959	2.8064999999999998	33.718831410091106	17
37	2073813	103.69065	1.0584781499811216	3.269274661966108	103.0505	104.10900000000001	1.6736999999999966	2.7321500000000043	0.3493571827836788	2.862399999999994	32.137816733313954	17
38	2131061	106.55305	1.153309264657041	2.9518295915183117	105.7827	106.936	1.7327999999999975	2.886099999999999	0.3558908838550086	2.8098500000000115	28.430759581202476	17
39	2187258	109.36290000000001	1.0766722172239562	3.271756244456462	108.6688	109.74545	1.7133000000000038	2.7900000000000063	0.35951178299868836	2.7815499999999957	32.23223433958423	17
40	2242889	112.14445	1.0851455250452506	3.05930232580279	111.45875000000001	112.54390000000001	1.7159499999999923	2.801099999999991	0.3574109153293544	2.7978999999999985	29.67657926093512	17
41	2298847	114.94235	1.0786140969617293	3.0717814323295087	114.25985	115.33845000000001	1.6972499999999968	2.7758500000000055	0.3537506411730362	2.8268500000000074	30.25060587280932	17
42	2355384	117.76920000000001	1.1247277404548601	3.0049038605257685	117.0357	118.16045000000001	1.6861999999999995	2.8109000000000037	0.3633720930232564	2.7519999999999953	29.627928624510346	17
43	2410424	120.52120000000001	1.1014420455781277	3.031474473907135	119.84660000000001	120.94805000000001	1.7010999999999967	2.8025499999999965	0.3476326218452344	2.8765999999999963	29.228733942312346	17
44	2467956	123.3978	1.1278142210561783	3.0240636335255857	122.64915	123.77695	1.761950000000013	2.8897500000000065	0.3623779239368732	2.7595500000000044	29.748897262606043	17
45	2523147	126.15735000000001	1.0265175481341546	3.1113703242445894	125.53895	126.56545000000001	1.6745499999999822	2.701049999999981	0.3567606136282558	2.8029999999999973	30.958125871951786	17
46	2579207	128.96035	1.0822986278157916	2.9287411776253123	128.23995	129.32225	1.69795000000002	2.7802500000000236	0.36286445198396017	2.7558500000000095	28.3271175145723	17
47	2634324	131.71620000000001	1.1280578353195918	3.092959078998202	131.02025	132.1483	1.78479999999999	2.9128499999999917	0.3443229749505047	2.9042499999999905	30.519272194205236	17
48	2692409	134.62045	1.128361323086894	2.973563118594882	133.93305	135.06140000000002	1.737749999999977	2.8660999999999888	0.35166690111126625	2.8436000000000092	29.48899144069844	17
49	2749281	137.46405000000001	1.1346703354010126	2.9685494178030396	136.7992	137.93385	1.6813499999999806	2.8160000000000025	0.33732501264968945	2.9644999999999873	28.55384383270661	17
50	2808571	140.42855	1.1991039063268807	2.771980596441196	139.61515	140.81425000000002	1.774499999999989	2.9736000000000047	0.34828643076065563	2.871200000000016	27.12276396397334	17
51	2865995	143.29975000000002	1.13534574141216	2.896381031822326	142.58875	143.7241	1.7335500000000081	2.8688999999999965	0.3383350532031881	2.9556499999999915	28.5355757220469	17
52	2925108	146.2554	1.1903390780177898	2.8881870503261986	145.45765	146.648	1.693950000000001	2.8842500000000086	0.3428179636612957	2.9170000000000016	28.133141111731433	17
53	2983448	149.1724	1.2619734738688684	2.66409527862481	148.3419	149.6039	1.7298000000000116	2.991749999999996	0.3448632617167298	2.8996999999999957	25.855676074162538	17
54	3041442	152.0721	1.1910709181899206	2.9331694636571264	151.33365	152.52475	1.710000000000008	2.901049999999998	0.34300022295014576	2.9154499999999928	29.00894554185153	17
55	3099751	154.98755	1.1955237959485967	2.74991864602676	154.2347	155.4302	1.662099999999981	2.857599999999991	0.3260249409079793	3.067250000000002	26.749623755806	17
56	3161096	158.0548	1.3515245238415432	2.503162221173458	157.0923	158.44385	1.7772500000000093	3.128750000000025	0.34018812403259036	2.939549999999997	23.55165294564273	17
57	3219887	160.99435	1.1484496671476403	3.0445192024089245	160.22105000000002	161.36950000000002	1.7737999999999943	2.922249999999991	0.34294728900167787	2.915900000000022	30.190718679960767	17
58	3278205	163.91025000000002	1.2064586392138388	2.636789457395931	163.14335	164.34980000000002	1.659450000000021	2.8659000000000106	0.322757641287158	3.0982999999999947	25.953274709977094	17
59	3340171	167.00855	1.3685556210726268	2.4345939390884546	166.00920000000002	167.37775000000002	1.7221999999999866	3.0907499999999857	0.34079097585495993	2.934349999999995	23.755348014468005	17
60	3398858	169.9429	1.2652153033287032	2.7581370785519326	169.1	170.36520000000002	1.7079999999999984	2.9732500000000073	0.3270592467825555	3.0575499999999924	26.906438302409533	17
61	3460009	173.00045	1.3591600894693752	2.440834656686917	172.07325	173.4324	1.7641000000000133	3.1233000000000004	0.33239155725444597	3.008499999999998	23.583833982472825	17
62	3520179	176.00895	1.217781820216519	2.7777410337369375	175.19650000000001	176.4143	1.6504999999999939	2.868249999999989	0.3264666514315541	3.06310000000002	26.941074279252057	17
63	3581441	179.07205000000002	1.4349564898108134	2.1019128784801175	178.06475	179.49970000000002	1.7522500000000036	3.1872000000000185	0.34818335335387596	2.8720500000000015	19.11340650520711	17
64	3638882	181.94410000000002	1.154224334567017	3.149567404416313	181.252	182.4062	1.7302499999999839	2.8844999999999743	0.32188495831589903	3.106699999999989	30.913040781807794	17
65	3701016	185.0508	1.3275772800366394	2.368586662278613	184.13645	185.46405000000001	1.7593000000000245	3.0868500000000267	0.318238233141329	3.142300000000006	22.430364626310535	17
66	3763862	188.19310000000002	1.3659041262459708	2.602506564455812	187.22330000000002	188.5892	1.6514999999999986	3.0173999999999808	0.3348625389277702	2.9862999999999995	25.422283456122074	17
67	3823588	191.17940000000002	1.384150534332078	2.153175146582079	190.2407	191.62485	1.8606000000000051	3.2447500000000105	0.31450496917851367	3.1795999999999935	19.310994719631687	17
68	3887180	194.359	1.2826682400923688	3.041722721570583	193.48545000000001	194.76815000000002	1.7362500000000125	3.018900000000002	0.32582311063323643	3.069150000000007	29.768571437127868	17
69	3948563	197.42815000000002	1.3497270070733969	2.4186323584205383	196.5044	197.85415	1.594699999999989	2.944449999999989	0.33366143374318064	2.9970500000000015	23.220753121014855	17
70	4008504	200.42520000000002	1.5197295180362185	1.8246766004679973	199.4488	200.96855000000002	1.968999999999994	3.4886999999999944	0.31315566968340025	3.1932999999999936	15.483037366781005	17
71	4072370	203.6185	1.1618990288706497	3.2114722290637907	202.9375	204.0994	1.7256999999999891	2.8875500000000045	0.31755104633069725	3.1491000000000042	32.114722290637914	17
72	4135352	206.76760000000002	1.4521303476115923	2.1950311782598817	205.82505	207.27720000000002	1.6425000000000125	3.094600000000014	0.2961076647469019	3.3771500000000008	20.979819625486282	17
73	4202895	210.14475000000002	1.5648933772789082	2.2349856713603238	208.9197	210.4846	1.7038499999999885	3.268749999999983	0.3268721602981066	3.0593000000000075	20.717859651244172	17
74	4264081	213.20405000000002	1.4097777213050053	2.4601244018583053	212.1884	213.59820000000002	1.6651999999999987	3.074950000000001	0.3214865538248874	3.1105499999999893	23.92340015280547	17
75	4326292	216.3146	1.4909765608679504	2.0840597030396903	215.26335	216.75435000000002	1.9519000000000233	3.4428500000000213	0.3014726941107314	3.3170499999999947	16.612905645146302	17
76	4392633	219.63165	1.3508570077554323	3.1130853483682763	218.70620000000002	220.05710000000002	5.9521000000000015	7.302949999999981	0.14171833480956586	7.056250000000007	29.79603113234824	17
77	4533758	226.6879	1.1108808687866667	3.3614151643669707	226.00915	227.12005000000002	1.7588499999999954	2.8696999999999946	0.3109839532280139	3.215599999999995	32.78615244327388	17
78	4598070	229.9035	1.504800289282063	2.0603615485417954	228.87890000000002	230.3837	1.5372999999999877	3.042100000000005	0.2919068817047367	3.4257499999999936	18.49204699291367	17
79	4666585	233.32925	1.801875018416904	1.5624574709967245	231.92100000000002	233.72285000000002	1.8275999999999897	3.6295000000000073	0.318689548576253	3.1378500000000145	13.173270112565053	17
80	4729342	236.46710000000002	1.3496121042324696	3.0893276974331627	235.5505	236.9001	5.517750000000007	6.8674000000000035	0.15109506145791643	6.618349999999992	29.885097104366928	17
81	4861709	243.08545	1.1321296358254738	3.1132603558032947	242.4179	243.55	1.5915500000000122	2.723700000000008	0.3136025088200707	3.188749999999999	30.066146541358595	17
82	4925484	246.2742	1.9167575809476898	1.4569037255606805	245.14155000000002	247.0583	1.6085500000000081	3.525299999999987	0.2777970692409195	3.59975	10.64516887656834	17
83	4997479	249.87395	1.5704753358081915	2.676822131820323	248.66685	250.23735000000002	5.13930000000002	6.709750000000014	0.15348369619437213	6.515349999999984	25.386459118067723	17
84	5127786	256.3893	1.4579710978343152	2.867521591482383	255.37665	256.8346	5.804449999999974	7.262449999999973	0.14603336862473035	6.847750000000019	27.46433604210687	17
85	5264741	263.23705	1.0964099348694087	3.275753432145663	262.63905	263.7355	5.6895000000000095	6.7859000000000265	0.14194262679025157	7.04509999999999	31.79072124199685	17
86	5405643	270.28215	1.318071639042627	2.904810756136577	269.42495	270.74305000000004	5.380150000000015	6.698199999999986	0.151354623883759	6.607000000000028	27.668761959293995	17
87	5537783	276.88915000000003	1.218327064512996	3.021780180471751	276.12315	277.3415	6.037450000000035	7.255800000000022	0.13925346218920362	7.181150000000003	28.974908874916647	17
88	5681406	284.07030000000003	1.168430823303666	3.2035828026598843	283.379	284.54740000000004	5.460299999999961	6.628749999999968	0.14862374412936288	6.728399999999965	30.93462273855409	17
89	5815974	290.7987	1.2552174044744577	3.138107883538318	290.00775	291.26295	5.81635	7.0715999999999894	0.13687005556924275	7.30619999999999	29.85908514331271	17
90	5962098	298.1049	1.5452387958362233	2.647837652674685	297.07935000000003	298.6246	6.319700000000012	7.864950000000022	0.12674994137815143	7.8895500000000425	24.896680061252134	17
91	6119889	305.99445000000003	1.5233105257694144	2.754801539991991	304.94425	306.4676	6.577200000000005	8.100500000000011	0.12882032784773467	7.762749999999982	26.34622493124751	17
92	6275144	313.7572	1.2549884208525066	2.968867647472873	313.04475	314.29975	6.323299999999961	7.578249999999969	0.12978922230298034	7.7047999999999774	28.580360140488054	17
93	6429240	321.462	1.4361145685568453	2.7338945564253976	320.62305000000003	322.05915	6.790400000000034	8.226550000000032	0.12171965528993545	8.215600000000052	26.017156884742214	17
94	6593552	329.67760000000004	1.29826781090023	2.7633484316192067	328.8496	330.14785	7.225349999999992	8.523649999999975	0.11749638698610028	8.510899999999992	25.93222282079548	17
95	6763770	338.18850000000003	1.3824860890384765	2.7021688004110516	337.37325000000004	338.7557	7.087450000000047	8.46995000000004	0.11923641003016736	8.386699999999962	25.111219121076424	17
96	6931504	346.5752	1.352033000959456	2.765638502421467	345.84315000000004	347.1952	6.758650000000046	8.110700000000008	0.12307919530822051	8.124850000000038	25.92889045420126	17
97	7094001	354.70005000000003	1.3586343985630667	2.568787668786687	353.95390000000003	355.3125	6.375200000000007	7.733849999999961	0.12114750920721105	8.254399999999976	23.378564261003792	17
98	7259089	362.95445	2.1747243043685334	1.8249208833988835	361.68775	363.86245	7.69580000000002	9.870550000000037	0.10547577485141064	9.480850000000032	14.42237358919926	17
99	7448706	372.43530000000004	1.4941246545275209	2.3621395272151915	371.55825000000004	373.05240000000003					21.08270063372118	17
0	122506	6.1253	1.0810505687806653	2.2804721261550718	5.45775	6.5388	1.5531500000000005	2.6342000000000008	0.42000924020328456	2.3808999999999996	20.798580890468173	18
1	170124	8.5062	0.9399007176677843	3.6835962523285204	8.0919	9.0318	1.6736000000000004	2.6135	0.3782291312076856	2.6439000000000004	35.91205615140151	18
2	223002	11.1501	0.9596932374454628	3.707740567256245	10.705400000000001	11.6651	1.6837999999999997	2.6434999999999995	0.37440563106069097	2.6709000000000014	36.44444185348971	18
3	276420	13.821000000000002	0.9768139927833079	3.6966535140848933	13.3489	14.325700000000001	1.68525	2.6620500000000007	0.3770739064856711	2.652000000000001	36.13552218279024	18
4	329460	16.473000000000003	0.9645288032939368	3.7032041374563107	16.01095	16.9755	1.6980000000000004	2.6625000000000014	0.37419547971860506	2.6723999999999997	36.72695648699691	18
5	382908	19.145400000000002	0.9641522769604083	3.668285247300659	18.673450000000003	19.637600000000003	1.7232999999999983	2.6874499999999983	0.3719546215361729	2.6884999999999977	36.22446943261054	18
6	436678	21.8339	0.9590916832174698	3.6786527470396493	21.3609	22.32	1.6881999999999984	2.6472499999999997	0.37437759724458053	2.6711000000000027	36.01399697989773	18
7	490100	24.505000000000003	0.994474943509113	3.619875825508956	24.00815	25.002650000000003	1.671400000000002	2.6658500000000025	0.37699572109856583	2.652549999999998	35.59917231686231	18
8	543151	27.15755	0.9517948419068475	3.5656708160707637	26.67405	27.62585	1.653649999999999	2.6054499999999976	0.3824530538876354	2.614699999999999	34.722168508043644	18
9	595445	29.77225	0.9624378423760412	3.6484875876916973	29.27945	30.2419	1.693249999999999	2.6556999999999995	0.38092335822032614	2.6251999999999995	35.92293498468887	18
10	647949	32.39745	0.9519428824178351	3.628143775923359	31.935200000000002	32.88715	1.712449999999997	2.6644000000000005	0.37695308818817486	2.652850000000001	35.58024260637296	18
11	701006	35.0503	0.9868565148337163	3.5695380563236583	34.59955	35.586400000000005	1.6868499999999997	2.6737000000000037	0.36977462236766623	2.704350000000005	35.23975507819512	18
12	755093	37.754650000000005	0.9913456199055131	3.58545763110088	37.273250000000004	38.2646	1.7162500000000023	2.7075999999999993	0.3683309084881865	2.7149499999999946	35.41869539506792	18
13	809392	40.4696	0.9638684024499089	3.5375333361049037	39.980900000000005	40.94475	1.7309000000000054	2.6948000000000008	0.3736571695469402	2.676250000000003	35.04066657072237	18
14	862917	43.14585	0.9839216318411171	3.5926390812252507	42.675650000000005	43.659600000000005	1.7027500000000018	2.68665	0.372210745724229	2.68665	35.60050806891695	18
15	916650	45.8325	0.9631118847622188	3.546263964234697	45.36235	46.325450000000004	1.6758999999999986	2.6390499999999975	0.3752274816607567	2.665050000000001	35.064122239832656	18
16	969951	48.497550000000004	0.9574997083729483	3.4118474061723454	48.00135	48.958850000000005	1.7378	2.695300000000003	0.37505156959081876	2.6662999999999997	33.20611515315811	18
17	1023277	51.163850000000004	0.9458981514942251	3.5158470336428636	50.696650000000005	51.64255	1.744800000000005	2.6906999999999996	0.3732875433946771	2.6788999999999987	34.43843760830258	18
18	1076855	53.84275	0.918691093145113	3.5699465846423095	53.387350000000005	54.306050000000006	1.6994999999999933	2.6181999999999945	0.38112661025992794	2.623800000000003	35.036265750458	18
19	1129331	56.466550000000005	0.9684890316356439	3.4051517694422238	56.00555	56.974050000000005	1.7088499999999982	2.677350000000004	0.37177485314893327	2.689799999999998	33.65347928327406	18
20	1183127	59.15635	0.9543049526515883	3.449968971583676	58.682950000000005	59.63725	1.7225499999999982	2.6768999999999963	0.365163410626255	2.738500000000002	34.14373583746442	18
21	1237897	61.894850000000005	0.9801370774515323	3.4544900736775155	61.35985	62.33995	1.725750000000005	2.705900000000007	0.37441964954320806	2.6708	33.55664947061149	18
[truncated: 2,267 more rows]
