# Supplementary material for: Modeling Effects of Variable preBötzinger Complex Network Topology and Cellular Properties on Opioid-Induced Respiratory Depression and Recovery
Source: eNeuro. 2024 Mar 1;11(3):ENEURO.0284-23.2023. doi: 10.1523/ENEURO.0284-23.2023 (PMC10921262; doi:10.1523/ENEURO.0284-23.2023)
Supplement: Code files — Download Code files, ZIP file. [file eneuro-11-ENEURO.0284-23.2023-s001.zip › prebot-opioid-model-main/simulations/damgo_ramp_sim/burst_stats/damgo_ramp_pcon_0.04_burst_stats_copy.csv]

	Peak Samples	Peak Times	Burst Width	Burst Amp	Onset Times	Offset Times	PBI	IBI	Frequency	Period	Peaks	run_seed
0	63927	3.1963500000000002	1.3956006631688422	1.6855721651042277	2.7602	4.1558	1.52055	2.91615	0.3539572419651706	2.8252	16.85572165104228	1
1	120431	6.02155	0.9419837241867907	4.307558046518231	5.67635	6.6183000000000005	1.7619999999999996	2.7039999999999997	0.37365018869334526	2.6763000000000003	43.075580465182355	1
2	173957	8.69785	0.9533891602986158	4.639692232597291	8.38035	9.3337	1.7984000000000009	2.751800000000001	0.36268020672771795	2.757249999999999	46.39692232597295	1
3	229102	11.4551	0.9706631754562579	4.677743657007532	11.132100000000001	12.10275	1.815900000000001	2.78655	0.3574875773066884	2.7973000000000017	46.77743657007531	1
4	285048	14.252400000000002	0.9569301122781152	4.6705047178804975	13.918700000000001	14.87565	1.8264499999999995	2.7833999999999985	0.36026299198414863	2.7757499999999986	46.70504717880496	1
5	340563	17.02815	0.9572679222578707	4.659046889781415	16.7021	17.65935	1.8214000000000006	2.7787000000000006	0.359040643400833	2.7851999999999997	46.59046889781418	1
6	396267	19.81335	0.962426536913903	4.640380668966301	19.480800000000002	20.4432	1.831150000000001	2.7936000000000014	0.35774975404704373	2.795250000000003	46.403806689663035	1
7	452172	22.608600000000003	0.9580481270832534	4.603454281936081	22.274350000000002	23.232400000000002	1.8558999999999983	2.8139499999999984	0.3544402502348168	2.821349999999999	46.03454281936085	1
8	508599	25.42995	0.9619191027980386	4.625348322286783	25.088350000000002	26.050250000000002	1.8447999999999993	2.806750000000001	0.35668426309031254	2.8035999999999994	46.253483222867814	1
9	564671	28.23355	0.9491330356361112	4.598189014748442	27.89505	28.8442	1.840799999999998	2.7898999999999994	0.3598610936178632	2.778850000000002	45.981890147484414	1
10	620248	31.012400000000003	0.9587296183043742	4.608255512171951	30.685000000000002	31.643700000000003	1.8657499999999985	2.8245000000000005	0.35356928190078907	2.828299999999995	46.08255512171952	1
11	676814	33.8407	0.9463291395994137	4.612505420246471	33.50945	34.4558	1.8402499999999975	2.7865499999999983	0.3566333808844505	2.804000000000002	46.12505420246469	1
12	732894	36.6447	0.9550938106156828	4.561446624396062	36.29605	37.25115	1.8323000000000036	2.787400000000005	0.3606722931544393	2.772600000000004	45.6144662439606	1
13	788346	39.417300000000004	0.9473937706501049	4.569562027913449	39.08345	40.03085	1.836350000000003	2.7837499999999977	0.3574364656682276	2.797699999999999	45.695620279134474	1
14	844300	42.215	0.940061996271537	4.524371066851472	41.86715	42.80725	1.8253500000000003	2.7653999999999996	0.36293688527565077	2.7552999999999983	45.24371066851474	1
15	899406	44.9703	0.9279995695641323	4.596390959432561	44.63255	45.56055	1.8391500000000036	2.767150000000001	0.3599582448435979	2.778100000000002	45.96390959432561	1
16	954968	47.748400000000004	0.9202407307547168	4.538272536838299	47.399750000000004	48.32	1.860749999999996	2.780999999999999	0.3608870603944497	2.770949999999999	45.382725368382985	1
17	1010387	50.51935	0.9356526371446788	4.560350441144443	50.18075	51.116400000000006	1.8607000000000014	2.796350000000004	0.3564617605646358	2.805349999999997	45.60350441144444	1
18	1066494	53.3247	0.94564238007674	4.529734677791389	52.977050000000006	53.922700000000006	1.8548999999999936	2.800549999999994	0.35806359209395594	2.7927999999999997	45.297346777913916	1
19	1122350	56.1175	0.9365263304188266	4.508716380819209	55.7776	56.714150000000004	1.8697000000000017	2.806200000000004	0.3560556158872011	2.808550000000004	45.08716380819211	1
20	1178521	58.926050000000004	0.9418832623893628	4.486989442471732	58.583800000000004	59.5257	1.8711999999999946	2.813049999999997	0.35388834822613474	2.8257499999999993	44.869894424717344	1
21	1235036	61.7518	0.9400291391847656	4.489473041453593	61.39685	62.3369	1.8802999999999983	2.820300000000003	0.35488049399364674	2.817850000000007	44.89473041453595	1
22	1291393	64.56965000000001	0.9266225442511729	4.491518164084454	64.21715	65.1438	1.879400000000004	2.8059999999999974	0.35498127473775826	2.8170499999999947	44.91518164084455	1
23	1347734	67.3867	0.930108131558646	4.465314640572245	67.02315	67.9533	1.895050000000012	2.825150000000008	0.35590988361746906	2.8096999999999923	44.65314640572245	1
24	1403928	70.1964	0.9299746710855514	4.431217808268158	69.84830000000001	70.7783	1.88900000000001	2.818950000000001	0.35329447094152966	2.8305000000000007	44.3121780826816	1
25	1460538	73.0269	0.9287601867118618	4.436058488430625	72.66725000000001	73.596	1.8876499999999936	2.8163999999999874	0.3536192934686517	2.8278999999999996	44.36058488430626	1
26	1517096	75.8548	0.9564995154508623	4.382132562676489	75.4837	76.4402	1.8654999999999973	2.8220000000000027	0.3540449637103912	2.8245000000000005	43.82132562676489	1
27	1573586	78.6793	0.9487333218047629	4.374782936182314	78.30565	79.2544	1.8841000000000037	2.832800000000006	0.3530637103465314	2.8323500000000053	43.747829361823136	1
28	1630233	81.51165	0.933431653442944	4.351898027080345	81.13845	82.0719	1.8758499999999998	2.8092499999999916	0.35613169750173546	2.8079500000000053	43.518980270803496	1
29	1686392	84.31960000000001	0.9349833508940764	4.3470061274320315	83.9477	84.8827	1.8736000000000104	2.808550000000011	0.357110972234623	2.8002499999999912	43.470061274320315	1
30	1742397	87.11985	0.9188850111322827	4.313795035520641	86.75630000000001	87.6752	1.8734000000000037	2.7922999999999973	0.3581212956828479	2.792349999999999	43.137950355206414	1
31	1798244	89.9122	0.9184060311997426	4.385387034849359	89.54855	90.46695000000001	1.8673000000000002	2.7857000000000056	0.3585771658060803	2.788800000000009	43.85387034849363	1
32	1854020	92.70100000000001	0.9034539139828646	4.325331669449909	92.3343	93.23775	1.8653000000000048	2.768799999999999	0.36090008481152047	2.770849999999996	43.253316694499084	1
33	1909437	95.47185	0.9313476402324974	4.332752140727884	95.1031	96.03445	1.882400000000004	2.813749999999999	0.3542707336946898	2.8226999999999975	43.32752140727888	1
34	1965891	98.29455	0.925391933787812	4.298380885288154	97.91685000000001	98.84225	1.9023499999999984	2.8277499999999947	0.3531821713639893	2.831400000000002	42.983808852881566	1
35	2022519	101.12595	0.93487533032191	4.311461861725803	100.74455	101.67945	1.9105500000000006	2.845399999999998	0.3502258957027283	2.8552999999999997	43.11461861725804	1
36	2079625	103.98125	0.9330444004266407	4.277255472504727	103.58995	104.52300000000001	1.91279999999999	2.8458499999999987	0.3528208023145046	2.834299999999999	42.77255472504727	1
37	2136311	106.81555	0.9145701767713065	4.267626552829981	106.4358	107.35040000000001	1.89255	2.8071000000000055	0.35414527038991367	2.8237000000000023	42.676265528299794	1
38	2192785	109.63925	0.9413046424394241	4.2218719997277745	109.24295000000001	110.18425	1.8923500000000075	2.8336500000000058	0.3517040059086274	2.8432999999999993	42.218719997277766	1
39	2249651	112.48255	0.9496124630144333	4.189544447846082	112.07655000000001	113.02615	1.9101500000000016	2.859749999999991	0.350594257266066	2.8522999999999996	41.8954444784608	1
40	2306697	115.33485	0.9402825640363386	4.208151452994045	114.9363	115.87660000000001	1.9026499999999942	2.8429	0.35001750087504385	2.8569999999999993	42.08151452994043	1
41	2363837	118.19185	0.9370262809961569	4.197404878457689	117.7792	118.71625	1.8991000000000042	2.836100000000002	0.35175349115339966	2.8429	41.97404878457689	1
42	2420695	121.03475	0.9537312251170166	4.129004418156526	120.6153	121.56905	1.9010999999999996	2.8547999999999973	0.3504898095087886	2.8531499999999994	41.29004418156525	1
43	2477758	123.8879	0.9497759547491326	4.135770906179097	123.4701	124.41990000000001	1.8871999999999929	2.8369500000000016	0.35172256124368995	2.8431500000000085	41.35770906179096	1
44	2534621	126.73105000000001	0.9493846528636525	4.103390913561547	126.3071	127.25645	1.8833500000000072	2.8327500000000043	0.3518772652098936	2.8419000000000096	41.03390913561546	1
45	2591459	129.57295000000002	0.9462358554647538	4.094043682059301	129.13985	130.08605	1.8751500000000192	2.8214000000000112	0.35311357898268253	2.8319499999999778	40.94043682059305	1
46	2648098	132.4049	0.9439279887322104	4.056915531057207	131.96120000000002	132.90515000000002	1.8809500000000128	2.824849999999998	0.354515643002747	2.820750000000004	40.56915531057206	1
47	2704513	135.22565	0.9646845316486666	4.022484398298033	134.7861	135.75075	1.8880499999999927	2.852749999999986	0.351074287319197	2.848399999999998	40.22484398298033	1
48	2761481	138.07405	0.9592083162022987	4.042566836687243	137.6388	138.59805	1.8991499999999917	2.8583500000000015	0.34934497816593746	2.8625000000000114	40.42566836687246	1
49	2818731	140.93655	0.9508676389229018	4.070275999420353	140.49715	141.44805	1.8956000000000017	2.8464500000000044	0.3496136768870404	2.860299999999995	40.70275999420351	1
50	2875937	143.79685	0.954202114835335	4.072928558459402	143.34365	144.29785	1.896950000000004	2.85114999999999	0.3507664246378342	2.8508999999999958	40.72928558459401	1
51	2932955	146.64775	0.9548791028368288	4.0230119275502005	146.19480000000001	147.14965	1.8898499999999956	2.8447500000000048	0.3493938017539571	2.862099999999998	40.23011927550199	1
52	2990197	149.50985	0.9736724445692031	4.004491571989185	149.03955000000002	150.0132	1.8900999999999897	2.8637999999999977	0.3477777004938427	2.8754000000000133	40.04491571989185	1
53	3047705	152.38525	0.9684296997339465	3.9422463989629364	151.90335000000002	152.87175000000002	1.9186499999999853	2.8871000000000038	0.34915591557410064	2.8640499999999918	39.42246398962934	1
54	3104986	155.2493	0.981721174762724	3.9389438630784426	154.7904	155.77215	1.8881500000000244	2.869850000000014	0.34483947722335223	2.8999000000000024	39.389438630784426	1
55	3162984	158.1492	0.9724881405120716	3.9259809418036014	157.66025000000002	158.63275000000002	1.8810499999999877	2.8535499999999843	0.34941211411799555	2.8619500000000073	39.259809418036056	1
56	3220223	161.01115000000001	0.9951659387565684	3.89128538393625	160.5138	161.50900000000001	1.9026500000000226	2.897800000000018	0.34421630552639376	2.905149999999992	38.91285383936252	1
57	3278326	163.9163	0.9985247745990986	3.850261776201556	163.41160000000002	164.41015000000002	1.8893500000000074	2.887849999999986	0.34564402122254395	2.893149999999991	38.5026177620156	1
58	3336189	166.80945	1.0103325879183598	3.841432587722565	166.29945	167.3098	1.897449999999992	2.907749999999993	0.34257720833832944	2.9190499999999986	38.414325877225686	1
59	3394570	169.7285	1.0085439745117446	3.803800192917052	169.2072	170.21575	1.8954999999999984	2.9040500000000122	0.3414950653963042	2.9283000000000072	38.03800192917052	1
60	3453136	172.6568	1.0195559737263016	3.796932746445485	172.11125	173.13080000000002	1.9095999999999833	2.929149999999993	0.3427768351414813	2.917349999999999	37.96932746445488	1
61	3511483	175.57415	1.0250468382831663	3.756958263306352	175.0404	176.06545	1.9007000000000005	2.9257499999999936	0.340118701426796	2.940150000000017	37.56958263306352	1
62	3570286	178.51430000000002	1.026323587658629	3.735032082415394	177.96615	178.9925	1.9008999999999787	2.927199999999999	0.3423367909349223	2.9210999999999956	37.35032082415397	1
63	3628708	181.43540000000002	1.02674536406477	3.7176918365935236	180.89335	181.92010000000002	1.8941499999999962	2.9208500000000015	0.3409245874812492	2.9331999999999994	37.17691836593524	1
64	3687372	184.36860000000001	1.032786511915736	3.6498519424284623	183.8142	184.847	1.9054500000000019	2.9382500000000107	0.3407503322315748	2.9346999999999923	36.49851942428465	1
65	3746066	187.3033	1.0332851538646501	3.6597971390241852	186.75245	187.78575	1.9055500000000052	2.938850000000002	0.33898305084745894	2.9499999999999886	36.59797139024184	1
66	3805066	190.2533	1.043502914186893	3.5948814202471766	189.6913	190.73485000000002	1.904200000000003	2.9476999999999975	0.33308352069281333	3.0022500000000036	35.948814202471766	1
67	3865111	193.25555	1.0684408223609674	3.617726662629913	192.639	193.70745000000002	1.9036999999999864	2.972149999999999	0.34200896063476827	2.9239000000000033	36.17726662629914	1
68	3923589	196.17945	1.0509489536477252	3.593781228611128	195.61115	196.6621	1.894049999999993	2.944999999999993	0.33590299121613454	2.9770500000000197	35.93781228611131	1
69	3983130	199.15650000000002	1.0833417048865697	3.542612876017351	198.55615	199.6395	1.9048500000000104	2.988200000000006	0.3331445514208616	3.0016999999999996	35.426128760173526	1
70	4043164	202.15820000000002	1.072946721260273	3.5328383839574897	201.54435	202.6173	1.8958000000000084	2.96875	0.3333333333333333	3.0	35.328383839574904	1
71	4103164	205.15820000000002	1.090462068275013	3.499751331493325	204.51315	205.6036	1.9113999999999862	3.0018499999999904	0.3328839400143164	3.004049999999978	34.99751331493327	1
72	4163245	208.16225	1.0850233319937252	3.4401501452731402	207.51500000000001	208.60000000000002	1.885549999999995	2.970600000000019	0.3334556003868062	2.9989000000000203	34.40150145273142	1
73	4223223	211.16115000000002	1.1235506338638255	3.418049662237241	210.4856	211.60915	1.89609999999999	3.0196499999999844	0.3310600542938487	3.0206000000000017	34.180496622372424	1
74	4283635	214.18175000000002	1.124226008631289	3.3788540799804956	213.5052	214.62945000000002	1.8922000000000025	3.0164000000000044	0.3297935492381781	3.032199999999989	33.78854079980497	1
75	4344279	217.21395	1.1251457231448965	3.32588808641702	216.5216	217.64675	1.8668499999999995	2.9919999999999902	0.331367221154484	3.0177999999999945	33.258880864170195	1
76	4404635	220.23175	1.1578534753809218	3.3394377627384273	219.51365	220.6715	1.9171499999999924	3.075000000000017	0.32875811621599327	3.0417500000000075	33.394377627384266	1
77	4465470	223.2735	1.1394152406868525	3.30880130576881	222.5886	223.72805000000002	1.894900000000007	3.0343000000000018	0.3260568317057672	3.0669499999999914	33.08801305768812	1
78	4526809	226.34045	1.163126374266483	3.279050506196466	225.62290000000002	226.78605000000002	1.9115500000000054	3.074700000000007	0.32042552509732736	3.1208500000000186	32.79050506196468	1
79	4589226	229.46130000000002	1.1946298755023164	3.1883140607235916	228.69765	229.8923	1.8769000000000062	3.071550000000002	0.32848813336618465	3.044249999999977	31.88314060723591	1
80	4650111	232.50555	1.1906218612623403	3.2105503144251166	231.7692	232.9598	1.886950000000013	3.0775999999999897	0.31896909189499306	3.1351000000000226	32.10550314425116	1
81	4712813	235.64065000000002	1.2328826780542266	3.141019049208392	234.84675000000001	236.07965000000002	1.8702499999999986	3.1030999999999835	0.3244172654868698	3.082449999999995	31.41019049208393	1
82	4774462	238.72310000000002	1.2591111166255549	3.0530215397229874	237.9499	239.209	1.8479999999999848	3.1071000000000026	0.31592582061731883	3.1653000000000024	30.53021539722988	1
83	4837768	241.88840000000002	1.2821971450040117	3.0344061716957675	241.05695	242.33915000000002	1.8756999999999948	3.157900000000012	0.31243653632855867	3.200649999999996	30.34406171695769	1
84	4901781	245.08905000000001	1.2608034541746602	3.064014708183084	244.21485	245.47565	1.8559000000000196	3.1167000000000087	0.32034853921066114	3.1216000000000004	30.640147081830833	1
85	4964213	248.21065000000002	1.3091391261630692	3.011077743198719	247.33155000000002	248.6407	1.8567999999999927	3.1658999999999935	0.3102603083987477	3.223099999999988	30.110777431987188	1
86	5028675	251.43375	1.3508907947237139	2.9974325662611285	250.49745000000001	251.84835	1.8489999999999895	3.1998999999999853	0.3120173481645583	3.2049499999999966	29.97432566261128	1
87	5092774	254.6387	1.3855144831607584	2.8662022853099636	253.69735	255.08290000000002	1.8532000000000153	3.238700000000023	0.3009962977455366	3.3223000000000122	28.662022853099643	1
88	5159220	257.961	1.4118288402650505	2.940715987186426	256.93605	258.34790000000004	1.8410499999999956	3.2528499999999667	0.3116672640289225	3.2085500000000025	29.407159871864273	1
89	5223391	261.16955	1.399412297523208	2.8112430053064656	260.1889	261.5883	1.8004000000000246	3.199800000000039	0.3081426700562362	3.245249999999998	28.112430053064646	1
90	5288296	264.4148	1.4641232240062207	2.656079926268621	263.38875	264.85285	1.76460000000003	3.228749999999991	0.2986144290492132	3.3487999999999825	26.560799262686217	1
91	5355272	267.7636	1.6037070408629719	2.543842312117679	266.61745	268.22115	1.7481500000000096	3.351850000000013	0.2703725734061537	3.6985999999999994	25.438423121176804	1
92	5429244	271.4622	1.8656156892785802	2.2571865870996923	269.96930000000003	271.83495	1.7012000000000285	3.5668000000000006	0.26505513146734394	3.772800000000018	22.57186587099694	1
93	5504700	275.235	2.0732889509195465	2.0059309490890342	273.53610000000003	275.6094	1.824799999999982	3.898049999999955	0.28726551951968987	3.4811000000000263	20.05930949089035	1
94	5574322	278.71610000000004	1.6674875917294063	2.8522251385100788	277.43420000000003	279.10165	5.625949999999989	7.293450000000007	0.15206697029371846	6.576049999999952	28.52225138510078	1
95	5705843	285.29215	1.1048937285574154	3.884613824529488	284.72765000000004	285.83255	5.550299999999993	6.655200000000036	0.14432409418590364	6.928850000000011	38.84613824529488	1
96	5844420	292.221	1.3348053946446163	3.584255281156203	291.38280000000003	292.7176	5.3253500000000145	6.660149999999987	0.15623901444429603	6.400450000000035	35.84255281156207	1
97	5972429	298.62145000000004	1.1011328284725548	3.781505325743474	298.04295	299.14410000000004	5.291300000000035	6.392400000000009	0.15525298473863283	6.441099999999949	37.815053257434776	1
98	6101251	305.06255	1.1674521360398737	3.6984400547403666	304.43535	305.6028	5.02860000000004	6.196050000000014	0.15869363400487074	6.301450000000045	36.98440054740366	1
99	6227280	311.36400000000003	1.2609678630623966	3.543508523268219	310.63140000000004	311.8924	4.906000000000006	6.166949999999986	0.14922477728201983	6.701300000000003	35.4350852326822	1
100	6361306	318.06530000000004	1.7577382636175958	3.1545255492730497	316.79835	318.5561	4.994849999999985	6.752549999999985	0.158060284192392	6.32669999999996	31.545255492730504	1
101	6487840	324.392	1.3406774032571354	3.3394133542842255	323.55095	324.89160000000004	4.921399999999949	6.262099999999975	0.16099689275996987	6.211299999999995	33.39413354284225	1
102	6612066	330.6033	1.3132706831131598	3.323664773459349	329.813	331.12625	7.823350000000005	9.136600000000044	0.11120687258472557	8.992250000000013	33.236647734593504	1
103	6791911	339.59555	1.192767763525434	3.6237848732464144	338.94965	340.1424	9.804399999999987	10.997149999999976	0.09267926486807117	10.789899999999989	36.237848732464144	1
104	7007709	350.38545	1.0626958691574169	3.909984216064096	349.94675	351.00945	9.366800000000012	10.429450000000031	0.09500871704978929	10.525350000000003	39.09984216064099	1
105	7218216	360.9108	1.1773948668702505	3.6746880010134433	360.37620000000004	361.5536	11.024699999999996	12.202099999999973	0.08173640825701171	12.234450000000038	36.746880010134475	1
106	7462905	373.14525000000003	1.216436122757895	3.599955880041591	372.5783	373.79475	9.23644999999999	10.452850000000012	0.09527938297071584	10.495450000000005	35.999558800415926	1
107	7672814	383.64070000000004	1.2411570094081108	3.3371611298765345	383.0312	384.27235	9.283000000000015	10.524200000000008	0.09225347564969516	10.839699999999993	33.371611298765345	1
108	7889608	394.48040000000003	1.5702838271502872	2.653077233018294	393.5554	395.12565	9.04970000000003	10.620000000000005	0.0956718074317859	10.452400000000011	26.530772330182934	1
109	8098656	404.93280000000004	1.3731930455536117	2.8346865079043404	404.17535000000004	405.54855000000003	8.114449999999977	9.487649999999974	0.10145949483317566	9.856149999999957	28.346865079043397	1
110	8295779	414.78895	1.7911322289536709	1.6692001387811963	413.663	415.45415	8.532299999999964	10.323399999999992	0.09673939857115878	10.337050000000033	16.50483740101312	1
111	8502520	425.12600000000003	1.8360969891174697	1.4547683066343726	423.9864	425.82250000000005	21.492449999999963	23.328550000000007	0.04335836556305172	23.063600000000008	14.085085682028797	1
112	8963792	448.18960000000004	1.572593238675222	1.3513846083473524	447.31495	448.88755000000003					12.900694441214188	1
0	60134	3.0067	1.5778542559633297	1.2320103491121053	2.48895	4.066800000000001	1.4017	2.9795500000000006	0.3498215909885958	2.8586000000000005	12.320103491121055	2
1	117306	5.8653	0.96746796645734	3.6838557090063233	5.4685500000000005	6.436	1.6597500000000007	2.62725	0.38971920731113235	2.56595	36.83855709006323	2
2	168625	8.43125	0.9933903774077466	4.30116115917059	8.0958	9.0892	1.7131500000000006	2.70655	0.36843268734802154	2.7142	43.01161159170591	2
3	222909	11.14545	0.9696806328353589	4.343756922893554	10.80235	11.772	1.74005	2.7097499999999997	0.37002090618119915	2.7025500000000005	43.43756922893554	2
4	276960	13.848	0.9745426613557153	4.355343060503593	13.5121	14.486650000000001	1.7479500000000012	2.722500000000002	0.365764447695684	2.734	43.553430605035956	2
5	331640	16.582	0.9622813233873895	4.343675718442114	16.2346	17.1969	1.7551500000000004	2.7174499999999995	0.36918760268030215	2.7086499999999987	43.436757184421154	2
6	385813	19.29065	0.9722351301145565	4.375786119988732	18.95205	19.924300000000002	1.7691499999999998	2.7413999999999987	0.3636429753268239	2.749950000000002	43.75786119988732	2
7	440812	22.0406	0.9714621036394325	4.332686355801691	21.693450000000002	22.6649	1.7853999999999992	2.75685	0.3634513338663953	2.7514000000000003	43.32686355801691	2
8	495840	24.792	0.9606329603075516	4.3412456429233615	24.45025	25.4109	1.7733500000000006	2.73395	0.36425891523695036	2.7453000000000003	43.412456429233615	2
9	550746	27.537300000000002	0.9666702889728419	4.306339651976344	27.184250000000002	28.1509	1.7832500000000024	2.749950000000002	0.3651767455448439	2.7383999999999986	43.063396519763444	2
10	605514	30.2757	0.9596041622418503	4.331481316043174	29.9342	30.893800000000002	1.7711000000000006	2.730699999999999	0.36724875594483863	2.7229500000000044	43.31481316043178	2
11	659973	32.998650000000005	0.9583771899853426	4.323930925092455	32.66485	33.62325	1.7581500000000005	2.7165000000000035	0.366750408009829	2.7266499999999994	43.239309250924556	2
12	714506	35.725300000000004	0.9478840563480044	4.334257885179703	35.3814	36.32925	1.8069500000000005	2.7548499999999976	0.36378849336995506	2.7488499999999974	43.342578851797015	2
13	769483	38.47415	0.9586310752006306	4.350542011593042	38.1362	39.09485	1.7910500000000056	2.7496500000000026	0.36329948593122746	2.7525499999999994	43.505420115930406	2
14	824534	41.2267	0.96015977489886	4.305867091215916	40.885850000000005	41.846050000000005	1.7804000000000002	2.740549999999999	0.3624304586557457	2.759149999999998	43.05867091215919	2
15	879717	43.98585	0.952886372814927	4.23126008411117	43.626400000000004	44.5793	1.8132499999999965	2.766149999999996	0.3649834844973259	2.739850000000004	42.31260084111169	2
16	934514	46.7257	0.9668600311992923	4.3049658999609335	46.3926	47.35945	1.8073499999999996	2.7742000000000004	0.3561190149748044	2.8080500000000015	43.049658999609335	2
17	990675	49.533750000000005	0.9518985089306429	4.228428850995627	49.16675	50.11865	1.818249999999999	2.770150000000001	0.3614675582866437	2.7665000000000006	42.284288509956276	2
18	1046005	52.300250000000005	0.952487948830385	4.269891335483948	51.9369	52.8894	1.826500000000003	2.7790000000000035	0.35980282805022856	2.779299999999999	42.698913354839476	2
19	1101591	55.079550000000005	0.9602119435874978	4.224912708672534	54.715900000000005	55.676100000000005	1.8217499999999944	2.781949999999995	0.35969282232973054	2.780149999999999	42.24912708672533	2
20	1157194	57.859700000000004	0.9600403322478058	4.271614908435289	57.4979	58.4579	1.8328500000000005	2.792900000000003	0.35693252190673325	2.801650000000002	42.716149084352914	2
21	1213227	60.661350000000006	0.9552319729267736	4.1881771349664305	60.290800000000004	61.246	1.8299999999999983	2.785249999999998	0.36123904994129935	2.7682499999999948	41.881771349664284	2
22	1268592	63.4296	0.9552681913113106	4.2252590478665155	63.07605	64.0313	1.80565	2.760950000000001	0.3600230414746544	2.7775999999999996	42.25259047866518	2
23	1324144	66.2072	0.9432777968769777	4.177174663833519	65.837	66.78025000000001	1.8286999999999978	2.7720000000000056	0.3635900885341869	2.7503499999999974	41.77174663833522	2
24	1379151	68.95755	0.9375711979846936	4.237760684546508	68.60895000000001	69.54650000000001	1.8555999999999955	2.793149999999997	0.35619512368875633	2.807450000000003	42.37760684546507	2
25	1435300	71.765	0.9509032003712841	4.22311761101146	71.4021	72.35300000000001	1.8486499999999921	2.7995499999999964	0.35898908673176305	2.7856000000000023	42.231176110114625	2
26	1491012	74.5506	0.9353874028172111	4.216247036479956	74.20165	75.13705	1.829499999999996	2.7648999999999972	0.3582046781530959	2.791700000000006	42.16247036479959	2
27	1546846	77.34230000000001	0.9457303659206839	4.131413807729224	76.9666	77.9123	1.8579500000000024	2.8037000000000063	0.35837798125683296	2.7903499999999894	41.31413807729224	2
28	1602653	80.13265	0.9681029602319934	4.165256519426471	79.77025	80.73835	1.8431500000000085	2.811250000000001	0.35373187124159733	2.8270000000000124	41.65256519426475	2
29	1659193	82.95965000000001	0.9532115201225272	4.104797143252128	82.58155000000001	83.53475	1.8545500000000033	2.8077499999999986	0.3572321651841547	2.799299999999988	41.04797143252132	2
30	1715179	85.75895	0.9649184152252973	4.125633811372211	85.38925	86.35415	1.8759000000000015	2.8408000000000015	0.35109277626612745	2.8482500000000073	41.25633811372213	2
31	1772144	88.6072	0.9474380988638615	4.095301154188725	88.23010000000001	89.17755000000001	1.873199999999997	2.8206500000000005	0.35301385579383937	2.8327500000000043	40.953011541887285	2
32	1828799	91.43995000000001	0.9567957309552468	4.096409910370333	91.05075000000001	92.00755000000001	1.8823000000000008	2.839100000000002	0.35260930888575476	2.8359999999999985	40.96409910370332	2
33	1885519	94.27595000000001	0.9766103090136429	4.066172743600525	93.88985000000001	94.86645	1.8719500000000124	2.848550000000003	0.35026269702276835	2.8549999999999898	40.661727436005265	2
34	1942619	97.13095	0.9663516706957249	4.102571118896613	96.73835000000001	97.7047	1.8884000000000043	2.8547499999999957	0.3514938488576434	2.845000000000013	41.025711188966135	2
35	1999519	99.97595000000001	0.9562964910623735	4.030550560403277	99.59315000000001	100.54945000000001	1.888300000000001	2.8446	0.34823791614431143	2.8715999999999866	40.30550560403276	2
36	2056951	102.84755	0.9752857593380614	4.076288226075782	102.43775000000001	103.41300000000001	1.8791499999999957	2.85445	0.35247880721171576	2.837050000000005	40.76288226075781	2
37	2113692	105.6846	0.9581690601299052	3.9841625270433454	105.29215	106.25035000000001	1.8919499999999942	2.8500999999999976	0.350268831328044	2.8549500000000023	39.84162527043349	2
38	2170791	108.53955	0.9783072562039131	4.0073838547893885	108.14225	109.12055000000001	1.8821499999999958	2.86045	0.3475842891901292	2.8769999999999953	40.073838547893914	2
39	2228331	111.41655	0.9808362539971947	3.939403901384267	111.00275	111.98355000000001	1.8672499999999985	2.8481000000000023	0.3505205229766196	2.8529000000000053	39.3940390138427	2
40	2285389	114.26945	0.9763590465133777	3.9636679589515182	113.85085000000001	114.8272	1.8669000000000011	2.8432499999999976	0.351370344342937	2.8460000000000036	39.636679589515225	2
41	2342309	117.11545000000001	0.9762031441197498	3.908038607159277	116.69405	117.67025000000001	1.8894499999999965	2.8656500000000023	0.35116675153196475	2.8476500000000016	39.08038607159281	2
42	2399262	119.96310000000001	0.9589353518406163	3.9718512922778544	119.55975000000001	120.51865000000001	1.893349999999998	2.8522999999999996	0.34782608695652173	2.875	39.718512922778544	2
43	2456762	122.83810000000001	0.9626351447836031	3.9635627031385	122.41205000000001	123.37465	1.8776500000000027	2.840299999999999	0.35140738658326676	2.8456999999999937	39.635627031384985	2
44	2513676	125.6838	0.9731989023707575	3.9315816768290333	125.2523	126.22550000000001	1.8839499999999987	2.8571500000000043	0.3496809161639997	2.8597500000000053	39.31581676829031	2
45	2570871	128.54355	0.9800154528087471	3.8551547480537423	128.1095	129.08950000000002	1.8862999999999772	2.866349999999983	0.34835922803595115	2.870599999999996	38.551547480537444	2
46	2628283	131.41415	0.993497308831988	3.909273579448275	130.9758	131.9693	1.8862000000000023	2.8796500000000265	0.3453754230848939	2.895399999999995	39.09273579448278	2
47	2686191	134.30955	0.9851149783036672	3.8053445737837066	133.85545000000002	134.8406	1.9002000000000123	2.885300000000001	0.3497481813094553	2.8592000000000155	37.95738014975975	2
48	2743375	137.16875000000002	0.9765072756602662	3.8767825773372806	136.7408	137.7173	1.918750000000017	2.8952999999999918	0.34308259713526057	2.914749999999998	38.76782577337283	2
49	2801670	140.08350000000002	0.9747625924074557	3.77817975222748	139.6361	140.61085	1.9086999999999819	2.883449999999982	0.34604470897640216	2.8897999999999797	37.78179752227481	2
50	2859466	142.9733	0.9961435098245973	3.7960810387591195	142.5195	143.51565	1.8906000000000063	2.8867500000000064	0.34300610550867744	2.9154000000000053	37.96081038759118	2
51	2917774	145.8887	1.0118281716026134	3.702140403373413	145.40630000000002	146.4181	1.9037500000000023	2.915600000000012	0.3464103230276255	2.8867500000000064	37.021404033734115	2
52	2975509	148.77545	0.9910782709357329	3.7906524501916934	148.3219	149.31300000000002	1.9185500000000104	2.909649999999999	0.3367683707146216	2.9694000000000074	37.906524501916934	2
53	3034897	151.74485	1.0149601206472143	3.6873835568208975	151.2315	152.2465	1.9187499999999886	2.9336999999999875	0.34421630552639376	2.905149999999992	36.87383556820901	2
54	3093000	154.65	1.021023637271044	3.7235467620768716	154.1652	155.18625	1.9085000000000036	2.9295000000000186	0.33953551541491245	2.9451999999999994	37.2354676207687	2
55	3151904	157.5952	1.0229599709224422	3.6278724849981927	157.09475	158.1177	1.890100000000018	2.9130499999999984	0.34469683912998356	2.901100000000014	36.27872484998195	2
56	3209926	160.49630000000002	1.0375363840512466	3.6516982394262243	160.00775000000002	161.0453	1.9231000000000051	2.960649999999987	0.33521613060020505	2.983149999999995	36.516982394262264	2
57	3269589	163.47945	1.0313103375829757	3.6087552950306474	162.96845000000002	163.99975	1.8970999999999947	2.9284000000000106	0.34250094187758945	2.919700000000006	36.087552950306474	2
58	3327983	166.39915000000002	1.0388052444747649	3.594231651396413	165.8968	166.93560000000002	1.9145999999999788	2.953399999999988	0.3349522693016243	2.985500000000002	35.942316513964144	2
59	3387693	169.38465000000002	1.047268087682547	3.5495955754392305	168.8502	169.8975	1.9096499999999992	2.9569000000000187	0.34080839751891767	2.9341999999999757	35.4959557543923	2
60	3446377	172.31885	1.0525997577202042	3.6203334339755457	171.80715	172.85975000000002	1.9288500000000113	2.9814499999999953	0.33223695139373227	3.0099000000000156	36.203334339755486	2
61	3506575	175.32875	1.06269676290527	3.4669310205767943	174.7886	175.8513	1.9053499999999985	2.968050000000005	0.33717715287612093	2.9658000000000015	34.66931020576796	2
62	3565891	178.29455000000002	1.06822505407203	3.5240278574739285	177.75660000000002	178.82485	1.9283000000000072	2.9964999999999975	0.33173547413292837	3.0144499999999823	35.24027857473931	2
63	3626180	181.309	1.0759219447811368	3.466832106743251	180.75315	181.82905	1.897500000000008	2.9734499999999855	0.3369612831485653	2.9677000000000078	34.66832106743252	2
64	3685534	184.2767	1.0852742393020307	3.5262007012025514	183.72655	184.81185000000002	1.9156499999999994	3.0009000000000015	0.3317299718029526	3.014499999999998	35.262007012025535	2
65	3745824	187.2912	1.0769079499313143	3.427590038908324	186.72745	187.80435	1.879649999999998	2.956549999999993	0.33660400222158493	2.9708500000000133	34.27590038908323	2
66	3805241	190.26205000000002	1.103664056526497	3.470902591152047	189.684	190.78765	1.91964999999999	3.023300000000006	0.32992956003893276	3.03094999999999	34.70902591152048	2
67	3865860	193.293	1.0871531160156476	3.341531998723763	192.7073	193.79445	1.8744999999999834	2.9616499999999917	0.33493544119371077	2.985649999999992	33.41531998723764	2
68	3925573	196.27865	1.1216713757392485	3.390865150383558	195.669	196.79065	1.9174500000000023	3.0391500000000065	0.3296793867963395	3.0332500000000095	33.908651503835586	2
69	3986238	199.3119	1.1094843897634186	3.327567839700354	198.7081	199.8176	1.9238	3.0332500000000095	0.32741262175656916	3.0542499999999957	33.275678397003546	2
70	4047323	202.36615	1.1347554080384086	3.325561457038887	201.7414	202.87615	1.9080999999999904	3.042849999999987	0.32852590426755063	3.0439000000000083	33.255614570388865	2
71	4108201	205.41005	1.1316684144151166	3.328027107101178	204.78425000000001	205.91590000000002	1.8923499999999933	3.024000000000001	0.3309340613882687	3.0217499999999973	33.28027107101178	2
72	4168636	208.4318	1.1602638382196426	3.3097475563174967	207.80825000000002	208.9685	1.9111499999999921	3.0714000000000112	0.32415961619501393	3.0849000000000046	33.097475563174974	2
73	4230334	211.51670000000001	1.1334392557303887	3.2232365681122204	210.8796	212.01305000000002	1.8910999999999945	3.024550000000005	0.32673865808433056	3.0605500000000063	32.23236568112222	2
74	4291545	214.57725000000002	1.1893887631406077	3.26214630260689	213.9042	215.0936	1.915300000000002	3.1047000000000082	0.32303915234526526	3.0955999999999904	32.62146302606892	2
75	4353457	217.67285	1.1697539884733037	3.2005514389297396	217.00885000000002	218.17860000000002	1.8531499999999994	3.022899999999993	0.3268721602981066	3.0593000000000075	32.00551438929742	2
76	4414643	220.73215000000002	1.1957467910580337	3.137497322569658	220.0318	221.22755	1.8751000000000033	3.070850000000007	0.3236141225203091	3.0900999999999783	31.3749732256966	2
77	4476445	223.82225	1.203872089824127	3.1762202632546632	223.10265	224.3065	1.8669000000000153	3.0707999999999913	0.3234466474754986	3.091700000000003	31.762202632546625	2
78	4538279	226.91395	1.226033546733344	3.1057814414879275	226.17340000000002	227.39945	1.8663499999999829	3.092349999999982	0.3233786602422095	3.0923500000000104	31.057814414879278	2
79	4600126	230.0063	1.2523981187757105	3.0134895719570416	229.2658	230.5182	1.8596499999999878	3.1120500000000106	0.32031775521317035	3.1219000000000108	30.134895719570412	2
80	4662564	233.12820000000002	1.2645656966058538	3.077627979628005	232.3778	233.64235000000002	1.8674999999999784	3.1320499999999925	0.3161755406601741	3.1628000000000043	30.77627979628005	2
81	4725820	236.29100000000003	1.2782547057399993	3.006349896580801	235.50990000000002	236.78815	1.8329999999999984	3.1112500000000125	0.31823316944325175	3.1423499999999933	30.063498965808026	2
82	4788667	239.43335000000002	1.3198148078236265	3.0028791911161825	238.6211	239.94095000000002	1.8307500000000232	3.1505500000000097	0.31609059156354313	3.16364999999999	30.028791911161818	2
83	4851940	242.597	1.3245053841082846	2.8484151273854827	241.7717	243.0962	1.818899999999985	3.1433999999999855	0.31502512325357906	3.174350000000004	28.484151273854845	2
84	4915427	245.77135	1.3388634938526434	2.893741799620546	244.91510000000002	246.25395	1.8497500000000002	3.1886499999999955	0.3152734208742526	3.1718500000000063	28.937417996205482	2
85	4978864	248.94320000000002	1.3239060956444126	2.8948361074720204	248.1037	249.4276	1.8182500000000061	3.142150000000015	0.3146534092696894	3.1781000000000006	28.948361074720207	2
86	5042426	252.12130000000002	1.398770451570349	2.7421027784962604	251.24585000000002	252.64465	1.8043499999999995	3.2031000000000063	0.3086419753086438	3.239999999999981	27.421027784962597	2
87	5107226	255.3613	1.4226683802654503	2.703626229091803	254.44895000000002	255.8716	1.7948499999999967	3.2174999999999727	0.30542278148527174	3.2741499999999917	27.036262290918053	2
88	5172709	258.63545	1.4498966439836194	2.6811356266228934	257.6665	259.1164	1.7784500000000207	3.2283500000000345	0.3012275020709392	3.319749999999999	26.81135626622893	2
89	5239104	261.9552	1.5531417768504936	2.6051962672719995	260.89480000000003	262.44795	1.820350000000019	3.373449999999991	0.2994818963193648	3.3391000000000304	26.051962672719995	2
90	5305886	265.2943	1.4816041584753432	2.679068771047998	264.26825	265.74985000000004	1.7889499999999998	3.2705500000000143	0.2972254008827615	3.3644499999999766	26.790687710479983	2
91	5373175	268.65875	1.6079010084846523	2.4706464749519625	267.53880000000004	269.1467	1.8323500000000195	3.440249999999992	0.3008876184744976	3.323500000000024	24.70646474951963	2
92	5439645	271.98225	1.5230062646912876	2.6451425718599815	270.9791	272.50210000000004	1.783200000000022	3.30619999999999	0.293750458985093	3.4042499999999905	26.451425718599815	2
93	5507730	275.3865	1.6384779533234892	2.447912345312769	274.28525	275.92375000000004	1.7825500000000147	3.4209999999999923	0.2961295863069699	3.376899999999978	24.479123453127688	2
94	5575268	278.7634	1.5908386891626753	2.4984216869934244	277.7063	279.2971	1.772950000000037	3.363800000000026	0.28148398356133214	3.552600000000041	24.984216869934244	2
95	5646320	282.31600000000003	1.7045761232553982	2.3446839225784757	281.07005000000004	282.77465	1.731999999999971	3.4365499999999543	0.29101491451437117	3.4362499999999727	23.44683922578476	2
96	5715045	285.75225	1.7611645342927893	2.2254617977596993	284.50665000000004	286.2678	1.711999999999989	3.47320000000002	0.27251297843059663	3.669550000000015	22.254617977597	2
97	5788436	289.4218	1.9636825941195712	2.148153923113135	287.97985	289.94350000000003	1.754349999999988	3.718050000000005	0.2721014394166155	3.6750999999999863	21.272242885922545	2
98	5861938	293.0969	1.8356641107694247	2.379402914655085	291.6979	293.53355	1.6622500000000286	3.497950000000003	0.26864388566516273	3.7223999999999937	23.794029146550837	2
99	5936386	296.8193	2.0909165013483726	1.9814176956151321	295.1958	297.28675000000004	1.7046000000000276	3.795500000000004	0.263456016018125	3.7957000000000107	19.81417695615134	2
100	6012300	300.615	2.0493020812140315	1.9074127174626838	298.9913	301.04060000000004	5.86224999999996	7.911549999999977	0.13514974591847753	7.3992000000000075	19.074127174626838	2
101	6160284	308.0142	1.6419023511487525	3.2262002725447196	306.90285	308.54475	5.728999999999985	7.370900000000006	0.13288153611055706	7.525500000000021	32.2620027254472	2
102	6310794	315.53970000000004	1.765557331680786	2.6881850116078105	314.2738	316.03935	5.0625	6.828050000000019	0.1570660069894381	6.366749999999969	26.881850116078127	2
103	6438129	321.90645	1.40861412296216	3.177714181940779	321.10185	322.51045	5.2678000000000225	6.676400000000001	0.1444564824846512	6.922500000000014	31.77714181940781	2
104	6576579	328.82895	1.6287805208194537	3.0319302760286746	327.7782	329.40700000000004	4.891650000000027	6.520399999999995	0.13743531950275953	7.276149999999973	30.319302760286753	2
105	6722102	336.1051	2.3621349319432396	2.719880208159882	334.2986	336.66075	8.044699999999978	10.406799999999976	0.1085847069298758	9.209400000000016	26.978881790541493	2
106	6906290	345.3145	1.258828429848887	3.4031830608355804	344.70545000000004	345.96425	10.399950000000047	11.658800000000042	0.08608407831929432	11.616550000000018	34.031830608355826	2
107	7138621	356.93105	1.2602482100836934	3.4115505249023954	356.36420000000004	357.62445	10.394149999999968	11.654349999999965	0.08425877555147368	11.868200000000002	34.115505249023975	2
108	7375985	368.79925000000003	1.4562078918213957	3.1464741527369355	368.0186	369.4748	13.390049999999974	14.846249999999998	0.06594457358590113	15.164249999999983	31.464741527369362	2
109	7679270	383.9635	1.7429473231225274	2.774005937909884	382.8648	384.60775	9.309750000000008	11.052700000000016	0.08584796325707163	11.648500000000013	27.74005937909884	2
110	7912240	395.612	2.3525159481475595	2.195071435260804	393.91755	396.27005					21.95071435260803	2
0	63280	3.164	1.4119773777446507	1.6212624892072416	2.6191500000000003	4.03115	1.4936999999999996	2.9056499999999996	0.3705693798521428	2.6985500000000004	16.212624892072416	3
1	117251	5.862550000000001	0.9837445159564283	4.28136004976416	5.5248	6.5085500000000005	1.8275499999999996	2.8113	0.36104341547071034	2.76975	42.8136004976416	3
2	172646	8.6323	0.9838989512168701	4.725530118246915	8.3361	9.32	1.8489500000000003	2.8328500000000005	0.3535005390883222	2.828849999999999	47.25530118246919	3
3	229223	11.46115	0.9902760453174663	4.760784267099012	11.169	12.15925	1.8729500000000012	2.8632500000000007	0.348280365694384	2.87125	47.607842670990145	3
4	286648	14.3324	0.9868050979389897	4.766481646603729	14.032250000000001	15.01905	1.8910999999999998	2.8778999999999986	0.34533367866701203	2.8957499999999996	47.66481646603731	3
5	344563	17.22815	0.9839264916871849	4.7475094008114525	16.9101	17.89405	1.8876999999999988	2.871600000000001	0.35018910211514187	2.8556000000000026	47.47509400811451	3
6	401675	20.083750000000002	0.9916768897871924	4.740077147835606	19.7817	20.773400000000002	1.8986000000000018	2.8902500000000018	0.34727648417287443	2.8795499999999983	47.40077147835608	3
7	459266	22.9633	0.9781729063655424	4.729656228943448	22.671950000000002	23.65015	1.9328499999999984	2.910999999999998	0.3430061055086778	2.9154000000000018	47.29656228943452	3
8	517574	25.878700000000002	0.976091571140595	4.743260894218331	25.58295	26.559050000000003	1.907399999999999	2.8835000000000015	0.3470595380637551	2.8813499999999976	47.43260894218332	3
9	575201	28.76005	0.9645082935209328	4.726065819788708	28.4665	29.431	1.9199999999999982	2.884499999999999	0.3465303647232087	2.8857500000000016	47.26065819788711	3
10	632916	31.6458	0.9838376943698619	4.725921139769191	31.35095	32.3348	1.925699999999999	2.9095499999999994	0.3437134804427032	2.909399999999998	47.25921139769191	3
11	691104	34.5552	0.9771229845244438	4.693976335000492	34.26055	35.23765	1.919550000000001	2.8967000000000027	0.3438848673464125	2.9079499999999996	46.93976335000492	3
12	749263	37.46315	0.99538031232449	4.69996559612958	37.157250000000005	38.1526	1.945050000000002	2.9404499999999985	0.3409129649200556	2.9333000000000027	46.99965596129583	3
13	807929	40.39645	0.9678514412182849	4.701825106919415	40.0977	41.06555	1.9342499999999987	2.9020999999999972	0.34400908183976053	2.9069000000000003	47.018251069194136	3
14	866067	43.30335	0.9766305770188105	4.677116014457766	42.9998	43.97645	1.9511499999999984	2.927800000000005	0.34292376804636326	2.9161	46.77116014457768	3
15	924389	46.21945	0.9698647747572628	4.662581511139855	45.927550000000004	46.89745	1.9406999999999996	2.9105500000000006	0.34257720833832944	2.9190499999999986	46.625815111398566	3
16	982770	49.1385	0.974125469144719	4.659466818130653	48.83815	49.812250000000006	1.9305499999999967	2.9046999999999983	0.34393217657477937	2.9075500000000005	46.594668181306574	3
17	1040921	52.04605	0.9595383343650087	4.639456079957895	51.742850000000004	52.702400000000004	1.9398499999999999	2.8994	0.34449497037343263	2.902799999999999	46.39456079957895	3
18	1098977	54.94885	0.9521381048862008	4.636655335054563	54.6422	55.594350000000006	1.9484999999999957	2.900649999999999	0.3454529752137488	2.894750000000002	46.36655335054566	3
19	1156872	57.8436	0.9613919093027479	4.621035460675863	57.54285	58.504250000000006	1.9400499999999994	2.901450000000004	0.3433417452060905	2.912550000000003	46.21035460675861	3
20	1215123	60.756150000000005	0.9646986018733937	4.5985148596392875	60.44435	61.40905	1.9470499999999973	2.911749999999998	0.34416891810500616	2.905549999999998	45.98514859639289	3
21	1273234	63.6617	0.9613440862285788	4.578603786940363	63.356100000000005	64.31745000000001	1.961199999999991	2.922549999999994	0.3415067276825357	2.928199999999997	45.78603786940364	3
22	1331798	66.5899	0.951301953530463	4.571178116506303	66.2786	67.2299	1.9260500000000036	2.877350000000007	0.34714387377848716	2.880650000000003	45.71178116506306	3
23	1389411	69.47055	0.9517731511115214	4.526203096279929	69.156	70.10775000000001	1.9358499999999879	2.8876499999999936	0.3446315027656674	2.9016500000000036	45.262030962799265	3
24	1447444	72.3722	0.9510009552789154	4.520620650294475	72.04365	72.99465000000001	1.938050000000004	2.8890500000000117	0.3458831260916941	2.891149999999996	45.20620650294475	3
25	1505267	75.26335	0.9589037714672043	4.513555519763393	74.9327	75.8916	1.9519999999999982	2.910899999999998	0.3458292986581827	2.891599999999997	45.13555519763394	3
26	1563099	78.15495	0.9502862861139817	4.516533291278186	77.84360000000001	78.79385	1.9285500000000013	2.87885	0.3468007629616788	2.883499999999998	45.16533291278189	3
27	1620769	81.03845	0.9611303711471032	4.5006904352527926	80.72240000000001	81.68355000000001	1.9390499999999946	2.900199999999998	0.3454291093110406	2.8949500000000086	45.00690435252791	3
28	1678668	83.9334	0.9489354183430202	4.537701453571401	83.6226	84.57155	1.9354000000000013	2.884299999999996	0.34428741113081196	2.9045500000000004	45.377014535714004	3
29	1736759	86.83795	0.9468851779983612	4.516483897165905	86.50695	87.4538	1.9340499999999992	2.8809499999999986	0.34775955904087863	2.875550000000004	45.16483897165907	3
30	1794270	89.71350000000001	0.9514804163364811	4.484340380905806	89.38785	90.33935000000001	1.9275499999999965	2.879000000000005	0.3460986034921357	2.889349999999993	44.843403809058046	3
31	1852057	92.60285	0.9555955011023325	4.4909558689261075	92.26685	93.22245000000001	1.9318999999999988	2.887500000000003	0.346320346320346	2.887500000000003	44.90955868926112	3
32	1909807	95.49035	0.9510036450607237	4.462507233573241	95.15440000000001	96.1054	1.9371500000000026	2.888149999999996	0.3460806367883719	2.889499999999998	44.625072335732426	3
33	1967597	98.37985	0.9514457217833144	4.419223856248998	98.0425	98.99395	1.9463499999999954	2.897750000000002	0.345727670314094	2.8924499999999966	44.192238562489976	3
34	2025446	101.2723	0.953568745190173	4.438739225258928	100.94025	101.8938	1.9478500000000025	2.9013999999999953	0.3430414050975942	2.9151000000000096	44.38739225258932	3
35	2083748	104.18740000000001	0.9569634936003132	4.408044809544414	103.84165	104.79865000000001	1.9488999999999947	2.905850000000001	0.3444237790177045	2.9033999999999907	44.08044809544415	3
36	2141816	107.0908	0.9608652078745421	4.39347503464613	106.7475	107.70840000000001	1.9343999999999966	2.8952500000000043	0.34461368805568854	2.9018000000000086	43.934750346461286	3
37	2199852	109.99260000000001	0.9667303424158133	4.3842650213364465	109.64280000000001	110.60950000000001	1.9439999999999884	2.910749999999993	0.3431414600669131	2.9142499999999956	43.84265021336448	3
38	2258137	112.90685	0.9528765583512141	4.362514664328316	112.5535	113.5064	1.9491999999999905	2.9020500000000027	0.34484542303912263	2.8998500000000007	43.625146643283166	3
39	2316134	115.8067	0.960290424440382	4.345575037688285	115.45555	116.41585	1.931049999999999	2.8913500000000028	0.34493463488668846	2.8991000000000042	43.45575037688286	3
40	2374116	118.70580000000001	0.961852094810782	4.311371063561651	118.3469	119.30875	1.949700000000007	2.9115500000000054	0.3426711213912447	2.91825	43.11371063561653	3
41	2432481	121.62405000000001	0.9611674019604456	4.298315252143965	121.25845000000001	122.2196	1.9577000000000027	2.918849999999992	0.34302375439499183	2.9152500000000003	42.98315252143968	3
42	2490786	124.53930000000001	0.9527995088738855	4.283647480278148	124.17735	125.13015	1.9396999999999878	2.8924999999999983	0.34434075961571575	2.9040999999999997	42.836474802781495	3
43	2548868	127.44340000000001	0.9551118560277857	4.2640924493105885	127.06985	128.02495000000002	1.9259500000000003	2.881050000000002	0.34583527865677804	2.891549999999981	42.640924493105885	3
44	2606699	130.33495	0.9746515776804183	4.236699173829514	129.95085	130.9255	1.946300000000008	2.920950000000005	0.34292376804636326	2.9161	42.36699173829512	3
45	2665021	133.25105	0.955563290532399	4.259645338167964	132.8718	133.82735	1.950950000000006	2.906499999999994	0.34340069710341253	2.912050000000022	42.596453381679666	3
46	2723262	136.16310000000001	0.9746572133355076	4.21005484905379	135.7783	136.75295	1.9510000000000218	2.9256500000000187	0.34176933987252	2.9259500000000003	42.10054849053793	3
47	2781781	139.08905000000001	0.9508750691639726	4.209558425762509	138.70395000000002	139.65485	1.9418500000000165	2.8926999999999907	0.34303552132823556	2.915149999999983	42.09558425762513	3
48	2840084	142.0042	0.9797553879822372	4.1588321114819635	141.5967	142.57645	1.9222000000000037	2.9019499999999994	0.34377846915447674	2.908850000000001	41.588321114819635	3
49	2898261	144.91305	0.9866813463899075	4.1242210938818715	144.49865	145.4853	1.9478000000000009	2.9344999999999857	0.34121540928788324	2.9307000000000016	41.242210938818715	3
50	2956875	147.84375	0.9753886403852609	4.1414441299588916	147.43315	148.4085	1.940100000000001	2.9155000000000086	0.343200343200344	2.913749999999993	41.414441299588916	3
51	3015150	150.7575	0.973209867582377	4.093570539189251	150.3486	151.32185	1.924950000000024	2.8981500000000153	0.342894371388891	2.9163500000000226	40.93570539189253	3
52	3073477	153.67385000000002	0.985940998838516	4.073410435646352	153.2468	154.23275	1.9343500000000233	2.9202999999999975	0.34346556757685165	2.9114999999999895	40.73410435646354	3
53	3131707	156.58535	0.9703187967396342	4.044427793349307	156.1671	157.1374	1.928449999999998	2.8987999999999943	0.34368394824119747	2.909649999999999	40.444277933493105	3
54	3189900	159.495	0.9871806281941012	4.02106372804559	159.06585	160.05305	1.9336000000000126	2.920749999999998	0.3425068073227967	2.91964999999999	40.21063728045591	3
55	3248293	162.41465	0.9762653687708546	4.026850374813371	161.98665	162.96290000000002	1.9111000000000047	2.887349999999998	0.3473126682295721	2.879250000000013	40.26850374813374	3
56	3305878	165.2939	0.9787441046990455	3.9828337946650194	164.874	165.85275000000001	1.9162500000000193	2.8950000000000102	0.34497033255140125	2.8987999999999943	39.828337946650194	3
57	3363854	168.1927	0.9790454931362067	3.9809232358853137	167.769	168.74805	1.9119999999999777	2.8910499999999786	0.3433535339662475	2.912450000000007	39.80923235885315	3
58	3422103	171.10515	0.9896268298692769	3.9355738838210854	170.66005	171.64965	1.9265499999999918	2.9162000000000035	0.34353046256376957	2.9109499999999855	39.35573883821084	3
59	3480322	174.0161	0.9776355549597647	3.9654865704025966	173.57625000000002	174.55385	1.9147000000000105	2.8923500000000217	0.34419261018465613	2.905350000000027	39.65486570402598	3
60	3538429	176.92145000000002	0.9782028999811504	3.969667158537341	176.46855000000002	177.44675	1.9079000000000121	2.886099999999999	0.34450683846074565	2.9026999999999816	39.696671585373416	3
61	3596483	179.82415	0.9870685501553119	3.938823233930016	179.3547	180.34175000000002	1.9136500000000183	2.9007000000000005	0.3453933166393225	2.8952500000000043	39.388232339300195	3
62	3654388	182.7194	1.010016292072367	3.9277647975642367	182.25535000000002	183.2654	1.9317000000000064	2.9416999999999973	0.3389887964202782	2.949950000000001	39.277647975642395	3
63	3713387	185.66935	1.0197921256562463	3.889138830463054	185.19705000000002	186.21685000000002	1.9035499999999956	2.9233499999999992	0.3404718940451481	2.9370999999999867	38.89138830463058	3
64	3772129	188.60645	1.008630908760871	3.8361948085872797	188.12040000000002	189.12905	1.919399999999996	2.9280499999999847	0.34176933987252	2.9259500000000003	38.3619480858728	3
65	3830648	191.5324	1.0306415666638875	3.8395917724012563	191.04845	192.0791	1.9208500000000015	2.95150000000001	0.33706918344990094	2.966750000000019	38.39591772401255	3
66	3889983	194.49915000000001	1.0296324488660786	3.786679120276631	193.99995	195.02960000000002	1.9262999999999977	2.9559500000000014	0.33653603459590387	2.9714500000000044	37.86679120276635	3
67	3949412	197.47060000000002	1.0202569458686281	3.73614025673308	196.95595	197.9762	1.9156999999999869	2.935949999999991	0.3419504855696905	2.9243999999999915	37.36140256733084	3
68	4007900	200.395	1.025980121367355	3.718148206368056	199.89185	200.91785000000002	1.9196500000000185	2.945600000000013	0.33771233663165856	2.9610999999999876	37.18148206368054	3
69	4067122	203.3561	1.044222089854465	3.7112888817005967	202.83745000000002	203.88170000000002	1.8997500000000116	2.943950000000001	0.3389773054693983	2.9500500000000045	37.11288881700598	3
70	4126123	206.30615	1.0431128806044347	3.669177152568807	205.78145	206.82455000000002	1.9180500000000222	2.9611500000000035	0.3385297652296055	2.9539500000000203	36.69177152568808	3
71	4185202	209.26010000000002	1.0432008961179993	3.6382151076402423	208.74255000000002	209.78575	1.9079499999999996	2.951149999999984	0.33634360863057977	2.9731499999999755	36.38215107640241	3
72	4244665	212.23325	1.051210214727698	3.6407111648111226	211.6937	212.74495000000002	1.9111500000000206	2.962350000000015	0.33481769176683146	2.9867000000000132	36.40711164811126	3
73	4304399	215.21995	1.076848231505789	3.552741704038347	214.65605000000002	215.7329	1.9137500000000216	2.9906000000000006	0.3364341346072966	2.972350000000006	35.52741704038348	3
74	4363846	218.19230000000002	1.0629485993579497	3.5880931025207587	217.64665000000002	218.70960000000002	1.9147999999999854	2.977749999999986	0.3323749854585956	3.0086499999999887	35.88093102520763	3
75	4424019	221.20095	1.0777534497313668	3.5110067151785316	220.62445000000002	221.7022	1.911299999999983	2.9890499999999918	0.3333333333333333	3.0	35.11006715178531	3
76	4484019	224.20095	1.0940063203126194	3.5066425260177496	223.61345	224.70745000000002	1.9181999999999846	3.012200000000007	0.33225350942769366	3.009749999999997	35.066425260177496	3
77	4544214	227.2107	1.1020667766533327	3.4788690316412065	226.62565	227.72775000000001	1.8953000000000202	2.9973500000000115	0.3318896135145427	3.013050000000021	34.78869031641207	3
78	4604475	230.22375000000002	1.1021849701056257	3.437885589200196	229.62305	230.72525000000002	1.8979999999999961	3.000199999999978	0.3328839400143164	3.004049999999978	34.37885589200195	3
79	4664556	233.2278	1.0920382713997272	3.422051263013529	232.6232	233.71525	1.8864500000000248	2.9785000000000252	0.33345004084762914	2.9989500000000078	34.2205126301353	3
80	4724535	236.22675	1.1149602420942393	3.3939130365329255	235.60170000000002	236.71665000000002	1.9154499999999928	3.030399999999986	0.33444256785003634	2.9900499999999965	33.93913036532925	3
81	4784336	239.2168	1.0955644447631203	3.4766107751026	238.63215000000002	239.7277	1.9037500000000023	2.9993499999999926	0.32492323688528524	3.077650000000006	34.766107751026006	3
82	4845889	242.29445	1.1156174949485809	3.2713049759035044	241.63150000000002	242.74710000000002	1.9209500000000048	3.0365500000000054	0.33224247055501105	3.00985	32.71304975903506	3
83	4906086	245.3043	1.1341665249548853	3.396058107542192	244.668	245.8022	1.8770000000000095	3.011150000000015	0.32555792489378615	3.0716500000000053	33.96058107542193	3
84	4967519	248.37595000000002	1.1560261793320068	3.2447242838762307	247.6792	248.83520000000001	1.897750000000002	3.0537999999999954	0.3312848884398133	3.0185500000000047	32.4472428387623	3
85	5027890	251.39450000000002	1.1405745223964565	3.339308105712025	250.73295000000002	251.87355000000002	1.901849999999996	3.0423999999999864	0.32481242082697265	3.0786999999999978	33.39308105712025	3
86	5089464	254.47320000000002	1.1661413311653772	3.1898595241797985	253.77540000000002	254.94155	1.8512000000000057	3.0173500000000217	0.3284773432752467	3.044350000000008	31.89859524179799	3
87	5150351	257.51755	1.210962082699826	3.162613837052337	256.79275	258.00370000000004	1.8625000000000114	3.07344999999998	0.3219367716180541	3.1062000000000007	31.626138370523364	3
88	5212475	260.62375000000003	1.237168566908501	3.0735336569647487	259.86615	261.10335000000003	1.8529500000000212	3.0901000000000067	0.3215537477089314	3.109899999999982	30.735336569647508	3
89	5274673	263.73365	1.2277033349948936	3.1426003029846363	262.9563	264.184	1.848950000000002	3.076650000000029	0.32513981011834997	3.0756000000000085	31.426003029846385	3
90	5336185	266.80925	1.2424352260869929	3.0402305933998477	266.03295	267.27535	1.835550000000012	3.0779999999999745	0.32310177705977694	3.09499999999997	30.40230593399848	3
91	5398085	269.90425	1.2700424003063235	3.027350127540597	269.11095	270.38100000000003	1.8552999999999997	3.125350000000026	0.3175107159866599	3.149500000000046	30.273501275405973	3
92	5461075	273.05375000000004	1.2748496466787997	2.9479499678457195	272.2363	273.51115	1.8459000000000287	3.120749999999987	0.32060016350608433	3.119149999999991	29.479499678457195	3
93	5523458	276.1729	1.2717384707232007	2.8969896599358194	275.35705	276.6288	1.8366499999999633	3.1083999999999605	0.31959092361777314	3.128999999999962	28.969896599358208	3
94	5586038	279.3019	1.3058310481792783	2.8608539436337423	278.46545000000003	279.77125	1.7861500000000206	3.0920000000000414	0.32008194097688697	3.1242000000000303	28.608539436337413	3
95	5648522	282.4261	1.350550133126881	2.763126080241747	281.55740000000003	282.90795	1.783649999999966	3.1341999999999643	0.3149953538185326	3.1746499999999855	27.631260802417465	3
96	5712015	285.60075	1.4041276517723689	2.72185797636077	284.6916	286.09575	1.7812000000000126	3.1853000000000407	0.30559545273966043	3.27230000000003	27.21857976360772	3
97	5777461	288.87305000000003	1.4599479596222287	2.5802106974920314	287.87695	289.33685	1.7591999999999643	3.2191499999999564	0.3075456320831649	3.251549999999952	25.802106974920335	3
98	5842492	292.1246	1.5118892525847536	2.528846672571504	291.09605	292.60795	1.7768500000000245	3.28875000000005	0.2962743500481401	3.375250000000051	25.28846672571504	3
99	5909997	295.49985000000004	1.540701632887032	2.5117430896396087	294.38485000000003	295.92555	1.7644999999999982	3.3051999999999566	0.3042658066086566	3.2865999999999644	25.11743089639608	3
100	5975729	298.78645	1.5390452898910736	2.4364950273125565	297.69005000000004	299.2291	1.777249999999981	3.3163000000000125	0.3015636073038689	3.3160500000000184	24.36495027312558	3
101	6042050	302.1025	1.5536186298191081	2.562021305053811	301.0063	302.55995	1.7557499999999777	3.309349999999995	0.2941349491146563	3.399799999999971	25.62021305053811	3
102	6110046	305.5023	1.6549745631941128	2.206144780872478	304.3157	305.97065000000003	1.718500000000006	3.3735000000000355	0.2959236516978608	3.379250000000013	22.0614478087248	3
103	6177631	308.88155	1.6232529613312334	2.439962289690449	307.68915000000004	309.3124	1.7072000000000003	3.330449999999985	0.28473398727239174	3.512049999999988	24.39962289690448	3
104	6247872	312.3936	1.8257780924099032	1.6191211808733659	311.0196	312.84540000000004	1.7623499999999694	3.5881499999999846	0.31088727227507035	3.216600000000028	16.091966647275758	3
105	6312204	315.6102	1.4345573834010865	2.925979080306174	314.6078	316.04235	5.205600000000004	6.6401500000000055	0.1560232786731787	6.409299999999973	29.259790803061755	3
106	6440390	322.0195	1.2682889450763353	3.4334249386468514	321.24795	322.51625	5.366899999999987	6.6351999999999975	0.14731771274519195	6.788049999999998	34.33424938646853	3
107	6576151	328.80755	1.4191218168293127	3.054838600703466	327.88315	329.30225	5.021250000000009	6.440400000000011	0.1576404379251353	6.343550000000051	30.54838600703465	3
108	6703022	335.15110000000004	1.348606063065445	3.31900787108113	334.32355	335.67215	5.049450000000036	6.398050000000012	0.15447236103280307	6.473649999999964	33.19007871081131	3
109	6832495	341.62475	1.4083034316678997	3.1944204827289013	340.7216	342.1299	4.9071500000000015	6.315499999999986	0.15373499162144263	6.504700000000014	31.944204827289024	3
110	6962589	348.12945	1.5908168332967907	2.8982380919404633	347.03705	348.6279	4.884999999999991	6.4757999999999925	0.15506159821989285	6.44905	28.982380919404648	3
111	7091570	354.5785	1.5945584203124048	2.9653555712140616	353.5129	355.10745000000003	7.836349999999982	9.430949999999996	0.111719360965255	8.951000000000022	29.653555712140616	3
112	7270590	363.52950000000004	1.1886689605182037	3.4330511180953174	362.9438	364.1325	7.761450000000025	8.95010000000002	0.1113660155466958	8.979399999999998	34.330511180953195	3
113	7450178	372.50890000000004	1.2287459609435407	3.3534178816048623	371.89395	373.1227	7.65300000000002	8.881750000000011	0.11258915653833397	8.881849999999986	33.53417881604864	3
114	7627815	381.39075	1.2485238088882529	3.258880716386841	380.77570000000003	382.0242	7.3387500000000045	8.58729999999997	0.11627568966018408	8.600250000000017	32.588807163868424	3
115	7799820	389.99100000000004	1.2773760106923524	3.0339974684553397	389.363	390.6404	7.147400000000005	8.424800000000005	0.11853256682273501	8.436499999999967	30.33997468455339	3
116	7968550	398.4275	1.2853492096872534	2.992567621639971	397.78775	399.0731	6.771400000000028	8.056750000000022	0.11797252419911358	8.476550000000032	29.925676216399722	3
117	8138081	406.90405000000004	1.6486898222444115	2.422450055282045	405.84455	407.4932	9.190500000000043	10.839200000000005	0.09486675963609137	10.541099999999972	24.22450055282045	3
118	8348903	417.44515	1.3610576717735734	2.7961670515935815	416.68370000000004	418.04475	17.520350000000008	18.881399999999985	0.052454888795635694	19.06400000000002	27.961670515935825	3
119	8730183	436.50915000000003	1.5507796526240185	2.1932734244475327	435.56510000000003	437.1159	17.01479999999998	18.565549999999973	0.05390385169972331	18.551549999999963	21.932734244475334	3
120	9101214	455.0607	1.5987031594792382	1.4690455650365344	454.13065	455.72935					14.690455650365344	3
0	63252	3.1626000000000003	1.513633132447253	1.1888643315986709	2.6944000000000004	4.20805	1.4093	2.9229	0.35099419104613816	2.84905	11.26654811434079	4
1	120233	6.01165	0.9485412166001006	3.3708853591825907	5.6173	6.56585	1.6735499999999996	2.6220999999999997	0.38413521559588976	2.60325	33.70885359182592	4
2	172298	8.6149	0.9367097510417108	4.100440825597751	8.2394	9.1761	1.7535500000000006	2.6902500000000007	0.3727726832177737	2.6826000000000008	41.0044082559775	4
3	225950	11.297500000000001	0.9324887628941987	4.209606556516846	10.92965	11.86215	1.780800000000001	2.7132500000000004	0.3692421305270932	2.7082499999999996	42.096065565168445	4
4	280115	14.00575	0.9451019359062309	4.239010768630109	13.642900000000001	14.588000000000001	1.795300000000001	2.740400000000001	0.3637024913620659	2.7494999999999994	42.39010768630111	4
5	335105	16.75525	0.9678265363340499	4.23429284025616	16.383300000000002	17.35115	1.7881999999999998	2.7560000000000002	0.36408650695405215	2.746600000000001	42.342928402561625	4
6	390037	19.50185	0.932324306720795	4.199631854675459	19.13935	20.07165	1.8063499999999983	2.738699999999998	0.36469065115515775	2.742049999999999	41.99631854675461	4
7	444878	22.2439	0.9452512381083246	4.212515689079751	21.87805	22.8233	1.799199999999999	2.7444500000000005	0.3614675582866437	2.7665000000000006	42.12515689079754	4
8	500208	25.0104	0.9307602185396071	4.189249544080759	24.622500000000002	25.553250000000002	1.7900500000000008	2.7208000000000006	0.3686024438342027	2.7129499999999993	41.89249544080763	4
9	554467	27.72335	0.9363242130123545	4.1593221520391666	27.343300000000003	28.279600000000002	1.8007500000000007	2.7371000000000016	0.3674646774578792	2.721350000000001	41.59322152039168	4
10	608894	30.4447	0.9319837501627452	4.159026928493688	30.0804	31.01235	1.7765499999999967	2.7085499999999954	0.36836482852617175	2.714700000000004	41.59026928493689	4
11	663188	33.159400000000005	0.93509203850138	4.122260255361297	32.78895	33.724000000000004	1.8061000000000007	2.7412000000000063	0.3648236989474844	2.741049999999994	41.22260255361299	4
12	718009	35.90045	0.9321092149129953	4.206380799277568	35.53015	36.462250000000004	1.7942999999999998	2.72645	0.3666495563540364	2.727400000000003	42.063807992775686	4
13	772557	38.62785	0.9389154001264833	4.163652209732675	38.256550000000004	39.1955	1.805100000000003	2.7439999999999998	0.36391426179991976	2.7479000000000013	41.63652209732673	4
14	827515	41.375750000000004	0.9229646911113	4.13209359495152	41.000550000000004	41.92355	1.8153499999999951	2.7382999999999953	0.3654703603537758	2.7361999999999966	41.32093594951523	4
15	882239	44.11195	0.93602200869745	4.131388061873743	43.7389	44.6749	1.803049999999999	2.7391000000000005	0.36333908620219774	2.7522500000000036	41.31388061873743	4
16	937284	46.864200000000004	0.9366241474737472	4.079378630575377	46.47795	47.4146	1.8221499999999935	2.758749999999999	0.36431199679405424	2.7449000000000012	40.79378630575381	4
17	992182	49.609100000000005	0.9307664028432279	4.087796980011554	49.23675	50.167500000000004	1.811799999999998	2.7425500000000014	0.36290395746765625	2.7555499999999995	40.87796980011555	4
18	1047293	52.364650000000005	0.9390522449352313	4.053077602775026	51.97925	52.9183	1.8363000000000014	2.775350000000003	0.3608219524075843	2.7714500000000015	40.53077602775026	4
19	1102722	55.136100000000006	0.9155355767121888	4.036632054143475	54.754650000000005	55.6702	1.8168000000000006	2.7323499999999967	0.36509675063891966	2.738999999999997	40.36632054143473	4
20	1157502	57.8751	0.9278556144358358	4.042754657871839	57.487	58.41485	1.8286000000000016	2.7565000000000026	0.36244359471557214	2.759050000000002	40.427546578718406	4
21	1212683	60.634150000000005	0.9409600942722522	3.992211902590519	60.243500000000004	61.184450000000005	1.8288500000000028	2.7698000000000036	0.36139571023291983	2.7670499999999976	39.92211902590523	4
22	1268024	63.4012	0.9248643649220932	4.0156285447743585	63.0133	63.93815	1.8221500000000006	2.7470499999999944	0.36442484648603324	2.7440500000000014	40.15628544774361	4
23	1322905	66.14525	0.9200825082849595	3.946723247889004	65.76035	66.6804	1.8370499999999907	2.7571499999999958	0.3660858105139844	2.7316000000000003	39.467232478890026	4
24	1377537	68.87685	0.9265753300143755	4.036330151448162	68.51745	69.44405	1.8383000000000038	2.76485000000001	0.3584743332377411	2.789599999999993	40.36330151448165	4
25	1433329	71.66645	0.9169557273015031	4.024909237648217	71.2823	72.19925	1.8528500000000037	2.7698000000000036	0.36068530207393945	2.772500000000008	40.24909237648218	4
26	1488779	74.43895	0.9245696923091193	3.995619950340256	74.05210000000001	74.97670000000001	1.863599999999991	2.7881499999999875	0.3576282097131823	2.796199999999999	39.95619950340254	4
27	1544703	77.23515	0.9262127509060316	3.992959424528557	76.84025	77.76650000000001	1.8499999999999943	2.776200000000003	0.36098476644285576	2.7702000000000027	39.929594245285614	4
28	1600107	80.00535	0.9202194636171102	3.936604314761098	79.6165	80.53670000000001	1.8606499999999926	2.7809000000000026	0.3579674607578176	2.793549999999996	39.366043147611016	4
29	1655978	82.7989	0.9466214985382045	3.9333478690647397	82.39735	83.34400000000001	1.8487999999999971	2.7954000000000008	0.3565253043834784	2.804850000000002	39.333478690647425	4
30	1712075	85.60375	0.9344184472602444	3.906374767586236	85.1928	86.1272	1.8687500000000057	2.803200000000004	0.3573598256084054	2.7982999999999976	39.06374767586239	4
31	1768041	88.40205	0.9349467378401897	3.9228279761681577	87.99600000000001	88.93095000000001	1.8559999999999945	2.790949999999995	0.35619512368875633	2.807450000000003	39.22827976168162	4
32	1824190	91.2095	0.9604722776407609	3.8586159086612284	90.78695	91.7474	1.845700000000008	2.806200000000004	0.3568178979857634	2.8025499999999965	38.5861590866123	4
33	1880241	94.01205	0.9306145491340897	3.8600470948651235	93.5931	94.5237	1.8620499999999964	2.7926499999999947	0.3561697505030886	2.8076500000000095	38.60047094865123	4
34	1936394	96.81970000000001	0.9503877117778408	3.7576501841196475	96.3858	97.3362	1.8471499999999992	2.797550000000001	0.35904708902572735	2.7851499999999874	37.576501841196475	4
35	1992097	99.60485	0.9374921680648463	3.8182800998850084	99.18335	100.12085	1.8423999999999978	2.779899999999998	0.3613761202659725	2.7672000000000025	38.18280099885013	4
36	2047441	102.37205	0.9271741649236181	3.7953892033951675	101.96325	102.8904	1.8409000000000049	2.768100000000004	0.3607568679088723	2.771950000000004	37.953892033951696	4
37	2102880	105.144	0.9418821282429853	3.760164690478348	104.7313	105.67320000000001	1.8379999999999939	2.779899999999998	0.357532311982696	2.7969499999999954	37.601646904783465	4
38	2158819	107.94095	0.9548733170614112	3.8089008006472582	107.5112	108.46610000000001	1.8306499999999915	2.785499999999999	0.35739175497221237	2.7980500000000035	38.08900800647261	4
39	2214780	110.739	0.9311387634295272	3.765676323425204	110.29675	111.2279	1.8500999999999976	2.78125	0.36207614461321275	2.7618499999999955	37.656763234252075	4
40	2270017	113.50085	0.949536415878241	3.7287117055032937	113.07795	114.0275	1.839500000000001	2.7890000000000015	0.3540449637103912	2.8245000000000005	37.287117055032965	4
41	2326507	116.32535	0.949468403332145	3.7319660171995466	115.867	116.81645	1.8393999999999977	2.7888499999999965	0.35909221488078086	2.784800000000004	37.3196601719955	4
42	2382203	119.11015	0.954534427654068	3.666367834926156	118.6558	119.61035000000001	1.8366499999999917	2.791150000000002	0.3578713810256585	2.794300000000007	36.6636783492616	4
43	2438089	121.90445000000001	0.9474258339990862	3.6574511549124225	121.44695	122.3944	1.8347499999999997	2.7821500000000015	0.3608219524075843	2.7714500000000015	36.57451154912425	4
44	2493518	124.67590000000001	0.9556334331305233	3.6229985937525484	124.22915	125.18475000000001	1.8327500000000043	2.78840000000001	0.3557579422960631	2.8108999999999895	36.22998593752546	4
45	2549736	127.4868	0.9726206804399379	3.6061233534437562	127.01755	127.99015	1.8573000000000093	2.8299499999999966	0.35214987498679345	2.8397000000000077	36.0612335344376	4
46	2606530	130.3265	0.979073505985341	3.5714702421307294	129.84745	130.82655	1.8246000000000038	2.8036500000000046	0.3553407718001564	2.8141999999999996	35.71470242130734	4
47	2662814	133.1407	0.9835517302294495	3.508069932029926	132.65115	133.6347	1.8474000000000217	2.8309500000000014	0.3499195185107428	2.8577999999999975	35.08069932029925	4
48	2719970	135.9985	0.9985499953286258	3.5518521022828153	135.48205000000002	136.4806	1.8266999999999882	2.8252499999999827	0.35604927721996565	2.8086000000000126	35.51852102282816	4
49	2776142	138.80710000000002	0.9895011233001016	3.4679222188927525	138.3073	139.29680000000002	1.8382999999999754	2.8277999999999963	0.3551388592939845	2.815799999999996	34.679222188927525	4
50	2832458	141.62290000000002	0.9807736565522152	3.531472999608294	141.1351	142.1159	1.8359000000000094	2.81665000000001	0.3515865342357402	2.844249999999988	35.31472999608296	4
51	2889343	144.46715	0.9840606069942471	3.4106806356421373	143.95175	144.9358	1.8170499999999947	2.801099999999991	0.35848718408316854	2.789500000000004	34.10680635642139	4
52	2945133	147.25665	0.9815689062673599	3.4502436300344037	146.75285	147.73445	1.8135000000000048	2.7950500000000034	0.3564236451446207	2.8056499999999858	34.502436300344044	4
53	3001246	150.0623	0.9941118329691934	3.410261818052515	149.5479	150.54205000000002	1.8228500000000167	2.81695000000002	0.3542017178783315	2.8232500000000016	34.10261818052517	4
54	3057711	152.88555	1.0055754876495107	3.4548106470851074	152.3649	153.37045	1.8348499999999888	2.8404499999999757	0.3508895048949062	2.8499000000000194	34.54810647085107	4
55	3114709	155.73545000000001	0.9937736921539297	3.3602702567583087	155.2053	156.19910000000002	1.804000000000002	2.7977500000000077	0.3570599682216641	2.8006499999999903	33.60270256758309	4
56	3170722	158.5361	1.0172574036220554	3.384234918852897	158.00310000000002	159.02035	1.8303999999999974	2.847650000000016	0.3493938017539571	2.862099999999998	33.842349188528985	4
57	3227964	161.3982	1.0316247681121575	3.2827399067336813	160.85075	161.88235	1.8187000000000069	2.8503499999999917	0.35232357397033387	2.838300000000004	32.82739906733683	4
58	3284730	164.2365	1.032526392615051	3.366187486116619	163.70105	164.7336	1.825950000000006	2.858450000000005	0.3440090818397597	2.9069000000000074	33.661874861166204	4
59	3342868	167.1434	1.0418885019316106	3.249901143144619	166.5595	167.6014	1.828649999999982	2.87054999999998	0.3502258957027283	2.8552999999999997	32.499011431446185	4
60	3399974	169.9987	1.038749861871684	3.2362117102347554	169.43005	170.46880000000002	1.8158999999999992	2.854650000000021	0.3496564625255689	2.8599499999999978	32.36211710234756	4
61	3457173	172.85865	1.036060411938373	3.230409464951819	172.28470000000002	173.32080000000002	1.8046500000000094	2.8406999999999982	0.3485109868088595	2.869349999999997	32.30409464951819	4
62	3514560	175.728	1.0503833769475344	3.1684974327571496	175.12545	176.17585	1.801950000000005	2.8523500000000013	0.3484745526457922	2.869650000000007	31.684974327571485	4
63	3571953	178.59765000000002	1.0732831339063122	3.12358704252172	177.97775000000001	179.05105	1.8315000000000055	2.904750000000007	0.34397949882187007	2.9071500000000015	31.2358704252172	4
64	3630096	181.50480000000002	1.0751608766851948	3.0872906098290755	180.88250000000002	181.95765	1.781000000000006	2.8561499999999853	0.3475661679092157	2.8771500000000003	30.872906098290763	4
65	3687639	184.38195000000002	1.074697390893125	3.048434809704517	183.73870000000002	184.8134	1.823299999999989	2.897999999999996	0.3430590576167682	2.9149500000000046	30.484348097045192	4
66	3745938	187.29690000000002	1.102529737016745	3.051130535985557	186.63670000000002	187.7392	1.8016000000000076	2.9041500000000156	0.34181606877339454	2.925549999999987	30.511305359855562	4
67	3804449	190.22245	1.106553157762997	2.901714950301578	189.54085	190.6474	1.7837999999999852	2.8903499999999838	0.3464463268028205	2.8864499999999964	29.017149503015794	4
68	3862178	193.1089	1.147124965427071	2.913127344666698	192.43120000000002	193.5783	1.7751499999999965	2.922300000000007	0.33774655498513845	2.960800000000006	29.13127344666699	4
69	3921394	196.0697	1.1357871099747718	2.8438654781184596	195.35345	196.48925	1.7752499999999998	2.911049999999989	0.3448632617167298	2.8996999999999957	28.438654781184617	4
70	3979388	198.9694	1.1430307535118658	2.8687461222700996	198.2645	199.40755000000001	1.7681500000000199	2.9111500000000206	0.3411339291805967	2.9313999999999965	28.687461222701014	4
71	4038016	201.9008	1.1572167939510662	2.773703820947034	201.17565000000002	202.33290000000002	1.7350000000000136	2.8922000000000025	0.3414251084024721	2.9288999999999987	27.737038209470334	4
72	4096594	204.8297	1.1841559793598717	2.736661783803246	204.06785000000002	205.25205	1.7542500000000132	2.9384000000000015	0.3431473474710048	2.914199999999994	27.366617838032468	4
73	4154878	207.7439	1.1432617573375348	2.721088244982706	207.00625000000002	208.14955	1.727249999999998	2.8704999999999927	0.34737299174988845	2.878750000000025	27.210882449827068	4
74	4212453	210.62265000000002	1.1949262497718447	2.6976400172883324	209.87675000000002	211.07170000000002	1.7148500000000126	2.9097500000000025	0.3334556003868094	2.998899999999992	26.976400172883338	4
75	4272431	213.62155	1.2339265691399108	2.475958364987953	212.78655	214.02045	1.7286499999999876	2.9625999999999806	0.342436435236708	2.92025000000001	24.759583649879552	4
76	4330836	216.54180000000002	1.2268997906559147	2.680273116786637	215.74915000000001	216.97605000000001	1.6863500000000045	2.913250000000005	0.33973738300294054	2.9434499999999844	26.802731167866373	4
77	4389705	219.48525	1.2708353365658318	2.300327887735083	218.66240000000002	219.9332	1.719850000000008	2.990700000000004	0.33865014053980835	2.9528999999999996	23.00327887735082	4
78	4448763	222.43815	1.2102877278891393	2.739853736787097	221.65305	222.86335	1.6799500000000194	2.890250000000009	0.34449497037343096	2.9028000000000134	27.398537367870965	4
79	4506819	225.34095000000002	1.3159604689946864	2.206894312554237	224.54330000000002	225.85925	1.7057000000000073	3.021649999999994	0.3316859597333264	3.014899999999983	22.068943125542376	4
80	4567117	228.35585	1.208030286940094	2.655312506258415	227.565	228.77300000000002	1.6908999999999992	2.8989500000000135	0.34876015763959123	2.8673	26.553125062584154	4
81	4624463	231.22315	1.324284417026816	2.1965307084353256	230.46390000000002	231.78820000000002	1.68365	3.007899999999978	0.3274447846231914	3.053950000000014	21.96530708435327	4
82	4685542	234.27710000000002	1.2463010121316185	2.622138368036758	233.47185000000002	234.71815	1.6306500000000028	2.8770000000000095	0.3494060097833689	2.8619999999999948	26.221383680367595	4
83	4742782	237.1391	1.3606016686239746	2.1079283409085434	236.34885	237.70945	1.7042999999999893	3.0648999999999944	0.32715554610439634	3.0566499999999905	21.07928340908543	4
84	4803915	240.19575	1.2088174396847375	2.7320647781179765	239.4137	240.6225	1.7110500000000002	2.9198499999999967	0.3448454230391209	2.8998500000000154	27.320647781179783	4
85	4861912	243.09560000000002	1.3502417171787937	2.1381651195796785	242.33355	243.68380000000002	1.6742000000000132	3.024400000000014	0.3248335228195559	3.078499999999991	21.381651195796778	4
86	4923482	246.1741	1.2565780397617259	2.4425784194777656	245.35795000000002	246.61455	1.639899999999983	2.8964499999999873	0.3508402624285158	2.8503000000000043	24.42578419477765	4
87	4980488	249.0244	1.3316061369302217	2.162757729290508	248.25445000000002	249.58605	1.66964999999999	3.001249999999999	0.32952729309805096	3.034649999999999	21.627577292905073	4
88	5041181	252.05905	1.2534128086353187	2.4620599599011257	251.25565	252.50910000000002	1.6072500000000218	2.860650000000021	0.3417167851284854	2.926400000000001	24.620599599011253	4
89	5099709	254.98545000000001	1.4566451952467208	1.9596332537438634	254.11630000000002	255.57295000000002	1.6097999999999786	3.066449999999975	0.32169856844137124	3.1084999999999923	19.59633253743865	4
90	5161879	258.09395	1.287016623058077	2.5399227610680697	257.1828	258.4698	1.603999999999985	2.8910000000000196	0.3459309867681367	2.8907500000000255	25.39922761068069	4
91	5219694	260.98470000000003	1.5323330675003586	1.8079278845463733	260.0738	261.60615	1.5805499999999597	3.112899999999968	0.3202049311559408	3.1229999999999905	18.079278845463747	4
92	5282154	264.1077	1.3089100752970204	2.4262559040393086	263.18670000000003	264.4956	1.5598999999999705	2.8688000000000216	0.3408548639989136	2.9337999999999624	24.262559040393093	4
93	5340830	267.0415	1.5658565663076471	1.6489310653111122	266.05545	267.62135	1.5679499999999962	3.133800000000008	0.32634945499640716	3.064200000000028	16.48931065311112	4
94	5402114	270.1057	1.325002885990776	2.4548392117778732	269.18925	270.51425	1.61160000000001	2.9365999999999985	0.33479527269075054	2.9868999999999915	24.54839211777874	4
95	5461852	273.0926	1.5831385030262173	1.6554743889524737	272.1259	273.709	1.5382000000000176	3.1213500000000067	0.31739986034406176	3.1505999999999967	16.379471168394762	4
96	5524864	276.2432	1.4376056879136245	2.1274681703286937	275.24725	276.68485000000004	1.5425500000000056	2.9801499999999805	0.349381594577594	2.86220000000003	21.274681703286934	4
97	5582108	279.10540000000003	1.5941246436411516	1.671163725616207	278.22735	279.8215	1.4394499999999653	3.033549999999991	0.3210324403280988	3.114949999999965	16.60693264408321	4
98	5644407	282.22035	1.537449787403364	1.867709073979718	281.2609	282.79835	1.5199499999999944	3.0574000000000296	0.32512923887244755	3.0757000000000403	18.67709073979719	4
99	5705921	285.29605000000004	1.65621624201783	1.5276373788547666	284.31835	285.97455	1.5147000000000048	3.1709000000000174	0.3129204869042788	3.195699999999988	15.27637378854767	4
100	5769835	288.49175	1.418336185711529	2.25755101577694	287.48920000000004	288.90755	1.5369000000000028	2.9551999999999907	0.34241884673332745	2.9203999999999724	22.5755101577694	4
101	5828243	291.41215	1.658184557513334	1.2724315832147362	290.44445	292.1026	1.453200000000038	3.1114000000000033	0.32098091768444265	3.11545000000001	12.253479747026113	4
102	5890552	294.5276	1.4584318056728691	2.3404020853650707	293.55585	295.01425	1.5814000000000306	3.0398500000000013	0.32579657262005285	3.06940000000003	23.404020853650724	4
103	5951940	297.59700000000004	1.728148773467075	1.2115115763237991	296.5957	298.32385	1.3600000000000136	3.0881499999999846	0.3257594266634092	3.069749999999999	12.115115763237998	4
104	6013335	300.66675000000004	1.4916015534181148	2.1872961127372115	299.6838	301.1754	1.5113000000000056	3.002900000000011	0.33204389620308083	3.0116499999999746	21.87296112737212	4
105	6073568	303.6784	1.7518093911402859	1.1803248191214752	302.68675	304.43855	1.3994500000000016	3.151299999999992	0.3081379225341276	3.245299999999986	11.376227326897322	4
106	6138474	306.9237	1.6131177782712038	1.9191678088300215	305.838	307.45115000000004	1.4964500000000385	3.109550000000013	0.3348345080443965	2.9865500000000225	19.19167808830023	4
107	6198205	309.91025	1.6519176889470313	1.2806253044192708	308.9476	310.59950000000003	1.3806000000000154	3.0324999999999704	0.30932937391734744	3.2327999999999975	12.44151071118545	4
108	6262861	313.14305	1.7235995904809331	1.7455022651755971	311.98005	313.70365000000004	1.4917499999999677	3.215350000000001	0.3267546725918164	3.0604000000000156	17.455022651755968	4
109	6324069	316.20345000000003	1.7058364583852237	1.2471885759988375	315.19545	316.9013	1.3894500000000107	3.095300000000009	0.31731425216963505	3.1514500000000116	12.255904603083952	4
110	6387098	319.35490000000004	1.7341832942364273	1.4499551459538225	318.29075	320.02495	1.402050000000031	3.136250000000018	0.3413202266366305	2.9298	14.499551459538225	4
111	6445694	322.28470000000004	1.8794759081886616	1.0910792657566386	321.42695000000003	323.30645000000004	1.3702499999999986	3.2496999999999616	0.29132436054303035	3.4325999999999794	10.33913810101916	4
112	6514346	325.7173	1.5165216632459313	2.0438414023543743	324.67665	326.1932	4.592700000000036	6.109200000000044	0.16407160084660957	6.0948999999999955	20.438414023543753	4
113	6636244	331.8122	1.5587187221909409	2.0794107934735706	330.78585000000004	332.3446	4.5966999999999985	6.155399999999986	0.1578233010321639	6.336200000000019	20.794107934735695	4
114	6762968	338.14840000000004	1.8819298427165954	1.3781735488812732	336.9413	338.82320000000004	1.3656499999999596	3.247599999999977	0.3312684268062447	3.018699999999967	13.550410137385802	4
115	6823342	341.1671	1.7280066374110525	1.0671366061614282	340.1889	341.9169	1.2268000000000256	2.9548000000000343	0.3281539698426508	3.0473499999999945	10.229241716047394	4
116	6884289	344.21445	1.8975438175168822	1.1959320014273125	343.14365000000004	345.0412	1.391050000000007	3.2885499999999865	0.31375994226816756	3.187150000000031	11.57653697641363	4
117	6948032	347.40160000000003	1.749926215687441	1.326033101925022	346.43225	348.18215000000004	4.229349999999954	5.9792999999999665	0.16066321776292544	6.224199999999997	12.87895219621807	4
118	7072516	353.6258	1.909913750445284	1.2951641517500558	352.4115	354.32145	4.487349999999992	6.397250000000042	0.15986187933625326	6.255400000000009	12.672961239610945	4
119	7197624	359.88120000000004	1.7725687539628707	1.5973575710333616	358.80875000000003	360.58135000000004	12.924750000000017	14.697299999999984	0.06965680094176009	14.356099999999971	15.97357571033362	4
120	7484746	374.2373	1.3855896654564421	2.643644712425747	373.50605	374.89165	12.564750000000004	13.950350000000014	0.0700017850455187	14.285349999999992	26.43644712425749	4
121	7770453	388.52265	1.9435185288226233	1.333202763654283	387.45640000000003	389.3999	11.327500000000043	13.271000000000015	0.074280684422226	13.462450000000048	13.077312663476679	4
122	8039702	401.98510000000005	2.046915653637424	1.4296280126769965	400.72740000000005	402.77435	12.222849999999994	14.269749999999988	0.07148294952946348	13.989350000000002	14.296280126769963	4
123	8319489	415.97445000000005	1.8793513233602515	1.4192173942756217	414.9972	416.87655					14.192173942756227	4
0	62193	3.1096500000000002	1.2661761772024072	1.9697323301994167	2.63985	3.90605	1.49335	2.7595	0.38185428440507097	2.6188000000000002	19.697323301994174	5
1	114569	5.7284500000000005	0.9905184917892322	4.2618322014368815	5.3994	6.3899	1.7702	2.76075	0.3650301149844863	2.7394999999999996	42.61832201436881	5
2	169359	8.46795	1.0021435516332873	4.61695559740734	8.16015	9.1623	1.8145000000000007	2.816650000000001	0.3563855378748729	2.805950000000001	46.16955597407344	5
3	225478	11.273900000000001	1.0085155911505879	4.650479652052567	10.9768	11.9853	1.8078500000000002	2.81635	0.35473572188719416	2.818999999999999	46.5047965205257	5
4	281858	14.0929	0.9941292344058166	4.639107316588692	13.79315	14.78725	1.8306000000000004	2.82475	0.35447794261002114	2.8210499999999996	46.391073165886965	5
5	338279	16.91395	1.0148777261445794	4.625755267270932	16.61785	17.63275	1.8211000000000013	2.8359500000000004	0.35189583883170567	2.841750000000001	46.257552672709366	5
6	395114	19.7557	1.0111702996774024	4.61611083744512	19.4538	20.465	1.836199999999998	2.8473499999999987	0.35140738658326587	2.845700000000001	46.161108374451246	5
7	452028	22.6014	1.0037237692721859	4.635197075514576	22.30115	23.3049	1.824349999999999	2.828050000000001	0.3518896474065734	2.841799999999999	46.35197075514578	5
8	508864	25.4432	1.0029627691087664	4.607857730442767	25.1292	26.132150000000003	1.8395499999999991	2.842500000000001	0.35158653423573893	2.844249999999999	46.07857730442766	5
9	565749	28.28745	1.0003751901624143	4.584269759460213	27.97175	28.9721	1.86205	2.862449999999999	0.3515185601799771	2.844800000000003	45.84269759460217	5
10	622645	31.132250000000003	0.994006334638159	4.599863506514417	30.83415	31.82815	1.8434500000000043	2.837450000000004	0.3505450976268094	2.8527000000000022	45.99863506514418	5
11	679699	33.984950000000005	0.9838903630161775	4.559457949040969	33.671600000000005	34.6555	1.8586499999999972	2.8425499999999957	0.35272124440055064	2.835099999999997	45.59457949040967	5
12	736401	36.82005	1.0003828241229697	4.550258724475135	36.5142	37.51455	1.8532500000000027	2.853650000000002	0.3509449191949327	2.8494499999999974	45.502587244751396	5
13	793390	39.6695	0.9825057313534025	4.550218548932918	39.367850000000004	40.35035	1.8470000000000013	2.8295499999999976	0.3518772652098945	2.8419000000000025	45.50218548932916	5
14	850228	42.5114	0.985780299314292	4.510013631545533	42.19735	43.183150000000005	1.845399999999998	2.831150000000001	0.3535192844769685	2.8286999999999978	45.10013631545537	5
15	906802	45.3401	0.9809559328976204	4.493457662409774	45.0285	46.0095	1.8604500000000002	2.8414	0.35226772346983654	2.8387500000000045	44.934576624097744	5
16	963577	48.178850000000004	0.985271574893198	4.495852060530936	47.86995	48.8552	1.870599999999996	2.8558999999999983	0.3509202884564775	2.849649999999997	44.95852060530939	5
17	1020570	51.0285	0.9801370714611374	4.511531972224162	50.72585	51.706	1.8614000000000033	2.841550000000005	0.3506249890429693	2.8520499999999984	45.11531972224164	5
18	1077611	53.88055	0.9723231392878341	4.525590198652644	53.567350000000005	54.5397	1.8399	2.812199999999997	0.35553659360389606	2.812650000000005	45.25590198652648	5
19	1133864	56.693200000000004	0.9768879799847026	4.514358040910118	56.3796	57.356500000000004	1.8331500000000034	2.810050000000004	0.3559732308130432	2.809199999999997	45.14358040910122	5
20	1190048	59.5024	0.9679458775557113	4.474212668511342	59.18965	60.1576	1.859250000000003	2.8271999999999977	0.35275235021253293	2.834850000000003	44.74212668511346	5
21	1246745	62.337250000000004	0.9866601403289126	4.45204654747441	62.0168	63.0035	1.8549000000000007	2.841549999999998	0.35343806881439227	2.829349999999998	44.52046547474411	5
22	1303332	65.1666	0.9789856759780087	4.460686334005558	64.85835	65.83735	1.8524500000000046	2.831400000000002	0.3520692872357279	2.840350000000001	44.60686334005557	5
23	1360139	68.00695	0.973142375803995	4.421616082458691	67.6898	68.66290000000001	1.874299999999991	2.847449999999995	0.35174730473627724	2.842950000000002	44.216160824586886	5
24	1416998	70.8499	0.9715527760103345	4.440701166012637	70.5372	71.50875	1.8810500000000019	2.8526000000000096	0.34878448606606055	2.8670999999999935	44.40701166012637	5
25	1474340	73.717	0.9785808197238482	4.412121608960767	73.38980000000001	74.36840000000001	1.8552999999999997	2.833849999999998	0.3529827038475117	2.8329999999999984	44.121216089607714	5
26	1531000	76.55	0.9797943915967364	4.394266360518763	76.22370000000001	77.2035	1.8796999999999997	2.859499999999997	0.3505205229766196	2.8529000000000053	43.94266360518762	5
27	1588058	79.4029	0.9608065546390252	4.412074745632644	79.0832	80.044	1.8735999999999962	2.8344000000000023	0.3513641713954421	2.8460500000000053	44.12074745632642	5
28	1644979	82.24895000000001	0.9718106851033285	4.362278694455355	81.91760000000001	82.88940000000001	1.87169999999999	2.8435499999999934	0.35063113604488205	2.8519999999999897	43.622786944553596	5
29	1702019	85.10095	0.9756727246336989	4.351283048315537	84.7611	85.7368	1.866349999999997	2.8419999999999987	0.3522367030644577	2.839000000000013	43.51283048315541	5
30	1758799	87.93995000000001	0.9647725448411657	4.326277994970624	87.60315	88.56790000000001	1.892799999999994	2.857600000000005	0.3496870301080546	2.8596999999999895	43.26277994970623	5
31	1815993	90.79965	0.9581265264575836	4.333905126008183	90.46075	91.41885	1.8854499999999916	2.843599999999995	0.3526652677611048	2.835549999999998	43.33905126008181	5
32	1872704	93.6352	0.9600016855876777	4.318473926808203	93.3043	94.2643	1.8759000000000015	2.8359000000000094	0.3519453780773217	2.8413500000000056	43.18473926808205	5
33	1929531	96.47655	0.9589574564007228	4.326182040946506	96.14020000000001	97.09915000000001	1.8671499999999952	2.8260999999999967	0.353319436102179	2.8303000000000083	43.2618204094651	5
34	1986137	99.30685000000001	0.9564253470092198	4.275901718312539	98.96635	99.92275000000001	1.8589999999999947	2.8154499999999985	0.3549623739883573	2.8171999999999997	42.75901718312543	5
35	2042481	102.12405000000001	0.9622890549326316	4.270388339665587	101.78175	102.74405	1.8565499999999986	2.818799999999996	0.3553597128693527	2.8140499999999946	42.70388339665591	5
36	2098762	104.9381	0.9575707439345075	4.289370457038224	104.60055	105.55815000000001	1.8525999999999954	2.8101500000000073	0.3558655539937007	2.810050000000004	42.89370457038224	5
37	2154963	107.74815000000001	0.9419952515051467	4.261202813153332	107.4107	108.3527	1.853500000000011	2.795500000000004	0.35726407173862634	2.799049999999994	42.612028131533336	5
38	2210944	110.5472	0.9590300892406609	4.215563938419066	110.20625000000001	111.16525	1.856100000000012	2.8151500000000027	0.3541578127213488	2.823599999999999	42.155639384190664	5
39	2267416	113.3708	0.9749240871363553	4.212012110690239	113.02135000000001	113.9963	1.8765999999999963	2.8514999999999873	0.35015844669713	2.8558500000000038	42.120121106902424	5
40	2324533	116.22665	0.9710764477765421	4.233242304882893	115.87285	116.84395	1.870199999999997	2.8412500000000023	0.3518029903254176	2.842500000000001	42.33242304882896	5
41	2381383	119.06915000000001	0.966677803772851	4.197175133927679	118.7141	119.6808	1.8692999999999955	2.835949999999997	0.35243532811729017	2.8374000000000024	41.971751339276814	5
42	2438131	121.90655000000001	0.9745839089624352	4.169946773452224	121.5501	122.52465000000001	1.8680499999999967	2.842650000000006	0.35109277626612917	2.848249999999993	41.69946773452229	5
43	2495096	124.7548	0.9600978636671323	4.169574805445315	124.39275	125.35285	1.8607999999999976	2.8208999999999946	0.3546476575522222	2.8196999999999974	41.695748054453176	5
44	2551490	127.5745	0.9615631999369944	4.141088882984548	127.2136	128.17515	1.8751499999999908	2.8366999999999933	0.3516792685071208	2.843500000000006	41.410888829845476	5
45	2608360	130.418	0.9702877969766269	4.133399409359697	130.05035	131.0206	1.8363999999999976	2.8067000000000064	0.3557452863749546	2.811000000000007	41.33399409359697	5
46	2664580	133.229	0.9598750385621098	4.086526170439846	132.857	133.8169	1.850999999999999	2.8108500000000163	0.3567478862687738	2.8031000000000006	40.86526170439845	5
47	2720642	136.0321	0.9704127778935013	4.063139302638163	135.6679	136.63830000000002	1.8522999999999854	2.822749999999985	0.3519825416659339	2.8410499999999956	40.63139302638163	5
48	2777463	138.87315	0.9656460977995303	4.084800704193825	138.4906	139.45625	1.8491999999999962	2.814850000000007	0.3556314235925876	2.8119000000000085	40.848007041938246	5
49	2833701	141.68505000000002	0.9597615545256296	4.040215734885088	141.30545	142.26525	1.8225500000000068	2.7822999999999922	0.3580828245573226	2.7926499999999805	40.40215734885089	5
50	2889554	144.4777	0.9509169501204743	4.00633282147102	144.08775	145.0387	1.841949999999997	2.7928500000000156	0.3591115580054945	2.784649999999999	40.063328214710204	5
51	2945247	147.26235	0.9705774500181666	3.974004627465405	146.88060000000002	147.8512	1.8333999999999833	2.803949999999986	0.35634108969104955	2.8063000000000216	39.74004627465403	5
52	3001373	150.06865000000002	0.9656790715795477	3.991687849488031	149.68455	150.65025	1.8366499999999917	2.8023000000000025	0.35683063034130935	2.8024499999999932	39.916878494880336	5
53	3057422	152.8711	0.9535863161402289	3.9996184249725744	152.48685	153.44045	1.8336999999999932	2.7872500000000002	0.3589633139493151	2.7857999999999947	39.996184249725786	5
54	3113138	155.6569	0.9639217625103192	4.032555392695997	155.27415000000002	156.23805000000002	1.8421500000000037	2.806100000000015	0.3540512312131549	2.824450000000013	40.325553926960005	5
55	3169627	158.48135000000002	0.9833412413751474	3.9517614701270674	158.08020000000002	159.06355000000002	1.84344999999999	2.8267499999999757	0.3529391003582337	2.833349999999996	39.5176147012707	5
56	3226294	161.31470000000002	0.9603246994808083	3.9126143695174775	160.907	161.8673	1.8295500000000118	2.789900000000017	0.3578457684737879	2.7944999999999993	39.126143695174804	5
57	3282184	164.10920000000002	0.9889421810093336	3.9209140083394303	163.6969	164.68585000000002	1.84405000000001	2.8329999999999984	0.35246017200056445	2.8371999999999957	39.2091400833943	5
58	3338928	166.9464	0.9773652934361948	3.9062219205659687	166.52985	167.5072	1.8319500000000062	2.8093000000000075	0.3557452863749546	2.811000000000007	39.06221920565969	5
59	3395148	169.75740000000002	0.9781113841872663	3.876313927305411	169.33915000000002	170.31725	1.824450000000013	2.8025499999999965	0.3558338967370052	2.810299999999984	38.76313927305409	5
60	3451354	172.5677	0.9789875823536889	3.8495194540678455	172.14175	173.1207	1.811550000000011	2.790549999999996	0.35613169750173546	2.8079500000000053	38.495194540678455	5
61	3507513	175.37565	0.9861929196622223	3.79476238515862	174.9323	175.9185	1.8046500000000094	2.790850000000006	0.3578201595877904	2.794700000000006	37.947623851586194	5
62	3563407	178.17035	0.9902789832630661	3.7967929066957424	177.72310000000002	178.7134	1.7959499999999764	2.7861999999999796	0.3581918475535503	2.791799999999995	37.96792906695745	5
63	3619243	180.96215	1.0042249505693093	3.738153900148106	180.50935	181.51355	1.8053999999999917	2.809650000000005	0.3547231385903313	2.8190999999999917	37.381539001481045	5
64	3675625	183.78125	1.005080766939861	3.7173523231088765	183.31900000000002	184.32405	1.8105000000000189	2.8156000000000176	0.35519562398991306	2.815349999999995	37.17352323108878	5
65	3731932	186.5966	1.001462082220777	3.7084022368326472	186.1346	187.13605	1.8145000000000095	2.8159499999999866	0.3550379890648271	2.8166000000000224	37.08402236832647	5
66	3788264	189.41320000000002	1.0020725454039174	3.7038534613430727	188.95055000000002	189.95260000000002	1.7972999999999786	2.7993999999999915	0.3579610538373428	2.793599999999998	37.03853461343077	5
67	3844136	192.20680000000002	0.98370100958345	3.6914184374521994	191.7499	192.7336	1.797600000000017	2.781300000000016	0.3586993561346568	2.7878499999999917	36.91418437452204	5
68	3899893	194.99465	1.0076895832442445	3.6958083365132453	194.53125	195.53895	1.793299999999988	2.8009999999999877	0.35629030534079087	2.8067000000000064	36.95808336513248	5
69	3956027	197.80135	0.9913590108171805	3.6643891289980672	197.3322	198.32355	1.790600000000012	2.7819500000000232	0.35648082133181425	2.805199999999985	36.64389128998069	5
70	4012131	200.60655	1.0279453740062425	3.6336100872206885	200.11415000000002	201.1421	1.7809000000000026	2.808799999999991	0.3541327289468086	2.8238000000000056	36.33610087220693	5
71	4068607	203.43035	1.0292319222102873	3.6000657602727486	202.923	203.9522	1.7725499999999954	2.801799999999986	0.3574875773066877	2.797300000000007	36.00065760272748	5
72	4124553	206.22765	1.0339136941431557	3.595970495835715	205.72480000000002	206.7587	1.7968500000000063	2.8308000000000106	0.3535130357931967	2.828749999999985	35.95970495835719	5
73	4181128	209.0564	1.026272424803325	3.571806399545018	208.55555	209.58185	1.8053500000000042	2.8316000000000088	0.3496748024337358	2.859800000000007	35.718063995450215	5
74	4238324	211.9162	1.0239773092146498	3.522954735647449	211.38715000000002	212.41115000000002	1.7720500000000072	2.7959999999999923	0.3576537911301833	2.7960000000000207	35.22954735647451	5
75	4294244	214.71220000000002	1.0431302359629888	3.4951042690200502	214.18315	215.2263	1.7790999999999997	2.8222000000000094	0.3515679932498971	2.844399999999979	34.9510426902005	5
76	4351132	217.5566	1.0762550863103941	3.4473650656603745	217.00535000000002	218.08165000000002	1.7758000000000038	2.8520499999999913	0.3485960294912238	2.8686500000000024	34.473650656603766	5
77	4408505	220.42525	1.057407849554671	3.3876460503519894	219.85745	220.91485	1.7696499999999844	2.8270499999999856	0.3531385185839146	2.8317499999999995	33.87646050351991	5
78	4465140	223.257	1.0628278811880387	3.379756947133547	222.6845	223.74730000000002	1.7649999999999864	2.827850000000012	0.3527025835464242	2.835250000000002	33.79756947133548	5
79	4521845	226.09225	1.0730979180513882	3.32773020567366	225.5123	226.58540000000002	1.7562499999999943	2.829350000000005	0.3481045706130111	2.872700000000009	33.277302056736616	5
80	4579299	228.96495000000002	1.1095379405682908	3.2404263044904447	228.3417	229.45125000000002	1.7354500000000144	2.844999999999999	0.35464136891568415	2.819749999999999	32.404263044904454	5
81	4635694	231.78470000000002	1.094108192025358	3.253159676634084	231.1867	232.2808	1.7332499999999982	2.827399999999983	0.34746955298042026	2.8779499999999985	32.53159676634086	5
82	4693253	234.66265	1.1398322603501845	3.1475150712779545	234.01405	235.15390000000002	1.7327999999999975	2.8726500000000215	0.3497665308406643	2.8590499999999963	31.475150712779538	5
83	4750434	237.5217	1.1143212035506498	3.1351776431853438	236.88670000000002	238.00105000000002	1.7402000000000157	2.8545000000000016	0.34792290028529654	2.874200000000002	31.35177643185346	5
84	4807918	240.3959	1.131893172301678	3.089691645020814	239.74125	240.87315	1.7404499999999814	2.872349999999983	0.34840170716836527	2.8702499999999986	30.89691645020816	5
85	4865323	243.26615	1.1179303682930768	3.0728392570531184	242.61360000000002	243.73155	1.729299999999995	2.8472500000000025	0.3506741710939273	2.8516500000000065	30.728392570531188	5
86	4922356	246.11780000000002	1.1214080558725634	3.100502889668789	245.4608	246.58225000000002	1.7653500000000122	2.8867500000000064	0.34671058334055543	2.8842500000000086	31.0050288966879	5
87	4980041	249.00205000000003	1.1177257832947187	3.073687337822207	248.3476	249.4653	1.7248500000000035	2.8426000000000045	0.3498399482236906	2.8584499999999764	30.73687337822207	5
88	5037210	251.8605	1.1266147482754663	3.070121082882661	251.19015000000002	252.31675	1.7162500000000023	2.8428499999999985	0.34654837815358897	2.885600000000011	30.70121082882661	5
89	5094922	254.7461	1.1683046646439936	2.8948085614159105	254.03300000000002	255.2013	1.7110000000000127	2.8793000000000006	0.34692107545533474	2.882499999999993	28.9480856141591	5
90	5152572	257.6286	1.1746137990823016	2.8984160143556217	256.9123	258.0869	1.7093499999999722	2.8839499999999703	0.347047493449475	2.8814500000000294	28.984160143556213	5
91	5210201	260.51005000000004	1.199277010977408	2.7950676812584483	259.79630000000003	260.99555000000004	1.6758499999999685	2.875150000000019	0.3471800302046669	2.8803499999999644	27.950676812584483	5
92	5267808	263.3904	1.1999179884328508	2.7669405334750365	262.67145	263.87135	1.6879000000000133	2.887800000000027	0.3390462628625661	2.949450000000013	27.669405334750365	5
93	5326797	266.33985	1.2328825826084242	2.66414693105763	265.55925	266.7921	1.701750000000004	2.9346499999999764	0.34101759650798297	2.932399999999973	26.641469310576298	5
94	5385445	269.27225	1.2162202644760256	2.7373002868250182	268.49385	269.7101	1.6905999999999608	2.9067999999999756	0.342641768031517	2.9185000000000514	27.373002868250193	5
95	5443815	272.19075000000004	1.2795053562159184	2.5966580670396233	271.40065	272.68015	1.634050000000002	2.9135500000000434	0.3424364352367147	2.920249999999953	25.96658067039625	5
96	5502220	275.111	1.273806128399074	2.5686212291128356	274.3142	275.58805	1.6476000000000113	2.9214000000000055	0.34288261413705046	2.9164499999999975	25.686212291128378	5
97	5560549	278.02745	1.3091548625449185	2.388631882122006	277.23560000000003	278.54475	1.6589999999999918	2.96814999999998	0.33591427467709734	2.976950000000045	23.88631882122008	5
98	5620088	281.00440000000003	1.2739060499119572	2.6300460016995153	280.20375	281.47765000000004	1.6356499999999983	2.9095500000000243	0.3424950766332775	2.919749999999965	26.300460016995146	5
99	5678483	283.92415	1.3338382152004633	2.2561815731983543	283.11330000000004	284.44715	1.642349999999965	2.9761499999999614	0.33446493971269575	2.98984999999999	22.56181573198354	5
100	5738280	286.914	1.2757230925760699	2.5290664883830978	286.0895	287.3652	1.6521000000000186	2.927850000000035	0.3400261820160102	2.9409500000000435	25.290664883830978	5
101	5797099	289.85495000000003	1.345843564921152	2.235023834373088	289.01730000000003	290.36315	1.6256999999999948	2.971499999999992	0.3383465006513216	2.9555499999999597	22.203093833405646	5
102	5856210	292.8105	1.3451269905285446	2.472891760303618	291.9888	293.33395	1.6022499999999695	2.9473499999999717	0.3279333639404421	3.0494000000000483	24.728917603036173	5
103	5917198	295.85990000000004	1.4338845607073047	2.072450148873749	294.93615	296.37005	1.5815500000000497	3.015450000000044	0.3411397478977319	2.931349999999952	20.566052743468255	5
104	5975825	298.79125	1.347829287700914	2.5913909502262733	297.95165000000003	299.29945000000004	1.606399999999951	2.954249999999945	0.3291747588794852	3.037900000000036	25.913909502262733	5
105	6036583	301.82915	1.4408573754515035	1.8329455342912553	300.90590000000003	302.34675000000004	1.5677499999999895	3.0086500000000456	0.3364850768868395	2.971900000000005	18.329455342912553	5
106	6096021	304.80105000000003	1.3398423309794163	2.631726319523242	303.91455	305.25440000000003	1.6219500000000266	2.9617999999999824	0.3317354741329252	3.0144500000000107	26.31726319523242	5
107	6156310	307.81550000000004	1.5438124975025656	1.6719210898271228	306.87635	308.42015000000004	1.55925000000002	3.103049999999996	0.3276593653238119	3.051949999999976	16.719210898271232	5
108	6217349	310.86745	1.3387555962109938	2.591794116300182	309.9794	311.31815	1.6166000000000054	2.95535000000001	0.3326458652118978	3.0061999999999784	25.847594794110275	5
109	6277473	313.87365	1.4824936161138118	1.5908095932926365	312.9347	314.41720000000004	1.566949999999963	3.049449999999979	0.32424895835022227	3.0840499999999906	15.599072808757498	5
110	6339154	316.9577	1.392131765978085	2.6021607656273247	315.98415	317.3763	1.607500000000016	2.9996000000000436	0.3416058892855258	2.9273500000000467	26.021607656273243	5
111	6397701	319.88505000000004	1.6023353218066974	1.3970059201894465	318.98380000000003	320.5861	1.488300000000038	3.0906499999999824	0.32886082609839623	3.04079999999999	13.478835631124138	5
112	6458517	322.92585	1.3401339619338046	2.736898731807056	322.07445	323.41455	1.5826000000000136	2.9227500000000077	0.3317519822180947	3.014299999999991	27.368987318070552	5
113	6518803	325.94015	1.5552126975619236	1.2726996682208238	324.99715000000003	326.55235	1.5051500000000146	3.0603499999999713	0.3291639236339685	3.038000000000011	12.550705835833044	5
114	6579563	328.97815	1.3646686559344643	2.648388986122164	328.05755	329.42220000000003	1.5299499999999853	2.894650000000013	0.34325335530154893	2.913299999999993	26.48388986122166	5
115	6637829	331.89145	1.7038826380765533	1.0577224055099723	330.95215	332.65605	1.4565500000000497	3.1604500000000257	0.3283964401825894	3.045099999999991	10.445248704492407	5
116	6698731	334.93655	1.3895170578259974	2.6522455130047717	334.11265000000003	335.50215000000003	4.689149999999984	6.078699999999969	0.16506280639783352	6.058300000000031	26.434518612088617	5
117	6819897	340.99485000000004	1.354925317997439	2.740832958553675	340.1913	341.54625000000004	4.678300000000036	6.033200000000022	0.1669212215295001	5.990849999999966	27.23050578643728	5
118	6939714	346.9857	1.313637027171487	2.7837813004894727	346.22455	347.53815000000003	4.482849999999985	5.7964999999999804	0.16429803663846215	6.086500000000001	27.83781300489472	5
119	7061444	353.0722	1.6230664125621785	2.3464390599139264	352.021	353.64405	1.5320500000000266	3.1551000000000045	0.3459130374623834	2.8908999999999883	23.300110126301824	5
120	7119262	355.9631	1.6557956276630519	1.0675242176520552	355.17615	356.83195	1.272100000000023	2.9279000000000224	0.29894025678967645	3.345150000000046	10.158464070053357	5
121	7186165	359.30825000000004	1.79472463459773	1.748314318206111	358.10400000000004	359.89875	1.4534499999999753	3.248149999999953	0.33751286767808636	2.9628499999999462	17.12366080066535	5
122	7245422	362.2711	1.6575662402733695	1.0518472694379408	361.35220000000004	363.00975	1.3448999999999955	3.0024500000000103	0.3084610876337908	3.2419000000000437	10.075905118196808	5
123	7310260	365.51300000000003	1.6396955765615684	2.166106097254197	364.35465	365.99435	7.545099999999991	9.184799999999996	0.11402053509837112	8.770350000000008	21.481182554503548	5
124	7485667	374.28335000000004	1.33829963576803	2.9136009965638685	373.53945000000004	374.87775	4.507000000000005	5.845300000000009	0.15954434136107398	6.267849999999952	29.136009965638706	5
125	7611024	380.5512	1.762098983579781	1.7847494402252213	379.38475	381.14685000000003	7.502199999999959	9.264299999999992	0.11172747434457853	8.950350000000014	17.717237174910117	5
126	7790031	389.50155	1.4773596751153004	2.457308588870653	388.64905000000005	390.12640000000005	7.07510000000002	8.552450000000022	0.11634603638140538	8.595050000000015	24.57308588870655	5
127	7961932	398.0966	1.5132088361422997	2.435052345587362	397.2015	398.7147	10.28815000000003	11.801350000000014	0.08445624955132634	11.840449999999976	23.87623524946129	5
128	8198741	409.93705	1.6412862520458178	1.849233280388173	409.00280000000004	410.64410000000004	9.224350000000015	10.865599999999972	0.09353093301782199	10.691650000000038	18.037107182450303	5
129	8412574	420.62870000000004	1.4342112264807336	2.288555343157256	419.86845	421.30265	9.77695	11.21120000000002	0.08822621200758753	11.334499999999991	22.693097891320072	5
130	8639264	431.96320000000003	1.5197071291579867	2.0060224702318976	431.0796	432.59935	8.714249999999993	10.233949999999993	0.09692270414344564	10.317499999999995	19.659552690363412	5
131	8845614	442.2807	1.6909150485551916	1.420730134610844	441.3136	443.0045	17.66070000000002	19.351650000000006	0.05222641194104681	19.147400000000005	13.959674943975816	5
132	9228562	461.42810000000003	1.6413322326899507	1.100860780820856	460.66525	462.3066					10.210612415449862	5
0	67346	3.3673	1.4294906662521174	1.663007785284421	2.84485	4.2743	1.5058499999999997	2.9353499999999997	0.360224059364925	2.7760499999999997	16.63007785284421	7
1	122867	6.14335	0.9455459782799357	4.034797891847482	5.78015	6.725700000000001	1.7918499999999993	2.7374	0.3727310000372731	2.6829	40.34797891847485	7
2	176525	8.82625	0.9499391954707506	4.52514921007549	8.51755	9.467500000000001	1.828949999999999	2.7788500000000003	0.3573725966692872	2.7982000000000014	45.25149210075491	7
3	232489	11.624450000000001	0.9667813211184753	4.5463032565080965	11.29645	12.263200000000001	1.863949999999999	2.83075	0.3525968759916787	2.8361	45.463032565080994	7
4	289211	14.460550000000001	0.9735887727264112	4.5490486699579975	14.12715	15.100750000000001	1.880749999999999	2.85435	0.34929006793691847	2.862949999999998	45.49048669957996	7
5	346470	17.3235	0.9682473435528897	4.549049690375405	16.9815	17.94975	1.8889999999999993	2.8572500000000005	0.35218708177784025	2.8394000000000013	45.49049690375404	7
6	403258	20.1629	0.9515103112619429	4.540429554967858	19.838800000000003	20.790300000000002	1.8928499999999993	2.8443499999999986	0.350637283262329	2.851950000000002	45.404295549678594	7
7	460297	23.014850000000003	0.9580579398846661	4.529526005427805	22.6831	23.64115	1.8883500000000026	2.8464000000000027	0.3504898095087886	2.8531499999999994	45.295260054278046	7
8	517360	25.868000000000002	0.9667774530458032	4.494748065435751	25.529500000000002	26.4963	1.9097000000000008	2.8764499999999984	0.348159108712682	2.8722499999999975	44.94748065435755	7
9	574805	28.74025	0.9531586536478426	4.485548985846833	28.406000000000002	29.35915	1.902899999999999	2.8560499999999998	0.35112359550561767	2.8480000000000025	44.85548985846836	7
10	631765	31.588250000000002	0.9452969897393662	4.501090086554406	31.262050000000002	32.20735	1.913249999999998	2.858550000000001	0.3489244404124289	2.865949999999998	45.01090086554407	7
11	689084	34.4542	0.9680731661367289	4.472627052668294	34.1206	35.08865	1.923099999999998	2.8911999999999978	0.3452681006801777	2.8963000000000036	44.726270526682924	7
12	747010	37.350500000000004	0.9466095720053069	4.474211780483515	37.0118	37.958400000000005	1.9219500000000025	2.868550000000006	0.34908278498245887	2.8646499999999975	44.74211780483519	7
13	804303	40.21515	0.9723342824491673	4.442327822346336	39.880300000000005	40.852650000000004	1.925849999999997	2.8981999999999957	0.34667452462255843	2.8845499999999973	44.42327822346336	7
14	861994	43.0997	0.9484800862428849	4.429438557947776	42.7785	43.727000000000004	1.943649999999998	2.8920999999999992	0.3445958751873732	2.9019500000000065	44.294385579477805	7
15	920033	46.001650000000005	0.9439942057784473	4.444130122574045	45.6706	46.6146	1.914900000000003	2.858850000000004	0.3500052500787517	2.8570999999999955	44.44130122574046	7
16	977175	48.85875	0.9604496480663715	4.394039532598349	48.529450000000004	49.489900000000006	1.9384999999999977	2.8989499999999992	0.34465525857760726	2.901450000000004	43.9403953259835	7
17	1035204	51.760200000000005	0.9553652594650689	4.3791128827508174	51.4284	52.38375	1.9316500000000048	2.8870000000000005	0.34740316136876903	2.8784999999999954	43.7911288275082	7
18	1092774	54.6387	0.9474005162557005	4.365999687904065	54.315400000000004	55.262800000000006	1.9237499999999983	2.87115	0.3479531655039231	2.8739500000000007	43.659996879040655	7
19	1150253	57.51265	0.9555015180111048	4.355453896087774	57.186600000000006	58.142100000000006	1.9269999999999996	2.8825000000000003	0.3466504896438162	2.884750000000004	43.55453896087775	7
20	1207948	60.397400000000005	0.9360176059098682	4.339060994782869	60.069050000000004	61.005100000000006	1.9150999999999954	2.8510999999999953	0.3482197266475147	2.8717499999999987	43.39060994782872	7
21	1265383	63.26915	0.9350647752326564	4.294790842555834	62.92015	63.8552	1.9237000000000037	2.8587500000000077	0.3507664246378333	2.850900000000003	42.94790842555832	7
22	1322401	66.12005	0.9393390102851321	4.331040729282364	65.77890000000001	66.71825	1.9218500000000063	2.8611999999999966	0.35061884225658374	2.852099999999993	43.31040729282364	7
23	1379443	68.97215	0.9394915453146212	4.315414223105627	68.64015	69.57965	1.9100499999999982	2.8495499999999936	0.3493693882542006	2.8623000000000047	43.15414223105626	7
24	1436689	71.83445	0.9343400276955567	4.339589271734766	71.48965	72.424	1.9256499999999903	2.8599999999999994	0.3509202884564775	2.849649999999997	43.39589271734765	7
25	1493682	74.6841	0.9225867995258072	4.298395995610939	74.3497	75.2723	1.918050000000008	2.8406500000000108	0.34990727457223825	2.8579000000000008	42.98395995610942	7
26	1550840	77.542	0.9341611518164166	4.2972790162077885	77.19030000000001	78.1245	1.9137999999999948	2.8479499999999973	0.3523608174770955	2.838000000000008	42.97279016207793	7
27	1607600	80.38000000000001	0.9464180135807722	4.254458546135467	80.03825	80.98465	1.944749999999999	2.891149999999996	0.3463563313937387	2.887199999999993	42.54458546135469	7
28	1665344	83.2672	0.9271956448777812	4.248888309728287	82.9294	83.8566	1.9138500000000107	2.84105000000001	0.35101267155744315	2.8489000000000004	42.48888309728291	7
29	1722322	86.1161	0.945390405301156	4.228029148294347	85.7705	86.71585	1.9190499999999986	2.864449999999991	0.34740316136876814	2.8785000000000025	42.28029148294351	7
30	1779892	88.9946	0.9487477067058208	4.177179413122609	88.6349	89.58365	1.924750000000003	2.873500000000007	0.3486628778633941	2.868099999999998	41.77179413122608	7
31	1837254	91.8627	0.9365134375896421	4.184744332130258	91.50840000000001	92.4449	1.9293499999999995	2.8658499999999947	0.34815304807993647	2.8722999999999956	41.84744332130262	7
32	1894700	94.735	0.9627265948198852	4.160117319087554	94.37425	95.337	1.9170000000000016	2.8796999999999997	0.3471077248824174	2.8809499999999986	41.60117319087555	7
33	1952319	97.61595	0.9343012408738142	4.175314339189889	97.25395	98.18825000000001	1.9289999999999878	2.8632999999999953	0.3492473719135252	2.8633000000000095	41.75314339189893	7
34	2009585	100.47925000000001	0.9527386688930448	4.140934525835824	100.1173	101.07005000000001	1.9253499999999946	2.8781000000000034	0.3473609253695052	2.87885	41.40934525835825	7
35	2067162	103.35810000000001	0.9512603528986568	4.1319832809800445	102.9954	103.94665	1.9181499999999971	2.8694500000000005	0.3469451479721055	2.8823000000000008	41.31983280980043	7
36	2124808	106.24040000000001	0.9400237950081239	4.088564227652029	105.8648	106.80485	1.9276499999999999	2.8676499999999976	0.3479773814702043	2.873750000000001	40.885642276520315	7
37	2182283	109.11415000000001	0.9466950846932364	4.080327512645077	108.73245	109.67915	1.9106999999999914	2.8573999999999984	0.34869935141920605	2.8678000000000026	40.803275126450785	7
38	2239639	111.98195000000001	0.9651750839129091	4.031421853735004	111.58985	112.55505000000001	1.9208500000000015	2.88600000000001	0.34738505896861455	2.8786499999999933	40.31421853735007	7
39	2297212	114.8606	0.9498626160302666	4.051364188502383	114.47590000000001	115.42575000000001	1.8963999999999999	2.8462999999999994	0.3479652730657475	2.8738500000000045	40.51364188502382	7
40	2354689	117.73445000000001	0.9645955821697135	3.9831420892694354	117.32215000000001	118.28675000000001	1.9098499999999916	2.874449999999996	0.3514259106323906	2.845550000000003	39.83142089269438	7
41	2411600	120.58000000000001	0.9443945907739457	4.0145726707517255	120.1966	121.141	1.9109499999999997	2.8553500000000014	0.3488453219842333	2.866599999999991	40.145726707517234	7
42	2468932	123.4466	0.9693198736517691	4.003891021260138	123.05195	124.02130000000001	1.8892999999999915	2.8585999999999956	0.34772932749148083	2.875799999999998	40.03891021260137	7
43	2526448	126.3224	0.9530197709339904	3.941309756508808	125.91055	126.8636	1.8839000000000112	2.836900000000014	0.3534068419564586	2.8296000000000134	39.41309756508808	7
44	2583040	129.15200000000002	0.9562818405218656	3.90253630362173	128.74745000000001	129.70375	1.8938500000000147	2.8500999999999976	0.3522429067084683	2.8389499999999828	39.0253630362173	7
45	2639819	131.99095	0.9430834444936366	3.964505481903423	131.59755	132.54065	1.8943500000000029	2.8374000000000024	0.350127796645776	2.856099999999998	39.645054819034215	7
46	2696941	134.84705	0.9517722651403165	3.966707425841463	134.435	135.38675	1.884350000000012	2.8361500000000035	0.35264039495724003	2.8357500000000186	39.66707425841467	7
47	2753656	137.68280000000001	0.948811273071426	3.9391804327903017	137.27115	138.21995	1.886099999999999	2.834899999999976	0.35089566117514914	2.8498500000000035	39.39180432790301	7
48	2810653	140.53265000000002	0.9676491855337983	3.8724539415034087	140.10605	141.0737	1.8794999999999789	2.847149999999999	0.3499685028347468	2.857399999999984	38.724539415034066	7
49	2867801	143.39005	0.968667211046163	3.8811012158793687	142.95315	143.92185	1.9061999999999841	2.8748500000000092	0.3476144955244615	2.8767500000000155	38.8110121587937	7
50	2925336	146.26680000000002	0.9678001255080803	3.8292682280295125	145.82805000000002	146.79585	1.8914000000000044	2.8592000000000155	0.35053895364122506	2.852749999999986	38.29268228029514	7
51	2982391	149.11955	0.9773011658959324	3.8298841389396188	148.68720000000002	149.6645	1.896649999999994	2.8739499999999794	0.3462963604252525	2.887699999999995	38.298841389396216	7
52	3040145	152.00725	0.9901607390526682	3.8241773406866386	151.5612	152.55135	1.8928499999999815	2.8830499999999972	0.3473367951233906	2.8790500000000065	38.241773406866386	7
53	3097726	154.8863	0.9893786301635905	3.790530761092782	154.44425	155.43365	1.8917999999999893	2.881200000000007	0.34396766703929776	2.9072500000000048	37.905307610927856	7
54	3155871	157.79355	1.0076545333763351	3.754214990958417	157.3254	158.33305000000001	1.8797999999999888	2.887450000000001	0.34698126301179677	2.882000000000005	37.54214990958418	7
55	3213511	160.67555000000002	0.9841551184791839	3.7386884169083885	160.21285	161.197	1.871849999999995	2.8559999999999945	0.34924737191352867	2.863299999999981	37.3868841690839	7
56	3270777	163.53885	1.0007310404649936	3.7074241818071556	163.0689	164.0696	1.8787000000000091	2.87945000000002	0.34690302325984623	2.8826500000000124	37.074241818071556	7
57	3328430	166.4215	1.0158546993551079	3.6501291015353274	165.94830000000002	166.9642	1.880299999999977	2.8961499999999774	0.34482758620689585	2.9000000000000057	36.501291015353274	7
58	3386430	169.32150000000001	1.003132711587567	3.6689401260928207	168.84445	169.8476	1.8432500000000118	2.846400000000017	0.34851705991008486	2.8692999999999813	36.68940126092822	7
59	3443816	172.1908	1.0048358664104948	3.5782743406686066	171.69085	172.69570000000002	1.8515999999999906	2.8564499999999953	0.3510126715574414	2.8489000000000146	35.7827434066861	7
60	3500794	175.0397	1.0151926970297938	3.5945278634287448	174.54735	175.56255000000002	1.8579000000000008	2.8730999999999938	0.34741523068371327	2.878399999999999	35.94527863428743	7
61	3558362	177.9181	1.0166467032539193	3.5251796057792575	177.4204	178.43705	1.8635500000000036	2.880200000000002	0.345578325327436	2.8936999999999955	35.25179605779258	7
62	3616236	180.8118	1.01809493565734	3.542546592966911	180.3006	181.3187	1.8473999999999933	2.8654999999999973	0.3475661679092157	2.8771500000000003	35.425465929669116	7
63	3673779	183.68895	1.0376841316706502	3.4992291261178856	183.1661	184.2038	1.8383000000000038	2.8760000000000048	0.3487966515521463	2.8669999999999902	34.99229126117885	7
64	3731119	186.55595	1.0118797173045808	3.4730736342119677	186.0421	187.054	1.841949999999997	2.8538000000000068	0.35051437985243084	2.852950000000021	34.730736342119684	7
65	3788178	189.40890000000002	1.0277197261285735	3.4790204694599893	188.8959	189.92365	1.8237999999999772	2.8514999999999873	0.3477111910846864	2.875949999999989	34.79020469459991	7
66	3845697	192.28485	1.0312664071503095	3.414990728927812	191.74745000000001	192.77870000000001	1.8382500000000164	2.8695000000000164	0.34968091616400143	2.859749999999991	34.14990728927811	7
67	3902892	195.1446	1.0297258462356638	3.424621347067376	194.61690000000002	195.64665000000002	1.820449999999994	2.850149999999985	0.3489548801339982	2.865700000000004	34.24621347067375	7
68	3960206	198.0103	1.0381749921685317	3.403856264949063	197.46710000000002	198.50525000000002	1.8229499999999916	2.861150000000009	0.350127796645776	2.856099999999998	34.038562649490636	7
69	4017328	200.8664	1.0383051318759564	3.3943930589680704	200.3282	201.3665	1.8248000000000104	2.863100000000003	0.34801976752279484	2.8734000000000037	33.943930589680704	7
70	4074796	203.7398	1.0590302564038896	3.3825370431795214	203.1913	204.25035	1.841450000000009	2.9004500000000064	0.34362489906018406	2.910150000000016	33.825370431795214	7
71	4132999	206.64995000000002	1.0701423086720054	3.320683917899345	206.09175000000002	207.1619	1.8214000000000112	2.891549999999995	0.3424540255470714	2.920099999999991	33.20683917899347	7
72	4191401	209.57005	1.0619746182132512	3.3003178030664415	208.98335	210.0453	1.8137000000000114	2.875699999999995	0.34687294044191536	2.8829000000000065	33.00317803066444	7
73	4249059	212.45295000000002	1.0951798453136814	3.2079442583309294	211.859	212.95420000000001	1.801950000000005	2.8970999999999947	0.34531579129113776	2.8958999999999833	32.07944258330931	7
74	4306977	215.34885	1.0995858981297817	3.2061289892163956	214.7561	215.8557	1.7957000000000107	2.8952500000000043	0.3421259707824423	2.9228999999999985	32.06128989216395	7
75	4365435	218.27175	1.1106317206245382	3.193163276457838	217.65140000000002	218.762	1.8112500000000011	2.9218999999999937	0.3433004909197011	2.9129000000000076	31.931632764578396	7
76	4423693	221.18465	1.108945269842539	3.1138178446491978	220.57325	221.68220000000002	1.7895999999999788	2.89855	0.3413318769839919	2.929699999999997	31.138178446491988	7
77	4482287	224.11435	1.1324046411359683	3.142613305309588	223.4718	224.60425	1.81604999999999	2.9484500000000082	0.3417985439382021	2.925700000000006	31.42613305309589	7
78	4540801	227.04005	1.101078841355862	3.1181245012880794	226.4203	227.52135	1.7843000000000018	2.885400000000004	0.34318856495701605	2.9138499999999965	31.181245012880797	7
79	4599078	229.9539	1.1439392820874694	3.0386459315570455	229.30565	230.4496	1.7733499999999935	2.9172499999999957	0.336932899813002	2.967950000000002	30.386459315570477	7
80	4658437	232.92185	1.1789945987122599	2.9664898282927297	232.2229	233.4019	1.756450000000001	2.935450000000003	0.34165840992175817	2.9269000000000176	29.66489828292731	7
81	4716975	235.84875000000002	1.1630050513720607	2.9070784281336444	235.15835	236.32135000000002	1.796199999999999	2.95920000000001	0.3373534620899055	2.9642499999999927	29.070784281336437	7
82	4776260	238.81300000000002	1.1627756981614512	2.9667544429061046	238.11755000000002	239.28035	1.7519499999999937	2.914699999999982	0.3393281303020017	2.9470000000000027	29.667544429061042	7
83	4835200	241.76000000000002	1.1679034298014828	2.809226735181383	241.03225	242.20015	1.7741000000000042	2.9420000000000073	0.34090134315129134	2.933400000000006	28.09226735181383	7
84	4893868	244.69340000000003	1.1871837974270807	2.8457722382346553	243.9743	245.16150000000002	1.7605000000000075	2.9476999999999975	0.3361514025917301	2.9748499999999756	28.457722382346553	7
85	4953365	247.66825	1.2106815522613004	2.7326804174559207	246.92200000000003	248.1327	1.7303499999999872	2.94104999999999	0.33615140259172693	2.9748500000000035	27.326804174559207	7
86	5012862	250.6431	1.2306457876868546	2.6853014007243594	249.863	251.09365000000003	1.7388499999999851	2.9695000000000107	0.3370180641682372	2.9672000000000196	26.853014007243598	7
87	5072206	253.61030000000002	1.2246761813879945	2.6489146484117967	252.83255000000003	254.05720000000002	1.744499999999988	2.9692000000000007	0.3339288397642454	2.994650000000007	26.489146484117967	7
88	5132099	256.60495000000003	1.2396858620135114	2.6720559312497016	255.80175	257.0414	1.7628500000000145	3.0025500000000136	0.33592555889615355	2.9768499999999563	26.720559312497016	7
89	5191636	259.5818	1.2685473455524539	2.548945788433386	258.80425	260.07280000000003	1.7404999999999973	3.009050000000002	0.3294947198471104	3.0349500000000376	25.489457884333852	7
90	5252335	262.61675	1.2527127561399714	2.5794823193178473	261.81335	263.06605	1.7325999999999908	2.9853499999999826	0.33393441528083984	2.9945999999999913	25.794823193178473	7
91	5312227	265.61135	1.305948354287399	2.4157016409071375	264.79865	266.1046	1.7049499999999966	3.0108999999999924	0.3324799680819231	3.0077	24.157016409071392	7
92	5372381	268.61905	1.3052553664823994	2.4221420061538517	267.8096	269.11485	1.698000000000036	3.0033000000000243	0.330988829127016	3.0212500000000087	24.221420061538517	7
93	5432806	271.6403	1.3218810276147444	2.3395640020704747	270.8129	272.13475	1.7049000000000092	3.02679999999998	0.32970112592934475	3.033050000000003	23.395640020704768	7
94	5493467	274.67335	1.317554060605122	2.3660193066338167	273.83965	275.1572	1.7056500000000483	3.023200000000031	0.32618977721238296	3.0656999999999925	23.660193066338174	7
95	5554781	277.73905	1.3520991508054547	2.296098992212368	276.86285000000004	278.21495	1.7051500000000033	3.0572499999999536	0.3291151738550893	3.0384500000000116	22.960989922123687	7
96	5615550	280.77750000000003	1.3365631990625058	2.322413764341576	279.92015000000004	281.2567	1.667699999999968	3.004250000000013	0.32180209171360036	3.107499999999959	23.22413764341578	7
97	5677700	283.885	1.3947608277388384	2.1109737534561006	282.9244	284.31915000000004	1.686399999999992	3.081200000000024	0.3281432016932161	3.047450000000026	21.109737534561	7
98	5738649	286.93245	1.3881366929859855	2.195537078089714	286.00555	287.3937	1.6755999999999744	3.063699999999983	0.3276432620163171	3.052099999999996	21.955370780897134	7
99	5799691	289.98455	1.4059418317271397	2.1403987953558463	289.06925	290.47520000000003	1.6550499999999602	3.0609999999999786	0.3158859020121917	3.1657000000000153	21.403987953558456	7
100	5863005	293.15025	1.4370724004910793	1.9433726537139684	292.13030000000003	293.56735000000003	1.5976999999999748	3.0348000000000184	0.3264826392856559	3.0629500000000007	19.433726537139673	7
101	5924264	296.21320000000003	1.5096189942745493	1.7988003353914124	295.16505	296.67470000000003	1.6798499999999876	3.189450000000022	0.31995904524220764	3.1254000000000133	17.988003353914127	7
102	5986772	299.33860000000004	1.4589412835672964	2.1847930880432926	298.35450000000003	299.81345	1.5977000000000317	3.0566499999999905	0.34073872154831725	2.9347999999999956	21.847930880432926	7
103	6045468	302.27340000000004	1.5786452176498715	1.5576176474600043	301.41115	302.9898	1.5879500000000348	3.1666000000000167	0.30366523944004303	3.2930999999999813	15.250142638621751	7
104	6111330	305.5665	1.4428511100363919	2.25207849968605	304.57775000000004	306.0206	1.6356499999999983	3.0784999999999627	0.33558736177995546	2.979849999999999	22.520784996860513	7
105	6170927	308.54635	1.5596745155767073	1.5703535383024594	307.6563	309.21595	1.5426499999999805	3.1023500000000013	0.3079908218735087	3.2468499999999945	15.7035353830246	7
106	6235864	311.7932	1.5873557558975184	1.6983700699477104	310.75865	312.346	1.5997499999999718	3.1870999999999867	0.33031098779501034	3.027449999999988	16.983700699477115	7
107	6296413	314.82065	1.5820840127553792	1.5349572814774284	313.94575000000003	315.5278	1.5643499999999904	3.1464500000000157	0.3059694642474671	3.2683000000000106	15.15337112348493	7
108	6361779	318.08895	1.455730777576845	2.0881187781585275	317.09215	318.5479	1.6034999999999968	3.0592000000000326	0.34008400074818496	2.9404499999999985	20.881187781585272	7
109	6420588	321.0294	1.608316085236473	1.2105855371166747	320.15135000000004	321.75965	1.5161999999999694	3.124499999999955	0.3153280988868888	3.17130000000003	11.984794296529106	7
110	6484014	324.20070000000004	1.4041012229186483	2.4603865040810398	323.27585	324.67995	1.6476999999999862	3.0518000000000143	0.3495159204501808	2.861099999999965	24.603865040810412	7
111	6541236	327.0618	1.565340885508014	1.1924479516439774	326.32765	327.89300000000003	1.458249999999964	3.0235999999999876	0.2986322642298244	3.3486000000000335	11.924479516439781	7
112	6608208	330.41040000000004	1.5916272933773232	1.6275554786369852	329.35130000000004	330.9429	1.5278000000000134	3.119450000000029	0.3594988585911296	2.7816499999999564	16.27555478636985	7
113	6663841	333.19205	1.6215397875939963	1.3104725839674014	332.4707	334.09225000000004	1.4093500000000176	3.0308499999999867	0.3113034274507336	3.2123000000000275	12.933996214248033	7
114	6728087	336.40435	1.8433817463737447	1.2495483654368318	335.50155	337.34495000000004	1.474649999999997	3.3179999999999836	0.2904950034859383	3.4424000000000206	12.1404215174438	7
115	6796935	339.84675000000004	1.6026145345285536	1.4029023797586113	338.81955	340.42215000000004	1.4240499999999656	3.026650000000018	0.35534708526553516	2.8141499999999837	13.927981100864983	7
116	6853218	342.6609	1.7196734086968006	1.0381980497021956	341.84625	343.5659	1.4364500000000362	3.156150000000025	0.31212934640114853	3.203800000000001	10.11194853013029	7
117	6917294	345.8647	1.3767951404687018	2.4485179922310856	345.00235000000004	346.37915000000004	4.456449999999961	5.833249999999964	0.17244352474564645	5.798999999999978	24.48517992231086	7
118	7033274	351.6637	1.4355120388549754	2.405481281555307	350.8356	352.27115000000003	4.444800000000043	5.880300000000034	0.16367281803674402	6.1097500000000196	24.054812815553078	7
119	7155469	357.77345	1.67090948322271	1.5723418991174576	356.71595	358.38685000000004	4.395400000000052	6.0663000000000125	0.16934801016088138	5.904999999999973	15.723418991174587	7
120	7273569	363.67845	1.5591846856784077	1.8176829427121497	362.78220000000005	364.3414	4.47705000000002	6.0362499999999955	0.1613007290792946	6.199600000000032	18.17682942712149	7
121	7397561	369.87805000000003	1.6770985217769632	1.5068747281133081	368.81845000000004	370.49555000000004	4.3388499999999794	6.015949999999975	0.16379748079474557	6.105099999999993	14.906911007542636	7
122	7519663	375.98315	1.6920578706101514	1.5287265707418634	374.83445	376.5265	7.330250000000035	9.022350000000017	0.11549811449328119	8.658149999999978	15.287265707418634	7
123	7692826	384.6413	1.349317794663785	2.406158152673605	383.85675000000003	385.20605	4.202150000000017	5.5514499999999884	0.17650692789691969	5.665500000000009	24.06158152673605	7
124	7806136	390.3068	1.706282084899582	1.126139421614539	389.4082	391.1145	1.343849999999975	3.0501499999999737	0.32601962638150933	3.0672999999999893	11.261394216145394	7
125	7867482	393.3741	1.6932184943553061	1.2197418865437957	392.45835	394.15160000000003	6.864149999999995	8.557350000000042	0.119952978432454	8.336600000000033	11.970109674043224	7
126	8034214	401.71070000000003	1.382896968724439	2.2733255956481706	401.01570000000004	402.39860000000004	7.119749999999954	8.50264999999996	0.11610356437942645	8.613	22.733255956481713	7
127	8206474	410.32370000000003	1.6761173343906646	1.0454355008877325	409.51840000000004	411.1945	6.83605	8.512200000000007	0.11939514419948576	8.375549999999976	10.33329393423968	7
128	8373985	418.69925	1.5414138154047543	1.7113698048422403	418.0306	419.572	6.9302000000000135	8.471600000000024	0.11635957435667649	8.594050000000038	17.1136980484224	7
129	8545866	427.29330000000004	1.6675620822300203	1.3859113319964482	426.50215000000003	428.16975	17.313199999999995	18.98075	0.05283429579808847	18.927099999999996	13.624325745399325	7
130	8924408	446.22040000000004	1.5513261660702526	1.0790809907762142	445.48290000000003	447.03425000000004					10.481163456349007	7
0	61739	3.0869500000000003	1.5464442990469376	1.264210649452684	2.5532500000000002	4.0997	1.3991499999999997	2.94555	0.35649988413753764	2.80505	12.492647037241559	8
1	117840	5.892	0.9591221124516605	3.7210625218685536	5.49885	6.45795	1.6853499999999997	2.6445	0.386839712964933	2.58505	37.210625218685536	8
2	169541	8.47705	0.9592849118482846	4.361048858485098	8.1433	9.1026	1.7436500000000006	2.7029000000000014	0.36995246110874735	2.703050000000001	43.610488584850984	8
3	223602	11.180100000000001	0.9745399821567582	4.394052177756755	10.846250000000001	11.8208	1.79345	2.767999999999999	0.360120280173578	2.7768499999999996	43.940521777567554	8
4	279139	13.95695	0.9669484358730784	4.406921558478317	13.61425	14.5812	1.7661499999999997	2.7331000000000003	0.36702635249210885	2.7246000000000006	44.06921558478315	8
5	333631	16.68155	0.9577859159593965	4.4036434914280065	16.347350000000002	17.3051	1.799150000000001	2.75695	0.36191234483008244	2.763099999999998	44.036434914280065	8
6	388893	19.44465	0.9623247604954756	4.385350550484489	19.10425	20.0666	1.77665	2.738949999999999	0.3630554748765611	2.7544000000000004	43.85350550484493	8
7	443981	22.19905	0.9565300404278358	4.3599131657711965	21.8432	22.79975	1.7971000000000004	2.7536000000000023	0.3633852974308656	2.7519000000000027	43.599131657711965	8
8	499019	24.950950000000002	0.954055725816061	4.325389455416435	24.59685	25.550900000000002	1.7794999999999987	2.733599999999999	0.3671611102951979	2.7235999999999976	43.25389455416439	8
9	553491	27.67455	0.9402354846525356	4.326128413020214	27.330450000000003	28.2707	1.7378500000000017	2.6781000000000006	0.3728352254721026	2.68215	43.26128413020213	8
10	607134	30.3567	0.961775126935047	4.317389506216678	30.008550000000003	30.9703	1.7639500000000012	2.7257500000000014	0.36575106982187905	2.7341000000000015	43.173895062166764	8
11	661816	33.0908	0.9513519858877931	4.285030503157664	32.73425	33.6856	1.7805000000000035	2.7318500000000014	0.3671139338093575	2.723950000000002	42.85030503157668	8
12	716295	35.814750000000004	0.9300091396420962	4.345983280057688	35.46615	36.39615	1.788249999999998	2.7182499999999976	0.36726224360504606	2.722850000000001	43.45983280057689	8
13	770752	38.537600000000005	0.9396244240346249	4.3476488330178995	38.18435	39.124	1.7748500000000007	2.7144499999999994	0.3687383616954597	2.7119499999999945	43.47648833017904	8
14	824991	41.24955	0.9378669397133985	4.331975381826766	40.8988	41.83665	1.8167000000000044	2.754550000000002	0.36265390124934194	2.7574500000000057	43.31975381826767	8
15	880140	44.007000000000005	0.9492097247455502	4.286310718483655	43.65335	44.60255	1.8055999999999983	2.754799999999996	0.3613434750401999	2.7674499999999966	42.86310718483654	8
16	935489	46.77445	0.9557068184829376	4.270729313433762	46.4082	47.3639	1.7916500000000042	2.7473500000000044	0.3648969166210549	2.7404999999999973	42.70729313433765	8
17	990299	49.51495	0.9633415672172851	4.251558563438621	49.1555	50.11885	1.824150000000003	2.7875000000000014	0.35924701824974764	2.783600000000007	42.515585634386255	8
18	1045971	52.298550000000006	0.939132491601992	4.278621244801734	51.94305	52.882200000000005	1.8051999999999992	2.744349999999997	0.3624895784246206	2.7586999999999975	42.78621244801735	8
19	1101145	55.05725	0.9502267314639757	4.197972140136095	54.687400000000004	55.637600000000006	1.8085499999999968	2.758800000000001	0.3626144501858397	2.7577500000000015	41.979721401360955	8
20	1156300	57.815000000000005	0.9453039936005371	4.249064992363095	57.446200000000005	58.3915	1.784399999999998	2.729700000000001	0.36605230887493806	2.7318500000000014	42.490649923630954	8
21	1210937	60.546850000000006	0.9478624064985547	4.166866914057337	60.175900000000006	61.12375	1.8057500000000033	2.7536500000000004	0.36425228112991126	2.745349999999995	41.66866914057337	8
22	1265844	63.2922	0.9286802150006407	4.201301153560145	62.929500000000004	63.858200000000004	1.7748999999999953	2.7035999999999945	0.36887437982994836	2.710950000000004	42.01301153560143	8
23	1320063	66.00315	0.9436363129583304	4.167772215610043	65.63315	66.5768	1.7837999999999994	2.7274500000000046	0.36609251157767586	2.7315499999999986	41.67772215610042	8
24	1374694	68.7347	0.9358774746833486	4.193278565247098	68.3606	69.29645000000001	1.78094999999999	2.7168499999999938	0.3668849632197822	2.7256500000000017	41.93278565247097	8
25	1429207	71.46035	0.9599650885662763	4.182059855492305	71.07745	72.0374	1.7913999999999959	2.751350000000002	0.3638348189921785	2.748499999999993	41.82059855492305	8
26	1484177	74.20885	0.9469144108310226	4.142426753408564	73.82875	74.7757	1.8079000000000036	2.754800000000003	0.36058775804561377	2.7732500000000044	41.42426753408563	8
27	1539642	76.9821	0.9505804735167535	4.127231881931408	76.5836	77.53415	1.801950000000005	2.7525499999999994	0.3657845163414227	2.733850000000004	41.27231881931408	8
28	1594319	79.71595	0.9652291343261139	4.093326874161313	79.33615	80.30135	1.8014500000000027	2.7667	0.358545024291425	2.789050000000003	40.93326874161312	8
29	1650100	82.50500000000001	0.9520263068460976	4.059650794137866	82.10285	83.05485	1.814700000000002	2.766750000000002	0.36332588515268865	2.7523499999999927	40.59650794137868	8
30	1705147	85.25735	0.9430346551557188	4.106845543906466	84.86955	85.8126	1.8037000000000063	2.746700000000004	0.36097173591307724	2.770300000000006	41.068455439064664	8
31	1760553	88.02765000000001	0.9633799110690132	4.023816343357005	87.61625000000001	88.57965	1.8282000000000096	2.791550000000001	0.36236479263674826	2.7596499999999935	40.238163433570094	8
32	1815746	90.7873	0.9613387449773844	4.052539367321778	90.40780000000001	91.36915	1.7928500000000014	2.7541499999999957	0.3586607607194733	2.7881500000000017	40.52539367321781	8
33	1871509	93.57545	0.9473619846124203	3.9785620176250305	93.162	94.10935	1.8132999999999981	2.7607	0.36335888957523366	2.7520999999999987	39.78562017625034	8
34	1926551	96.32755	0.9514694225731073	4.01264259100698	95.9227	96.87415	1.7848000000000042	2.7362499999999983	0.36466405324095197	2.7422499999999985	40.12642591006984	8
35	1981396	99.0698	0.9461549290127587	3.9786762120148325	98.6589	99.60505	1.7875999999999976	2.7337500000000006	0.3664278778329454	2.729050000000001	39.78676212014835	8
36	2035977	101.79885	0.9557917861666997	4.018931705578318	101.3927	102.3485	1.7763000000000062	2.7321000000000026	0.3634513338663948	2.751400000000004	40.18931705578321	8
37	2091005	104.55025	0.9689373373367708	3.96566623494828	104.12475	105.0937	1.8018500000000017	2.770799999999994	0.35970576068775706	2.780050000000003	39.65666234948279	8
38	2146606	107.33030000000001	0.976478375545051	3.9448265426869327	106.8956	107.8721	1.8064000000000107	2.782900000000012	0.3619516432604606	2.7627999999999986	39.44826542686931	8
39	2201862	110.0931	0.9648608531690203	3.9530727208027656	109.6785	110.64335000000001	1.78125	2.7460999999999984	0.3620826996886097	2.761799999999994	39.53072720802764	8
40	2257098	112.8549	0.9798318056511927	3.7948944314638666	112.42460000000001	113.40445000000001	1.808099999999996	2.787949999999995	0.35859002402553086	2.7887000000000057	37.94894431463871	8
41	2312872	115.6436	0.960326878604549	3.899944757331596	115.2125	116.17285000000001	1.7966499999999996	2.7569500000000033	0.35973164019641396	2.779849999999996	38.999447573315976	8
42	2368469	118.42345	0.9995429865595187	3.7800826610185467	117.96950000000001	118.96905000000001	1.803299999999993	2.8028499999999923	0.3565888708613405	2.8043499999999995	37.80082661018551	8
43	2424556	121.2278	0.9882029153101846	3.7819266771015805	120.7723	121.76050000000001	1.7742999999999967	2.762500000000003	0.3590406434008326	2.7852000000000032	37.819266771015826	8
44	2480260	124.013	1.007745520893787	3.7014163391740666	123.5348	124.54255	1.8063000000000073	2.814050000000009	0.3577689528102745	2.795100000000005	37.01416339174071	8
45	2536162	126.80810000000001	0.9978558872420108	3.7988156605980947	126.34885000000001	127.34670000000001	1.7882000000000033	2.786050000000003	0.3572704537334772	2.7989999999999924	37.988156605980976	8
46	2592142	129.6071	1.0030452477226035	3.678732389169973	129.13490000000002	130.13795000000002	1.795349999999985	2.7983999999999867	0.3589633139493151	2.7857999999999947	36.78732389169973	8
47	2647858	132.3929	0.9761441241584485	3.787056816076408	131.93335000000002	132.9095	1.761700000000019	2.7378500000000088	0.3640202395253153	2.7471000000000174	37.870568160764066	8
48	2702800	135.14000000000001	0.9974309523739154	3.6057520834774834	134.6712	135.6686	1.7994000000000199	2.7968500000000063	0.3575578796817731	2.796750000000003	36.057520834774834	8
49	2758735	137.93675000000002	0.9797812689391664	3.7933453100832395	137.46800000000002	138.4478	1.7892999999999972	2.769049999999993	0.36068530207394317	2.7724999999999795	37.93345310083241	8
50	2814185	140.70925	0.9990619764209958	3.6448654428276086	140.2371	141.23615	1.8076499999999953	2.806749999999994	0.35682426404995427	2.802500000000009	36.44865442827607	8
51	2870235	143.51175	0.9985572508049431	3.743795232320444	143.0438	144.04240000000001	1.7628500000000145	2.761400000000009	0.357283218407231	2.7989000000000033	37.43795232320443	8
52	2926213	146.31065	1.0288750544276555	3.5572019845725933	145.80525	146.8341	1.7948000000000093	2.8237000000000023	0.35393218659304854	2.825400000000002	35.572019845725976	8
53	2982721	149.13605	1.0125555840497371	3.667367931259683	148.62890000000002	149.64145000000002	1.7770999999999901	2.7896499999999946	0.3613761202659725	2.7672000000000025	36.67367931259682	8
54	3038065	151.90325	1.0398778415800538	3.4910312266024413	151.41855	152.45845	1.8055999999999983	2.8454499999999996	0.34972983370346333	2.8593500000000063	34.91031226602442	8
55	3095252	154.76260000000002	1.0292494432553416	3.6145650211866354	154.264	155.29325	1.7762500000000045	2.8054500000000075	0.3520259091069105	2.8406999999999982	36.145650211866354	8
56	3152066	157.60330000000002	1.034124297657353	3.442226218660828	157.06945000000002	158.1036	1.7737999999999943	2.8078999999999894	0.3560999928780002	2.8081999999999994	34.42226218660828	8
57	3208230	160.41150000000002	1.0295090265039355	3.536618362151966	159.8774	160.9069	1.7895499999999913	2.8190500000000043	0.3510866130674444	2.8482999999999947	35.36618362151965	8
58	3265196	163.2598	1.0650664373785257	3.406341306912779	162.6964	163.76145	1.7700000000000102	2.8350499999999954	0.35556819798037304	2.8123999999999967	34.06341306912781	8
59	3321444	166.0722	1.0619329581027153	3.388992332826735	165.5315	166.5934	1.7972000000000037	2.8591499999999996	0.3486811136874762	2.8679500000000075	33.88992332826734	8
60	3378803	168.94015000000002	1.0582816353515956	3.3891612330853214	168.39065000000002	169.4489	1.752900000000011	2.8112000000000137	0.3505819660636671	2.8523999999999887	33.891612330853235	8
61	3435851	171.79255	1.0835505548184272	3.3430751163061956	171.20185	172.2854	1.760799999999989	2.8443499999999915	0.35368182782768476	2.8274000000000115	33.43075116306197	8
62	3492399	174.61995000000002	1.0775807799337898	3.2544325304821697	174.0462	175.12380000000002	1.7556000000000154	2.833200000000005	0.3542707336946898	2.8226999999999975	32.544325304821704	8
63	3548853	177.44265000000001	1.0558852229314624	3.3882827976954815	176.87935000000002	177.93525	1.781000000000006	2.8368999999999858	0.352578228294402	2.836250000000007	33.88282797695483	8
64	3605578	180.27890000000002	1.06846721852154	3.233959945271426	179.71625	180.78475	1.7446500000000071	2.81310000000002	0.3541954450465781	2.823299999999989	32.33959945271428	8
65	3662044	183.1022	1.1065426092538284	3.316930525441329	182.52935000000002	183.63590000000002	1.757349999999974	2.8638999999999726	0.34904013961605473	2.865000000000009	33.16930525441329	8
66	3719344	185.96720000000002	1.0659860575167464	3.2773930048151705	185.3933	186.4593	1.7279500000000212	2.7939500000000237	0.3569261519791577	2.8016999999999825	32.77393004815171	8
67	3775378	188.7689	1.0825171333716253	3.300204570698071	188.18725	189.26975000000002	1.7480500000000063	2.830600000000004	0.3497481813094553	2.8592000000000155	33.00204570698071	8
68	3832562	191.62810000000002	1.0936171700080624	3.1878380566159734	191.01785	192.11145000000002	1.7455499999999802	2.839199999999977	0.3491376300537693	2.8641999999999825	31.798683628053066	8
69	3889846	194.4923	1.122660851263418	3.2296275304641355	193.85705000000002	194.9797	1.754649999999998	2.8773000000000195	0.3482318527675706	2.8716500000000167	32.296275304641355	8
70	3947279	197.36395000000002	1.1058784591058501	3.1770319408284777	196.73435	197.84025	1.7349000000000103	2.8408000000000015	0.34923517496682455	2.8633999999999844	31.77031940828477	8
71	4004547	200.22735	1.1445216606013011	3.1096760573482847	199.57515	200.71965	1.7569500000000176	2.9014999999999986	0.34613454249666875	2.8890499999999975	31.096760573482864	8
72	4062328	203.1164	1.1583496728491272	3.064902484631748	202.47665	203.63500000000002	1.7279499999999928	2.886299999999977	0.3471197736779064	2.8808500000000095	30.649024846317484	8
73	4119945	205.99725	1.1451560694427463	3.061027033006628	205.3629	206.50805	1.7025500000000022	2.8477000000000032	0.33973738300293727	2.943450000000013	30.610270330066292	8
74	4178814	208.94070000000002	1.1881897632562557	2.9501709896214763	208.21065000000002	209.39885	1.7303999999999746	2.918599999999998	0.3501891021151445	2.8555999999999813	29.50170989621477	8
75	4235926	211.7963	1.1745245359614027	3.060982538369551	211.1292	212.30375	1.7356499999999926	2.910150000000016	0.3381462820816281	2.9573000000000036	30.60982538369553	8
76	4295072	214.7536	1.1865292258687319	2.9892918588319795	214.03935	215.22590000000002	1.6972499999999968	2.883749999999992	0.3471017007983339	2.881	29.892918588319816	8
77	4352692	217.6346	1.203814544694638	2.9326567155413805	216.9231	218.12695000000002	1.7075499999999977	2.9113499999999988	0.34015919450302845	2.939799999999991	29.326567155413805	8
78	4411488	220.5744	1.2321605767577888	2.820814231243638	219.83450000000002	221.06665	1.6828999999999894	2.915050000000008	0.3471017007983339	2.881	28.2081423124364	8
79	4469108	223.4554	1.2329925642333925	2.837669080727533	222.74955	223.98255	1.715299999999985	2.948299999999989	0.33448731456859365	2.989650000000012	28.37669080727533	8
80	4528901	226.44505	1.2537922717751004	2.6867794497037103	225.69785000000002	226.9516	1.6853499999999997	2.939150000000012	0.3434478731990442	2.9116500000000087	26.867794497037096	8
81	4587134	229.35670000000002	1.2317364314201755	2.8240102635060254	228.63695	229.86870000000002	1.7015499999999975	2.9333000000000027	0.3328340822100175	3.0045000000000073	28.240102635060268	8
82	4647224	232.36120000000003	1.2731830251968466	2.6566417583695277	231.57025000000002	232.84345000000002	1.6380000000000052	2.911149999999992	0.341670083367502	2.926799999999986	26.56641758369529	8
83	4705760	235.288	1.2830622877305373	2.648561790101148	234.48145000000002	235.7645	1.689799999999991	2.972849999999994	0.33628705462983294	2.973649999999992	26.48561790101147	8
84	4765233	238.26165	1.2499701405108907	2.8510947626911936	237.45425	238.70420000000001	1.631450000000001	2.8814000000000135	0.3460686600221482	2.8896000000000015	28.510947626911925	8
85	4823025	241.15125	1.2924346643997822	2.507201763185364	240.33565000000002	241.62810000000002	1.6540500000000122	2.9464499999999987	0.3405704555129841	2.936250000000001	25.072017631853655	8
86	4881750	244.0875	1.3234912471902558	2.7310788486433637	243.28215	244.60565000000003	1.647750000000002	2.9712499999999977	0.32502356420840334	3.0767000000000166	27.31078848643365	8
87	4943284	247.16420000000002	1.3554056327129715	2.334691800924883	246.25335	247.6088	1.6598999999999933	3.0152999999999963	0.34342428353109	2.911849999999987	23.34691800924884	8
88	5001521	250.07605	1.295601527525345	2.752382592109633	249.26865	250.56425000000002	1.639949999999999	2.9355500000000063	0.327160897729503	3.056600000000003	27.523825921096325	8
89	5062653	253.13265	1.3564299488495104	2.2791104113407634	252.20425	253.56065	1.6397000000000048	2.99615	0.340715502555366	2.9350000000000027	22.67487734680345	8
90	5121353	256.06765	1.3518263739482965	2.5883437837628023	255.20035000000001	256.5522	1.6191499999999905	2.970950000000016	0.3316529583443892	3.015199999999993	25.88343783762804	8
91	5181657	259.08285	1.4035713615797927	2.197370756806169	258.17135	259.5749	1.6548500000000104	3.0584499999999935	0.3349466597444369	2.9855499999999893	21.868259860477544	8
92	5241368	262.0684	1.3396572938648519	2.7075590565689645	261.2298	262.56945	1.6243499999999926	2.9639999999999986	0.3176670531615776	3.147950000000037	27.075590565689655	8
93	5304327	265.21635000000003	1.5181247861125973	1.826478682064458	264.19375	265.7119	1.6286999999999807	3.1467999999999847	0.3365416975163268	2.97139999999996	18.264786820644574	8
94	5363755	268.18775	1.3266285007605796	2.782795051537562	267.3406	268.66720000000004	1.6295499999999947	2.956200000000024	0.32452254620389565	3.0814500000000176	27.827950515375633	8
95	5425384	271.2692	1.4458822797107511	2.0095198708120456	270.2968	271.74265	1.5953499999999963	3.041249999999991	0.32512923887245354	3.0756999999999834	20.09519870812046	8
96	5486898	274.3449	1.4432531578888652	2.3505254796235526	273.338	274.78125	1.6043999999999983	3.047649999999976	0.326445336728362	3.0633000000000266	23.505254796235537	8
97	5548164	277.4082	1.5214859669042753	1.8790990125249927	276.38565	277.90715	1.6077000000000226	3.1291500000000383	0.3255367286814152	3.071849999999984	18.379246384515707	8
98	5609601	280.48005	1.371822927432321	2.6484912998030232	279.51485	280.88665000000003	1.6236499999999978	2.9954999999999927	0.3362814002757498	2.973700000000008	26.484912998030236	8
99	5669075	283.45375	1.5586933062864003	1.6587062793571192	282.51030000000003	284.069	1.5344499999999925	3.09314999999998	0.3116526942375396	3.208700000000021	16.495800731817873	8
100	5733249	286.66245000000004	1.4849183839770501	2.387408492580306	285.60345	287.08840000000004	1.6102000000000203	3.095100000000002	0.3292126878569951	3.037549999999953	23.874084925803068	8
101	5794000	289.7	1.592731908782106	1.6437526612661362	288.69855	290.29130000000004	1.53875000000005	3.1314500000000294	0.30537614706915167	3.2746500000000083	16.341809876247563	8
102	5859493	292.97465	1.5598043879701757	2.2362095068870076	291.83005	293.38985	1.593849999999975	3.1536499999999705	0.33358908496513895	2.997700000000009	22.362095068870094	8
103	5919447	295.97235	1.6430296901171098	1.5494278141609072	294.98365	296.6267	1.4850999999999885	3.128150000000005	0.3061099546957277	3.2667999999999893	15.494278141609069	8
104	5984783	299.23915	1.5474550108281897	2.3061143116795293	298.1118	299.65925000000004	1.5886499999999728	3.136099999999999	0.3248071457572052	3.0787500000000136	23.061143116795314	8
105	6046358	302.3179	1.6633187967387961	1.5296064521850319	301.24795	302.91125	1.411200000000008	3.074549999999988	0.31053971802993274	3.220200000000034	15.197532147545191	8
106	6110762	305.53810000000004	1.80554876703294	1.6706249069377694	304.3225	306.12805000000003	1.5594999999999573	3.3650499999999965	0.30596946424747246	3.2682999999999534	16.61896716440104	8
107	6176128	308.8064	1.6087796322314536	1.8518403245847068	307.6875	309.29630000000003	1.5422999999999547	3.151049999999998	0.31438631790744137	3.1808000000000334	18.51840324584709	8
108	6239744	311.98720000000003	1.6590748312542682	1.570833687174849	310.83855	312.49765	1.492249999999956	3.151299999999992	0.30740854595757894	3.252999999999986	15.388969151381977	8
109	6304804	315.2402	1.6350766485482922	2.1368397435849467	313.98985	315.62495	1.5161999999999694	3.1512500000000045	0.31501519948337714	3.1744499999999793	21.368397435849488	8
110	6368293	318.41465	1.807880908845272	1.0793981210420913	317.1411	318.949	1.4103999999999814	3.218250000000012	0.3080287698871038	3.2464500000000385	10.351856864854039	8
111	6433222	321.66110000000003	1.8133791839224287	1.7140274864013172	320.3594	322.17275	1.498800000000017	3.3122000000000185	0.3115313322637432	3.209949999999992	17.067098595532038	8
112	6497421	324.87105	1.8869922861855477	1.037716668031191	323.6716	325.5586	1.5079000000000065	3.394900000000007	0.31173527440497456	3.2078500000000076	10.223486887954204	8
113	6561578	328.07890000000003	1.482941676254291	2.6829384439000066	327.06645000000003	328.5494	4.6632000000000176	6.14609999999999	0.1581502743907258	6.323100000000011	26.82938443900006	8
114	6688040	334.40200000000004	1.6901522786035204	2.4562798650842517	333.21255	334.90270000000004	4.768949999999961	6.459099999999978	0.15777598964989514	6.338099999999997	24.44854817812634	8
115	6814802	340.74010000000004	1.6411508141015192	2.3505844210859586	339.67165	341.31280000000004	4.819149999999979	6.460300000000018	0.1550039138488255	6.451449999999966	23.505844210859593	8
116	6943831	347.19155	1.5969369313952513	2.2889849386686585	346.132	347.7289	4.910799999999995	6.507749999999987	0.14712264879616865	6.797050000000013	22.889849386686585	8
117	7079772	353.9886	1.8592408798620572	2.048311997629817	352.6397	354.49895000000004	9.265999999999963	11.125249999999994	0.09493610799931672	10.533399999999972	20.381352031815524	8
118	7290440	364.522	1.3771007666220423	3.0598986024973343	363.76495	365.14205000000004	9.383600000000001	10.760700000000043	0.09230116022558374	10.834100000000035	30.598986024973346	8
119	7507122	375.3561	1.4329104831754231	2.786779793946298	374.52565000000004	375.9586	8.733049999999992	10.165949999999953	0.0926367666062984	10.794849999999997	27.71693931033669	8
120	7723019	386.15095	2.064624578328943	2.0396875448274727	384.69165000000004	386.75625	11.05095	13.115600000000029	0.08109116268509066	12.331799999999987	20.39687544827475	8
121	7969655	398.48275	1.3614671849466395	2.6945726395612084	397.8072	399.16865	13.397400000000005	14.758849999999995	0.06635634018241353	15.070150000000012	26.945726395612084	8
122	8271058	413.5529	1.5897542902488262	1.7095289768398825	412.56605	414.1558	11.383250000000032	12.973000000000013	0.07747193579125972	12.907899999999984	17.095289768398832	8
123	8529216	426.4608	1.557764974165801	1.7292809347341542	425.5391	427.09685	28.656349999999975	30.214099999999974	0.03304829181641672	30.258750000000017	17.29280934734154	8
124	9134391	456.71955	1.6472114119862207	1.0933114539931417	455.75320000000005	457.40040000000005					10.614960659226524	8
0	63820	3.1910000000000003	1.4819257046632979	1.4603893677694533	2.6862500000000002	4.16815	1.4867000000000008	2.9686500000000007	0.35385078112559937	2.82605	14.037819262938488	9
1	120341	6.01705	0.9481648348168805	3.692917218517202	5.6549000000000005	6.6030500000000005	1.7062	2.65435	0.3840540748137337	2.6038000000000006	36.59557295145526	9
2	172417	8.62085	0.9322196777315418	4.214686226231464	8.3092	9.24145	1.7421500000000005	2.6743500000000004	0.3696789338459548	2.70505	42.06898428819464	9
3	226518	11.3259	0.9534755250939474	4.292623648512311	10.983550000000001	11.937050000000001	1.7781000000000002	2.7315500000000004	0.36621987841500026	2.730600000000001	42.77065911462902	9
4	281130	14.056500000000002	0.9542353892126237	4.29112181523832	13.715150000000001	14.669350000000001	1.7709499999999991	2.725199999999999	0.3674984381316382	2.721099999999998	42.91121815238323	9
5	335552	16.7776	0.9556070558283158	4.268279203757523	16.440350000000002	17.39595	1.7939000000000007	2.749500000000001	0.36291054255126093	2.7555000000000014	42.68279203757525	9
6	390662	19.5331	0.9525015282003181	4.270226235699155	19.1898	20.142300000000002	1.7983999999999973	2.750899999999998	0.3632664922987503	2.7528000000000006	42.70226235699159	9
7	445718	22.2859	0.9356375488186401	4.2518887611403855	21.94075	22.876350000000002	1.777149999999999	2.7128000000000014	0.36791758646063283	2.718	42.29386178776991	9
8	500078	25.0039	0.9449796284647717	4.250243336416659	24.653550000000003	25.5985	1.7957999999999998	2.7408	0.3659585368977695	2.73255	42.50243336416663	9
9	554729	27.73645	0.9445749402298476	4.228991313213967	27.394350000000003	28.338900000000002	1.7817499999999988	2.72635	0.3657042549690067	2.734449999999999	42.174083413793724	9
10	609418	30.4709	0.940294681485981	4.234368293211581	30.12065	31.060950000000002	1.7875499999999995	2.72785	0.3656574520988738	2.7348	41.863651840512055	9
11	664114	33.2057	0.927633988252189	4.18588765339441	32.84855	33.77615	1.7367500000000007	2.6644000000000005	0.37686074995289226	2.653500000000001	41.858876533944134	9
12	717184	35.8592	0.9315031160216896	4.18720989057514	35.5129	36.44445	1.787550000000003	2.719050000000003	0.3681681792242698	2.716149999999999	41.87209890575144	9
13	771507	38.57535	0.9247804945218261	4.239687135909023	38.232	39.15675	1.7490999999999985	2.673899999999996	0.3729881949236308	2.681049999999999	42.39687135909021	9
14	825128	41.2564	0.9444798593640095	4.151724214808375	40.90585	41.85035	1.7925499999999985	2.737000000000002	0.36440492675460984	2.7441999999999993	41.51724214808376	9
15	880012	44.0006	0.9457325997145498	4.1448318427625495	43.64285	44.5886	1.7521500000000003	2.6978500000000025	0.36977462236766623	2.704350000000005	41.44831842762554	9
16	934099	46.704950000000004	0.9231475361910998	4.054266308381841	46.34075	47.263850000000005	1.7727000000000004	2.69585	0.37119524870081727	2.6939999999999955	40.54266308381841	9
17	987979	49.39895	0.9350434571737366	4.11907492623331	49.036550000000005	49.9716	1.7693000000000012	2.7042999999999964	0.36910584109993483	2.7092500000000044	41.190749262333135	9
18	1042164	52.108200000000004	0.9395659572084085	4.049522509346339	51.7409	52.68045	1.7704500000000039	2.7100500000000025	0.36979513349604315	2.7042	40.4952250934634	9
19	1096248	54.812400000000004	0.9464445700682002	4.061457028314919	54.450900000000004	55.39735	1.784799999999997	2.7312499999999957	0.36671006069051476	2.726950000000002	40.614570283149234	9
20	1150787	57.539350000000006	0.9293090766491369	4.0335190430060734	57.1822	58.1115	1.7565500000000043	2.6859000000000037	0.3711332553953502	2.6944499999999962	40.33519043006077	9
21	1204676	60.2338	0.9282177495431854	3.9737989176361665	59.868100000000005	60.7963	1.7380500000000012	2.6662999999999997	0.3763643206624007	2.6570000000000036	39.737989176361665	9
22	1257816	62.890800000000006	0.9283174842065667	4.044527859937219	62.53435	63.462700000000005	1.7264999999999944	2.6547999999999945	0.37261989044975297	2.6836999999999946	40.44527859937223	9
23	1311490	65.5745	0.9252849415188307	3.9971922765139993	65.18915	66.11445	1.7484000000000037	2.673700000000011	0.3750023437646479	2.666650000000004	39.97192276513998	9
24	1364823	68.24115	0.9350047359249671	4.024954190674585	67.8629	68.7979	1.8074500000000029	2.742449999999991	0.36557724647217976	2.7353999999999985	40.249541906745854	9
25	1419531	70.97655	0.9557130195628386	3.967762635530029	70.60535	71.56105000000001	1.7338999999999913	2.6895999999999987	0.3706449221645673	2.6979999999999933	39.677626355300276	9
26	1473491	73.67455	0.9309763218340581	3.884388165720992	73.2949	74.22590000000001	1.7825500000000005	2.7135000000000105	0.3692421305270922	2.7082500000000067	38.843881657209906	9
27	1527656	76.3828	0.9455218710881891	3.9344437895001576	76.00845000000001	76.95395	1.7539500000000032	2.6995000000000005	0.36880635822161584	2.7114499999999992	39.344437895001604	9
28	1581885	79.09425	0.9329907030984993	3.8248043532883145	78.70795	79.64095	1.7381000000000029	2.6710999999999956	0.3749320435671025	2.6671500000000066	38.24804353288317	9
29	1635228	81.76140000000001	0.9319420026188833	3.872363249569325	81.379	82.31095	1.8021499999999975	2.7340499999999963	0.36263417464461895	2.7575999999999965	38.72363249569329	9
30	1690380	84.519	0.9525655696072384	3.847034013721725	84.1131	85.06565	1.7124000000000024	2.6649500000000046	0.37833645460908305	2.6431500000000057	38.47034013721725	9
31	1743243	87.16215000000001	0.9286941399368458	3.77705211037199	86.77805000000001	87.7067	1.7387000000000086	2.6674000000000007	0.3735734165156825	2.6768499999999875	37.770521103719894	9
32	1796780	89.839	0.9203033705390757	3.8907862177519164	89.4454	90.3657	1.7562499999999943	2.6765499999999918	0.37058997924696024	2.6984000000000066	38.90786217751915	9
33	1850748	92.5374	0.9510601760705002	3.8219614573960357	92.122	93.07305000000001	1.7283999999999935	2.6794500000000028	0.3764635018634941	2.6563000000000017	38.21961457396035	9
34	1903874	95.1937	0.925725358804944	3.866148006820559	94.8014	95.72715000000001	1.7958500000000015	2.7215500000000077	0.3650167907723761	2.739599999999996	38.661480068205606	9
35	1958666	97.9333	0.9481548279267387	3.807321186891947	97.52295000000001	98.4711	1.7516999999999996	2.699849999999998	0.3741114852225961	2.673000000000002	38.0732118689195	9
36	2012126	100.6063	0.9471930941128405	3.8123392886109073	100.2228	101.17	1.7820499999999981	2.7292499999999933	0.36045778138235623	2.774249999999995	38.123392886109116	9
37	2067611	103.38055	0.9568149446910713	3.7344893127375585	102.9521	103.9089	1.7842500000000001	2.741100000000003	0.3678972830785633	2.7181500000000085	37.34489312737558	9
38	2121974	106.09870000000001	0.9388809164233041	3.7881809408550637	105.6932	106.63210000000001	1.7527000000000044	2.691600000000008	0.37301602103810466	2.6808499999999924	37.30295587176404	9
39	2175591	108.77955	0.9406115367643536	3.7572243948540276	108.38475000000001	109.3254	1.7826000000000022	2.7231999999999914	0.3637421795431396	2.749200000000002	37.57224394854031	9
40	2230575	111.52875	0.9511689914060292	3.677502313374717	111.10795	112.05915	1.7262000000000057	2.677350000000004	0.37745107290467494	2.6493499999999983	36.77502313374715	9
41	2283562	114.1781	0.9391058196092723	3.6362479203644043	113.7853	114.7244	1.7934000000000054	2.7325000000000017	0.3649901452660775	2.7398000000000025	36.362479203644035	9
42	2338358	116.9179	0.9615360948865768	3.766312686346616	116.51780000000001	117.47935000000001	1.7245999999999952	2.686099999999996	0.368887987162697	2.7108500000000078	37.66312686346619	9
43	2392575	119.62875000000001	0.9416743927583332	3.7274982039786053	119.2039	120.1456	1.768500000000003	2.7101499999999987	0.3691944177804045	2.70859999999999	37.27498203978609	9
44	2446747	122.33735	0.9682960715169786	3.6682992212293115	121.91405	122.88235	1.7526500000000027	2.7209000000000003	0.369126278099737	2.7091000000000065	36.682992212293136	9
45	2500929	125.04645000000001	0.9744724383658031	3.6982627286287695	124.635	125.60945000000001	1.8134000000000015	2.7879000000000076	0.3532695093086524	2.830699999999993	36.982627286287716	9
46	2557543	127.87715	0.9914536140341079	3.6345942318352797	127.42285000000001	128.4143	1.8002500000000055	2.7916999999999916	0.36308183864643123	2.7541999999999973	36.3459423183528	9
47	2612627	130.63135	0.9569090822967934	3.7874198461215087	130.21455	131.17145	1.8547000000000082	2.8115999999999985	0.3525036572254439	2.8368499999999983	37.8741984612151	9
48	2669364	133.4682	0.9856235436935211	3.6229630838206006	133.02620000000002	134.0118	1.7673000000000059	2.7529499999999985	0.36554383784475075	2.735650000000021	36.229630838206006	9
49	2724077	136.20385000000002	0.9522904234135757	3.5556449405701827	135.7791	136.7314	1.8176499999999862	2.7699499999999944	0.36349096724946656	2.7510999999999797	35.426619501132976	9
50	2779099	138.95495	0.9887231363544706	3.7044102119913305	138.54905	139.5378	1.8445499999999981	2.833250000000021	0.3448692083527312	2.8996500000000083	37.04410211991335	9
51	2837092	141.8546	1.013006004454731	3.498628677649929	141.38235	142.39535	1.7297999999999831	2.7427999999999884	0.36901730691169354	2.7099000000000046	34.986286776499284	9
52	2891290	144.5645	0.9831979000795866	3.6020167139555497	144.12515000000002	145.10835	1.8214999999999861	2.804699999999997	0.3526901440739232	2.8353500000000054	36.020167139555504	9
53	2947997	147.39985000000001	0.9870097087620758	3.4767237253331125	146.92985000000002	147.91685	1.7557000000000187	2.7427000000000135	0.367653817165759	2.719949999999983	34.767237253331146	9
54	3002396	150.1198	0.9622936188102235	3.5427523746574927	149.6725	150.6348	1.8082499999999868	2.770549999999986	0.3591373520803004	2.784450000000021	35.427523746574934	9
55	3058085	152.90425000000002	0.9844558412719053	3.551879676769506	152.44310000000002	153.42755	1.7774	2.7618500000000097	0.3565507282548649	2.804649999999981	35.518796767695065	9
56	3114178	155.7089	0.9921513644319959	3.460328266119326	155.2049	156.19705000000002	1.8311499999999796	2.823299999999989	0.36019162194287097	2.7763000000000204	34.11628909836323	9
57	3169704	158.48520000000002	1.0099151814462384	3.642160815304578	158.0282	159.03815	1.867449999999991	2.877350000000007	0.3443644753607226	2.903899999999993	36.421608153045824	9
58	3227782	161.3891	0.9912358571110527	3.4775208472830315	160.90555	161.8968	1.7972000000000037	2.7884500000000116	0.3616701929510481	2.764949999999999	34.77520847283033	9
59	3283081	164.15405	1.0021895825235871	3.564639449420312	163.69400000000002	164.6962	1.825400000000002	2.8275999999999897	0.34617048896581715	2.8887499999999875	35.64639449420316	9
60	3340856	167.0428	1.028021521283919	3.3423458503514354	166.52165	167.54965	1.768650000000008	2.7967000000000155	0.3628776195228151	2.755750000000006	33.27906371035936	9
61	3395971	169.79855	1.0078263079979224	3.50823902378659	169.31835	170.32615	1.8275999999999897	2.8354499999999803	0.34828643076065563	2.871200000000016	35.08239023786592	9
62	3453395	172.66975000000002	1.0403940009168118	3.297505521356282	172.15375	173.19415	1.7308999999999912	2.7712999999999965	0.35665882017262346	2.8037999999999954	32.89381899677173	9
63	3509471	175.47355000000002	1.0275343346938026	3.2869615225295057	174.92505	175.95260000000002	1.806100000000015	2.8336000000000183	0.35491828006601694	2.817549999999983	32.42996669042624	9
64	3565822	178.2911	1.0638699451446534	3.305633428514561	177.75865000000002	178.82255	1.8258500000000026	2.889700000000005	0.3442163055263904	2.9051500000000203	33.05633428514562	9
65	3623925	181.19625000000002	1.0591025175164688	3.3018436116052534	180.64835000000002	181.70745000000002	1.7857499999999789	2.8448499999999797	0.3501707082202573	2.8557500000000005	32.67251758328774	9
66	3681040	184.05200000000002	1.0771541995566571	3.237763151891187	183.49325000000002	184.5704	1.8538499999999942	2.9310000000000116	0.3431237990667032	2.9144000000000005	32.02937645021278	9
67	3739328	186.96640000000002	1.069975610009348	3.246933208197259	186.4242	187.4942	1.7502999999999815	2.8202499999999873	0.350827953971375	2.850399999999979	32.12943897826182	9
68	3796336	189.8168	1.0795868080677233	3.141838887738821	189.24445	190.32405	1.7767000000000053	2.856250000000017	0.3491681069851059	2.863950000000017	31.418388877388203	9
69	3853615	192.68075000000002	1.0438109387856442	3.1369845930462468	192.10075	193.14455	1.7544499999999914	2.7982999999999834	0.35861574323112794	2.788499999999999	31.108587213959982	9
70	3909385	195.46925000000002	1.0815315690640825	3.1397552212357382	194.899	195.98055000000002	1.756750000000011	2.8382500000000164	0.349375491309286	2.862249999999989	30.60004889780268	9
71	3966630	198.3315	1.0893531822375255	3.072150613273159	197.73725000000002	198.8266	1.7110999999999876	2.8004499999999837	0.3608349721254968	2.7713500000000124	30.72150613273161	9
72	4022057	201.10285000000002	1.0650757162346738	3.0743154535571264	200.53775000000002	201.6028	1.7591500000000053	2.8242500000000064	0.34844419666190446	2.8699000000000012	30.311579596154633	9
73	4079455	203.97275000000002	1.0924272255158751	3.0608681795249773	203.36200000000002	204.45440000000002	1.7087999999999965	2.8012500000000102	0.36411964971689986	2.7463499999999783	30.608681795249773	9
74	4134382	206.7191	1.0701738885453438	3.067369344128963	206.16325	207.23340000000002	1.7498999999999967	2.8200999999999965	0.3455663833022325	2.893799999999999	30.673693441289622	9
75	4192258	209.6129	1.1059361276300856	3.0104644575768305	208.98335	210.08925000000002	1.7442999999999813	2.8502499999999884	0.3523484020999933	2.8381000000000256	29.26524884453753	9
76	4249020	212.45100000000002	1.1404459631863517	2.976872161836596	211.83360000000002	212.97405	1.71875	2.8592000000000155	0.3416525734980126	2.9269499999999766	29.76872161836595	9
77	4307559	215.37795	1.1533682045049034	2.8475725281282642	214.69275000000002	215.84615000000002	1.7586000000000013	2.9119499999999903	0.35435861091424486	2.8220000000000027	27.564284834559658	9
78	4363999	218.19995	1.102219739894988	3.0838090150632524	217.60475000000002	218.70695	1.7557500000000061	2.858000000000004	0.34317089910775384	2.9140000000000157	30.83809015063253	9
79	4422279	221.11395000000002	1.1603559187150094	2.825283468189781	220.4627	221.62305	1.7577500000000157	2.9181000000000097	0.345554442102353	2.893900000000002	27.38862781941286	9
80	4480157	224.00785000000002	1.1253245915362147	2.9875494615405387	223.38085	224.50615000000002	1.7090000000000032	2.8343500000000006	0.3426593794438634	2.9183500000000038	29.144172695009537	9
81	4538524	226.92620000000002	1.168803722386714	2.764906990930154	226.21515000000002	227.38395	1.7363	2.905099999999976	0.34908278498246065	2.8646499999999833	27.649069909301545	9
82	4595817	229.79085	1.1600921925106087	2.8461895511820785	229.12030000000001	230.28040000000001	1.716149999999999	2.876249999999999	0.34415707328824774	2.9056500000000085	27.307051231455528	9
83	4653930	232.69650000000001	1.169461393284565	2.761363520864446	231.9965	233.16600000000003	1.7355000000000018	2.9049500000000137	0.34470278002792115	2.901049999999998	27.61363520864445	9
84	4711951	235.59755	1.2063404277075083	2.7007695275814285	234.9015	236.1078	1.6878500000000258	2.894200000000012	0.34690904044959453	2.8825999999999965	27.0076952758143	9
85	4769603	238.48015	1.2129241305031815	2.64457663292956	237.79565000000002	239.0086	1.5328000000000088	2.7456999999999994	0.34795921917951317	2.8738999999999915	26.445766329295605	9
86	4827081	241.35405	1.2817183139499744	2.29805906852636	240.54135000000002	241.8231	1.6976499999999817	2.9793499999999824	0.3478079404552783	2.875150000000019	22.48899185973711	9
87	4884584	244.22920000000002	1.1869026799897664	2.8504867005557095	243.52075000000002	244.70765	1.7218499999999892	2.9087499999999977	0.340217058483312	2.939300000000003	28.504867005557116	9
88	4943370	247.16850000000002	1.2376939317976126	2.652557917537287	246.42945	247.66715000000002	1.6765500000000202	2.9142000000000223	0.3412794566831052	2.9301499999999976	25.860436415645495	9
89	5001973	250.09865000000002	1.2598747717846186	2.5960252948595723	249.34365000000003	250.60355	1.7072999999999752	2.9671499999999753	0.3369783154454024	2.967549999999988	25.960252948595716	9
90	5061324	253.0662	1.233079559014924	2.5410252235031905	252.3108	253.5439	1.6389999999999816	2.8720500000000015	0.3453813873970323	2.8953500000000076	25.225706897102917	9
91	5119231	255.96155000000002	1.2759221584152431	2.372877208764713	255.18285	256.4588	1.6343499999999835	2.9102499999999907	0.33107649522422034	3.020450000000011	23.728772087647133	9
92	5179640	258.982	1.3543789595481008	2.36708377959215	258.0931	259.4475	1.6734500000000025	3.0278000000000134	0.3422957777815819	2.921449999999993	22.816127284932506	9
93	5238069	261.90345	1.2552832581556403	2.527415752097813	261.12095	262.37625	1.6434999999999604	2.8987999999999943	0.3465363689919274	2.8856999999999857	25.27415752097814	9
94	5295783	264.78915	1.2388838126875927	2.4097166818218128	264.0197	265.2586	1.6340000000000146	2.872850000000028	0.34656038814763723	2.885499999999979	24.097166818218124	9
95	5353493	267.67465	1.3775494882227854	2.076996170988661	266.89255	268.2701	1.6180499999999824	2.9955999999999676	0.32526671870933893	3.074400000000026	20.001734837835514	9
96	5414981	270.74905	1.317762542835204	2.4099780957920736	269.88820000000004	271.20595000000003	1.6217000000000326	2.939450000000022	0.3405240665384042	2.936649999999986	23.36118256520527	9
97	5473714	273.6857	1.3837830269093625	2.1229026641292954	272.8276	274.2114	1.6228499999999713	3.0065999999999917	0.33286177914620807	3.004250000000013	20.669446690523923	9
98	5533799	276.68995	1.3329255485744682	2.4579649452960055	275.8342	277.16715	1.6081000000000358	2.941000000000031	0.35013392622678396	2.856049999999982	24.579649452960062	9
99	5590920	279.546	1.417507276068814	1.7541181732605047	278.77520000000004	280.1927	1.5641499999999837	2.981649999999945	0.3297772354774341	3.032350000000008	17.54118173260505	9
100	5651567	282.57835	1.2930245176214725	2.412478304629918	281.75685	283.04990000000004	1.6388500000000477	2.931850000000054	0.33607797008905943	2.975500000000011	24.124783046299168	9
101	5711077	285.55385	1.4237360826979393	1.8882994405721405	284.68870000000004	286.11245	1.5559499999999957	2.97969999999998	0.33326667999733167	3.00060000000002	18.131043052233977	9
102	5771089	288.55445000000003	1.36911267710221	2.3012681425418293	287.6684	289.0375	1.493349999999964	2.862449999999967	0.3348176917668347	2.986699999999985	23.012681425418293	9
103	5830823	291.54115	1.5805186744081323	1.571190550928275	290.53085	292.1114	1.5744000000000256	3.1549000000000547	0.3291422552827313	3.0382000000000176	14.366345106572235	9
104	5891587	294.57935000000003	1.3191001077989584	2.4446590843046465	293.68580000000003	295.0049	1.5811499999999796	2.9002499999999714	0.3413318769839952	2.9296999999999684	24.446590843046486	9
105	5950181	297.50905	1.5509353448096197	1.6306064699384706	296.58605	298.13695	1.505899999999997	3.056849999999997	0.336808069921351	2.9690500000000384	15.8508390779533	9
106	6009562	300.47810000000004	1.4378640049071518	1.85881734192861	299.6429	301.08075	1.5451999999999657	2.9830499999999915	0.33060583519299297	3.0247499999999836	18.588173419286107	9
107	6070057	303.50285	1.5072810178162066	1.6415752114712898	302.6259	304.1332	1.5034500000000435	3.01075000000003	0.32053850468787454	3.1197500000000105	15.70334642591989	9
108	6132452	306.62260000000003	1.5395337069894655	1.7369767334672073	305.63665000000003	307.1762	1.5318000000000325	3.071300000000008	0.33054026806815706	3.025350000000003	17.131500031187304	9
109	6192959	309.64795000000004	1.5155415162135848	1.6304500623366351	308.708	310.2235	1.4517999999999915	2.9673499999999535	0.33284516043137	3.0043999999999755	16.304500623366362	9
110	6253047	312.65235	1.5962476255636198	1.4571032422247008	311.67535000000004	313.27160000000003	1.5257500000000164	3.122000000000014	0.32569046378321975	3.0704000000000065	14.024951955416848	9
111	6314455	315.72275	1.4925183440623806	2.078292928896804	314.7973	316.2898	1.5344499999999925	3.0269499999999994	0.3010234798314266	3.322000000000003	20.782929288968035	9
112	6380895	319.04475	1.742529760252638	1.2020728775059677	317.8243	319.5668	1.486850000000004	3.2293999999999983	0.3460806367883719	2.889499999999998	11.35372576334261	9
113	6438685	321.93425	1.427511771774199	1.9864904330068605	321.0537	322.4812	4.720349999999996	6.147850000000005	0.1616200796786998	6.187349999999981	19.864904330068622	9
114	6562432	328.1216	1.466174280260224	2.0257928139547623	327.20155	328.6677	4.756249999999966	6.222449999999981	0.1621599708112043	6.166750000000036	20.257928139547623	9
115	6685767	334.28835000000004	1.366510344192898	2.3317636942852396	333.42395	334.7905	4.720550000000003	6.087050000000033	0.16659863888912158	6.002449999999953	23.105565933720356	9
116	6805816	340.2908	1.3558655714372174	2.3716842065883554	339.511	340.86690000000004	4.460800000000006	5.8166499999999814	0.17388885024692136	5.750800000000027	23.71684206588356	9
117	6920832	346.0416	1.4065606880291832	2.225583057047224	345.32765	346.73420000000004	4.58054999999996	5.987099999999998	0.1616723386712143	6.185350000000028	21.73575533109606	9
118	7044539	352.22695000000004	1.485986445082957	1.887419444332778	351.3148	352.80080000000004	4.3881000000000085	5.8740999999999985	0.17359604201024278	5.760499999999979	18.87419444332778	9
119	7159749	357.98745	1.4233346342856066	2.0412756470939506	357.1889	358.61220000000003	4.422849999999983	5.84620000000001	0.17078106721088845	5.855450000000019	20.412756470939502	9
120	7276858	363.84290000000004	1.508060337974131	1.787213283976019	363.0351	364.54315	4.342049999999972	5.850099999999998	0.16678619677435497	5.995699999999999	17.872132839760205	9
121	7396772	369.83860000000004	1.6382930777310394	1.684646451351524	368.88515	370.52345	4.283900000000017	5.922200000000032	0.16960795122075406	5.895949999999971	16.846464513515247	9
122	7514691	375.73455	1.5429107287509367	1.6329606869632123	374.80735000000004	376.35025	4.335249999999974	5.878149999999948	0.17104104129786002	5.846549999999979	16.329606869632123	9
123	7631622	381.5811	1.648093284448795	1.5181687347193922	380.68555000000003	382.33365000000003	6.847700000000032	8.495800000000031	0.11959076041785006	8.361850000000004	15.181687347193922	9
124	7798859	389.94295	1.4513409927475733	1.9967659472145343	389.1813	390.63265	4.316199999999981	5.7675499999999715	0.16957487578640282	5.897100000000023	19.967659472145357	9
125	7916801	395.84005	1.664720120279258	1.1878260181257918	394.94885	396.6136	18.568899999999985	20.233600000000024	0.04920896587358213	20.321500000000015	11.784274431982379	9
126	8323231	416.16155000000003	1.6886810337479692	1.4559490496952368	415.1825	416.87115	6.487799999999993	8.176499999999976	0.1265582484338417	7.901499999999999	14.48660095528827	9
127	8481261	424.06305000000003	1.5188780967395754	1.2318761180080706	423.35895	424.87785					12.099969254356818	9
0	64627	3.23135	1.519993999374089	1.5234288546985564	2.7809	4.3009	1.4995500000000002	3.0195500000000006	0.34240712206813895	2.9205000000000005	15.128840839401422	10
1	123037	6.1518500000000005	0.9726846108356644	3.7559415556513898	5.8005	6.77315	1.7163499999999994	2.689049999999999	0.37722325958618597	2.650950000000001	37.559415556513905	10
2	176056	8.802800000000001	0.9752108283257592	4.285461543288392	8.489550000000001	9.46475	1.7507000000000001	2.725900000000001	0.3666092312204423	2.7276999999999987	42.85461543288394	10
3	230610	11.5305	0.9757256977397003	4.310638700937325	11.21545	12.19115	1.7942	2.7699499999999997	0.36054225555235075	2.7736	43.106387009373236	10
4	286082	14.3041	0.9879715434385958	4.318146470504196	13.98535	14.97335	1.7828	2.7707499999999996	0.36131083571196304	2.7676999999999996	43.18146470504195	10
5	341436	17.0718	0.9634913917031606	4.317024400513759	16.7561	17.7196	1.7981499999999997	2.7616499999999995	0.36239762267159487	2.759400000000003	43.17024400513759	10
6	396624	19.831200000000003	0.9673659086079511	4.340906929306179	19.51775	20.485100000000003	1.8107999999999969	2.77815	0.35782656146565794	2.794649999999997	43.409069293061776	10
7	452517	22.62585	0.9781870656666696	4.263615169795294	22.2959	23.2741	1.8146000000000022	2.7928000000000033	0.3594859351127884	2.7817500000000024	42.63615169795294	10
8	508152	25.407600000000002	0.9739596413525142	4.294485662184556	25.088700000000003	26.0627	1.8268500000000003	2.800799999999999	0.3562205004898032	2.80725	42.94485662184557	10
9	564297	28.214850000000002	0.9692032241719833	4.269909699406419	27.8895	28.858700000000002	1.8140499999999982	2.783249999999999	0.35993881040223163	2.77825	42.69909699406421	10
10	619862	30.993100000000002	0.9619451573365368	4.2732903036020815	30.672800000000002	31.634700000000002	1.8165499999999994	2.778500000000001	0.3589504289457624	2.7859000000000016	42.73290303602083	10
11	675580	33.779	0.9604307342169341	4.2556327197035415	33.45125	34.4117	1.8217500000000015	2.7821500000000015	0.35947947372205086	2.781799999999997	42.55632719703542	10
12	731216	36.5608	0.9598190281310119	4.243138746949398	36.2334	37.19325	1.8279999999999959	2.787799999999997	0.35871222311900247	2.7877500000000026	42.431387469494	10
13	786971	39.34855	0.973512220270856	4.213106451092372	39.0212	39.99475	1.799349999999997	2.7728499999999983	0.3617617798679573	2.764249999999997	42.13106451092371	10
14	842256	42.1128	0.9417007240479754	4.208538520832207	41.79405	42.73575	1.8254499999999965	2.767150000000001	0.3610238636773891	2.7699	42.08538520832211	10
15	897654	44.8827	0.9562008257756534	4.234099747064235	44.5612	45.5174	1.7997999999999976	2.7560000000000002	0.36283811977286307	2.756050000000002	42.34099747064235	10
16	952775	47.63875	0.9547746736434173	4.219256086868661	47.3172	48.272000000000006	1.8347499999999997	2.789500000000004	0.3579994988007014	2.793300000000002	42.192560868686606	10
17	1008641	50.432050000000004	0.9388149792585115	4.222845319021182	50.106700000000004	51.045550000000006	1.8247	2.7635000000000005	0.36163095560979996	2.7652500000000018	42.22845319021181	10
18	1063946	53.197300000000006	0.957899664645549	4.177604318120281	52.870250000000006	53.82815	1.856900000000003	2.814799999999998	0.3559478892290173	2.8093999999999966	41.776043181202795	10
19	1120134	56.0067	0.9720295168993995	4.214701728885601	55.685050000000004	56.657050000000005	1.854149999999997	2.8262	0.3531135789826799	2.831949999999999	42.147017288856034	10
20	1176773	58.83865	0.9694327812232194	4.200049795863762	58.5112	59.480650000000004	1.8287499999999994	2.7981499999999997	0.35787778473651183	2.7942500000000052	42.00049795863765	10
21	1232658	61.63290000000001	0.9517750565069728	4.128538252548658	61.30935	62.26115	1.8486499999999992	2.8004000000000033	0.35539760106619295	2.813749999999999	41.2853825254866	10
22	1288933	64.44665	0.951113492804952	4.152933527057698	64.1098	65.0609	1.852099999999993	2.8032499999999914	0.3554291807357378	2.8135000000000048	41.529335270577015	10
23	1345203	67.26015000000001	0.973902556023642	4.1099052444176465	66.91305	67.88695	1.8499500000000069	2.8238500000000073	0.3539823008849572	2.8249999999999886	41.09905244417644	10
24	1401703	70.08515	0.9534424220327404	4.0641013898531995	69.73685	70.69030000000001	1.8601499999999902	2.813599999999994	0.3571683691692258	2.7998000000000047	40.64101389853202	10
25	1457699	72.88495	0.9538485049606185	4.136355836427697	72.55045	73.5043	1.839650000000006	2.7935000000000088	0.35514516558643416	2.815749999999994	41.36355836427698	10
26	1514014	75.7007	0.9633031088531716	4.0231425144205915	75.34395	76.30725000000001	1.8426999999999936	2.8059999999999974	0.3575578796817731	2.796750000000003	40.23142514420594	10
27	1569949	78.49745	0.968973145375331	4.104513611200126	78.15	79.11895	1.84705000000001	2.816050000000004	0.3546665248000559	2.8195500000000067	41.04513611200127	10
28	1626340	81.31700000000001	0.9467356471131906	3.999406911528304	80.96605000000001	81.91275	1.8382500000000022	2.7849999999999966	0.3612977816316216	2.767799999999994	39.994069115283054	10
29	1681696	84.0848	0.9486164604990627	4.068730662245116	83.751	84.69965	1.8237000000000023	2.7723000000000013	0.35832661470930716	2.7907500000000027	40.687306622451175	10
30	1737511	86.87555	0.9369093616661267	4.037799428092647	86.5233	87.4602	1.8568500000000085	2.793750000000003	0.3604123116845663	2.7746000000000066	40.377994280926515	10
31	1793003	89.65015000000001	0.9365817134991987	4.076218199980701	89.31705000000001	90.25365000000001	1.8537500000000051	2.790300000000002	0.3554670837480456	2.813199999999995	40.76218199980701	10
32	1849267	92.46335	0.9623205047618831	4.001455076367954	92.1074	93.0697	1.846650000000011	2.8089999999999975	0.35613803910395625	2.8079000000000036	40.01455076367954	10
33	1905425	95.27125000000001	0.962030609367753	3.9910889474355287	94.91640000000001	95.87845	1.844300000000004	2.806349999999995	0.3536880824800614	2.8273499999999956	39.91088947435527	10
34	1961972	98.0986	0.9586495606306009	3.938252702684494	97.72275	98.68140000000001	1.8543999999999983	2.813050000000004	0.35769856741723816	2.795649999999995	39.382527026844926	10
35	2017885	100.89425	0.9680597126587527	3.9240697694064224	100.53575000000001	101.50385	1.8652500000000032	2.833299999999994	0.35265904923120334	2.8355999999999995	39.24069769406425	10
36	2074597	103.72985	0.9571923806082341	3.923414232182637	103.3691	104.3263	1.869799999999998	2.826999999999998	0.3528955076401868	2.8337000000000074	39.234142321826354	10
37	2131271	106.56355	0.9837215585706057	3.9386679057839515	106.1961	107.1798	1.8485000000000014	2.8322000000000003	0.35287060235011825	2.8339	39.386679057839544	10
38	2187949	109.39745	0.979924003943964	3.8337308615412056	109.0283	110.0082	1.8810000000000002	2.8609500000000025	0.3495403544339193	2.860900000000001	38.337308615412084	10
39	2245167	112.25835000000001	0.9793761504475726	3.8773150005192107	111.8892	112.8686	1.8515500000000031	2.8308999999999997	0.3520135173190649	2.8408000000000015	38.77315000519212	10
40	2301983	115.09915000000001	0.986741245158855	3.821522094102505	114.7201	115.70685	1.851150000000004	2.8379000000000048	0.35287682834306705	2.833849999999998	38.21522094102509	10
41	2358660	117.933	0.9797243171891431	3.842101803208493	117.558	118.53775	1.8727500000000106	2.8524500000000046	0.3498338289312586	2.8584999999999923	38.42101803208493	10
42	2415830	120.7915	0.9535904703582405	3.7948215258748164	120.41045000000001	121.36405	1.8409500000000065	2.7944999999999993	0.3566079452250185	2.8042000000000087	37.94821525874816	10
43	2471914	123.59570000000001	0.9675330629426521	3.8034548353499886	123.20500000000001	124.1725	1.8587000000000131	2.8262500000000017	0.3551136363636361	2.8160000000000025	38.0345483534999	10
44	2528234	126.41170000000001	0.9823572170120431	3.757740808776056	126.03120000000001	127.01355000000001	1.8602999999999952	2.842649999999992	0.3501400560224079	2.8560000000000088	37.57740808776059	10
45	2585354	129.26770000000002	0.9991925161989639	3.7441558445242435	128.87390000000002	129.87305	1.8519000000000005	2.8511000000000024	0.35105580031946215	2.848549999999989	37.44155844524245	10
46	2642325	132.11625	0.9771767771833344	3.7480205732382643	131.72495	132.70215000000002	1.8500999999999976	2.8272499999999923	0.35086488193396753	2.8500999999999976	37.48020573238262	10
47	2699327	134.96635	0.9985673751576571	3.7833164699208055	134.55225000000002	135.5508	1.846350000000001	2.8449500000000114	0.35184631353024953	2.8421500000000037	37.833164699208055	10
48	2756170	137.8085	1.001091821342986	3.7161024188939606	137.3972	138.39825000000002	1.8407499999999857	2.8418499999999938	0.3514506124026926	2.8453499999999963	37.16102418893959	10
49	2813077	140.65385	0.9822157616906334	3.757987213119982	140.239	141.2212	1.8499999999999943	2.8322000000000003	0.3521684773995876	2.8395500000000027	37.57987213119985	10
50	2869868	143.4934	0.9912002733410104	3.6669484208932914	143.0712	144.0624	1.8272500000000207	2.818450000000013	0.35252229703528654	2.8367000000000075	36.669484208932936	10
51	2926602	146.33010000000002	1.0046814127979102	3.6550897645345515	145.88965000000002	146.89435	1.8389999999999986	2.843699999999984	0.3527523502125347	2.8348499999999888	36.550897645345515	10
52	2983299	149.16495	1.0069632681464078	3.651288481019783	148.73335	149.74035	1.8615999999999815	2.868549999999999	0.3455842966495593	2.893650000000008	36.51288481019787	10
53	3041172	152.0586	1.0173796658301493	3.651756772017116	151.60195000000002	152.6193	1.8754999999999882	2.8928999999999974	0.3459369702840165	2.890699999999981	36.51756772017114	10
54	3098986	154.9493	1.014546397435898	3.629551021707229	154.4948	155.50935	1.8286500000000103	2.8431500000000085	0.3505696757230474	2.8525000000000205	36.29551021707233	10
55	3156036	157.80180000000001	1.0259486170050223	3.639315429304638	157.338	158.36395000000002	1.87560000000002	2.9015500000000145	0.3440505066143732	2.9065499999999815	36.39315429304642	10
56	3214167	160.70835	1.0138088794501965	3.5976594800522435	160.23950000000002	161.2533	1.859250000000003	2.873049999999978	0.348614258323164	2.8685000000000116	35.97659480052242	10
57	3271537	163.57685	1.0381947482398712	3.5689518964246147	163.11260000000001	164.15075000000002	1.8330499999999859	2.8712500000000034	0.34342428353109	2.911849999999987	35.689518964246176	10
58	3329774	166.4887	1.0445037988151191	3.4723367561475307	165.98385000000002	167.02835000000002	1.8425000000000011	2.8870000000000005	0.34890617912843025	2.866100000000017	34.72336756147531	10
59	3387096	169.3548	1.0494509302577004	3.5240306449641388	168.87085000000002	169.9203	1.8532500000000027	2.90270000000001	0.3446730775859107	2.901299999999992	35.24030644964138	10
60	3445122	172.2561	1.060478251441312	3.5247658206374695	171.7735	172.834	1.869749999999982	2.930199999999985	0.34000306002754105	2.9411499999999933	35.24765820637469	10
61	3503945	175.19725	1.0475105735476362	3.4895801190604594	174.70375	175.75125	1.823900000000009	2.87145000000001	0.34633833792231655	2.887349999999998	34.8958011906046	10
62	3561692	178.0846	1.081276051036571	3.4640788060036876	177.5752	178.65645	1.8076499999999953	2.888949999999994	0.3447087211306434	2.9010000000000105	34.6407880600369	10
63	3619712	180.9856	1.068773386775842	3.403412742431872	180.4641	181.5329	1.8244000000000256	2.89315000000002	0.3427063520622366	2.9179499999999905	34.034127424318726	10
64	3678071	183.90355	1.0841451340476982	3.3589325252116673	183.3573	184.44145	1.8045999999999935	2.8887499999999875	0.3473367951233906	2.8790500000000065	33.589325252116666	10
65	3735652	186.7826	1.064478933011368	3.38339521151676	186.246	187.31050000000002	1.8348000000000013	2.899249999999995	0.34389078028817904	2.907900000000012	33.833952115167605	10
66	3793810	189.69050000000001	1.086884991194238	3.3407787456425666	189.14530000000002	190.23215000000002	1.813149999999979	2.900049999999993	0.3451787162803533	2.8970500000000072	33.407787456425666	10
67	3851751	192.58755000000002	1.0805122480601772	3.2881597981811943	192.0453	193.12585	1.8250500000000045	2.905550000000005	0.3411106562969057	2.9315999999999747	32.88159798181195	10
68	3910383	195.51915	1.0887858122864507	3.2335373471043916	194.95085	196.03965000000002	1.8254999999999768	2.9142999999999972	0.3437193874920494	2.9093500000000176	32.33537347104393	10
69	3968570	198.4285	1.095423714515008	3.2181028258683178	197.86515	198.9606	1.8178000000000054	2.9132000000000176	0.34165257349800926	2.926950000000005	32.18102825868318	10
70	4027109	201.35545000000002	1.116956216110289	3.2338182575003245	200.77835000000002	201.89530000000002	1.8297999999999774	2.94674999999998	0.3446552585776098	2.9014499999999828	32.33818257500326	10
71	4085138	204.2569	1.0852863053661306	3.242585609832407	203.7251	204.81040000000002	1.8218999999999994	2.9071500000000015	0.3384266544833046	2.9548500000000217	32.42585609832409	10
72	4144235	207.21175000000002	1.1191823007783155	3.1530780807713157	206.63230000000001	207.75150000000002	1.7852000000000032	2.9044000000000096	0.34623041634207574	2.8882499999999993	31.530780807713146	10
73	4202000	210.10000000000002	1.1155984562941361	3.1528973749060683	209.53665	210.65225	1.8213499999999954	2.936949999999996	0.33925330347904475	2.9476499999999817	31.5289737490607	10
74	4260953	213.04765	1.1382347545148805	3.1496653851875536	212.47365000000002	213.61190000000002	1.8258000000000152	2.9640500000000145	0.3391670058336734	2.9483999999999924	31.49665385187555	10
75	4319921	215.99605	1.1191943257671781	3.1801545633358614	215.4377	216.5569	1.7974500000000262	2.916650000000004	0.3363605785401936	2.973000000000013	31.801545633358632	10
76	4379381	218.96905	1.1388304648345802	3.0918247471974674	218.35435	219.49315	1.7982000000000085	2.9370499999999993	0.34086067319982916	2.9337500000000034	30.918247471974674	10
77	4438056	221.9028	1.1347840837278405	3.0854265832151526	221.2914	222.42615	1.8083000000000027	2.943099999999987	0.3387361753298456	2.952149999999989	30.85426583215152	10
78	4497099	224.85495	1.1640419255041519	3.0558469515993067	224.23445	225.3985	1.7993999999999915	2.9634499999999946	0.3364794158717317	2.971950000000021	30.558469515993057	10
79	4556538	227.82690000000002	1.1495355122644921	3.0346167798471093	227.1979	228.34745	1.7975999999999885	2.947100000000006	0.33868454921086616	2.9525999999999897	30.3461677984711	10
80	4615590	230.7795	1.173907328432193	3.0784722962740325	230.14505	231.31895	1.782350000000008	2.9562500000000114	0.3333000033329989	3.00030000000001	30.784722962740315	10
81	4675596	233.77980000000002	1.1947908927811777	2.9575665818512213	233.1013	234.29605	1.7752499999999998	2.9700499999999863	0.3361514025917301	2.9748499999999756	29.575665818512224	10
82	4735093	236.75465	1.1989706192345824	2.955548132626003	236.0713	237.27030000000002	1.7779000000000167	2.976850000000013	0.3361118580263511	2.975200000000001	29.555481326260047	10
83	4794597	239.72985	1.1816363128399943	2.941204733566689	239.04815000000002	240.2298	1.759999999999991	2.9416499999999814	0.3311258278145684	3.0200000000000102	29.412047335666898	10
84	4854997	242.74985	1.2819187681540383	2.8285777373266505	241.9898	243.27175000000003	1.7532999999999959	3.0352000000000032	0.32912058978409736	3.0383999999999958	28.28577737326652	10
85	4915765	245.78825	1.278861880683899	2.816594936640861	245.02505000000002	246.3039	1.7597500000000252	3.0386500000000183	0.3305457310018824	3.0253000000000156	28.072307163529572	10
86	4976271	248.81355000000002	1.2502085804784207	2.8655875075129806	248.06365000000002	249.31385	1.7959500000000048	3.046149999999983	0.3303982951447982	3.02664999999999	28.65587507512981	10
87	5036804	251.8402	1.26204278237368	2.7917451915347513	251.1098	252.37185000000002	1.7309999999999945	2.993050000000011	0.32774527637120354	3.051150000000007	27.917451915347527	10
88	5097827	254.89135000000002	1.2920366129431409	2.7602284851525454	254.1029	255.39495000000002	1.75690000000003	3.048950000000019	0.32649329872504396	3.0628499999999974	27.60228485152546	10
89	5159084	257.9542	1.292663846420031	2.7575671393522754	257.15180000000004	258.44445	1.7425499999999943	3.035199999999975	0.3289149097128571	3.040300000000002	27.575671393522768	10
90	5219890	260.9945	1.3041206087091006	2.7245398945196477	260.187	261.49115	1.7627499999999827	3.066849999999988	0.32617913758235767	3.0658000000000243	27.24539894519649	10
91	5281206	264.06030000000004	1.2984861800545828	2.7127627993006804	263.25385	264.55235	1.728049999999996	3.0264999999999986	0.32488101232923844	3.078049999999962	26.96579171941636	10
92	5342767	267.13835	1.3445623395997566	2.576056608688166	266.28035	267.6249	1.7160000000000082	3.0605500000000347	0.3231696479066665	3.09435000000002	25.760566086881656	10
93	5404654	270.2327	1.4031866994340905	2.445151625612489	269.34095	270.7441	1.6836999999999875	3.0868999999999573	0.3127883517617813	3.1970499999999906	24.451516256124904	10
94	5468595	273.42975	1.4822899883966427	2.3236197467778723	272.42785000000003	273.9101	1.7319500000000403	3.2142500000000496	0.3111871790882206	3.21350000000001	23.16750942273019	10
95	5532865	276.64325	1.5027725323545282	2.350710905372953	275.6421	277.14485	1.729949999999974	3.232749999999953	0.30327384111483513	3.2973499999999945	23.507109053729522	10
96	5598812	279.9406	1.5211994690568187	2.3226872363037074	278.87485000000004	280.39605	1.6669499999999857	3.1881500000000074	0.30636785588456084	3.2640499999999975	23.226872363037096	10
97	5664093	283.20465	1.6156083979954945	2.1082698853274415	282.06295	283.67855000000003	1.6770999999999958	3.292700000000025	0.30146814988996573	3.317099999999982	20.694598027027876	10
98	5730435	286.52175	1.6507083252985963	2.140451873332683	285.35565	287.00635	1.6751500000000306	3.3258500000000026	0.2919665406344434	3.425049999999999	21.40451873332683	10
99	5798936	289.9468	1.680994568099454	1.9576919509521247	288.68155	290.36255	1.6585000000000036	3.339499999999987	0.30322786057582607	3.2978500000000395	19.049716517530005	10
100	5864893	293.24465000000004	1.641999083729461	2.083261615513031	292.02105	293.663	1.5917499999999905	3.2337499999999864	0.303960606705372	3.289899999999989	20.8326161551303	10
101	5930691	296.53455	2.014588790161209	1.1847782774488334	295.25475	297.26935000000003	1.5918500000000222	3.606400000000008	0.31941228140222216	3.130749999999978	11.604264700078126	10
102	5993306	299.6653	1.284793056257535	2.995106486305751	298.8612	300.14595	1.6666999999999916	2.95150000000001	0.304868754001402	3.280100000000004	29.951064863057518	10
103	6058908	302.9454	1.851417304506153	1.3525489788303187	301.8127	303.6641	1.495999999999981	3.3474499999999807	0.2907948878258718	3.4388500000000026	13.020137856114616	10
104	6127685	306.38425	1.6698435392595363	2.057142895812895	305.16015	306.83000000000004	4.813850000000002	6.483699999999999	0.16229814168627796	6.1614999999999895	20.57142895812897	10
105	6250915	312.54575	1.4621546531675385	3.0371252943555334	311.6438	313.10595	4.883500000000026	6.345650000000035	0.14440537476804838	6.924950000000023	30.371252943555334	10
106	6389414	319.4707	1.9434829717689661	2.298040934610267	317.9895	319.933	7.507749999999987	9.451249999999959	0.11796417428027116	8.477149999999995	22.980409346102658	10
107	6558957	327.94785	1.21484433219661	3.644644088925979	327.44075000000004	328.65555	8.118200000000002	9.333050000000014	0.1008303378320471	9.91764999999998	36.44644088925982	10
108	6757310	337.8655	1.6215219993546606	2.668979736624845	336.77375	338.3953	7.810299999999984	9.43180000000001	0.10990520675917027	9.098749999999995	26.68979736624845	10
109	6939285	346.96425	1.3648804072624539	3.0992208420786866	346.20555	347.57045	7.220550000000003	8.585399999999993	0.11809163911195063	8.468000000000018	30.99220842078688	10
110	7108645	355.43225	1.3213437880928163	3.219259143371591	354.79095	356.1123	7.766250000000014	9.087600000000009	0.1072443562657515	9.3245	32.19259143371593	10
111	7295135	364.75675	1.5011587165154519	2.590469876735206	363.8786	365.37975	7.062049999999999	8.563199999999995	0.11509135376204827	8.688750000000027	25.904698767352052	10
112	7468910	373.44550000000004	1.6156073416357861	2.6610677794556032	372.44175	374.05735000000004	7.20554999999996	8.821149999999989	0.11327529862200648	8.828049999999962	26.610677794556047	10
113	7645471	382.27355	1.6185177038158756	2.428132716910273	381.2629	382.88140000000004	6.890749999999969	8.509250000000009	0.115658414438796	8.646150000000034	24.281327169102727	10
114	7818394	390.91970000000003	2.0208357959034853	1.78082239227229	389.77215	391.793	7.212750000000028	9.233600000000024	0.1105100591781368	9.04894999999999	17.567044013249856	10
115	7999373	399.96865	1.8137725542426575	1.8452183249595606	399.0058	400.81955	8.965200000000038	10.778999999999996	0.09338768496598342	10.708050000000014	18.094414701727864	10
116	8213534	410.67670000000004	1.7723965167426505	1.8286867906817363	409.78475000000003	411.55715000000004	9.078800000000001	10.851200000000006	0.09232416862086179	10.831399999999974	17.832043617370637	10
117	8430162	421.5081	1.6087584006181919	1.8678524633118272	420.636	422.24475	8.725099999999998	10.333849999999984	0.09526985185538013	10.496500000000026	18.58070149185105	10
118	8640092	432.00460000000004	1.8100901396137663	1.2641175506946567	430.9698	432.7799	18.71505000000002	20.525149999999996	0.049334112812315783	20.269949999999994	12.31730841472244	10
119	9045491	452.27455000000003	1.5787000087339431	1.0998594295271733	451.495	453.07370000000003	49.934699999999964	51.51339999999999	0.019470878866794855	51.358749999999986	10.38550413176532	10
120	10072666	503.6333	1.3923206131056882	1.118207663159625	503.00835	504.40065000000004					10.519388569967193	10
0	60736	3.0368	1.4363233853698516	1.643974984123524	2.5928500000000003	4.0291500000000005	1.4644500000000003	2.9008000000000007	0.35932446999640677	2.783	16.439749841235248	11
1	116396	5.8198	0.9959412087200472	4.220358118719055	5.493650000000001	6.4896	1.7346999999999992	2.730649999999999	0.36985668053629217	2.7037500000000003	42.20358118719059	11
2	170471	8.52355	0.9877933391146406	4.563528875156734	8.22425	9.21205	1.774000000000001	2.761800000000001	0.3621220351258374	2.7615	45.635288751567344	11
3	225701	11.28505	1.0051239150217706	4.596449073703937	10.98605	11.991200000000001	1.784749999999999	2.7898499999999995	0.35924056544464983	2.7836500000000015	45.964490737039355	11
4	281374	14.068700000000002	0.9927229215592699	4.601422175128086	13.7759	14.768650000000001	1.8067499999999992	2.79945	0.35542286435286413	2.8135499999999976	46.01422175128084	11
5	337645	16.88225	0.9911176529076621	4.583331374787285	16.575400000000002	17.5665	1.8157500000000013	2.8068500000000007	0.35735982560840496	2.798300000000001	45.83331374787287	11
6	393611	19.68055	1.009991770155015	4.5836678756648865	19.382250000000003	20.39225	1.8109499999999983	2.82095	0.3545533514155541	2.820450000000001	45.836678756648894	11
7	450020	22.501	1.003668122470408	4.597228268998855	22.20315	23.206850000000003	1.8242499999999993	2.8278999999999996	0.3529391003582333	2.8333499999999994	45.972282689988546	11
8	506687	25.33435	0.9993948057061411	4.595705686344516	25.03105	26.030450000000002	1.8270000000000017	2.8263500000000015	0.3541578127213488	2.823599999999999	45.957056863445146	11
9	563159	28.15795	0.983661388652341	4.555388325041349	27.857400000000002	28.8411	1.8207500000000003	2.804400000000001	0.35700260611902446	2.8011000000000017	45.55388325041348	11
10	619181	30.95905	0.98281393190659	4.541302452692065	30.661800000000003	31.6446	1.8072499999999998	2.7900499999999973	0.35710459593614924	2.8003000000000036	45.41302452692068	11
11	675187	33.759350000000005	0.9804101137939725	4.512536751921452	33.4519	34.432300000000005	1.7888999999999982	2.769350000000003	0.3596346112349853	2.7805999999999997	45.12536751921451	11
12	730799	36.539950000000005	0.9913830297733367	4.477269199884212	36.221250000000005	37.2126	1.7973500000000016	2.7887500000000003	0.3593180144086529	2.783049999999996	44.772691998842106	11
13	786460	39.323	0.9741849655127445	4.502259915042551	39.00995	39.98415	1.7951999999999941	2.7693499999999958	0.3630291149350173	2.7546000000000035	45.02259915042554	11
14	841552	42.077600000000004	0.9651524254759075	4.4675121364731325	41.77935	42.7445	1.7892500000000027	2.754400000000004	0.3609587063239972	2.770399999999995	44.675121364731325	11
15	896960	44.848	0.9735219070806052	4.519130663492426	44.533750000000005	45.50725	1.8235499999999973	2.7970499999999987	0.3586093130838607	2.7885500000000008	45.191306634924295	11
16	952731	47.63655	0.9631362330825127	4.50462204903225	47.33075	48.2939	1.8170000000000002	2.780149999999999	0.35968635349974815	2.7802000000000007	45.0462204903225	11
17	1008335	50.41675	0.960741139837139	4.487318309093119	50.1109	51.071650000000005	1.8072000000000017	2.7679000000000045	0.3612390499412984	2.768250000000002	44.87318309093122	11
18	1063700	53.185	0.9608950512517943	4.444768028957476	52.878800000000005	53.8397	1.804399999999994	2.7652499999999947	0.3615198293626403	2.7661000000000016	44.44768028957475	11
19	1119022	55.951100000000004	0.9759323921995238	4.471310380920585	55.6441	56.620000000000005	1.8158999999999992	2.7918500000000037	0.35790980672870476	2.793999999999997	44.71310380920589	11
20	1174902	58.7451	0.9700818030379363	4.419480909751847	58.435900000000004	59.406000000000006	1.8055499999999967	2.775649999999999	0.3572002643281951	2.7995500000000035	44.19480909751849	11
21	1230893	61.544650000000004	0.9651349770807429	4.416284071963581	61.211600000000004	62.176700000000004	1.8046000000000006	2.769750000000002	0.3638282003238078	2.7485499999999945	44.16284071963581	11
22	1285864	64.2932	0.963597572729853	4.403198426078923	63.981350000000006	64.94495	1.8238000000000056	2.787400000000005	0.3584807585452844	2.7895500000000055	44.031984260789244	11
23	1341655	67.08275	0.9816198656030349	4.394506634515274	66.76875	67.75035	1.8113000000000028	2.7929499999999905	0.35709821986537466	2.8003499999999946	43.94506634515277	11
24	1397662	69.8831	0.9761431067349273	4.353107628755502	69.56165	70.5378	1.8024000000000058	2.77855000000001	0.35947947372204997	2.781800000000004	43.531076287555045	11
25	1453298	72.6649	0.9596718459688244	4.345264905701491	72.34020000000001	73.29990000000001	1.8132499999999965	2.772899999999993	0.35963461123498436	2.780600000000007	43.45264905701494	11
26	1508910	75.44550000000001	0.9742056564012543	4.327912937216652	75.1131	76.0873	1.8342000000000098	2.808400000000006	0.3576090260518189	2.7963499999999897	43.27912937216654	11
27	1564837	78.24185	0.9800806830776739	4.339575063940771	77.92155000000001	78.9016	1.809349999999995	2.789449999999988	0.35806359209395594	2.7927999999999997	43.395750639407694	11
28	1620693	81.03465	0.9717982208315982	4.337281474548696	80.71095	81.68275	1.8055500000000109	2.7773500000000126	0.3596216779947482	2.78070000000001	43.37281474548694	11
29	1676307	83.81535000000001	0.9588487920595915	4.347229172530881	83.48830000000001	84.44715000000001	1.8138000000000005	2.7726499999999987	0.3605617552146248	2.773449999999997	43.472291725308786	11
30	1731776	86.5888	0.9693057905133465	4.344370850539619	86.26095000000001	87.23025	1.7879000000000076	2.7571999999999974	0.36133041860128995	2.76755	43.44370850539617	11
31	1787127	89.35635	0.9610588364601484	4.274191635376411	89.01820000000001	89.97925000000001	1.8120499999999993	2.7730999999999995	0.36103689797097216	2.7698000000000036	42.74191635376414	11
32	1842523	92.12615000000001	0.9692664800439729	4.287916624436377	91.79125	92.76055000000001	1.8109000000000037	2.780150000000006	0.3587250910264919	2.7876499999999993	42.879166244363795	11
33	1898276	94.91380000000001	0.9709338129065815	4.237311121719955	94.57140000000001	95.54235	1.7879999999999967	2.758899999999997	0.3626144501858397	2.7577500000000015	42.37311121719958	11
34	1953431	97.67155000000001	0.970441277872643	4.246631984515844	97.33030000000001	98.30075000000001	1.8075000000000045	2.7779000000000025	0.36004248501323316	2.7774499999999875	42.46631984515845	11
35	2008980	100.449	0.9695804191880162	4.212957096302041	100.10820000000001	101.07780000000001	1.810299999999998	2.779899999999998	0.3598351954804684	2.7790500000000122	42.129570963020434	11
36	2064561	103.22805000000001	0.9733881765421131	4.205899717217122	102.88810000000001	103.8615	1.801000000000002	2.7744	0.3581533612692967	2.7920999999999907	42.0589971721712	11
37	2120403	106.02015	0.9886749112933408	4.184528134482285	105.66255000000001	106.6512	1.8005500000000012	2.7892499999999956	0.3581790178731332	2.7918999999999983	41.84528134482286	11
38	2176241	108.81205	0.9960822260942777	4.140157960107125	108.45175	109.44785	1.7920500000000033	2.7881	0.3597769382982534	2.779500000000013	41.40157960107126	11
39	2231831	111.59155000000001	0.9790565632661339	4.133358916419702	111.2399	112.21895	1.787549999999996	2.766599999999997	0.3602175714131336	2.7760999999999996	41.33358916419702	11
40	2287353	114.36765000000001	0.9870582800209523	4.123490186310555	114.00645	114.99355	1.7707999999999942	2.757850000000005	0.3621876131836297	2.7609999999999957	41.23490186310556	11
41	2342573	117.12865000000001	0.9822297708392609	4.063883809988845	116.7643	117.74655	1.756450000000001	2.738650000000007	0.36584473549425583	2.733400000000003	40.63883809988843	11
42	2397241	119.86205000000001	0.9695509446358774	4.126975410529425	119.503	120.47255000000001	1.783850000000001	2.753399999999999	0.36272625049874835	2.7569000000000017	41.26975410529427	11
43	2452379	122.61895000000001	0.9709790661781096	4.146896567706193	122.2564	123.22735	1.7835500000000053	2.7545499999999947	0.3614283648980786	2.7667999999999893	41.46896567706196	11
44	2507715	125.38575	0.9858183912074893	4.044992612119373	125.01095000000001	125.99675	1.7950500000000034	2.7809000000000026	0.3593825807263103	2.7825500000000147	40.449926121193755	11
45	2563366	128.16830000000002	0.9908452141908929	4.049098811937917	127.79185000000001	128.7827	1.7647499999999923	2.755600000000001	0.362824955100413	2.756149999999991	40.490988119379146	11
46	2618489	130.92445	0.9785117073397386	4.00983978744798	130.5474	131.52595	1.758100000000013	2.73660000000001	0.36414616827194435	2.74615	40.09839787447982	11
47	2673412	133.6706	0.99287240894984	4.004910499802627	133.28400000000002	134.2769	1.792250000000024	2.7851	0.35949885859112224	2.7816500000000133	40.049104998026266	11
48	2729045	136.45225000000002	0.9779130602987949	4.00141085012487	136.06915	137.04705	1.775999999999982	2.753949999999975	0.3614806246385225	2.766399999999976	40.014108501248735	11
49	2784373	139.21865	1.0038465289584362	3.9908017598385896	138.8231	139.82695	1.7637	2.76755	0.3618992472495642	2.763200000000012	39.90801759838594	11
50	2839637	141.98185	0.981406355525693	3.9818843229439764	141.5906	142.572	1.7787500000000023	2.76015000000001	0.3621876131836297	2.7609999999999957	39.818843229439786	11
51	2894857	144.74285	0.9874354814395775	3.9483255008405393	144.35080000000002	145.3382	1.7611500000000149	2.7486000000000104	0.3624567317276502	2.7589499999999987	39.48325500840539	11
52	2950036	147.5018	0.9919817417626037	3.9097828846417	147.09935000000002	148.09135	1.769849999999991	2.761799999999994	0.36203026573021413	2.762200000000007	39.097828846417	11
53	3005280	150.264	0.9920935265276348	3.9066337912969686	149.8612	150.85330000000002	1.757249999999999	2.7493499999999926	0.36431199679405424	2.7449000000000012	39.06633791296973	11
54	3060178	153.0089	0.9878545529673343	3.9480027757113234	152.6105	153.5984	1.7647000000000048	2.7525500000000136	0.36064627813041106	2.7727999999999895	39.48002775711322	11
55	3115634	155.7817	0.9868983493550681	3.924562040706263	155.36305000000002	156.34995	1.7668499999999767	2.7536999999999807	0.36272625049874835	2.7569000000000017	39.24562040706263	11
56	3170772	158.5386	1.003160077065113	3.854978998018197	158.1168	159.11995000000002	1.7532999999999959	2.756500000000017	0.3617814116710666	2.7641000000000133	38.54978998018195	11
57	3226054	161.30270000000002	1.0040785722685046	3.8234065623940765	160.8733	161.87735	1.7650000000000148	2.7691000000000088	0.36135000361350256	2.7673999999999808	38.23406562394078	11
58	3281402	164.0701	0.9906793948784471	3.820489180238688	163.6424	164.63305	1.7545000000000073	2.7451999999999828	0.3652701172517052	2.737700000000018	38.20489180238687	11
59	3336156	166.80780000000001	0.9979044496054762	3.8100878508128844	166.38760000000002	167.3855	1.7606499999999983	2.758550000000014	0.3611607707170865	2.7688499999999863	38.10087850812886	11
60	3391533	169.57665	1.0067343651434175	3.746087420321622	169.14610000000002	170.15285	1.7504500000000007	2.7571499999999958	0.3581790178731332	2.7918999999999983	37.46087420321623	11
61	3447371	172.36855	1.0189299038689816	3.753530511512885	171.90325	172.9222	1.740649999999988	2.75954999999999	0.3641395382710634	2.746200000000016	37.535305115128864	11
62	3502295	175.11475000000002	1.0018491139115533	3.7730396892799334	174.66285000000002	175.6647	1.7391500000000235	2.741000000000014	0.36329288672527776	2.752600000000001	37.73039689279938	11
63	3557347	177.86735000000002	1.0286691820738605	3.6824835940141654	177.40385	178.4325	1.7202000000000055	2.748899999999992	0.3621154786261339	2.7615499999999997	36.82483594014167	11
64	3612578	180.62890000000002	1.0279910409215605	3.6407275603832616	180.15275	181.18075000000002	1.7249500000000069	2.7529499999999985	0.3616898148148175	2.7647999999999797	36.407275603832595	11
65	3667874	183.3937	1.0167846982769202	3.6212828512857342	182.90565	183.92245	1.7285500000000127	2.7453000000000145	0.36476381542950914	2.741500000000002	36.21282851285737	11
66	3722704	186.1352	1.009889958708547	3.5897873755832705	185.65095000000002	186.66085	1.724649999999997	2.734499999999997	0.36782962131940145	2.718650000000025	35.89787375583269	11
67	3777077	188.85385000000002	1.0007543718531495	3.6735467282440837	188.38545000000002	189.38625000000002	1.744950000000017	2.7456999999999994	0.36362975218632554	2.7500499999999874	36.735467282440865	11
68	3832078	191.6039	1.0103589698817348	3.6553961627399545	191.13115000000002	192.1415	1.7434499999999957	2.753799999999984	0.3598934715324249	2.7786000000000115	36.55396162739959	11
69	3887650	194.38250000000002	1.0428650807701285	3.5608205757773064	193.88500000000002	194.92785	1.7173999999999978	2.7602500000000134	0.36318733202585907	2.753399999999999	35.608205757773106	11
70	3942718	197.13590000000002	1.0383891758799786	3.5309897479290626	196.64525	197.68365	1.7057499999999948	2.7441499999999905	0.3602305475504346	2.775999999999982	35.30989747929064	11
71	3998238	199.9119	1.050112046032399	3.5163895405879124	199.38935	200.4395	1.7071499999999844	2.757249999999999	0.3627854668141993	2.756450000000001	35.16389540587914	11
72	4053367	202.66835	1.0653234768415336	3.4259590423265145	202.14665000000002	203.21195	1.6847999999999956	2.7501499999999908	0.3633985027981681	2.751800000000003	34.25959042326515	11
73	4108403	205.42015	1.0678966418977593	3.4096005414371398	204.89675	205.96465	1.703800000000001	2.77170000000001	0.35981577432354594	2.779200000000003	34.096005414371405	11
74	4163987	208.19935	1.0589767601213884	3.430459786800327	207.66850000000002	208.72745	1.7055000000000007	2.764499999999998	0.362824955100413	2.756149999999991	34.30459786800328	11
75	4219110	210.9555	1.0695228351077997	3.3282454176897396	210.43295	211.5025	1.7090499999999906	2.7785499999999956	0.3580251333643609	2.7931000000000097	33.28245417689742	11
76	4274972	213.7486	1.0449451235108544	3.352669627488428	213.21155000000002	214.25645	1.6963499999999954	2.7412999999999954	0.36492354851658704	2.7402999999999906	33.5266962748843	11
77	4329778	216.4889	1.0650494994540234	3.3045717086230013	215.95285	217.0179	1.6990000000000123	2.764050000000026	0.3574939672892995	2.7972500000000196	33.04571708623001	11
78	4385723	219.28615000000002	1.073189405978285	3.3026464484602727	218.7169	219.79005	1.674599999999998	2.747799999999984	0.36669661355677496	2.7270499999999913	33.02646448460273	11
79	4440264	222.0132	1.0635629508619198	3.267464751291694	221.46465	222.52825	1.7079999999999984	2.7715499999999906	0.36071132272842027	2.7723000000000013	32.67464751291696	11
80	4495710	224.7855	1.0675114976309241	3.3527640792370796	224.23625	225.30375	1.6747000000000014	2.7422500000000127	0.36391426179992165	2.747899999999987	33.52764079237082	11
81	4550668	227.5334	1.0901455468479544	3.1731262445185884	226.97845	228.0686	1.703300000000013	2.793450000000007	0.3579226171301755	2.793900000000008	31.731262445185873	11
82	4606546	230.3273	1.092167495178059	3.1816727393223445	229.77190000000002	230.8641	1.6665500000000009	2.7587000000000046	0.35960227987845245	2.780850000000015	31.816727393223434	11
83	4662163	233.10815000000002	1.117566983740544	3.1694424318721985	232.53065	233.6482	1.7000500000000045	2.817649999999986	0.35400736335316	2.824799999999982	31.694424318721985	11
84	4718659	235.93295	1.1169520139389673	3.1358032045898874	235.34830000000002	236.46525	1.6556500000000085	2.7726000000000113	0.3591760501409752	2.784150000000011	31.35803204589888	11
85	4774342	238.71710000000002	1.127539182629157	3.1007396535742764	238.12085000000002	239.2484	1.6398499999999956	2.7673999999999808	0.35711734876080414	2.8001999999999896	31.007396535742764	11
86	4830346	241.5173	1.133330373833608	3.043009710665096	240.88830000000002	242.0216	1.667349999999999	2.800700000000006	0.35808282455731894	2.792650000000009	30.430097106650983	11
87	4886199	244.30995000000001	1.1320838561606594	3.069983027865433	243.68895	244.82105	1.674350000000004	2.8063999999999965	0.356919782278933	2.8017499999999984	30.699830278654353	11
88	4942234	247.1117	1.123687595559191	2.997467877140913	246.49535	247.61905000000002	1.6673999999999864	2.7911	0.35787778473651183	2.7942500000000052	29.974678771409128	11
89	4998119	249.90595000000002	1.1484664481125773	3.0019504219834054	249.28645	250.4349	1.6612500000000239	2.8097000000000207	0.348171230611214	2.872150000000005	30.019504219834076	11
90	5055562	252.77810000000002	1.1721291366442108	2.8610908633974574	252.0962	253.2683	1.6723499999999945	2.8444999999999823	0.35591621732244527	2.8096499999999764	28.61090863397459	11
91	5111755	255.58775	1.1658030038191938	2.891156266709615	254.94065	256.10645	1.6111999999999966	2.776999999999987	0.356068293898767	2.808450000000022	28.911562667096142	11
92	5167924	258.3962	1.1698728992784397	2.729508299408092	257.71770000000004	258.88755000000003	1.6316999999999666	2.8016000000000076	0.35691341280605143	2.8018000000000143	27.29508299408092	11
93	5223960	261.19800000000004	1.1594690605283249	2.8199127106534725	260.51925	261.6787	1.6294500000000198	2.7889000000000124	0.36245016310257894	2.7589999999999577	28.199127106534718	11
94	5279140	263.957	1.1503680837461259	2.873338106108303	263.3082	264.45855	1.6324000000000183	2.782800000000009	0.35077872877788785	2.8507999999999925	28.73338106108305	11
95	5336156	266.8078	1.1960366208806634	2.6599202299069304	266.09095	267.28700000000003	1.627900000000011	2.8238999999999805	0.35838440311077635	2.790300000000002	26.599202299069326	11
96	5391962	269.5981	1.1971327995778993	2.7538432605612932	268.91485	270.112	1.5925499999999602	2.7896499999999946	0.3496381245410944	2.860100000000046	27.538432605612947	11
97	5449164	272.45820000000003	1.2162910290794913	2.5654429203738793	271.70455000000004	272.92085000000003	1.62175000000002	2.8380500000000097	0.35296401531863963	2.833149999999989	25.65442920373881	11
98	5505827	275.29135	1.2483538132339251	2.6150087880241735	274.5426	275.79095	1.6514999999999986	2.899850000000015	0.3507725765999639	2.85084999999998	26.150087880241742	11
99	5562844	278.1422	1.2507653832437937	2.598982490679468	277.44245	278.6932	1.6073499999999967	2.858099999999979	0.34708362980060153	2.881149999999991	25.989824906794677	11
100	5620467	281.02335	1.2469467437204906	2.5077320336581046	280.30055	281.5475	1.5883000000000038	2.8352500000000305	0.34737299174988845	2.878750000000025	25.077320336581035	11
101	5678042	283.9021	1.2912013233165258	2.365937200772187	283.1358	284.427	1.5933499999999867	2.88454999999999	0.344003164829117	2.906949999999995	23.659372007721892	11
102	5736181	286.80905	1.2846405229259283	2.367838832915414	286.02035	287.30495	1.5810999999999922	2.8657499999999914	0.35068031982044934	2.851600000000019	23.67838832915415	11
103	5793213	289.66065000000003	1.2864299773918466	2.284906447532368	288.8861	290.1725	1.5801500000000033	2.8666000000000054	0.3473488598273707	2.878949999999975	22.84906447532368	11
104	5850792	292.5396	1.3124603770677932	2.340527254332148	291.75265	293.06510000000003	1.5734499999999798	2.8858999999999924	0.34392034804739346	2.9076499999999896	23.405272543321487	11
105	5908945	295.44725	1.3031972233747133	2.2216429568754457	294.63855	295.94175	1.5419499999999857	2.8451499999999896	0.34993176330615255	2.8577000000000226	22.21642956875447	11
106	5966099	298.30495	1.3192189288387075	2.147509814914134	297.4837	298.80295	1.5489499999999907	2.868150000000014	0.3545282115824366	2.8206500000000005	21.47509814914136	11
107	6022512	301.1256	1.3235824344508351	2.155685561457272	300.35185	301.67545	1.549699999999973	2.8732499999999845	0.344003164829117	2.906949999999995	21.556855614572736	11
108	6080651	304.03255	1.4030831122223288	1.8344035305057567	303.22515000000004	304.6282	1.4889500000000453	2.89205000000004	0.34497628288055115	2.898750000000007	18.191299270462604	11
109	6138626	306.9313	1.2935570285124705	2.4445288914214025	306.11715000000004	307.4107	1.580600000000004	2.874149999999986	0.35362554590943496	2.827850000000012	24.445288914214025	11
110	6195183	309.75915000000003	1.4036505434229505	1.8910195640176468	308.9913	310.39495	1.499750000000006	2.9033999999999764	0.3314001657000846	3.0174999999999836	18.91019564017649	11
111	6255533	312.77665	1.3882360085873866	2.096876507695743	311.8947	313.28295	1.558499999999981	2.9467500000000086	0.3471137491756052	2.880899999999997	20.968765076957453	11
112	6313151	315.65755	1.4124473758589478	1.911629929808008	314.8415	316.25395000000003	1.455500000000029	2.8679500000000075	0.3476628365810834	2.876350000000002	18.800574428855555	11
113	6370678	318.5339	1.4004235614061356	2.005215127190592	317.70945	319.10985	1.513400000000047	2.913850000000025	0.34564402122254395	2.893149999999991	20.05215127190593	11
114	6428541	321.42705	1.3946450093693101	1.7730638381779382	320.62325000000004	322.0179	1.4986499999999978	2.893299999999954	0.34116884446112206	2.931100000000015	17.358375168247807	11
115	6487163	324.35815	1.3350525661120658	2.301190541697572	323.51655	324.8516	1.5423000000000116	2.8773500000000354	0.3623582273435506	2.7597000000000094	23.01190541697573	11
116	6542357	327.11785000000003	1.47569646746926	1.4912987299591496	326.39395	327.86965000000004	1.459350000000029	2.9350499999999897	0.3235879431132395	3.090350000000001	14.912987299591492	11
117	6604164	330.20820000000003	1.3609245961848182	2.166308187180281	329.329	330.6899	1.5191499999999678	2.8800999999999704	0.36331928498765165	2.752399999999966	21.66308187180281	11
118	6659212	332.9606	1.5073417836927343	1.4770301369440002	332.20905	333.7164	1.4460500000000138	2.9534000000000447	0.32789572915812587	3.0497500000000173	14.338840774929409	11
119	6720207	336.01035	1.4213993227764499	1.9296343179923525	335.16245000000004	336.58385000000004	1.5268499999999676	2.948249999999973	0.34606267194988805	2.8896500000000174	19.14734841548595	11
120	6778000	338.90000000000003	1.494408931291057	1.51745182278035	338.11075	339.60515000000004	1.419050000000027	2.9134500000000116	0.331405657094567	3.0174499999999966	15.004289469882366	11
121	6838349	341.91745000000003	1.4489585828619544	1.978362344164708	341.0242	342.47315000000003	1.5080000000000382	2.956950000000006	0.3706586604396006	2.697900000000004	19.375584032110794	11
122	6892307	344.61535000000003	1.4876192114487756	1.448353403119368	343.9811	345.46875	1.4137499999999932	2.9013499999999794	0.3196113525952487	3.1287999999999556	13.859761693671262	11
123	6954883	347.74415	1.407760677798465	2.056780030726788	346.8825	348.29025	1.4750000000000227	2.8828000000000316	0.37060371344920634	2.6983000000000175	20.567800307267888	11
124	7008849	350.44245	1.4512306164101698	1.300966109361747	349.7653	351.2165	1.3857000000000426	2.8369500000000016	0.3123926150385808	3.2010999999999967	12.343330997445971	11
125	7072871	353.64355	1.5524934468055145	1.8195673509049577	352.60225	354.15475000000004	1.5095000000000027	3.061999999999955	0.3683919690550764	2.714499999999987	18.03914233782121	11
126	7127161	356.35805	1.4593018519117964	1.408076047716797	355.66425000000004	357.12355	1.360749999999996	2.820100000000025	0.32403356987783466	3.0861000000000445	13.708497263636366	11
127	7188883	359.44415000000004	1.5226843689191623	1.9500617680916186	358.48435	360.007	1.457050000000038	2.979750000000024	0.3600230414746535	2.7776000000000067	19.5006176809162	11
128	7244435	362.22175000000004	1.5028842979494017	1.3035441888316956	361.46405000000004	362.96695	1.3295500000000402	2.8324499999999944	0.33984129411564995	2.942549999999983	12.543318185959858	11
129	7303286	365.1643	1.559132070683921	1.5560458780073514	364.29650000000004	365.85565	1.433999999999969	2.99309999999997	0.3615067601764193	2.7661999999999694	15.425442796627678	11
130	7358610	367.9305	1.4018243786762004	1.464481750622049	367.2896	368.69145000000003	1.2922999999999547	2.6940999999999917	0.3470595380637551	2.8813499999999976	14.371566402214857	11
131	7416237	370.81185	1.5069746358411853	1.1567771254725017	369.9837	371.4907	1.377049999999997	2.8840000000000146	0.35226151895166363	2.838800000000049	10.981577209698225	11
132	7473013	373.65065000000004	1.364033514721226	2.502971843241525	372.86775	374.23175000000003	4.364449999999977	5.728499999999997	0.17240190331701358	5.800399999999968	25.029718432415258	11
133	7589021	379.45105	1.5273391050240026	1.6279570765347184	378.5962	380.12355	1.429649999999981	2.956950000000006	0.36254871748390766	2.7582500000000323	16.15891746247754	11
134	7644186	382.20930000000004	1.416535691493377	1.3033155606382074	381.5532	382.96975000000003	1.3374999999999773	2.7540500000000065	0.35908576763560635	2.784849999999949	12.621411865647849	11
135	7699883	384.99415	1.5753026064114646	1.3268940925325428	384.3072	385.88255000000004	1.3061500000000024	2.8814499999999725	0.3422606314708614	2.9217500000000314	13.011925976101146	11
136	7758318	387.9159	1.4901289123754018	1.4762006783329937	387.18865	388.6788	1.2668999999999642	2.757000000000005	0.36395399621488145	2.747599999999977	14.454793215219233	11
137	7813270	390.6635	1.4769173724129796	1.1877360005671527	389.94565	391.42260000000005	1.2635000000000218	2.7404000000000224	0.3475540881049609	2.8772500000000036	10.945068500338985	11
138	7870815	393.54075	1.6021642984265463	1.4405989333469797	392.68605	394.2882	1.3631500000000187	2.9653000000000134	0.3636165300074516	2.750150000000019	14.069698901546554	11
139	7925818	396.2909	1.4287439782937057	1.4132775264267536	395.65135000000004	397.0801	4.176949999999977	5.605649999999969	0.17448352875488551	5.731200000000001	13.770348340528393	11
140	8040442	402.0221	1.416290330579225	1.9584143588704848	401.25705	402.67335	4.227049999999963	5.643349999999998	0.18019641409135884	5.549500000000023	19.482011683376854	11
141	8151432	407.57160000000005	1.4689645774853881	1.610296440768355	406.90035	408.36935	1.3540500000000293	2.823000000000036	0.3589761998779529	2.785699999999963	15.391725179514031	11
142	8207146	410.3573	1.4308619251623285	1.3140259065101763	409.72335000000004	411.15425000000005	4.037700000000029	5.468549999999993	0.17793119400727664	5.620150000000024	12.50943961811712	11
143	8319549	415.97745000000003	1.6015215180099942	1.6161168182960939	415.19190000000003	416.79345	1.354849999999999	2.9563499999999863	0.34581733928138986	2.8917000000000144	15.862150540941945	11
144	8377383	418.86915000000005	1.5042689324367327	1.1505825858873742	418.14825	419.65255	3.9772499999999695	5.481499999999983	0.1854754198699819	5.391549999999995	10.918637411728973	11
145	8485214	424.26070000000004	1.4812409226033838	1.7387245587704587	423.62980000000005	425.11100000000005	4.214599999999962	5.695850000000007	0.17191139686605633	5.816949999999963	17.202177987040976	11
146	8601553	430.07765	1.433640781363286	1.2683581224942824	429.3256	430.75925	6.740150000000028	8.173800000000028	0.12204647529779335	8.193600000000004	12.204153493091948	11
147	8765425	438.27125	1.4960212026853115	1.5397845853958945	437.49940000000004	438.99545	1.3456499999999778	2.8416499999999587	0.3657510698218776	2.734100000000012	15.09610722750245	11
148	8820107	441.00535	1.4395699634484946	1.205894122865157	440.34105	441.78065000000004	6.660449999999969	8.100000000000023	0.12451749470800638	8.031000000000006	11.614614055595212	11
149	8980727	449.03635	1.5357290759552271	1.451291192669654	448.44105	449.9768	6.8901500000000055	8.425850000000025	0.11824384245190475	8.457099999999969	14.170449363262751	11
150	9149869	457.49345	1.399727062906418	1.359266060394214	456.86690000000004	458.26665	6.501350000000002	7.901049999999998	0.12508756129290438	7.9944000000000415	13.109642001480005	11
151	9309757	465.48785000000004	1.535117202505283	1.2067552818912528	464.76795000000004	466.30310000000003	1.264349999999979	2.799449999999979	0.375622124143116	2.662249999999972	11.692173005980447	11
152	9363002	468.1501	1.4503886697979644	1.2702511788807715	467.5674	469.0178	6.319500000000005	7.769900000000007	0.1281180736166453	7.805299999999988	12.550246371080197	11
153	9519108	475.9554	1.5757442077227868	1.1317384743026881	475.33735	476.91305	1.2258000000000493	2.80155000000002	0.3691467173628137	2.7089500000000157	10.383470781868898	11
154	9573287	478.66435	1.514780498113297	1.1105408086664443	478.13890000000004	479.65365	6.358499999999992	7.873299999999972	0.1249508006222549	8.003150000000005	10.525135688297624	11
155	9733350	486.6675	1.528814338562079	1.0949151916674982	486.0122	487.541	6.28000000000003	7.808850000000007	0.12871752295998787	7.768950000000017	10.54595716234101	11
156	9888729	494.43645000000004	1.4866445943936706	1.1043722796431261	493.821	495.30765	1.241049999999973	2.727649999999983	0.38265062085063695	2.6133499999999685	10.837264518538383	11
157	9940996	497.0498	1.5532604301103392	1.0835290181472867	496.5487	498.10195000000004					10.3475683785476	11
0	60535	3.0267500000000003	1.424475520541229	1.7686470004500574	2.5385	3.96295	1.4941500000000003	2.9186500000000004	0.36591166892312194	2.7329000000000003	17.686470004500585	12
1	115193	5.759650000000001	1.0179632409415398	4.266441716367723	5.45715	6.4751	1.7134500000000008	2.7314500000000006	0.3663003663003662	2.7300000000000004	42.66441716367724	12
2	169793	8.489650000000001	1.0381040919534572	4.521480927616203	8.188600000000001	9.226700000000001	1.7568000000000001	2.7949	0.3572002643281956	2.79955	45.21480927616204	12
3	225784	11.289200000000001	1.050737628501399	4.559027448664949	10.983450000000001	12.0342	1.7742500000000003	2.8249499999999994	0.35507580868515426	2.8163	45.59027448664948	12
4	282110	14.105500000000001	1.047714278529631	4.547790490583672	13.80845	14.856150000000001	1.7627500000000005	2.8104500000000012	0.35495607418581954	2.8172499999999996	45.47790490583672	12
5	338455	16.92275	1.0379392870688084	4.546202574441047	16.6189	17.656850000000002	1.7683500000000016	2.8063000000000002	0.35767937620716794	2.7958	45.4620257444105	12
6	394371	19.71855	1.0410167813764362	4.547921390086763	19.425150000000002	20.466150000000003	1.7955499999999986	2.836549999999999	0.3523732337291658	2.837900000000001	45.47921390086768	12
7	451129	22.55645	1.0352916668747318	4.540467507604113	22.261750000000003	23.297050000000002	1.816749999999999	2.8520499999999984	0.34993176330615516	2.8577000000000012	45.40467507604117	12
8	508283	25.414150000000003	1.0421629577417713	4.5302958218851614	25.1138	26.15595	1.7909499999999987	2.8331000000000017	0.3518215561067427	2.8423499999999997	45.30295821885163	12
9	565130	28.256500000000003	1.0385218977909885	4.507218868926444	27.94685	28.985400000000002	1.8057000000000016	2.8442000000000007	0.3536943373536593	2.8272999999999975	45.072188689264465	12
10	621676	31.0838	1.0308214292558784	4.505344723087511	30.7911	31.821900000000003	1.7961500000000008	2.82695	0.35282080231450413	2.8343000000000025	45.0534472308751	12
11	678362	33.9181	1.0133147252468335	4.477967944614477	33.618050000000004	34.631350000000005	1.804399999999994	2.8177499999999966	0.35464136891568415	2.819749999999999	44.77967944614477	12
12	734757	36.73785	1.0274263613529329	4.482876681874679	36.43575	37.4632	1.7864000000000004	2.8138000000000005	0.3541829000495857	2.8233999999999995	44.828766818746764	12
13	791225	39.56125	1.0107121872613265	4.451440349762244	39.24955	40.26025	1.7890000000000015	2.7997000000000014	0.35713010249633936	2.8001000000000005	44.51440349762245	12
14	847227	42.36135	1.0225702630579938	4.442031825280736	42.04925	43.071850000000005	1.8006499999999974	2.8232	0.35774975404704373	2.795250000000003	44.42031825280737	12
15	903132	45.156600000000005	0.999618748231727	4.4447639182118905	44.8725	45.8721	1.7936499999999995	2.793300000000002	0.3553723413706713	2.8139499999999984	44.44763918211889	12
16	959411	47.97055	1.0121530154075125	4.468793077276501	47.66575	48.6779	1.7946999999999989	2.806849999999997	0.3576218149307107	2.7962500000000006	44.68793077276499	12
17	1015336	50.7668	1.010007892630523	4.451075324657673	50.4726	51.48265	1.7888499999999965	2.7988500000000016	0.35670970963829685	2.8033999999999963	44.510753246576755	12
18	1071404	53.5702	1.0027691066608764	4.428753021453623	53.27145	54.27425	1.8194000000000017	2.8221500000000006	0.35479235777261336	2.818550000000002	44.287530214536275	12
19	1127775	56.38875	0.9931601023939788	4.430058736354788	56.093650000000004	57.086800000000004	1.788800000000002	2.7820000000000036	0.35866719271188263	2.7881	44.300587363547905	12
20	1183537	59.17685	1.005540568993264	4.40064907638466	58.87565	59.881150000000005	1.8011499999999998	2.8066999999999993	0.35624588090700154	2.807050000000004	44.0064907638466	12
21	1239678	61.983900000000006	1.028752944089286	4.3780854647294305	61.68235	62.7111	1.8068499999999972	2.8355999999999923	0.3531821713639893	2.831400000000002	43.78085464729433	12
22	1296306	64.81530000000001	1.002143613843387	4.376800993673797	64.51795	65.5201	1.80595000000001	2.8081000000000103	0.35326326945155945	2.8307499999999948	43.76800993673801	12
23	1352921	67.64605	1.0115248508472579	4.368017766691821	67.32605000000001	68.33755000000001	1.8140499999999946	2.8255999999999943	0.35647446751626405	2.805250000000001	43.68017766691819	12
24	1409026	70.4513	0.9963832381913439	4.361418348718772	70.15165	71.14800000000001	1.8157499999999942	2.8121500000000026	0.35412645855835206	2.823849999999993	43.614183487187745	12
25	1465503	73.27515	0.9960022882226389	4.301544676343603	72.96375	73.95975	1.7990500000000083	2.7950500000000034	0.3580635920939541	2.792800000000014	43.01544676343607	12
26	1521359	76.06795000000001	1.002014130404708	4.286407871574852	75.75880000000001	76.7608	1.8085999999999984	2.8105999999999938	0.3561507229859676	2.8078000000000003	42.86407871574856	12
27	1577515	78.87575000000001	0.9872398539832561	4.319459567991984	78.56945	79.5567	1.808800000000005	2.796050000000008	0.3566779020205815	2.8036499999999904	43.194595679919885	12
28	1633588	81.6794	0.9947928255650914	4.260319792458688	81.3655	82.36030000000001	1.7983499999999992	2.793149999999997	0.35782656146565706	2.7946500000000043	42.60319792458691	12
29	1689481	84.47405	1.00062145909064	4.260452096868228	84.15865000000001	85.15925	1.7984500000000025	2.7990999999999957	0.3567988011560279	2.8027000000000015	42.60452096868228	12
30	1745535	87.27675	0.9770588467695168	4.253101705672414	86.95775	87.93480000000001	1.785199999999989	2.762299999999996	0.36414616827194435	2.74615	42.53101705672418	12
31	1800458	90.0229	0.9919021161560319	4.2616557220788	89.72	90.7119	1.794150000000002	2.786050000000003	0.35727683595634196	2.7989499999999907	42.61655722078801	12
32	1856437	92.82185	0.99210043912197	4.2748410647909125	92.50605	93.49815000000001	1.8181999999999903	2.810299999999998	0.3559415543967665	2.8094500000000124	42.74841064790916	12
33	1912626	95.63130000000001	0.9708644433121081	4.272807855123524	95.31635	96.28725	1.7851	2.7559499999999986	0.361552506462751	2.7658500000000004	42.72807855123526	12
34	1967943	98.39715000000001	1.0006767930100207	4.187066547893487	98.07235	99.07305000000001	1.8234999999999957	2.8242000000000047	0.35450307531417924	2.820849999999993	41.87066547893489	12
35	2024360	101.218	0.9961523912066478	4.229913955047131	100.89655	101.8927	1.8007999999999953	2.7969499999999954	0.3555808413042696	2.8123000000000076	42.299139550471345	12
36	2080606	104.03030000000001	1.0029871582668741	4.163608105636655	103.69345	104.69645	1.7973499999999945	2.800300000000007	0.35842936253338	2.7899499999999904	41.63608105636658	12
37	2136405	106.82025	0.9878968017260777	4.160399259232754	106.49380000000001	107.48165	1.8028000000000048	2.790700000000001	0.357244927122035	2.799199999999999	41.60399259232757	12
38	2192389	109.61945	0.9920849552319851	4.160621970018262	109.28450000000001	110.2766	1.790050000000008	2.7821500000000015	0.35797386790764163	2.7935000000000088	41.606219700182635	12
39	2248259	112.41295000000001	0.9949609190437477	4.120868431174912	112.06665000000001	113.0616	1.7961000000000098	2.7911	0.3588087549336214	2.786999999999992	41.208684311749145	12
40	2303999	115.19995	0.9947404470386217	4.110922712548081	114.85770000000001	115.85245	1.7920000000000016	2.786699999999996	0.3588538208960569	2.7866500000000087	41.1092271254808	12
41	2359732	117.98660000000001	0.9886325677413261	4.087925397189288	117.64445	118.63305000000001	1.7718500000000006	2.7605000000000075	0.3614871581687057	2.7663500000000028	40.87925397189291	12
42	2415059	120.75295000000001	0.9960629926806549	4.050490438930019	120.40495	121.40100000000001	1.7689499999999896	2.765049999999988	0.3612716763005798	2.7679999999999865	40.504904389300236	12
43	2470419	123.52095	0.9914242056842428	3.9962523284308418	123.17	124.1614	1.7837000000000103	2.7751500000000107	0.3596863534997472	2.7802000000000078	39.962523284308396	12
44	2526023	126.30115	0.9967297909620452	4.040121013016446	125.94510000000001	126.94185	1.7905000000000086	2.7871999999999986	0.36062676932508586	2.7729500000000087	40.401210130164486	12
45	2581482	129.07410000000002	0.9886264866688987	4.02185571944166	128.73235	129.72095000000002	1.7495499999999993	2.738200000000006	0.3621417060495781	2.761349999999993	40.21855719441661	12
46	2636709	131.83545	0.9730879949608818	4.012436903474523	131.47055	132.44365000000002	1.7757500000000164	2.7488500000000045	0.3651100806893277	2.738900000000001	40.12436903474523	12
47	2691487	134.57435	0.9696159325185698	3.985599596695174	134.2194	135.189	1.7674499999999966	2.737049999999982	0.3652968036529703	2.737499999999983	39.85599596695175	12
48	2746237	137.31185	0.9947673828004161	3.981314067926597	136.9564	137.95115	1.7698000000000036	2.764550000000014	0.3608935724854725	2.7709000000000117	39.813140679265956	12
49	2801655	140.08275	0.9864680918315426	3.9542610921330805	139.72095000000002	140.70745	1.7741499999999917	2.7605999999999824	0.36202371255317295	2.7622499999999945	39.54261092133085	12
50	2856900	142.845	0.9944580455852673	3.9485882622283484	142.48155	143.476	1.7810500000000218	2.7755000000000223	0.3586414661263108	2.788300000000021	39.48588262228347	12
51	2912666	145.63330000000002	0.9913005483352347	3.9371669395347837	145.25705000000002	146.24835000000002	1.7836999999999819	2.7749999999999773	0.36123904994129935	2.7682499999999948	39.371669395347865	12
52	2968031	148.40155000000001	0.9806176551243989	3.918603103824445	148.03205	149.0127	1.7556500000000028	2.7362500000000125	0.36172252265287486	2.7645499999999856	39.186031038244494	12
53	3023322	151.1661	0.9977505776568316	3.8862197251109336	150.76835	151.7661	1.7755500000000097	2.773300000000006	0.36347114947751036	2.751249999999999	38.86219725110938	12
54	3078347	153.91735	1.0133611316924682	3.8746206934127585	153.54160000000002	154.555	1.783549999999991	2.7968999999999937	0.3566206626011904	2.8041000000000054	38.746206934127585	12
55	3134429	156.72145	0.9764724214261631	3.864459487773736	156.3385	157.315	1.765199999999993	2.741649999999993	0.3624238909828945	2.7591999999999928	38.6445948777374	12
56	3189613	159.48065	1.0143096713700566	3.8173581714886424	159.08020000000002	160.0945	1.7681500000000199	2.7824500000000114	0.3619647446338696	2.7627000000000237	38.17358171488643	12
57	3244867	162.24335000000002	0.992289621009538	3.8752448838264186	161.86265	162.85490000000001	1.7519499999999937	2.744249999999994	0.36226633821185655	2.7603999999999758	38.75244883826417	12
58	3300075	165.00375	0.9794704466648633	3.813965443130357	164.6069	165.58635	1.7582500000000039	2.7377500000000055	0.36694554528108014	2.725200000000001	38.13965443130357	12
59	3354579	167.72895	0.9935870390488534	3.835769540989318	167.34465	168.33825000000002	1.7431500000000142	2.7367500000000007	0.36266705351152345	2.7573500000000024	38.3576954098932	12
60	3409726	170.4863	0.9993694346049569	3.801611458303263	170.08135000000001	171.08075	1.744400000000013	2.7437500000000057	0.36318733202585907	2.753399999999999	38.016114583032675	12
61	3464794	173.2397	1.0175211305662757	3.7558927634994888	172.82515	173.84265000000002	1.7507999999999981	2.768349999999998	0.36132389073565335	2.767600000000016	37.55892763499491	12
62	3520146	176.00730000000001	1.0112324598620646	3.7276014415607435	175.5935	176.60475	1.742050000000006	2.753299999999996	0.36201715961336806	2.762299999999982	37.27601441560745	12
63	3575392	178.7696	1.018679932064237	3.75059114621412	178.3468	179.36545	1.7430999999999983	2.761799999999994	0.3608414823368062	2.771300000000025	37.50591146214119	12
64	3630818	181.54090000000002	1.019291297682561	3.7033932876265254	181.1086	182.1279	1.748800000000017	2.768100000000004	0.3615132946514132	2.766149999999982	37.03393287626528	12
65	3686141	184.30705	1.0128058759338223	3.6908363701155693	183.87665	184.88945	1.7366499999999974	2.749449999999996	0.3629829942467185	2.754950000000008	36.908363701155736	12
66	3741240	187.062	1.0177312439238886	3.6709848210438665	186.62615	187.64385000000001	1.7417499999999961	2.7595000000000027	0.3611999060880238	2.7685500000000047	36.70984821043871	12
67	3796611	189.83055000000002	1.0318116625955562	3.6488423882822545	189.38565	190.41745	1.718999999999994	2.750799999999998	0.3617814116710703	2.764099999999985	36.48842388282257	12
68	3851893	192.59465	1.0313014644467504	3.642119132196754	192.13645	193.16775	1.769200000000012	2.8004999999999995	0.35891822048346017	2.7861500000000206	36.421191321967534	12
69	3907616	195.38080000000002	1.0252478464137995	3.6321515005895506	194.9369	195.96215	1.7357000000000085	2.7609500000000082	0.3626867836936044	2.757199999999983	36.32151500589549	12
70	3962760	198.138	1.022826975955139	3.610438676026554	197.69785000000002	198.72070000000002	1.7375000000000114	2.760300000000001	0.3616571128912675	2.7650500000000022	36.104386760265555	12
71	4018061	200.90305	1.0174855725636474	3.6281236595037285	200.45815000000002	201.47565	1.7246000000000095	2.7420999999999935	0.35824317546750606	2.79140000000001	36.28123659503732	12
72	4073889	203.69445000000002	1.0361237353669945	3.546778162611762	203.2003	204.2364	1.7173500000000104	2.7535000000000025	0.3678499172337678	2.718500000000006	35.46778162611762	12
73	4128259	206.41295000000002	1.0402933489131043	3.561015583536296	205.95375	206.99405000000002	1.7457499999999868	2.786049999999989	0.3564617605646385	2.805349999999976	35.610155835362995	12
74	4184366	209.2183	1.055065593716316	3.58674996297772	208.73985000000002	209.7949	1.7229499999999973	2.7780500000000075	0.3578265614656552	2.7946500000000185	35.86749962977724	12
75	4240259	212.01295000000002	1.0541767651676202	3.52726460557869	211.51785	212.57205000000002	1.7487500000000011	2.802899999999994	0.35759623808757623	2.796449999999993	35.27264605578691	12
76	4296188	214.8094	1.0904500225844793	3.4964050583251343	214.32075	215.4112	1.7149	2.8053500000000042	0.3537568982595171	2.8267999999999915	34.96405058325135	12
77	4352724	217.6362	1.0656845039443112	3.477147744963599	217.1261	218.1918	1.744700000000023	2.8104000000000156	0.3564935296424357	2.80510000000001	34.771477449635995	12
78	4408826	220.4413	1.0854165615261067	3.3983895627699923	219.93655	221.02195	1.7493499999999926	2.834799999999973	0.353400597247011	2.8296499999999867	33.907213308160195	12
79	4465419	223.27095	1.0464221648475622	3.448422911191173	222.77135	223.81775000000002	1.7296499999999924	2.776100000000014	0.35031177748195835	2.854600000000005	34.48422911191172	12
80	4522511	226.12555	1.0921330532342195	3.3218487356855313	225.54745	226.6396	1.725500000000011	2.8176500000000146	0.3594600909434037	2.781949999999995	33.21848735685532	12
81	4578150	228.9075	1.0691476024180186	3.3552820712419233	228.3651	229.4342	1.6826499999999953	2.7517999999999745	0.3588409437516805	2.786750000000012	33.55282071241924	12
82	4633885	231.69425	1.1108941630658695	3.242801646403965	231.11685	232.22775000000001	1.7031000000000063	2.8140000000000214	0.3611281643855393	2.7691000000000088	32.42801646403964	12
83	4689267	234.46335000000002	1.0936596800882836	3.31478019268377	233.93085000000002	235.02450000000002	1.7119500000000016	2.8055999999999983	0.347174003610612	2.8803999999999803	33.14780192683771	12
84	4746875	237.34375	1.121984474755358	3.171360110892067	236.73645000000002	237.85845	1.681600000000003	2.8035999999999888	0.362299150408491	2.76015000000001	31.71360110892067	12
85	4802078	240.1039	1.0861537251859903	3.2718051885350086	239.54005	240.6262	1.713249999999988	2.7993999999999915	0.3563030000712602	2.806600000000003	32.718051885350086	12
86	4858210	242.9105	1.0988439981372562	3.214723795214784	242.33950000000002	243.4383	1.6750500000000272	2.773900000000026	0.35872509102649375	2.787649999999985	32.147237952147854	12
87	4913963	245.69815	1.1220127211382147	3.1990797155429505	245.11335000000003	246.23535	1.6622999999999877	2.7842999999999734	0.35096339451795183	2.8492999999999995	31.990797155429497	12
88	4970949	248.54745	1.1753185290926136	3.0785034728426126	247.89765	249.073	1.6602499999999907	2.835550000000012	0.35571997723391974	2.8112000000000137	30.785034728426115	12
89	5027173	251.35865	1.1425573199423962	3.1242438687381444	250.7332	251.8758	1.6641500000000065	2.8067000000000064	0.3548553077482657	2.8180499999999995	31.242438687381465	12
90	5083534	254.1767	1.1704842278391123	3.0334436534632907	253.53990000000002	254.71040000000002	1.6844500000000266	2.854900000000015	0.352584443974333	2.836199999999991	30.334436534632914	12
91	5140258	257.0129	1.1521393889034632	3.109825099417776	256.39480000000003	257.54695000000004	1.6541500000000156	2.8062499999999773	0.3488149013725867	2.8668499999999995	31.098250994177782	12
92	5197595	259.87975	1.1796578958274797	2.9742762228760995	259.20105	260.3807	1.6430500000000166	2.8226999999999975	0.3580187243792818	2.7931500000000256	29.742762228760995	12
93	5253458	262.6729	1.1792365918224212	2.9671670677895285	262.0238	263.20305	1.6475999999999544	2.826849999999979	0.34791079567198907	2.874300000000005	29.67167067789528	12
94	5310944	265.54720000000003	1.2224764719934202	2.8811838308363704	264.85065000000003	266.0731	1.6487999999999943	2.8713000000000193	0.35057582078564337	2.852449999999976	28.811838308363726	12
95	5367993	268.39965	1.2025176432065667	2.9308848642819427	267.72195	268.92445000000004	1.674449999999979	2.8770000000000095	0.34067487693119747	2.935350000000028	29.308848642819424	12
96	5426700	271.33500000000004	1.264944813563861	2.814121683910251	270.59895	271.8639	1.6448500000000195	2.9098000000000184	0.34660242968303767	2.8851499999999533	28.035396243350178	12
97	5484403	274.22015	1.2188380417068023	2.8381185669121223	273.50875	274.72755	1.631399999999985	2.85024999999996	0.3441097021730468	2.90605000000005	28.381185669121237	12
98	5542524	277.12620000000004	1.2589237387750765	2.803009754895939	276.35900000000004	277.6179	1.6415999999999826	2.9005500000000097	0.34049507984609856	2.93689999999998	28.030097548959397	12
99	5601262	280.0631	1.3074367902276574	2.683545562979731	279.2595	280.56695	1.6441999999999553	2.951599999999985	0.3457874444578907	2.8919500000000085	26.835455629797302	12
100	5659101	282.95505	1.2442748574381228	2.764459745290708	282.2111	283.4554	1.610900000000015	2.8551500000000374	0.3400897837028963	2.940400000000011	27.644597452907085	12
101	5717909	285.89545000000004	1.3251571098179091	2.584965153717995	285.06625	286.39140000000003	1.6010499999999865	2.9261999999999944	0.34606866002215164	2.889599999999973	25.84965153717996	12
102	5775701	288.78505	1.3029178353955038	2.6765996549478075	287.9925	289.29540000000003	1.5674999999999955	2.8704500000000053	0.33486814566764517	2.986249999999984	26.765996549478075	12
103	5835426	291.7713	1.41334942884841	2.3956813257331824	290.86295	292.2763	1.600750000000005	3.014099999999985	0.3423192126658058	2.921250000000043	23.956813257331838	12
104	5893851	294.69255000000004	1.3165762432113757	2.68176981207748	293.877	295.1936	1.574549999999988	2.8910999999999945	0.3263441298849681	3.0642499999999586	26.81769812077481	12
105	5955136	297.7568	1.4548030529712328	2.367928164600869	296.76815	298.22295	1.6196499999999787	3.074450000000013	0.3386272053096739	2.9531000000000063	23.305870094246337	12
106	6014198	300.7099	1.3501090089115315	2.6046218600029114	299.8426	301.1927	1.5819500000000062	2.932050000000004	0.319739092900195	3.127549999999985	25.71957973663182	12
107	6076749	303.83745	1.525282004643092	2.1384616483987244	302.77465	304.29995	1.5976499999999874	3.122950000000003	0.33487375259527197	2.9861999999999966	20.920209556247876	12
108	6136473	306.82365	1.4323814636322205	2.494577904360412	305.8976	307.32995	1.5821000000000254	3.014499999999998	0.31775790025579154	3.147050000000035	24.78781093516599	12
109	6199414	309.9707	1.5359858635005077	2.1146439114106172	308.9121	310.44805	1.5521999999999707	3.088199999999972	0.32386041616063777	3.0877499999999714	20.74900740173382	12
110	6261169	313.05845	1.5317860887738877	2.1599311566900106	312.00025	313.53205	1.5623499999999808	3.0941500000000133	0.3255314300595693	3.071900000000028	21.11736600414739	12
111	6322607	316.13035	1.5443440623435658	2.1530237812723314	315.0944	316.63875	1.5398999999999887	3.0842499999999973	0.3317299718029526	3.014499999999998	21.413214266148515	12
112	6382897	319.14485	1.5405437961654738	2.116778110777993	318.1787	319.71925	1.498800000000017	3.039350000000013	0.3109162702484231	3.2162999999999897	20.422785674394092	12
113	6447223	322.36115	1.6703966300509405	1.8674236301695384	321.218	322.8884	1.573500000000024	3.243850000000009	0.3208779219945786	3.116449999999986	17.565162649640797	12
114	6509552	325.4776	1.530422027609544	2.481923301218462	324.46185	325.9923	1.524499999999989	3.054899999999975	0.3071960678903266	3.2552500000000464	24.743732822598574	12
115	6574657	328.73285000000004	1.7567179710404948	1.4874488702672934	327.5168	329.2735	1.4729500000000257	3.2297000000000367	0.31201248049922153	3.204999999999984	14.1482861552785	12
116	6638757	331.93785	1.6887182836259251	2.233816260059342	330.7465	332.4352	1.518449999999973	3.207149999999956	0.3030440777611111	3.299849999999992	21.881543714241168	12
117	6704754	335.2377	1.8376879599823153	1.3814742126920105	333.9536	335.79130000000004	1.4958499999999617	3.3335500000000025	0.32513981011834997	3.0756000000000085	13.315552934348311	12
118	6766266	338.3133	1.5304584049602972	2.6147294068806985	337.28720000000004	338.81765	4.61869999999999	6.14915000000002	0.1679895846457525	5.9527499999999804	25.933550895978037	12
119	6885321	344.26605	1.4012344501475338	3.0382253798324363	343.43635	344.8376	1.5541999999999803	2.955449999999985	0.29450743631276455	3.3955000000000273	29.965275113283177	12
120	6953231	347.66155000000003	1.8878359293331393	1.1026100022687118	346.3918	348.27965	1.4019499999999994	3.289800000000014	0.3022106710587968	3.308949999999981	10.584866101951103	12
121	7019410	350.9705	1.751157677258458	2.11715953265632	349.6816	351.43275	4.630300000000034	6.381500000000017	0.1641173767478494	6.093200000000024	20.603300395459772	12
122	7141274	357.06370000000004	1.5798828781459482	2.8944813553084643	356.06305000000003	357.64295000000004	10.16255000000001	11.742399999999975	0.08816320773015002	11.342600000000004	28.233204216498468	12
123	7368126	368.40630000000004	1.267066097924253	3.3475381185030066	367.8055	369.07255000000004	7.8995499999999765	9.166650000000004	0.10598890296186037	9.434949999999958	33.35472788216045	12
124	7556825	377.84125	1.4871295678776224	2.9238470004576236	376.97215	378.45930000000004	7.415400000000034	8.90255000000002	0.10921978844126927	9.155850000000044	29.08479021221856	12
125	7739942	386.99710000000005	1.7360458566225134	2.6925449055467574	385.8747	387.61075	11.25260000000003	12.988650000000007	0.07914742394921923	12.634649999999967	26.437497969417638	12
126	7992635	399.63175	1.4084695277264343	2.9146666414158062	398.86335	400.27180000000004	7.83605	9.24449999999996	0.10574513308024984	9.456700000000012	28.71134651232383	12
127	8181769	409.08845	1.6552656173612923	2.3339994656928305	408.10785000000004	409.7631	10.793049999999994	12.448300000000017	0.0807060162299799	12.390649999999994	23.049804863989607	12
128	8429582	421.4791	1.5888363749497572	2.338524061727007	420.55615	422.14500000000004	9.849450000000047	11.438300000000027	0.08708184387096209	11.483450000000005	23.120994437617043	12
129	8659251	432.96255	1.5970653722348624	2.093723350692766	431.99445000000003	433.5915	9.1284	10.725449999999967	0.09076510444794397	11.017449999999997	20.494961689436565	12
130	8879600	443.98	1.9841960537755863	1.306566342793337	442.71985	444.70405					11.573094077216684	12
0	60713	3.03565	1.3228303675484294	3.813718437199128	2.6889000000000003	4.01175	1.8106499999999999	3.1334999999999997	0.3293265272517701	3.0365	38.13718437199128	13
1	121443	6.072150000000001	1.24178355104734	4.886771605020229	5.82245	7.0642000000000005	1.9359499999999992	3.1777499999999996	0.3144901328720811	3.1797500000000003	48.867716050202276	13
2	185038	9.251900000000001	1.2337659773981213	5.115766838108989	9.00015	10.23395	1.9878999999999998	3.2216500000000003	0.31166240728043376	3.2086000000000006	51.15766838108987	13
3	249210	12.460500000000001	1.2117386377401955	5.176375131613753	12.22185	13.4336	2.007150000000001	3.2189000000000014	0.31065065780276796	3.2190499999999993	51.763751316137515	13
4	313591	15.67955	1.196589864749703	5.177996110008934	15.440750000000001	16.63735	2.020900000000001	3.2174999999999994	0.30996218461347713	3.2262000000000004	51.779961100089366	13
5	378115	18.90575	1.2058727490894876	5.17720658971821	18.6582	19.8641	1.9946999999999981	3.20055	0.3117984534796707	3.2072000000000003	51.77206589718213	13
6	442259	22.11295	1.195540667366085	5.158658440063057	21.858800000000002	23.0543	2.0050999999999988	3.2006499999999996	0.31345014575431773	3.1903000000000006	51.586584400630585	13
7	506065	25.303250000000002	1.206494019039141	5.141802142768199	25.059450000000002	26.26595	2.0115499999999997	3.2180500000000016	0.3103854987894967	3.221799999999998	51.41802142768201	13
8	570501	28.52505	1.1986968814850845	5.146850181785112	28.2775	29.476200000000002	2.0061	3.2047999999999988	0.3110032966349441	3.2154000000000025	51.46850181785116	13
9	634809	31.740450000000003	1.1985965112720676	5.116829635605882	31.482300000000002	32.6809	2.021100000000004	3.219700000000003	0.3118519327023533	3.2066499999999962	51.16829635605886	13
10	698942	34.9471	1.18701009710558	5.103781301801384	34.701950000000004	35.88895	1.999450000000003	3.1864500000000007	0.3139470999136642	3.1852500000000035	51.03781301801382	13
11	762647	38.13235	1.1747594292144292	5.094639678004526	37.888400000000004	39.0632	2.009599999999999	3.184349999999995	0.3117547113930758	3.207650000000001	50.94639678004525	13
12	826800	41.34	1.1640126739495842	5.0832256792845385	41.07275	42.23675	2.006300000000003	3.1703000000000046	0.31635057971243774	3.161049999999996	50.832256792845385	13
13	890021	44.50105	1.1462562387412008	5.0764247929158515	44.243050000000004	45.3893	1.9884000000000057	3.1346500000000006	0.3201946783644455	3.123100000000001	50.76424792915852	13
14	952483	47.62415	1.1514990188540601	5.072967323042128	47.377700000000004	48.5292	1.9949999999999974	3.146499999999996	0.3170275496940685	3.154299999999999	50.729673230421305	13
15	1015569	50.77845	1.1618088211521331	5.049438846899328	50.52425	51.68605	2.0084500000000034	3.1703000000000046	0.31577119219413574	3.1668500000000037	50.494388468993264	13
16	1078906	53.9453	1.1562091751146364	5.065943009359039	53.694500000000005	54.8507	2.0090999999999966	3.165299999999995	0.31597573306370075	3.1647999999999996	50.65943009359043	13
17	1142202	57.1101	1.1446210193081992	5.014872787602172	56.85985	58.004450000000006	1.995199999999997	3.1398500000000027	0.31773770752244024	3.1472499999999997	50.148727876021724	13
18	1205147	60.25735	1.156380740520719	4.993005715955569	59.999700000000004	61.15605	2.0053000000000054	3.1617000000000033	0.3165959602355474	3.1586	49.930057159555716	13
19	1268319	63.41595	1.1342456044957392	4.979550040900357	63.161350000000006	64.29560000000001	2.0299499999999995	3.164200000000001	0.3161205683847818	3.1633500000000017	49.795500409003566	13
20	1331586	66.5793	1.1478589580205154	4.978673186055502	66.32560000000001	67.47345	2.0067499999999967	3.1546499999999895	0.3172488182481516	3.1521000000000043	49.786731860555065	13
21	1394628	69.73140000000001	1.1384290165269864	4.966745320102689	69.4802	70.61865	2.0148999999999972	3.1533000000000015	0.31678149996040206	3.1567500000000024	49.6674532010269	13
22	1457763	72.88815000000001	1.147083824543946	4.9506156768323635	72.6335	73.7806	2.003299999999996	3.150350000000003	0.31741497246425193	3.150449999999992	49.50615676832365	13
23	1520772	76.0386	1.141903062065854	4.938657069960222	75.7839	76.92580000000001	2.006450000000001	3.1483500000000078	0.31669121023545954	3.157650000000004	49.38657069960223	13
24	1583925	79.19625	1.131740209940204	4.932219957767117	78.93220000000001	80.06395	2.0027999999999935	3.13454999999999	0.3189284005740718	3.1354999999999933	49.32219957767121	13
25	1646635	82.33175	1.136378543329565	4.904371619554944	82.0668	83.20315000000001	2.018799999999999	3.1552000000000078	0.31694716490760944	3.1551000000000045	49.04371619554943	13
26	1709737	85.48685	1.1280023275430315	4.901835468376426	85.22200000000001	86.35000000000001	1.9939999999999998	3.122	0.3201998046781185	3.1230500000000063	49.018354683764244	13
27	1772198	88.60990000000001	1.1200769015977974	4.888915949648101	88.34395	89.46405	1.9992500000000035	3.1192999999999955	0.32059502436522264	3.119199999999992	48.88915949648106	13
28	1834582	91.7291	1.1316282232760917	4.878853603528185	91.46325	92.59490000000001	1.9888499999999993	3.1204500000000053	0.32012292720404606	3.123800000000003	48.78853603528189	13
29	1897058	94.8529	1.133523445312772	4.848590609832122	94.58370000000001	95.7172	1.9896499999999975	3.1231499999999954	0.31809651048128046	3.1436999999999955	48.48590609832123	13
30	1959932	97.9966	1.1171359637746354	4.818347062775075	97.70685	98.824	1.9887000000000086	3.1058500000000038	0.3231957596716334	3.0940999999999974	48.18347062775078	13
31	2021814	101.0907	1.1194437440642389	4.8172583015639745	100.81275000000001	101.93220000000001	1.9947499999999962	3.1141999999999967	0.3212438562112489	3.1129000000000104	48.17258301563978	13
32	2084072	104.20360000000001	1.1038326042421744	4.789584902667343	103.92695	105.03075000000001	1.9953000000000003	3.0991500000000087	0.32246622166328054	3.1011000000000024	47.89584902667346	13
33	2146094	107.30470000000001	1.109610142801865	4.786522665859103	107.02605000000001	108.13565	1.967250000000007	3.076849999999993	0.3243856945908696	3.08274999999999	47.86522665859107	13
34	2207749	110.38745	1.1190074906529162	4.766569335118049	110.1029	111.2219	1.9727500000000049	3.0917500000000047	0.3238079818667528	3.088250000000002	47.665693351180494	13
35	2269514	113.4757	1.084702483076672	4.750924577708446	113.19470000000001	114.27940000000001	1.9716499999999968	3.056349999999995	0.3271180896303563	3.057000000000002	47.509245777084445	13
36	2330654	116.5327	1.1058457632342586	4.739177099190883	116.25105	117.35685000000001	1.9761000000000024	3.081950000000006	0.32444357926156636	3.0822000000000003	47.39177099190881	13
37	2392298	119.6149	1.0724793078515213	4.7392585058854735	119.33300000000001	120.40545	1.9734499999999997	3.0459499999999906	0.3281109014847025	3.0477499999999935	47.392585058854756	13
38	2453253	122.66265	1.1119633851436432	4.7280677080443425	122.37895	123.49090000000001	1.9579999999999984	3.0700000000000074	0.32391286743865777	3.0872500000000116	47.28067708044347	13
39	2514998	125.74990000000001	1.0924356904504355	4.6620125345878805	125.44890000000001	126.54135000000001	1.963549999999998	3.0559499999999957	0.3292452053666984	3.037249999999986	46.62012534587881	13
40	2575743	128.78715	1.1075085130856372	4.66829504492317	128.50485	129.61235	1.956450000000018	3.0639500000000055	0.32569046378321975	3.0704000000000065	46.682950449231726	13
41	2637151	131.85755	1.073409206533013	4.670417610305577	131.56885	132.64225000000002	1.949549999999988	3.022999999999996	0.3300112203814921	3.0302000000000078	46.70417610305577	13
42	2697755	134.88775	1.0886862635387806	4.656105193848134	134.5918	135.6805	1.9444000000000017	3.0330999999999904	0.3300112203814921	3.0302000000000078	46.56105193848136	13
43	2758359	137.91795000000002	1.111537746579363	4.612638631359054	137.6249	138.73645000000002	1.9367499999999893	3.048300000000012	0.32811090148470407	3.0477499999999793	46.12638631359058	13
44	2819314	140.9657	1.0943449203981552	4.597569285104235	140.6732	141.76755	1.9559500000000014	3.0502500000000055	0.32835330815957925	3.045500000000004	45.97569285104238	13
45	2880224	144.0112	1.0818012551496736	4.581421561663845	143.72345	144.80525	1.927500000000009	3.009299999999996	0.33153750518027203	3.0162500000000136	45.814215616638485	13
46	2940549	147.02745000000002	1.0884452118103858	4.545738103110743	146.73275	147.8212	1.936000000000007	3.0244500000000016	0.3290772673423741	3.0387999999999806	45.457381031107445	13
47	3001325	150.06625	1.0953146101821447	4.490889995041627	149.75725	150.85255	1.922300000000007	3.0176500000000033	0.3308081643454937	3.0229000000000212	44.908899950416256	13
48	3061783	153.08915000000002	1.0826145992845297	4.492259650980735	152.77485000000001	153.85745	1.9219500000000096	3.0045499999999947	0.3328119279795004	3.0046999999999855	44.92259650980733	13
49	3121877	156.09385	1.079542776489444	4.445303392637356	155.77945	156.859	1.9047499999999786	2.9842999999999904	0.33517118868461976	2.983550000000008	44.45303392637359	13
50	3181548	159.0774	1.0858854215658968	4.47522964761346	158.7637	159.8496	1.920899999999989	3.0067999999999984	0.3325905477766327	3.006699999999995	44.752296476134646	13
51	3241682	162.0841	1.0946267502817326	4.436687641219358	161.77055000000001	162.86515	1.9145000000000039	3.0091500000000053	0.331829041677728	3.0135999999999967	44.36687641219361	13
52	3301954	165.0977	1.084329401064641	4.419345091343786	164.77970000000002	165.86405000000002	1.9183000000000163	3.002650000000017	0.33326667999733484	3.000599999999991	44.193450913437886	13
53	3361966	168.0983	1.0986824684347491	4.409092596791517	167.78230000000002	168.881	1.9035499999999956	3.0021999999999878	0.333016967214477	3.0028500000000236	44.09092596791517	13
54	3422023	171.10115000000002	1.0962892997519813	4.385165964568195	170.7845	171.88080000000002	1.8995999999999924	2.99584999999999	0.33318340080297176	3.001350000000002	43.851659645681984	13
55	3482050	174.10250000000002	1.0781838737624931	4.368328198292076	173.78040000000001	174.85855	1.902150000000006	2.9803500000000156	0.33541289327161966	2.9813999999999794	43.68328198292079	13
56	3541678	177.0839	1.099454478545813	4.342855302908482	176.76075	177.86020000000002	1.9090999999999951	3.0085499999999854	0.33217625271969087	3.01045000000002	43.4285530290848	13
57	3601887	180.09435000000002	1.077152159281494	4.344574542884004	179.76925	180.84640000000002	1.8889999999999816	2.966149999999999	0.33670033670033683	2.969999999999999	43.44574542884004	13
58	3661287	183.06435000000002	1.089851141094463	4.331521160011896	182.7354	183.82525	1.8980499999999836	2.9878999999999962	0.33427487422907975	2.9915499999999895	43.315211600119	13
59	3721118	186.0559	1.0971986331334338	4.326612903613821	185.7233	186.8205	1.8782999999999959	2.975500000000011	0.3353678985847483	2.9817999999999927	43.26612903613819	13
60	3780754	189.0377	1.094097232700605	4.272745463298854	188.69885000000002	189.79295000000002	1.8739999999999952	2.9680999999999926	0.3370748643273668	2.966700000000003	42.72745463298854	13
61	3840088	192.0044	1.0823445614556084	4.274834243488726	191.6669	192.74925000000002	1.8771999999999878	2.9595500000000072	0.3368818218568923	2.9684000000000026	42.7483424348873	13
62	3899456	194.9728	1.087059969158075	4.279736426189849	194.62650000000002	195.71355	1.8840999999999894	2.9711499999999944	0.3354128932716165	2.981400000000008	42.797364261898494	13
63	3959084	197.95420000000001	1.0656781355443412	4.254300420624311	197.59765000000002	198.66330000000002	1.8686500000000024	2.9343500000000233	0.3409827121764947	2.9326999999999828	42.54300420624311	13
64	4017738	200.8869	1.0881888823333197	4.2366370068550765	200.532	201.6202	1.84729999999999	2.9354999999999905	0.34005508892440334	2.940700000000021	42.36637006855076	13
65	4076552	203.82760000000002	1.1017477089684224	4.206740930131836	203.46745	204.56920000000002	1.8600999999999885	2.9618499999999983	0.33786066626123373	2.9598000000000013	42.06740930131838	13
66	4135748	206.78740000000002	1.0780637762526981	4.1736970555584065	206.42935	207.50740000000002	1.847750000000019	2.9258000000000095	0.34100015345007	2.9325499999999916	41.73697055558408	13
67	4194399	209.71995	1.0940349409608403	4.202116744585197	209.35515	210.44915	1.8756500000000074	2.969699999999989	0.3370180641682404	2.967199999999991	42.02116744585199	13
68	4253743	212.68715	1.084086756502418	4.16370432039578	212.3248	213.40890000000002	1.876950000000022	2.9610000000000127	0.3371714685503293	2.9658500000000174	41.63704320395781	13
69	4313060	215.65300000000002	1.0899506775535643	4.162595853386286	215.28585	216.3758	1.859199999999987	2.9491499999999746	0.338106266799655	2.957650000000001	41.62595853386287	13
70	4372213	218.61065000000002	1.0871296060276219	4.112061730909041	218.23495	219.3221	1.8377999999999872	2.924900000000008	0.3431237990667032	2.9144000000000005	41.120617309090406	13
71	4430501	221.52505000000002	1.1061618797030301	4.05540034465831	221.15985	222.26605	1.8483499999999822	2.954499999999996	0.33780360098638773	2.9602999999999895	40.55400344658309	13
72	4489707	224.48535	1.1037153483541682	4.069458244562263	224.11435	225.21805	1.8386500000000012	2.9423500000000047	0.33778078027360287	2.960499999999996	40.69458244562264	13
73	4548917	227.44585	1.0810173689599616	4.066253389965851	227.0567	228.13770000000002	1.8420500000000004	2.9230500000000177	0.3438848673464125	2.9079499999999996	40.66253389965854	13
74	4607076	230.3538	1.1033824609371368	4.017646407568911	229.97975000000002	231.08315000000002	1.8651499999999999	2.9685499999999934	0.3359255588961471	2.976850000000013	40.176464075689104	13
75	4666613	233.33065000000002	1.1004793432043867	4.054055769488862	232.94835	234.0488	1.8211500000000171	2.9216499999999996	0.34126198682728864	2.9302999999999884	40.54055769488866	13
76	4725219	236.26095	1.1174949270172045	3.979000454449526	235.87	236.9875	1.8214999999999861	2.938999999999993	0.3400782179901361	2.9405000000000143	39.79000454449529	13
77	4784029	239.20145000000002	1.1296080584655983	3.9615255690066533	238.809	239.9386	1.832049999999981	2.9616499999999917	0.3361909564632737	2.9744999999999773	39.61525569006651	13
78	4843519	242.17595	1.133397923001973	3.9408939310963476	241.77065000000002	242.90405	1.8115999999999985	2.9450000000000216	0.33980665001613836	2.9428500000000213	39.40893931096352	13
79	4902376	245.11880000000002	1.1204170880536084	3.9143205768310736	244.71560000000002	245.83605	1.8171000000000106	2.9375	0.3396912206804018	2.9438499999999976	39.143205768310736	13
80	4961253	248.06265000000002	1.1159195956595243	3.905999273345955	247.65315	248.76905000000002	1.8137499999999989	2.929699999999997	0.3413551800648586	2.9294999999999902	39.05999273345959	13
81	5019843	250.99215	1.115627858351823	3.9009279982551917	250.58280000000002	251.69845	1.7965499999999963	2.912149999999997	0.34059945504087114	2.936000000000007	39.00927998255191	13
82	5078563	253.92815000000002	1.132098504555365	3.8477668789779216	253.49495000000002	254.62705000000003	1.7956499999999949	2.927750000000003	0.34223720460651497	2.921949999999981	38.477668789779244	13
83	5137002	256.8501	1.1398799816973042	3.8304302727796085	256.4227	257.56260000000003	1.7837000000000103	2.9235499999999774	0.34110483857213625	2.9316499999999905	38.304302727796085	13
84	5195635	259.78175	1.1445329858821818	3.813325255690465	259.34625	260.49080000000004	1.8124500000000126	2.956950000000006	0.3376952300548747	2.961250000000007	38.133252556904665	13
85	5254860	262.743	1.1346953710983974	3.8091773153691904	262.3032	263.4379	1.7752499999999714	2.9098999999999933	0.34288261413705046	2.9164499999999975	38.09177315369194	13
86	5313189	265.65945	1.1371806633376051	3.766464041473469	265.2131	266.3503	1.8036000000000172	2.9408000000000243	0.33882225384562853	2.951400000000035	37.664640414734734	13
87	5372217	268.61085	1.1718604330587201	3.772587191041808	268.15395	269.3258	1.7775499999999624	2.9493999999999687	0.3384495625539452	2.9546499999999583	37.72587191041811	13
88	5431310	271.5655	1.144267231923854	3.70736595169425	271.1033	272.24760000000003	1.777750000000026	2.9220000000000255	0.34059365474020953	2.936050000000023	37.07365951694248	13
89	5490031	274.50155	1.1672685186859686	3.6762008151549423	274.02535	275.1926	1.773300000000006	2.9406000000000176	0.3410117819570646	2.932450000000017	36.7620081515494	13
90	5548680	277.434	1.1587846288907342	3.6605703018098623	276.96595	278.1247	1.764250000000004	2.9230499999999893	0.3385870761313069	2.9534499999999753	36.60570301809861	13
91	5607749	280.38745	1.1781199551878498	3.6627626347150724	279.88895	281.06710000000004	1.775950000000023	2.954049999999995	0.3399683829403829	2.9414500000000317	36.62762634715072	13
92	5666578	283.32890000000003	1.140083202289557	3.6392798907800525	282.843	283.98310000000004	1.7717000000000098	2.9117499999999836	0.3398066500161449	2.9428499999999644	36.39279890780051	13
93	5725435	286.27175	1.1823240979912226	3.558215182306519	285.75475	286.9371	1.766050000000007	2.948350000000005	0.33962776796630545	2.94440000000003	35.58215182306522	13
94	5784323	289.21615	1.1872896610532888	3.573397056353521	288.7031	289.8904	1.740949999999998	2.9282499999999914	0.339483645375384	2.9456500000000005	35.73397056353522	13
95	5843236	292.1618	1.175292476341082	3.5037002783920705	291.63135	292.80665	1.7402500000000032	2.915549999999996	0.3402691528999436	2.938850000000002	35.037002783920705	13
96	5902013	295.10065000000003	1.1532809096214827	3.4730496955191654	294.5469	295.7002	1.7298999999999864	2.8831500000000005	0.3494548504333228	2.86160000000001	34.73049695519167	13
97	5959245	297.96225000000004	1.2103207493590658	3.4413444464242566	297.43005	298.64035	1.726850000000013	2.937150000000031	0.3389945421878757	2.949899999999957	34.41344446424257	13
98	6018243	300.91215	1.1852466907483992	3.433221408479529	300.3672	301.55245	1.742149999999981	2.9273999999999774	0.3393799528261863	2.946550000000002	34.33221408479528	13
99	6077174	303.8587	1.200664052627096	3.404746262217653	303.29465	304.49530000000004	1.7195500000000266	2.9202000000000226	0.342988458438374	2.915549999999996	34.04746262217654	13
100	6135485	306.77425	1.2262883786495309	3.3376478083573353	306.2148	307.4411	1.730450000000019	2.956700000000012	0.3374274530975792	2.963600000000042	33.376478083573346	13
101	6194757	309.73785000000004	1.234113051365968	3.3667610365466167	309.17155	310.40565000000004	1.726699999999994	2.9608499999999935	0.3359707033546675	2.97645	33.66761036546619	13
102	6254286	312.71430000000004	1.2275378317976837	3.3256982956961636	312.1324	313.35990000000004	1.729349999999954	2.956899999999962	0.33641715727502464	2.972499999999968	33.256982956961636	13
103	6313736	315.6868	1.2306488031599205	3.296972853643023	315.08925	316.3199	1.7225500000000125	2.953200000000038	0.33912674862229547	2.948750000000018	32.96972853643025	13
104	6372711	318.63555	1.2266588011565154	3.2449208349109213	318.04245000000003	319.26910000000004	1.6885499999999638	2.9151999999999703	0.3391900142459822	2.9481999999999857	32.44920834910921	13
105	6431675	321.58375	1.2477234917480964	3.1442994457859896	320.95765	322.2054	1.71550000000002	2.963200000000029	0.340164980015307	2.9397500000000036	31.442994457859893	13
106	6490470	324.5235	1.2268590684208553	3.1818885377859587	323.92085000000003	325.14775000000003	1.7035999999999945	2.9304500000000075	0.3381634343878382	2.957150000000013	31.8188853778596	13
107	6549613	327.48065	1.2509120681996924	3.096270020648813	326.85135	328.10225	1.6970499999999902	2.947999999999979	0.3339121143315082	2.994799999999998	30.962700206488147	13
108	6609509	330.47545	1.2681060284612702	3.097052052946701	329.7993	331.06745	1.674350000000004	2.942450000000008	0.3361909564632737	2.9744999999999773	30.97052052946701	13
109	6668999	333.44995	1.2858539157221094	2.9559715587287236	332.74175	334.0276	1.6784999999999854	2.9643499999999676	0.3406574689150071	2.9354999999999905	29.559715587287247	13
110	6727709	336.38545	1.2796484623512254	2.9513515322993236	335.7061	336.98575	1.6624000000000478	2.9420500000000516	0.33759832551230307	2.962100000000021	29.513515322993253	13
111	6786951	339.34755	1.2877438547621016	2.96858067164656	338.64815000000004	339.9359	1.6815000000000282	2.969249999999988	0.3390232739477543	2.9496500000000196	29.685806716465613	13
112	6845944	342.29720000000003	1.2783180082772858	2.8837067143985813	341.61740000000003	342.89570000000003	1.6456499999999892	2.9239499999999907	0.3393281303020017	2.9470000000000027	28.837067143985813	13
113	6904884	345.24420000000003	1.3097332303258125	2.761094618821737	344.5414	345.85115	1.655399999999986	2.965149999999994	0.3340292275574138	2.9937499999999773	27.610946188217383	13
114	6964759	348.23795	1.3334669590678532	2.7551271620269375	347.50655	348.84000000000003	1.640549999999962	2.9739999999999895	0.33497470940944013	2.985299999999995	27.551271620269397	13
115	7024465	351.22325	1.3499276784259362	2.660074594464586	350.48055	351.83045000000004	1.6459999999999582	2.9959499999999935	0.3333611134261182	2.999750000000006	26.600745944645865	13
116	7084460	354.223	1.3289017341129483	2.7055564631604625	353.47650000000004	354.8054	1.634299999999996	2.963200000000029	0.3342637006334305	2.991649999999993	27.05556463160464	13
117	7144293	357.21465	1.392762870526826	2.5271511990666227	356.43965000000003	357.83245	1.6256999999999948	3.018449999999973	0.32914767210308576	3.0381500000000305	25.27151199066622	13
118	7205056	360.25280000000004	1.3757452406174038	2.5578842569793743	359.4581	360.83385000000004	1.6556999999999675	3.0314500000000066	0.32865006983814465	3.0427499999999554	25.578842569793743	13
119	7265911	363.29555	1.4206009616170545	2.4822435173175954	362.48955	363.91015000000004	1.5976	3.0182000000000357	0.31917270435032263	3.133100000000013	24.822435173175965	13
120	7328573	366.42865	1.501053352203127	2.104166092131745	365.50775000000004	367.00885	1.6279499999999985	3.1289999999999623	0.3258443441567932	3.0689500000000294	21.041660921317458	13
121	7389952	369.49760000000003	1.440231146980077	2.437185793671439	368.63675	370.077	1.6234499999999912	3.0636499999999955	0.3303764639807095	3.026849999999968	24.371857936714385	13
122	7450489	372.52445	1.469472527451301	2.132801605054926	371.7004	373.16990000000004	1.6003500000000486	3.0698000000000434	0.3190250594184183	3.13454999999999	21.328016050549262	13
123	7513180	375.659	1.4752846035448834	2.0938380914326373	374.77025000000003	376.2455	1.549950000000024	3.0252499999999714	0.32861766977209816	3.0430500000000507	20.938380914326384	13
124	7574041	378.70205000000004	1.5327305253800005	2.0228372491447963	377.7955	379.32820000000004	1.5570500000000038	3.089800000000025	0.32299741602067145	3.0960000000000036	20.22837249144797	13
125	7635961	381.79805000000005	1.5120758753669914	2.1934075689030372	380.88525000000004	382.39735	1.575999999999965	3.088049999999953	0.31373041145743896	3.187449999999956	21.934075689030394	13
126	7699710	384.9855	1.558251802943647	1.8390449366041928	383.9733	385.53155000000004	1.5033999999999992	3.061650000000043	0.3353678985847451	2.981800000000021	18.39044936604192	13
127	7759346	387.9673	1.6878308972786182	1.750275562708163	387.035	388.7228	1.5185999999999922	3.206449999999961	0.30503149450180833	3.278349999999989	17.50275562708164	13
128	7824913	391.24565	1.5519165794293397	1.9311979705105848	390.24145000000004	391.79335000000003	1.5199499999999944	3.0718500000000404	0.3263707571801544	3.0640000000000214	19.311979705105845	13
129	7886193	394.30965000000003	1.598106449380098	1.6094402406571415	393.3133	394.9114	1.4976499999999646	3.0957499999999527	0.3284773432752467	3.044350000000008	16.094402406571426	13
130	7947080	397.35400000000004	1.5434809070704505	2.1901655408489056	396.40905000000004	397.95250000000004	1.5209999999999582	3.0645000000000095	0.33306133324452214	3.0024499999999534	21.90165540848905	13
131	8007129	400.35645	1.6725575389398728	1.1546550225095356	399.47355000000005	401.14610000000005	1.423150000000021	3.095700000000022	0.32624298577580535	3.0652000000000044	11.546550225095366	13
132	8068433	403.42165	1.46583697061399	2.5780663114970928	402.56925	404.0351	1.5097000000000094	2.9755499999999984	0.3550695048555755	2.81635	25.78066311497093	13
133	8124760	406.238	1.6480178286002485	1.1177792777260969	405.54475	407.19280000000003	1.45739999999995	3.1053999999999746	0.3095160716220159	3.230850000000032	11.177792777260974	13
134	8189377	409.46885000000003	1.499059543227032	2.4658724646905625	408.65020000000004	410.14925	1.533200000000022	3.032250000000033	0.3371373666200327	2.9661499999999705	24.65872464690562	13
135	8248700	412.435	1.6629298670722639	1.094692149115465	411.68240000000003	413.34535	1.397450000000049	3.0604000000000156	0.3174351241964895	3.150250000000028	10.85565942940132	13
136	8311705	415.58525000000003	1.564404838917032	2.205196596208779	414.74285000000003	416.30725	1.5404500000000212	3.104849999999999	0.3450119891666273	2.8984499999999684	22.051965962087785	13
137	8369674	418.4837	1.6595349787206854	1.1233504945959272	417.84765000000004	419.5072	1.3879499999999894	3.0474499999999694	0.3127638945360107	3.197300000000041	11.233504945959268	13
138	8433620	421.68100000000004	1.5662721396290697	2.2181535819946703	420.89515	422.4614	4.453300000000013	6.019600000000025	0.162866449511401	6.139999999999987	22.181535819946717	13
139	8556420	427.821	1.6279693099362778	1.9964260766806454	426.91470000000004	428.5427	1.4542999999999893	3.0822499999999877	0.34993176330615255	2.8577000000000226	19.964260766806447	13
140	8613574	430.67870000000005	1.6380488096888177	1.0965006092788592	429.99695	431.63500000000005	1.3536499999999592	2.9916999999999803	0.319769765768652	3.127249999999947	10.546874966713832	13
141	8676119	433.80595	1.675011966690887	1.6920156648301425	432.9887	434.6637	1.427250000000015	3.102300000000014	0.34355996839248054	2.9107000000000203	16.920156648301425	13
142	8734333	436.71665	1.6961612820319831	1.0920188445993375	436.09095	437.7871	1.3464999999999918	3.0426499999999805	0.30607716205255203	3.267150000000015	10.761855384628598	13
143	8799676	439.98380000000003	1.5667527543893085	1.979509872159504	439.1336	440.70035	4.4801499999999805	6.046899999999994	0.16554235815089177	6.040750000000004	19.795098721595057	13
144	8920491	446.02455000000003	1.5984527912138962	1.5486384722227395	445.18055000000004	446.779	1.3862000000000307	2.9846500000000447	0.3704115272067257	2.699700000000007	15.486384722227395	13
145	8974485	448.72425000000004	1.6035834108061158	1.0925773252489392	448.1652	449.7688	1.274850000000015	2.8784499999999866	0.3269202478055471	3.0588500000000067	10.849090932949665	13
146	9035662	451.78310000000005	1.6186518213659526	1.1388986092404192	451.0436	452.66225000000003	1.2974499999999694	2.9160999999999717	0.35409510994653326	2.824099999999987	11.316096550740106	13
147	9092144	454.60720000000003	1.7593641712506303	1.130350359289908	453.9597	455.71905000000004	1.3123999999999683	3.0717500000000086	0.3156964263164548	3.167599999999993	11.112112073969337	13
148	9155496	457.7748	1.565648568769172	1.2574995293615494	457.0315	458.59715	1.3636000000000195	2.9292500000000246	0.3569197822789366	2.80174999999997	12.574995293615492	13
149	9211531	460.57655	1.7087163410031239	1.0625461349174365	459.96070000000003	461.6694	1.3273000000000366	3.0360000000000014	0.3289311382661997	3.0401500000000397	10.465565738771211	13
150	9272334	463.61670000000004	1.5845498514219187	1.1226620228222863	462.99670000000003	464.58125	1.3306499999999915	2.9151999999999703	0.3419095649200833	2.9247499999999604	10.737232867408723	13
151	9330829	466.54145	1.5999860357922502	1.2196552109132615	465.91195000000005	467.5119	1.3723999999999705	2.9723999999999933	0.3287148891408983	3.042150000000049	12.196552109132615	13
152	9391672	469.58360000000005	1.6758690086448567	1.077336255788687	468.88435000000004	470.5602	4.239350000000002	5.9152500000000146	0.1709284835224948	5.850399999999979	10.546053366492153	13
153	9508680	475.434	1.5731475560963155	1.1136403133156154	474.7996	476.3727	1.346900000000005	2.9200500000000034	0.3497481813094588	2.859199999999987	10.541186495370212	13
154	9565864	478.2932	1.623349914003443	1.1166778844578502	477.71965	479.343	1.3625000000000114	2.9858500000000276	0.3317905074735787	3.0139500000000226	10.724791944021604	13
155	9626143	481.30715000000004	1.7220382075410336	1.1047989765972765	480.70550000000003	482.4275	1.2732000000000312	2.9952499999999986	0.3335612668656912	2.997950000000003	10.975100224308663	13
156	9686102	484.30510000000004	1.7145324645721354	1.0812489822566356	483.70070000000004	485.41525	4.17289999999997	5.887399999999957	0.17032873445750354	5.870999999999981	10.737575644392127	13
157	9803522	490.1761	1.5953587864240633	1.255941765409549	489.5881	491.18350000000004	4.3197999999999865	5.91515000000004	0.1689831439313925	5.917750000000012	12.401929354483988	13
158	9921877	496.09385000000003	1.5637128566880711	1.0736023095501963	495.50325000000004	497.06695	7.263599999999997	8.82729999999998	0.11405824954804424	8.767449999999997	10.303499799292492	13
159	10097226	504.8613	1.6136395440571942	1.269170660869463	504.3306	505.94425	4.130749999999978	5.744399999999985	0.17176818166202903	5.821799999999996	12.691706608694634	13
160	10213662	510.6831	1.654758630000148	1.1959447206027907	510.07495	511.72975	4.395500000000027	6.050250000000062	0.16699090734509436	5.988350000000025	11.284680740263205	13
161	10333429	516.67145	1.6865276428408922	1.0696626065728818	516.12525	517.8117500000001	4.32224999999994	6.008799999999951	0.1640864079024024	6.094349999999963	10.69662606572882	13
162	10455316	522.7658	1.6465138019368053	1.1413068183609258	522.134	523.7805000000001	13.148149999999987	14.794650000000047	0.06786885023380837	14.73429999999996	11.413068183609266	13
163	10750002	537.5001	1.6198111773038284	1.0354062227870227	536.9286500000001	538.5485					10.183332602444246	13
0	60272	3.0136000000000003	1.3812054843821555	1.8860921205056158	2.5448	3.926	1.5087000000000002	2.8899500000000002	0.3623582273435519	2.7596999999999996	18.86092120505617	14
1	115466	5.7733	1.0398015458750036	4.162529227841468	5.43475	6.474550000000001	1.7310500000000006	2.7708500000000003	0.3676403007297658	2.7200500000000014	41.62529227841469	14
2	169867	8.493350000000001	1.0490479562330148	4.553992605981286	8.20555	9.2546	1.7718000000000007	2.82085	0.3539384501035272	2.8253499999999985	45.53992605981287	14
3	226374	11.3187	1.0416124899071235	4.624449310352816	11.02645	12.068050000000001	1.7609499999999993	2.80255	0.3577433549171823	2.795300000000001	46.24449310352819	14
4	282280	14.114	1.0334646479568736	4.590007613006982	13.82895	14.862400000000001	1.8055500000000002	2.8390000000000004	0.3529889337969254	2.8329500000000003	45.90007613006981	14
5	338939	16.94695	1.045635233918787	4.616124943741156	16.66795	17.7136	1.796800000000001	2.8424000000000014	0.35114825479317374	2.8477999999999994	46.16124943741155	14
6	395895	19.79475	1.0388235166806203	4.598527816962651	19.510350000000003	20.54915	1.8124000000000002	2.8511999999999986	0.35048366746109616	2.853200000000001	45.98527816962651	14
7	452959	22.64795	1.0395398093910044	4.587145384813063	22.361600000000003	23.4011	1.805500000000002	2.8450500000000005	0.3503547341683454	2.8542500000000004	45.87145384813063	14
8	510044	25.502200000000002	1.0205936652619014	4.575524630800722	25.20665	26.2272	1.7876000000000012	2.8081999999999994	0.35562510001955944	2.8119499999999995	45.75524630800723	14
9	566283	28.31415	1.0223526510258438	4.54422873419891	28.014850000000003	29.037200000000002	1.8211499999999994	2.8435500000000005	0.3518339343829712	2.84225	45.44228734198913	14
10	623128	31.1564	1.0245631017468755	4.549684971856962	30.858400000000003	31.88295	1.8079999999999998	2.8325999999999993	0.3529391003582333	2.8333499999999994	45.496849718569656	14
11	679795	33.98975	1.0226810732170124	4.527684090943048	33.691	34.71365	1.8109000000000037	2.833600000000004	0.3536317985713271	2.8278000000000034	45.27684090943049	14
12	736351	36.817550000000004	1.0305699750155735	4.545022396038448	36.524550000000005	37.5551	1.8149999999999977	2.845549999999996	0.34981547233834187	2.8586499999999972	45.45022396038448	14
13	793524	39.6762	1.0249150589401486	4.5002086689016	39.37015	40.395050000000005	1.7968499999999992	2.8217500000000015	0.35531552018192164	2.814399999999999	45.00208668901601	14
14	849812	42.4906	1.0059413287894277	4.53707240798267	42.191900000000004	43.19785	1.803049999999999	2.8089999999999975	0.35498757543485976	2.817	45.37072407982674	14
15	906152	45.3076	1.0126444909417827	4.453656804147215	45.0009	46.01355	1.7989999999999995	2.81165	0.35651894898213793	2.8049000000000035	44.53656804147213	14
16	962250	48.112500000000004	1.0190510429759976	4.491832591379463	47.8125	48.83155	1.8049500000000052	2.824000000000005	0.3543962859269235	2.8217	44.91832591379463	14
17	1018684	50.934200000000004	1.003561786983203	4.479632114023005	50.636500000000005	51.640100000000004	1.805250000000001	2.808799999999998	0.35587821847363826	2.8099500000000006	44.79632114023007	14
18	1074883	53.744150000000005	0.9838111706072931	4.50263362202557	53.4453	54.42915	1.8093000000000004	2.7931000000000026	0.35820467815309687	2.7916999999999987	45.02633622025571	14
19	1130717	56.53585	0.9925905186729622	4.445247460675354	56.238400000000006	57.231	1.8002499999999984	2.7928499999999943	0.35816618911174763	2.7920000000000016	44.45247460675357	14
20	1186557	59.327850000000005	1.0249693602435523	4.438668366710807	59.0313	60.056250000000006	1.824549999999995	2.8495500000000007	0.34994400895856687	2.857599999999998	44.38668366710811	14
21	1243709	62.18545	1.0189950425294227	4.437099690297771	61.8808	62.899800000000006	1.8192000000000021	2.838150000000006	0.35272124440055064	2.835099999999997	44.37099690297775	14
22	1300411	65.02055	1.0140898110830225	4.432990780532357	64.71900000000001	65.73305	1.828249999999997	2.842349999999996	0.35024429539603763	2.855150000000009	44.32990780532359	14
23	1357514	67.87570000000001	1.0119207012907485	4.390443387570414	67.5613	68.57325	1.8301000000000016	2.8419999999999987	0.3513579986648405	2.8460999999999927	43.90443387570416	14
24	1414436	70.7218	0.9994260670588935	4.401937389391335	70.4033	71.40275	1.8068499999999972	2.8062500000000057	0.35723854603911753	2.7992500000000007	44.01937389391337	14
25	1470421	73.52105	0.9915253333872301	4.349045272389326	73.20955000000001	74.2011	1.8416999999999888	2.833199999999991	0.35241669750312676	2.8375500000000073	43.4904527238933	14
26	1527172	76.35860000000001	1.012301269069803	4.341772615157609	76.04275	77.05505000000001	1.8305500000000023	2.8428500000000128	0.3513641713954439	2.846049999999991	43.4177261515761	14
27	1584093	79.20465	1.0257949734442868	4.3030530163836005	78.88565	79.9114	1.8393999999999977	2.8651999999999873	0.34883315310286983	2.8667000000000087	43.03053016383602	14
28	1641427	82.07135000000001	1.0095677417153492	4.3343255204722695	81.75085	82.7604	1.8079500000000053	2.8175500000000113	0.3529391003582337	2.833349999999996	43.34325520472274	14
29	1698094	84.9047	1.0030063850304463	4.265041833906217	84.56840000000001	85.5714	1.8174999999999955	2.8204999999999956	0.3547860640034055	2.8186000000000035	42.65041833906216	14
30	1754466	87.72330000000001	1.0110643261600518	4.269155055578089	87.38885	88.39995	1.8044000000000011	2.8154499999999985	0.35537865595792445	2.8138999999999896	42.691550555780935	14
31	1810744	90.5372	1.0000016322989018	4.234085247917221	90.20435	91.20435	1.8216500000000053	2.8216500000000053	0.35502538431497704	2.8167000000000115	42.340852479172206	14
32	1867078	93.35390000000001	1.0046763434210677	4.264314138351153	93.02595000000001	94.03065000000001	1.8318000000000012	2.8364499999999992	0.35249744439352815	2.8369	42.64314138351155	14
33	1923816	96.19080000000001	0.9881069666967961	4.25929716935363	95.86240000000001	96.85050000000001	1.7902999999999878	2.7783999999999907	0.35844221015466765	2.7898500000000013	42.59297169353632	14
34	1979613	98.98065000000001	0.9910440097950399	4.201603560686735	98.6408	99.63185	1.8087500000000034	2.7998000000000047	0.3574045283153737	2.79795	42.01603560686738	14
35	2035572	101.77860000000001	0.9935742540880456	4.261863342399572	101.4406	102.4342	1.8104000000000013	2.8039500000000004	0.35629030534079265	2.806699999999992	42.618633423995696	14
36	2091706	104.5853	1.000986616874882	4.235807886757435	104.24455	105.24555000000001	1.8025499999999965	2.8035500000000013	0.35385704175513	2.8260000000000076	42.358078867574335	14
37	2148226	107.41130000000001	1.0133400479820092	4.147854385892785	107.0481	108.06145000000001	1.7972499999999911	2.8105999999999938	0.3568497305784549	2.8022999999999882	41.47854385892783	14
38	2204272	110.2136	0.9999397056682036	4.188630185136574	109.8587	110.85865000000001	1.8208999999999946	2.820850000000007	0.35454078105333925	2.8205500000000114	41.88630185136576	14
39	2260683	113.03415000000001	1.0097934162301943	4.121702621852428	112.67955	113.68935	1.7978499999999968	2.8075999999999937	0.35663974036626894	2.8039500000000004	41.21702621852428	14
40	2316762	115.83810000000001	1.0009222159416182	4.105758678575455	115.48715	116.48805	1.7968500000000063	2.7977500000000077	0.3550253843149789	2.8166999999999973	41.057586785754566	14
41	2373096	118.65480000000001	1.007591883771075	4.065639426386454	118.28490000000001	119.2925	1.8084500000000077	2.8160000000000025	0.3541766278843267	2.823449999999994	40.65639426386455	14
42	2429565	121.47825	1.015810364860343	4.079631226504567	121.10090000000001	122.11670000000001	1.8156499999999909	2.8314499999999896	0.353788187012436	2.8265499999999975	40.796312265045714	14
43	2486096	124.3048	0.9987623025163775	4.065055223359273	123.93235	124.93115	1.7874500000000069	2.786200000000008	0.3592792857527783	2.783350000000013	40.65055223359275	14
44	2541763	127.08815000000001	0.9996986597538461	4.0079041805613755	126.71855000000001	127.71825000000001	1.8196999999999832	2.8193999999999875	0.3544905085166367	2.820949999999982	39.9787207933357	14
45	2598182	129.9091	1.009386020040838	4.004367035366073	129.53795	130.54735	1.8034999999999854	2.8128499999999974	0.3548993860240619	2.817700000000002	40.04367035366077	14
46	2654536	132.7268	1.003628690056107	4.026583531487155	132.35085	133.35445	1.7890999999999906	2.7927500000000123	0.35576427059430216	2.8108500000000163	40.26583531487155	14
47	2710753	135.53765	1.0118761943182444	3.962836888476403	135.14355	136.15545	1.7909999999999968	2.8028500000000065	0.3581854325984585	2.7918499999999824	39.628368884764036	14
48	2766590	138.3295	0.9993592462604866	3.9605233784238933	137.9464	138.94575	1.7697500000000161	2.7691000000000088	0.3602629919841463	2.7757500000000164	39.60523378423895	14
49	2822105	141.10525	1.0024616396442987	3.9281715372526307	140.71550000000002	141.71795	1.7938000000000045	2.7962499999999864	0.35900841874741996	2.7854499999999973	39.28171537252632	14
50	2877814	143.8907	0.9966224774959498	3.980068294714499	143.51175	144.5084	1.7925500000000056	2.7891500000000065	0.35703447167824093	2.800849999999997	39.800682947145035	14
51	2933831	146.69155	0.9811892368002563	3.9571274779974956	146.30095	147.28215	1.7632499999999993	2.7444500000000005	0.36409313502393736	2.7465500000000134	39.57127477997498	14
52	2988762	149.43810000000002	1.007749528435315	3.8862556027143853	149.04535	150.0531	1.7980500000000177	2.805800000000005	0.35532814554241166	2.8142999999999745	38.86255602714384	14
53	3045048	152.2524	1.0046478434010175	3.921890141555309	151.85115000000002	152.85580000000002	1.7814499999999782	2.7860999999999763	0.35947947372204997	2.781800000000004	39.21890141555308	14
54	3100684	155.0342	1.027283715802105	3.867499177386428	154.63725	155.66455000000002	1.784749999999974	2.8120499999999993	0.35386330260620247	2.825950000000006	38.67499177386427	14
55	3157203	157.86015	1.0235446139760782	3.8447390199730336	157.4493	158.47285	1.7940000000000111	2.8175500000000113	0.35499387635563395	2.8169499999999914	38.44739019973036	14
56	3213542	160.6771	1.0205041229224998	3.874287203745972	160.26685	161.28735	1.7666499999999985	2.787149999999997	0.35519562398990945	2.8153500000000236	38.742872037459705	14
57	3269849	163.49245000000002	1.0220508571358164	3.7842109860522655	163.054	164.07605	1.7790999999999997	2.801150000000007	0.357525920629246	2.796999999999997	37.84210986052269	14
58	3325789	166.28945000000002	1.0204916685891572	3.7780576154492564	165.85515	166.87565	1.7700499999999977	2.790549999999996	0.35841651583305223	2.7900499999999795	37.78057615449261	14
59	3381590	169.0795	1.0208906264505582	3.754083042669336	168.64575000000002	169.66665	1.7617999999999938	2.7827000000000055	0.35973811065543987	2.779800000000023	37.54083042669335	14
60	3437186	171.85930000000002	1.0224729013459524	3.714240054942408	171.4284	172.45085	1.7664499999999919	2.788899999999984	0.3529328721677158	2.8333999999999833	37.14240054942407	14
61	3493854	174.6927	1.050136612177943	3.6426445794104367	174.21735	175.26745	1.7684500000000014	2.8186000000000035	0.355277649483069	2.814700000000016	36.426445794104396	14
62	3550148	177.50740000000002	1.0518481454655062	3.668619594662921	177.03595	178.08780000000002	1.7624000000000137	2.8142500000000155	0.35405749893782784	2.824399999999997	36.68619594662921	14
63	3606636	180.33180000000002	1.0373287034402834	3.5978562074171023	179.8502	180.88750000000002	1.7468999999999824	2.784249999999986	0.3604253018561917	2.774499999999989	35.97856207417104	14
64	3662126	183.1063	1.036115756549663	3.6110395055843654	182.6344	183.6705	1.7393000000000143	2.775400000000019	0.3620826996886097	2.761799999999994	36.11039505584364	14
65	3717362	185.8681	1.036063121303916	3.615749560890336	185.40985	186.44590000000002	1.7761000000000138	2.8121500000000026	0.3541327289468086	2.8238000000000056	36.15749560890339	14
66	3773838	188.6919	1.0339715986256022	3.657659692501369	188.222	189.25595	1.7711000000000183	2.8050499999999943	0.35351303579319315	2.8287500000000136	36.5765969250137	14
67	3830413	191.52065000000002	1.0559310038288123	3.529659073760044	191.02700000000002	192.08295	1.7517500000000155	2.8076499999999953	0.35353803185377936	2.8285499999999786	35.296590737600454	14
68	3886984	194.3492	1.0615213950872888	3.4800267626472277	193.8347	194.89620000000002	1.7770000000000152	2.8385000000000105	0.3535942859163388	2.8281000000000063	34.80026762647228	14
69	3943546	197.1773	1.0630713121312205	3.4977144899562127	196.67315000000002	197.73625	1.7790000000000248	2.8420500000000004	0.35129011293976997	2.846650000000011	34.97714489956212	14
70	4000479	200.02395	1.0668728565986734	3.458515995405822	199.51525	200.5821	1.7494000000000085	2.816299999999984	0.35310111050299137	2.8320500000000095	34.585159954058234	14
71	4057120	202.85600000000002	1.072715006324649	3.4107788113226967	202.33155000000002	203.40425000000002	1.7723000000000013	2.8450500000000147	0.3521126760563411	2.839999999999975	33.99742310078527	14
72	4113920	205.696	1.0821865256848513	3.4260803832921027	205.17655000000002	206.25875000000002	1.7330499999999915	2.815199999999976	0.3514938488576451	2.844999999999999	34.19073590521465	14
73	4170820	208.541	1.099747533663339	3.316570696357651	207.99175	209.0915	1.742350000000016	2.8421000000000163	0.3513271382647951	2.846350000000001	33.165706963576525	14
74	4227747	211.38735	1.0923739542099182	3.2976471346655707	210.8339	211.92625	1.710250000000002	2.80265	0.3541515414445823	2.823650000000015	32.97647134665572	14
75	4284220	214.211	1.1238655751503073	3.24122375170953	213.63655	214.7604	1.7475500000000181	2.87145000000001	0.34965034965035147	2.859999999999985	32.4122375170953	14
76	4341420	217.071	1.103226332772337	3.295636440699731	216.50795000000002	217.6112	1.7394999999999925	2.8426999999999794	0.34910715844228324	2.864450000000005	32.956364406997324	14
77	4398709	219.93545	1.1215161967629101	3.2051163808375875	219.35070000000002	220.47220000000002	1.7211499999999944	2.8427000000000078	0.35004813161809684	2.8567500000000052	32.05116380837589	14
78	4455844	222.7922	1.126810126371775	3.199328839829967	222.19335	223.32015	1.7134499999999946	2.8402499999999975	0.3511174312248731	2.8480500000000006	31.99328839829966	14
79	4512805	225.64025	1.1361460642817431	3.053252191686571	225.03365000000002	226.16975000000002	1.6924999999999955	2.8286500000000103	0.35234840209999685	2.838099999999997	30.53252191686571	14
80	4569567	228.47835	1.1553654993858655	3.115389034579053	227.8623	229.01765	1.735449999999986	2.8907999999999845	0.3507233669443235	2.851249999999993	31.153890345790533	14
81	4626592	231.3296	1.154658678121632	3.0656268040831307	230.75310000000002	231.90775000000002	1.6929499999999962	2.847650000000016	0.34673462665349053	2.884050000000002	30.6562680408313	14
82	4684273	234.21365	1.1426582869464532	3.0732703843224733	233.60075	234.7434	1.7019999999999982	2.8446500000000015	0.354082572055801	2.824200000000019	30.65778966505051	14
83	4740757	237.03785000000002	1.1323364473230206	3.0701227544363263	236.4454	237.57770000000002	1.7091999999999814	2.841549999999984	0.34772328181233547	2.8758499999999856	30.49026825629293	14
84	4798274	239.9137	1.1480007794185076	3.1370374267671473	239.28695000000002	240.43495000000001	1.689799999999991	2.837850000000003	0.3507971866065632	2.8506500000000017	31.370374267671494	14
85	4855287	242.76435	1.1710915665680544	2.9932413572583982	242.12475	243.29585	1.7092499999999973	2.8803000000000054	0.34690302325984623	2.8826500000000124	29.77009008724276	14
86	4912940	245.64700000000002	1.1671740228286014	2.9949087533373984	245.0051	246.17225000000002	1.7012499999999875	2.8684499999999957	0.34689700627883585	2.8827	29.949087533373977	14
87	4970594	248.52970000000002	1.1913740705776028	3.005203690135083	247.8735	249.06490000000002	1.6332000000000164	2.8245500000000163	0.3466384734041631	2.88485	29.947702496983055	14
88	5028291	251.41455000000002	1.2410000424670522	2.7962964056742408	250.69805000000002	251.93905	1.6993500000000097	2.940349999999995	0.34397358282884005	2.907199999999989	27.894549530959793	14
89	5086435	254.32175	1.1984057710301133	2.975428089397468	253.63840000000002	254.8368	1.7165999999999997	2.914999999999992	0.3436012850688069	2.910349999999994	29.7542808939747	14
90	5144642	257.2321	1.2383656468336006	2.8678962661730303	256.55345	257.7918	1.6437500000000114	2.882150000000024	0.33847247372607325	2.9544500000000085	28.678962661730313	14
91	5203731	260.18655	1.2679528958231676	2.804303420091987	259.4356	260.70355	1.6635499999999865	2.9314999999999714	0.3426711213912447	2.91825	28.043034200919877	14
92	5262096	263.1048	1.2652311572196895	2.748953367301862	262.36705	263.6323	1.6569499999999948	2.922149999999988	0.3389256058295231	2.950499999999977	27.276905884081312	14
93	5321106	266.0553	1.2648459349281156	2.749247512908365	265.28925000000004	266.5541	1.638249999999971	2.903099999999995	0.33623051964426715	2.9741500000000087	27.492475129083672	14
94	5380589	269.02945	1.3107028806658463	2.5594074234317894	268.1923	269.503	1.6555500000000052	2.9662500000000023	0.34318267613850706	2.9139000000000124	25.485238342579194	14
95	5438867	271.94335	1.301772924620472	2.7539585775256583	271.15860000000004	272.46035	1.6410999999999945	2.9429000000000087	0.3291639236339685	3.038000000000011	27.539585775256576	14
96	5499627	274.98135	1.3634638360136189	2.490351339481414	274.10145	275.46495	1.673249999999996	3.036699999999996	0.3348176917668347	2.986699999999985	24.454882195735017	14
97	5559361	277.96805	1.3182355337538758	2.694720519254055	277.13815	278.45640000000003	1.6379500000000462	2.9561500000000365	0.3300820253833046	3.029550000000029	26.947205192540544	14
98	5619952	280.99760000000003	1.3723579086600803	2.3977995522673616	280.09430000000003	281.46665	1.5787000000000262	2.9510500000000093	0.33453207326252743	2.9892499999999695	23.60720366927385	14
99	5679737	283.98685	1.4441566404522397	2.3699774766086215	283.04535000000004	284.48955	1.5846500000000106	3.0287999999999897	0.32187459765675075	3.106800000000021	23.699774766086204	14
100	5741873	287.09365	1.4849696892995388	2.2833584589063918	286.07415000000003	287.55915	1.6005999999999858	3.085549999999955	0.32972286792950567	3.0328499999999963	22.600530360448325	14
101	5802530	290.1265	1.5042623742124532	2.2882523517819813	289.15975000000003	290.664	1.5241000000000327	3.028350000000046	0.32519796426074626	3.075049999999976	22.708772182914227	14
102	5864031	293.20155	1.5954705849562771	2.066088507642462	292.1881	293.78355	1.5867000000000075	3.182199999999966	0.31432702583768185	3.181399999999997	20.41502190503487	14
103	5927659	296.38295	1.5023252960896585	2.322356810839093	295.37025	296.87260000000003	1.5564500000000407	3.058750000000032	0.31647572631179005	3.1598000000000184	23.22356810839095	14
104	5990855	299.54275	1.6139472525166814	2.0124073467396535	298.42900000000003	300.04295	1.5654499999999985	3.179399999999987	0.32299219973837723	3.096049999999991	19.706820751123672	14
105	6052776	302.6388	1.5818357526865323	2.179671759007423	301.60845	303.19025	1.560200000000009	3.1420499999999834	0.3207081235367664	3.1181000000000267	21.487679305560647	14
106	6115138	305.75690000000003	1.59074916380262	2.1385874963413833	304.75045	306.3412	1.5545999999999935	3.1453500000000076	0.3025443983904649	3.3052999999999884	21.004108283551375	14
107	6181244	309.0622	1.6072204937763512	1.986982682886044	307.89585	309.50305000000003	1.5274499999999875	3.1347000000000094	0.33721126285617714	2.96550000000002	19.414601207429016	14
108	6240554	312.02770000000004	1.557728425668506	2.384740986008893	311.03055	312.58825	1.5455499999999915	3.10329999999999	0.3050035837921123	3.2786499999999705	23.726756557219307	14
109	6306127	315.30635	1.7168990304402543	1.6125973518320649	314.1338	315.8507	1.4261000000000195	3.143000000000029	0.3105734739195917	3.2198500000000085	15.504823579692975	14
110	6370524	318.5262	1.8542627342206892	1.9343642030286645	317.27680000000004	319.1311	1.5647000000000162	3.4189499999999953	0.2914177473408155	3.4314999999999714	18.705225142279787	14
111	6439154	321.9577	1.7329193344270346	1.9537069007210022	320.69575000000003	322.4287	1.44440000000003	3.1773000000000025	0.30049882805456835	3.3278000000000247	19.098084040836806	14
112	6505710	325.2855	2.051887044920633	1.3651371958308172	323.87305000000003	325.92495	1.4310499999999706	3.4828999999999724	0.2846934563209084	3.5125499999999756	12.468267844272711	14
113	6575961	328.79805	1.9685798916931732	2.1438547177613145	327.35595	329.32455	5.017100000000028	6.985650000000021	0.15357680375955926	6.511400000000038	20.879176094085793	14
114	6706189	335.30945	1.5385701151212212	2.6695737689409036	334.3416	335.8802	4.903950000000009	6.4424999999999955	0.14793118241394068	6.759900000000016	26.373970818618588	14
115	6841387	342.06935000000004	1.804987110493984	2.353831099424575	340.78415	342.58915	7.654949999999985	9.459949999999992	0.11303841610571379	8.84654999999998	22.590126388175936	14
116	7018318	350.9159	1.3374423146881165	3.2152658784017554	350.24405	351.5815	7.45859999999999	8.79604999999998	0.10869565217391318	9.199999999999989	32.019819080141936	14
117	7202318	360.1159	1.7006632447298151	2.889424729981318	359.0401	360.74080000000004	6.895850000000053	8.596500000000049	0.11444397395255121	8.737900000000025	28.56096656999162	14
118	7377076	368.85380000000004	1.8356832895865198	2.6510445355608496	367.63660000000004	369.4723	7.253999999999962	9.08964999999995	0.11034300121929062	9.062649999999962	25.950667315681777	14
119	7558329	377.91645	1.820162441583816	2.655400849385252	376.72630000000004	378.54645	9.420600000000036	11.240800000000036	0.08318221896887293	12.021800000000042	25.31544309382918	14
120	7798765	389.93825000000004	2.5948065185233484	2.2537602665553678	387.9671	390.56190000000004	9.563500000000033	12.158299999999997	0.09003209644238179	11.10714999999999	21.215374323071437	14
121	8020908	401.04540000000003	1.6472167753766758	2.6379169433266725	400.1254	401.7726	25.553600000000017	27.200850000000003	0.03647039515673156	27.41949999999997	25.60016961432065	14
122	8569298	428.4649	1.8193687581299804	2.034069551749333	427.32620000000003	429.1456					18.898308292966632	14
0	59583	2.97915	1.4391886720204647	1.5367694595574495	2.48685	3.92605	1.5090000000000003	2.9482000000000004	0.35807000268552497	2.7927500000000003	14.924245311828322	15
1	115438	5.7719000000000005	0.993614421061179	4.588766615586302	5.4351	6.4287	1.769800000000001	2.7634500000000006	0.36298958219899097	2.7548999999999992	45.887666155863	15
2	170536	8.5268	0.9975543141397765	4.85771963034923	8.198550000000001	9.196100000000001	1.7768500000000014	2.7744	0.3601332493022416	2.7767500000000016	48.57719630349233	15
3	226071	11.303550000000001	1.01802014912343	4.82884745001968	10.97295	11.99095	1.8000000000000007	2.8180499999999995	0.35735344042024775	2.7983499999999992	48.288474500196784	15
4	282038	14.1019	0.9935461958352971	4.841961365994742	13.79095	14.784500000000001	1.8002499999999984	2.793799999999999	0.35531552018192164	2.814399999999999	48.41961365994745	15
5	338326	16.9163	1.002968820961137	4.814721757494233	16.58475	17.58775	1.8047000000000004	2.8076500000000024	0.356868832860482	2.802150000000001	48.14721757494233	15
6	394369	19.71845	0.9920968885042356	4.805504598093236	19.39245	20.38455	1.8389999999999986	2.8310999999999993	0.3525595825694541	2.836400000000001	48.055045980932405	15
7	451097	22.554850000000002	1.01045391855528	4.8593093855403495	22.22355	23.234	1.8133499999999998	2.8237999999999985	0.3530450132391881	2.8324999999999996	48.59309385540351	15
8	507747	25.38735	0.9928127965199413	4.784001068534714	25.0473	26.040100000000002	1.8047000000000004	2.797500000000003	0.3576026319553714	2.7963999999999984	47.84001068534714	15
9	563675	28.18375	0.9941416024935606	4.777602048625816	27.844800000000003	28.83895	1.814	2.8081499999999977	0.35576427059430393	2.810850000000002	47.77602048625816	15
10	619892	30.994600000000002	0.9988186903280497	4.764678203087378	30.653000000000002	31.6518	1.8148499999999999	2.8137000000000008	0.3549497746068932	2.8172999999999995	47.6467820308738	15
11	676238	33.8119	0.9849073576055352	4.718029613520329	33.46665	34.451550000000005	1.8165499999999994	2.8014500000000027	0.3576026319553714	2.7963999999999984	47.180296135203335	15
12	732166	36.6083	0.976991013465199	4.74327367228571	36.268100000000004	37.2451	1.8072500000000034	2.7841999999999985	0.35819184755354944	2.791800000000002	47.4327367228571	15
13	788002	39.4001	0.9748869179478556	4.714614796945476	39.052350000000004	40.0272	1.8277500000000018	2.80265	0.3604512850088315	2.7742999999999967	47.14614796945478	15
14	843488	42.1744	0.9779368179272628	4.7372162051705615	41.85495	42.8329	1.8218999999999994	2.7997999999999976	0.35795464714620573	2.7936500000000066	47.37216205170561	15
15	899361	44.968050000000005	0.9739794813102461	4.7430027664128716	44.6548	45.628750000000004	1.8230000000000004	2.797000000000004	0.35527133848476816	2.8147499999999965	47.43002766412874	15
16	955656	47.7828	0.9687498943648767	4.732805430207428	47.451800000000006	48.420550000000006	1.8121999999999971	2.780949999999997	0.36019810895992826	2.7762499999999974	47.32805430207431	15
17	1011181	50.55905	0.9739331305880682	4.71942699642743	50.23275	51.206700000000005	1.8458499999999987	2.8198000000000008	0.3542958370239143	2.822500000000005	47.19426996427429	15
18	1067631	53.381550000000004	0.9832717400443508	4.7254926491775535	53.052550000000004	54.0358	1.8374999999999986	2.8207999999999984	0.3537318712415991	2.826999999999998	47.254926491775564	15
19	1124171	56.20855	0.9840488474318875	4.686696275154787	55.87335	56.857400000000005	1.8440499999999957	2.828099999999999	0.3511359247164574	2.8479000000000028	46.86696275154787	15
20	1181129	59.056450000000005	0.9712718949582894	4.658540121480229	58.70145	59.672700000000006	1.8447499999999977	2.816050000000004	0.3569643749553793	2.801400000000001	46.58540121480231	15
21	1237157	61.857850000000006	0.9781259219658911	4.648306392357313	61.517500000000005	62.4956	1.8707000000000065	2.848850000000006	0.3517782389981355	2.8427000000000007	46.48306392357313	15
22	1294011	64.70055	0.9775796166467481	4.668541941038022	64.36635	65.3439	1.8690500000000014	2.846649999999997	0.35061269568571146	2.8521499999999946	46.6854194103802	15
23	1351054	67.5527	0.9646985811577062	4.651889216397457	67.21295	68.17765	1.8607999999999976	2.825499999999991	0.35379444542720734	2.826499999999996	46.518892163974606	15
24	1407584	70.3792	0.9659843583852868	4.655604793352111	70.0385	71.00445	1.890199999999993	2.856200000000001	0.3501829706021382	2.8556500000000113	46.55604793352113	15
25	1464697	73.23485000000001	0.9779949945571833	4.632173197182205	72.89465	73.87265000000001	1.8850999999999942	2.863100000000003	0.34921078362899954	2.863599999999991	46.32173197182209	15
26	1521969	76.09845	0.9688555854529493	4.619624316080085	75.7578	76.72665	1.85745	2.8263000000000034	0.3534318230013422	2.829400000000007	46.19624316080083	15
27	1578557	78.92785	0.970232516265905	4.5735844825433105	78.58405	79.5543	1.8627499999999912	2.8329499999999967	0.35218088010001947	2.8394499999999994	45.73584482543312	15
28	1635346	81.7673	0.9768816043120926	4.5632736334249415	81.417	82.3939	1.8878500000000003	2.864699999999999	0.349546463463656	2.8608499999999992	45.63273633424942	15
29	1692563	84.62815	0.9609274365075632	4.557061096247573	84.2817	85.24265	1.867999999999995	2.8289000000000044	0.35203210532800633	2.8406499999999966	45.57061096247575	15
30	1749376	87.4688	0.9670874143821071	4.532078046447197	87.11065	88.07770000000001	1.8831500000000005	2.8502500000000026	0.35114208964657445	2.847850000000008	45.320780464471994	15
31	1806333	90.31665000000001	0.9696241855874891	4.513432250877173	89.96085000000001	90.93050000000001	1.8556999999999988	2.8252999999999986	0.35390713476783764	2.8255999999999943	45.134322508771774	15
32	1862845	93.14225	0.957804544876772	4.51891379009875	92.78615	93.74395	1.8548500000000132	2.812650000000005	0.3552650277106715	2.8148000000000053	45.18913790098755	15
33	1919141	95.95705000000001	0.9697591376898345	4.522046740087269	95.59885	96.5686	1.8690500000000014	2.8388499999999937	0.3520259091069105	2.8406999999999982	45.22046740087271	15
34	1975955	98.79775000000001	0.9560286951597199	4.484914885045427	98.43765	99.39370000000001	1.862099999999998	2.818100000000001	0.3552776494830708	2.814700000000002	44.84914885045431	15
35	2032249	101.61245000000001	0.9693439427961712	4.511548394016373	101.25580000000001	102.22515	1.8507499999999908	2.8200999999999965	0.35080949290487823	2.8505499999999984	45.115483940163756	15
36	2089260	104.46300000000001	0.9796343910427997	4.4134334544185165	104.0759	105.05555000000001	1.8746500000000026	2.854300000000009	0.3513579986648405	2.8460999999999927	44.13433454418517	15
37	2146182	107.3091	0.9690690621862188	4.454916123813952	106.9302	107.89925000000001	1.8917500000000018	2.8608499999999992	0.349999125002187	2.8571500000000043	44.5491612381395	15
38	2203325	110.16625	0.9817662637268892	4.464311214110111	109.79100000000001	110.77275	1.8893500000000074	2.8710999999999984	0.3474876641879221	2.8777999999999935	44.64311214110114	15
39	2260881	113.04405	0.9779946719658096	4.412879882395494	112.66210000000001	113.6401	1.8436499999999967	2.821649999999991	0.35288928098808886	2.833750000000009	44.128798823954924	15
40	2317556	115.87780000000001	0.960076476975251	4.363737377201069	115.4838	116.44385000000001	1.870049999999992	2.8301500000000033	0.35375064117303795	2.826849999999993	43.63737377201069	15
41	2374093	118.70465	0.973403790537105	4.375142582019343	118.3139	119.2873	1.877350000000007	2.850750000000005	0.3492961682210333	2.8629000000000104	43.751425820193454	15
42	2431351	121.56755000000001	0.976199388813437	4.35619538140331	121.16470000000001	122.1409	1.876100000000008	2.8522999999999996	0.3507049168829349	2.851399999999998	43.56195381403308	15
43	2488379	124.41895000000001	0.9861600358768134	4.3361855862634116	124.01700000000001	125.00315	1.8684499999999957	2.8545999999999907	0.34987666847436344	2.858149999999995	43.361855862634094	15
44	2545542	127.2771	0.9618471773823025	4.326487688476021	126.87155	127.83340000000001	1.8828499999999906	2.844700000000003	0.34947316919743426	2.861450000000005	43.26487688476022	15
45	2602771	130.13855	0.9759547881094972	4.297112804662859	129.71630000000002	130.69225	1.8712500000000034	2.847200000000015	0.35330071190093637	2.830449999999985	42.97112804662862	15
46	2659380	132.969	0.9653620413491736	4.296331799144006	132.56345000000002	133.52885	1.8733000000000004	2.8386500000000012	0.34886357689825215	2.8664500000000146	42.96331799144005	15
47	2716709	135.83545	0.9880861086437712	4.182094313275336	135.40210000000002	136.3902	1.8485000000000014	2.836599999999976	0.3545219271811977	2.820699999999988	41.8209431327534	15
48	2773123	138.65615	0.9728632243025117	4.216693859202145	138.2387	139.21155000000002	1.8670499999999777	2.8399	0.3515865342357367	2.8442500000000166	42.16693859202143	15
49	2830008	141.5004	0.9821721766981064	4.1791042032934556	141.07865	142.0608	1.8725000000000023	2.854650000000021	0.3508033396477952	2.850599999999986	41.791042032934584	15
50	2887020	144.351	0.9906450131348801	4.163326845323851	143.9333	144.92395000000002	1.8592000000000155	2.8498500000000035	0.35030564167235656	2.854650000000021	41.6332684532385	15
51	2944113	147.20565000000002	0.9778273517078255	4.1759336037095665	146.78315	147.76095	1.8402499999999975	2.818099999999987	0.3554228643528648	2.8135499999999922	41.75933603709571	15
52	3000384	150.0192	0.9618121739421506	4.105501027895073	149.60125	150.56305	1.8676000000000101	2.8294500000000085	0.35175349115340143	2.842899999999986	41.05501027895073	15
53	3057242	152.8621	0.9763143039987423	4.206555793937689	152.43065	153.407	1.8523000000000138	2.8285999999999945	0.3536067892503532	2.828000000000003	42.0655579393769	15
54	3113802	155.6901	0.981790581304324	4.09830506418276	155.2593	156.24105	1.866800000000012	2.8486000000000047	0.3521684773995876	2.8395500000000027	40.9830506418276	15
55	3170593	158.52965	0.9974429948800011	4.146352151080819	158.10785	159.1053	1.8377000000000123	2.8351499999999987	0.3510496384188719	2.8486000000000042	41.4635215108082	15
56	3227565	161.37825	0.9890141835786636	4.050187239714866	160.94305	161.93205	1.876800000000003	2.8658499999999947	0.3500787677227363	2.856500000000011	40.501872397148645	15
57	3284695	164.23475000000002	0.9938990237642779	4.112712559593994	163.8089	164.80280000000002	1.8567999999999927	2.850699999999989	0.34924127333368293	2.863349999999997	41.12712559593996	15
58	3341962	167.09810000000002	0.9834447470379295	4.026234868985334	166.6596	167.64305000000002	1.8506500000000017	2.8341000000000065	0.3514259106323906	2.845550000000003	40.26234868985338	15
59	3398873	169.94365000000002	1.0036357403410598	3.9966537875222627	169.49370000000002	170.49735	1.8611500000000092	2.8648000000000025	0.34621243595070056	2.88839999999999	39.966537875222606	15
60	3456641	172.83205	0.9987535408117576	3.957973687208778	172.35850000000002	173.35725000000002	1.860050000000001	2.8588000000000022	0.35229874933943855	2.8385000000000105	39.579736872087764	15
61	3513411	175.67055000000002	0.9976071733266348	3.953092384151063	175.21725	176.21485	1.8569499999999834	2.854549999999989	0.34726442449603273	2.879649999999998	39.530923841510635	15
62	3571004	178.55020000000002	1.0356595252203522	3.9132222862313384	178.07185	179.10750000000002	1.884050000000002	2.919700000000006	0.3432769214925697	2.913099999999986	39.13222286231341	15
63	3629266	181.4633	1.0150732859643876	3.95446481039005	180.9915	182.00660000000002	1.8634000000000128	2.878450000000015	0.3459309867681401	2.890749999999997	39.54464810390048	15
64	3687081	184.35405	1.0081364345225272	3.8705727526192746	183.86995000000002	184.87810000000002	1.870299999999986	2.8784499999999866	0.34724030765491204	2.8798500000000047	38.70572752619279	15
65	3744678	187.2339	1.0213586982148002	3.9126964212125728	186.74845000000002	187.7698	1.84375	2.8651000000000124	0.34585321989347667	2.8914000000000044	39.12696421212572	15
66	3802506	190.1253	1.0332093276486733	3.8265582579848143	189.61355	190.64675	1.8428499999999985	2.8760499999999922	0.3510188321603456	2.8488499999999988	38.26558257984818	15
67	3859483	192.97415	1.0184243430633564	3.8706435347878383	192.4896	193.508	1.8377999999999872	2.8562499999999886	0.34863248906165656	2.8683499999999924	38.706435347878376	15
68	3916850	195.8425	1.0052674684985774	3.7812054759685125	195.3458	196.3511	1.8525999999999954	2.8578500000000133	0.349101064758245	2.864500000000021	37.81205475968517	15
69	3974140	198.70700000000002	1.0273049875045428	3.778719570849212	198.20365	199.23095	1.8216500000000053	2.848950000000002	0.3462723778524219	2.8878999999999735	37.7871957084921	15
70	4031898	201.5949	1.0518597156244098	3.680728758255583	201.05265	202.1045	1.8540999999999883	2.90594999999999	0.34931447035193364	2.8627500000000055	36.80728758255586	15
71	4089153	204.45765	1.0335125242891257	3.786900236807618	203.95860000000002	204.99210000000002	1.8251500000000078	2.8586500000000115	0.3447384297164507	2.9007500000000164	37.86900236807616	15
72	4147168	207.35840000000002	1.021180110980128	3.6133881748119663	206.8172	207.8384	1.820449999999994	2.8415999999999997	0.3515309171441642	2.844699999999989	36.13388174811969	15
73	4204062	210.2031	1.0632359338476323	3.668175206231922	209.65885	210.72205000000002	1.8237999999999772	2.887049999999988	0.34448903663640895	2.902850000000001	36.68175206231922	15
74	4262119	213.10595	1.0443973002634943	3.690122688660672	212.54585	213.59025	1.8113500000000045	2.8557500000000005	0.35119758376062454	2.8473999999999933	36.90122688660671	15
75	4319067	215.95335	1.0469840401674622	3.708245536180172	215.40165000000002	216.4486	1.8281500000000221	2.875150000000019	0.346326343313304	2.887450000000001	37.082455361801735	15
76	4376816	218.8408	1.0764590782294516	3.6222684335449387	218.2768	219.35325	1.812250000000006	2.8887	0.34683083326107644	2.883250000000004	36.22268433544943	15
77	4434481	221.72405	1.0649831244539936	3.5954744065195143	221.1655	222.23045000000002	1.8317499999999995	2.8967499999999973	0.3402112711994127	2.9393500000000183	35.954744065195165	15
78	4493268	224.66340000000002	1.0846982344185467	3.5584052098398047	224.06220000000002	225.14690000000002	1.8441499999999849	2.928849999999983	0.3455365318498307	2.894049999999993	35.58405209839803	15
79	4551149	227.55745000000002	1.0677157785473392	3.5660266377291236	226.99105	228.05875	1.8298500000000217	2.897550000000024	0.337234006677235	2.965299999999985	35.66026637729124	15
80	4610455	230.52275	1.1067265275092797	3.4553690959098944	229.88865	230.99535	1.8101500000000215	2.9168999999999983	0.3467947495274905	2.883550000000014	34.553690959098944	15
81	4668126	233.40630000000002	1.1338060650491621	3.4884277030570203	232.80550000000002	233.9393	1.7875999999999976	2.921399999999977	0.34000306002754105	2.9411499999999933	34.8842770305702	15
82	4726949	236.34745	1.124626748107467	3.4213045034890293	235.7269	236.85155	1.807549999999992	2.932150000000007	0.3409245874812492	2.9331999999999994	34.21304503489031	15
83	4785613	239.28065	1.1319482963993681	3.404261477972284	238.65905	239.79100000000003	1.8076499999999953	2.939600000000013	0.3368818218568923	2.9684000000000026	34.04261477972286	15
84	4844981	242.24905	1.143813180941483	3.3308729292908055	241.59865000000002	242.7425	1.7977499999999793	2.941549999999978	0.3396220007132075	2.944449999999989	33.308729292908055	15
85	4903870	245.1935	1.1453342582322659	3.353703511322699	244.5402	245.68555	1.7724999999999795	2.9177999999999997	0.3366266641980704	2.9706500000000062	33.537035113227006	15
86	4963283	248.16415	1.197766745415656	3.239326853458639	247.45805000000001	248.6558	1.8071000000000197	3.0049000000000206	0.3360949132034896	2.9753499999999917	32.39326853458638	15
87	5022790	251.1395	1.1755747810605914	3.347409119322151	250.46290000000002	251.63850000000002	1.7916500000000042	2.967199999999991	0.3344537534072452	2.9899500000000216	33.47409119322153	15
88	5082589	254.12945000000002	1.1951892551899888	3.206575942933757	253.4301	254.6253	1.7605999999999824	2.955799999999982	0.3337839416545677	2.9959499999999935	32.06575942933759	15
89	5142508	257.1254	1.2046076317869594	3.0997895848109245	256.3859	257.5905	1.7849499999999807	2.9895500000000084	0.3352835660760084	2.9825500000000034	30.997895848109238	15
90	5202159	260.10795	1.2059284420477228	3.2503071362547864	259.3755	260.58140000000003	1.7803499999999985	2.9863000000000284	0.3293644912142	3.0361500000000206	32.50307136254787	15
91	5262882	263.14410000000004	1.2471409002957867	3.0725878947653236	262.3618	263.60895	1.7468999999999824	2.994049999999959	0.3337449521076036	2.9962999999999624	30.725878947653257	15
92	5322808	266.1404	1.251083485763753	3.0395454484087026	265.35585000000003	266.60695000000004	1.753750000000025	3.004850000000033	0.3365926723775205	2.970950000000016	30.395454484087036	15
93	5382227	269.11135	1.2331089498576242	3.117370835023916	268.3607	269.5938	1.7521000000000413	2.9852500000000077	0.3303819215012576	3.02679999999998	31.173708350239174	15
94	5442763	272.13815	1.2617521675748284	3.0317793828641655	271.34595	272.6077	1.7754999999999654	3.037249999999972	0.33007657776603994	3.0296000000000163	30.31779382864167	15
95	5503355	275.16775	1.2578012315894478	3.0162069767631223	274.3832	275.641	1.7601999999999975	3.018000000000029	0.3296087544085152	3.0339000000000174	30.162069767631216	15
96	5564033	278.20165000000003	1.269277109581884	2.912754101137164	277.4012	278.67045	1.749750000000006	3.019049999999993	0.3301964668978033	3.028500000000008	29.127541011371648	15
97	5624603	281.23015000000004	1.319081430156529	2.8725139277865566	280.42025	281.7393	1.7375999999999863	3.056699999999978	0.3190963192239582	3.1338499999999954	28.725139277865562	15
98	5687280	284.36400000000003	1.3280031302451623	2.7700751351915933	283.47695	284.80495	1.7677999999999656	3.095799999999997	0.3215072258749033	3.1103499999999826	27.63123783877696	15
99	5749487	287.47435	1.3296868650247808	2.850691053496522	286.5727	287.9024	1.759050000000002	3.0887500000000045	0.32810551873482563	3.047799999999995	28.506910534965236	15
100	5810443	290.52215	1.33813040708513	2.7454208747555278	289.6615	290.9996	1.728650000000016	3.0668000000000006	0.31975954082530156	3.1273499999999785	27.4542087475553	15
101	5872990	293.6495	1.3685884952714666	2.7589872194884393	292.7283	294.09685	1.7081000000000017	3.0767000000000166	0.3206824121731022	3.118350000000021	27.589872194884393	15
102	5935357	296.76785	1.4342232875744814	2.651349131563059	295.80495	297.23920000000004	1.7439500000000407	3.1781500000000165	0.31379440190786945	3.186800000000005	26.28560995000705	15
103	5999093	299.95465	1.4042538082879037	2.6487651813720277	298.98315	300.3874	1.6870000000000118	3.0912500000000023	0.3183800821420624	3.140899999999988	26.48765181372028	15
104	6061911	303.09555	1.46657164144977	2.4182302025128877	302.07435000000004	303.54095	1.7153500000000008	3.1818999999999846	0.3146237100427878	3.1784000000000106	23.86961550131371	15
105	6125479	306.27395	1.4148621968838386	2.6503123553913746	305.2563	306.67115	1.666249999999991	3.0811499999999796	0.31439620209387853	3.1807000000000016	26.42703398632158	15
106	6189093	309.45465	1.5723757924746258	1.9830150329572191	308.3374	309.9098	1.6635499999999865	3.235900000000015	0.3103662321539436	3.22199999999998	19.83015032957221	15
107	6253533	312.67665	1.5256324939131738	2.584210987066122	311.57335	313.099	1.6503999999999905	3.176049999999975	0.30006601452319387	3.3326000000000136	25.739613112813426	15
108	6320185	316.00925	1.7511894135583193	1.5934954035868394	314.74935	316.50055000000003	1.6786500000000046	3.4298500000000445	0.31323904837977024	3.192450000000008	15.269233821789625	15
109	6384034	319.2017	1.472859742393205	2.883996186139413	318.17925	319.6521	1.613399999999956	3.08624999999995	0.31602066775166965	3.164350000000013	28.540254323654672	15
110	6447321	322.36605000000003	1.8496299878279214	1.1325583371159844	321.26545	323.11510000000004	1.6044500000000426	3.454050000000052	0.30185034260013766	3.3129000000000133	10.99355847282498	15
111	6513579	325.67895000000004	1.4451662359538022	3.1170299513049358	324.71955	326.16470000000004	5.08340000000004	6.528549999999996	0.15695383987569347	6.371299999999962	30.932032209564575	15
112	6641005	332.05025	1.3266532554002946	3.2661504947745215	331.24805000000003	332.5747	5.0186500000000365	6.345300000000009	0.154427037085653	6.475549999999998	32.661504947745215	15
113	6770516	338.5258	1.430371297745593	3.0910399785892757	337.59340000000003	339.02375	4.946799999999996	6.377199999999959	0.16058323832158364	6.227300000000014	30.70987553985086	15
114	6895062	344.7531	1.3236321561504623	3.2232436697520193	343.9706	345.2942	4.908300000000054	6.23195000000004	0.16083246885881342	6.217649999999992	31.999382468904603	15
115	7019415	350.97075	1.3033638201481663	3.233877650904205	350.20255000000003	351.5059	4.838200000000029	6.141549999999995	0.16277366322129033	6.143500000000017	31.93434808460225	15
116	7142285	357.11425	1.3212468075477986	3.1432390554854948	356.3441	357.6653	4.804849999999988	6.126099999999951	0.16584160468336664	6.0298500000000095	31.13004361443825	15
117	7262882	363.14410000000004	1.2398304809134455	3.184191266043051	362.47020000000003	363.71000000000004	4.84499999999997	6.084850000000017	0.1623758839337184	6.158549999999991	31.540782328546584	15
118	7386053	369.30265	1.3079567525026854	3.1019983264199418	368.55505	369.863	4.878550000000018	6.186500000000024	0.15993986261165857	6.2523499999999785	30.490291462112943	15
119	7511100	375.555	1.3828977798526176	2.91271237157515	374.74150000000003	376.12440000000004	4.697399999999959	6.080299999999966	0.16350422249654517	6.11605000000003	28.887442841503585	15
120	7633421	381.67105000000004	1.3919871354626492	2.854739105039659	380.82185000000004	382.2138	4.823599999999999	6.215599999999995	0.16152088061184128	6.191149999999993	27.96993894360623	15
121	7757244	387.86220000000003	1.3835999859993813	2.7826544443415067	387.03745000000004	388.42105000000004	4.739200000000039	6.122800000000041	0.15865964333312202	6.302799999999991	27.539994980315424	15
122	7883300	394.165	1.541219748419011	2.45074298948348	393.16020000000003	394.70140000000004	4.650350000000003	6.1915500000000065	0.16175994823681614	6.182000000000016	24.08210422079747	15
123	8006940	400.34700000000004	1.5858902826874983	2.297785163968431	399.35175000000004	400.93765	4.6764499999999884	6.262299999999982	0.1518372304889169	6.585999999999956	22.312402896230044	15
124	8138660	406.933	1.8698965088378172	1.420533440188672	405.61405	407.48395	4.604600000000005	6.474499999999978	0.16881056078868212	5.923800000000029	12.881613969242922	15
125	8257136	412.8568	1.3946424072712196	2.733965701935034	412.08855	413.4832	4.7236500000000206	6.118300000000033	0.15951889102466996	6.268849999999986	26.923265896961663	15
126	8382513	419.12565	1.7177658372296487	1.7623959131172633	418.20685000000003	419.92465000000004	4.594050000000038	6.311800000000005	0.15432575079477734	6.4798000000000116	16.813751745853864	15
127	8512109	425.60545	1.8171379741707818	1.5795524054957024	424.5187	426.33585	4.336800000000039	6.153950000000009	0.16595995386313256	6.02555000000001	14.680608948594905	15
128	8632620	431.63100000000003	1.6337524751151913	1.8650568900060733	430.67265000000003	432.3064	7.379600000000039	9.013350000000003	0.11367188610076988	8.79725000000002	18.147272213472455	15
129	8808565	440.42825000000005	1.3929991787593812	2.374340161565609	439.68595000000005	441.07895	7.471049999999991	8.864049999999963	0.11079288931236404	9.025849999999991	23.21002196816114	15
130	8989082	449.45410000000004	1.600464578416478	1.6241364120127528	448.55	450.15045000000003	7.117399999999975	8.717849999999999	0.1158708272018357	8.630299999999977	15.364227182261542	15
131	9161688	458.0844	1.6068978262012825	1.2741957196050215	457.2679	458.87480000000005	4.330399999999997	5.937299999999993	0.16913462270294102	5.9124499999999784	11.548178643246427	15
132	9279937	463.99685	1.5840896897239611	1.405993574770248	463.20515	464.78925000000004	18.70954999999998	20.293650000000014	0.04959517934856731	20.163250000000005	13.065320289849963	15
133	9683202	484.1601	1.5317029255618342	1.4413943785441905	483.4988	485.0305	12.918099999999981	14.449799999999982	0.06935870937313598	14.4178	13.163346784193582	15
134	9971558	498.5779	1.5045995133809746	1.1582807039682947	497.94865000000004	499.45325	86.26649999999995	87.77109999999999	0.011408290747134658	87.65555000000006	10.256455491172346	15
135	11724669	586.2334500000001	1.4216996214024724	1.2571990763433352	585.71975	587.1414500000001					10.532346106464129	15
0	59873	2.99365	1.4336401703073938	1.7536809969972946	2.5411	3.9747000000000003	1.5582000000000003	2.9918500000000003	0.3481106295580736	2.8726499999999997	17.536809969972946	16
1	117326	5.8663	1.0070107373597668	4.384698926636773	5.5329500000000005	6.53995	1.7893499999999998	2.7963999999999993	0.36101083032490966	2.7700000000000005	43.84698926636776	16
2	172726	8.6363	1.0043869211518714	4.719584568606237	8.32935	9.33375	1.80415	2.8085500000000003	0.355277649483071	2.8147	47.195845686062384	16
3	229020	11.451	1.018172173640669	4.736481349953976	11.1379	12.15605	1.8459500000000002	2.8641500000000004	0.34995013210617487	2.85755	47.36481349953977	16
4	286171	14.30855	1.0201767063541454	4.74028479733591	14.00205	15.022200000000002	1.8414499999999983	2.861649999999999	0.3478684361574454	2.874649999999999	47.40284797335909	16
5	343664	17.1832	1.017891709342113	4.700243573011825	16.8637	17.88155	1.8412000000000006	2.8591000000000015	0.35170400590862694	2.843300000000003	47.00243573011828	16
6	400530	20.026500000000002	1.0056822620768828	4.713818721139383	19.72275	20.728450000000002	1.867250000000002	2.8729000000000013	0.34624240430725556	2.8881499999999996	47.138187211393834	16
7	458293	22.91465	1.0077129220816075	4.706133049000812	22.595650000000003	23.603350000000002	1.8611499999999985	2.8688499999999983	0.35132096683530084	2.846399999999999	47.0613304900081	16
8	515221	25.76105	1.0251166397324356	4.730055163907053	25.4645	26.48965	1.8786999999999985	2.9038000000000004	0.34229577778158105	2.92145	47.30055163907053	16
9	573650	28.6825	1.012815884252399	4.683870561575631	28.368350000000003	29.38115	1.867049999999999	2.8798999999999992	0.34701136462219134	2.8817500000000003	46.83870561575631	16
10	631285	31.56425	1.0102348002577783	4.682518291436331	31.2482	32.25845	1.880200000000002	2.890400000000003	0.34586518175215286	2.891300000000001	46.82518291436331	16
11	689111	34.45555	0.9914302031773318	4.664017455591271	34.13865	35.130050000000004	1.8776999999999973	2.8691499999999976	0.34960145434205026	2.8603999999999985	46.64017455591271	16
12	746319	37.31595	0.9916802190064162	4.65887668050938	37.00775	37.99945	1.8594500000000025	2.8511000000000024	0.35117291754459895	2.8476	46.588766805093826	16
13	803271	40.16355	0.9857010328793783	4.640259712775062	39.8589	40.8446	1.8762999999999934	2.8619999999999948	0.3494670627293378	2.8614999999999995	46.40259712775064	16
14	860501	43.02505	0.9811547090952227	4.6356747332254	42.72085	43.702000000000005	1.8821499999999958	2.8633000000000024	0.3495525727069346	2.8608000000000047	46.35674733225403	16
15	917717	45.885850000000005	1.00320703293556	4.622821794298687	45.5842	46.5874	1.8721999999999994	2.875399999999999	0.3467827232847265	2.883649999999996	46.2282179429869	16
16	975390	48.7695	0.9838403351161047	4.582914514838933	48.4596	49.443400000000004	1.8667000000000016	2.8505500000000055	0.3518029903254176	2.842500000000001	45.82914514838934	16
17	1032240	51.612	0.9886148705763684	4.5909479020068105	51.310100000000006	52.298750000000005	1.8635499999999965	2.8521499999999946	0.3475722081262384	2.8770999999999987	45.90947902006812	16
18	1089782	54.4891	0.9801445860924433	4.555005627703721	54.1623	55.142450000000004	1.8564500000000024	2.8366000000000042	0.35264661282928345	2.8357000000000028	45.55005627703721	16
19	1146496	57.3248	0.983004367674375	4.53052777480417	56.998900000000006	57.9819	1.8549500000000023	2.8379499999999993	0.35297647411800004	2.83305	45.305277748041746	16
20	1203157	60.15785	0.973412622129859	4.532962004758616	59.836850000000005	60.81025	1.8520000000000039	2.825400000000002	0.3536630651977858	2.8275500000000022	45.32962004758619	16
21	1259708	62.985400000000006	0.9602482065292891	4.550379781927084	62.66225	63.62245	1.8699000000000012	2.830149999999996	0.35396350636249396	2.8251500000000007	45.503797819270865	16
22	1316211	65.81055	0.9561824657184654	4.540781257062406	65.49235	66.44855	1.847699999999989	2.803849999999997	0.3575642721779238	2.7967000000000013	45.40781257062408	16
23	1372145	68.60725000000001	0.9798743681090768	4.51504974347165	68.29625	69.2761	1.873500000000007	2.8534000000000077	0.3500971519596698	2.856349999999992	45.15049743471653	16
24	1429272	71.4636	0.9881018186873058	4.496728483702583	71.1496	72.13770000000001	1.8666999999999945	2.8547999999999973	0.35030564167235834	2.8546500000000066	44.96728483702583	16
25	1486365	74.31825	0.9764905898728757	4.49448949502429	74.00445	74.98095	1.8642499999999984	2.84075	0.3510249929795005	2.848799999999997	44.94489495024294	16
26	1543341	77.16705	0.9769419069076074	4.476227268207637	76.8452	77.82215000000001	1.8699000000000012	2.8468500000000034	0.35174730473627724	2.842950000000002	44.762272682076386	16
27	1600200	80.01	0.9752954459726927	4.463894379134118	79.69200000000001	80.6673	1.8766999999999996	2.8519999999999897	0.3507356680637632	2.851150000000004	44.63894379134121	16
28	1657223	82.86115000000001	0.9719730379212299	4.4371937180752425	82.544	83.516	1.8704000000000036	2.8423500000000104	0.3503485968538702	2.854299999999995	44.37193718075243	16
29	1714309	85.71545	0.9701362357653445	4.389841486544007	85.38640000000001	86.35655	1.8518499999999989	2.8220000000000027	0.3535380318537758	2.828550000000007	43.89841486544012	16
30	1770880	88.54400000000001	0.9646803882096312	4.390343099795416	88.20835000000001	89.17305	1.8571000000000026	2.8217499999999944	0.3534630542742522	2.8291499999999985	43.90343099795415	16
31	1827463	91.37315000000001	0.9796510807438754	4.369903670580655	91.0301	92.00975000000001	1.8766999999999996	2.856350000000006	0.3510373152666136	2.848699999999994	43.69903670580659	16
32	1884437	94.22185	0.9661707838264527	4.348770163310689	93.88645000000001	94.85265000000001	1.8675499999999943	2.8336999999999932	0.3522118906734285	2.8392000000000053	43.487701633106894	16
33	1941221	97.06105000000001	0.9704468761992059	4.342375735795251	96.7202	97.69065	1.8696999999999946	2.840149999999994	0.3512037508560602	2.8473499999999916	43.423757357952525	16
34	1998168	99.9084	0.9743766724010231	4.316068965459685	99.5603	100.5347	1.8637000000000086	2.8380500000000097	0.35182774513598036	2.8423000000000087	43.16068965459684	16
35	2055014	102.75070000000001	0.9592956805576455	4.295953977423409	102.39840000000001	103.35770000000001	1.8758499999999998	2.8351499999999987	0.35365681143018945	2.8275999999999897	42.95953977423409	16
36	2111566	105.5783	0.973437810030277	4.305552342643146	105.2335	106.20695	1.8515500000000031	2.824950000000001	0.3529453287685727	2.8333000000000084	43.05552342643149	16
37	2168232	108.4116	0.9547811927004718	4.26967184309072	108.05850000000001	109.01325	1.832250000000002	2.7870499999999936	0.36036036036036145	2.7749999999999915	42.6967184309072	16
38	2223732	111.1866	0.9414694392148871	4.238818606730931	110.8455	111.787	1.866100000000003	2.807550000000006	0.3561063333511371	2.808150000000012	42.38818606730933	16
39	2279895	113.99475000000001	0.9529160017445917	4.288869913844515	113.65305000000001	114.60600000000001	1.8504999999999967	2.8033999999999963	0.3558022451121677	2.810549999999992	42.88869913844513	16
40	2336106	116.8053	0.9543828274215805	4.266870496618942	116.4565	117.41085000000001	1.8434999999999917	2.7978999999999985	0.3567669776485476	2.80295000000001	42.6687049661894	16
41	2392165	119.60825000000001	0.9515528740868439	4.259354782714659	119.2544	120.20595	1.8516000000000048	2.8031500000000023	0.355669369753877	2.8115999999999985	42.59354782714658	16
42	2448397	122.41985000000001	0.964521544576902	4.215741033713265	122.0575	123.02205000000001	1.8630500000000012	2.8275500000000022	0.35271502389644305	2.8351499999999987	42.15741033713263	16
43	2505100	125.25500000000001	0.975890714762616	4.201901327639234	124.88510000000001	125.86095	1.848550000000003	2.824449999999999	0.3537131033019114	2.827150000000003	42.01901327639234	16
44	2561643	128.08215	0.9448171562920791	4.156594988954602	127.70955000000001	128.65435	1.8466999999999985	2.7915499999999867	0.3577049649449125	2.7956000000000074	41.565949889546026	16
45	2617555	130.87775000000002	0.9826309816632187	4.162577471402777	130.50105	131.4837	1.8581499999999949	2.840750000000014	0.34966868891725156	2.8598499999999945	41.62577471402775	16
46	2674752	133.73760000000001	0.9713169008641505	4.13143885341389	133.3418	134.31315	1.8301999999999907	2.8015000000000043	0.3563855378748736	2.8059499999999957	41.3143885341389	16
47	2730871	136.54355	0.9624219912588364	4.079688978359144	136.1433	137.10575	1.8485499999999888	2.810949999999991	0.3585514521333828	2.7889999999999873	40.79688978359148	16
48	2786651	139.33255	0.9774440286826809	4.09252905654003	138.95430000000002	139.9317	1.8420500000000004	2.819500000000005	0.35268392466671106	2.8354000000000212	40.92529056540032	16
49	2843359	142.16795000000002	0.9772592894192552	4.048085939111118	141.7738	142.75105000000002	1.8480499999999722	2.825349999999986	0.3524042781879376	2.8376499999999965	40.48085939111119	16
50	2900112	145.00560000000002	0.9832234976866516	4.0505425341226555	144.5991	145.58235000000002	1.850999999999999	2.83420000000001	0.3521064769986455	2.840049999999991	40.50542534122656	16
51	2956913	147.84565	0.9699285642080708	4.021784038088228	147.4333	148.40325	1.8430000000000177	2.8129000000000133	0.35815977507566266	2.792049999999989	40.21784038088232	16
52	3012754	150.6377	0.959553622220736	3.99057505118315	150.24625	151.2058	1.8308000000000106	2.7903499999999894	0.35636648729553283	2.806100000000015	39.905750511831485	16
53	3068876	153.4438	0.9929010484039551	3.942570284404667	153.03660000000002	154.0295	1.8190500000000043	2.811949999999996	0.35756427217792563	2.796699999999987	39.42570284404667	16
54	3124810	156.2405	0.9718321975358296	3.949649346393123	155.8485	156.82035000000002	1.8284500000000037	2.8002500000000055	0.35476718403547386	2.8187500000000227	39.496493463931216	16
55	3181185	159.05925000000002	0.970185385434283	3.9352286750231826	158.6488	159.619	1.8400000000000034	2.810200000000009	0.3577241589010729	2.795449999999988	39.352286750231855	16
56	3237094	161.8547	0.9909852852013894	3.9778150489672157	161.459	162.45000000000002	1.8393000000000086	2.830299999999994	0.35100651117078197	2.848950000000002	39.77815048967214	16
57	3294073	164.70365	0.972910581980506	3.988349858954912	164.28925	165.26215000000002	1.8182499999999777	2.7911499999999876	0.35588455105163896	2.809899999999999	39.88349858954915	16
58	3350271	167.51355	0.9866007433944383	3.894733312819895	167.08045	168.06705	1.8153499999999951	2.801950000000005	0.35681153214871747	2.8026000000000124	38.947333128198984	16
59	3406323	170.31615000000002	0.9870104324158282	3.898489688421961	169.88235	170.8694	1.8389000000000237	2.8259000000000185	0.3535692819007904	2.8282999999999845	38.98489688421962	16
60	3462889	173.14445	0.9982949198086514	3.8744203814675515	172.7083	173.7066	1.8362499999999784	2.834549999999979	0.35289550764018857	2.8336999999999932	38.744203814675544	16
61	3519563	175.97815	0.9962786993105663	3.8241181998302025	175.5428	176.53910000000002	1.8020500000000084	2.798300000000012	0.3558655539936989	2.810050000000018	38.241181998302054	16
62	3575764	178.78820000000002	0.9939147109284997	3.8086113928287872	178.34115	179.33505	1.8199000000000183	2.813850000000002	0.3556124535481233	2.8120499999999993	38.08611392828789	16
63	3632005	181.60025000000002	0.9995323479045649	3.778419983519626	181.155	182.15455	1.8105999999999938	2.810149999999993	0.3544905085166367	2.820949999999982	37.78419983519627	16
64	3688424	184.4212	0.9916849613776431	3.778417527533115	183.96515000000002	184.95680000000002	1.7994999999999948	2.7912000000000035	0.35623953546364323	2.8071000000000197	37.78417527533118	16
65	3744566	187.22830000000002	0.9921750995269278	3.7239538025006382	186.75635	187.7485	1.808099999999996	2.800299999999993	0.35823675867380783	2.7914499999999975	37.23953802500639	16
66	3800395	190.01975000000002	1.0132126976779896	3.7111458010823455	189.55665000000002	190.56985	1.8165500000000065	2.8297500000000184	0.3523608174770973	2.837999999999994	37.11145801082348	16
67	3857155	192.85775	0.999133804682619	3.6905735818949736	192.38635000000002	193.3855	1.8126999999999782	2.8117999999999768	0.35499387635563395	2.8169499999999914	36.90573581894978	16
68	3913494	195.6747	1.010197837787168	3.659013221648962	195.19815	196.20835	1.8087500000000034	2.818950000000001	0.35350053908831996	2.828850000000017	36.59013221648964	16
69	3970071	198.50355000000002	1.0249501495702424	3.5866736149578813	198.0171	199.04205000000002	1.8000999999999863	2.8250500000000045	0.3568178979857634	2.8025499999999965	35.86673614957882	16
70	4026122	201.30610000000001	1.0179059239591473	3.571255033215742	200.84220000000002	201.86010000000002	1.7986499999999808	2.816599999999994	0.3516174402250359	2.843999999999994	35.71255033215745	16
71	4083002	204.1501	1.0317237537968207	3.572036850267267	203.6588	204.69050000000001	1.7801000000000045	2.811850000000021	0.3558465589637737	2.810200000000009	35.72036850267267	16
72	4139206	206.96030000000002	1.0181748250953622	3.577274511887495	206.47065	207.4888	1.7954500000000166	2.8136499999999955	0.35693889206168167	2.801599999999979	35.77274511887493	16
73	4195238	209.7619	1.0401733180573909	3.570614585172919	209.2843	210.32445	1.7967999999999904	2.836999999999989	0.34848669652035985	2.869550000000004	35.70614585172919	16
74	4252629	212.63145	1.0356875376034063	3.5427922388207733	212.12125	213.15695000000002	1.7986999999999966	2.8343500000000006	0.3549119818285067	2.8175999999999988	35.427922388207755	16
75	4308981	215.44905	1.0654090614949818	3.511416299260297	214.9556	216.02100000000002	1.7922000000000082	2.8576000000000192	0.34727045422975283	2.8796000000000106	35.11416299260297	16
76	4366573	218.32865	1.063495025324868	3.4635991456536637	217.81320000000002	218.8767	1.7827000000000055	2.846199999999982	0.3472282504904589	2.8799500000000084	34.63599145653665	16
77	4424172	221.20860000000002	1.0624603112138808	3.4065862580619246	220.6594	221.72185000000002	1.781800000000004	2.8442500000000166	0.35113592471646005	2.8478999999999814	34.065862580619246	16
78	4481130	224.0565	1.0900232786993496	3.4071991174615732	223.5037	224.5937	1.7565999999999917	2.8466499999999826	0.34979099987757095	2.858850000000018	34.071991174615725	16
79	4538307	226.91535000000002	1.08533545350926	3.346823937513129	226.3503	227.43565	1.7752000000000123	2.8605500000000177	0.3516792685071208	2.843500000000006	33.46823937513128	16
80	4595177	229.75885000000002	1.0760747219433542	3.37914923700772	229.2109	230.28695000000002	1.764949999999999	2.8410499999999956	0.34862033502414247	2.8684499999999957	33.79149237007721	16
81	4652546	232.62730000000002	1.1051096083621494	3.311382632409302	232.05190000000002	233.157	1.755899999999997	2.86099999999999	0.34711977367790986	2.880849999999981	33.11382632409304	16
82	4710163	235.50815	1.091268060005922	3.272953055670147	234.9129	236.0042	1.7669500000000085	2.8582000000000107	0.3508156463778271	2.850500000000011	32.72953055670149	16
83	4767173	238.35865	1.1286057943533174	3.2823463991927326	237.77110000000002	238.89970000000002	1.768749999999983	2.8973499999999888	0.3421259707824423	2.9228999999999985	32.823463991927326	16
84	4825631	241.28155	1.1256789141313173	3.2863295452557715	240.66850000000002	241.79415	1.7605500000000234	2.886250000000018	0.3451310635213732	2.897449999999992	32.863295452557736	16
85	4883580	244.179	1.1276781286759303	3.203243584742083	243.55475	244.6824	1.762250000000023	2.889949999999999	0.34500008625002154	2.89855	32.03243584742084	16
86	4941551	247.07755	1.1320932069003118	3.204244504956943	246.44465000000002	247.57675	1.7349000000000103	2.8669999999999902	0.3464883406673367	2.8860999999999986	32.04244504956944	16
87	4999273	249.96365	1.1460146316972095	3.1719404987296755	249.3117	250.45770000000002	1.738299999999981	2.8843499999999835	0.34562012891630833	2.893349999999998	31.71940498729675	16
88	5057140	252.857	1.1475938916078303	3.1951070765684513	252.19605	253.34365000000003	1.7318500000000085	2.87945000000002	0.3462723778524185	2.887900000000002	31.95107076568451	16
89	5114898	255.7449	1.172729067478748	3.0448360973369226	255.07545000000002	256.2482	1.742650000000026	2.915350000000018	0.34203235626089934	2.923700000000025	30.44836097336924	16
90	5173372	258.6686	1.1826520574957133	3.1079539379137806	257.99080000000004	259.17345	1.7506500000000074	2.9332999999999743	0.33728519149366604	2.9648500000000126	31.079539379137795	16
91	5232669	261.63345000000004	1.1807981568262447	2.9653775752569658	260.9241	262.1049	1.7302500000000123	2.911049999999989	0.34112811066196097	2.931449999999984	29.65377575256965	16
92	5291298	264.5649	1.2088963394480758	3.041679466637696	263.83515	265.04405	1.712099999999964	2.9209999999999923	0.3405356625972642	2.936550000000011	30.41679466637697	16
93	5350029	267.50145000000003	1.2050392427701038	2.905602755429342	266.75620000000004	267.96125	1.6924999999999955	2.897550000000024	0.34301198826899126	2.9153499999999894	28.899973700027967	16
94	5408336	270.4168	1.222559524572501	2.8904551644027094	269.6537	270.8763	1.7124999999999773	2.9350499999999897	0.34183359540576025	2.925399999999968	28.904551644027087	16
95	5466844	273.3422	1.2256204901787453	2.831211510495585	272.58875	273.81440000000003	1.6861499999999978	2.9117499999999836	0.34283559319128387	2.916850000000011	28.31211510495584	16
96	5525181	276.25905	1.2367986330393237	2.85733330913547	275.50055000000003	276.73735	1.6963999999999828	2.9331999999999994	0.33794059004426624	2.959100000000035	28.573333091354705	16
97	5584363	279.21815000000004	1.2475407222722659	2.7481363371848637	278.43375000000003	279.6813	1.676499999999976	2.9240500000000225	0.3393741939862905	2.9465999999999894	27.48136337184865	16
98	5643295	282.16475	1.2494661192686762	2.6891445089873613	281.35775	282.60725	1.6832999999999743	2.9327499999999986	0.3417167851284854	2.926400000000001	26.891445089873635	16
99	5701823	285.09115	1.2626890301975422	2.6711916877905004	284.29055	285.5532	1.6586000000000354	2.9213000000000306	0.34109320371791996	2.9317499999999654	26.71191687790502	16
100	5760458	288.0229	1.313698149151262	2.566601508251715	287.21180000000004	288.5255	1.6637000000000057	2.9773999999999887	0.3316254622029831	3.015450000000044	25.66601508251715	16
101	5820767	291.03835000000004	1.337264073633915	2.5109663249600054	290.1892	291.5265	1.6655000000000086	3.002749999999992	0.336904521258679	2.9681999999999675	24.915071228508708	16
102	5880131	294.00655	1.3539362287453376	2.475905017886973	293.19195	294.5459	1.652749999999969	3.006649999999979	0.3278312324815145	3.050350000000037	24.759050178869742	16
103	5941138	297.05690000000004	1.3556924081012607	2.343468012585582	296.19865	297.55435	1.66640000000001	3.022100000000023	0.3355986240456451	2.9797499999999673	23.361503857374686	16
104	6000733	300.03665	1.3527594592551702	2.5081853223059163	299.22075	300.5735	1.6300999999999704	2.982849999999985	0.3205847465777568	3.1193000000000097	25.08185322305917	16
105	6063119	303.15595	1.4154110593331513	2.1257705129231894	302.20355	303.61895000000004	1.630649999999946	3.0460499999999797	0.33563804792911345	2.9793999999999983	21.257705129231898	16
106	6122707	306.13535	1.368967633659998	2.6245410570791563	305.24965000000003	306.6186	1.6015499999999747	2.970550000000003	0.3286824762937792	3.042449999999974	26.245410570791563	16
107	6183556	309.1778	1.5097214887462558	1.7437501212745783	308.22020000000003	309.7299	1.6212500000000318	3.130950000000041	0.3278473542718491	3.050200000000018	17.437501212745786	16
108	6244560	312.228	1.3339565832286142	2.7998324755967268	311.35115	312.68510000000003	1.6266499999999837	2.960649999999987	0.33052934274239815	3.025450000000035	27.99832475596729	16
109	6305069	315.25345000000004	1.5380554086509628	1.6962289231044547	314.31175	315.8498	1.5541999999999803	3.0922499999999786	0.31491103763186906	3.1754999999999995	16.822854980579145	16
110	6368579	318.42895000000004	1.4657252106883565	2.3815785493125183	317.40405000000004	318.86975	1.5442499999999768	3.009999999999991	0.32875271220987934	3.0417999999999665	23.81578549312519	16
111	6429415	321.47075	1.7082376382727176	1.3088709199519233	320.414	322.12225	1.5556500000000142	3.2638500000000477	0.32652528121989977	3.0625499999999874	13.088709199519236	16
112	6490666	324.5333	1.3243592138232665	2.8877699996140045	323.6779	325.00225	1.552599999999984	2.8769999999999527	0.33150453332449376	3.016549999999995	28.877699996140034	16
113	6550997	327.54985	1.723634033510508	1.162998695604598	326.55490000000003	328.27855	1.498199999999997	3.2218500000000176	0.3226014581585892	3.099800000000016	11.363944696316825	16
114	6612993	330.64965	1.3697217620133888	2.7822666369242484	329.77675	331.14645	1.5512499999999818	2.9209999999999923	0.3233891179561771	3.0922500000000355	27.63021082899	16
115	6674838	333.74190000000004	1.7961752302533949	1.1220915151049997	332.69775000000004	334.4939	1.4916000000000054	3.2878000000000043	0.3215279005835756	3.110149999999976	10.726838658764013	16
116	6737041	336.85205	1.3908241675423925	2.8034188318687043	335.9855	337.37635	1.5659499999999866	2.9567499999999995	0.33094501348600686	3.0216500000000224	28.034188318687054	16
117	6797474	339.87370000000004	1.7445691731634552	1.0080756766600754	338.94225	340.68685	1.4442000000000235	3.1887500000000273	0.316230532057873	3.162249999999972	10.080756766600757	16
118	6860719	343.03595	1.4285205813844224	2.7730313801246282	342.13105	343.55955	4.86484999999999	6.293399999999963	0.1616096319340634	6.187749999999994	27.730313801246275	16
119	6984474	349.2237	1.3716056052065455	2.887944282607805	348.4244	349.796	4.783350000000041	6.154950000000042	0.16037206318659286	6.235500000000001	28.87944282607807	16
120	7109184	355.4592	1.3923986021423713	2.7701032651652255	354.57935000000003	355.97175000000004	4.7654	6.157800000000009	0.1607523208616322	6.2207500000000095	27.701032651652277	16
121	7233599	361.67995	1.4859472178106197	2.6067269672832936	360.73715000000004	362.22310000000004	4.607849999999985	6.0937999999999874	0.16003712861383781	6.248550000000023	26.06726967283294	16
122	7358570	367.92850000000004	1.608579324440984	2.446619459017839	366.831	368.43955	4.687550000000044	6.2961500000000115	0.15472092213669691	6.463249999999959	24.46619459017839	16
123	7487835	374.39175	1.8316922274759506	1.9827149620644278	373.12715000000003	374.95885000000004	4.648750000000007	6.480449999999962	0.15668700986344666	6.382150000000025	19.827149620644292	16
124	7615478	380.7739	1.6360505329560024	2.2972347907517907	379.6076	381.24365	7.54525000000001	9.181300000000022	0.11434844257421199	8.745200000000011	22.598936355755555	16
125	7790382	389.51910000000004	1.3300290397323669	2.929923027364069	388.78885	390.1189	7.739350000000002	9.069349999999986	0.10937807625839525	9.142599999999959	29.299230273640685	16
126	7973234	398.6617	1.372604504694557	2.7685774496174	397.85825	399.23085000000003	7.508249999999975	8.88085000000001	0.1112167670397984	8.991450000000043	27.68577449617402	16
127	8153063	407.65315000000004	1.4820096887807364	2.5073315928698356	406.73905	408.22110000000004	9.55234999999999	11.034350000000018	0.0866866623901247	11.535799999999995	25.073315928698353	16
128	8383779	419.18895000000003	2.145084769203002	1.406648225878893	417.77345	419.9185	12.861850000000004	15.00694999999996	0.06881175855330161	14.532399999999994	14.066482258788941	16
129	8674427	433.72135000000003	1.7475854292269797	1.543214692841934	432.78035	434.52795000000003					15.43214692841934	16
0	119514	5.975700000000001	1.1436793566030168	1.6210128937755925	5.3335	6.477200000000001	1.4452500000000006	2.5889500000000005	0.43516100957354237	2.297999999999999	16.09429921941003	17
1	165474	8.2737	0.9164129808329308	4.2025591152722654	7.92245	8.83885	1.638399999999999	2.5547999999999993	0.37879505293660853	2.6399500000000007	42.02559115272267	17
2	218273	10.91365	0.9434703198204516	3.943001296415254	10.47725	11.4207	1.6318000000000001	2.5753000000000004	0.38844756928933505	2.574350000000001	39.43001296415256	17
3	269760	13.488000000000001	0.9464475151548003	3.9334824778327757	13.05255	13.999	1.6031999999999993	2.5496499999999997	0.38816108685104317	2.57625	39.334824778327764	17
4	321285	16.06425	0.9587257453552942	3.888678256588193	15.602200000000002	16.5609	1.6386000000000003	2.5973500000000005	0.3839803402065816	2.6042999999999985	38.88678256588192	17
5	373371	18.66855	0.9576733787720121	3.883301254415805	18.1995	19.1572	1.6049499999999988	2.5625999999999998	0.39104506794408056	2.55725	38.833012544158095	17
6	424516	21.2258	0.9375960298409977	3.847529943373914	20.762150000000002	21.69975	1.6072500000000005	2.5448500000000003	0.39135113981019454	2.555250000000001	38.47529943373918	17
7	475621	23.78105	0.9353009119826573	3.922641964538741	23.307000000000002	24.2423	1.6234000000000002	2.5587000000000018	0.3934993900759454	2.5412999999999997	39.2264196453874	17
8	526447	26.32235	0.9367794047871343	3.8633124158356438	25.865650000000002	26.80245	1.6335499999999996	2.5702999999999996	0.3855273049713746	2.5938499999999998	38.63312415835645	17
9	578324	28.9162	0.9582026562294865	3.812178275503392	28.435950000000002	29.39415	1.6375000000000028	2.595700000000001	0.38693700665531616	2.5844000000000023	38.12178275503396	17
10	630012	31.500600000000002	0.9521705223530531	3.8231685462885494	31.031650000000003	31.98385	1.6338000000000008	2.5859500000000004	0.3847929813760196	2.5988000000000007	38.23168546288553	17
11	681988	34.0994	0.9632159367267625	3.768039026234028	33.6176	34.580850000000005	1.636499999999998	2.5996999999999986	0.38034383082306444	2.6291999999999973	37.6803902623403	17
12	734572	36.7286	0.9520051621753607	3.775387829251656	36.2173	37.1693	1.6418000000000035	2.5938000000000017	0.3884777499368719	2.574150000000003	37.753878292516546	17
13	786055	39.30275	0.9435381753051305	3.7233360803204576	38.8111	39.754650000000005	1.643899999999995	2.587449999999997	0.38960532980091206	2.5666999999999973	37.233360803204555	17
14	837389	41.86945	0.92308264707622	3.8155508995340597	41.3986	42.321650000000005	1.639949999999999	2.563050000000004	0.38740169681943226	2.581299999999999	38.155508995340625	17
15	889015	44.45075	0.9527493268909631	3.7568608104425962	43.96165	44.9144	1.6664500000000046	2.6191999999999993	0.3853713052526105	2.5949000000000026	37.56860810442595	17
16	940913	47.04565	0.9531350071736554	3.7736729798456565	46.580850000000005	47.533950000000004	1.6592500000000001	2.612400000000001	0.3789529529908865	2.638849999999998	37.73672979845658	17
17	993690	49.6845	0.9369287572720146	3.719722227349159	49.193200000000004	50.13015	1.6564499999999995	2.593350000000001	0.38563881068990785	2.5930999999999997	37.19722227349162	17
18	1045552	52.2776	0.9456070184044191	3.7568119774887876	51.7866	52.732200000000006	1.6568999999999932	2.6025499999999937	0.38417210910487876	2.6030000000000015	37.56811977488791	17
19	1097612	54.8806	0.9453711288802442	3.687056557626704	54.38915	55.334500000000006	1.6276999999999973	2.5731000000000037	0.3829070301730736	2.611600000000003	36.87056557626705	17
20	1149844	57.492200000000004	0.9743947663107305	3.6583042069584693	56.962250000000004	57.93665	1.6424499999999966	2.6168499999999995	0.3844527315366572	2.6011000000000024	36.58304206958469	17
21	1201866	60.093300000000006	0.9556605751608732	3.6330884940938617	59.579100000000004	60.53475	1.6484000000000023	2.6041000000000025	0.38696695302221257	2.5841999999999956	36.33088494093865	17
22	1253550	62.6775	0.971016268264642	3.6880569191002266	62.183150000000005	63.1542	1.6833500000000043	2.654350000000001	0.37378286953108913	2.6753500000000017	36.880569191002245	17
23	1307057	65.35285	0.9361484247161076	3.668096372125696	64.83755000000001	65.7737	1.6368999999999971	2.573049999999995	0.38752930690383475	2.580449999999999	36.68096372125697	17
24	1358666	67.9333	0.9634207448877627	3.6043986106289054	67.41055	68.37400000000001	1.64524999999999	2.6086499999999972	0.37967234276819173	2.6338499999999954	36.0439861062891	17
25	1411343	70.56715	0.964080016984127	3.559386020854987	70.01925	70.9833	1.6740500000000083	2.63815000000001	0.381184722116337	2.6234000000000037	35.593860208549856	17
26	1463811	73.19055	0.9671760834142333	3.524286478100837	72.65740000000001	73.62455	1.6856500000000096	2.652850000000001	0.3763076691502979	2.6573999999999955	35.24286478100838	17
27	1516959	75.84795	0.9607277127329377	3.5551632312591117	75.31025000000001	76.27095	1.7002500000000111	2.6610000000000014	0.3778147196614761	2.646800000000013	35.55163231259112	17
28	1569895	78.49475000000001	0.9625828756929842	3.5798617370706367	77.97120000000001	78.9338	1.6426000000000016	2.6051499999999947	0.3808000609280109	2.6260499999999922	35.79861737070637	17
29	1622416	81.1208	0.9703225414380315	3.4858112080601487	80.5764	81.5467	1.630899999999997	2.601249999999993	0.38491147036181694	2.597999999999999	34.85811208060149	17
30	1674376	83.7188	0.9564832154184347	3.519939000202914	83.1776	84.1341	1.6620500000000078	2.6185000000000116	0.38033659788913204	2.629249999999999	35.19939000202916	17
31	1726961	86.34805	0.9870665327413823	3.5015957822162243	85.79615	86.78320000000001	1.6640000000000015	2.6510999999999996	0.3751641343087589	2.6655000000000086	35.01595782216226	17
32	1780271	89.01355000000001	1.0066655587922666	3.3982756347393597	88.44725000000001	89.4539	1.6955499999999972	2.7021999999999906	0.3725435410263586	2.6842499999999916	33.98275634739361	17
33	1833956	91.6978	0.9730474933575607	3.493474757172386	91.14945	92.1225	1.6707999999999998	2.6438500000000005	0.37421648423612985	2.6722500000000053	34.934747571723875	17
34	1887401	94.37005	1.0028625307987677	3.3851913636990254	93.7933	94.79615000000001	1.6935000000000002	2.6964000000000112	0.37300210746190776	2.6809499999999957	33.85191363699025	17
35	1941020	97.051	0.9977241325737676	3.3836289890862226	96.4897	97.48740000000001	1.6593500000000034	2.6571	0.3699729919715861	2.7028999999999996	33.83628989086225	17
36	1995078	99.7539	1.0254461456031538	3.285030969814102	99.1468	100.17225	1.6787999999999954	2.7042499999999876	0.3760034592318235	2.65955000000001	32.85030969814103	17
37	2048269	102.41345000000001	1.0177091783255339	3.321135624863846	101.85105	102.86875	1.666799999999995	2.6845500000000015	0.37242560798480623	2.6850999999999914	33.21135624863847	17
38	2101971	105.09855	0.9856891889843508	3.2574774908837085	104.53555	105.52125000000001	1.7013499999999908	2.6869999999999976	0.3733293511535873	2.678600000000003	32.5747749088371	17
39	2155543	107.77715	0.9898504640653962	3.4193704205661213	107.22255	108.2124	1.6529000000000025	2.6427500000000066	0.3715745471435211	2.6912499999999966	34.19370420566121	17
40	2209368	110.4684	1.0266308267252056	3.2660950958368	109.8653	110.89195000000001	1.7271999999999963	2.7537999999999982	0.36584473549425583	2.733400000000003	32.660950958368	17
41	2264036	113.2018	1.0144347602913855	3.2910509795567826	112.61915	113.6336	1.6709500000000048	2.6854000000000013	0.368860773501042	2.71105	32.91050979556782	17
42	2318257	115.91285	1.0154816837161547	3.207776389758809	115.30455	116.32000000000001	1.6516500000000036	2.6671500000000066	0.3716988495920612	2.690349999999995	32.07776389758811	17
43	2372064	118.6032	1.0225136297860649	3.178217458112016	117.97165000000001	118.9942	1.6794000000000011	2.701899999999995	0.3706174486694834	2.6982	31.782174581120156	17
44	2426028	121.3014	1.027265687179449	3.1935441808820215	120.67360000000001	121.70085	1.7029500000000013	2.730249999999998	0.3666159514600465	2.7276500000000112	31.935441808820208	17
45	2480581	124.02905000000001	1.0357090268359752	3.192006336469042	123.4038	124.43950000000001	1.7040999999999968	2.7398000000000025	0.3626867836936025	2.7571999999999974	31.92006336469041	17
46	2535725	126.78625000000001	1.0393385735580931	3.0585968381337594	126.1436	127.18295	1.6922500000000156	2.731550000000013	0.3606853020739413	2.7724999999999937	30.585968381337583	17
47	2591175	129.55875	1.0800516863061116	2.9698229542449894	128.8752	129.95525	1.6972999999999843	2.777349999999984	0.36607240912252587	2.7316999999999894	29.698229542449905	17
48	2645809	132.29045	1.0247588292528178	3.1400915319253393	131.6525	132.67725000000002	1.6569499999999948	2.6817000000000064	0.3671139338093575	2.723950000000002	31.400915319253393	17
49	2700288	135.0144	1.059592105049058	3.041735587660991	134.3342	135.3938	1.6902499999999918	2.7497999999999934	0.3670061473529681	2.7247500000000002	30.417355876609918	17
[truncated: 2,542 more rows]
