# Supplementary material for: Modeling Effects of Variable preBötzinger Complex Network Topology and Cellular Properties on Opioid-Induced Respiratory Depression and Recovery
Source: eNeuro. 2024 Mar 1;11(3):ENEURO.0284-23.2023. doi: 10.1523/ENEURO.0284-23.2023 (PMC10921262; doi:10.1523/ENEURO.0284-23.2023)
Supplement: Code files — Download Code files, ZIP file. [file eneuro-11-ENEURO.0284-23.2023-s001.zip › prebot-opioid-model-main/simulations/damgo_ramp_sim/burst_stats/damgo_ramp_pcon_0.08_burst_stats.csv]

	Peak Samples	Peak Times	Burst Width	Burst Amp	Onset Times	Offset Times	PBI	IBI	Frequency	Period	Peaks	run_seed
0	62831	3.14155	1.5153336266561648	1.3328890703013165	2.7059	4.22125	1.5477499999999997	3.0631	0.3388681802778719	2.951	13.328890703013165	1
1	121851	6.09255	0.9600700814994089	4.302536274471414	5.769	6.729100000000001	1.8396999999999997	2.7997499999999995	0.35949239673580907	2.7817	43.025362744714165	1
2	177485	8.87425	0.947131836048182	4.6097548638484795	8.56875	9.5159	1.8650000000000002	2.812150000000001	0.35523347720289145	2.815050000000001	46.09754863848479	1
3	233786	11.689300000000001	0.9433748089301808	4.63012356915646	11.3809	12.324300000000001	1.8835999999999995	2.82695	0.3529391003582333	2.8333499999999994	46.301235691564614	1
4	290453	14.52265	0.9510464711583365	4.637562740350539	14.2079	15.15895	1.8945500000000006	2.845600000000001	0.35177205171049153	2.8427500000000006	46.37562740350539	1
5	347308	17.3654	0.9520289963309712	4.613299377288492	17.05345	18.0055	1.9043500000000009	2.856349999999999	0.3499807510586919	2.8572999999999986	46.132993772884916	1
6	404454	20.2227	0.9511906923334027	4.608293576908352	19.9098	20.861	1.9049000000000014	2.8561000000000014	0.3487844860660597	2.8671000000000006	46.08293576908354	1
7	461796	23.0898	0.9452513136110531	4.608331449405192	22.76595	23.7112	1.9135500000000008	2.8587999999999987	0.35082180006665586	2.850450000000002	46.08331449405193	1
8	518805	25.940250000000002	0.9433995003619814	4.599573956136361	25.6247	26.5681	1.9209999999999994	2.8644	0.34885749171463476	2.8664999999999985	45.99573956136359	1
9	576135	28.80675	0.9473063338990556	4.590415329432034	28.4891	29.436400000000003	1.940249999999999	2.887550000000001	0.34609261438360883	2.889400000000002	45.90415329432037	1
10	633923	31.696150000000003	0.9526071162960085	4.588243907265095	31.376700000000003	32.3293	1.9351500000000001	2.8877500000000005	0.34612855214426647	2.889099999999999	45.88243907265099	1
11	691705	34.58525	0.9495785615575849	4.558798310963262	34.2644	35.214	1.945699999999995	2.895249999999997	0.3453813873970331	2.8953500000000005	45.587983109632646	1
12	749612	37.4806	0.9491575207239017	4.554168657360471	37.1597	38.108850000000004	1.938049999999997	2.8872500000000016	0.34597287572654306	2.8903999999999996	45.54168657360472	1
13	807420	40.371	0.9575766864986159	4.539360151480906	40.04695	41.0045	1.9449499999999986	2.902549999999998	0.3448335316126144	2.899949999999997	45.39360151480906	1
14	865419	43.27095	0.9448966410335736	4.5223449410142535	42.94945	43.89435	1.956000000000003	2.9008500000000055	0.344411916652316	2.903500000000001	45.223449410142535	1
15	923489	46.17445	0.9360093840855873	4.525016981921738	45.85035	46.78635	1.945299999999996	2.881299999999996	0.3468007629616779	2.883500000000005	45.25016981921742	1
16	981159	49.057950000000005	0.943433197892987	4.494976480003444	48.7316	49.675050000000006	1.945999999999998	2.889400000000002	0.34613454249666875	2.8890499999999975	44.949764800034465	1
17	1038940	51.947	0.9318947404498933	4.490149953239452	51.621	52.5529	1.9419499999999985	2.8738499999999974	0.3476205374213509	2.8766999999999996	44.90149953239453	1
18	1096474	54.8237	0.9340283380104463	4.458607571311937	54.4949	55.428900000000006	1.9618499999999983	2.8959000000000046	0.34529790576820124	2.8960500000000025	44.586075713119385	1
19	1154395	57.719750000000005	0.9313446699750144	4.438652688184611	57.390800000000006	58.32215	1.9498499999999979	2.8811999999999998	0.3468849729429726	2.882799999999996	44.38652688184612	1
20	1212051	60.60255	0.9310107633108972	4.416516322165101	60.272000000000006	61.203	1.9512500000000017	2.8823000000000008	0.34698126301179677	2.882000000000005	44.165163221651056	1
21	1269691	63.484550000000006	0.9187485290862271	4.409401883003746	63.154250000000005	64.07300000000001	1.9429999999999978	2.8617500000000007	0.348820985070463	2.8667999999999907	44.094018830037456	1
22	1327027	66.35135	0.9259665151977213	4.391881447049229	66.01605	66.94200000000001	1.935699999999997	2.8616499999999974	0.35089566117514914	2.8498500000000035	43.918814470492336	1
23	1384024	69.2012	0.922537075053854	4.376405663191846	68.8777	69.80025	1.9260500000000036	2.8486000000000047	0.3517720517104904	2.8427500000000094	43.76405663191844	1
24	1440879	72.04395000000001	0.9235360370085808	4.365037162113865	71.72630000000001	72.64985	1.9357499999999987	2.8592999999999904	0.34777770049384443	2.875399999999999	43.650371621138646	1
25	1498387	74.91935000000001	0.9183109249842354	4.422684586750968	74.5856	75.5039	1.9495500000000021	2.867900000000006	0.34805610664439185	2.8730999999999938	44.226845867509674	1
26	1555849	77.79245	0.9128421026092838	4.394683966504381	77.45345	78.36630000000001	1.93365	2.846500000000006	0.35145678838786837	2.8452999999999946	43.946839665043804	1
27	1612755	80.63775	0.914014107755723	4.366837495104839	80.29995000000001	81.21395	1.9489500000000106	2.862949999999998	0.3488209850704604	2.866800000000012	43.66837495104838	1
28	1670091	83.50455000000001	0.9072194411877077	4.337950547984946	83.16290000000001	84.07010000000001	1.9502999999999986	2.8575000000000017	0.3521498749867952	2.8396999999999935	43.3795054798495	1
29	1726885	86.34425	0.9244187211735524	4.332118850403418	86.02045000000001	86.94485	1.9578500000000076	2.8823000000000008	0.3446018126055346	2.9018999999999977	43.32118850403418	1
30	1784923	89.24615	0.9286679684958538	4.298521110302396	88.90275	89.8314	1.9465000000000003	2.8751999999999924	0.3484684810258901	2.869700000000009	42.98521110302396	1
31	1842317	92.11585000000001	0.9216118096446037	4.296123321867661	91.77795	92.69955	1.9543500000000051	2.8760000000000048	0.34706556068441374	2.8812999999999964	42.961233218676625	1
32	1899943	94.99715	0.9346557056689053	4.284439710476768	94.65395000000001	95.5886	1.9608500000000078	2.8954999999999984	0.3451012872278013	2.8977000000000004	42.84439710476766	1
33	1957897	97.89485	0.9295136275154307	4.256461052013158	97.54945000000001	98.47895000000001	1.9695499999999981	2.8990500000000026	0.3455365318498307	2.894049999999993	42.56461052013159	1
34	2015778	100.7889	0.9359953650601908	4.255098954289721	100.44850000000001	101.3845	1.9515499999999975	2.8875499999999903	0.34469683912998356	2.901100000000014	42.55098954289719	1
35	2073800	103.69000000000001	0.9099991292317399	4.245396099738663	103.33605	104.24605000000001	1.9605999999999995	2.8706000000000103	0.34851705991008314	2.8692999999999955	42.453960997386616	1
36	2131186	106.55930000000001	0.911148381887353	4.232440630654672	106.20665000000001	107.1178	1.9605499999999978	2.87169999999999	0.34779584383966683	2.875249999999994	42.32440630654672	1
37	2188691	109.43455	0.9166297411685111	4.2193040386826866	109.07835	109.99495	1.9594000000000023	2.8760500000000064	0.3473548924936606	2.8789000000000016	42.19304038682687	1
38	2246269	112.31345	0.9398335728096311	4.202247201776693	111.9544	112.89420000000001	1.9677499999999952	2.907600000000002	0.3432474642593568	2.9133500000000083	42.02247201776693	1
39	2304536	115.22680000000001	0.9204740013817791	4.149816043131423	114.86200000000001	115.78245000000001	1.9612499999999926	2.8817499999999967	0.3463503333621965	2.8872499999999945	41.498160431314275	1
40	2362281	118.11405	0.922549611952575	4.141193417620002	117.7437	118.66625	1.9566499999999962	2.8791999999999973	0.34681880451558167	2.883349999999993	41.41193417620002	1
41	2419948	120.9974	0.9137320218316746	4.101248284308667	120.62295	121.53665000000001	1.9604499999999945	2.874200000000002	0.3484077764615693	2.870200000000011	41.01248284308671	1
42	2477352	123.86760000000001	0.9257343118614285	4.083753106499998	123.49715	124.42285000000001	1.9457499999999897	2.8714999999999975	0.3457157179651173	2.89255	40.83753106500001	1
43	2535203	126.76015000000001	0.9312473840879509	4.062340887121948	126.36865	127.29990000000001	1.946950000000001	2.8782000000000068	0.3480258235161064	2.873349999999988	40.623408871219524	1
44	2592670	129.6335	0.9444801174324472	4.066976311235017	129.2468	130.1913	1.93425000000002	2.878700000000009	0.3458592007193851	2.891350000000017	40.66976311235021	1
45	2650497	132.52485000000001	0.9364972483783263	4.0233462596197285	132.12550000000002	133.062	1.9321500000000071	2.8686500000000024	0.34925956971221284	2.8631999999999778	40.2334625961973	1
46	2707761	135.38805	0.9365190435028402	4.007663459076888	134.99415000000002	135.93065	1.931999999999988	2.868499999999983	0.350084895587177	2.8564500000000237	40.07663459076891	1
47	2764890	138.24450000000002	0.9328487249077065	3.983268458925018	137.86265	138.7955	1.9293499999999995	2.8622000000000014	0.34916810698510936	2.863949999999989	39.83268458925018	1
48	2822169	141.10845	0.9335199679974467	3.985558112298378	140.72485	141.65835	1.9266999999999825	2.860199999999992	0.34838956921629743	2.870350000000002	39.85558112298378	1
49	2879576	143.9788	0.9242362229941646	4.038380985767468	143.5851	144.5093	1.926700000000011	2.8509500000000116	0.34931447035193364	2.8627500000000055	40.383809857674706	1
50	2936831	146.84155	0.9161266271737172	3.9982680945178757	146.43605	147.35215	1.9448500000000024	2.86099999999999	0.3500236265947972	2.8569499999999834	39.9826809451788	1
51	2993970	149.6985	0.9295239557503258	4.006581907913883	149.297	150.22655	1.9388500000000022	2.868350000000021	0.3475661679092157	2.8771500000000003	40.06581907913882	1
52	3051513	152.57565	0.9408696128321812	3.9319695390159595	152.1654	153.10625000000002	1.934899999999999	2.875799999999998	0.3465964231249136	2.8851999999999975	39.31969539015962	1
53	3109217	155.46085	0.945228939101752	3.9271164401576684	155.04115000000002	155.9864	1.9314500000000123	2.8766999999999996	0.3474454076403239	2.878150000000005	39.27116440157669	1
54	3166780	158.339	0.9484644585348433	3.894769629748261	157.9179	158.86635	1.9318999999999846	2.8803999999999803	0.3458352786567764	2.891549999999995	38.94769629748261	1
55	3224611	161.23055	0.9552288295171457	3.8679228280464244	160.7983	161.7535	1.936550000000011	2.8918000000000177	0.3468849729429717	2.882800000000003	38.679228280464244	1
56	3282267	164.11335	0.9618794143944048	3.8792285011528165	163.69005	164.65195	1.9344499999999982	2.8962999999999965	0.3439203480473901	2.907650000000018	38.792285011528165	1
57	3340420	167.02100000000002	0.9583155106758001	3.8497475051544896	166.58635	167.54465000000002	1.9428499999999929	2.9011500000000012	0.3429296479827182	2.9160499999999843	38.497475051544896	1
58	3398741	169.93705	0.9607343090390554	3.8531352549681372	169.4875	170.44825	1.9215999999999838	2.8822999999999865	0.34622442267077336	2.888300000000015	38.53135254968136	1
59	3456507	172.82535000000001	0.9715259415223264	3.792025309789757	172.3698	173.34135	1.9385999999999797	2.9101	0.3434773648416586	2.911399999999986	37.92025309789757	1
60	3514735	175.73675	0.963292532391008	3.7977234250186243	175.2799	176.2432	1.9305999999999983	2.893900000000002	0.3437075735963817	2.909450000000021	37.97723425018627	1
61	3572924	178.64620000000002	0.9771131589950063	3.7634166992531846	178.17385000000002	179.15095	1.9402500000000202	2.917400000000015	0.34321212225215914	2.91364999999999	37.63416699253186	1
62	3631197	181.55985	0.9832494983385085	3.7500410480083417	181.09120000000001	182.07445	1.9267999999999859	2.910049999999984	0.34107575292472636	2.9318999999999846	37.50041048008343	1
63	3689835	184.49175	0.9933813580368414	3.7055824416689163	184.00130000000001	184.99465	1.9136000000000024	2.9070000000000107	0.34274158997823484	2.917650000000009	37.05582441668916	1
64	3748188	187.4094	0.9935313810501015	3.6955144303742102	186.90825	187.9018	1.9204999999999757	2.9139999999999873	0.34257720833832944	2.9190499999999986	36.955144303742095	1
65	3806569	190.32845	0.9980174252385506	3.6922534414505606	189.8223	190.8203	1.9277999999999906	2.9258000000000095	0.3414950653963042	2.9283000000000072	36.922534414505584	1
66	3865135	193.25675	0.9988576493684669	3.652190073872866	192.74805	193.7469	1.91995	2.9188000000000045	0.3396739130434796	2.9439999999999884	36.521900738728704	1
67	3924015	196.20075	1.0062254554550862	3.6242408624341067	195.6669	196.6731	1.9166000000000167	2.922850000000011	0.34262415842940924	2.9186500000000137	36.242408624341095	1
68	3982388	199.1194	1.0301819667045726	3.575760513825834	198.58970000000002	199.6199	1.8979500000000087	2.9281000000000006	0.33828354927099985	2.956099999999992	35.75760513825835	1
69	4041510	202.0755	1.0371323491392657	3.571828422096708	201.51785	202.55495000000002	1.9230999999999767	2.9602499999999736	0.33664366268304824	2.9705000000000155	35.718284220967114	1
70	4100920	205.04600000000002	1.0219506140132668	3.5465389863856522	204.47805	205.5	1.8975500000000238	2.9195000000000277	0.34308259713526057	2.914749999999998	35.465389863856544	1
71	4159215	207.96075000000002	1.0377775547489758	3.5280645877880623	207.3976	208.43535	1.8973500000000172	2.935149999999993	0.3377351480968646	2.960899999999981	35.28064587788064	1
72	4218433	210.92165	1.0657700618308037	3.4992398427164275	210.33270000000002	211.39845	1.8889500000000226	2.9547000000000025	0.3345824411134906	2.9887999999999977	34.9923984271643	1
73	4278209	213.91045	1.0894350644398947	3.466475263299433	213.28745	214.3769	1.8863000000000056	2.975750000000005	0.33378394165456454	2.995950000000022	34.66475263299435	1
74	4338128	216.90640000000002	1.0972651854912752	3.422153322368956	216.26315000000002	217.36045000000001	1.8774500000000103	2.9746999999999844	0.3327233405423409	3.0054999999999836	34.22153322368956	1
75	4398238	219.9119	1.1130850153030363	3.3541105345966713	219.23790000000002	220.35095	1.8894500000000107	3.0025500000000136	0.33316674995835177	3.0015000000000214	33.541105345966734	1
76	4458268	222.91340000000002	1.1319287746340503	3.354430304784966	222.24045	223.37235	1.8795000000000073	3.0114499999999964	0.3304965710980762	3.025749999999988	33.54430304784965	1
77	4518783	225.93915	1.145129172178777	3.342266314990564	225.2519	226.39700000000002	1.8712500000000034	3.0164000000000044	0.32973374000494676	3.032749999999993	33.422663149905645	1
78	4579438	228.9719	1.1545547486227938	3.3125986032771806	228.2683	229.42285	1.8465999999999951	3.0011499999999955	0.328731097961867	3.0420000000000016	33.125986032771806	1
79	4640278	232.0139	1.1921500355390366	3.2268366807467714	231.26945	232.4616	1.852550000000008	3.044700000000006	0.32760569378695875	3.0524499999999932	32.26836680746773	1
80	4701327	235.06635	1.2010062240283006	3.1952228612826516	234.31410000000002	235.51510000000002	1.8523999999999887	3.053399999999982	0.32646132249481663	3.0631500000000074	31.952228612826538	1
81	4762590	238.1295	1.204696606108267	3.181129210267894	237.3675	238.5722	1.8547499999999957	3.0594499999999982	0.325679856700862	3.0705000000000098	31.81129210267894	1
82	4824000	241.20000000000002	1.2227360791680404	3.1612627749851256	240.42700000000002	241.64975	1.851399999999984	3.074150000000003	0.31814711122422934	3.1432000000000073	31.61262774985126	1
83	4886864	244.34320000000002	1.260338272170024	3.0824063009274063	243.5011	244.76145000000002	1.8247499999999945	3.0851000000000113	0.32487573503135286	3.078099999999978	30.824063009274056	1
84	4948426	247.4213	1.2704537511082368	3.0236980612559208	246.58625	247.85670000000002	1.845499999999987	3.1159999999999854	0.31899452924382343	3.13485	30.2369806125592	1
85	5011123	250.55615	1.279006226748461	3.023636735334019	249.70225000000002	250.98125000000002	1.8367500000000234	3.11575000000002	0.31503008537315147	3.174300000000017	30.236367353340185	1
86	5074609	253.73045000000002	1.3464855925249402	2.9398192284328566	252.81795000000002	254.16445000000002	1.8217500000000086	3.1681999999999846	0.3144011444201643	3.1806500000000137	29.39819228432858	1
87	5138222	256.91110000000003	1.3415793467094657	2.9232638988506494	255.98620000000003	257.32775000000004	1.8296499999999583	3.1712499999999864	0.3142924491239132	3.181749999999966	29.232638988506498	1
88	5201857	260.09285	1.3592086212753318	2.881698215455767	259.1574	260.51665	1.8208999999999946	3.1801000000000386	0.3057916946975731	3.2701999999999884	28.816982154557692	1
89	5267261	263.36305	1.4292931833000855	2.755495693552728	262.33750000000003	263.7668	1.8148500000000354	3.2441499999999905	0.3086324496157487	3.240100000000041	27.554956935527287	1
90	5332063	266.60315	1.4214146687770264	2.797687060307087	265.58165	267.0031	1.7930499999999938	3.2144499999999994	0.3031497256494986	3.2986999999999966	27.976870603070868	1
91	5398037	269.90185	1.4892735556387808	2.636646369387158	268.7961	270.28535	1.779200000000003	3.268449999999973	0.30212849524903096	3.309849999999983	26.366463693871584	1
92	5464234	273.2117	1.5283218823716045	2.4948107428855586	272.06455	273.59285	1.748800000000017	3.2771000000000186	0.2953904323038962	3.3853500000000167	24.948107428855604	1
93	5531941	276.59705	1.624504178855475	2.3496074964899307	275.34165	276.96615	1.7497999999999934	3.374300000000005	0.28653295128939754	3.490000000000009	23.496074964899314	1
94	5601741	280.08705000000003	1.7162177001461854	2.1857330670604718	278.71595	280.4322	1.7314999999999827	3.4476999999999975	0.2839457095803295	3.5217999999999843	21.857330670604732	1
95	5672177	283.60885	1.8119341940057931	2.1096385439648557	282.16365	283.9756	1.718500000000006	3.530399999999986	0.27514479494834043	3.634450000000015	21.096385439648547	1
96	5744866	287.24330000000003	1.9402547556768173	1.739307915583348	285.6941	287.63435000000004	1.7846499999999992	3.724899999999991	0.28322995439997994	3.5306999999999675	17.393079155833476	1
97	5815480	290.774	1.724665603706753	2.8661844807137484	289.41895	291.1436	5.518850000000043	7.24350000000004	0.14730686229018009	6.7885499999999865	28.661844807137506	1
98	5951251	297.56255	1.3816198350836058	3.4600365756633664	296.66245000000004	298.0441	5.672249999999963	7.053849999999954	0.1467351430667633	6.8150000000000555	34.60036575663367	1
99	6087551	304.37755000000004	1.1974734265840612	3.685703228257225	303.7163	304.91380000000004	5.463400000000036	6.660850000000039	0.1457980987927923	6.858799999999974	36.85703228257226	1
100	6224727	311.23635	1.3453493666857947	3.420551686272667	310.37715000000003	311.7225	5.158450000000016	6.5038000000000125	0.1615835184811142	6.188750000000027	34.205516862726675	1
101	6348502	317.42510000000004	1.0897856771616266	3.617246017609162	316.88100000000003	317.9708	5.025950000000023	6.115749999999991	0.1572846380094063	6.357899999999972	36.172460176091626	1
102	6475660	323.783	1.3097348107670435	3.497695011088016	322.99670000000003	324.30645000000004	5.040499999999952	6.35024999999996	0.15660235529942343	6.385600000000011	34.97695011088016	1
103	6603372	330.1686	1.3392362416578458	3.3607936971768275	329.34700000000004	330.68620000000004	7.650449999999978	8.989700000000028	0.11602206739721874	8.619050000000016	33.60793697176827	1
104	6775753	338.78765000000004	1.0758553220269271	3.90089713368355	338.33665	339.4125	7.578199999999981	8.654049999999984	0.11381484600851398	8.786199999999951	39.008971336835494	1
105	6951477	347.57385	1.1478027232148684	3.65622557477689	346.9907	348.1385	7.757999999999981	8.9058	0.11197894795778393	8.930250000000001	36.562255747768894	1
106	7130082	356.5041	1.1906546045640485	3.5858946935865816	355.89655	357.0872	9.40809999999999	10.598749999999995	0.09422672835376467	10.612700000000018	35.85894693586583	1
107	7342336	367.1168	1.2263869149378501	3.5645177871083504	366.49530000000004	367.7217	7.17025000000001	8.396650000000022	0.11645171620716784	8.587249999999983	35.64517787108349	1
108	7514081	375.70405	1.40417475660434	3.153227985017118	374.89195	376.2961	9.886950000000013	11.291150000000016	0.08961296161876835	11.159100000000024	31.5322798501712	1
109	7737263	386.86315	1.2748264071465936	3.325331091934707	386.18305000000004	387.4579	6.849300000000028	8.124149999999986	0.11223218594628567	8.9101	33.25331091934709	1
110	7915465	395.77325	2.118649806368724	1.6835041732534037	394.3072	396.42585	9.653849999999977	11.77249999999998	0.08713268129043515	11.476749999999981	16.702634645790305	1
111	8145000	407.25	1.7469813852356748	2.3833019911324627	406.0797	407.8267	11.345050000000015	13.092000000000041	0.0767165324127348	13.035000000000025	23.833019911324637	1
112	8405700	420.285	1.8320019500424154	1.8787618754773483	419.17170000000004	421.00370000000004	11.766549999999995	13.598549999999989	0.07493724006144864	13.344499999999982	18.668183411159305	1
113	8672590	433.6295	1.6354547119224445	2.0453858237083473	432.7703	434.40575					20.453858237083494	1
0	61100	3.055	1.4857868523973135	1.4302802296080994	2.5996	4.08535	1.5102000000000002	2.996	0.34599083124297203	2.8902500000000004	14.302802296080994	2
1	118905	5.945250000000001	0.976426283072459	4.158838116041018	5.5956	6.572	1.7617500000000001	2.7382	0.37093363997180917	2.695899999999999	41.588381160410165	2
2	172823	8.64115	0.9724597066170857	4.582744617678607	8.33375	9.30625	1.8160000000000007	2.788450000000001	0.358114883254548	2.7924000000000007	45.827446176786054	2
3	228671	11.43355	0.9684355974200822	4.590020392919975	11.122200000000001	12.09065	1.849450000000001	2.81785	0.35473572188719393	2.819000000000001	45.90020392919973	2
4	285051	14.252550000000001	0.9668307632087323	4.596712849500975	13.940050000000001	14.9069	1.8241000000000014	2.7909500000000005	0.35832019492618616	2.790799999999999	45.967128495009746	2
5	340867	17.04335	0.9703281607414597	4.556852470537763	16.73105	17.70135	1.8386500000000012	2.809000000000001	0.35572630418156254	2.8111500000000014	45.56852470537761	2
6	397090	19.8545	0.9717109975587607	4.544843172651042	19.54005	20.51175	1.8432500000000012	2.8149999999999977	0.3571045959361497	2.8003	45.448431726510435	2
7	453096	22.6548	0.9710749746130692	4.527136831832664	22.355050000000002	23.3261	1.8562000000000012	2.827300000000001	0.3535630314494316	2.8283500000000004	45.27136831832662	2
8	509663	25.483150000000002	0.9693538792174892	4.528231641128322	25.1823	26.1517	1.8500000000000014	2.81935	0.35448422545196767	2.820999999999998	45.28231641128326	2
9	566083	28.30415	0.9585862863090181	4.506377058545773	28.0017	28.960250000000002	1.8660499999999978	2.8246499999999983	0.3541954450465763	2.8233000000000033	45.06377058545776	2
10	622549	31.127450000000003	0.9633603126638337	4.4936807689964695	30.82635	31.7897	1.8641999999999967	2.8275499999999987	0.3532882302026114	2.8305499999999952	44.93680768996472	2
11	679160	33.958	0.9649223044679733	4.489718097812933	33.6539	34.6188	1.8669000000000011	2.831850000000003	0.35274612861123794	2.8349000000000046	44.897180978129356	2
12	735858	36.7929	0.9603042019652028	4.481949393328797	36.4857	37.446000000000005	1.858699999999999	2.8190000000000026	0.3541578127213488	2.823599999999999	44.81949393328796	2
13	792330	39.6165	0.9526301019594016	4.455607036557609	39.304700000000004	40.25735	1.8508500000000012	2.803449999999998	0.35634108969105227	2.8063000000000002	44.556070365576105	2
14	848456	42.4228	0.9537544384356589	4.4259800132423734	42.108200000000004	43.06195	1.844149999999999	2.79795	0.3579482406843969	2.793700000000001	44.25980013242372	2
15	904330	45.2165	0.9555583319818427	4.43036281170113	44.9061	45.861650000000004	1.8624499999999955	2.817999999999998	0.35623953546364595	2.8070999999999984	44.303628117011286	2
16	960472	48.0236	0.9475278687029088	4.448818539947702	47.7241	48.67165	1.867999999999995	2.8155	0.3539697709815583	2.825099999999999	44.48818539947702	2
17	1016974	50.8487	0.9281776989674196	4.449390653123061	50.5396	51.467800000000004	1.8738000000000028	2.801950000000005	0.35687520074230006	2.802100000000003	44.493906531230635	2
18	1073016	53.650800000000004	0.9498825099078124	4.470199328862918	53.341550000000005	54.291450000000005	1.8720500000000015	2.8218999999999994	0.3530076249646994	2.832799999999999	44.701993288629225	2
19	1129672	56.4836	0.9375288727718871	4.433631104335433	56.163500000000006	57.101000000000006	1.8658999999999963	2.803449999999998	0.3575131386078438	2.7971000000000004	44.33631104335433	2
20	1185614	59.2807	0.9462177081534406	4.416857175508241	58.966950000000004	59.91315	1.8633999999999986	2.8096499999999978	0.3563030000712602	2.806600000000003	44.16857175508242	2
21	1241746	62.087300000000006	0.9443431089023245	4.3934215749796195	61.7766	62.72095	1.8846500000000077	2.8290000000000077	0.35370059244849245	2.8272499999999994	43.93421574979618	2
22	1298291	64.91455	0.9410638351824019	4.38139998765093	64.60560000000001	65.54665	1.8995000000000033	2.8405499999999932	0.35228633833579936	2.8385999999999996	43.81399987650931	2
23	1355063	67.75315	0.9378844078002149	4.39585776014421	67.4461	68.384	1.895450000000011	2.8333000000000084	0.350330186200494	2.85445	43.95857760144212	2
24	1412152	70.6076	0.9495786216214999	4.3880518528831445	70.27940000000001	71.229	1.903800000000004	2.853349999999992	0.3505205229766196	2.8529000000000053	43.88051852883149	2
25	1469210	73.46050000000001	0.955542639331019	4.375579870888963	73.1328	74.08835	1.8897500000000065	2.845300000000009	0.3526403949572436	2.8357499999999902	43.75579870888966	2
26	1525925	76.29625	0.9468643745798269	4.360456672425983	75.97805000000001	76.92495000000001	1.898699999999991	2.8455499999999887	0.35100035100035054	2.8490000000000038	43.604566724259826	2
27	1582905	79.14525	0.9564063344428316	4.324505134591163	78.8236	79.78	1.9015500000000003	2.8579500000000024	0.34950981248798624	2.861149999999995	43.24505134591166	2
28	1640128	82.0064	0.9519418685255223	4.3125111448793305	81.68155	82.6335	1.8929000000000116	2.844850000000008	0.35100035100035054	2.8490000000000038	43.12511144879331	2
29	1697108	84.8554	0.9530766942781862	4.28965042231188	84.52645	85.4795	1.897100000000009	2.850200000000001	0.34994400895856603	2.857600000000005	42.89650422311882	2
30	1754260	87.71300000000001	0.9519442592098262	4.280923498713086	87.37660000000001	88.32855	1.8995000000000033	2.85145	0.35055738624412874	2.8525999999999954	42.80923498713088	2
31	1811312	90.5656	0.965901986356813	4.282421662193919	90.22805000000001	91.19395	1.8931500000000057	2.8590499999999963	0.34941211411799555	2.8619500000000073	42.8242166219392	2
32	1868551	93.42755000000001	0.9514554435076309	4.2596358256964635	93.0871	94.03855	1.8980499999999978	2.849499999999992	0.35141356104932187	2.845649999999992	42.59635825696463	2
33	1925464	96.2732	0.9419673388905474	4.265979216435738	95.9366	96.8786	1.8965500000000048	2.8385000000000105	0.35218088010001947	2.8394499999999994	42.65979216435742	2
34	1982253	99.11265	0.943432173037366	4.243338247360867	98.77510000000001	99.71855000000001	1.8793500000000023	2.822800000000001	0.3540261625334105	2.8246500000000054	42.43338247360872	2
35	2038746	101.93730000000001	0.9434610144620064	4.262990277615366	101.59795000000001	102.54140000000001	1.8935999999999922	2.8370999999999924	0.3520135173190649	2.8408000000000015	42.6299027761537	2
36	2095562	104.77810000000001	0.9286411021688954	4.234765225875158	104.435	105.36365	1.8847999999999985	2.8134000000000015	0.35521454958795234	2.81519999999999	42.3476522587516	2
37	2151866	107.5933	0.9455845712955343	4.227076736945932	107.24845	108.194	1.890749999999997	2.836349999999996	0.34965646252556715	2.859950000000012	42.270767369459364	2
38	2209065	110.45325000000001	0.9537497711172328	4.199173702038749	110.08475	111.0385	1.9059500000000043	2.8597000000000037	0.3520940795380533	2.840149999999994	41.99173702038752	2
39	2265868	113.2934	0.9452074456403498	4.197002751918845	112.94445	113.8897	1.8880000000000052	2.833200000000005	0.3513456538542623	2.846199999999996	41.97002751918849	2
40	2322792	116.1396	0.9508071406424046	4.158063336652312	115.77765000000001	116.72850000000001	1.912549999999996	2.863349999999997	0.3494426389908098	2.861699999999999	41.58063336652316	2
41	2380026	119.0013	0.9447237738482888	4.168187438247891	118.641	119.58575	1.8744000000000085	2.819100000000006	0.3518091787014724	2.8424499999999995	41.681874382478924	2
42	2436875	121.84375	0.9537807109028335	4.102013348090523	121.46010000000001	122.41390000000001	1.8881999999999977	2.841949999999997	0.3538257408226446	2.8262500000000017	41.02013348090521	2
43	2493400	124.67	0.9536783648582642	4.1055591004272145	124.30210000000001	125.25575	1.870350000000002	2.8240499999999997	0.3515927149989451	2.8442000000000007	41.05559100427216	2
44	2550284	127.5142	0.9646406533970964	4.074053006585572	127.12615000000001	128.0908	1.8863999999999805	2.8510499999999865	0.35167926850712256	2.8434999999999917	40.74053006585574	2
45	2607154	130.3577	0.9664314731988823	4.079434530516238	129.9772	130.9436	1.8772000000000162	2.843650000000025	0.3497848822973864	2.8589000000000055	40.79434530516241	2
46	2664332	133.2166	0.9650405533954968	4.03355435850326	132.82080000000002	133.78585	1.8982499999999902	2.863299999999981	0.3496992586375716	2.8596000000000004	40.33554358503263	2
47	2721524	136.0762	0.9736210992373294	4.074884071642565	135.68415000000002	136.65775	1.8820500000000209	2.855700000000013	0.3503301862004922	2.854450000000014	40.74884071642568	2
48	2778613	138.93065	0.9734678346535192	3.998575243945183	138.5398	139.51330000000002	1.8989500000000135	2.872399999999999	0.34800160080736436	2.8735499999999945	39.98575243945183	2
49	2836084	141.8042	0.9807763878746192	4.030398752769727	141.4122	142.393	1.8928499999999815	2.873599999999982	0.3464703334776972	2.8862499999999898	40.30398752769726	2
50	2893809	144.69045	0.9605249153269688	3.9878627379046208	144.28585	145.24635	1.891999999999996	2.852550000000008	0.35094491919493004	2.8494500000000187	39.87862737904625	2
51	2950798	147.53990000000002	0.9789448738891399	3.9973010071753308	147.13835	148.1173	1.8863000000000056	2.8652000000000157	0.34699932335132117	2.881849999999986	39.97301007175329	2
52	3008435	150.42175	0.9620312382854754	3.942606874615649	150.0036	150.96565	1.878450000000015	2.8404999999999916	0.35326326945155945	2.8307499999999948	39.42606874615652	2
53	3065050	153.2525	0.9787707762525417	3.9221758456134665	152.8441	153.82285000000002	1.8492999999999995	2.8281000000000063	0.3508033396477917	2.8506000000000142	39.22175845613468	2
54	3122062	156.1031	0.9805181487984257	3.891491792702354	155.67215000000002	156.65265	1.891900000000021	2.872399999999999	0.35119758376062454	2.8473999999999933	38.91491792702354	2
55	3179010	158.9505	0.9567708301795181	3.97835081053028	158.54455000000002	159.50130000000001	1.8768499999999904	2.83359999999999	0.35045910142286474	2.8533999999999935	39.78350810530283	2
56	3236078	161.8039	0.9707760143948254	3.9129416532107157	161.37815	162.34895	1.887049999999988	2.8577999999999975	0.34963201230704627	2.8601500000000044	39.12941653210716	2
57	3293281	164.66405	0.968402768110158	3.935646260997956	164.23600000000002	165.20440000000002	1.868300000000005	2.8367000000000075	0.3513086246267356	2.846499999999992	39.35646260997958	2
58	3350211	167.51055	0.9825318064568099	3.8789063331760616	167.07265	168.0552	1.8968500000000006	2.879349999999988	0.3479289529078145	2.8741500000000144	38.78906333176063	2
59	3407694	170.3847	0.9948944741600659	3.894047037968477	169.95205	170.94695000000002	1.8804499999999962	2.8753499999999974	0.34474437204812625	2.9007000000000005	38.940470379684754	2
60	3465708	173.2854	0.9919798964761897	3.8245919340339825	172.8274	173.81935000000001	1.8806999999999903	2.872700000000009	0.3482561075414848	2.87145000000001	38.24591934033982	2
61	3523137	176.15685000000002	0.9962506359122228	3.836613151243526	175.70005	176.6963	1.8727499999999964	2.8689999999999998	0.34823185276757407	2.8716499999999883	38.3661315124353	2
62	3580570	179.0285	0.9921413502668497	3.8009561097810547	178.56905	179.5612	1.8783500000000117	2.8704500000000053	0.3465663934568275	2.8854499999999916	38.009561097810554	2
63	3638279	181.91395	1.0139546808622313	3.7723779833346853	181.43955	182.45350000000002	1.8796000000000106	2.8935500000000047	0.34520850593758473	2.896800000000013	37.72377983334687	2
64	3696215	184.81075	1.0119268203438725	3.753260133368606	184.3331	185.345	1.8774500000000103	2.889399999999995	0.345476844414502	2.8945500000000095	37.53260133368606	2
65	3754106	187.70530000000002	1.0077565560115735	3.743113060292089	187.22245	188.2302	1.872950000000003	2.8806999999999903	0.34435261707989023	2.9039999999999964	37.4311306029209	2
66	3812186	190.60930000000002	1.021934560383088	3.700305807880497	190.10315	191.1251	1.8826999999999998	2.9046500000000037	0.34481569601048473	2.9000999999999806	37.003058078804976	2
67	3870188	193.5094	1.0394030119923177	3.71840586190293	193.0078	194.0472	1.8745000000000118	2.9139000000000124	0.3410524879778975	2.9321000000000197	37.18405861902933	2
68	3928830	196.44150000000002	1.0328812566521346	3.6409345406724967	195.92170000000002	196.9546	1.8666000000000054	2.8994500000000016	0.3427709604442328	2.9173999999999864	36.40934540672497	2
69	3987178	199.3589	1.075316236825753	3.6262395053667333	198.8212	199.8965	1.8525999999999954	2.9279499999999814	0.33919576683683006	2.9481499999999983	36.26239505366736	2
70	4046141	202.30705	1.077490076475125	3.6031985298264857	201.74915000000001	202.8266	1.8603999999999985	2.9379000000000133	0.34046609808828254	2.9371500000000026	36.031985298264864	2
71	4104884	205.2442	1.0820254170349335	3.6020583972296194	204.687	205.76905000000002	1.8610500000000059	2.9430499999999995	0.33610056128793686	2.9753000000000043	36.02058397229622	2
72	4164390	208.2195	1.0818299464840209	3.5690610089594514	207.6301	208.7119	1.852249999999998	2.934100000000001	0.34248334674726477	2.919849999999997	35.6906100895945	2
73	4222787	211.13935	1.0774826187998523	3.5534711606035927	210.5642	211.64165	1.8430500000000052	2.9205499999999915	0.33885669750262654	2.9510999999999967	35.53471160603594	2
74	4281809	214.09045	1.0838186684032436	3.5034528474294113	213.48475000000002	214.56855000000002	1.8374500000000182	2.921250000000015	0.3436426116838492	2.9099999999999966	35.03452847429411	2
75	4340009	217.00045	1.10448412649245	3.539590938749779	216.406	217.5105	1.8547499999999957	2.9592499999999973	0.33243023120522575	3.0081500000000005	35.3959093874978	2
76	4400172	220.0086	1.1231489664168097	3.4525957797140236	219.36520000000002	220.48835	1.8406500000000108	2.963799999999992	0.33873617532984235	2.9521500000000174	34.52595779714024	2
77	4459215	222.96075000000002	1.1261225287338719	3.4493928645916156	222.329	223.45510000000002	1.8448999999999955	2.9710000000000036	0.33328889481402646	3.000399999999985	34.49392864591616	2
78	4519223	225.96115	1.1591715508371592	3.4136357510709097	225.30005	226.4592	1.8070999999999913	2.9662999999999897	0.3345096924183373	2.989450000000005	34.136357510709104	2
79	4579012	228.9506	1.1634870111711324	3.4176194885455793	228.2663	229.4298	1.8283500000000004	2.991800000000012	0.3326016097917923	3.0065999999999917	34.1761948854558	2
80	4639144	231.9572	1.173486322068004	3.378244802466355	231.25815	232.43165000000002	1.7971000000000004	2.9705999999999904	0.3348625389277702	2.9862999999999995	33.782448024663566	2
81	4698870	234.9435	1.191932903865399	3.3208653192150663	234.22875000000002	235.4207	1.8122999999999934	3.004250000000013	0.3312190517198522	3.0191500000000246	33.20865319215068	2
82	4759253	237.96265000000002	1.207465641931817	3.267744512665658	237.23295000000002	238.4404	1.819199999999995	3.0266499999999894	0.32996221932588937	3.03064999999998	32.67744512665659	2
83	4819866	240.9933	1.2150288087647874	3.29798766219087	240.2596	241.47465000000003	1.7875500000000102	3.0025500000000136	0.3296739524610164	3.033299999999997	32.97987662190871	2
84	4880532	244.0266	1.2520148649680893	3.1596396508095737	243.2622	244.51420000000002	1.7693500000000029	3.0214	0.3300330033003299	3.030000000000001	31.596396508095744	2
85	4941132	247.0566	1.2584822387616617	3.1359814680681914	246.28355000000002	247.54205000000002	1.7786999999999864	3.0371999999999844	0.3241070849808754	3.0854000000000217	31.359814680681918	2
86	5002840	250.14200000000002	1.2713577616733964	3.110225238303503	249.32075	250.59210000000002	1.7840999999999951	3.0554500000000075	0.327723794386093	3.051349999999985	31.10225238303502	2
87	5063867	253.19335	1.2820947759186383	3.1204225451160568	252.3762	253.65830000000003	1.7678999999999974	3.0500000000000114	0.32560562646522784	3.071199999999976	31.204225451160564	2
88	5125291	256.26455	1.3029829449417536	3.0524728042038234	255.42625	256.7292	1.7841000000000236	3.0870999999999924	0.32047686958193483	3.12035000000003	30.524728042038248	2
89	5187698	259.3849	1.3147234783870634	3.0499499605893767	258.5133	259.82805	1.7681499999999915	3.0828500000000076	0.3238079818667513	3.0882500000000164	30.49949960589378	2
90	5249463	262.47315000000003	1.3283149909731933	2.9929374536759283	261.59615	262.9245	1.7743999999999573	3.1026999999999703	0.31907086563925957	3.1340999999999894	29.929374536759305	2
91	5312145	265.60725	1.3749587774637155	2.9602341589602865	264.69890000000004	266.07385	1.7733499999999935	3.148300000000006	0.3132733936906756	3.192099999999982	29.602341589602865	2
92	5375987	268.79935	1.3974465910537635	2.8547863463858754	267.84715	269.2446	1.77090000000004	3.168350000000032	0.31650577623041254	3.1595000000000364	28.547863463858743	2
93	5439177	271.95885000000004	1.4150339011997917	2.891235705979888	271.01555	272.43055000000004	1.7524499999999534	3.1674999999999613	0.3078959927336573	3.2478499999999713	28.9123570597989	2
94	5504134	275.2067	1.4538995447112248	2.7667608763310056	274.183	275.6369	1.7481500000000096	3.2020500000000425	0.31189570207722306	3.206200000000024	27.667608763310064	2
95	5568258	278.41290000000004	1.4755518400571774	2.7559602925138726	277.38505000000004	278.86060000000003	1.7606499999999983	3.2361999999999966	0.30445570930569177	3.2845499999999674	27.55960292513873	2
96	5633949	281.69745	1.4801609735664911	2.7155028728133104	280.6213	282.10145	1.7600499999999784	3.240199999999959	0.30882784391840895	3.2380499999999866	27.155028728133125	2
97	5698710	284.9355	1.5184661664010026	2.665268473636374	283.86150000000004	285.37995	1.7172499999999786	3.235749999999996	0.3035177709654869	3.2947000000000344	26.652684736363746	2
98	5764604	288.2302	1.5664960638558958	2.4497170823391485	287.09725000000003	288.66375	1.723799999999983	3.290300000000002	0.2967403077196976	3.369950000000017	24.497170823391492	2
99	5832003	291.60015000000004	1.6417516036658082	2.404924615272037	290.3875	292.02925	1.7155500000000075	3.3573000000000093	0.28991389557301533	3.449299999999994	24.049246152720393	2
100	5900989	295.04945000000004	1.761031814935012	2.19141722526566	293.74485000000004	295.50585	1.682200000000023	3.4432500000000346	0.2753531404025688	3.6316999999999666	21.91417225265662	2
101	5973623	298.68115	1.893742046663724	2.1263699908304474	297.18805000000003	299.0818	1.724550000000022	3.6182999999999765	0.27317926023056416	3.6605999999999885	21.26369990830449	2
102	6046835	302.34175	1.9225580753497316	2.1220507206834114	300.8064	302.72895	1.60835000000003	3.530900000000031	0.26632576968147115	3.7548000000000457	21.22050720683413	2
103	6121931	306.09655000000004	2.3249301855538973	1.134957721179033	304.33725000000004	306.66220000000004	1.6642999999999688	3.98924999999997	0.31162841427881793	3.208949999999959	11.349577211790326	2
104	6186110	309.3055	1.461091640517395	3.328666464636452	308.32655	309.78765000000004	5.212850000000003	6.673949999999991	0.15483231660111987	6.458600000000047	33.28666464636454	2
105	6315282	315.76410000000004	1.3144671885472723	3.6059619801147846	315.0005	316.31495	5.335199999999986	6.649650000000008	0.14615929902000263	6.841849999999965	36.059619801147846	2
106	6452119	322.60595	1.464812086353358	3.3318084497894738	321.6501	323.11495	5.035199999999975	6.5	0.1586684543312516	6.302450000000022	33.31808449789476	2
107	6578168	328.90840000000003	1.3287814071900677	3.5873524890967516	328.1501	329.4789	4.949850000000026	6.278650000000027	0.15721910841043646	6.360549999999989	35.87352489096755	2
108	6705379	335.26895	1.4214491856036242	3.4809100887736406	334.4288	335.85025	4.822399999999959	6.243849999999952	0.15520599715973094	6.443049999999972	34.80910088773642	2
109	6834240	341.712	1.5548795220944565	3.2392309270002215	340.6726	342.2275	4.853199999999958	6.408050000000003	0.15250295474474793	6.5572500000000105	32.39230927000223	2
110	6965385	348.26925	1.7012382886560635	2.993283815682638	347.08065	348.7819	4.853450000000009	6.554700000000025	0.1533189724562462	6.522350000000016	29.93283815682638	2
111	7095832	354.7916	1.680441894131573	2.923149447993879	353.6354	355.31585	4.893249999999966	6.573699999999974	0.14110442432922482	7.086950000000001	29.231494479938803	2
112	7237571	361.87855	2.256300706958771	2.3036564123166734	360.20905	362.46535	7.9221	10.17840000000001	0.1102523676695954	9.070100000000025	23.036564123166745	2
113	7418973	370.94865000000004	1.2193533736109734	3.7373623444679254	370.38750000000005	371.60685	7.288599999999974	8.507949999999994	0.11646595700076919	8.586199999999963	37.373623444679254	2
114	7590697	379.53485	1.2838620835361538	3.3759993658059635	378.8954	380.1793	8.133849999999995	9.417700000000025	0.1045795379676014	9.562099999999987	33.75999365805965	2
115	7781939	389.09695	1.399601774431253	3.0654612595183472	388.3131	389.71270000000004	7.240949999999998	8.640550000000019	0.11573538262117496	8.6404	30.654612595183487	2
116	7954747	397.73735	1.4488458862050904	2.9296549806601284	396.9537	398.40255	7.351549999999975	8.800399999999968	0.11167818813307516	8.954300000000046	29.296549806601305	2
117	8133833	406.69165000000004	1.5784352516156157	2.6173200764834412	405.7541	407.33250000000004	10.365749999999991	11.944200000000023	0.08251063355789992	12.119649999999979	26.173200764834412	2
118	8376226	418.8113	1.760041076717619	2.0666690421836584	417.6983	419.45835	9.782849999999996	11.542899999999975	0.08917742740957421	11.213599999999985	20.666690421836606	2
119	8600498	430.0249	1.4910151465079748	2.5027360003237433	429.24120000000005	430.73220000000003	17.97109999999998	19.46215000000001	0.05146600927417475	19.430300000000045	25.027360003237433	2
120	8989104	449.45520000000005	1.5105354350670241	2.090359138702226	448.70335	450.21385000000004	25.836799999999982	27.347350000000006	0.03656661431546391	27.347349999999945	20.903591387022256	2
121	9536051	476.80255	1.4858130003293977	1.284592644309761	476.0507	477.53650000000005	82.59500000000003	84.08085000000005	0.011920343496618191	83.89020000000005	12.84592644309761	2
122	11213855	560.69275	1.2974661338792184	1.0748621495765889	560.1315000000001	561.429					10.527184487437696	2
0	60190	3.0095	1.4297347678687577	1.3305726212347384	2.6477	4.0774	1.4947	2.9244499999999998	0.3430414050975953	2.9151	13.305726212347391	3
1	118492	5.9246	0.9473921834470909	4.231391363957471	5.5721	6.519500000000001	1.7782	2.725600000000001	0.373134328358209	2.6799999999999997	42.31391363957469	3
2	172092	8.6046	0.941121461786778	4.567675039642765	8.2977	9.238850000000001	1.8108499999999985	2.751949999999999	0.36288420365061497	2.755700000000001	45.676750396427664	3
3	227206	11.3603	0.968196986490427	4.574766042412058	11.049700000000001	12.017900000000001	1.8384999999999998	2.806700000000001	0.35626491859346604	2.8069000000000006	45.747660424120575	3
4	283344	14.167200000000001	0.9540255609274871	4.59497008020525	13.8564	14.810400000000001	1.8673000000000002	2.8213500000000007	0.35390087236565043	2.8256499999999996	45.94970080205253	3
5	339857	16.99285	0.9591438428151742	4.583809573498485	16.6777	17.636850000000003	1.8571500000000007	2.81625	0.35504429177539903	2.8165499999999994	45.838095734984876	3
6	396188	19.8094	0.9504945926375425	4.583554352799034	19.494	20.4445	1.8552	2.805699999999998	0.35706634292651585	2.8005999999999993	45.835543527990325	3
7	452200	22.61	0.9506181352428336	4.551889866768981	22.2997	23.250300000000003	1.861650000000001	2.8122500000000024	0.35618243664404875	2.8075500000000027	45.518898667689854	3
8	508351	25.417550000000002	0.9501284249710589	4.559701156048348	25.111900000000002	26.062050000000003	1.8659500000000016	2.8160500000000006	0.35476718403547697	2.818749999999998	45.59701156048347	3
9	564726	28.2363	0.9383910920462629	4.563038346805875	27.927950000000003	28.86635	1.8841	2.82245	0.3526839246667137	2.8354	45.63038346805873	3
10	621434	31.0717	0.9512775454531308	4.542479517057778	30.75045	31.701700000000002	1.900500000000001	2.851800000000001	0.3523918597480398	2.8377499999999998	45.42479517057782	3
11	678189	33.90945	0.9182785557825061	4.545023739082119	33.6022	34.5205	1.8993500000000054	2.8176500000000004	0.35312604834295563	2.831850000000003	45.450237390821215	3
12	734826	36.7413	0.9341584523163096	4.518923088407682	36.419850000000004	37.354	1.8704000000000036	2.804549999999999	0.356531660011409	2.8048	45.189230884076814	3
13	790922	39.5461	0.9251429350706109	4.48235393201027	39.224450000000004	40.1496	1.8679500000000004	2.7931000000000026	0.35848075854528527	2.7895499999999984	44.82353932010273	3
14	846713	42.33565	0.9349074188636616	4.48085340223534	42.01755	42.95245	1.9034499999999994	2.8383499999999984	0.3532195966232207	2.8310999999999993	44.80853402235344	3
15	903335	45.16675	0.9227881355987863	4.491540301184841	44.855850000000004	45.77865	1.878149999999998	2.8008999999999986	0.35743007774104185	2.7977500000000006	44.915403011848454	3
16	959290	47.9645	0.9310708101138415	4.488817579052785	47.65675	48.58785	1.8890999999999991	2.820149999999998	0.3536755733965235	2.827449999999999	44.888175790527896	3
17	1015839	50.79195	0.9201518039758084	4.4945393202189265	50.47695	51.3971	1.8923500000000004	2.8125	0.3556503956610647	2.8117500000000035	44.945393202189294	3
18	1072074	53.6037	0.9214760579014664	4.4599811529899185	53.2894	54.2109	1.8963500000000053	2.8178000000000054	0.3546539464117892	2.8196499999999958	44.59981152989923	3
19	1128467	56.42335	0.9286558203081484	4.451738181992866	56.10725	57.035900000000005	1.8943499999999958	2.823049999999995	0.3541264585583512	2.82385	44.5173818199287	3
20	1184944	59.2472	0.9243359245566419	4.4595104003061365	58.93025	59.854600000000005	1.9050000000000011	2.8293000000000035	0.35293287216771313	2.8334000000000046	44.595104003061365	3
21	1241612	62.080600000000004	0.9314758445293061	4.418397232707818	61.759550000000004	62.691050000000004	1.9106000000000023	2.8420500000000004	0.352385650856297	2.8378000000000014	44.183972327078195	3
22	1298368	64.9184	0.9284139685192612	4.434373359434453	64.6016	65.53005	1.9179500000000047	2.846350000000001	0.35047752562866874	2.8532500000000027	44.34373359434456	3
23	1355433	67.77165000000001	0.9230120586603764	4.398070053962535	67.44795	68.37095000000001	1.9106999999999914	2.8336999999999932	0.35335064751506157	2.83005	43.980700539625346	3
24	1412034	70.60170000000001	0.9198750140603749	4.359942756315711	70.28165	71.20155	1.9220499999999987	2.8419000000000096	0.35140738658326676	2.8456999999999937	43.59942756315711	3
25	1468948	73.4474	0.9163420606780216	4.3914923850707765	73.12360000000001	74.03995	1.9283499999999947	2.844699999999989	0.35140121233418314	2.8457499999999953	43.91492385070777	3
26	1525863	76.29315	0.9179871400122648	4.378121907265282	75.96825	76.88625	1.9261499999999927	2.844149999999999	0.3513394817742629	2.846250000000012	43.78121907265284	3
27	1582788	79.13940000000001	0.9221949260999449	4.3573674661504285	78.8124	79.7346	1.9144000000000005	2.8366000000000042	0.35231116121758826	2.838399999999993	43.57367466150429	3
28	1639556	81.9778	0.9269558991371188	4.3446948471697056	81.64905	82.57600000000001	1.9200500000000034	2.8470000000000084	0.3512407579775562	2.847049999999996	43.446948471697056	3
29	1696497	84.82485	0.928616756549175	4.3074671332254155	84.49605000000001	85.42465	1.91725000000001	2.8459000000000003	0.35065572620800756	2.8518000000000114	43.07467133225417	3
30	1753533	87.67665000000001	0.9151950241127983	4.28738955823836	87.34190000000001	88.25710000000001	1.917749999999998	2.8329499999999967	0.35366306519778756	2.827549999999988	42.8738955823836	3
31	1810084	90.5042	0.9189791302736383	4.282067503998469	90.17485	91.09385	1.9125999999999976	2.831549999999993	0.3515865342357385	2.8442500000000024	42.8206750399847	3
32	1866969	93.34845	0.9173993082194007	4.25768191487068	93.00645	93.92385	1.930800000000005	2.8482000000000056	0.3527834615113232	2.834600000000009	42.57681914870683	3
33	1923661	96.18305000000001	0.921864430755342	4.2778628702277	95.8546	96.7765	1.923649999999995	2.8455000000000013	0.3513641713954439	2.846049999999991	42.778628702277004	3
34	1980582	99.0291	0.9140327660211013	4.259991807128934	98.70015000000001	99.61415000000001	1.9163999999999959	2.830449999999999	0.35303878131012545	2.832550000000012	42.59991807128938	3
35	2037233	101.86165000000001	0.9162790303928778	4.282275108754703	101.5306	102.4469	1.9375499999999874	2.8538499999999942	0.34993788602523146	2.8576499999999925	42.82275108754705	3
36	2094386	104.7193	0.9115702911501169	4.291330707338858	104.3844	105.29595	1.9298500000000018	2.8414000000000073	0.35179680216706793	2.842550000000003	42.91330707338862	3
37	2151237	107.56185	0.9121559329462704	4.214808898030277	107.2258	108.138	1.946399999999997	2.858549999999994	0.3492107836289978	2.8636000000000053	42.148088980302774	3
38	2208509	110.42545000000001	0.9214385899269255	4.224997185148673	110.0844	111.00580000000001	1.9482	2.869650000000007	0.3486021055567192	2.8685999999999865	42.24997185148676	3
39	2265881	113.29405	0.9263672523165588	4.204358422362226	112.95405000000001	113.88040000000001	1.9403999999999968	2.866799999999998	0.3489244404124272	2.865950000000012	42.043584223622275	3
40	2323200	116.16000000000001	0.9156249918949092	4.188816880415274	115.8208	116.73645	1.9405000000000001	2.856099999999998	0.34860818183402775	2.868549999999999	41.888168804152734	3
41	2380571	119.02855000000001	0.91592613162708	4.162895129959416	118.6769	119.59285000000001	1.9450499999999948	2.8609500000000025	0.3499195185107428	2.8577999999999975	41.62895129959418	3
42	2437727	121.88635000000001	0.9295127746767365	4.156282323387309	121.53785	122.46740000000001	1.9269499999999908	2.8564499999999953	0.3491498201878434	2.8640999999999934	41.56282323387307	3
43	2495009	124.75045	0.9160200198926032	4.1207464714915005	124.3943	125.31035	1.94789999999999	2.863900000000001	0.3490888780283448	2.86460000000001	41.20746471491501	3
44	2552301	127.61505000000001	0.9245788684757194	4.096899282201463	127.25825	128.18280000000001	1.950400000000002	2.875000000000014	0.3475178537297354	2.8775499999999994	40.968992822014606	3
45	2609852	130.4926	0.9132591396632604	4.108274748043222	130.13320000000002	131.04645	1.9506500000000244	2.863900000000001	0.34874799469903006	2.8674000000000035	41.08274748043226	3
46	2667200	133.36	0.9142765860185493	4.084259138656577	132.99710000000002	133.91140000000001	1.9531000000000063	2.8673499999999876	0.3492900679369202	2.8629499999999837	40.84259138656576	3
47	2724459	136.22295	0.9246469362237258	4.051507500186759	135.86445	136.78910000000002	1.9729000000000099	2.897500000000008	0.3446196260877032	2.901750000000021	40.51507500186759	3
48	2782494	139.12470000000002	0.9224027404308552	4.067094870541617	138.762	139.6844	1.9501500000000078	2.8725499999999897	0.34721619416329785	2.880049999999983	40.67094870541615	3
49	2840095	142.00475	0.9248356000933564	4.03217751795453	141.63455000000002	142.55935	1.942200000000014	2.867050000000006	0.34789869190091743	2.8744000000000085	40.3217751795453	3
50	2897583	144.87915	0.9186570281865775	4.012516979648602	144.5016	145.42025	1.9544500000000085	2.8731500000000096	0.34790474368118096	2.8743499999999926	40.12516979648603	3
51	2955070	147.7535	0.9266534974835114	3.984119329939311	147.37475	148.3014	1.967349999999982	2.893999999999977	0.3435068615495604	2.911149999999992	39.84119329939311	3
52	3013293	150.66465	0.9384720947426046	4.002374004566782	150.26875	151.2072	1.9391999999999996	2.8777000000000044	0.34826217176290036	2.8714000000000226	40.02374004566781	3
53	3070721	153.53605000000002	0.9391498006521491	3.950355622951882	153.14645000000002	154.0856	1.9410000000000025	2.8801500000000146	0.34706556068441546	2.8812999999999818	39.50355622951881	3
54	3128347	156.41735	0.9379574207691244	3.933542496667229	156.02655000000001	156.96450000000002	1.9587499999999807	2.8966999999999814	0.3450893781489384	2.897800000000018	39.335424966672335	3
55	3186303	159.31515000000002	0.9239055989325745	3.924042732014442	158.9233	159.84720000000002	1.9242500000000007	2.848150000000004	0.3497787649311819	2.858949999999993	39.24042732014445	3
56	3243482	162.1741	0.9349179138918641	3.904167613269621	161.77145000000002	162.70635000000001	1.9222000000000037	2.8571500000000185	0.35105580031946215	2.848549999999989	39.04167613269619	3
57	3300453	165.02265	0.9259227423120291	3.908858088349618	164.6286	165.55450000000002	1.930250000000001	2.856200000000001	0.34868719271940896	2.86790000000002	39.08858088349617	3
58	3357811	167.89055000000002	0.9402696265781298	3.910685453579191	167.4848	168.42505	1.943550000000016	2.8838499999999954	0.34530982924428955	2.895949999999999	39.10685453579191	3
59	3415730	170.78650000000002	0.9409725012144075	3.906013870282628	170.36865	171.30960000000002	1.951849999999979	2.8928499999999815	0.3450953325856265	2.897750000000002	39.06013870282628	3
60	3473685	173.68425000000002	0.9402244848854142	3.8567632494237216	173.26145	174.20170000000002	1.9305999999999983	2.8708000000000027	0.34731869963878886	2.8791999999999973	38.567632494237195	3
61	3531269	176.56345000000002	0.9571665272261249	3.798879058950426	176.13230000000001	177.08945	1.9578000000000202	2.9150000000000205	0.34434668824572773	2.904049999999984	37.98879058950428	3
62	3589350	179.4675	0.9584980959141162	3.839003062003968	179.04725000000002	180.00575	1.9376000000000033	2.89609999999999	0.3407967828783688	2.9343000000000075	38.390030620039674	3
63	3648036	182.4018	0.9705173354896252	3.781016313926486	181.9434	182.9139	1.9545499999999834	2.9250999999999863	0.34324157341937306	2.9133999999999958	37.810163139264844	3
64	3706304	185.3152	0.9770961641747737	3.7787690235017237	184.8685	185.84560000000002	1.9515499999999975	2.9286500000000046	0.33933388757868127	2.9469500000000153	37.78769023501728	3
65	3765243	188.26215000000002	0.973531068788236	3.7830467732724102	187.7971	188.77065000000002	1.9376000000000033	2.9111500000000206	0.34192125553485203	2.9246499999999855	37.83046773272413	3
66	3823736	191.1868	0.9897681719720364	3.6916885565196367	190.70825000000002	191.69805000000002	1.9232000000000085	2.912949999999995	0.3412270524807209	2.9305999999999983	36.91688556519638	3
67	3882348	194.1174	0.9894533526975197	3.679688847479227	193.62125	194.6107	1.9379500000000007	2.9274000000000058	0.3410932037179166	2.931749999999994	36.79688847479228	3
68	3940983	197.04915	1.0038703434925293	3.659186734917242	196.54860000000002	197.55245000000002	1.9228499999999826	2.9266999999999825	0.34050087678975527	2.936850000000021	36.59186734917245	3
69	3999720	199.98600000000002	1.0035093454863644	3.629507755769538	199.47535000000002	200.47885000000002	1.9398499999999785	2.943399999999997	0.33968545127212374	2.943899999999985	36.295077557695365	3
70	4058598	202.9299	1.012904118063557	3.624557286230022	202.41875000000002	203.43165000000002	1.9232999999999834	2.936250000000001	0.33736484320968707	2.964150000000018	36.24557286230021	3
71	4117881	205.89405000000002	1.0319643329315353	3.577280728293445	205.35495	206.38695	1.9356000000000222	2.967550000000017	0.33678538351435683	2.969249999999988	35.772807282934494	3
72	4177266	208.8633	1.038669348150003	3.5791049723167703	208.32250000000002	209.3612	1.922300000000007	2.960949999999997	0.33679105482958366	2.9692000000000007	35.79104972316772	3
73	4236650	211.8325	1.0427058296148666	3.5547289933690926	211.28345000000002	212.32615	1.9182500000000005	2.960949999999997	0.3371544167228581	2.966000000000008	35.547289933690934	3
74	4295970	214.79850000000002	1.0723436272411608	3.499988922391477	214.24445	215.3168	1.9311500000000024	3.0035000000000025	0.33238050920693996	3.0086000000000013	34.999889223914785	3
75	4356142	217.80710000000002	1.0672909816835077	3.4940689378998115	217.24795	218.3152	1.928449999999998	2.995749999999987	0.33400133600534404	2.9939999999999998	34.940689378998115	3
76	4416022	220.80110000000002	1.0585988017139025	3.483163464650037	220.24370000000002	221.3023	1.8985999999999876	2.9572000000000003	0.33372824509002524	2.9964499999999816	34.83163464650038	3
77	4475951	223.79755	1.0912456994683948	3.4637006303826148	223.20090000000002	224.29215000000002	1.9063000000000159	2.997550000000018	0.3332888948140233	3.0004000000000137	34.63700630382617	3
78	4535959	226.79795000000001	1.0864247740866617	3.423824800206347	226.19840000000002	227.28480000000002	1.8864999999999839	2.9728999999999814	0.3328119279795004	3.0046999999999855	34.23824800206347	3
79	4596053	229.80265	1.1007581018549857	3.3720440585873277	229.1713	230.27205	1.9087000000000103	3.0094500000000153	0.331136792609026	3.019900000000007	33.72044058587327	3
80	4656451	232.82255	1.121298348660022	3.3697983976393537	232.1808	233.30210000000002	1.9043000000000063	3.025599999999997	0.327552039830327	3.05295000000001	33.69798397639353	3
81	4717510	235.87550000000002	1.1549701785143	3.349349001508699	235.20635000000001	236.36135000000002	1.8885500000000093	3.0434999999999945	0.3267973856209148	3.060000000000002	33.493490015087005	3
82	4778710	238.93550000000002	1.1758499904113822	3.2675203066239646	238.24985	239.4257	1.879700000000014	3.055550000000011	0.32530375237878373	3.0740499999999997	32.675203066239646	3
83	4840191	242.00955000000002	1.1951112906080672	3.292382759038727	241.30540000000002	242.50050000000002	1.872349999999983	3.0674499999999796	0.3243856945908681	3.0827500000000043	32.92382759038726	3
84	4901846	245.09230000000002	1.2052185929583386	3.2466306015142656	244.37285	245.5781	1.8541500000000042	3.0593500000000233	0.32286184741549195	3.09729999999999	32.46630601514268	3
85	4963792	248.1896	1.2281496020257008	3.222311602697353	247.43225	248.6604	1.8641999999999825	3.092349999999982	0.32386041616063477	3.0877499999999998	32.22311602697354	3
86	5025547	251.27735	1.236728970239684	3.2160491629640013	250.52455	251.7613	1.855950000000007	3.0926500000000203	0.3219367716180541	3.1062000000000007	32.160491629640006	3
87	5087671	254.38355	1.2298798140977976	3.1219057170820363	253.61720000000003	254.8471	1.8500500000000102	3.079900000000009	0.3208676260608667	3.1165500000000184	31.219057170820378	3
88	5150002	257.50010000000003	1.2599662685793824	3.1091857784641235	256.69710000000003	257.9571	1.8339999999999463	3.09394999999995	0.3203177552131733	3.1218999999999824	31.091857784641224	3
89	5212440	260.622	1.2988823702108117	3.0412053700061676	259.79110000000003	261.08995	1.831200000000024	3.130100000000027	0.31619053641724654	3.162649999999985	30.41205370006169	3
90	5275693	263.78465	1.2967314850773664	2.9751411088983772	262.9212	264.2179	1.830500000000029	3.1272500000000036	0.3172286901627358	3.152300000000025	29.751411088983783	3
91	5338739	266.93695	1.3194178946253379	2.9654316487451062	266.0484	267.36785000000003	1.8166000000000508	3.136000000000024	0.3165358318561663	3.1591999999999985	29.654316487451062	3
92	5401923	270.09615	1.3578579299127684	2.872113398820762	269.18440000000004	270.54225	1.81959999999998	3.177449999999965	0.3129939435671914	3.1949500000000057	28.721133988207615	3
93	5465822	273.29110000000003	1.3620359773781152	2.7993370192050477	272.3619	273.7239	1.7916000000000167	3.1536500000000274	0.3103421522228282	3.222249999999974	27.993370192050484	3
94	5530267	276.51335	1.438497386159096	2.7414159164492773	275.51550000000003	276.954	1.7825000000000273	3.2210000000000036	0.3029247383487566	3.301150000000007	27.41415916449278	3
95	5596290	279.8145	1.523021962282341	2.6324482159904683	278.73650000000004	280.25955	1.8046500000000378	3.3276500000000055	0.2965994868828865	3.3715500000000134	26.324482159904694	3
96	5663721	283.18605	1.5596623789938633	2.6833166992120887	282.06415000000004	283.6238	1.7432000000000016	3.302849999999978	0.2806702405343951	3.5629000000000133	26.833166992120898	3
97	5734979	286.74895000000004	1.7958972480729223	2.2435671908779575	285.367	287.16290000000004	1.8245999999999754	3.6204999999999927	0.296819578219383	3.369049999999959	22.43567190877959	3
98	5802360	290.118	1.5353638017673046	2.865273339918499	288.9875	290.52285	1.789950000000033	3.325300000000027	0.2859348640379725	3.4972999999999956	28.652733399185003	3
99	5872306	293.6153	1.7538859502718318	2.262992917825624	292.31285	294.06675	1.7719000000000165	3.525800000000004	0.2812741719991561	3.555250000000001	22.629929178256248	3
100	5943411	297.17055	1.7201014220707584	2.42311517460481	295.83865000000003	297.55875000000003	1.7227000000000317	3.442799999999977	0.2754062241806643	3.6310000000000286	24.231151746048106	3
101	6016031	300.80155	1.987841505647963	1.7680793685511151	299.28145	301.2693	1.7192000000000007	3.707049999999981	0.2672939163904635	3.741199999999992	17.680793685511162	3
102	6090855	304.54275	1.9515224316882436	2.2155812879519843	302.98845	304.94	5.398000000000025	7.349500000000035	0.15721910841043646	6.360549999999989	22.155812879519836	3
103	6218066	310.9033	1.1369733955702745	3.842247236140416	310.338	311.47495000000004	5.400599999999997	6.537599999999998	0.1481349805943171	6.750600000000021	38.422472361404175	3
104	6353078	317.6539	1.278708073236095	3.3048479938893713	316.87555000000003	318.15430000000003	4.971300000000042	6.25	0.15892566252135645	6.292249999999967	33.048479938893735	3
105	6478923	323.94615	1.350395669604186	3.46468342145295	323.1256	324.476	4.9923	6.342699999999979	0.15533015424284285	6.437900000000012	34.64683421452949	3
106	6607681	330.38405	1.4583255785487128	3.2984047251563204	329.4683	330.9266	5.0201000000000136	6.478450000000009	0.1529625012428201	6.537550000000009	32.98404725156322	3
107	6738432	336.9216	1.5245134358126204	3.2114575833623284	335.9467	337.47125	7.258100000000013	8.782600000000002	0.12061562213537912	8.29079999999999	32.11457583362329	3
108	6904248	345.2124	1.1450538706392517	3.8523603042995873	344.72935	345.87440000000004	7.2801000000000045	8.425149999999974	0.11782032400589086	8.487500000000011	38.5236030429959	3
109	7073998	353.6999	1.1645105652232655	3.690704495067692	353.15450000000004	354.319	7.293700000000001	8.458250000000021	0.11783073614752368	8.486750000000029	36.907044950676905	3
110	7243733	362.18665000000004	1.2155929260509089	3.5460510248435604	361.6127	362.8283	7.0931999999999675	8.308749999999975	0.11901361515757403	8.4024	35.460510248435625	3
111	7411781	370.58905000000004	1.3282803215433379	3.300576631413943	369.92145	371.24975	7.203399999999988	8.5317	0.1158520337824535	8.631699999999967	33.00576631413942	3
112	7584415	379.22075	1.3706577397970483	3.092771357371948	378.45315	379.8238	7.150700000000029	8.52135000000004	0.11797322007904223	8.476499999999987	30.9277135737195	3
113	7753945	387.69725	1.3822775404853747	3.0020665775307798	386.97450000000003	388.3568	6.91134999999997	8.29359999999997	0.12091532904083867	8.270250000000033	30.02066577530779	3
114	7919350	395.96750000000003	1.3713032960373444	2.9613155708464163	395.26815	396.63945	6.974649999999997	8.346000000000004	0.11295861196457616	8.852800000000002	29.613155708464166	3
115	8096406	404.82030000000003	1.802185785331065	2.041759987486188	403.6141	405.41630000000004	7.106699999999989	8.90885000000003	0.11883682515537931	8.414899999999989	20.4175998748619	3
116	8264704	413.2352	1.3730148373883684	2.757427633962564	412.52295000000004	413.896	6.7409999999999854	8.113999999999976	0.12100824066118934	8.263899999999978	27.57427633962566	3
117	8429982	421.4991	1.516208369474765	2.174995334015591	420.637	422.1532	30.50234999999998	32.018550000000005	0.0312695434646654	31.980000000000015	21.749953340155905	3
118	9069582	453.4791	1.6438322766673752	1.0264612976644596	452.6555	454.29935					10.264612976644594	3
0	60889	3.0444500000000003	1.4291167281808526	1.2503898250282806	2.60575	4.0349	1.4752999999999998	2.9044000000000003	0.35331319448124787	2.83035	12.41530362727897	4
1	117496	5.8748000000000005	0.9044711835593225	4.04076741649844	5.51015	6.41465	1.7645499999999998	2.6689999999999996	0.3791828609346858	2.63725	40.40767416498439	4
2	170241	8.51205	0.9199599751282018	4.493303989101733	8.17915	9.0991	1.770900000000001	2.690850000000001	0.3707342391606577	2.69735	44.93303989101737	4
3	224188	11.2094	0.9295613430796236	4.4984713681722965	10.870000000000001	11.7996	1.7911000000000001	2.720649999999999	0.36819529078223096	2.7159499999999994	44.984713681722994	4
4	278507	13.92535	0.9336581914413022	4.503233968711591	13.5907	14.52435	1.7786000000000008	2.712250000000001	0.3660121150010062	2.7321500000000025	45.032339687115936	4
5	333150	16.657500000000002	0.9261120997457416	4.472110830250358	16.30295	17.22905	1.8070999999999984	2.733249999999998	0.3659116689231223	2.732899999999997	44.72110830250361	4
6	387808	19.3904	0.9301878723116039	4.4718847690437045	19.0362	19.966350000000002	1.8192999999999984	2.749500000000001	0.36388777700957015	2.748100000000001	44.71884769043705	4
7	442770	22.1385	0.9329834342467104	4.4660575946035905	21.785700000000002	22.71865	1.823550000000001	2.7565500000000007	0.36533016713855154	2.7372499999999995	44.660575946035934	4
8	497515	24.87575	0.9245055962663726	4.475458164018363	24.5422	25.4667	1.7961500000000008	2.720649999999999	0.36666300003666635	2.7272999999999996	44.75458164018361	4
9	552061	27.60305	0.9224439633536211	4.407635937413232	27.26285	28.1853	1.7965499999999999	2.7189499999999995	0.36752545113749124	2.7209000000000003	44.07635937413232	4
10	606479	30.32395	0.9092996670657711	4.375379013009713	29.9818	30.8911	1.804700000000004	2.713950000000004	0.36972677191555453	2.704699999999999	43.753790130097144	4
11	660573	33.02865	0.9214418553334137	4.438304554165896	32.6958	33.61725	1.8102499999999964	2.7316999999999965	0.3658781991475035	2.733150000000002	44.38304554165899	4
12	715236	35.7618	0.8904879160510959	4.47753738166206	35.42745	36.31795	1.8069500000000005	2.6974500000000035	0.3695969545210949	2.7056499999999986	44.7753738166206	4
13	769349	38.46745	0.9192337969600339	4.426037114039602	38.12495	39.04415	1.8186999999999998	2.737949999999998	0.3658313517468448	2.7334999999999994	44.260371140396046	4
14	824019	41.20095	0.9028502633608761	4.387105340955586	40.86285	41.7657	1.8338499999999982	2.736699999999999	0.3640533702240746	2.746850000000002	43.871053409555856	4
15	878956	43.9478	0.900097309292399	4.380423835965978	43.5996	44.499700000000004	1.835799999999999	2.735900000000001	0.36634062351174107	2.729700000000001	43.80423835965977	4
16	933550	46.6775	0.9190906438790146	4.373538958749506	46.33545	47.25455	1.8405500000000004	2.7596500000000006	0.3615328994938542	2.7659999999999982	43.73538958749509	4
17	988870	49.4435	0.9115022739643697	4.34381970154957	49.095150000000004	50.00665	1.8547499999999957	2.7662499999999994	0.36178795607894154	2.7640500000000046	43.43819701549572	4
18	1044151	52.207550000000005	0.9162892516077613	4.354272346678449	51.8614	52.7777	1.8456000000000046	2.7619000000000042	0.36179450072358954	2.763999999999996	43.542723466784516	4
19	1099431	54.97155	0.9163767210754333	4.315292084179426	54.623250000000006	55.53965	1.8501000000000047	2.766449999999999	0.3612194769541974	2.7683999999999997	43.15292084179427	4
20	1154799	57.73995	0.905266539618664	4.301478125695191	57.389700000000005	58.295	1.8494500000000045	2.7546999999999997	0.3623385328912803	2.75985	43.014781256951935	4
21	1209996	60.4998	0.9057250197194983	4.280507187982238	60.144450000000006	61.05015	1.8350500000000025	2.7408	0.36564408205053156	2.734900000000003	42.805071879822364	4
22	1264694	63.234700000000004	0.9104331288329908	4.264379792916017	62.885250000000006	63.79565	1.8436000000000021	2.7540499999999994	0.36488360213092014	2.7406000000000006	42.64379792916016	4
23	1319506	65.9753	0.9086064082457568	4.327614152709451	65.63925	66.54785	1.8230500000000092	2.731650000000002	0.3634447291428149	2.7514500000000055	43.276141527094495	4
24	1374535	68.72675000000001	0.8885887663617033	4.300557907631664	68.3709	69.2595	1.8508000000000067	2.7394000000000034	0.3651500766815173	2.738599999999991	43.00557907631668	4
25	1429307	71.46535	0.9090955327814096	4.2631029818907535	71.11035	72.01945	1.8545500000000033	2.7636499999999984	0.36174215019533956	2.764400000000009	42.63102981890758	4
26	1484595	74.22975000000001	0.9133995489580906	4.230392609113885	73.87395000000001	74.78735	1.846500000000006	2.759900000000002	0.3617290649303674	2.764499999999998	42.30392609113887	4
27	1539885	76.99425000000001	0.9106045002421946	4.224779748064108	76.6339	77.5445	1.8571000000000026	2.7676999999999907	0.36100431400155264	2.7700499999999977	42.24779748064111	4
28	1595286	79.7643	0.8977026166627184	4.208898787032602	79.40155	80.29925	1.8675500000000085	2.765250000000009	0.36184031986684295	2.7636499999999984	42.08898787032603	4
29	1650559	82.52795	0.9001739942689893	4.199964019601268	82.16680000000001	83.06700000000001	1.8636499999999927	2.763799999999989	0.36255528968167616	2.758200000000002	41.99964019601266	4
30	1705723	85.28615	0.8977535076416214	4.183067127850379	84.9306	85.82835	1.8667999999999978	2.76455	0.3605097608017742	2.773849999999996	41.83067127850383	4
31	1761200	88.06	0.9186111366543454	4.1594552422109174	87.69515	88.6138	1.8647999999999882	2.7834000000000003	0.3599129010779383	2.7784500000000065	41.59455242210921	4
32	1816769	90.83845000000001	0.9238647251929041	4.145558625385988	90.47855	91.4024	1.866100000000003	2.7899500000000046	0.35730875049129995	2.7986999999999966	41.45558625385989	4
33	1872743	93.63715	0.9174633913909901	4.12246580236458	93.26855	94.186	1.8541999999999916	2.7716999999999956	0.36015919036214	2.7765500000000003	41.224658023645844	4
34	1928274	96.4137	0.9060099734436489	4.085432334815927	96.04025	96.94625	1.844149999999999	2.750150000000005	0.3640202395253172	2.747100000000003	40.85432334815931	4
35	1983216	99.16080000000001	0.8816134898300749	4.095038630468288	98.7904	99.67200000000001	1.847999999999999	2.729600000000005	0.3660054168801709	2.7321999999999917	40.950386304682866	4
36	2037860	101.893	0.8995172261325061	4.13146113860784	101.51995000000001	102.4195	1.849649999999997	2.74915	0.36405337022407364	2.746850000000009	41.314611386078425	4
37	2092797	104.63985000000001	0.9123300256134128	4.110774488470348	104.26915000000001	105.18145	1.865700000000004	2.7780499999999932	0.35799309073335017	2.7933499999999896	41.10774488470352	4
38	2148664	107.4332	0.89923724848188	4.0708033618433745	107.0472	107.94640000000001	1.8640499999999918	2.763300000000001	0.36191234483008106	2.7631000000000085	40.70803361843375	4
39	2203926	110.19630000000001	0.9205600253961049	4.039760524254746	109.81045	110.73100000000001	1.8556999999999988	2.7762500000000045	0.35870578951144216	2.7878000000000043	40.3976052425475	4
40	2259682	112.98410000000001	0.9271010181970895	3.9843369714265933	112.58675000000001	113.51385	1.8468500000000034	2.774000000000001	0.36104341547071195	2.7697499999999877	39.84336971426592	4
41	2315077	115.75385	0.9106268117354718	3.9586292329011528	115.36075000000001	116.27135000000001	1.859199999999987	2.769849999999991	0.36069180688560576	2.7724500000000063	39.58629232901151	4
42	2370526	118.5263	0.9358458553321427	3.9809886312344673	118.1306	119.06645	1.8577999999999975	2.7936499999999995	0.35634743875278324	2.8062500000000057	39.8098863123447	4
43	2426651	121.33255000000001	0.9245133912947262	3.974997966324608	120.9242	121.84875000000001	1.8569499999999977	2.7814500000000066	0.3588538208960587	2.7866499999999945	39.749979663246094	4
44	2482384	124.1192	0.9263315360260895	3.9046786504354145	123.70565	124.632	1.855950000000007	2.7822500000000048	0.357500357500357	2.7972000000000037	39.04678650435414	4
45	2538328	126.91640000000001	0.9435846935063834	3.909579892509221	126.48795000000001	127.43155	1.8449999999999989	2.788599999999988	0.3599517664632962	2.7781499999999824	39.09579892509224	4
46	2593891	129.69455	0.9373112878526795	3.849863391598035	129.27655000000001	130.21385	1.8580499999999915	2.7954000000000008	0.3575898444484165	2.796500000000009	38.498633915980356	4
47	2649821	132.49105	0.9561271535235225	3.878888817808104	132.07195000000002	133.0281	1.8354999999999961	2.791650000000004	0.35808282455731894	2.792650000000009	38.788888178081066	4
48	2705674	135.2837	0.9481727409930435	3.816728106563353	134.86355	135.81175000000002	1.8397999999999968	2.787949999999995	0.35894398679086315	2.7859499999999855	38.16728106563352	4
49	2761393	138.06965	0.9450349612514721	3.846826885612856	137.6515	138.59655	1.8430499999999768	2.7880499999999984	0.3551767004084514	2.8155000000000143	38.4682688561286	4
50	2817703	140.88515	0.9394815705253743	3.8561124312262933	140.43955	141.37905	1.836199999999991	2.775650000000013	0.36195819382861505	2.7627499999999827	38.56112431226292	4
51	2872958	143.6479	0.9489031607845566	3.8450447899974947	143.21525	144.16415	1.8334499999999991	2.782350000000008	0.3579162118148111	2.7939500000000237	38.45044789997499	4
52	2928837	146.44185000000002	0.9661189045303269	3.7694653718780913	145.9976	146.96370000000002	1.8402499999999975	2.8063999999999965	0.35660794522502215	2.8041999999999803	37.69465371878094	4
53	2984921	149.24605	0.9602808182354784	3.7757264776498616	148.80395000000001	149.76425	1.8445499999999981	2.8048499999999876	0.35483642041018854	2.8182000000000187	37.75726477649863	4
54	3041285	152.06425000000002	0.9736902447131462	3.7301165751070045	151.60885000000002	152.58255	1.8634999999999877	2.8371999999999957	0.35287060235011825	2.8339	37.30116575107006	4
55	3097963	154.89815000000002	0.96787598283689	3.774311605957422	154.44605	155.4139	1.8532999999999902	2.8212000000000046	0.35247880721171576	2.837050000000005	37.743116059574206	4
56	3154704	157.73520000000002	0.9885847671454074	3.6858950081022215	157.26725000000002	158.2558	1.8434500000000185	2.8320500000000095	0.3521932836740808	2.839349999999996	36.858950081022236	4
57	3211491	160.57455000000002	0.979339355294453	3.7047342093528286	160.0993	161.0786	1.8381000000000256	2.817450000000008	0.3526714865103161	2.835499999999996	37.04734209352827	4
58	3268201	163.41005	0.9892041255807504	3.669997374523298	162.91670000000002	163.9059	1.8295999999999992	2.8187999999999818	0.353425577409036	2.8294500000000085	36.699973745232995	4
59	3324790	166.23950000000002	0.9898704543857836	3.619887974039976	165.7355	166.7254	1.8430499999999768	2.832899999999995	0.35292664419700376	2.833449999999999	36.19887974039975	4
60	3381459	169.07295000000002	0.9921404835753376	3.6270309037785182	168.5684	169.56055	1.8310999999999922	2.823200000000014	0.3537506411730398	2.826849999999979	36.27030903778519	4
61	3437996	171.8998	0.9978373005246045	3.5794330500483156	171.39165	172.3895	1.8311999999999955	2.829049999999995	0.3516854525312538	2.8434500000000185	35.79433050048316	4
62	3494865	174.74325000000002	1.0181088974489365	3.5525628688092823	174.22070000000002	175.2388	1.8096999999999923	2.8277999999999963	0.3538382605311132	2.826149999999984	35.52562868809284	4
63	3551388	177.5694	1.0057161645761692	3.5412404950430307	177.04850000000002	178.0542	1.8269500000000107	2.832700000000017	0.3508895048949062	2.8499000000000194	35.41240495043032	4
64	3608386	180.41930000000002	1.0280633751308546	3.5002486579590197	179.8812	180.90925000000001	1.8175999999999988	2.8456999999999937	0.3513765175073365	2.8459499999999878	35.00248657959021	4
65	3665305	183.26525	1.017880475932383	3.4756497271105786	182.7269	183.74475	1.807549999999992	2.8254499999999894	0.3538320005661312	2.8262	34.7564972711058	4
66	3721829	186.09145	1.018747619780712	3.4333306164537696	185.5523	186.57105	1.8103499999999997	2.829049999999995	0.35335064751506157	2.83005	34.3333061645377	4
67	3778430	188.9215	1.0102923608366634	3.52566126782823	188.38135	189.39165	1.806350000000009	2.8166000000000224	0.3531509897056491	2.8316499999999962	35.25661267828232	4
68	3835063	191.75315	1.031885261821258	3.441477833323379	191.198	192.22990000000001	1.8142500000000155	2.8461499999999944	0.35322583493756676	2.8310500000000047	34.414778333233805	4
69	3891684	194.5842	1.0319885566961253	3.4629349806648015	194.04410000000001	195.0761	1.7980499999999893	2.829999999999984	0.34809851187886215	2.8727499999999964	34.62934980664804	4
70	3949139	197.45695	1.0549484147402226	3.3399398015037924	196.87415000000001	197.9291	1.8273499999999956	2.882300000000015	0.34862033502414247	2.8684499999999957	33.39939801503793	4
71	4006508	200.3254	1.0505153623568126	3.37862198256083	199.75645	200.80695	1.8129999999999882	2.8634999999999877	0.3426417680315237	2.9184999999999945	33.78621982560832	4
72	4064878	203.2439	1.0810762991287048	3.2867309379025755	202.61995000000002	203.70100000000002	1.7956499999999949	2.8767500000000155	0.34944874460538183	2.861650000000026	32.867309379025755	4
73	4122111	206.10555000000002	1.0865969289982227	3.296124855142587	205.49665000000002	206.58325000000002	1.7860499999999888	2.872649999999993	0.34219621530986116	2.9222999999999786	32.961248551425875	4
74	4180557	209.02785	1.1170478000138655	3.186894484115662	208.3693	209.48635000000002	1.786849999999987	2.903899999999993	0.34745747989089815	2.8780500000000018	31.86894484115664	4
75	4238118	211.9059	1.1003955069127493	3.225555015304824	211.27325000000002	212.37365	1.793299999999988	2.8936999999999955	0.3414192799467369	2.9289500000000146	32.25555015304825	4
76	4296697	214.83485000000002	1.1207824623138645	3.1633292883195843	214.1669	215.2877	1.7891500000000065	2.9099000000000217	0.3446493193175945	2.9014999999999986	31.633292883195843	4
77	4354727	217.73635000000002	1.1249141396312974	3.191733183057419	217.07680000000002	218.20175	1.7805999999999926	2.9054999999999893	0.33818630683643547	2.956950000000006	31.9173318305742	4
78	4413866	220.69330000000002	1.1480699498165865	3.035596274067789	219.98235	221.1304	1.7868500000000154	2.934950000000015	0.34096527268697663	2.932850000000002	30.355962740677896	4
79	4472523	223.62615000000002	1.1496187190224416	3.068319009049244	222.9173	224.0669	1.7813000000000159	2.9309499999999957	0.34045450676653594	2.9372499999999775	30.68319009049243	4
80	4531268	226.5634	1.1531616568611935	3.0263064935733084	225.84820000000002	227.00140000000002	1.74645000000001	2.8995999999999924	0.3411339291805967	2.9313999999999965	30.263064935733098	4
81	4589896	229.4948	1.1861468028367033	2.8991036130210723	228.74785	229.934	1.7603499999999883	2.946499999999986	0.3388050346428118	2.951550000000026	28.99103613021073	4
82	4648927	232.44635000000002	1.1910597326025367	2.8843531590287483	231.6943	232.88535000000002	1.7800499999999886	2.971100000000007	0.3324026060364319	3.0083999999999946	28.843531590287494	4
83	4709095	235.45475000000002	1.2083037810889072	2.8654618763474993	234.6654	235.8737	1.743300000000005	2.9516000000000133	0.3348176917668347	2.986699999999985	28.654618763475	4
84	4768829	238.44145	1.2415827134093271	2.704268023319905	237.61700000000002	238.85860000000002	1.7588499999999954	3.000399999999985	0.33643979409884395	2.9723000000000184	27.042680233199043	4
85	4828275	241.41375000000002	1.2228725478999318	2.8298741512402614	240.61745000000002	241.8403	1.7664499999999919	2.9893500000000017	0.33224798989966287	3.0097999999999843	28.29874151240262	4
86	4888471	244.42355	1.2530306178785862	2.70818282995376	243.60680000000002	244.8598	1.7238499999999988	2.9769000000000005	0.3285043198318042	3.0441000000000145	27.08182829953762	4
87	4949353	247.46765000000002	1.2915272617026698	2.593831694419581	246.58370000000002	247.8752	1.7210000000000036	3.0125500000000045	0.3295870274545999	3.0340999999999956	25.9383169441958	4
88	5010035	250.50175000000002	1.2991000596482773	2.5580514785922865	249.5962	250.89530000000002	1.7593499999999835	3.0584499999999935	0.33037646398070647	3.026849999999996	25.580514785922887	4
89	5070572	253.5286	1.2830501335111912	2.6682818902508707	252.65465	253.9377	1.7054500000000132	2.988500000000016	0.332529719843708	3.0072500000000275	26.682818902508714	4
90	5130717	256.53585000000004	1.3618372993042693	2.3509643337833737	255.64315000000002	257.005	1.6881999999999948	3.0500499999999704	0.3182432970005579	3.14224999999999	23.509643337833744	4
91	5193562	259.67810000000003	1.3583855749383569	2.4749577483288014	258.69325000000003	260.05165	1.7090000000000032	3.0674000000000206	0.3286986819182843	3.0423000000000116	24.749577483288014	4
92	5254408	262.72040000000004	1.3964885334911756	2.2811265041258295	261.76065	263.1571	1.6637499999999932	3.0602499999999964	0.3221493806678211	3.1041499999999473	22.811265041258295	4
93	5316491	265.82455	1.4509511506091803	2.1766227038980546	264.82085	266.2718	1.680750000000046	3.1317000000000235	0.3188063888800312	3.136700000000019	21.766227038980546	4
94	5379225	268.96125	1.3940897803389003	2.4522896141081993	267.9526	269.3467	1.6804500000000075	3.074549999999988	0.32803555905460124	3.0484500000000025	24.522896141082	4
95	5440194	272.0097	1.5178049989351539	1.8715969750205588	271.0271	272.54490000000004	1.6124999999999545	3.130299999999977	0.3095496053242526	3.230500000000007	18.715969750205588	4
96	5504804	275.2402	1.4917531758932863	2.305975199369275	274.1574	275.64915	1.6872000000000185	3.178950000000043	0.31869462680859506	3.1377999999999697	23.05975199369277	4
97	5567560	278.378	1.5504982009653003	1.7761485146721565	277.3364	278.8869	1.6712499999999864	3.221749999999986	0.31199787841442644	3.2051500000000033	17.76148514672156	4
98	5631663	281.58315	1.403876521588536	2.636389628150237	280.5581	281.962	1.6614999999999895	3.0653499999999667	0.3262802420999359	3.0648500000000354	26.363896281502385	4
99	5692960	284.648	1.6524168410439044	1.542679315262962	283.62350000000004	285.27590000000004	1.6201500000000237	3.272550000000024	0.31024586985185687	3.2232500000000077	15.344935223967498	4
100	5757425	287.87125000000003	1.3857733536674177	2.8057068533406984	286.896	288.28180000000003	1.6564500000000066	3.04219999999998	0.3222999323170173	3.1026999999999703	28.057068533406976	4
101	5819479	290.97395	1.6693062165420969	1.4773007074856928	289.93825000000004	291.60755	1.608600000000024	3.277900000000045	0.31365660874474677	3.188199999999995	14.43431371077116	4
102	5883243	294.16215	1.3793546191021335	2.587445031745922	293.21610000000004	294.59545	1.6163999999999987	2.995749999999987	0.31103231625765854	3.2151000000000067	25.87445031745924	4
103	5947545	297.37725	1.8115743169231342	1.134787471169636	296.2119	298.02345	1.5536500000000046	3.365250000000003	0.32040499190977134	3.1210500000000256	11.347874711696367	4
104	6009966	300.49830000000003	1.3551458320304752	2.8541044172519037	299.57710000000003	300.93225	4.976299999999981	6.331399999999974	0.16026539950157503	6.239649999999983	28.541044172519037	4
105	6134759	306.73795	1.3036997702457942	2.8602015315885296	305.9085	307.2122	4.918049999999994	6.221749999999986	0.16245106161768702	6.155700000000024	28.602015315885318	4
106	6257873	312.89365000000004	1.2416685331814923	3.1583487316370267	312.13030000000003	313.37195	4.794749999999965	6.036450000000002	0.16585673295407488	6.029299999999978	31.583487316370267	4
107	6378459	318.92295	1.273333243185375	3.0574817979186335	318.16675000000004	319.44005000000004	4.761099999999999	6.034450000000049	0.1646361540994399	6.074000000000012	30.57481797918633	4
108	6499939	324.99695	1.2983519079361112	2.953751219017562	324.20115000000004	325.4995	4.646850000000029	5.9452	0.16773879714508672	5.961649999999963	29.537512190175626	4
109	6619172	330.9586	1.3484439061243554	2.7878557528967534	330.1464	331.49485000000004	4.67795000000001	6.026399999999967	0.16646413530204798	6.007300000000043	27.878557528967548	4
110	6739318	336.96590000000003	1.364227339870017	2.755874561255098	336.1728	337.53705	4.599999999999966	5.964249999999993	0.16597785855366887	6.024900000000002	27.558745612550968	4
111	6859816	342.99080000000004	1.3898924100002275	2.6065942693310475	342.13705000000004	343.52695	4.7067499999999995	6.096650000000011	0.1662551850835857	6.014849999999967	26.065942693310475	4
112	6980113	349.00565	1.3653449048468378	2.7012098272427636	348.23365	349.599	4.564000000000021	5.9293499999999995	0.16378138460782513	6.105700000000013	27.012098272427632	4
113	7102227	355.11135	1.5350706174608322	2.2398583391603424	354.16305	355.6981	4.557450000000017	6.092550000000017	0.16640596398974863	6.009400000000028	22.31452235448591	4
114	7222415	361.12075000000004	1.4642010566842276	2.3050817255436122	360.2556	361.7198	4.572399999999959	6.036599999999964	0.16524555489457468	6.051599999999951	23.050817255436115	4
115	7343447	367.17235	1.4792997842774727	2.2088581504977824	366.29215	367.77145	4.376950000000022	5.8562500000000455	0.16408910038150595	6.094250000000045	22.088581504977824	4
116	7465332	373.26660000000004	1.949744749184046	1.3059987454294077	372.14845	374.0982	4.243349999999964	6.1930999999999585	0.16670695418059459	5.998549999999966	13.059987454294081	4
117	7585303	379.26515	1.8612905831834767	1.057694224631872	378.34155000000004	380.20285	7.354049999999972	9.21535	0.10923231528815458	9.154800000000023	10.576942246318726	4
118	7768399	388.41995000000003	1.4508982109671924	2.4021803256537666	387.55685	389.00775000000004	10.270749999999964	11.721650000000011	0.08534571415159979	11.717049999999972	24.021803256537673	4
119	8002740	400.137	1.8489228230945767	1.2027528216921795	399.2785	401.12745	12.912699999999973	14.761599999999987	0.0677954610938798	14.750249999999994	12.027528216921798	4
120	8297745	414.88725	1.6441355560595636	1.6686205489364436	414.0401	415.68425	7.164299999999969	8.808400000000006	0.11584062646610743	8.632550000000037	16.686205489364433	4
121	8470396	423.51980000000003	1.5805220295771025	1.463658545476548	422.84855000000005	424.42905	7.039350000000013	8.61990000000003	0.11582653817642696	8.633600000000001	14.526220442323797	4
122	8643068	432.15340000000003	1.5685293926529587	1.4850210252440892	431.46840000000003	433.03695000000005	6.827800000000025	8.396299999999997	0.12015548119266362	8.322549999999978	14.652967834887326	4
123	8809519	440.47595	1.4766561194370502	1.656557566670397	439.86475	441.3414	6.728200000000015	8.20490000000001	0.12173817770121763	8.214350000000024	16.56557566670397	4
124	8973806	448.69030000000004	1.4404978362288328	1.243172658484946	448.06965	449.51015	6.8168999999999755	8.257399999999961	0.1206068938900546	8.29140000000001	12.431726584849471	4
125	9139634	456.98170000000005	1.5383591191323476	1.1596298404211218	456.32705000000004	457.8654	6.82835	8.366700000000037	0.12188358898416148	8.204549999999983	11.5083618862521	4
126	9303725	465.18625000000003	1.5045787318337709	1.0096101571085967	464.69370000000004	466.1983	6.4888500000000136	7.993400000000008	0.12299290945877014	8.130549999999971	10.021770045180359	4
127	9466336	473.3168	1.3951637830896304	1.1392738450624194	472.68715000000003	474.08230000000003					11.298062958924763	4
0	61897	3.09485	1.3843424453793645	1.8334985064849612	2.6510000000000002	4.03535	1.6452	3.02955	0.35067417109392807	2.8516500000000002	18.33498506484963	5
1	118930	5.9465	1.0284395419016779	4.8395635141363655	5.68055	6.7090000000000005	1.9069499999999993	2.9353499999999997	0.34107575292472453	2.9319000000000006	48.39563514136364	5
2	177568	8.878400000000001	1.0359060327727683	4.951499733631209	8.61595	9.65185	1.9304000000000006	2.9663000000000004	0.3365473606273244	2.9713499999999993	49.51499733631213	5
3	236995	11.84975	1.0440843323750508	4.956437416278632	11.58225	12.6263	1.9335500000000003	2.9776500000000006	0.3366776648037169	2.9702	49.564374162786365	5
4	296399	14.81995	1.0264860927862727	4.956224028300305	14.5599	15.586400000000001	1.941449999999998	2.9679499999999983	0.335795836131632	2.9779999999999998	49.56224028300309	5
5	355959	17.79795	1.0133503789292153	4.941334070572715	17.5278	18.541150000000002	1.929549999999999	2.9429000000000016	0.34047189404514644	2.9371000000000014	49.41334070572714	5
6	414701	20.73505	1.017966644569891	4.932971394745465	20.470750000000002	21.4887	1.9369000000000014	2.9548500000000004	0.33768952824772885	2.961300000000002	49.32971394745468	5
7	473927	23.696350000000002	1.0190732025979379	4.909081646800736	23.425600000000003	24.444650000000003	1.9490499999999997	2.9681500000000014	0.3377009320545727	2.961199999999998	49.090816468007375	5
8	533151	26.65755	1.0021013005868242	4.91878775717867	26.393700000000003	27.3958	1.9550000000000018	2.9571000000000005	0.338117698770942	2.9575500000000012	49.1878775717867	5
9	592302	29.6151	1.0066287319255587	4.916646570260774	29.35085	30.35745	1.9524000000000044	2.9590500000000013	0.337792190244562	2.9603999999999964	49.16646570260774	5
10	651510	32.5755	1.000098342210718	4.885097023711893	32.309850000000004	33.30995	1.9655500000000004	2.9656499999999966	0.3370919081087453	2.966550000000005	48.85097023711897	5
11	710841	35.54205	1.001618735651602	4.886494645648632	35.27555	36.27715	1.9652499999999975	2.966850000000001	0.3369385760975774	2.9679	48.86494645648636	5
12	770199	38.50995	0.9958454022077727	4.869201738412038	38.2424	39.23825	1.9572000000000003	2.9530499999999975	0.3385125757421892	2.954099999999997	48.69201738412042	5
13	829281	41.46405	0.9937037337602233	4.851982499626409	41.1954	42.1891	1.9641499999999965	2.9578500000000005	0.3380834051760569	2.9578500000000005	48.51982499626408	5
14	888438	44.4219	1.0052168692450099	4.839517445249804	44.1533	45.158500000000004	1.9545999999999992	2.9598000000000013	0.33799770161562853	2.958600000000004	48.395174452498026	5
15	947610	47.380500000000005	1.0041330125754817	4.8166797747253725	47.11305	48.117200000000004	1.9737500000000026	2.9778500000000037	0.33528356607600923	2.982549999999996	48.16679774725373	5
16	1007261	50.36305	1.0035289832979266	4.814379031914413	50.090900000000005	51.09445	1.9761000000000024	2.9796499999999995	0.3356774810761819	2.979050000000001	48.143790319144145	5
17	1066842	53.3421	1.007543531991425	4.78976247848172	53.070550000000004	54.0781	1.9704500000000067	2.9780000000000015	0.33548040794417583	2.980800000000002	47.89762478481719	5
18	1126458	56.322900000000004	0.990629250528873	4.761235151780291	56.0486	57.0392	1.9669500000000042	2.9575999999999993	0.33820346320346306	2.956800000000001	47.612351517802914	5
19	1185594	59.279700000000005	0.9931463522937266	4.764823882808095	59.0062	59.99935	1.963249999999995	2.956399999999995	0.338283549270999	2.9560999999999993	47.64823882808093	5
20	1244716	62.235800000000005	0.9911690803101753	4.7300079723385835	61.96255	62.95375000000001	1.9675499999999957	2.9587000000000003	0.33788920612931017	2.95955	47.300079723385814	5
21	1303907	65.19535	1.000420872979553	4.725964422873048	64.92125	65.9217	1.9726500000000016	2.9730500000000006	0.33629836390845924	2.973550000000003	47.25964422873049	5
22	1363378	68.16890000000001	0.9902279606666765	4.735829588499961	67.8943	68.88455	1.9703499999999963	2.960549999999998	0.33827782757979197	2.956149999999994	47.35829588499962	5
23	1422501	71.12505	0.9848813001530479	4.713497665377105	70.8549	71.83975000000001	1.962299999999999	2.9472000000000094	0.3385297652296071	2.953950000000006	47.13497665377104	5
24	1481580	74.07900000000001	0.9879117511281861	4.6759144044914365	73.80210000000001	74.79	1.9629000000000048	2.950800000000001	0.33803769120256993	2.9582499999999925	46.75914404491434	5
25	1540745	77.03725	0.9963467482998851	4.658838207141123	76.75285000000001	77.7492	1.9577500000000043	2.954099999999997	0.33864440644101645	2.9529500000000013	46.58838207141126	5
26	1599804	79.9902	0.9972873696341995	4.647630763023912	79.70700000000001	80.70425	1.969450000000009	2.9667500000000047	0.33698399326032	2.967500000000001	46.476307630239106	5
27	1659154	82.9577	0.9782433585111634	4.647290702833665	82.67370000000001	83.65195	1.9732500000000073	2.951499999999996	0.3385297652296071	2.953950000000006	46.472907028336664	5
28	1718233	85.91165000000001	0.9854940141562722	4.641984528690486	85.62525000000001	86.61075000000001	1.9519499999999965	2.9374499999999983	0.34011291748860734	2.94019999999999	46.41984528690488	5
29	1777037	88.85185	0.9829150569895283	4.626597870526481	88.56265	89.54560000000001	1.9613999999999976	2.9442999999999984	0.33933964505073133	2.9468999999999994	46.26597870526484	5
30	1835975	91.79875	0.9894565341353999	4.606015788378883	91.50695	92.49640000000001	1.953249999999997	2.942700000000002	0.339552808950611	2.945050000000009	46.06015788378882	5
31	1894876	94.74380000000001	0.9782380590702641	4.582331233459975	94.44965	95.42790000000001	1.9675999999999902	2.945849999999993	0.339760468869448	2.943249999999992	45.82331233459975	5
32	1953741	97.68705	0.9737519777799025	4.577868152092556	97.39555	98.36930000000001	1.9634499999999946	2.9372000000000043	0.34037918240920395	2.937899999999999	45.77868152092557	5
33	2012499	100.62495	0.9691984902279801	4.555049052885131	100.3327	101.3019	1.9502999999999986	2.9194999999999993	0.3416058892855308	2.927350000000004	45.55049052885133	5
34	2071046	103.5523	0.9746794628803153	4.538988938262165	103.25225	104.2269	1.9517000000000024	2.926400000000001	0.34147174321324913	2.9284999999999997	45.38988938262167	5
35	2129616	106.4808	0.9624758269615472	4.511495149311827	106.17865	107.14110000000001	1.9471499999999935	2.909649999999999	0.34370166695308374	2.9095000000000084	45.11495149311826	5
36	2187806	109.39030000000001	0.9650879485939396	4.498020858595844	109.0883	110.05335000000001	1.9513000000000034	2.91640000000001	0.3421727972626177	2.9224999999999994	44.980208585958465	5
37	2246256	112.31280000000001	0.9625645694203675	4.491611584277365	112.0047	112.96725	1.9482	2.910749999999993	0.34344787319904585	2.9116499999999945	44.916115842773635	5
38	2304489	115.22445	0.9661335409196327	4.465749259086486	114.9154	115.88155	1.942700000000002	2.9087999999999994	0.34354226428706436	2.9108499999999964	44.65749259086487	5
39	2362706	118.1353	0.972391585239349	4.450140084800289	117.82425	118.79665	1.9381999999999948	2.9106000000000023	0.3431296858647727	2.914349999999999	44.50140084800289	5
40	2420993	121.04965	0.9627574827293633	4.443055014064377	120.73485000000001	121.69760000000001	1.9347999999999956	2.8975499999999954	0.34441784773286876	2.9034500000000065	44.43055014064379	5
41	2479062	123.9531	0.9811282479359769	4.415875630383361	123.63235	124.6135	1.9321000000000055	2.9132000000000033	0.3444712366517389	2.903000000000006	44.15875630383365	5
42	2537122	126.85610000000001	0.9709015193129424	4.399195019027886	126.54560000000001	127.51650000000001	1.951049999999995	2.9219499999999954	0.3425772083383311	2.9190499999999844	43.991950190278864	5
43	2595503	129.77515	0.9655620858141455	4.392673844398708	129.46755000000002	130.4331	1.9459500000000105	2.911500000000018	0.3413202266366305	2.9298	43.92673844398708	5
44	2654099	132.70495	0.968696330183372	4.370071516936569	132.37900000000002	133.3477	1.926099999999991	2.894799999999975	0.3447919180774384	2.9003000000000156	43.70071516936573	5
45	2712105	135.60525	0.9687602556827013	4.337519508985338	135.27385	136.2426	1.9216499999999996	2.8904500000000155	0.3464103230276255	2.8867500000000064	43.375195089853364	5
46	2769840	138.49200000000002	0.9699709608398611	4.33108529551081	138.16425	139.1342	1.911200000000008	2.881149999999991	0.34698126301180016	2.8819999999999766	43.3108529551081	5
47	2827480	141.374	0.9694184674653924	4.302422867931419	141.0454	142.0148	1.9236500000000092	2.8930500000000166	0.34597287572654306	2.8903999999999996	43.02422867931421	5
48	2885288	144.2644	0.9646142464363482	4.288539593040234	143.9385	144.9031	1.912700000000001	2.877299999999991	0.3476567932137372	2.876400000000018	42.88539593040234	5
49	2942816	147.1408	0.9800253529670881	4.292555660224664	146.8158	147.7958	1.9044999999999845	2.88454999999999	0.347596371093885	2.8769000000000062	42.92555660224666	5
50	3000354	150.01770000000002	0.9457253060945543	4.279267687927067	149.7003	150.64605	1.8940999999999804	2.8397999999999968	0.3504038404260918	2.8538499999999942	42.792676879270694	5
51	3057431	152.87155	0.9688997499017046	4.282025472420777	152.5401	153.50900000000001	1.8928999999999974	2.8618000000000166	0.34782608695652173	2.875	42.820254724207786	5
52	3114931	155.74655	0.9557614358851221	4.262942119435486	155.40195	156.3577	1.9028000000000134	2.8585999999999956	0.34842598561000776	2.870049999999992	42.629421194354876	5
53	3172332	158.6166	0.9682190315248446	4.229629314928928	158.26055	159.22875000000002	1.8987999999999943	2.867050000000006	0.35033632286995536	2.8543999999999983	42.29629314928931	5
54	3229420	161.471	0.9678450450753328	4.216575220618971	161.1276	162.09545	1.9055500000000052	2.8734000000000037	0.346650489643817	2.884749999999997	42.16575220618969	5
55	3287115	164.35575	0.9839304991200334	4.195489498664045	164.00095000000002	164.9849	1.903250000000014	2.8871499999999912	0.34526810068017855	2.8962999999999965	41.95489498664049	5
56	3345041	167.25205	0.9773572647689377	4.1763692891104895	166.88815	167.8655	1.9041499999999871	2.8814999999999884	0.3467586733013131	2.883850000000024	41.76369289110489	5
57	3402718	170.13590000000002	0.9862074424691498	4.158450884077233	169.7696	170.75585	1.8980499999999836	2.8842500000000086	0.34693311129614335	2.88239999999999	41.58450884077233	5
58	3460366	173.0183	0.993656650966825	4.117586606930864	172.65385	173.6475	1.8890499999999975	2.8827	0.34559026817804905	2.893599999999992	41.175866069308654	5
59	3518238	175.9119	0.9810948559993413	4.112204332289863	175.53660000000002	176.51765	1.8789500000000032	2.860050000000001	0.34897314651637396	2.865550000000013	41.12204332289862	5
60	3575549	178.77745000000002	0.9793983370517149	4.09401649283015	178.3966	179.376	1.8950000000000102	2.8744000000000085	0.34845026743558205	2.8698499999999854	40.94016492830149	5
61	3632946	181.6473	0.979556991402898	4.073073345884659	181.27100000000002	182.25055	1.8838499999999954	2.8633999999999844	0.3474393718296132	2.878200000000021	40.730733458846565	5
62	3690510	184.52550000000002	0.9892954734493746	4.062507102149709	184.1344	185.1237	1.8738500000000045	2.8631500000000187	0.34862033502414247	2.8684499999999957	40.6250710214971	5
63	3747879	187.39395000000002	0.9877001226371388	4.028244139192445	186.99755000000002	187.98525	1.8670999999999935	2.854799999999983	0.3505512418277763	2.852649999999983	40.28244139192445	5
64	3804932	190.2466	0.986586708415812	4.011085614603395	189.85235	190.83895	1.8800500000000113	2.8666000000000054	0.3486750348675041	2.867999999999995	40.11085614603398	5
65	3862292	193.1146	0.9956993011505111	4.01704079674537	192.71900000000002	193.71470000000002	1.8515000000000157	2.847200000000015	0.3504038404260883	2.8538500000000226	40.170407967453684	5
66	3919369	195.96845000000002	1.0092989089233102	3.978876593045932	195.56615000000002	196.57545000000002	1.8616499999999974	2.8709499999999935	0.34541717759624213	2.8950499999999977	39.788765930459306	5
67	3977270	198.86350000000002	1.0020693860829575	3.929361816814435	198.43710000000002	199.4392	1.854849999999999	2.856899999999996	0.3500971519596698	2.856349999999992	39.29361816814434	5
68	4034397	201.71985	1.0142727149338695	3.913158507732618	201.294	202.3083	1.8425499999999886	2.8567999999999927	0.3506680225830214	2.851699999999994	39.13158507732619	5
69	4091431	204.57155	1.01693838526865	3.882295291103425	204.1508	205.16775	1.848950000000002	2.8659000000000106	0.34728251432540286	2.8795000000000073	38.82295291103428	5
70	4149021	207.45105	1.0159578098746949	3.8606932921922947	207.01675	208.0327	1.8375000000000057	2.8534500000000094	0.3507848811716209	2.850750000000005	38.60693292192299	5
71	4206036	210.30180000000001	1.0051092213517987	3.8485088406008785	209.87015000000002	210.8753	1.8468000000000018	2.8519000000000005	0.3502320287190283	2.855249999999984	38.4850884060088	5
72	4263141	213.15705	0.9996001155745704	3.8482931105474307	212.72205000000002	213.72165	1.8280499999999904	2.827649999999977	0.3544590954203879	2.8212000000000046	38.48293110547429	5
73	4319565	215.97825	1.010728159075044	3.854176870769777	215.5497	216.56045	1.813600000000008	2.8243000000000222	0.3524042781879376	2.8376499999999965	38.54176870769776	5
74	4376318	218.8159	1.015272168807313	3.814245944238806	218.37400000000002	219.38930000000002	1.8398500000000126	2.855099999999993	0.34946095647463515	2.8615500000000225	38.142459442388045	5
75	4433549	221.67745000000002	1.015102555913385	3.8094445348320676	221.22915	222.24425000000002	1.8224500000000035	2.837549999999993	0.3516792685071243	2.8434999999999775	38.094445348320676	5
76	4490419	224.52095	1.029040796175087	3.7749671111697225	224.0667	225.09570000000002	1.8359499999999969	2.865000000000009	0.34705351565211195	2.8814000000000135	37.749671111697204	5
77	4548047	227.40235	1.039861310111545	3.744678101709326	226.93165000000002	227.97155	1.8259999999999934	2.8658499999999947	0.34818335335387596	2.8720500000000015	37.44678101709326	5
78	4605488	230.2744	1.049520792893693	3.72785862859849	229.7975	230.847	1.8232500000000016	2.8727499999999964	0.3462603878116337	2.8880000000000052	37.27858628598488	5
79	4663248	233.16240000000002	1.0529285583730787	3.6912721550165983	232.6703	233.72320000000002	1.8008999999999844	2.8538499999999942	0.3489914148111964	2.865399999999994	36.912721550166026	5
80	4720556	236.0278	1.069881424257625	3.6421002735636208	235.5241	236.59400000000002	1.7974499999999978	2.8673	0.34787448688513345	2.8745999999999867	36.42100273563621	5
81	4778048	238.9024	1.050694200901827	3.647735562385961	238.39145000000002	239.4421	1.79495	2.8456500000000062	0.350563530875882	2.852550000000008	36.47735562385961	5
82	4835099	241.75495	1.070459923248645	3.623329253295566	241.23705	242.3075	1.8094499999999982	2.879899999999992	0.3476930565696593	2.876100000000008	36.233292532955666	5
83	4892621	244.63105000000002	1.0751346113045235	3.5843916830466256	244.11700000000002	245.1921	1.8026000000000124	2.8777500000000202	0.3454470084289066	2.8948000000000036	35.8439168304663	5
84	4950517	247.52585000000002	1.0964158841692377	3.544111490392684	246.99470000000002	248.09115	1.8004999999999995	2.896899999999988	0.343294598259497	2.912949999999995	35.441114903926845	5
85	5008776	250.43880000000001	1.0772782670036425	3.5172009508965196	249.8916	250.96890000000002	1.7837000000000103	2.8609500000000025	0.3469511666232979	2.882249999999999	35.17200950896522	5
86	5066421	253.32105	1.1069149594812189	3.507933581679783	252.75255	253.85950000000003	1.7929499999999905	2.8998499999999865	0.3438021075069163	2.908650000000023	35.07933581679785	5
87	5124594	256.22970000000004	1.100916068115551	3.425035299015793	255.6524	256.75335	1.7932500000000005	2.8941500000000246	0.3447503145846639	2.9006499999999846	34.25035299015792	5
88	5182607	259.13035	1.1203501228373032	3.4577567889071332	258.5466	259.66695	1.7889999999999873	2.909349999999961	0.34287673581347683	2.916499999999985	34.577567889071354	5
89	5240937	262.04685	1.1018787837254815	3.4064427746414907	261.45595000000003	262.5578	1.7877000000000294	2.88960000000003	0.34539928156949573	2.8951999999999884	34.06442774641492	5
90	5298841	264.94205	1.1362561125400943	3.3816208467893993	264.3455	265.4818	1.7750999999999522	2.9113499999999704	0.340164980015307	2.9397500000000036	33.81620846789399	5
91	5357636	267.8818	1.135434017754905	3.311251904084795	267.25685	268.39230000000003	1.7530499999999734	2.888500000000022	0.34562610168319785	2.8933000000000106	33.112519040847964	5
92	5415502	270.7751	1.1508977398453746	3.312506121540931	270.1454	271.29630000000003	1.7607000000000426	2.9116000000000213	0.3415825519632461	2.9275499999999965	33.12506121540933	5
93	5474053	273.70265	1.1606607521250378	3.263983485108362	273.057	274.21765	1.7604499999999916	2.921099999999967	0.34123869646818006	2.930499999999995	32.63983485108363	5
94	5532663	276.63315	1.1634115903125146	3.247094823957273	275.97810000000004	277.1415	1.7447500000000105	2.908200000000022	0.340651666638275	2.9355500000000347	32.47094823957272	5
95	5591374	279.56870000000004	1.1914855336361565	3.196357006456026	278.88625	280.07775000000004	1.7367000000000417	2.9281500000000165	0.34216694325161234	2.922550000000001	31.963570064560255	5
96	5649825	282.49125000000004	1.178441356281331	3.134232957029454	281.81445	282.9929	1.7310999999999694	2.9095499999999674	0.3387648633083815	2.9518999999999664	31.34232957029455	5
97	5708863	285.44315	1.2035978558444884	3.0574707955323284	284.72395	285.92755	1.7147500000000377	2.918350000000032	0.34162922979690336	2.9271499999999833	30.574707955323294	5
98	5767406	288.3703	1.2107001885392703	3.042474328131039	287.64230000000003	288.853	1.7296999999999798	2.940399999999954	0.3400840007481784	2.9404500000000553	30.424743281310413	5
99	5826215	291.31075000000004	1.2217568471369333	3.0478643121498763	290.58275000000003	291.8045	1.7297499999999673	2.95150000000001	0.3368421052631579	2.96875	30.478643121498784	5
100	5885590	294.27950000000004	1.2125271938726772	2.960572013898034	293.5342	294.74675	1.706549999999993	2.919050000000027	0.3393799528261929	2.946549999999945	29.605720138980356	5
101	5944521	297.22605	1.2350111273486168	2.9199173885584386	296.4533	297.6883	1.7013999999999783	2.936399999999992	0.33854122585777363	2.9538500000000454	29.199173885584376	5
102	6003598	300.17990000000003	1.262071617941512	2.820103372949145	299.3897	300.65175	1.6833500000000186	2.945449999999994	0.3350139868339538	2.9849499999999694	28.20103372949146	5
103	6063297	303.16485	1.2926731389142574	2.741121340577827	302.3351	303.62780000000004	1.6842000000000326	2.976850000000013	0.33292272863467975	3.003700000000037	27.411213405778263	5
104	6123371	306.16855000000004	1.3069997669701465	2.740936428398971	305.31195	306.61895000000004	1.7055499999999597	3.012549999999976	0.3327731651719624	3.005049999999983	27.409364283989703	5
105	6183472	309.1736	1.3112574442285114	2.6936615512758735	308.32455	309.6358	1.6560499999999934	2.967300000000023	0.32840722495894736	3.045000000000016	26.936615512758728	5
106	6244372	312.21860000000004	1.3658378485408613	2.438165894844314	311.2918	312.65765	1.653250000000014	3.019049999999993	0.3297989875171082	3.0321500000000015	24.38165894844314	5
107	6305015	315.25075000000004	1.3940570030432196	2.4932959496639775	314.3109	315.70495	1.6619999999999777	3.0560499999999706	0.32386566052401633	3.087699999999984	24.932959496639782	5
108	6366769	318.33845	1.3841242716529407	2.3971845928584763	317.3669	318.75105	1.648399999999981	3.0325000000000273	0.32706994390750277	3.057450000000017	23.971845928584766	5
109	6427918	321.39590000000004	1.4549750137949362	2.2261912684403242	320.39945	321.8544	1.6469000000000165	3.1019000000000005	0.3297283038776101	3.032799999999952	22.261912684403242	5
110	6488574	324.4287	1.4588248763870448	2.138106905867449	323.50135	324.96015	1.629350000000045	3.088200000000029	0.3215692579789352	3.1097500000000196	21.38106905867451	5
111	6550769	327.53845	1.4985108437896242	2.0458422437528867	326.58950000000004	328.088	1.619449999999972	3.1179499999999507	0.312910695287563	3.1958000000000197	20.458422437528863	5
112	6614685	330.73425000000003	1.5257893301506527	1.9970346285005753	329.70745	331.23325	1.6274500000000103	3.1532000000000266	0.31064583268615753	3.2190999999999685	19.970346285005775	5
113	6679067	333.95335	1.5155334478316365	2.100293000120814	332.86065	334.37620000000004	1.622850000000028	3.1383500000000026	0.3292614665305709	3.0371000000000095	21.002930001208135	5
114	6739809	336.99045	1.5813624368194026	1.6871658025435856	335.99905	337.5804	1.6265999999999963	3.20799999999997	0.31365660874474677	3.188199999999995	16.871658025435856	5
115	6803573	340.17865	1.3892117905128747	2.8163745719073674	339.20705000000004	340.59625	1.6212500000000318	3.010500000000036	0.3257647327100356	3.0697000000000116	28.16374571907367	5
116	6864967	343.24835	1.6975257832177915	1.1545350137752983	342.21755	343.91505	1.5400000000000205	3.237549999999999	0.32693628011900616	3.058699999999987	11.54535013775298	5
117	6926141	346.30705	1.3415866196786985	3.023849251188487	345.4551	346.79670000000004	4.840599999999995	6.182199999999966	0.16368085506878585	6.109450000000038	30.238492511884893	5
118	7048330	352.41650000000004	1.2783858254286926	3.1328934735358764	351.63725	352.91565	4.822599999999966	6.100999999999999	0.16275379419782726	6.144249999999999	31.328934735358768	5
119	7171215	358.56075000000004	1.3394805295613594	2.9049750139827317	357.73825	359.07775000000004	4.762650000000008	6.102100000000007	0.16591865008586362	6.027049999999973	29.049750139827307	5
120	7291756	364.5878	1.2858942611610051	3.052624096636766	363.84040000000005	365.12625	4.778099999999995	6.064000000000021	0.1630776004761868	6.1320499999999925	30.526240966367666	5
121	7414397	370.71985	1.3420899893630762	2.852473464709586	369.90435	371.24645000000004	4.674449999999979	6.016549999999995	0.16536989110392636	6.047050000000013	28.52473464709587	5
122	7535338	376.7669	1.3972340821798426	2.7223430057713394	375.92095	377.31815	4.697600000000023	6.094850000000008	0.16056390041826907	6.228049999999996	27.223430057713415	5
123	7659899	382.99495	1.494277202395443	2.4233604582895474	382.0158	383.5101	4.656099999999981	6.1503999999999905	0.16323998726728128	6.125949999999989	24.233604582895474	5
124	7782418	389.1209	1.605494838244142	2.2625058439344663	388.1662	389.7717	4.539899999999989	6.145399999999995	0.1587818258322149	6.2979500000000135	22.625058439344677	5
125	7908377	395.41885	1.6358431970134377	2.0357264581193206	394.3116	395.94745	4.460899999999981	6.096749999999986	0.16004737402271046	6.24815000000001	20.357264581193196	5
126	8033340	401.66700000000003	1.8137027343006806	1.6454443358238642	400.4083	402.22200000000004	4.467699999999979	6.281400000000019	0.1660908849322347	6.020800000000008	16.454443358238642	5
127	8153756	407.68780000000004	1.615949513457995	2.04920029064683	406.6897	408.30565	4.4415500000000065	6.057450000000017	0.16560404073859405	6.038499999999999	20.49200290646831	5
128	8274526	413.72630000000004	1.8216724593615625	1.130944915963882	412.7472	414.56885	1.3937500000000114	3.2153999999999883	0.3118762475049926	3.2063999999999733	11.30944915963882	5
129	8338654	416.9327	1.6539834311672021	1.3796358290503505	415.9626	417.6166	4.367500000000007	6.021500000000003	0.16174948240165554	6.18240000000003	13.796358290503516	5
130	8462302	423.11510000000004	1.7623714986679144	1.2529227136971723	421.98405	423.74645000000004	7.153350000000046	8.915700000000015	0.11686611817501934	8.556799999999953	12.52922713697173	5
131	8633438	431.6719	1.4023581006582828	2.334186011936488	430.8998	432.30215000000004	7.171199999999999	8.573549999999955	0.11938872970391548	8.376000000000033	23.341860119364895	5
132	8800958	440.0479	1.330104442900885	2.477879444946172	439.47335000000004	440.80345	7.3519000000000005	8.682000000000016	0.1133998990740897	8.81835000000001	24.778794449461728	5
133	8977325	448.86625000000004	1.4282750583088026	2.155584472477493	448.1553	449.58360000000005	7.0745000000000005	8.502749999999992	0.11506023403251595	8.691100000000006	21.55584472477495	5
134	9151147	457.55735000000004	1.468007897369843	1.7046890708818392	456.65805	458.1261	7.22014999999999	8.688150000000007	0.11776343680813973	8.491600000000005	17.046890708818395	5
135	9320979	466.04895000000005	1.462154990401119	1.6040039965625912	465.3462	466.80835	6.945449999999994	8.407600000000002	0.11954858454475896	8.364800000000002	16.040039965625912	5
136	9488275	474.41375000000005	1.3992620218864642	1.5221022442830616	473.75385	475.1531	7.108750000000043	8.508050000000026	0.11723947922223368	8.529549999999972	15.221022442830625	5
137	9658866	482.9433	1.435773458672408	1.4821792373414002	482.26185000000004	483.69765	7.0893500000000245	8.525100000000009	0.11911994186946827	8.394900000000007	14.821792373414004	5
138	9826764	491.33820000000003	1.4996146674188786	1.1312101331746618	490.78695000000005	492.28655000000003	6.836399999999969	8.335999999999956	0.1197497230787653	8.350750000000005	11.312101331746614	5
139	9993779	499.68895000000003	1.495039883900527	1.1409322211592183	499.12300000000005	500.61805000000004	7.186649999999986	8.681700000000035	0.11591044758819365	8.627349999999979	11.40932221159219	5
140	10166326	508.3163	1.4777599262805656	1.1299644737436534	507.8047	509.28245000000004	6.728349999999978	8.206099999999992	0.12156355038505227	8.226150000000018	11.29964473743654	5
141	10330849	516.54245	1.4936658343974503	1.1044341834512341	516.01075	517.50445	6.877250000000004	8.370900000000006	0.11861411270712988	8.430700000000002	11.044341834512341	5
142	10499463	524.97315	1.571106288281735	1.0888009992415046	524.38165	525.9528	61.79269999999997	63.36379999999997	0.01582640334696777	63.18555000000004	10.791944404337759	5
143	11763174	588.1587000000001	1.4233642966480926	1.0093583278640494	587.7455	589.16885	6.684200000000033	8.10755000000006	0.12415959474308375	8.054149999999936	10.093583278640502	5
144	11924257	596.21285	1.4331830742599443	1.061619785176008	595.8530000000001	597.2862					10.0882317746883	5
0	61023	3.0511500000000003	1.543726001070613	1.2712198009674385	2.6569000000000003	4.20065	1.5116999999999994	3.0553999999999997	0.3334000133360005	2.9994000000000005	12.712198009674392	6
1	121011	6.05055	0.9346933491419644	4.508077542416061	5.7123	6.647	1.8023500000000006	2.737050000000001	0.36605230887493817	2.7318500000000006	45.08077542416065	6
2	175648	8.7824	0.9337729380109362	4.723028367111667	8.44935	9.38315	1.8283500000000004	2.7621	0.36114772747792484	2.7689500000000002	47.23028367111671	6
3	231027	11.551350000000001	0.9400652286666795	4.73647103344485	11.211500000000001	12.15155	1.8479500000000009	2.78805	0.3585514521333812	2.7889999999999997	47.36471033444852	6
4	286807	14.34035	0.9558775419826824	4.7239528983832955	13.999500000000001	14.955400000000001	1.8468999999999998	2.8027499999999996	0.3568369968598346	2.8023999999999987	47.239528983832955	6
5	342855	17.14275	0.9529887180232997	4.7076380679981185	16.80225	17.75525	1.8553999999999995	2.808399999999999	0.357852171268049	2.794450000000001	47.07638067998118	6
6	398744	19.9372	0.9496438909314341	4.721361345601792	19.6107	20.5603	1.868549999999999	2.818200000000001	0.3547420138704126	2.818950000000001	47.21361345601794	6
7	455123	22.75615	0.9350413804269018	4.701282631973456	22.428900000000002	23.3639	1.8847500000000004	2.8198000000000008	0.35530289571860024	2.814499999999999	47.0128263197346	6
8	511413	25.57065	0.9364877224563709	4.711885082323526	25.2487	26.18515	1.8933999999999997	2.8298999999999985	0.35340059724700923	2.829650000000001	47.11885082323526	6
9	568006	28.4003	0.9272735822949093	4.696376735489714	28.0786	29.005850000000002	1.893349999999998	2.8206500000000005	0.3542644584182093	2.822749999999999	46.963767354897186	6
10	624461	31.22305	0.9326393597144692	4.6861136508046215	30.8992	31.831850000000003	1.8960000000000008	2.8286000000000016	0.35335064751506157	2.83005	46.86113650804621	6
11	681062	34.0531	0.9322564616495452	4.672848062336364	33.7278	34.66005	1.8996500000000012	2.8318999999999974	0.3532133585292195	2.831150000000001	46.72848062336364	6
12	737685	36.88425	0.9321672700313793	4.639199800216737	36.5597	37.4919	1.8821000000000012	2.8142500000000013	0.3542581833640356	2.822800000000001	46.391998002167384	6
13	794141	39.70705	0.9349871980414551	4.618519601270414	39.37395	40.30895	1.8746999999999971	2.8096999999999994	0.3559415543967683	2.8094499999999982	46.18519601270418	6
14	850330	42.5165	0.9351245209197397	4.593703760257455	42.18365	43.1188	1.873500000000007	2.8086000000000055	0.355542914029723	2.8126000000000033	45.93703760257455	6
15	906582	45.329100000000004	0.9228858129568398	4.573647195140239	44.9923	45.915150000000004	1.8850499999999997	2.807949999999998	0.3573023671281824	2.7987499999999983	45.736471951402386	6
16	962557	48.12785	0.9113809035655054	4.588836712592176	47.800250000000005	48.711600000000004	1.896799999999999	2.8081999999999994	0.3567415229295611	2.8031500000000023	45.88836712592176	6
17	1018620	50.931000000000004	0.9103689707915823	4.64089435416814	50.608450000000005	51.518800000000006	1.90775	2.818100000000001	0.3548930884571027	2.8177499999999966	46.40894354168138	6
18	1074975	53.74875	0.9091433133920771	4.616302039691341	53.426550000000006	54.3357	1.8719499999999982	2.781099999999995	0.3584743332377402	2.7896	46.16302039691345	6
19	1130767	56.53835	0.9203044240330929	4.585272278184462	56.2076	57.127900000000004	1.9136000000000024	2.833900000000007	0.3531821713639893	2.831400000000002	45.85272278184462	6
20	1187395	59.36975	0.9114247359680478	4.56920472968207	59.04155	59.95295	1.9275500000000036	2.8389999999999986	0.352385650856297	2.8378000000000014	45.692047296820746	6
21	1244151	62.207550000000005	0.9111650429528556	4.574058714359815	61.880500000000005	62.791700000000006	1.906649999999999	2.8177999999999983	0.35396350636249396	2.8251500000000007	45.74058714359818	6
22	1300654	65.0327	0.9112083771973499	4.552810853735011	64.6983	65.6095	1.9252000000000038	2.8363999999999976	0.3527959075674733	2.8344999999999914	45.52810853735012	6
23	1357344	67.8672	0.910261898747168	4.546483561715647	67.53475	68.44500000000001	1.9239000000000033	2.834150000000008	0.35254715318173796	2.836500000000001	45.46483561715648	6
24	1414074	70.7037	0.9123078607023228	4.531726725040521	70.3689	71.2812	1.9137500000000074	2.826049999999995	0.35373187124159733	2.8270000000000124	45.31726725040524	6
25	1470614	73.53070000000001	0.9101398774802453	4.505571452476886	73.1949	74.10505	1.9212500000000006	2.8313500000000005	0.35241048773611566	2.837599999999995	45.0557145247689	6
26	1527366	76.3683	0.91781621122621	4.490995100534391	76.0263	76.9441	1.9322499999999962	2.8500999999999976	0.34986442753433067	2.858249999999998	44.90995100534394	6
27	1584531	79.22655	0.9079639142860891	4.482297320882658	78.8764	79.78435	1.93065	2.8386500000000012	0.35184631353024953	2.8421500000000037	44.822973208826575	6
28	1641374	82.0687	0.9057039249234833	4.466486720514538	81.715	82.6207	1.9485500000000116	2.8542500000000075	0.350594257266066	2.8522999999999996	44.664867205145384	6
29	1698420	84.921	0.9046169348234894	4.4660737827934724	84.56925000000001	85.47385	1.9373000000000076	2.8418999999999954	0.3522553146520606	2.8388499999999937	44.660737827934746	6
30	1755197	87.75985	0.9066463475983939	4.442468636217377	87.41115	88.3178	1.9256000000000029	2.832250000000002	0.35125309541790256	2.8469500000000068	44.42468636217376	6
31	1812136	90.6068	0.9089749960899237	4.405467509600065	90.24340000000001	91.1524	1.9271999999999991	2.8361499999999893	0.35381948130064	2.8263000000000034	44.054675096000636	6
32	1868662	93.43310000000001	0.9132667112334631	4.375911356176992	93.0796	93.99285	1.9238500000000016	2.8371500000000083	0.3510681247696116	2.8484499999999997	43.759113561769965	6
33	1925631	96.28155000000001	0.9041260127930553	4.374943958677321	95.9167	96.82085000000001	1.9297499999999985	2.833849999999998	0.35405749893782784	2.824399999999997	43.749439586773214	6
34	1982119	99.10595	0.8911811281112256	4.377877376276331	98.75055	99.64175	1.9226000000000028	2.8138000000000005	0.3547420138704126	2.818950000000001	43.77877376276332	6
35	2038498	101.92490000000001	0.8971446376063745	4.397444679476273	101.5644	102.46155	1.9276499999999999	2.824799999999996	0.3538695636788292	2.82589999999999	43.97444679476274	6
36	2095016	104.7508	0.8966662905788981	4.361744283642224	104.38915	105.28580000000001	1.9311500000000024	2.8278000000000105	0.35376941309654336	2.8267000000000024	43.617442836422285	6
37	2151550	107.5775	0.9059725881698775	4.372241259836471	107.21695000000001	108.12295	1.936000000000007	2.841949999999997	0.3502013657853258	2.8555000000000064	43.722412598364706	6
38	2208660	110.433	0.9140552771846764	4.320361761490538	110.05895000000001	110.973	1.94104999999999	2.855099999999993	0.3507848811716209	2.850750000000005	43.20361761490537	6
39	2265675	113.28375000000001	0.9177906759093981	4.296168863989756	112.91405	113.8318	1.933550000000011	2.8513500000000107	0.3496748024337375	2.859799999999993	42.96168863989754	6
40	2322871	116.14355	0.9046202894322808	4.2846443661226274	115.7654	116.67	1.9453500000000048	2.8499999999999943	0.35040997967622034	2.8538000000000068	42.84644366122632	6
41	2379947	118.99735000000001	0.9164428405761487	4.266046026104583	118.61540000000001	119.53185	1.9468499999999977	2.8632999999999953	0.3496442369888637	2.860050000000001	42.66046026104583	6
42	2437148	121.85740000000001	0.9164070257820189	4.255746547301229	121.4787	122.3951	1.935850000000002	2.8522999999999996	0.3493388761768355	2.8625499999999984	42.55746547301233	6
43	2494399	124.71995000000001	0.9357298145330745	4.2119340866708015	124.33095	125.2667	1.9360999999999962	2.8718000000000075	0.34800160080736436	2.8735499999999945	42.119340866708015	6
44	2551870	127.5935	0.9175092395544052	4.202998352131964	127.20280000000001	128.12030000000001	1.9510499999999809	2.8685999999999865	0.34833495889647453	2.8708000000000027	42.02998352131965	6
45	2609286	130.4643	0.9143939961039461	4.181168034729438	130.07135	130.98575	1.9482000000000141	2.8626000000000147	0.34857172734719377	2.868850000000009	41.8116803472944	6
46	2666663	133.33315000000002	0.9140094374324661	4.164117023777791	132.93395	133.84795	1.9527000000000214	2.8667000000000087	0.34823185276757407	2.8716499999999883	41.6411702377779	6
47	2724096	136.2048	0.9244429627869512	4.158164638264594	135.80065000000002	136.7251	1.94795000000002	2.872399999999999	0.3473669584549103	2.8788000000000125	41.58164638264598	6
48	2781672	139.08360000000002	0.9373206702600932	4.124629638230971	138.67305000000002	139.61035	1.9428499999999929	2.880149999999986	0.346650489643817	2.884749999999997	41.2462963823097	6
49	2839367	141.96835000000002	0.9240551063076826	4.088078344486384	141.5532	142.47725	1.9586500000000058	2.8827	0.34696922382984874	2.88209999999998	40.88078344486382	6
50	2897009	144.85045	0.9406430321099237	4.09651242066699	144.43595000000002	145.37655	1.9412000000000091	2.8818500000000142	0.3456141563558427	2.8934000000000135	40.96512420666992	6
51	2954877	147.74385	0.942347967495909	4.050301248045102	147.31775000000002	148.2601	1.9420500000000231	2.8843999999999994	0.345990831242971	2.890250000000009	40.50301248045105	6
52	3012682	150.63410000000002	0.9427482997819316	3.997142020777794	150.20215000000002	151.1449	1.9428000000000054	2.885549999999995	0.3450417500517559	2.8982000000000028	39.971420207777925	6
53	3070646	153.53230000000002	0.942443760072696	3.985468123331067	153.0877	154.03015000000002	1.9458499999999788	2.8882999999999868	0.3468007629616788	2.883499999999998	39.85468123331071	6
54	3128316	156.41580000000002	0.9383160890814616	3.9856451616862785	155.97605000000001	156.91435	1.9279500000000098	2.866250000000008	0.34868111368747967	2.867949999999979	39.856451616862785	6
55	3185675	159.28375	0.9437936624207302	3.957817989627351	158.8423	159.7861	1.935549999999978	2.879349999999988	0.34615251479801923	2.8889000000000067	39.578179896273504	6
56	3243453	162.17265	0.9511668029865018	3.930836994033868	161.7216	162.6728	1.904449999999997	2.8556000000000097	0.3502258957027283	2.8552999999999997	39.30836994033869	6
57	3300559	165.02795	0.948377961438382	3.932032612632156	164.5772	165.5256	1.9271500000000117	2.8755000000000166	0.348583877995642	2.8687500000000057	39.32032612632154	6
58	3357934	167.8967	0.9386264195231954	3.971905473791793	167.45275	168.39135000000002	1.9274999999999807	2.866149999999976	0.3461585059798893	2.888849999999991	39.71905473791797	6
59	3415711	170.78555	0.9512315863470082	3.902049902452191	170.3189	171.2701	1.919150000000002	2.870400000000018	0.3479894907173806	2.873649999999998	39.02049902452195	6
60	3473184	173.6592	0.9548385597534711	3.889399751003843	173.18925000000002	174.1441	1.9484499999999798	2.9032499999999857	0.3443111195276025	2.904350000000022	38.893997510038446	6
61	3531271	176.56355000000002	0.964471976215928	3.869872126919226	176.09255000000002	177.05700000000002	1.9314999999999998	2.895949999999999	0.343678042409872	2.9096999999999866	38.698721269192276	6
62	3589465	179.47325	0.9481180820428534	3.8404346240343585	178.98850000000002	179.9366	1.9376000000000033	2.8857500000000016	0.34770514603616076	2.8760000000000048	38.404346240343614	6
63	3646985	182.34925	0.9600072433194612	3.8393921335849015	181.87425000000002	182.83425	1.945999999999998	2.9060499999999934	0.342366092062242	2.9208500000000015	38.39392133584903	6
64	3705402	185.2701	0.9861541896819837	3.7987197019251724	184.78025	185.7664	1.940150000000017	2.926300000000026	0.3400897837028996	2.940399999999982	37.98719701925176	6
65	3764210	188.2105	0.9753191481572111	3.7800022375897555	187.70655000000002	188.68185	1.9420500000000231	2.917349999999999	0.34292964798271486	2.9160500000000127	37.800022375897555	6
66	3822531	191.12655	0.9852652426050045	3.739002237557145	190.62390000000002	191.60920000000002	1.9335000000000093	2.9187499999999886	0.3408200129511604	2.934100000000001	37.39002237557148	6
67	3881213	194.06065	0.9866606647012989	3.713766629911113	193.54265	194.52935000000002	1.9590499999999906	2.945699999999988	0.3366663300003357	2.970300000000009	37.13766629911112	6
68	3940619	197.03095000000002	0.9883862899807748	3.700934162513313	196.4884	197.47675	1.9484500000000082	2.936850000000021	0.3412212307849811	2.9306499999999858	37.00934162513312	6
69	3999232	199.9616	1.008786932506063	3.6711398550232204	199.42520000000002	200.434	1.9613999999999976	2.9701499999999896	0.33466082125765506	2.988100000000003	36.711398550232246	6
70	4058994	202.9497	1.0067748622012325	3.6507639500994173	202.39535	203.40215	1.9446999999999832	2.951449999999994	0.3392130257801891	2.9480000000000075	36.5076395009942	6
71	4117954	205.89770000000001	1.0119906344159506	3.609290826248838	205.34685000000002	206.3588	1.944800000000015	2.9568000000000154	0.3357056532832005	2.9788000000000068	36.092908262488365	6
72	4177530	208.87650000000002	1.0253394550913013	3.5730885712627654	208.30360000000002	209.32895000000002	1.9266999999999825	2.9520499999999856	0.33607232276385895	2.9755499999999984	35.73088571262767	6
73	4237041	211.85205000000002	1.060937582501024	3.5352717736926067	211.25565	212.31660000000002	1.9331499999999835	2.994100000000003	0.3332555736994707	3.000699999999995	35.35271773692607	6
74	4297055	214.85275000000001	1.065399598133471	3.530912056859968	214.24980000000002	215.3152	1.9291999999999803	2.9945999999999913	0.3321652189799212	3.010549999999995	35.30912056859968	6
75	4357266	217.8633	1.0612744013747202	3.52388023691962	217.2444	218.30565	1.88515000000001	2.946450000000027	0.3342078438580943	2.9921500000000094	35.2388023691962	6
76	4417109	220.85545000000002	1.0934511680580676	3.413853801235412	220.19085	221.2843	1.8950000000000102	2.9884500000000003	0.3326458652118978	3.0061999999999784	34.13853801235413	6
77	4477233	223.86165	1.108285238156002	3.4230288488479665	223.1793	224.28755	1.899799999999999	3.0080999999999847	0.33012561279566704	3.0291500000000156	34.23028848847969	6
78	4537816	226.8908	1.154059276279621	3.3680608667700263	226.18735	227.34145	1.8860499999999831	3.0400999999999954	0.32813781788351265	3.047499999999985	33.680608667700255	6
79	4598766	229.9383	1.1475840202238412	3.354570723638453	229.22750000000002	230.3751	1.8795999999999822	3.0271999999999935	0.3250552593940963	3.0764000000000067	33.54570723638453	6
80	4660294	233.0147	1.177637647762522	3.3287534144152	232.2547	233.4323	1.8778500000000236	3.0555000000000234	0.3275252194418966	3.053200000000004	33.28753414415201	6
81	4721358	236.0679	1.1742867486911825	3.285895157039988	235.3102	236.48445	1.869799999999998	3.044099999999986	0.3258921297050676	3.0685000000000002	32.85895157039988	6
82	4782728	239.1364	1.218189868482668	3.2593509034361396	238.35430000000002	239.57250000000002	1.890100000000018	3.108300000000014	0.3199744020478368	3.125249999999994	32.59350903436139	6
83	4845233	242.26165	1.2125231509516017	3.245885531251158	241.46255000000002	242.67510000000001	1.8704000000000178	3.082899999999995	0.32369792509629924	3.0893000000000086	32.45885531251159	6
84	4907019	245.35095	1.226799222971918	3.2138239600859926	244.54545000000002	245.77225	1.8377999999999872	3.0645999999999844	0.3206412825651297	3.1187500000000057	32.13823960085992	6
85	4969394	248.46970000000002	1.2860143770108	3.078029960951003	247.61005	248.89605	1.8301500000000033	3.1161500000000046	0.3157562361856645	3.1670000000000016	30.780299609510045	6
86	5032734	251.63670000000002	1.3112190054279753	3.0373034428699874	250.72625000000002	252.03745	1.8556000000000097	3.166850000000011	0.3131949011870106	3.1928999999999803	30.37303442869987	6
87	5096592	254.8296	1.3137699060190935	3.0850916162506934	253.89305000000002	255.20680000000002	1.8214499999999987	3.1351999999999975	0.3158360179394826	3.166200000000032	30.850916162506945	6
88	5159916	257.99580000000003	1.3436289740657434	2.9959998643062207	257.02825	258.37190000000004	1.8259500000000344	3.169550000000015	0.3115653040877401	3.2095999999999663	29.959998643062207	6
89	5224108	261.2054	1.3789837387659123	2.9344950502704705	260.19785	261.5768	1.816599999999994	3.1955999999999563	0.30683788220493685	3.259050000000002	29.344950502704712	6
90	5289289	264.46445	1.4404928057950457	2.750769591563895	263.39345000000003	264.83395	1.815499999999986	3.2560000000000286	0.30210567656565956	3.310100000000034	27.50769591563894	6
91	5355491	267.77455000000003	1.4969618173166646	2.695324647307366	266.6494	268.1464	1.7748999999999455	3.271849999999972	0.296586291781596	3.3716999999999753	26.953246473073676	6
92	5422925	271.14625	1.600992903338466	2.5356969910214	269.92130000000003	271.52230000000003	1.7840000000000487	3.3850000000000477	0.2897794778173818	3.4508999999999905	25.35696991021401	6
93	5491943	274.59715	1.6609035344865173	2.584437976077254	273.3063	274.9672	1.8075000000000045	3.4684499999999616	0.2864713886700573	3.4907499999999914	25.844379760772533	6
94	5561758	278.0879	1.7087787004444284	2.499813255618559	276.77475000000004	278.4835	1.8029000000000224	3.511700000000019	0.2800296831464124	3.5710500000000143	24.998132556185595	6
95	5633179	281.65895	1.7304511503252202	2.430398720636152	280.28645	282.0169	1.7648499999999672	3.495299999999986	0.2782260308274442	3.5942000000000003	24.303987206361526	6
96	5705063	285.25315	1.8659374036492782	2.007474042877014	283.78175	285.6477	1.7500499999999874	3.6159999999999854	0.27003672499460063	3.703199999999981	20.074740428770145	6
97	5779127	288.95635	1.9370498533846345	2.4174401594176977	287.3977	289.33475	5.70150000000001	7.638500000000022	0.15134317063942454	6.607500000000016	24.174401594177	6
98	5911277	295.56385	1.047493786921259	4.051730101109442	295.03625	296.08375	1.720199999999977	2.7676999999999907	0.26369221844263296	3.7923000000000116	40.517301011094425	6
99	5987123	299.35615	2.1639232755137607	1.1893807990771315	297.80395	299.96785	5.397100000000023	7.561050000000023	0.15432575079477734	6.4798000000000116	11.31157033246177	6
100	6116719	305.83595	1.0356085102971178	4.170182932978136	305.365	306.4006	5.308300000000031	6.343950000000007	0.14455149285554325	6.917949999999962	41.70182932978135	6
101	6255078	312.7539	1.50816365841683	3.5399445680751747	311.70895	313.2171	5.489399999999989	6.997599999999977	0.14459538596123325	6.9158500000000345	35.39944568075176	6
102	6393395	319.66975	1.460422229201207	3.61496595933356	318.7065	320.16695000000004	8.377100000000041	9.837500000000034	0.10710250244997009	9.33684999999997	36.14965959333563	6
103	6580132	329.0066	1.0554470794317312	4.077328498842007	328.54405	329.59950000000003	8.739550000000008	9.794999999999959	0.10067553282525729	9.932900000000018	40.773284988420116	6
104	6778790	338.9395	1.1386663614762949	3.8566862671661326	338.339	339.4777	10.052750000000003	11.191400000000044	0.08937588817288886	11.188699999999983	38.56686267166134	6
105	7002564	350.1282	1.1662372976331972	3.8471758916691385	349.53045000000003	350.69665000000003	18.0659	19.23214999999999	0.052240599304155214	19.142200000000003	38.471758916691364	6
106	7385408	369.2704	1.1211107197744308	3.839444747055488	368.76255000000003	369.88365000000005	11.603949999999998	12.72505000000001	0.07785463760612564	12.844449999999993	38.394447470554894	6
107	7642297	382.11485	1.2647497069806792	3.53046706403029	381.48765000000003	382.7524	12.819999999999993	14.084749999999985	0.06979438573961098	14.327800000000025	35.3046706403029	6
108	7928853	396.44265	1.4810512927709614	3.004090415128811	395.57235000000003	397.0534	14.815699999999993	16.296749999999975	0.05838461448639062	17.12779999999998	30.04090415128811	6
109	8271409	413.57045	2.31773612305508	1.5496362176083078	411.8691	414.18685	11.998700000000042	14.316450000000032	0.07399186089530128	13.515000000000043	15.496362176083082	6
110	8541709	427.08545000000004	1.5878239853498526	2.4317497167240134	426.18555000000003	427.77340000000004					24.317497167240152	6
0	63203	3.1601500000000002	1.4515116415746536	1.4847827385324806	2.80945	4.26095	1.6263500000000004	3.0779000000000005	0.32942959266030863	3.03555	14.847827385324814	7
1	123914	6.1957	0.9517608050649746	4.528518039328127	5.8873500000000005	6.8391	1.8897999999999993	2.841549999999999	0.35387582497301684	2.825850000000001	45.285180393281294	7
2	180431	9.021550000000001	0.9600330341249894	4.737693100255171	8.72885	9.6889	1.924900000000001	2.8849500000000017	0.34636832808008056	2.8870999999999984	47.376931002551714	7
3	238173	11.90865	0.9413326466174026	4.783101392986218	11.613850000000001	12.555150000000001	1.9238999999999997	2.8652499999999996	0.3482076013719379	2.8718500000000002	47.83101392986217	7
4	295610	14.7805	0.9392678810831072	4.784698477404589	14.47905	15.41835	1.9422000000000015	2.881450000000001	0.34749370167665683	2.8777500000000025	47.8469847740459	7
5	353165	17.658250000000002	0.9405932973783376	4.784109443647871	17.36055	18.3011	1.9512	2.8918	0.3477111910846851	2.8759499999999996	47.841094436478755	7
6	410684	20.534200000000002	0.9359118091964541	4.75611160022018	20.2523	21.18825	1.9588	2.8947000000000003	0.34357767432272246	2.9105500000000006	47.56111600220178	7
7	468895	23.444750000000003	0.952396999784172	4.746283266630748	23.147000000000002	24.099400000000003	1.9670999999999985	2.9194999999999993	0.3437489257846071	2.9090999999999987	47.46283266630749	7
8	527077	26.35385	0.9485786340367836	4.734996413080609	26.066550000000003	27.0151	1.9695999999999998	2.918199999999999	0.34247748210555173	2.9198999999999984	47.34996413080608	7
9	585475	29.27375	0.9486813918529079	4.710732254296765	28.984750000000002	29.93345	1.9712499999999977	2.91995	0.3428943713888935	2.9163500000000013	47.10732254296764	7
10	643802	32.1901	0.9516919253575092	4.700476566748868	31.904700000000002	32.8564	1.973950000000002	2.925650000000001	0.3408083975189144	2.934200000000004	47.004765667488726	7
11	702486	35.124300000000005	0.9531288957219106	4.685219762745341	34.83035	35.783500000000004	1.9842999999999975	2.9374499999999983	0.3406400626777721	2.9356499999999954	46.852197627453414	7
12	761199	38.05995	0.9518232685494062	4.690102911405084	37.7678	38.7196	1.9765000000000015	2.928350000000002	0.3410350413504984	2.9322500000000034	46.90102911405082	7
13	819844	40.992200000000004	0.9461498538467451	4.675937703867426	40.6961	41.642250000000004	2.000099999999996	2.946249999999999	0.33873043831718747	2.9521999999999977	46.75937703867424	7
14	878888	43.9444	0.9475870735894365	4.6695340562697325	43.64235	44.58995	1.9978499999999997	2.945450000000001	0.33981819726446305	2.942750000000004	46.69534056269734	7
15	937743	46.887150000000005	0.936126446588355	4.674114611681517	46.5878	47.52395	1.9808000000000021	2.91695	0.3423543710094321	2.9209499999999977	46.741146116815216	7
16	996162	49.8081	0.9430005729300145	4.62452942063581	49.5048	50.4478	1.9937500000000057	2.9367500000000035	0.34093621083495323	2.933099999999996	46.245294206358125	7
17	1054824	52.7412	0.9408962199677364	4.632033925481373	52.44155	53.382450000000006	1.9944500000000005	2.9353499999999997	0.33975469710868744	2.9433000000000007	46.32033925481374	7
18	1113690	55.6845	0.9507527496399824	4.604128389696072	55.376850000000005	56.327600000000004	1.9919499999999957	2.942699999999995	0.3399972800217596	2.941200000000002	46.04128389696071	7
19	1172514	58.6257	0.9322619685848128	4.6028664827423995	58.31955	59.251850000000005	1.9911499999999975	2.923400000000001	0.34156505106397494	2.9277000000000015	46.02866482742401	7
20	1231068	61.5534	0.9423995844740537	4.592591709820418	61.243	62.1854	1.984650000000002	2.9270500000000013	0.3415475519579214	2.9278499999999994	45.92591709820422	7
21	1289625	64.48125	0.9437178699802491	4.56242763601756	64.17	65.11375	2.000699999999995	2.9444000000000017	0.33961623365596816	2.944500000000005	45.624276360175585	7
22	1348515	67.42575000000001	0.93493343940794	4.552839137174651	67.11445	68.0494	1.991100000000003	2.9260500000000036	0.3413726594637036	2.9293499999999995	45.52839137174655	7
23	1407102	70.35510000000001	0.927482360026741	4.515419152087169	70.04045	70.96795	2.000550000000004	2.9279999999999973	0.34117466436942406	2.931049999999999	45.154191520871734	7
24	1465723	73.28615	0.9486017247247975	4.507296002668589	72.96845	73.91705	1.9943499999999972	2.942949999999996	0.3394433129667348	2.945999999999998	45.072960026685884	7
25	1524643	76.23215	0.9238998310460012	4.516368399754484	75.91145	76.83535	1.9848999999999961	2.9087999999999994	0.3437193874920511	2.9093500000000034	45.16368399754482	7
26	1582830	79.14150000000001	0.9334218939463841	4.480308167896084	78.8202	79.75365000000001	1.979849999999999	2.913250000000005	0.3421786514739348	2.9224499999999978	44.80308167896085	7
27	1641279	82.06395	0.9510099349126336	4.473083800014976	81.73345	82.6845	1.9942000000000064	2.9452	0.3402112711994143	2.9393500000000046	44.73083800014976	7
28	1700066	85.00330000000001	0.9391948142080802	4.453204544036467	84.67865	85.61785	1.9745499999999936	2.913749999999993	0.34281796366129735	2.9169999999999874	44.532045440364705	7
29	1758406	87.9203	0.9345668653117261	4.417693889292565	87.59245	88.527	1.9780000000000086	2.91255000000001	0.341355180064857	2.9295000000000044	44.176938892925634	7
30	1816996	90.8498	0.9294316620393075	4.404341368520129	90.50500000000001	91.43445	1.9803499999999872	2.90979999999999	0.3451310635213715	2.8974500000000063	44.04341368520131	7
31	1874945	93.74725000000001	0.9395139775130665	4.396201515812642	93.4148	94.35430000000001	1.96844999999999	2.9080000000000013	0.3431473474710048	2.914199999999994	43.96201515812646	7
32	1933229	96.66145	0.9425871729136213	4.374786277460409	96.32275	97.26535	1.9663499999999914	2.9089000000000027	0.3437075735963834	2.9094500000000068	43.74786277460413	7
33	1991418	99.57090000000001	0.9413885647535557	4.360259456248478	99.2317	100.1731	1.9553000000000083	2.89670000000001	0.3443644753607226	2.903899999999993	43.6025945624848	7
34	2049496	102.4748	0.9314151730395156	4.31419776102905	102.12835000000001	103.05975000000001	1.9793999999999983	2.9107999999999947	0.3426711213912447	2.91825	43.14197761029048	7
35	2107861	105.39305	0.948346950785094	4.331687717011171	105.03915	105.98750000000001	1.9663499999999914	2.9146999999999963	0.3445068384607439	2.902699999999996	43.31687717011171	7
36	2165915	108.29575	0.9304349944178015	4.293873784664804	107.95385	108.88430000000001	1.957349999999991	2.8877999999999986	0.3461944574267355	2.8885500000000093	42.93873784664807	7
37	2223686	111.18430000000001	0.9220666611889611	4.293016243564438	110.8417	111.76375	1.9629500000000064	2.8850500000000068	0.3465723989741452	2.885400000000004	42.9301624356444	7
38	2281394	114.06970000000001	0.9252922197897221	4.286268542147795	113.72670000000001	114.652	1.955849999999998	2.881149999999991	0.3449286859941717	2.8991499999999917	42.862685421477934	7
39	2339377	116.96885	0.921469852996734	4.31256968791449	116.6079	117.52935000000001	1.9500500000000045	2.8715000000000117	0.35002975252896545	2.856899999999996	43.12569687914494	7
40	2396515	119.82575	0.9136410529849819	4.2947837936025905	119.47940000000001	120.39305	1.9510000000000076	2.8646499999999975	0.34829249603817286	2.87115	42.947837936025884	7
41	2453938	122.6969	0.9179348478630418	4.276019694669586	122.34400000000001	123.26195000000001	1.9477499999999992	2.865700000000004	0.34782608695652173	2.875	42.760196946695885	7
42	2511438	125.5719	0.9332726494982141	4.242932801311987	125.20970000000001	126.143	1.9471500000000077	2.8803999999999945	0.346650489643817	2.884749999999997	42.42932801311989	7
43	2569133	128.45665	0.9389931644828292	4.2133483286865	128.09015	129.02915000000002	1.9551000000000158	2.8941000000000088	0.34385530568736417	2.908200000000022	42.133483286865	7
44	2627297	131.36485000000002	0.9511214707656531	4.199390510299757	130.98420000000002	131.93535	1.9545499999999834	2.90564999999998	0.34446530373228407	2.903049999999979	41.99390510299761	7
45	2685358	134.2679	0.9446515879535117	4.174960146507779	133.8899	134.83455	1.9393999999999778	2.884050000000002	0.3445305770887162	2.9025000000000034	41.749601465077816	7
46	2743408	137.1704	0.9482397037912627	4.156722211101929	136.7739	137.72215	1.9518500000000074	2.9000500000000216	0.345996816829286	2.890199999999993	41.56722211101931	7
47	2801212	140.0606	0.9506701161758975	4.146438273123856	139.674	140.62465	1.9360499999999945	2.886749999999978	0.3452919443389364	2.8961000000000183	41.4643827312386	7
48	2859134	142.9567	0.9450931261131308	4.128817060298175	142.56075	143.5058	1.9419500000000198	2.8870500000000163	0.3469571854833134	2.882199999999983	41.28817060298174	7
49	2916778	145.8389	0.947115449755732	4.115631379092385	145.4478	146.3949	1.939850000000007	2.8870000000000005	0.3449405839844067	2.899050000000017	41.15631379092387	7
50	2974759	148.73795	0.9543922996718437	4.103539384669567	148.33475	149.28915	1.9296500000000094	2.884050000000002	0.34657840469960455	2.8853499999999883	41.035393846695655	7
51	3032466	151.6233	0.9650717902201926	4.0652371144419845	151.21880000000002	152.1839	1.9415500000000065	2.9065999999999974	0.3440505066143698	2.90655000000001	40.65237114441986	7
52	3090597	154.52985	0.964139416232938	4.03842349420956	154.12545	155.08960000000002	1.944199999999995	2.9083499999999844	0.34332406358361645	2.912700000000001	40.38423494209558	7
53	3148851	157.44255	0.9608476108846022	4.047855401296118	157.03375	157.99460000000002	1.92319999999998	2.884050000000002	0.3459788606916137	2.8903499999999838	40.47855401296117	7
54	3206658	160.3329	0.971235887728096	4.017874897950122	159.91785000000002	160.8891	1.9071500000000015	2.878399999999999	0.3445661911653203	2.902200000000022	40.17874897950125	7
55	3264702	163.23510000000002	0.9664478728025919	3.9661451672889996	162.7962	163.76265	1.9209500000000048	2.8874000000000137	0.3450298450816022	2.8982999999999777	39.66145167289004	7
56	3322668	166.1334	0.9677033031095053	3.9602109429536654	165.6836	166.65130000000002	1.9181499999999971	2.885850000000005	0.3470655606844121	2.88130000000001	39.60210942953664	7
57	3380294	169.0147	0.969112648666231	3.9254673809586365	168.5695	169.5386	1.9087000000000103	2.877849999999995	0.3480439927606853	2.873199999999997	39.25467380958638	7
58	3437758	171.8879	0.9946326032800833	3.9183148039858793	171.44735	172.44195000000002	1.9064499999999782	2.9010999999999854	0.34278858514011534	2.9172499999999957	39.183148039858835	7
59	3496103	174.80515	0.9896480093613733	3.8788257221371367	174.3484	175.33805	1.8819000000000017	2.8715500000000134	0.3459549220736515	2.890550000000019	38.788257221371346	7
60	3553914	177.69570000000002	1.0004970198726049	3.8444798444916373	177.21995	178.22045	1.902150000000006	2.902649999999994	0.34675266132667776	2.883899999999983	38.444798444916394	7
61	3611592	180.5796	0.986220367973228	3.850467264852	180.1226	181.10885000000002	1.8965000000000032	2.8827	0.346500346500347	2.8859999999999957	38.50467264852003	7
62	3669312	183.4656	0.9950486524039182	3.8012139404076706	183.0053	184.00035	1.8738500000000045	2.8688999999999965	0.34621842920698637	2.8883500000000026	38.012139404076684	7
63	3727079	186.35395	0.9961602406805149	3.777228227653751	185.87425000000002	186.87040000000002	1.865949999999998	2.862099999999998	0.3503240497460149	2.8545000000000016	37.772282276537524	7
64	3784169	189.20845	0.9957968261143426	3.736981814319421	188.7363	189.7321	1.8724500000000148	2.8682500000000175	0.34812274808097116	2.872550000000018	37.36981814319424	7
65	3841620	192.08100000000002	1.0035793540072862	3.7431860498620253	191.6046	192.60815000000002	1.8652499999999748	2.8688499999999806	0.3485413544317029	2.869100000000003	37.43186049862024	7
66	3899002	194.95010000000002	0.9845987836680609	3.792719054180097	194.4734	195.458	1.8817999999999984	2.8663999999999987	0.34840170716836527	2.8702499999999986	37.927190541801004	7
67	3956407	197.82035000000002	0.99790266133314	3.7432050039337597	197.33985	198.33775	1.8878500000000145	2.8858000000000175	0.3457695100446044	2.8920999999999992	37.43205003933764	7
68	4014249	200.71245000000002	1.02186380211839	3.743596284962244	200.22560000000001	201.2475	1.8652999999999906	2.8871499999999912	0.3443941246362338	2.903649999999999	37.43596284962247	7
69	4072322	203.61610000000002	1.0107505386143691	3.6673009023560823	203.11275	204.1235	1.8532000000000153	2.863950000000017	0.34600878862323226	2.8900999999999897	36.67300902356085	7
70	4130124	206.5062	1.0327296862020623	3.615372807155609	205.97675	207.00945000000002	1.8633999999999844	2.8961499999999774	0.3441037817005598	2.9061000000000092	36.15372807155607	7
71	4188246	209.41230000000002	1.0448143490229036	3.595016158187157	208.87285	209.91765	1.8368000000000109	2.88160000000002	0.3461225619992038	2.8891500000000008	35.95016158187158	7
72	4246029	212.30145000000002	1.037216940113809	3.5907893107094893	211.75445000000002	212.79170000000002	1.8385000000000105	2.875699999999995	0.34681880451557995	2.883350000000007	35.90789310709488	7
73	4303696	215.18480000000002	1.048365121235326	3.5659203516543414	214.6302	215.67855	1.862799999999993	2.911149999999992	0.3439085203335921	2.907749999999993	35.65920351654345	7
74	4361851	218.09255000000002	1.0600816225942225	3.5239431323680286	217.54135000000002	218.6014	1.8385999999999854	2.898699999999991	0.34261241970021544	2.9187499999999886	35.2394313236803	7
75	4420226	221.0113	1.0756482827762608	3.5126952303645886	220.44005	221.5157	1.8208499999999788	2.896500000000003	0.3431237990667032	2.9144000000000005	35.12695230364588	7
76	4478514	223.9257	1.0669047977035866	3.466033428236937	223.3365	224.4034	1.8491500000000087	2.9160500000000127	0.34254200421326564	2.9193500000000085	34.66033428236938	7
77	4536901	226.84505000000001	1.0814563052568584	3.441658504646334	226.25255	227.334	1.8166500000000099	2.8980999999999995	0.34247161766468603	2.91995	34.416585046463354	7
78	4595300	229.76500000000001	1.1152715604173487	3.3842590374884054	229.1507	230.26595	1.8368499999999983	2.952149999999989	0.3392993468487577	2.947249999999997	33.84259037488407	7
79	4654245	232.71225	1.1035668538012542	3.371532349169282	232.10285000000002	233.2064	1.8104000000000156	2.9140000000000157	0.33918426185024997	2.9482500000000016	33.71532349169283	7
80	4713210	235.6605	1.1149632596081123	3.3281114346501965	235.01685	236.1318	1.8232500000000016	2.9382499999999823	0.3399915002124951	2.9412499999999966	33.281114346501965	7
81	4772035	238.60175	1.1107199780354742	3.30466948261137	237.95510000000002	239.06580000000002	1.8170499999999947	2.927800000000019	0.34126780991382977	2.930250000000001	33.04669482611371	7
82	4830640	241.532	1.1278365422637668	3.3058377782256017	240.8829	242.0107	1.7959999999999923	2.9238499999999874	0.3368591255137091	2.9686000000000092	33.05837778225602	7
83	4890012	244.50060000000002	1.1634791083864868	3.1716054367802045	243.80675000000002	244.9702	1.8030500000000131	2.9665500000000122	0.3388854058999946	2.9508500000000026	31.716054367802066	7
84	4949029	247.45145000000002	1.1426482164877	3.2234481546268725	246.7733	247.91595	1.8014499999999884	2.9440999999999917	0.3374217603293235	2.9636500000000017	32.234481546268725	7
85	5008302	250.41510000000002	1.166693999323761	3.1487810263544205	249.71735	250.88405	1.7811000000000092	2.947800000000001	0.3365643511039331	2.971199999999982	31.48781026354422	7
86	5067726	253.3863	1.1639553977448027	3.056956628279778	252.66515	253.8291	1.7808500000000151	2.944800000000015	0.33747869665727526	2.9631499999999846	30.569566282797783	7
87	5126989	256.34945	1.185278972155042	3.0048059038399337	255.61	256.79525	1.78064999999998	2.965949999999964	0.33619095646326724	2.9745000000000346	30.04805903839936	7
88	5186479	259.32395	1.2007457250860987	3.0253431872105025	258.5759	259.77665	1.779800000000023	2.9805500000000507	0.3320880033208843	3.0112499999999613	30.253431872105025	7
89	5246704	262.3352	1.20985720715113	2.9499618499105793	261.5565	262.76635	1.764099999999985	2.9739499999999452	0.33728519149366604	2.9648500000000126	29.499618499105786	7
90	5306001	265.30005	1.2298265529532917	2.874048858850923	264.53045000000003	265.76025	1.7733500000000504	3.0032000000000494	0.3337171080075405	2.9965500000000134	28.740488588509223	7
91	5365932	268.2966	1.2178426013634076	2.9362352560777687	267.53365	268.7515	1.7586000000000013	2.97645	0.33176849194631663	3.014150000000029	29.362352560777705	7
92	5426215	271.31075000000004	1.256503160308674	2.7996019507299863	270.51005000000004	271.76655	1.740600000000029	2.997099999999989	0.33273994709435234	3.0053499999999644	27.996019507299877	7
93	5486322	274.3161	1.2691640297919047	2.8007039352402145	273.50715	274.77635000000004	1.7298000000000116	2.9989499999999794	0.3276486296096058	3.0520500000000084	28.00703935240216	7
94	5547363	277.36815	1.3045955917129293	2.703185034532474	276.50615	277.81075000000004	1.7434000000000083	3.048000000000002	0.3296793867963395	3.0332500000000095	27.03185034532474	7
95	5608028	280.4014	1.2776947826334741	2.764142888964603	279.55415	280.8318	1.7553500000000213	3.033050000000003	0.32771305444952525	3.0514499999999884	27.641428889646043	7
96	5669057	283.45285	1.3061925396924838	2.5834295778568297	282.58715	283.89335	1.730450000000019	3.0366000000000213	0.3255049395374552	3.0721500000000215	25.834295778568297	7
97	5730500	286.52500000000003	1.322173481447343	2.6114278122478645	285.62375000000003	286.94595000000004	1.7379000000000246	3.0600499999999897	0.32579126553617516	3.0694499999999607	26.114278122478648	7
98	5791889	289.59445	1.3886613064697944	2.4716627136435285	288.6838	290.07245	1.7243500000000154	3.1129999999999995	0.32106336185445783	3.11465000000004	24.716627136435296	7
99	5854182	292.70910000000003	1.3891949254960287	2.5322888019430927	291.79685	293.18605	1.7423499999999876	3.1315500000000043	0.32100667693888457	3.115199999999959	25.32288801943094	7
100	5916486	295.8243	1.346270710988203	2.573598162037463	294.92835	296.27465	1.7138499999999794	3.060099999999977	0.32002560204816327	3.1247500000000055	25.735981620374638	7
101	5978981	298.94905	1.4292222348200623	2.392671582976707	297.98845	299.4177	1.747199999999964	3.176400000000001	0.318192665659053	3.142750000000035	23.926715829767087	7
102	6041836	302.09180000000003	1.406389522266714	2.5382718309701104	301.16485	302.57125	1.71814999999998	3.124500000000012	0.30957835428147173	3.2301999999999675	25.382718309701097	7
103	6106440	305.322	1.4908446899372154	2.2476362081786263	304.28935	305.78020000000004	1.6916499999999814	3.1825000000000045	0.315313184820824	3.171449999999993	22.47636208178627	7
104	6169869	308.49345	1.4788223452820444	2.3624595624143723	307.4719	308.95070000000004	1.6870499999999993	3.165900000000022	0.30776806598547046	3.2492000000000303	23.624595624143726	7
105	6234853	311.74265	1.563113560304977	2.142500215417609	310.6378	312.2009	1.6913999999999874	3.2544999999999504	0.30854198485059114	3.241049999999973	21.425002154176106	7
106	6299674	314.9837	1.515891014606366	2.2688462150520614	313.89225	315.40815000000003	1.701750000000004	3.2176000000000045	0.30623181748583383	3.2655000000000314	22.688462150520614	7
107	6364984	318.24920000000003	1.5927293582660613	2.0146499155126065	317.10985	318.7026	1.6657999999999902	3.2585000000000264	0.29827596492274694	3.3525999999999954	20.14649915512607	7
108	6432036	321.6018	1.7384215718439315	1.8894048216508388	320.36835	322.1068	1.658399999999972	3.3967999999999847	0.2886544373403407	3.464349999999968	18.894048216508395	7
109	6501323	325.06615	1.7511766359797214	1.8926602435136246	323.76515	325.51635	4.973099999999988	6.724249999999984	0.1632146762636887	6.126900000000035	18.92660243513626	7
110	6623861	331.19305	1.2221506781405305	3.41076543441665	330.48945000000003	331.71160000000003	4.953800000000001	6.17595	0.16261616892567624	6.149450000000002	34.107654344166505	7
111	6746850	337.34250000000003	1.2319692085899878	3.1680124387414637	336.66540000000003	337.89735	4.887699999999995	6.119650000000036	0.16287175478028654	6.13979999999998	31.680124387414633	7
112	6869646	343.4823	1.2570776540365072	3.084296704940563	342.78505	344.0421	4.846299999999985	6.103399999999965	0.16322533257161453	6.126500000000021	30.84296704940563	7
113	6992176	349.60880000000003	1.3020322526174133	2.969160571115438	348.88845000000003	350.19045	4.793150000000026	6.095200000000034	0.1642777937492304	6.087249999999983	29.69160571115437	7
114	7113921	355.69605	1.3009008738328702	2.9656582761707817	354.9836	356.28450000000004	4.742849999999976	6.043749999999989	0.16402181490138226	6.096749999999986	29.65658276170784	7
115	7235856	361.7928	1.3507631956912112	2.9038056721953183	361.02735	362.3781	4.689750000000004	6.040500000000009	0.16554920950252439	6.040500000000009	29.038056721953183	7
116	7356666	367.8333	1.3561773731973954	2.8543856142436645	367.06785	368.42405	4.6939499999999725	6.050099999999986	0.1638887523149288	6.101699999999993	28.54385614243664	7
117	7478700	373.935	1.4224480032591615	2.6719581154145864	373.11795	374.54040000000003	4.691499999999962	6.1139499999999884	0.16265584463113622	6.147950000000037	26.71958115414588	7
118	7601659	380.08295000000004	1.4760852583566215	2.5947977739280894	379.2319	380.708	4.695599999999956	6.17165	0.16275114536118615	6.144349999999974	25.9479777392809	7
119	7724546	386.2273	1.4762284401042853	2.55271000579587	385.40355	386.87980000000005	7.9445499999999925	9.420749999999998	0.10585651149866346	9.446750000000009	25.527100057958698	7
120	7913481	395.67405	1.4506996071034113	2.3815250185196213	394.8243	396.27500000000003	7.485299999999995	8.936000000000035	0.11454425703731264	8.730250000000012	23.815250185196223	7
121	8088086	404.40430000000003	1.3187228287396953	2.7644535114763507	403.76030000000003	405.07905	13.520700000000033	14.839400000000012	0.0671413560539684	14.893949999999961	27.644535114763507	7
122	8385965	419.29825	1.403999191410467	2.592668256974555	418.59970000000004	420.00370000000004	7.27879999999999	8.682799999999986	0.1159292599655684	8.625950000000046	25.92668256974555	7
123	8558484	427.92420000000004	1.3471151285732166	2.58794191700143	427.2825	428.62965	7.347499999999968	8.69459999999998	0.11409598895550846	8.764549999999986	25.879419170014295	7
124	8733775	436.68875	1.3889720816655085	2.348905165134834	435.9771	437.3661	7.06880000000001	8.457750000000033	0.11867393742323296	8.426449999999988	23.489051651348337	7
125	8902304	445.1152	1.4050912747411057	2.219516332023055	444.4349	445.84000000000003	7.306949999999972	8.712049999999977	0.11258725512272004	8.882000000000005	22.19516332023056	7
126	9079944	453.9972	1.568552921697218	1.5584259543480847	453.14695	454.7155	7.0975500000000125	8.666100000000029	0.11652702844424748	8.581700000000012	15.584259543480854	7
127	9251578	462.57890000000003	1.5425575634890236	1.499426830281692	461.81305000000003	463.35560000000004	6.886250000000018	8.428799999999967	0.11854451050007989	8.43565000000001	14.994268302816918	7
128	9420291	471.01455000000004	1.4932745808640495	1.4724902094689387	470.2418	471.73510000000005	6.7418499999999995	8.235099999999989	0.12345450392893982	8.100149999999985	14.724902094689384	7
129	9582294	479.1147	1.427622570994869	1.3129831424722092	478.47695000000004	479.90455000000003	6.916149999999959	8.34375	0.12041011685801813	8.30495000000002	13.129831424722102	7
130	9748393	487.41965000000005	1.3821604739967734	1.3008475215646147	486.82065	488.20285	7.004950000000008	8.387100000000032	0.11926840758785669	8.384449999999958	12.896178662576515	7
131	9916082	495.8041	1.3658934980403632	1.2994828441510595	495.20775000000003	496.57365000000004	6.822400000000016	8.188249999999982	0.12276189716235882	8.145849999999996	12.843501727662415	7
132	10078999	503.94995	1.4092869668904693	1.2381337813199984	503.39605	504.80535000000003	63.20660000000004	64.61590000000007	0.015504717310241634	64.49650000000003	12.220473510805116	7
133	11368929	568.44645	1.3065944310473279	1.1486900145497039	568.0119000000001	569.3185	6.450350000000071	7.756899999999973	0.12759170653907534	7.837499999999976	11.229810415651876	7
134	11525679	576.28395	1.2846216634295882	1.1030768970560345	575.7688	577.05345					10.772069366339526	7
0	59758	2.9879000000000002	1.4680256597521748	1.411802904333662	2.58895	4.0569500000000005	1.5183499999999999	2.9864	0.33984129411564795	2.94255	14.11802904333662	8
1	118609	5.93045	0.9780934904353672	4.142773592145353	5.5753	6.5534	1.772400000000001	2.7505000000000006	0.36888798716269794	2.7108500000000006	41.42773592145353	8
2	172826	8.641300000000001	0.9624022828175003	4.545355521505087	8.325800000000001	9.2882	1.8245000000000005	2.7868999999999993	0.36010082823190503	2.7769999999999992	45.45355521505089	8
3	228366	11.4183	0.9698365645082566	4.585736154423877	11.11275	12.082550000000001	1.8516499999999994	2.8215000000000003	0.35445909542038834	2.821200000000001	45.857361544238785	8
4	284790	14.239500000000001	0.9761576392428193	4.581339845203821	13.9342	14.910400000000001	1.8598	2.8359500000000004	0.35174111853675716	2.842999999999998	45.8133984520382	8
5	341650	17.0825	0.9659584869403335	4.588147233319134	16.7702	17.736150000000002	1.8468000000000018	2.812750000000001	0.3545282115824366	2.8206500000000005	45.88147233319134	8
6	398063	19.90315	0.9627625303422392	4.566071136440641	19.582900000000002	20.5457	1.8679999999999986	2.8307499999999983	0.3554481312314501	2.81335	45.66071136440645	8
7	454330	22.7165	0.9653153619723454	4.558086788259388	22.41365	23.37895	1.8557500000000005	2.8210499999999996	0.35351928447696807	2.8287000000000013	45.58086788259387	8
8	510904	25.5452	0.9691099047976633	4.534030295435784	25.2347	26.2038	1.8796500000000016	2.8487500000000026	0.35184631353025	2.84215	45.34030295435787	8
9	567747	28.38735	0.9514260552717256	4.552128047706837	28.083450000000003	29.0349	1.8779000000000003	2.8293	0.3514567883878675	2.8453000000000017	45.52128047706837	8
10	624653	31.232650000000003	0.9614763232534169	4.518779650871089	30.912750000000003	31.87425	1.8712499999999963	2.8326999999999956	0.35252851074330693	2.8366499999999952	45.187796508710925	8
11	681386	34.0693	0.9589699072453951	4.501530841329846	33.7455	34.70445	1.8821999999999974	2.8412000000000006	0.3534880432669357	2.828950000000006	45.015308413298456	8
12	737965	36.898250000000004	0.9658924163038785	4.503910740088806	36.5867	37.552600000000005	1.8693999999999988	2.8353000000000037	0.35219948578875143	2.8392999999999944	45.039107400888064	8
13	794751	39.73755	0.9582799661091936	4.483255441137601	39.422000000000004	40.380250000000004	1.880899999999997	2.839199999999998	0.3521498749867943	2.8397000000000006	44.83255441137601	8
14	851545	42.57725	0.9494175724076748	4.458721961799355	42.26115	43.210550000000005	1.8727499999999964	2.8221500000000006	0.35301385579383937	2.8327500000000043	44.587219617993554	8
15	908200	45.410000000000004	0.9432070916691621	4.456698808460743	45.0833	46.026500000000006	1.8804499999999962	2.8236500000000007	0.3558908838550104	2.8098499999999973	44.56698808460746	8
16	964397	48.21985	0.9516330503738893	4.437677994884886	47.90695	48.8586	1.8748500000000021	2.8264500000000012	0.35393218659304854	2.825400000000002	44.37677994884885	8
17	1020905	51.04525	0.9552291702279879	4.448148065563217	50.733450000000005	51.68865	1.8675500000000014	2.822800000000001	0.3539259233042529	2.8254499999999965	44.481480655632154	8
18	1077414	53.8707	0.9383966876950465	4.455941137501718	53.556250000000006	54.49465	1.8923500000000004	2.830750000000002	0.35300139435550765	2.8328500000000005	44.55941137501718	8
19	1134071	56.70355	0.9471769776201342	4.449136667952828	56.386950000000006	57.33415	1.9006000000000043	2.847749999999998	0.3514876715699196	2.8450500000000005	44.491366679528284	8
20	1190972	59.5486	0.9464725520058536	4.446776562486946	59.234750000000005	60.181200000000004	1.8993499999999983	2.8458499999999987	0.3512345895823815	2.8471000000000046	44.46776562486944	8
21	1247914	62.395700000000005	0.9475753590456444	4.406879874902984	62.080600000000004	63.028150000000004	1.8954000000000022	2.8430000000000035	0.3510496384188719	2.8486000000000042	44.06879874902987	8
22	1304886	65.24430000000001	0.9535861249171198	4.400352614071032	64.92355	65.87715	1.8996000000000066	2.853200000000001	0.3508895048949097	2.849899999999991	44.003526140710356	8
23	1361884	68.0942	0.9406520940252581	4.391870738301741	67.77680000000001	68.71745	1.8945000000000078	2.8352000000000004	0.3523670254937535	2.8379500000000064	43.91870738301739	8
24	1418643	70.93215000000001	0.9487963396806736	4.37250542674947	70.61200000000001	71.5608	1.9041500000000013	2.8529499999999928	0.3502320287190266	2.855249999999998	43.7250542674947	8
25	1475748	73.7874	0.9569833110861131	4.358516885734318	73.4649	74.42190000000001	1.9082499999999953	2.8652000000000015	0.3489914148111964	2.865399999999994	43.585168857343206	8
26	1533056	76.6528	0.9446991419755505	4.364222840061352	76.3301	77.2748	1.8975500000000096	2.842250000000007	0.3521436746192435	2.8397500000000093	43.64222840061352	8
27	1589851	79.49255000000001	0.9344744136392954	4.347047794516477	79.17240000000001	80.10685000000001	1.9068499999999915	2.8413499999999914	0.35159889597946675	2.844149999999999	43.47047794516479	8
28	1646734	82.33670000000001	0.9501774665640201	4.307759435501907	82.01375	82.96390000000001	1.9004499999999922	2.8506500000000017	0.3491742030098815	2.863900000000001	43.0775943550191	8
29	1704012	85.20060000000001	0.9476478704372072	4.286719505294819	84.86435	85.812	1.9289999999999878	2.8765999999999963	0.3485049139192864	2.869399999999999	42.867195052948176	8
30	1761400	88.07000000000001	0.9454054659759045	4.288038322410969	87.741	88.6864	1.9017999999999944	2.847200000000001	0.3485535029627048	2.8689999999999998	42.880383224109714	8
31	1818780	90.93900000000001	0.9515329417502973	4.26498190968227	90.5882	91.53975	1.8956999999999908	2.8472500000000025	0.35272746512407244	2.8350499999999954	42.64981909682269	8
32	1875481	93.77405	0.9472179474042612	4.235088048505929	93.4354	94.38260000000001	1.8953499999999934	2.842550000000003	0.3515618133558322	2.844450000000009	42.350880485059335	8
33	1932370	96.61850000000001	0.9580789373836015	4.2316934785189915	96.27795	97.23605	1.8926500000000033	2.8507000000000033	0.3487175910588813	2.8676499999999976	42.31693478518996	8
34	1989723	99.48615000000001	0.9455497679218068	4.194619682752702	99.12865000000001	100.0742	1.8857	2.831249999999997	0.35437744741924654	2.8218499999999977	41.94619682752703	8
35	2046160	102.308	0.9453189435215784	4.1938308526884	101.95995	102.90525000000001	1.8890999999999991	2.834450000000004	0.354076303443393	2.824249999999992	41.938308526883986	8
36	2102645	105.13225	0.9422041989585968	4.177012366630535	104.79440000000001	105.73660000000001	1.876499999999993	2.8186999999999927	0.35424563392256136	2.822900000000004	41.770123666305345	8
37	2159103	107.95515	0.940471356950258	4.224984365027822	107.61305	108.55355	1.881600000000006	2.8220500000000044	0.3539509777895765	2.825249999999997	42.24984365027824	8
38	2215608	110.7804	0.9329730840722332	4.1981233016595	110.4351	111.3681	1.8801999999999879	2.813149999999993	0.3548993860240619	2.817700000000002	41.981233016595034	8
39	2271962	113.5981	0.9476801902445732	4.167541570817967	113.2483	114.19600000000001	1.9051999999999936	2.8529000000000053	0.35071106668770974	2.8513499999999965	41.675415708179685	8
40	2328989	116.44945	0.9640209789138054	4.134561370198767	116.10115	117.0652	1.8645500000000084	2.828550000000007	0.3521126760563376	2.8400000000000034	41.34561370198767	8
41	2385789	119.28945	0.9377748547330034	4.121626541559756	118.92970000000001	119.8675	1.8909500000000037	2.8286999999999978	0.35237944218334266	2.837850000000003	41.21626541559755	8
42	2442546	122.1273	0.9496854824231705	4.089204109753034	121.75840000000001	122.7081	1.8967500000000115	2.8464000000000027	0.3522304996389637	2.8390500000000003	40.892041097530324	8
43	2499327	124.96635	0.957464698134712	4.096688217316384	124.60485	125.56230000000001	1.877600000000001	2.835099999999997	0.35200112640360387	2.840900000000005	40.96688217316383	8
44	2556145	127.80725000000001	0.9569608907140559	4.056307143407132	127.43990000000001	128.39690000000002	1.8854000000000042	2.842349999999996	0.35184631353024953	2.8421500000000037	40.56307143407136	8
45	2612988	130.6494	0.9606513916529482	4.049051490457934	130.2823	131.24295	1.8904999999999745	2.85114999999999	0.3505020942500136	2.853049999999996	40.490514904579356	8
46	2670049	133.50245	0.9558119844145607	4.007276013093666	133.13345	134.08925	1.8866000000000156	2.8424500000000137	0.349619788480027	2.8602500000000077	40.07276013093666	8
47	2727254	136.36270000000002	0.955376604179875	3.995500449576241	135.97585	136.93125	1.8657999999999788	2.8211499999999887	0.3531322833533458	2.831799999999987	39.95500449576242	8
48	2783890	139.1945	0.9599483186929487	3.9568455998636907	138.79705	139.757	1.876449999999977	2.8363999999999976	0.35232978067471304	2.838249999999988	39.56845599863692	8
49	2840655	142.03275	0.9749418260669104	3.943507438218816	141.63345	142.60840000000002	1.8731500000000096	2.8481000000000165	0.3529079616036115	2.8336000000000183	39.43507438218819	8
50	2897327	144.86635	0.9821148931979202	3.928036438763108	144.4815	145.46365	1.8718000000000075	2.85390000000001	0.34876015763959123	2.8673	39.28036438763107	8
51	2954673	147.73365	0.9568864029695746	3.915984057314226	147.33545	148.2923	1.8661500000000046	2.823049999999995	0.3539196602371255	2.8255000000000052	39.15984057314224	8
52	3011183	150.55915000000002	0.9695542327013799	3.8872347473305737	150.15845000000002	151.12800000000001	1.8625499999999988	2.832099999999997	0.3513271382647951	2.846350000000001	38.87234747330574	8
53	3068110	153.40550000000002	0.9740136334588985	3.8590815284339683	152.99055	153.96460000000002	1.8497000000000128	2.8237000000000023	0.35380696292103303	2.8263999999999783	38.59081528433971	8
54	3124638	156.2319	0.9752639685327188	3.861060824403175	155.81425000000002	156.78955000000002	1.8560999999999979	2.8313499999999863	0.35301385579383937	2.8327500000000043	38.610608244031766	8
55	3181293	159.06465	0.9863073017907097	3.845742463450293	158.6456	159.6319	1.8534999999999968	2.8397999999999968	0.35234219473952944	2.838150000000013	38.45742463450296	8
56	3238056	161.9028	0.9729349477780751	3.861506065247994	161.48545000000001	162.45835	1.859250000000003	2.8322000000000003	0.3518586935486708	2.8420500000000004	38.61506065247995	8
57	3294897	164.74485	0.9866051746930695	3.8900915680838892	164.31765000000001	165.30425	1.8603999999999985	2.8470000000000084	0.3509941910461375	2.8490500000000054	38.900915680838935	8
58	3351878	167.59390000000002	0.98627363647311	3.827404956895421	167.16465	168.1509	1.85714999999999	2.84344999999999	0.3498950314905558	2.8579999999999757	38.274049568954226	8
59	3409038	170.4519	0.9920914149638266	3.7640017126323215	170.0081	171.00015000000002	1.8465499999999793	2.8386500000000012	0.35080949290487473	2.850550000000027	37.6400171263232	8
60	3466049	173.30245000000002	0.9988004608043237	3.7412688628727935	172.84675000000001	173.84555	1.828800000000001	2.827600000000018	0.3522180934434615	2.8391499999999894	37.41268862872796	8
61	3522832	176.1416	1.017373143543722	3.7189859787025767	175.67435	176.6917	1.820350000000019	2.8377499999999998	0.35102499297949874	2.8488000000000113	37.18985978702581	8
62	3579808	178.99040000000002	1.0255644283830654	3.6651384605009767	178.5121	179.53765	1.8282999999999845	2.8538999999999817	0.35044681969511166	2.853499999999997	36.65138460500981	8
63	3636878	181.84390000000002	1.02723975773016	3.6817570705624547	181.36595	182.3932	1.8291499999999985	2.856400000000008	0.3489427036080701	2.865799999999979	36.81757070562456	8
64	3694194	184.7097	1.0434942888500636	3.66156064419242	184.22240000000002	185.26590000000002	1.8178000000000054	2.8613	0.3491315353059267	2.8642499999999984	36.61560644192418	8
65	3751479	187.57395	1.0264747601115145	3.6148781312329348	187.08370000000002	188.11015	1.8192999999999984	2.845799999999997	0.35037314740198106	2.8541000000000167	36.14878131232933	8
66	3808561	190.42805	1.0531552077334607	3.6101784597604336	189.92945	190.98260000000002	1.7982999999999834	2.85145	0.34741523068371327	2.878399999999999	36.101784597604365	8
67	3866129	193.30645	1.0423862104420318	3.572377674564109	192.78095000000002	193.82330000000002	1.8095500000000015	2.8519500000000164	0.35082180006665675	2.850449999999995	35.72377674564113	8
68	3923138	196.1569	1.0632919634617166	3.5342501552091186	195.6329	196.6962	1.805199999999985	2.868499999999983	0.3489914148111964	2.865399999999994	35.34250155209118	8
69	3980446	199.0223	1.0723427717003273	3.517632124815538	198.50135	199.5737	1.7981499999999926	2.8704500000000053	0.3458472392744101	2.8914500000000203	35.176321248155396	8
70	4038275	201.91375000000002	1.0579303304039873	3.4838018943548583	201.37185000000002	202.42975	1.7944999999999993	2.8524500000000046	0.3505635308758855	2.8525499999999795	34.8380189435486	8
71	4095326	204.7663	1.0757458883818705	3.461951587950306	204.22425	205.3	1.7872500000000002	2.8629999999999995	0.34795316550392225	2.8739500000000078	34.61951587950308	8
72	4152805	207.64025	1.0829420457042753	3.3823370989041273	207.08725	208.17020000000002	1.7837999999999852	2.866749999999996	0.3482439797321988	2.8715500000000134	33.82337098904128	8
73	4210236	210.51180000000002	1.0803487483421808	3.3867634361387218	209.95405000000002	211.0344	1.7767499999999927	2.8571000000000026	0.3489427036080701	2.865799999999979	33.867634361387225	8
74	4267552	213.3776	1.0951211862470955	3.3297871950856575	212.81115	213.90625	1.7696499999999844	2.8647499999999866	0.3485960294912238	2.8686500000000024	33.297871950856596	8
75	4324925	216.24625	1.1092247537598015	3.3358002433670073	215.6759	216.7851	1.7612000000000023	2.8704500000000053	0.3484259856100043	2.8700500000000204	33.358002433670094	8
76	4382326	219.11630000000002	1.101311093804473	3.311039380284104	218.54635000000002	219.64765	1.764550000000014	2.8659000000000106	0.34737299174989184	2.8787499999999966	33.11039380284103	8
77	4439901	221.99505000000002	1.0979201137034689	3.320897506529942	221.41225	222.51015	1.7831999999999937	2.881149999999991	0.34623041634207574	2.8882499999999993	33.20897506529943	8
78	4497666	224.88330000000002	1.0983386895969975	3.361878763443496	224.29340000000002	225.39175	1.7667999999999893	2.86515	0.34708965325743596	2.8811000000000035	33.61878763443498	8
79	4555288	227.76440000000002	1.1173238530837932	3.2518499484497205	227.15855000000002	228.27585000000002	1.7632999999999868	2.880650000000003	0.3475903300370191	2.8769499999999937	32.51849948449721	8
80	4612827	230.64135000000002	1.1101445460960735	3.2360176868665462	230.03915	231.1493	1.7719999999999914	2.8821499999999958	0.34331227684701954	2.9128000000000043	32.36017686866548	8
81	4671083	233.55415000000002	1.1339051188274287	3.193596689990354	232.9213	234.0552	1.748199999999997	2.8821000000000083	0.34496438242751654	2.8988499999999817	31.935966899903548	8
82	4729060	236.453	1.1538312726704405	3.159810538559526	235.80345	236.95725000000002	1.7506500000000074	2.904500000000013	0.34478597410657297	2.900350000000003	31.59810538559528	8
83	4787067	239.35335	1.1705720147089567	3.129002633743859	238.70790000000002	239.8785	1.740000000000009	2.9105500000000006	0.3392763236017571	2.947450000000003	31.29002633743859	8
84	4846016	242.3008	1.1898376622676383	3.070742696758341	241.6185	242.8083	1.7401000000000124	2.929949999999991	0.34207915711695547	2.923300000000012	30.70742696758342	8
85	4904482	245.22410000000002	1.171542278604163	3.0448293031942697	244.54840000000002	245.71995	1.7275999999999954	2.8991000000000042	0.3423309313113006	2.921149999999983	30.44829303194271	8
86	4962905	248.14525	1.1865642546270043	3.035814477491485	247.44750000000002	248.63410000000002	1.737099999999998	2.9236499999999808	0.3416934326522235	2.9266000000000076	30.358144774914848	8
87	5021437	251.07185	1.208510579619743	3.0136518297680404	250.37120000000002	251.5797	1.7417999999999836	2.9502999999999986	0.3335000833750201	2.998500000000007	30.136518297680425	8
88	5081407	254.07035000000002	1.221692379451776	2.9690347824417636	253.32145	254.54315000000003	1.7095999999999663	2.931299999999993	0.3401071337471313	2.940249999999992	29.69034782441765	8
89	5140212	257.0106	1.235678432792332	2.800622431165923	256.25275	257.48845	1.713549999999998	2.949200000000019	0.34087229219572884	2.93365	28.006224311659246	8
90	5198885	259.94425	1.2503936285127422	2.852462424508758	259.202	260.4524	1.703899999999976	2.9542999999999893	0.3333444448148244	2.999900000000025	28.52462424508757	8
91	5258883	262.94415000000004	1.274959928990109	2.7540312013785986	262.15625	263.4312	1.7090500000000475	2.9840000000000373	0.3341631718768281	2.9925499999999943	27.540312013786007	8
92	5318734	265.93670000000003	1.2825766321055125	2.7494147517026377	265.1403	266.42285000000004	1.6922500000000014	2.9748500000000035	0.33573946617424916	2.978499999999997	27.4941475170264	8
93	5378304	268.9152	1.3008234975541944	2.6946146125273422	268.11515	269.41595	1.7086499999999774	3.009499999999946	0.3299458888742247	3.0307999999999993	26.94614612527343	8
94	5438920	271.946	1.3082036605643108	2.6297178272557993	271.12465000000003	272.43285000000003	1.687150000000031	2.9953500000000304	0.3267119707266104	3.060799999999972	26.297178272557993	8
95	5500136	275.0068	1.3672175822916441	2.500051838006101	274.11995	275.48720000000003	1.6938500000000545	3.061050000000023	0.33098335153741804	3.0212999999999965	25.00051838006103	8
96	5560562	278.0281	1.3366203153909184	2.6195656339741795	277.18100000000004	278.51765	1.6600500000000125	2.9966499999999883	0.32956530336485845	3.03430000000003	26.19565633974181	8
97	5621248	281.0624	1.4141056361754891	2.3390673808805964	280.17765	281.59180000000003	1.6548500000000104	3.0689499999999725	0.32058988538911953	3.1192499999999654	23.390673808805985	8
98	5683633	284.18165	1.3545864336047322	2.5724902223311297	283.2466	284.6012	1.6891999999999712	3.0437499999999886	0.3345992337677539	2.988650000000007	25.72490222331129	8
99	5743406	287.1703	1.4162322845425457	2.3140410502531488	286.29040000000003	287.70665	1.6385999999999967	3.0548500000000445	0.31844598360002807	3.1402500000000373	23.140410502531495	8
100	5806211	290.31055000000003	1.4130608377721627	2.369938615526646	289.34520000000003	290.75825000000003	1.67349999999999	3.0865499999999884	0.32587619963176084	3.068649999999991	23.699386155266456	8
101	5867584	293.3792	1.4473348953057548	2.263907672516872	292.4318	293.8791	1.6437500000000114	3.091099999999983	0.32098091768444265	3.11545000000001	22.63907672516871	8
102	5929893	296.49465000000004	1.4173240003501066	2.4521868608866697	295.52285	296.9402	1.6886499999999955	3.105950000000007	0.3170828378913989	3.1537500000000023	24.521868608866704	8
103	5992968	299.64840000000004	1.506136539948173	2.0514089394861266	298.6288	300.13495	1.6120000000000232	3.118150000000014	0.32478077297824487	3.078999999999951	20.514089394861266	8
104	6054548	302.7274	1.4623151295549237	2.248011598952864	301.74695	303.20930000000004	1.641999999999996	3.1042999999999665	0.3233995763465546	3.0921500000000037	22.48011598952863	8
105	6116391	305.81955	1.5338069224100561	2.019828603005813	304.85130000000004	306.3851	1.6179500000000075	3.1517500000000496	0.31571137665945487	3.1674500000000307	20.19828603005813	8
106	6179740	308.987	1.4913356116384269	2.2100435018373545	308.00305000000003	309.49435	1.619100000000003	3.1104499999999575	0.32451201505735827	3.0815499999999925	22.100435018373535	8
107	6241371	312.06855	1.5902305687146727	1.8896244457742277	311.1135	312.7037	1.5550999999999817	3.1453500000000076	0.30911423316486597	3.235050000000001	18.896244457742284	8
108	6306072	315.3036	1.6321839150562418	1.8131269195535396	314.25885	315.891	1.5944499999999948	3.2266500000000065	0.30922415659111235	3.2339000000000055	18.13126919553539	8
109	6370750	318.5375	1.586585700962646	1.9742161509757992	317.4855	319.07205	1.6193000000000097	3.2058999999999855	0.30868008396098323	3.239599999999996	19.74216150975799	8
110	6435542	321.7771	1.6727356400859077	1.677546762589742	320.69135	322.3641	1.559849999999983	3.232599999999991	0.29941016198089765	3.3398999999999996	16.775467625897424	8
111	6502340	325.117	1.7288905728462154	1.8398343044032828	323.92395	325.65285	1.559599999999989	3.2884500000000116	0.3046597712005111	3.282350000000008	18.398343044032835	8
112	6567987	328.39935	1.8127126079018228	1.4372497073361927	327.2124	329.02515	1.5279500000000326	3.340650000000039	0.29823593444774193	3.3530499999999965	14.372497073361922	8
113	6635048	331.7524	1.6758722806667443	1.9912101693482853	330.55305000000004	332.22895	4.878550000000018	6.554399999999987	0.1626360043586444	6.14870000000002	19.912101693482846	8
114	6758022	337.90110000000004	1.366891793158604	3.0548803315859487	337.1075	338.47435	4.864649999999983	6.23154999999997	0.1576267713308436	6.344099999999969	30.548803315859494	8
115	6884904	344.2452	1.4975001049862244	2.6242343273860946	343.33905000000004	344.83655	4.7418499999999995	6.239350000000002	0.1626492306691381	6.148200000000031	26.242343273860943	8
116	7007868	350.39340000000004	1.4488291857557838	2.7214966481943144	349.57840000000004	351.02725000000004	4.661500000000046	6.1103500000000395	0.16123441064792152	6.2021499999999605	27.214966481943165	8
117	7131911	356.59555	1.5004407202304342	2.5868612478577155	355.68875	357.1892	4.590249999999969	6.09069999999997	0.14753723470960914	6.777950000000033	25.86861247857717	8
118	7267470	363.37350000000004	2.2824914276552386	1.246866312312612	361.77945	364.06190000000004	1.4392499999999586	3.721749999999986	0.31607061017431615	3.163849999999968	12.468663123126124	8
119	7330747	366.53735	1.766598752852157	1.230752036475824	365.50115	367.26775000000004	4.343650000000025	6.11020000000002	0.1506670784900141	6.63715000000002	12.307520364758236	8
120	7463490	373.1745	2.163938890202064	1.713384961459509	371.61135	373.7753	7.153950000000009	9.317900000000009	0.1200033600940826	8.333100000000002	17.13384961459509	8
121	7630152	381.5076	1.287152393164346	3.1181305740238265	380.92925	382.2164	7.22059999999999	8.507749999999987	0.11253530795287023	8.886099999999999	31.18130574023827	8
122	7807874	390.3937	1.6155927661713214	2.3474023612183075	389.437	391.05260000000004	7.1601	8.775700000000029	0.11689958909794433	8.55435	23.474023612183085	8
123	7978961	398.94805	1.4340423532901332	2.5653773766645216	398.21275	399.64680000000004	7.045150000000035	8.479199999999992	0.1184932399606602	8.439300000000003	25.65377376664521	8
124	8147747	407.38735	1.4396479991764761	2.450606519867083	406.69190000000003	408.13155	7.074200000000019	8.51384999999999	0.11805330106543091	8.47075000000001	24.50606519867084	8
125	8317162	415.85810000000004	1.4221701264649165	2.341228376687294	415.2058	416.62795	6.734350000000006	8.156549999999982	0.12194750160056121	8.200249999999983	23.41228376687296	8
126	8481167	424.05835	1.4812532829721459	2.041599221033813	423.36235	424.84360000000004	6.713250000000016	8.194500000000005	0.12008261684038593	8.327600000000018	20.415992210338132	8
127	8647719	432.38595000000004	1.5551647643222475	1.7401569434172348	431.5568	433.112	6.64794999999998	8.203100000000006	0.12317773931895083	8.118349999999964	17.40156943417236	8
128	8810086	440.5043	1.512291900755372	1.701760741455871	439.7599	441.2722	6.627150000000029	8.13945000000001	0.12464942349641576	8.022500000000036	17.017607414558714	8
129	8970536	448.52680000000004	1.5722298746946268	1.5158033750212248	447.8994	449.4716	6.666150000000016	8.238400000000013	0.1200732446792548	8.328249999999969	15.158033750212242	8
130	9137101	456.85505	1.4715319390532562	1.2926761982299766	456.13775000000004	457.6093	6.633899999999983	8.105399999999975	0.12406101320629433	8.060550000000035	12.926761982299777	8
131	9298312	464.91560000000004	1.5312132991786116	1.0902757080863807	464.24315	465.7744	6.71105	8.242250000000013	0.12309813383229094	8.12360000000001	10.902757080863818	8
132	9460784	473.03920000000005	1.532681511794124	1.0648515532475784	472.48545	474.01815000000005	32.40085000000005	33.933550000000025	0.02952099237767979	33.87419999999997	10.289788283388289	8
133	10138268	506.9134	1.3461188296363689	1.0746408593736252	506.41900000000004	507.7651	6.302200000000028	7.6483499999999935	0.1312568499668576	7.618650000000002	10.325968284032182	8
134	10290641	514.53205	1.3540213080191055	1.067803149494985	514.0673	515.4213500000001	47.7337500000001	49.08775000000003	0.02035101429455243	49.13760000000002	10.178387833460832	8
135	11273393	563.66965	1.3164121909728275	1.0635323351888175	563.1550500000001	564.4715	11.808250000000044	13.124649999999974	0.0764794958471637	13.075399999999945	10.19753700442763	8
136	11534901	576.74505	1.3048806634975598	1.0862754414858138	576.27975	577.5846					10.570742920035268	8
0	62601	3.13005	1.4971075429074336	1.4909973812829413	2.7347	4.2318	1.5956000000000001	3.0927499999999997	0.33245786096612256	3.0079	14.909973812829413	9
1	122759	6.13795	0.9831183399779977	4.160384117569976	5.8274	6.81055	1.818550000000001	2.8016500000000013	0.3581020590868397	2.7925000000000004	41.6038411756998	9
2	178609	8.93045	0.9799104878307495	4.544387843531943	8.629100000000001	9.609	1.875350000000001	2.8552999999999997	0.3497848822973871	2.8589	45.44387843531943	9
3	235787	11.78935	0.9655338411894424	4.576479852813748	11.484350000000001	12.449900000000001	1.8675999999999995	2.8331	0.3545093590470788	2.8208	45.76479852813752	9
4	292203	14.61015	0.9732941401086195	4.554201086598745	14.317450000000001	15.290750000000001	1.8729000000000013	2.8461500000000015	0.3510188321603456	2.8488499999999988	45.542010865987486	9
5	349180	17.459	0.9681605665019044	4.545928729981604	17.16365	18.131800000000002	1.8790499999999994	2.8471999999999973	0.35137034434293746	2.846	45.45928729981604	9
6	406100	20.305	0.9602053214858985	4.525167395116291	20.0108	20.971	1.8888500000000015	2.849050000000002	0.35040997967622123	2.8537999999999997	45.25167395116295	9
7	463176	23.1588	0.9595514018931689	4.50780027063869	22.85985	23.8194	1.8862500000000004	2.8458000000000006	0.3514691410094191	2.845200000000002	45.07800270638694	9
8	520080	26.004	0.972554236590155	4.502878422696995	25.7057	26.678250000000002	1.9032000000000018	2.87575	0.3476567932137394	2.8764000000000003	45.02878422696995	9
9	577608	28.8804	0.9665453055519379	4.4898510858147915	28.58145	29.548000000000002	1.9147999999999996	2.8813499999999976	0.3475178537297354	2.8775499999999994	44.8985108581479	9
10	635159	31.75795	0.9706856084801374	4.49248083016964	31.46275	32.43345	1.8985500000000002	2.8691999999999993	0.34893661566376444	2.865850000000002	44.9248083016964	9
11	692476	34.6238	0.9633145978645655	4.469517477993982	34.332	35.295300000000005	1.9138499999999965	2.877200000000002	0.3466925530439607	2.8843999999999994	44.69517477993981	9
12	750164	37.5082	0.9551003980048176	4.461772215418044	37.2092	38.164300000000004	1.9092500000000001	2.8643500000000017	0.3490584149257382	2.864849999999997	44.617722154180456	9
13	807461	40.37305	0.975969079582143	4.450625774490767	40.0735	41.0495	1.9108000000000018	2.8867499999999993	0.3463563313937379	2.8872	44.50625774490769	9
14	865205	43.26025	0.9668592830085138	4.460879161696823	42.96025	43.927150000000005	1.9192499999999981	2.886099999999999	0.3463863246679014	2.886950000000006	44.60879161696824	9
15	922944	46.147200000000005	0.9640233784439391	4.431656273366315	45.84635	46.8104	1.8943500000000029	2.8583500000000015	0.34944874460538533	2.8616499999999974	44.316562733663176	9
16	980177	49.00885	0.9637003728617681	4.401152755986367	48.704750000000004	49.66845	1.901999999999994	2.865699999999997	0.3490096850187589	2.865250000000003	44.01152755986368	9
17	1037482	51.874100000000006	0.9580852658693388	4.3838210659635735	51.57045	52.5285	1.9032499999999999	2.8613500000000016	0.34983382893125775	2.8584999999999994	43.83821065963576	9
18	1094652	54.732600000000005	0.9554199715960073	4.400169705440213	54.43175	55.3872	1.9020999999999972	2.8575000000000017	0.3491620111731847	2.863999999999997	44.00169705440211	9
19	1151932	57.5966	0.9567392698782031	4.351103029171298	57.28925	58.246	1.9055000000000035	2.8622000000000014	0.34943042840170496	2.861800000000002	43.511030291712984	9
20	1209168	60.458400000000005	0.9623711036891444	4.344460794198675	60.151450000000004	61.113850000000006	1.905850000000001	2.8682000000000016	0.34900968501875973	2.865249999999996	43.44460794198673	9
21	1266473	63.32365	0.9400908736792394	4.353737085471579	63.019650000000006	63.95975	1.9115500000000054	2.8516499999999994	0.3488574917146343	2.866500000000002	43.53737085471581	9
22	1323803	66.19015	0.952724036836566	4.327901535366067	65.8713	66.82405	1.8948500000000053	2.8475499999999982	0.3521684773995876	2.8395500000000027	43.27901535366067	9
23	1380594	69.0297	0.9405848431408173	4.317177540797651	68.71885	69.65945	1.8983999999999952	2.838949999999997	0.35241669750312854	2.837549999999993	43.17177540797654	9
24	1437345	71.86725	0.9320499167296803	4.327100812533203	71.5578	72.48985	1.9069999999999965	2.8390500000000003	0.352385650856297	2.8378000000000014	43.271008125332045	9
25	1494101	74.70505	0.9416937651420478	4.328937680821149	74.39685	75.33855	1.8963000000000108	2.838000000000008	0.35226151895166896	2.838800000000006	43.28937680821147	9
26	1550877	77.54385	0.9415649153536418	4.299420788103248	77.23485000000001	78.17645	1.8918500000000051	2.8333999999999975	0.3522304996389637	2.8390500000000003	42.99420788103246	9
27	1607658	80.3829	0.9533049607598106	4.28150154414984	80.06825	81.02155	1.9072500000000048	2.8605500000000035	0.349748181309457	2.8592000000000013	42.81501544149842	9
28	1664842	83.24210000000001	0.9466935077471892	4.254808579699137	82.92885	83.87555	1.900350000000003	2.847049999999996	0.350674171093929	2.8516499999999922	42.5480857969914	9
29	1721875	86.09375	0.9564551801371505	4.238655326276401	85.77590000000001	86.73235000000001	1.874600000000001	2.8310500000000047	0.3529702446083793	2.8331000000000017	42.386553262764	9
30	1778537	88.92685	0.955307487253158	4.207480398145144	88.60690000000001	89.5622	1.9027499999999975	2.8580499999999915	0.34944874460538533	2.8616499999999974	42.07480398145145	9
31	1835770	91.7885	0.9531981094468386	4.1941145228462915	91.465	92.4182	1.8734999999999928	2.8267000000000024	0.3531634617082508	2.831550000000007	41.941145228462915	9
32	1892401	94.62005	0.9533288048729185	4.178468382422167	94.2917	95.245	1.8898999999999972	2.8432499999999976	0.35267770547884886	2.8354499999999945	41.78468382422165	9
33	1949110	97.4555	0.9513724191632122	4.152491171907954	97.13495	98.08630000000001	1.8872999999999962	2.838700000000003	0.3506004031904639	2.852249999999998	41.52491171907958	9
34	2006155	100.30775	0.9551153929706081	4.138768877110209	99.9736	100.9287	1.8778999999999968	2.8329999999999984	0.3524104877361139	2.837600000000009	41.387688771102134	9
35	2062907	103.14535000000001	0.9554502932405682	4.122204829833734	102.80665	103.7621	1.8800499999999971	2.835499999999996	0.35242911769370333	2.837450000000004	41.222048298337356	9
36	2119656	105.98280000000001	0.9682903716821689	4.101149569622542	105.64215	106.61045	1.8804000000000087	2.848700000000008	0.3511667515319665	2.8476499999999874	41.01149569622541	9
37	2176609	108.83045	0.9493062689220068	4.075797232802891	108.49085000000001	109.44015	1.8752000000000066	2.8245000000000005	0.3530761761850117	2.832250000000002	40.75797232802889	9
38	2233254	111.6627	0.963021536059468	4.0474608998319965	111.31530000000001	112.27835	1.8654999999999973	2.828499999999991	0.35265904923120334	2.8355999999999995	40.474608998319944	9
39	2289966	114.4983	0.9762964890316594	4.03446055037945	114.14385	115.12010000000001	1.8515500000000031	2.827850000000012	0.3538257408226446	2.8262500000000017	40.34460550379448	9
40	2346491	117.32455	0.9593972142269137	4.0284584109013934	116.97170000000001	117.9311	1.859250000000003	2.818649999999991	0.35511994176032946	2.815950000000001	40.284584109013934	9
41	2402810	120.1405	0.942395248118788	3.989256704342168	119.7903	120.73270000000001	1.8450500000000005	2.787400000000005	0.35800590709746705	2.7932500000000005	39.89256704342168	9
42	2458675	122.93375	0.9527897522752407	4.037042224268788	122.57775000000001	123.5305	1.8431500000000085	2.795950000000005	0.35744285382374436	2.7976500000000044	40.370422242687916	9
43	2514628	125.73140000000001	0.9658549260786269	4.003891379161722	125.3737	126.33955	1.8546500000000066	2.8204999999999956	0.35417035594120827	2.8234999999999957	40.03891379161723	9
44	2571098	128.5549	0.9698670073554386	3.99509806172167	128.19415	129.16405	1.841149999999999	2.811000000000007	0.3556251000195599	2.811949999999996	39.95098061721674	9
45	2627337	131.36685	0.9731729600909167	3.9529378338026575	131.0052	131.97835	1.8339499999999873	2.8070999999999913	0.35447165999078356	2.8211000000000013	39.529378338026575	9
46	2683759	134.18795	0.9720620635118569	3.924309187475856	133.8123	134.78435000000002	1.845199999999977	2.817299999999989	0.3556061306496905	2.812100000000015	39.243091874758555	9
47	2740001	137.00005000000002	0.9809364788217936	3.932266700312425	136.62955	137.6105	1.8389999999999986	2.8199500000000057	0.35358178346651814	2.828199999999981	39.32266700312428	9
48	2796565	139.82825	0.972000173621811	3.8976487521099017	139.44955000000002	140.42155	1.848700000000008	2.8207000000000164	0.3545973547037343	2.8200999999999965	38.976487521098996	9
49	2852967	142.64835	0.9971405417960836	3.8867294153828453	142.27020000000002	143.26735	1.8362999999999943	2.8333999999999833	0.35029950607769544	2.8547000000000082	38.86729415382844	9
50	2910061	145.50305	0.9776925138649531	3.841948718147094	145.1036	146.0813	1.8230000000000075	2.800700000000006	0.35616975050309035	2.8076499999999953	38.419487181470934	9
51	2966214	148.3107	0.9972893317805837	3.8163249637083823	147.9043	148.9016	1.8313500000000147	2.8286500000000103	0.35341308688660594	2.829550000000012	38.1632496370838	9
52	3022805	151.14025	0.9846715918101138	3.815527931437437	150.733	151.71765000000002	1.837350000000015	2.8220000000000027	0.352957786248764	2.833200000000005	38.15527931437437	9
53	3079469	153.97345	1.0023496366325533	3.768012984156549	153.555	154.55735	1.8292000000000144	2.831549999999993	0.3533693770097907	2.8298999999999808	37.680129841565495	9
54	3136067	156.80335	1.0110553483081284	3.7476128616908255	156.3865	157.3976	1.8329999999999984	2.8440499999999815	0.35103115401491586	2.848750000000024	37.47612861690828	9
55	3193042	159.65210000000002	0.9993508035741049	3.738169483109438	159.23055	160.22990000000001	1.81635	2.815700000000021	0.3541829000495866	2.8233999999999924	37.38169483109441	9
56	3249510	162.4755	0.9994907464362448	3.7287760057655035	162.0463	163.0458	1.8103499999999997	2.809849999999983	0.35462250434412695	2.81989999999999	37.28776005765505	9
57	3305908	165.2954	1.0103517710614485	3.640767336195019	164.85615	165.8665	1.7832499999999811	2.793599999999998	0.3600684129984685	2.7772500000000093	36.40767336195017	9
58	3361453	168.07265	1.0047814419577132	3.662183155263058	167.64975	168.65455	1.8038499999999829	2.80865	0.35462250434412695	2.81989999999999	36.62183155263058	9
59	3417851	170.89255	1.0036899767827943	3.7256739375509795	170.45835	171.46205	1.8040499999999895	2.807700000000011	0.3560619547801306	2.8085000000000093	37.256739375509774	9
60	3474021	173.70105	0.9973510841816664	3.6842878996738477	173.26605	174.26340000000002	1.8100999999999772	2.8074499999999887	0.35379444542720556	2.82650000000001	36.84287899673848	9
61	3530551	176.52755000000002	1.0229643098437229	3.629327146215225	176.07355	177.09650000000002	1.7920000000000016	2.815000000000026	0.35679243600035637	2.802750000000003	36.29327146215226	9
62	3586606	179.33030000000002	1.0303657959221397	3.598034740912169	178.88855	179.9189	1.800450000000012	2.830849999999998	0.35033632286995536	2.8543999999999983	35.98034740912172	9
63	3643694	182.18470000000002	1.02895719141874	3.585081755316672	181.7194	182.74835000000002	1.789449999999988	2.8184499999999844	0.35616340777148775	2.8076999999999828	35.85081755316675	9
64	3699848	184.9924	1.0268727208279074	3.546245174583145	184.53785000000002	185.56470000000002	1.7834499999999878	2.8103499999999997	0.3535630314494316	2.8283500000000004	35.46245174583145	9
65	3756415	187.82075	1.0266043420171134	3.5628577282975513	187.34815	188.37475	1.7948000000000093	2.8214000000000112	0.35331943610218075	2.830299999999994	35.628577282975535	9
66	3813021	190.65105	1.0388978080120637	3.5315636649659474	190.1696	191.20850000000002	1.769500000000022	2.808400000000006	0.35552395342635923	2.8127500000000225	35.31563664965947	9
67	3869276	193.46380000000002	1.0355572723837336	3.481174761274101	192.97795000000002	194.01350000000002	1.7757000000000005	2.811250000000001	0.35492457852706355	2.8174999999999955	34.811747612741016	9
68	3925626	196.28130000000002	1.0445216820521281	3.4493048207268977	195.78920000000002	196.83375	1.7757000000000005	2.8202	0.35400109740340224	2.824849999999998	34.49304820726897	9
69	3982123	199.10615	1.0566868848627433	3.432873219669773	198.60945	199.6661	1.768349999999998	2.825049999999976	0.35206308970567673	2.8403999999999883	34.32873219669772	9
70	4038931	201.94655	1.063115877458849	3.397913984711831	201.4345	202.4976	1.761950000000013	2.8251000000000204	0.3541954450465745	2.8233000000000175	33.979139847118304	9
71	4095397	204.76985000000002	1.0629392125028418	3.3897932449155057	204.2596	205.32250000000002	1.764649999999989	2.8275999999999897	0.35311357898268253	2.8319499999999778	33.89793244915505	9
72	4152036	207.6018	1.0683163708898473	3.366620240878639	207.08715	208.15550000000002	1.7469499999999982	2.815249999999992	0.3530699431557387	2.8323000000000036	33.666202408786404	9
73	4208682	210.4341	1.0539376755506733	3.3293624493196	209.9024	210.95635000000001	1.7489000000000203	2.802800000000019	0.35730236712818064	2.7987500000000125	33.293624493196	9
74	4264657	213.23285	1.071106524396781	3.294255898694175	212.70520000000002	213.77630000000002	1.751800000000003	2.822900000000004	0.3550127804600965	2.8168000000000006	32.94255898694176	9
75	4320993	216.04965	1.0652563388838434	3.314880420234921	215.52815	216.5934	1.7574000000000183	2.8226999999999975	0.35040997967622034	2.8538000000000068	33.14880420234923	9
76	4378069	218.90345000000002	1.0589713174115867	3.305944353610119	218.35080000000002	219.40980000000002	1.7376500000000021	2.7965999999999838	0.35826884494124345	2.7912000000000035	33.05944353610121	9
77	4433893	221.69465000000002	1.0809236180644484	3.2613731900100618	221.1474	222.22830000000002	1.7311499999999853	2.8120499999999993	0.3534880432669375	2.828949999999992	32.61373190010062	9
78	4490472	224.52360000000002	1.0975565701669547	3.2082223648342634	223.95950000000002	225.05705	1.7539500000000032	2.8515000000000157	0.34982770985289646	2.858550000000008	32.082223648342634	9
79	4547643	227.38215000000002	1.0983726024863312	3.2069094197009207	226.81095000000002	227.90935000000002	1.7464000000000226	2.8447500000000048	0.3489183531053751	2.8659999999999854	32.06909419700921	9
80	4604963	230.24815	1.1074467011820526	3.1284210431921764	229.65570000000002	230.76315000000002	1.7198999999999955	2.8273499999999956	0.35200112640360387	2.840900000000005	31.28421043192178	9
81	4661781	233.08905000000001	1.119973403710779	3.061753814136601	232.4831	233.60305000000002	1.7243999999999744	2.844399999999979	0.35124692658939133	2.8470000000000084	30.617538141366012	9
82	4718721	235.93605000000002	1.1137869056869298	3.0780475098488864	235.32745	236.44125000000003	1.738900000000001	2.8526500000000112	0.34863248906165656	2.8683499999999924	30.780475098488886	9
83	4776088	238.80440000000002	1.133920925846789	3.0023982243605793	238.1801	239.31405	1.7087499999999807	2.842649999999992	0.34987666847436344	2.858149999999995	30.023982243605804	9
84	4833251	241.66255	1.1414044587609358	2.9321343498251267	241.02275	242.16415	1.7162000000000148	2.8576000000000192	0.3482136639041707	2.8718000000000075	29.32134349825128	9
85	4890687	244.53435000000002	1.145989648035681	2.9189889954154573	243.88035000000002	245.02635	1.7142499999999927	2.860199999999992	0.34794711203897066	2.8739999999999952	29.18988995415459	9
86	4948167	247.40835	1.1605232625974342	2.8517468340379573	246.7406	247.9011	1.709149999999994	2.8696999999999946	0.346722604580205	2.8841500000000053	28.517468340379594	9
87	5005850	250.29250000000002	1.1404577622211074	2.816719820105451	249.61025	250.75075	1.7104999999999961	2.8509500000000116	0.3497359493582357	2.8592999999999904	28.167198201054504	9
88	5063036	253.1518	1.174811234906502	2.7342731470886825	252.46125	253.63605	1.714349999999996	2.889199999999988	0.3464463268028205	2.8864499999999964	27.342731470886825	9
89	5120765	256.03825	1.1701603925517294	2.735565502818453	255.35045000000002	256.5206	1.703899999999976	2.8740499999999827	0.3485049139192881	2.8693999999999846	27.35565502818455	9
90	5178153	258.90765	1.2136026176996064	2.601316755562486	258.22450000000003	259.4381	1.6820999999999913	2.8957000000000335	0.34167008336749866	2.9268000000000143	26.013167555624882	9
91	5236689	261.83445	1.194582497686008	2.5916360765932147	261.12015	262.31475	1.6832499999999868	2.8778499999999667	0.34719208402048557	2.8802499999999895	25.916360765932165	9
92	5294294	264.7147	1.2100879346710631	2.5309317838861496	263.99805000000003	265.20815	1.7006999999999834	2.9107999999999947	0.3436544211141284	2.9098999999999933	25.30931783886149	9
93	5352492	267.6246	1.216287584285345	2.5295671899688656	266.90885000000003	268.12515	1.6754999999999995	2.891800000000046	0.3425713404816536	2.9191000000000145	25.295671899688678	9
94	5410874	270.5437	1.2389752594214865	2.356880277715465	269.80065	271.0396	1.6726500000000328	2.9116500000000087	0.34779584383966683	2.875249999999994	23.56880277715465	9
95	5468379	273.41895	1.2303087208716665	2.48955089641883	272.7123	273.9426	1.6700499999999465	2.9003499999999462	0.3408490549959942	2.9338500000000067	24.89550896418831	9
96	5527056	276.3528	1.2545489877135494	2.342517504547139	275.61265000000003	276.8672	1.6567999999999756	2.911350000000027	0.34109902104580553	2.931700000000035	23.42517504547138	9
97	5585690	279.28450000000004	1.2366873496592976	2.4150851366604194	278.52395	279.76065	1.6314500000000294	2.868150000000014	0.3579546471462121	2.793649999999957	24.1508513666042	9
98	5641563	282.07815	1.285845338090416	2.262753401654095	281.39215	282.678	1.6573999999999955	2.9432499999999777	0.3326403326403301	3.0062500000000227	22.62753401654094	9
99	5701688	285.0844	1.245226841091225	2.4534098218470284	284.3354	285.5806	1.6397499999999923	2.884999999999991	0.3533693770097872	2.829900000000009	24.53409821847029	9
100	5758286	287.9143	1.2836570761851502	2.1967871478843506	287.22035	288.504	1.636349999999993	2.920000000000016	0.32893654813986434	3.0400999999999954	21.967871478843495	9
101	5819088	290.9544	1.2794475217911416	2.3360090068067763	290.14035	291.4198	1.6533999999999764	2.9328499999999735	0.3483895692163009	2.8703499999999735	23.36009006806778	9
102	5876495	293.82475	1.3194850987683981	2.0891721983642135	293.0732	294.3927	1.6081500000000233	2.927600000000041	0.33267353083051493	3.005950000000041	20.891721983642135	9
103	5936614	296.83070000000004	1.2985882006658243	2.314486683564059	296.0008	297.2994	1.6390499999999975	2.937599999999975	0.3491437250144028	2.864149999999995	23.144866835640606	9
104	5993897	299.69485000000003	1.37262982149343	1.9911709145699845	298.9384	300.31105	1.5904499999999757	2.9630500000000097	0.3288878656821961	3.040549999999996	19.911709145699856	9
105	6054708	302.7354	1.3422602030938957	2.204263172004765	301.9015	303.24375000000003	1.6133499999999685	2.9556499999999915	0.3384209279501834	2.9549000000000087	22.042631720047652	9
106	6113806	305.69030000000004	1.36002296007704	1.896553085145925	304.85715	306.21715	1.619100000000003	2.979150000000004	0.33411293017039817	2.992999999999995	18.96553085145925	9
107	6173666	308.68330000000003	1.33706624021451	2.2637197640408466	307.8363	309.17335	1.6329999999999814	2.970100000000002	0.3472704542297563	2.879599999999982	22.637197640408488	9
108	6231258	311.5629	1.3910442014066504	1.8339716744355776	310.8064	312.19745	1.6025000000000205	2.9935500000000275	0.3300438958381467	3.029899999999998	18.33971674435579	9
109	6291856	314.5928	1.397168476424273	2.158998966413172	313.79990000000004	315.19710000000003	1.5786500000000387	2.9757999999999925	0.32857987776828335	3.0434000000000196	21.589989664131718	9
110	6352724	317.63620000000003	1.434374236678239	1.7564017115798176	316.77575	318.2101	1.5844999999999914	3.0188999999999737	0.33046380595165337	3.026049999999998	17.56401711579818	9
111	6413245	320.66225000000003	1.3938785150347743	2.0773226198879655	319.79465	321.18855	1.5886999999999603	2.982599999999991	0.3378663738491443	2.9597499999999854	20.773226198879676	9
112	6472440	323.622	1.4880517025932671	1.6327426709580273	322.7772	324.26525000000004	1.5515999999999508	3.0396499999999946	0.31960624510602936	3.12885	16.327426709580276	9
113	6535017	326.75085	1.4507754721047823	1.8608558364632444	325.81685	327.26765	1.570699999999988	3.0214500000000157	0.33762112157736424	2.9619000000000146	18.608558364632444	9
114	6594255	329.71275	1.472823736134125	1.5598096261871053	328.83835	330.31115	1.5816000000000372	3.054450000000031	0.3209448616727668	3.115799999999979	15.598096261871053	9
115	6656571	332.82855	1.4853199236544314	1.8226438638782376	331.89275000000004	333.3781	1.595199999999977	3.0804999999999723	0.3303546357014221	3.027050000000031	18.226438638782398	9
116	6717112	335.85560000000004	1.5384494023837616	1.4855812518224862	334.9733	336.51175	1.5319499999999948	3.0704000000000065	0.3239758314029812	3.0866499999999633	14.85581251822487	9
117	6778845	338.94225	1.4809125072336757	1.6838919527564826	338.04365	339.52455000000003	1.5542999999999552	3.035199999999975	0.3401418391469231	2.9399500000000103	16.838919527564833	9
118	6837644	341.8822	1.5265384113945533	1.4868150328083942	341.07885	342.60540000000003	1.5612499999999727	3.0878000000000156	0.31886229931604176	3.1361499999999864	14.868150328083951	9
119	6900367	345.01835	1.4442713233999442	2.006616628128352	344.16665	345.61095	1.5660500000000184	3.0103000000000293	0.3266426039948352	3.061450000000036	20.06616628128352	9
120	6961596	348.07980000000003	1.5735584647110663	1.2196962380989333	347.177	348.75055000000003	1.4912499999999795	3.064799999999991	0.33867307887696085	2.952699999999993	12.196962380989344	9
121	7020650	351.0325	1.409999826318957	2.2068716590270334	350.2418	351.65180000000004	1.5433500000000322	2.9533500000000004	0.320333146472335	3.121749999999963	22.068716590270324	9
122	7083085	354.15425	1.652584481048165	1.045858674792095	353.1951	354.84770000000003	1.4356499999999528	3.088199999999972	0.3413901406527336	2.9292000000000376	10.458586747920947	9
123	7141669	357.08345	1.4407557831736282	2.155090079664614	356.2833	357.7241	1.5608499999999594	3.0015999999999963	0.3331168074085217	3.0019499999999653	21.550900796646143	9
124	7201708	360.0854	1.6034242944406811	1.0908133003440152	359.2849	360.88835	1.4648500000000126	3.0682500000000346	0.31814205042551263	3.143250000000023	10.908133003440152	9
125	7264573	363.22865	1.4591501484999434	1.9028670766577704	362.35315	363.8123	4.566100000000006	6.025249999999971	0.1647568600637611	6.0695499999999925	19.028670766577708	9
126	7385964	369.2982	1.5250078121250497	1.7680426280690558	368.37845000000004	369.90345	4.632400000000018	6.15745000000004	0.16781479958717516	5.958950000000016	17.680426280690565	9
127	7505143	375.25715	1.4064683714915533	2.217889636836766	374.53585000000004	375.94235000000003	4.509799999999984	5.916249999999991	0.166234457078263	6.015600000000006	22.178896368367667	9
128	7625455	381.27275000000003	1.524809133283049	1.9723126583282387	380.45215	381.97695000000004	4.493849999999952	6.018699999999967	0.1674256630056253	5.9728000000000065	19.72312658328239	9
129	7744911	387.24555000000004	1.4930748513781	1.9312380774710753	386.47085000000004	387.9639	4.501350000000002	5.994450000000029	0.16722687670362418	5.9798999999999864	19.312380774710775	9
130	7864509	393.22545	1.5562584661121948	1.7237376067922359	392.4653	394.02155	4.37095000000005	5.927250000000015	0.16206010809409233	6.1705499999999915	17.237376067922366	9
131	7987920	399.396	1.7577749208777211	1.2330465244901863	398.39250000000004	400.1503	1.4074999999999704	3.1652499999999577	0.36345133386639666	2.7513999999999896	12.330465244901863	9
132	8042948	402.1474	1.5356307138093281	1.039771075638047	401.55780000000004	403.09340000000003	1.3917999999999893	2.9274500000000216	0.3186590825805017	3.1381499999999956	10.39771075638047	9
133	8105711	405.28555	1.6951672637403479	1.407770813113304	404.4852	406.18035000000003	4.328249999999969	6.023399999999981	0.16339602294080066	6.120100000000036	14.077708131133047	9
134	8228113	411.40565000000004	1.639576569112856	1.169523996406637	410.5086	412.14820000000003	7.2876999999999725	8.927250000000015	0.11573538262117496	8.6404	11.695239964066378	9
135	8400921	420.04605000000004	1.4465607586487197	2.1322345642110854	419.43585	420.88245	4.491600000000005	5.938150000000007	0.16443041304919812	6.08159999999998	21.322345642110868	9
136	8522553	426.12765	1.5927157576686704	1.2117128656229141	425.37405	426.96675000000005	7.101350000000025	8.694050000000004	0.11595480081864075	8.624050000000011	12.117128656229138	9
137	8695034	434.7517	1.473694936724566	1.9163703665324618	434.06805	435.54175000000004	7.321149999999989	8.79480000000001	0.11162209224449707	8.958799999999997	19.16370366532463	9
138	8874210	443.7105	1.5640021518819034	1.0992041225263147	442.86285000000004	444.42690000000005	7.129350000000045	8.69335000000001	0.11804424298226952	8.471400000000017	10.992041225263145	9
139	9043638	452.18190000000004	1.4488935403812677	1.6594970864252172	451.55620000000005	453.0051	7.168200000000013	8.617099999999994	0.11579703096412661	8.63579999999996	16.594970864252176	9
140	9216354	460.8177	1.6013182012678124	1.4274253385723537	460.17330000000004	461.77465	15.74475000000001	17.34604999999999	0.0581808026623534	17.18780000000004	14.274253385723542	9
141	9560110	478.00550000000004	1.558891266488284	1.1857258070216652	477.51935000000003	479.07825	7.23845	8.797349999999994	0.11411812366981117	8.762849999999958	11.857258070216648	9
142	9735367	486.76835	1.4863714946947062	1.1887246947164005	486.31675	487.80310000000003	79.37115	80.85755	0.012375425869342722	80.80530000000005	11.887246947164012	9
143	11351473	567.57365	1.5874017712765374	1.0129914146335164	567.1743	568.7617					10.12991414633516	9
0	61405	3.07025	1.4831950620952166	1.4918403151361534	2.7227	4.205900000000001	1.5562499999999995	3.03945	0.33061130029424407	3.0246999999999997	14.918403151361538	10
1	121899	6.09495	1.0077507049986627	3.8972911295393544	5.7622	6.769950000000001	1.7768000000000006	2.784550000000001	0.36383481899217746	2.748500000000001	38.972911295393544	10
2	176869	8.84345	0.9782513885542402	4.4053177886341	8.546700000000001	9.52495	1.8269000000000002	2.8051499999999994	0.357040845472722	2.8008000000000006	44.05317788634104	10
3	232885	11.644250000000001	0.9671513109452237	4.465982271910335	11.35185	12.319	1.83765	2.8048	0.35662066260119113	2.8041	44.65982271910333	10
4	288967	14.448350000000001	0.9692127662002983	4.45313071375827	14.15665	15.125900000000001	1.8609500000000008	2.8301500000000015	0.3540324293705303	2.8246	44.53130713758271	10
5	345459	17.27295	0.9761585583142209	4.425989550380137	16.986800000000002	17.96295	1.8495000000000026	2.8256499999999996	0.35330695308083654	2.830400000000001	44.25989550380138	10
6	402067	20.103350000000002	0.9716554304427206	4.414526980594388	19.8125	20.78415	1.8628499999999981	2.8344999999999985	0.35228633833579936	2.8385999999999996	44.14526980594389	10
7	458839	22.941950000000002	0.9819176508053701	4.42312008247044	22.64695	23.6289	1.8579000000000008	2.8398000000000003	0.3523794421833431	2.8378499999999995	44.23120082470439	10
8	515596	25.7798	0.990810393281249	4.401493170756794	25.48675	26.477600000000002	1.8619500000000002	2.8527500000000003	0.3498583073855089	2.8583	44.01493170756798	10
9	572762	28.6381	0.9801079729829449	4.386856718516313	28.3395	29.3196	1.8592499999999994	2.8393499999999996	0.35249744439352815	2.8369	43.868567185163144	10
10	629500	31.475	0.9707479398064199	4.381032953097694	31.178900000000002	32.14965	1.8762499999999989	2.8469999999999978	0.351074287319197	2.848399999999998	43.81032953097696	10
11	686468	34.3234	0.9702654190041242	4.367301412560451	34.0259	34.99615	1.8961499999999987	2.8664500000000004	0.34888183372291776	2.8663000000000025	43.673014125604524	10
12	743794	37.1897	0.96581550127581	4.361571666102762	36.89235	37.85815	1.8671500000000023	2.8330000000000055	0.35251608354631153	2.836750000000002	43.61571666102763	10
13	800529	40.026450000000004	0.9798161905380781	4.337428612887301	39.72535	40.70515	1.8795000000000002	2.859349999999999	0.34982159098859633	2.8585999999999956	43.37428612887301	10
14	857701	42.88505	0.9784140487712634	4.326529036035396	42.584700000000005	43.5631	1.8784999999999954	2.856899999999996	0.3485109868088586	2.8693500000000043	43.265290360354	10
15	915088	45.754400000000004	0.9669585619414343	4.318396952377022	45.4416	46.408550000000005	1.8688000000000002	2.835800000000006	0.3536630651977867	2.827549999999995	43.18396952377023	10
16	971639	48.58195	0.9697926383194281	4.267591107116537	48.2774	49.2472	1.8789499999999961	2.8487499999999955	0.3509757124806959	2.8492000000000033	42.67591107116537	10
17	1028623	51.43115	0.9626000717405522	4.276095606379592	51.1261	52.0887	1.8676499999999976	2.8302499999999995	0.35345680757811393	2.8292	42.76095606379592	10
18	1085207	54.26035	0.9682019416509895	4.26142026732969	53.9564	54.924600000000005	1.8810499999999948	2.8492999999999995	0.3511297600028094	2.8479499999999973	42.6142026732969	10
19	1142166	57.1083	0.9651667879892979	4.2862535403243385	56.80565	57.7708	1.8851000000000013	2.8502500000000026	0.35086488193396664	2.8501000000000047	42.86253540324341	10
20	1199168	59.958400000000005	0.957499381678924	4.305276160398925	59.655950000000004	60.61345	1.8863999999999947	2.843899999999998	0.3497665308406643	2.8590499999999963	43.05276160398925	10
21	1256349	62.81745	0.9413987381049316	4.297786522079107	62.49985	63.441250000000004	1.865950000000005	2.8073500000000067	0.35730236712818153	2.7987500000000054	42.9778652207911	10
22	1312324	65.6162	0.9525629360328196	4.257505298133189	65.30715000000001	66.25970000000001	1.9040999999999997	2.856650000000002	0.34896705750977103	2.8656000000000006	42.57505298133191	10
23	1369636	68.4818	0.9525633319328423	4.242718053185882	68.16380000000001	69.11635	1.8966000000000065	2.8491499999999945	0.350938761186174	2.849499999999992	42.42718053185881	10
24	1426626	71.3313	0.9480764225255814	4.227767867730421	71.013	71.96105	1.8875500000000045	2.835650000000001	0.351222253441978	2.847200000000001	42.27767867730422	10
25	1483570	74.1785	0.9604409941942083	4.203654922456778	73.84865	74.8091	1.8840000000000003	2.844449999999995	0.35179680216706793	2.842550000000003	42.03654922456776	10
26	1540421	77.02105	0.9530951326095849	4.1939428864126995	76.69305	77.64615	1.904299999999992	2.8573999999999984	0.3504345388281469	2.8536	41.93942886412698	10
27	1597493	79.87465	0.9620963722776622	4.186218040465583	79.5505	80.5126	1.9107000000000056	2.8728000000000122	0.347451443660748	2.8781000000000034	41.86218040465581	10
28	1655055	82.75275	0.9575804375314271	4.181574935319816	82.4233	83.38085000000001	1.9104499999999973	2.8680499999999967	0.3486628778633941	2.868099999999998	41.8157493531982	10
29	1712417	85.62085	0.970028856361832	4.158315503610247	85.29135000000001	86.26140000000001	1.9083499999999987	2.878399999999999	0.34698126301179677	2.882000000000005	41.58315503610246	10
30	1770057	88.50285000000001	0.9552860100748949	4.149928397289585	88.16975000000001	89.125	1.8967499999999973	2.8520499999999913	0.34990115292430035	2.857949999999988	41.49928397289587	10
31	1827216	91.3608	0.9518870370716672	4.14493992682651	91.02175	91.97365	1.9045500000000004	2.856400000000008	0.34988278926559513	2.8581000000000074	41.44939926826508	10
32	1884378	94.2189	0.9604036454829271	4.104971856401555	93.8782	94.8386	1.8926000000000016	2.853049999999996	0.3507356680637632	2.851150000000004	41.04971856401557	10
33	1941401	97.07005000000001	0.9609841447901679	4.080409978217332	96.73125	97.69225	1.8971500000000106	2.858150000000009	0.34941821866592226	2.8618999999999915	40.80409978217334	10
34	1998639	99.93195	0.9528863805026049	4.059548822022968	99.5894	100.54230000000001	1.897750000000002	2.8506500000000017	0.34966868891724984	2.8598500000000087	40.59548822022969	10
35	2055836	102.79180000000001	0.9581325511391042	4.047336312859798	102.44005	103.3982	1.9099500000000091	2.8680999999999983	0.35025042905677645	2.855099999999993	40.47336312859799	10
36	2112938	105.6469	0.9599088679449866	4.05239144917919	105.30815000000001	106.26805	1.9097000000000008	2.8695999999999913	0.3475782485532059	2.877049999999997	40.52391449179194	10
37	2170479	108.52395	0.9554363314167131	4.0275670742829135	108.1777	109.13315	1.9185000000000088	2.8739500000000078	0.3480076561684349	2.873500000000007	40.27567074282918	10
38	2227949	111.39745	0.9632071802412858	4.004883573630465	111.05165000000001	112.01485000000001	1.9034499999999923	2.866649999999993	0.3491193464485832	2.8643500000000017	40.048835736304696	10
39	2285236	114.26180000000001	0.9610782657429111	3.9962820307959035	113.9183	114.8794	1.8830000000000098	2.84405000000001	0.35100035100035054	2.8490000000000038	39.96282030795903	10
40	2342216	117.11080000000001	0.951421005541645	3.9701453518222465	116.76235000000001	117.71375	1.8961500000000058	2.8475499999999982	0.3518896474065743	2.841799999999992	39.701453518222465	10
41	2399052	119.9526	0.9566189213182777	4.021472496745233	119.60995000000001	120.56655	1.8900000000000006	2.846599999999995	0.35079103378117615	2.8507000000000033	40.21472496745233	10
42	2456066	122.80330000000001	0.9465307470458327	3.9970761728565023	122.4565	123.40305000000001	1.8671999999999969	2.813699999999997	0.35453449620648103	2.820599999999999	39.97076172856501	10
43	2512478	125.6239	0.9461862757856027	3.957753133225374	125.27025	126.21640000000001	1.8902000000000072	2.836400000000012	0.3523608174770955	2.838000000000008	39.57753133225373	10
44	2569238	128.4619	0.9442118834080407	3.9350608267649534	128.10660000000001	129.0508	1.8848999999999876	2.8290999999999826	0.35285815102328827	2.834000000000003	39.35060826764951	10
45	2625918	131.29590000000002	0.9607572008776479	3.920806719421968	130.9357	131.89645000000002	1.8997499999999832	2.860500000000002	0.3490279571393688	2.865099999999984	39.208067194219694	10
46	2683220	134.161	0.9583851851102431	3.8848305023273397	133.79625000000001	134.75465	1.8906499999999937	2.8490500000000054	0.3511174312248731	2.8480500000000006	38.84830502327341	10
47	2740181	137.00905	0.9589184352896643	3.8893096800012614	136.64525	137.60415	1.8917000000000144	2.8506000000000142	0.34891835310537167	2.866000000000014	38.89309680001266	10
48	2797501	139.87505000000002	0.9599958569088718	3.8707117347584585	139.49585000000002	140.45585	1.8984499999999969	2.8584499999999764	0.3506618742877204	2.8517499999999814	38.707117347584585	10
49	2854536	142.7268	0.9608693344057305	3.8435501452553567	142.3543	143.31515000000002	1.8882999999999868	2.8491500000000087	0.3495892326516341	2.860500000000002	38.43550145255359	10
50	2911746	145.5873	0.9668881685469533	3.841829794970657	145.20345	146.17035	1.8771500000000003	2.84405000000001	0.3520940795380533	2.840149999999994	38.418297949706556	10
51	2968549	148.42745	0.9715451916917927	3.7945789877723115	148.04755	149.0191	1.868649999999974	2.8401999999999816	0.35023202871902487	2.8552500000000123	37.94578987772313	10
52	3025654	151.2827	0.9730822298048764	3.7907727794558355	150.88775	151.8608	1.9026999999999816	2.875799999999998	0.3477716531325531	2.8754500000000007	37.90772779455833	10
53	3083163	154.15815	0.974413811158808	3.741717774154637	153.76355	154.73795	1.882300000000015	2.856700000000018	0.34865072170699374	2.8682000000000016	37.41717774154638	10
54	3140527	157.02635	0.9961806786449859	3.7265520354589725	156.62025	157.6164	1.8651000000000124	2.8613	0.34897923573547407	2.8654999999999973	37.26552035458976	10
55	3197837	159.89185	0.9784708665806335	3.6639139601929145	159.48155	160.46	1.8763999999999896	2.854849999999999	0.3498338289312586	2.8584999999999923	36.639139601929145	10
56	3255007	162.75035	0.9883029160821345	3.678897252466868	162.33635	163.32465000000002	1.8832499999999754	2.871549999999985	0.3460926143836063	2.8894000000000233	36.78897252466866	10
57	3312795	165.63975000000002	0.9847957507644082	3.650543787986514	165.20795	166.19275000000002	1.8615000000000066	2.8463000000000136	0.35267770547885063	2.8354499999999803	36.50543787986517	10
58	3369504	168.4752	0.9927426404475933	3.6394403182296244	168.05425	169.047	1.8872499999999945	2.8799999999999955	0.34771723634340534	2.8759000000000015	36.39440318229629	10
59	3427022	171.3511	0.9940655401293887	3.6312354375894316	170.9342	171.9283	1.866599999999977	2.8606499999999926	0.3487723214285718	2.867199999999997	36.31235437589435	10
60	3484366	174.2183	0.9959456404025201	3.636325343789416	173.7949	174.79085	1.851949999999988	2.84790000000001	0.35018297060214	2.855649999999997	36.36325343789417	10
61	3541479	177.07395	0.9884535866934341	3.5645058485617014	176.64280000000002	177.63125	1.8460000000000036	2.834450000000004	0.3517782389981346	2.8427000000000078	35.645058485617	10
62	3598333	179.91665	1.0107177375150147	3.6093517149373895	179.4772	180.48795	1.8521000000000072	2.862799999999993	0.3481772918770217	2.8721000000000174	36.093517149373895	10
63	3655775	182.78875000000002	1.003696682523098	3.5878222837636784	182.34005000000002	183.34375	1.8506500000000017	2.854350000000011	0.34934497816594096	2.862499999999983	35.87822283763677	10
64	3713025	185.65125	1.0136404730254318	3.543051357229203	185.19435000000001	186.208	1.8523999999999887	2.8659999999999854	0.34707158351410045	2.8812499999999943	35.43051357229204	10
65	3770650	188.5325	1.029306133501185	3.515617276057114	188.06035	189.08965	1.8260500000000093	2.8553500000000156	0.34870543108708907	2.867750000000001	35.15617276057113	10
66	3828005	191.40025	1.0435864085637732	3.4687973352865527	190.91570000000002	191.9593	1.8457500000000095	2.8892999999999915	0.34707158351409706	2.8812500000000227	34.68797335286553	10
67	3885630	194.28150000000002	1.0374480552108958	3.497583057656392	193.80505000000002	194.8425	1.845249999999993	2.8827	0.34413930759171324	2.905799999999999	34.97583057656394	10
68	3943746	197.18730000000002	1.034713181163906	3.448016202429333	196.68775000000002	197.72245	1.838249999999988	2.8729999999999905	0.34728854468735454	2.8794499999999914	34.480162024293335	10
69	4001335	200.06675	1.0314673894895707	3.4659591993188634	199.56075	200.59220000000002	1.8436999999999841	2.8752000000000066	0.3466985629344586	2.8843499999999835	34.65959199318865	10
70	4059022	202.9511	1.062800558874174	3.417135028833485	202.43595000000002	203.49875	1.818099999999987	2.880899999999997	0.3462963604252491	2.8877000000000237	34.17135028833486	10
71	4116776	205.83880000000002	1.065634805938648	3.3929014434970846	205.3168	206.38245	1.8042999999999836	2.8699000000000012	0.3428884926621884	2.9163999999999817	33.92901443497087	10
72	4175104	208.7552	1.0783754484426464	3.323491019061329	208.1867	209.26510000000002	1.813600000000008	2.8919500000000085	0.3490949712869376	2.8645500000000084	33.234910190613284	10
73	4232395	211.61975	1.077922201559972	3.364353916694764	211.0787	212.1566	1.821550000000002	2.899499999999989	0.339518223640655	2.9453499999999906	33.64353916694765	10
74	4291302	214.5651	1.0828897178523242	3.2762954632763943	213.97815	215.06105000000002	1.8123999999999967	2.8952500000000043	0.3473428273706125	2.879000000000019	32.76295463276395	10
75	4348882	217.44410000000002	1.0925902016617823	3.295694059489726	216.87345000000002	217.96605000000002	1.785950000000014	2.8785500000000184	0.34159422022579455	2.9274499999999932	32.956940594897254	10
76	4407431	220.37155	1.1301306573145091	3.2108006731196177	219.75195000000002	220.8821	1.7947499999999934	2.9248999999999796	0.3445365122568879	2.9024499999999875	32.1080067311962	10
77	4465480	223.274	1.1209736397303642	3.225114925985551	222.67690000000002	223.79785	1.7820999999999856	2.903099999999995	0.3407967828783688	2.9343000000000075	32.251149259855524	10
78	4524166	226.2083	1.1387136227705983	3.1448050004117967	225.57995	226.71865	1.7833500000000129	2.922050000000013	0.3415592178293908	2.927750000000003	31.448050004117967	10
79	4582721	229.13605	1.1355604827005417	3.1472548264311655	228.502	229.63760000000002	1.7734000000000094	2.9089500000000044	0.33947212085207457	2.945750000000004	31.472548264311673	10
80	4641636	232.08180000000002	1.1408109575435519	3.060720855002156	231.41095	232.55180000000001	1.7794500000000255	2.92025000000001	0.34550071691398726	2.894350000000003	30.607208550021582	10
81	4699523	234.97615000000002	1.144554382164171	3.0899563567724044	234.33125	235.47580000000002	1.77415000000002	2.918700000000001	0.3370805453963239	2.966649999999987	30.899563567724048	10
82	4758856	237.9428	1.1684459000437522	2.993999500702941	237.24990000000003	238.41835	1.770700000000005	2.9391499999999837	0.34088972217487534	2.9335000000000093	29.939995007029417	10
83	4817526	240.87630000000001	1.188510166858323	2.983914666031115	240.18905	241.3776	1.7589999999999861	2.947499999999991	0.3381920254320414	2.9568999999999903	29.83914666031115	10
84	4876664	243.8332	1.1903004488367122	2.954536944287529	243.13655	244.32685	1.7380500000000154	2.928350000000023	0.33887966383137136	2.9509000000000185	29.54536944287528	10
85	4935682	246.78410000000002	1.223183400517609	2.8888711929819273	246.06490000000002	247.28810000000001	1.7261000000000024	2.949299999999994	0.3360384427978583	2.97584999999998	28.888711929819287	10
86	4995199	249.75995	1.2548153095345944	2.7894723357643443	249.01420000000002	250.26905000000002	1.7256000000000142	2.980400000000003	0.33434193149333846	2.990949999999998	27.894723357643464	10
87	5055018	252.7509	1.2504437464600895	2.779980729800137	251.99460000000002	253.24505000000002	1.7133000000000038	2.9637500000000045	0.3347336357093816	2.987450000000024	27.799807298001387	10
88	5114767	255.73835000000003	1.2753811422266066	2.7703752167098337	254.95835000000002	256.23375	1.7242500000000405	2.9996500000000026	0.33101074129855484	3.0210500000000025	27.703752167098326	10
89	5175188	258.7594	1.2675797569680027	2.7302435436338612	257.95805	259.2256	1.7455000000000496	3.0131000000000085	0.33175748527826115	3.014250000000004	27.302435436338627	10
90	5235473	261.77365000000003	1.3070939820334782	2.7257321611892777	260.97115	262.27825	1.7233499999999822	3.0304499999999734	0.325732899022802	3.0699999999999936	27.257321611892777	10
91	5296873	264.84365	1.2973697274312843	2.6398743452021414	264.00155	265.29895	1.721650000000011	3.0190000000000055	0.3289149097128571	3.040300000000002	26.398743452021435	10
92	5357679	267.88395	1.3404055705031381	2.659542116394146	267.02055	268.36095	1.7246000000000095	3.0649999999999977	0.32516095467256273	3.075400000000002	26.595421163941452	10
93	5419187	270.95935000000003	1.3374111093112735	2.5811839756976767	270.08555	271.42295	1.6957499999999754	3.033149999999978	0.3243067942273435	3.0834999999999577	25.811839756976788	10
94	5480857	274.04285	1.3784973786152435	2.531363245464828	273.11875000000003	274.49725	1.71550000000002	3.094000000000051	0.32308089945722057	3.0952000000000335	25.313632454648268	10
95	5542761	277.13805	1.3957249948308803	2.546693094373719	276.21270000000004	277.60845	1.711749999999995	3.1074499999999716	0.3179346962133957	3.14530000000002	25.466930943737204	10
96	5605667	280.28335000000004	1.4366490142657422	2.4234376548501118	279.3202	280.75685	1.6929499999999962	3.129599999999982	0.32049741198340165	3.120149999999967	24.23437654850111	10
97	5668070	283.4035	1.4326116539502052	2.4902535344389456	282.44975	283.8824	1.7192000000000007	3.151800000000037	0.3155868337172972	3.168700000000001	24.902535344389467	10
98	5731444	286.5722	1.4439788217086347	2.4000367870863712	285.6016	287.04555	1.6929000000000087	3.1368999999999687	0.3160056881023826	3.1645000000000323	24.000367870863705	10
99	5794734	289.73670000000004	1.4752369674077723	2.343593406513172	288.73845	290.2137	1.6816499999999905	3.15685000000002	0.3120319520718944	3.204799999999977	23.43593406513173	10
100	5858830	292.9415	1.521894324185513	2.324733256333978	291.8953	293.41720000000004	1.6723499999999945	3.194250000000011	0.30769704149294486	3.2499500000000126	23.247332563339782	10
101	5923829	296.19145000000003	1.5702199801848737	2.2292656992847597	295.0896	296.6598	1.6540999999999713	3.2243499999999585	0.3022426403917105	3.308599999999956	22.29265699284761	10
102	5990001	299.50005	1.632650028632954	2.135876327226356	298.31395000000003	299.9466	1.6841499999999883	3.3168000000000006	0.29800485747917466	3.3556500000000256	21.358763272263566	10
103	6057114	302.8557	1.6465415490545334	2.1565023840689364	301.6307	303.27725000000004	1.6470499999999788	3.2936000000000263	0.2978894532239101	3.3569499999999834	21.56502384068937	10
104	6124253	306.21265	1.7777900655832142	1.7660847158422293	304.92435	306.70210000000003	1.6578499999999963	3.4356500000000096	0.2865616895677184	3.48965000000004	17.660847158422293	10
105	6194046	309.70230000000004	1.7531588229042012	2.062114374965862	308.35995	310.11310000000003	5.180049999999994	6.933199999999999	0.15777225574882758	6.3382499999999595	20.62114374965863	10
106	6320811	316.04055	1.2556919252103196	3.3265096620810795	315.29315	316.54885	5.085649999999987	6.341349999999977	0.15473768094637513	6.4625500000000216	33.2650966208108	10
107	6450062	322.5031	1.3887700784345158	2.9550473531428274	321.63455	323.0233	4.8098999999999705	6.1986499999999864	0.16605916688115965	6.021950000000004	29.55047353142829	10
108	6570501	328.52505	1.2752754111380318	3.2312909362837132	327.83315	329.10845	4.812149999999974	6.087400000000002	0.16245370069530204	6.155599999999993	32.31290936283713	10
109	6693613	334.68065	1.3604454923801124	3.108110610134638	333.92055	335.281	4.775700000000029	6.136150000000043	0.1622955076603474	6.161600000000021	31.081106101346386	10
110	6816845	340.84225000000004	1.3685164628230968	3.057942217565852	340.05675	341.42525	4.709549999999979	6.078049999999962	0.16304835198878226	6.1331500000000005	30.579422175658543	10
111	6939508	346.97540000000004	1.4069197298961227	2.9513070167162887	346.13475	347.5417	4.629400000000032	6.03630000000004	0.16128642048982667	6.200150000000008	29.513070167162894	10
112	7063511	353.17555000000004	1.551036085605109	2.766970012518051	352.1711	353.7221	4.572099999999978	6.123149999999953	0.15769388463115488	6.341399999999965	27.669700125180505	10
113	7190339	359.51695	1.7502601200115868	2.484268803839985	358.2942	360.04445000000004	4.602649999999983	6.352900000000034	0.151907579428676	6.5829499999999825	24.842688038399846	10
114	7321998	366.0999	2.0309366907670627	2.100625640119077	364.64715	366.67805000000004	7.972249999999974	10.003199999999993	0.10758125073962047	9.295300000000054	21.006256401190775	10
115	7507904	375.39520000000005	1.3150308925706429	2.8491939863113522	374.6503	375.96535	7.201300000000003	8.516349999999989	0.1190171563230847	8.40214999999995	28.491939863113533	10
116	7675947	383.79735	1.3081124901733827	3.1511640911264713	383.1667	384.4748	7.404999999999973	8.713099999999997	0.11314329032002518	8.838350000000048	31.511640911264706	10
117	7852714	392.63570000000004	1.385555322545441	2.883282010923992	391.87980000000005	393.26535	7.138899999999978	8.524450000000002	0.11646866992779002	8.585999999999956	28.83282010923993	10
118	8024434	401.2217	1.488469846105203	2.5463993757295214	400.4042	401.89270000000005	7.1673000000000116	8.655750000000012	0.11234187880558084	8.901400000000024	25.463993757295235	10
119	8202462	410.1231	1.7460920581750108	2.1019150699240434	409.06	410.80605	10.178850000000011	11.924950000000024	0.08445125684583021	11.84114999999997	21.019150699240445	10
120	8439285	421.96425	1.7601726529546082	1.7999984898626202	420.98490000000004	422.74510000000004	31.718700000000013	33.478849999999966	0.029973144062919618	33.363200000000006	17.999984898626224	10
121	9106549	455.32745	1.6276216306500138	1.1576419602630512	454.46380000000005	456.0914					11.576419602630512	10
0	60454	3.0227	1.4367285223063047	1.6574019906048143	2.6550000000000002	4.09175	1.6142500000000002	3.0509500000000003	0.3342078438580953	2.99215	16.57401990604815	11
1	120297	6.01485	1.0058052646342004	4.3959313107094715	5.706	6.7118	1.8448499999999992	2.850649999999999	0.35381322200010606	2.8263500000000006	43.959313107094744	11
2	176824	8.8412	0.9902916234215955	4.713171442496403	8.556650000000001	9.54695	1.8744999999999994	2.8648000000000007	0.34845026743558033	2.8698499999999996	47.13171442496402	11
3	234221	11.71105	0.9904512973620513	4.761329963549862	11.42145	12.411900000000001	1.8785999999999987	2.8690499999999997	0.3484199156823803	2.8701000000000008	47.61329963549866	11
4	291623	14.581150000000001	0.9874159768300189	4.750245200896984	14.29045	15.2779	1.8804499999999997	2.8678500000000007	0.3483652958492273	2.8705500000000015	47.50245200896987	11
5	349034	17.451700000000002	0.9859764356480853	4.736247294907891	17.158350000000002	18.1443	1.876999999999999	2.8629999999999995	0.3492717683629633	2.8630999999999993	47.3624729490789	11
6	406296	20.3148	1.0033038744505176	4.696742156878521	20.02135	21.02465	1.88185	2.8851499999999994	0.3467105833405567	2.884249999999998	46.96742156878523	11
7	463981	23.19905	0.9872406167116162	4.682703782236466	22.90645	23.893700000000003	1.8789499999999997	2.8662000000000027	0.34904623117331884	2.8649500000000003	46.82703782236465	11
8	521280	26.064	0.9877948357726389	4.677452824335461	25.7727	26.760450000000002	1.9003499999999995	2.8881499999999996	0.3460447089763996	2.889800000000001	46.77452824335462	11
9	579076	28.9538	0.999087989702489	4.668476819262075	28.660800000000002	29.6599	1.886800000000001	2.8858999999999995	0.3468368479467256	2.883200000000002	46.68476819262075	11
10	636740	31.837000000000003	0.9811157554651088	4.6581006795284665	31.546750000000003	32.52785	1.9029000000000025	2.884050000000002	0.3462603878116346	2.887999999999998	46.58100679528465	11
11	694500	34.725	0.9773105698995118	4.649084763863989	34.43075	35.40805	1.8928499999999957	2.8701499999999953	0.34832282559476135	2.870899999999999	46.490847638639934	11
12	751918	37.5959	0.9767265409213491	4.622926481607408	37.3009	38.27765	1.8908500000000004	2.8675500000000014	0.34791684787335786	2.8742500000000035	46.229264816074064	11
13	809403	40.470150000000004	0.9861194540005119	4.620528149169331	40.1685	41.1546	1.8884499999999989	2.8745499999999993	0.34813486744764915	2.8724500000000006	46.205281491693356	11
14	866852	43.342600000000004	0.9917211426296098	4.582555864745906	43.04305	44.03475	1.8883999999999972	2.8801500000000004	0.34734282737061506	2.878999999999998	45.825558647459076	11
15	924432	46.2216	0.987133465878357	4.5844839714449535	45.92315	46.9103	1.8921500000000009	2.879250000000006	0.3467226045802058	2.884149999999998	45.844839714449535	11
16	982115	49.10575	0.9826344923719007	4.565399057787765	48.80245	49.785050000000005	1.8969999999999985	2.879649999999998	0.3470715835140996	2.8812500000000014	45.653990577877636	11
17	1039740	51.987	0.9812244472773047	4.541218020479192	51.682050000000004	52.6633	1.8887499999999946	2.869949999999996	0.348262171762903	2.8714000000000013	45.41218020479196	11
18	1097168	54.8584	0.972505260081892	4.521940389371039	54.552	55.5245	1.8949500000000015	2.867450000000005	0.3485960294912238	2.8686500000000024	45.21940389371041	11
19	1154541	57.727050000000006	0.9669509166707867	4.510798949248887	57.4195	58.38645	1.8941000000000017	2.8610499999999988	0.3490705995287546	2.864750000000001	45.10798949248891	11
20	1211836	60.591800000000006	0.9772457531859633	4.497329047322339	60.280550000000005	61.2578	1.8853500000000025	2.8626000000000005	0.349283967865875	2.8629999999999995	44.97329047322337	11
21	1269096	63.454800000000006	0.9861217732310296	4.477428099617178	63.143100000000004	64.12925	1.876800000000003	2.8628999999999962	0.3491132523390584	2.8644000000000034	44.774280996171825	11
22	1326384	66.31920000000001	0.9566600167887636	4.46380537593074	66.00605	66.9627	1.8806000000000012	2.8372499999999974	0.35306371034653317	2.832349999999991	44.63805375930741	11
23	1383031	69.15155	0.9671054727245588	4.439318647830241	68.8433	69.8104	1.874600000000001	2.8417500000000047	0.35154945421947253	2.844549999999998	44.393186478302425	11
24	1439922	71.9961	0.9661283777321107	4.468865423616883	71.68505	72.65115	1.886250000000004	2.852400000000003	0.35097571248069503	2.8492000000000104	44.68865423616887	11
25	1496906	74.84530000000001	0.9590428019732353	4.468588731930552	74.5374	75.49645000000001	1.863049999999987	2.822099999999992	0.35391339739165917	2.8255499999999927	44.68588731930556	11
26	1553417	77.67085	0.9531387746737805	4.422123936960709	77.3595	78.31265	1.8756999999999948	2.828800000000001	0.35285192568938384	2.834050000000005	44.22123936960709	11
27	1610098	80.5049	0.9500429202452535	4.405812560779424	80.18835	81.13835	1.8764500000000055	2.82650000000001	0.3534942910671987	2.8289000000000044	44.05812560779425	11
28	1666676	83.33380000000001	0.9742185111549799	4.373265315886869	83.01480000000001	83.98905	1.861699999999999	2.835899999999995	0.35231116121758826	2.838399999999993	43.732653158868686	11
29	1723444	86.1722	0.9664300731669763	4.350793477016701	85.8507	86.81715	1.8708999999999918	2.837299999999999	0.3521064769986438	2.840050000000005	43.507934770167	11
30	1780245	89.01225000000001	0.9834234441365581	4.334931508755147	88.688	89.67145000000001	1.859499999999997	2.8429	0.350127796645776	2.856099999999998	43.34931508755149	11
31	1837367	91.86835	0.967330129144073	4.30520059590831	91.5309	92.49825	1.8687500000000057	2.836100000000002	0.35468539405547256	2.8194000000000017	43.05200595908313	11
32	1893755	94.68775000000001	0.9736001724680653	4.279016957318596	94.36705	95.34065000000001	1.8630999999999887	2.8366999999999933	0.35226772346983826	2.8387499999999903	42.79016957318598	11
33	1950530	97.5265	0.9758756480961457	4.286993061866028	97.2037	98.17960000000001	1.858549999999994	2.8344000000000023	0.35248501938667565	2.8370000000000033	42.86993061866026	11
34	2007270	100.3635	0.9727347516859532	4.265460201865423	100.03815	101.01085	1.853350000000006	2.826100000000011	0.3535192844769685	2.8286999999999978	42.65460201865423	11
35	2063844	103.1922	0.9714153044434498	4.250780344216402	102.86420000000001	103.83565	1.8610000000000042	2.8323999999999927	0.352578228294402	2.836250000000007	42.50780344216402	11
36	2120569	106.02845	0.9686258602138377	4.228473265665322	105.6966	106.66525	1.8492999999999995	2.8178999999999945	0.3544590954203879	2.8212000000000046	42.28473265665326	11
37	2176993	108.84965000000001	0.9750011041152757	4.186008883733727	108.51455	109.48955000000001	1.8490000000000038	2.8240000000000123	0.35398856616931257	2.824950000000001	41.86008883733726	11
38	2233492	111.67460000000001	0.9694127673061099	4.16314111383857	111.33855000000001	112.30795	1.8624499999999955	2.8318999999999903	0.3515618133558339	2.844449999999995	41.631411138385715	11
39	2290381	114.51905000000001	0.9725924539707369	4.168393664348251	114.17045	115.14305	1.8517500000000098	2.8243500000000097	0.3538570417551318	2.8259999999999934	41.68393664348249	11
40	2346901	117.34505	0.9639246478163171	4.130543567269676	116.99480000000001	117.95870000000001	1.8416500000000013	2.8055999999999983	0.35686246520590975	2.802199999999999	41.30543567269679	11
41	2402945	120.14725	0.9622838763414184	4.139591428896395	119.80040000000001	120.76265000000001	1.8458499999999987	2.8081499999999977	0.3552902721523468	2.814600000000013	41.395914288963986	11
42	2459237	122.96185000000001	0.9693778114473448	4.153913471546332	122.6085	123.5779	1.8257999999999868	2.7951499999999925	0.3574173025716179	2.797849999999997	41.539134715463355	11
43	2515194	125.75970000000001	0.9647962977939518	4.114081179362316	125.40365	126.36845000000001	1.8378000000000014	2.8026000000000124	0.3564363493789083	2.805550000000011	41.140811793623136	11
44	2571305	128.56525000000002	0.9803154829758453	4.119344162768172	128.2063	129.1866	1.8338500000000124	2.8141999999999996	0.35499387635563395	2.8169499999999914	41.193441627681764	11
45	2627644	131.3822	0.9748704587956193	4.0698306012931695	131.0205	131.99535	1.8401499999999942	2.815049999999985	0.3544590954203879	2.8212000000000046	40.698306012931724	11
46	2684068	134.20340000000002	0.9803867624240229	4.060950588044314	133.8355	134.8159	1.8195499999999925	2.799900000000008	0.35690067454227625	2.801899999999989	40.609505880443166	11
47	2740106	137.0053	0.9854104027738563	4.041553286768028	136.63545000000002	137.62085000000002	1.818649999999991	2.8041000000000054	0.35576427059430576	2.810849999999988	40.41553286768031	11
48	2796323	139.81615	0.9858957747858483	4.006923043225122	139.43955	140.42545	1.8382500000000164	2.824150000000003	0.3544214070529842	2.8215000000000146	40.06923043225123	11
49	2852753	142.63765	0.9631684482891811	4.009822727197758	142.2637	143.22685	1.8191500000000076	2.7822999999999922	0.35876370028880433	2.7873500000000035	40.0982272719776	11
50	2908500	145.425	0.9907068451208528	3.974507251079565	145.04600000000002	146.0367	1.7959500000000048	2.786699999999996	0.35624588090700154	2.807050000000004	39.745072510795666	11
51	2964641	148.23205000000002	0.9895303064352833	3.950322155948342	147.83265	148.8222	1.835800000000006	2.8252999999999986	0.3550127804600965	2.8168000000000006	39.50322155948342	11
52	3020977	151.04885000000002	0.9845959036533256	3.9606330811794805	150.65795	151.64255	1.8073500000000138	2.791950000000014	0.35603026257231823	2.8087500000000034	39.60633081179482	11
53	3077152	153.85760000000002	0.991362475433061	3.920518311594627	153.4499	154.44125	1.792650000000009	2.783999999999992	0.35921475654219864	2.783850000000001	39.205183115946284	11
54	3132829	156.64145000000002	1.0027961253901245	3.8961382472635435	156.2339	157.2367	1.791499999999985	2.7942999999999927	0.35733428622476454	2.79849999999999	38.96138247263542	11
55	3188799	159.43995	1.0080883420852944	3.8566472156252942	159.02825	160.03635	1.7922499999999957	2.8003500000000088	0.3567351598173511	2.803200000000004	38.566472156252956	11
56	3244863	162.24315	1.0117575299798511	3.8171926061144035	161.8286	162.84035	1.785250000000019	2.797050000000013	0.35934383815153575	2.7828499999999963	38.17192606114406	11
57	3300520	165.026	0.990571930805524	3.8522993287711103	164.62565	165.61620000000002	1.7893499999999847	2.7799499999999853	0.3578713810256603	2.7942999999999927	38.5229932877111	11
58	3356406	167.8203	1.0020364994582023	3.8706568463127056	167.40560000000002	168.4076	1.7656499999999937	2.7676999999999907	0.36023054755043094	2.7760000000000105	38.70656846312707	11
59	3411926	170.5963	1.010729713015142	3.815646407877459	170.1733	171.184	1.7843500000000176	2.7951000000000192	0.3540198959181497	2.824700000000007	38.156464078774604	11
60	3468420	173.42100000000002	1.0286279928661417	3.8067287639004803	172.9684	173.997	1.772500000000008	2.801150000000007	0.3597251699701431	2.779899999999998	38.06728763900479	11
61	3524018	176.20090000000002	1.0104209511811146	3.780704004171959	175.76950000000002	176.77995	1.7563499999999976	2.7667499999999734	0.3581982627384284	2.791749999999979	37.8070400417196	11
62	3579853	178.99265	1.0295068107518368	3.748812163285521	178.5363	179.5658	1.7749000000000024	2.8044500000000028	0.35588455105163896	2.809899999999999	37.488121632855226	11
63	3636051	181.80255	1.029589398524305	3.7408913985421464	181.3407	182.37030000000001	1.757300000000015	2.7868500000000154	0.35651894898213793	2.8049000000000035	37.408913985421485	11
64	3692149	184.60745	1.035247411813098	3.6921356061561994	184.12755	185.1628	1.7530000000000143	2.788250000000005	0.3601851351594709	2.776350000000008	36.92135606156201	11
65	3747676	187.3838	1.0603000598642742	3.687186136941662	186.91585	187.97615000000002	1.7650000000000148	2.8252999999999986	0.35023202871902487	2.8552500000000123	36.871861369416656	11
66	3804781	190.23905000000002	1.0378432459493634	3.6145597500230195	189.74110000000002	190.77895	1.7583500000000072	2.796199999999999	0.35764739543284535	2.7960499999999797	36.14559750023018	11
67	3860702	193.0351	1.0485805681407685	3.630512374233575	192.53735	193.5859	1.7567999999999984	2.8053999999999917	0.3560936526306399	2.8082500000000152	36.305123742335795	11
68	3916867	195.84335000000002	1.0443994112018729	3.583339869872532	195.34275	196.38715000000002	1.7541500000000099	2.798550000000006	0.3563220438632456	2.806449999999984	35.83339869872535	11
69	3972996	198.6498	1.058512493594247	3.5736260802661164	198.1413	199.1998	1.7360499999999774	2.7945499999999868	0.35697711776675145	2.8012999999999977	35.736260802661164	11
70	4029022	201.4511	1.0452292999556754	3.5542174977547383	200.93585000000002	201.9811	1.7475499999999897	2.7927999999999997	0.35804436169641174	2.792950000000019	35.54217497754739	11
71	4084881	204.24405000000002	1.0559894406902837	3.544709564684865	203.7286	204.7846	1.7458000000000027	2.8017499999999984	0.3574747980267414	2.797399999999982	35.447095646848666	11
72	4140829	207.04145	1.053777127938415	3.556525622114755	206.53040000000001	207.5842	1.7383999999999844	2.7922000000000082	0.358467908160519	2.789650000000023	35.56525622114757	11
73	4196622	209.83110000000002	1.0483382982468	3.5438799365499527	209.32255	210.3709	1.7256500000000017	2.774000000000001	0.35913735208030406	2.7844499999999925	35.43879936549954	11
74	4252311	212.61555	1.053599414140964	3.5305826541017282	212.09655	213.15015	1.7218000000000018	2.775350000000003	0.35605561588720197	2.8085499999999968	35.3058265410173	11
75	4308482	215.4241	1.103969929171307	3.423669121228972	214.8719	215.97590000000002	1.725449999999995	2.8293999999999926	0.35324455120279596	2.830900000000014	34.23669121228971	11
76	4365100	218.25500000000002	1.0929284527476877	3.373031101177684	217.7013	218.79425	1.7168499999999938	2.8097999999999956	0.3577113627014373	2.7955499999999915	33.73031101177686	11
77	4421011	221.05055000000002	1.1015136397124268	3.380779765396966	220.51115000000001	221.61265	1.6976000000000226	2.799150000000026	0.35369433735365796	2.827300000000008	33.80779765396967	11
78	4477557	223.87785000000002	1.1297250664678868	3.3551107020621416	223.3103	224.44	1.710300000000018	2.840049999999991	0.3518153672952437	2.842399999999998	33.55110702062141	11
79	4534405	226.72025000000002	1.1038658374808263	3.350136324138436	226.15035	227.2542	1.7078000000000202	2.811700000000002	0.35230495516919513	2.8384499999999946	33.50136324138437	11
80	4591174	229.55870000000002	1.1087556785796304	3.26636180006971	228.96200000000002	230.07075	1.685450000000003	2.7941999999999894	0.35539760106619295	2.813749999999999	32.6636180006971	11
81	4647449	232.37245000000001	1.1210905681630132	3.2681307835431177	231.7562	232.87730000000002	1.6856500000000096	2.8067000000000064	0.35756427217792563	2.796699999999987	32.6813078354312	11
82	4703383	235.16915	1.119229821839044	3.179222090509878	234.5629	235.68215	1.7040999999999826	2.823299999999989	0.3525285107433039	2.83665000000002	31.792220905098787	11
83	4760116	238.00580000000002	1.1440432532252744	3.186320726130532	237.38625000000002	238.5303	1.6945499999999925	2.838600000000014	0.35172256124369344	2.84314999999998	31.863207261305334	11
84	4816979	240.84895	1.1385873672646472	3.1838655838338745	240.22485	241.3634	1.679949999999991	2.8185499999999877	0.35423935953523544	2.82295000000002	31.83865583833876	11
85	4873438	243.67190000000002	1.1575396441461054	3.130161934903626	243.04335	244.20090000000002	1.6920500000000231	2.849550000000022	0.3475299310153109	2.877449999999982	31.301619349036272	11
86	4930987	246.54935	1.1510805239256938	3.109069028078384	245.89295	247.04405	1.6792000000000087	2.830299999999994	0.3539384501035252	2.8253500000000145	31.090690280783857	11
87	4987494	249.37470000000002	1.1586635482683312	3.0437892213999653	248.72320000000002	249.88185000000001	1.6912499999999966	2.849899999999991	0.35422053770677847	2.8230999999999824	30.437892213999675	11
88	5043956	252.1978	1.148100612818962	3.073331872165685	251.57315	252.72125000000003	1.681100000000015	2.8292000000000144	0.35380070406339825	2.8264500000000226	30.73331872165685	11
89	5100485	255.02425000000002	1.164859735712735	3.0393657739259083	254.40235	255.5672	1.6622000000000128	2.8270499999999856	0.34913763005376586	2.864200000000011	30.3936577392591	11
90	5157769	257.88845000000003	1.169808064993238	3.035137247465432	257.2294	258.3992	1.6792499999999677	2.849049999999977	0.34853528048376814	2.8691499999999905	30.35137247465434	11
91	5215152	260.7576	1.1967782107586973	3.027265346225832	260.0784	261.27520000000004	1.6424000000000092	2.839150000000018	0.3508710373502207	2.85005000000001	30.27265346225834	11
92	5272153	263.60765000000004	1.1989965911712963	2.8977014201318774	262.91755	264.11655	1.648649999999975	2.8476499999999874	0.3501707082202573	2.8557500000000005	28.97701420131877	11
93	5329268	266.46340000000004	1.2076684758615215	2.90453671818565	265.7652	266.97285	1.653250000000014	2.860900000000015	0.3491193464485832	2.8643500000000017	29.045367181856495	11
94	5386555	269.32775000000004	1.218503440937819	2.8246817992774673	268.6261	269.8446	1.6508499999999913	2.869349999999997	0.3458831260916958	2.891149999999982	28.246817992774687	11
95	5444378	272.2189	1.2118973945837004	2.864159426334002	271.4955	272.70735	1.63900000000001	2.850900000000024	0.3470294280955035	2.8815999999999913	28.641594263340036	11
96	5502010	275.1005	1.2555770331681242	2.7330608040026547	274.3464	275.60195	1.6394000000000233	2.894999999999982	0.34625439310260997	2.888050000000021	27.33060804002656	11
97	5559771	277.98855000000003	1.2563136404783932	2.69122146070087	277.24135	278.49765	1.6350999999999658	2.891399999999976	0.3414775734603632	2.928449999999998	26.912214607008696	11
98	5618340	280.91700000000003	1.2930047099907418	2.6576963167658008	280.13280000000003	281.42580000000004	1.640450000000044	2.9334500000000503	0.3405298644691141	2.9365999999999985	26.576963167658015	11
99	5677072	283.85360000000003	1.295435404917784	2.66858467722421	283.06620000000004	284.36165	1.6265999999999963	2.9219999999999686	0.3368364322285113	2.9687999999999874	26.6858467722421	11
100	5736448	286.8224	1.3069645650173538	2.567731156189563	285.9882	287.2952	1.6110499999999774	2.9180000000000064	0.340674876931204	2.9353499999999717	25.677311561895635	11
101	5795155	289.75775	1.3200625959885308	2.5787734491593177	288.90625	290.22630000000004	1.6265500000000088	2.9465999999999894	0.3417167851284854	2.926400000000001	25.787734491593184	11
102	5853683	292.68415	1.3362748899365775	2.5273016858425024	291.85285	293.1891	1.6152500000000032	2.9515499999999975	0.33272334054233454	3.0055000000000405	25.273016858425045	11
103	5913793	295.68965000000003	1.3580555869823787	2.4360093104429303	294.80435	296.1624	1.597500000000025	2.9555500000000166	0.33828927115576474	2.9560500000000047	24.360093104429307	11
104	5972914	298.64570000000003	1.4067881641555577	2.326373703849793	297.75995	299.16675000000004	1.5793000000000461	2.9861000000000217	0.33499154146358073	2.985149999999976	23.263737038497922	11
105	6032617	301.63085	1.4032171893798746	2.3468369524837023	300.74605	302.14925	1.60775000000001	3.0109999999999673	0.3288013546615788	3.041350000000022	23.46836952483704	11
106	6093444	304.67220000000003	1.417403524380317	2.2638632463278867	303.757	305.1744	1.5857000000000312	3.0031000000000176	0.329788111138596	3.0322499999999764	22.63863246327886	11
107	6154089	307.70445	1.4592407101599034	2.215926879282833	306.7601	308.21935	1.5763499999999908	3.0355500000000006	0.33044196612969795	3.026250000000005	22.159268792828335	11
108	6214614	310.7307	1.5025614178970923	2.0508207343286458	309.79565	311.2982	1.60065000000003	3.1032000000000153	0.320066573847361	3.124349999999993	20.50820734328646	11
109	6277101	313.85505	1.4044454234129284	2.434855078333527	312.8989	314.30335	1.5800499999999715	2.9844999999999686	0.3326679973386529	3.006000000000028	24.348550783335277	11
110	6337221	316.86105000000003	1.5288117754086388	1.9467010533044053	315.88335	317.41215	1.5445500000000152	3.073350000000005	0.31890297377023313	3.135749999999973	19.467010533044046	11
111	6399936	319.9968	1.5135526761035902	2.159334035683912	318.95675	320.4703	1.581450000000018	3.0950000000000273	0.3220560055393627	3.1050500000000056	21.593340356839136	11
112	6462037	323.10185	1.5453774228528143	1.9073733542330693	322.05175	323.5971	1.5799000000000092	3.1252999999999815	0.31839528774973874	3.1407500000000255	19.073733542330693	11
113	6524852	326.24260000000004	1.5594467844550033	2.1779165839979164	325.17705	326.73650000000004	1.5889999999999986	3.1484499999999684	0.30956877070241157	3.2302999999999997	21.779165839979186	11
114	6589458	329.47290000000004	1.6531810207226314	1.704715244538411	328.32545	329.97865	1.5581999999999994	3.2113500000000386	0.3203998590240666	3.1210999999999554	17.04715244538412	11
115	6651880	332.594	1.5488404467132875	2.1463702687520403	331.53685	333.08570000000003	1.562849999999969	3.111699999999985	0.31555197929978746	3.169050000000027	21.463702687520396	11
116	6715261	335.76305	1.8324672938489357	1.3143445508922635	334.64855	336.481	1.533050000000003	3.3655499999999847	0.3029430921401414	3.3009500000000007	13.143445508922639	11
117	6781280	339.064	1.5459744146400598	2.1943443093955928	338.01410000000004	339.56005	4.829800000000034	6.375800000000027	0.16357643517874898	6.1133499999999685	21.943443093955945	11
118	6903547	345.17735	1.328725279345503	2.856261525787545	344.3899	345.71860000000004	4.7579000000000065	6.08665000000002	0.1638565272247611	6.102900000000034	28.562615257875443	11
119	7025605	351.28025	1.3549611614915078	2.7336118349039076	350.47655000000003	351.8315	4.746449999999982	6.1013999999999555	0.16536305458634412	6.047300000000007	27.336118349039076	11
120	7146551	357.32755000000003	1.3477205149736722	2.8053733501365627	356.57795000000004	357.92565	4.694099999999992	6.041850000000011	0.1658388543851943	6.029949999999985	28.053733501365627	11
121	7267150	363.3575	1.3564904168654235	2.744345998762384	362.61975	363.97625	4.652850000000001	6.009299999999996	0.16611019750502445	6.0201000000000136	27.44345998762386	11
122	7387552	369.37760000000003	1.3910463707376273	2.623043051521133	368.62905	370.0201	4.563300000000027	5.954350000000034	0.1651200422707311	6.05619999999999	26.23043051521133	11
123	7508676	375.4338	1.4849898920495994	2.334902921068988	374.58340000000004	376.0684	4.6259000000000015	6.110849999999971	0.16400970937479534	6.097199999999987	23.3490292106899	11
124	7630620	381.531	1.4964585822026246	2.418657394450012	380.6943	382.19075000000004	4.581449999999961	6.077949999999987	0.16176387327418176	6.181849999999996	24.186573944500115	11
125	7754257	387.71285	1.5512722374099308	2.217431761638707	386.77225000000004	388.3235	4.548699999999997	6.100000000000023	0.1617311704484799	6.1831000000000245	22.17431761638706	11
126	7877919	393.89595	1.6535091570850462	2.0715881231709794	392.8722	394.52570000000003	4.555299999999988	6.2087999999999965	0.15846102651052982	6.310699999999997	20.7158812317098	11
127	8004133	400.20665	1.928375961918803	1.2462811333071144	399.081	401.0094	4.453149999999994	6.381500000000017	0.1586306997993325	6.303949999999986	12.462811333071148	11
128	8130212	406.5106	1.684996659964882	2.0728497380895767	405.46255	407.14755	7.128799999999956	8.813799999999958	0.11884388667046966	8.4144	20.728497380895767	11
129	8298500	414.925	1.3748704466846773	2.680935569034496	414.2763	415.6512	7.397199999999998	8.772050000000036	0.113807721853928	8.786749999999984	26.80935569034496	11
130	8474235	423.71175	1.4156849710470998	2.4962665936680537	423.04835	424.46405000000004	7.096300000000042	8.511950000000013	0.11695290891122673	8.550450000000012	24.962665936680548	11
131	8645244	432.2622	1.4408412226366811	2.280083084650247	431.56035	433.00120000000004	7.22705000000002	8.667899999999975	0.11494517115335934	8.699800000000039	22.80083084650247	11
132	8819240	440.96200000000005	1.4880408506008798	2.051835685741654	440.22825	441.71630000000005	7.067949999999996	8.555999999999983	0.11480529022777379	8.710399999999993	20.518356857416535	11
133	8993448	449.67240000000004	1.6462801184236073	1.392351024521533	448.7842	450.4305	7.211950000000002	8.85820000000001	0.11354862151973462	8.80680000000001	13.923510245215333	11
134	9169584	458.47920000000005	1.569330114362575	1.5925554482632496	457.6424	459.21175	7.1962500000000205	8.765550000000019	0.11586814205434239	8.630499999999984	15.925554482632506	11
135	9342194	467.10970000000003	1.6025790191286244	1.0646208311217933	466.40795	468.01055	15.748299999999972	17.35084999999998	0.05773822068125329	17.319549999999992	10.646208311217933	11
136	9688585	484.42925	1.4959816839314066	1.2695058396435712	483.75885	485.25485000000003	27.026749999999993	28.52275000000003	0.035158838844188293	28.44235000000003	12.69505839643572	11
137	10257432	512.8716000000001	1.6196454651784153	1.0542375032403015	512.28155	513.9012					10.542375032403022	11
0	59434	2.9717000000000002	1.454827016252909	1.7610596784324528	2.5998	4.0546	1.5531500000000005	3.008	0.3408839119837739	2.9335500000000003	17.610596784324528	12
1	118105	5.9052500000000006	1.039601239443369	4.253909885714208	5.60775	6.64735	1.7694	2.809	0.3573087504912995	2.7987	42.539098857142065	12
2	174079	8.70395	1.032038510515356	4.569829428888745	8.41675	9.4488	1.8009000000000004	2.8329000000000004	0.3527150238964428	2.8351500000000005	45.69829428888748	12
3	230782	11.539100000000001	1.018493578475171	4.616717672918803	11.24965	12.26815	1.796850000000001	2.8153000000000006	0.35663974036626916	2.8039499999999986	46.16717672918801	12
4	286861	14.34305	1.0261380875125266	4.613987349178842	14.064950000000001	15.0911	1.827399999999999	2.8534999999999986	0.3502136303144917	2.8554000000000013	46.13987349178842	12
5	343969	17.19845	1.0225449114279734	4.596034959499711	16.91845	17.941000000000003	1.82245	2.8450000000000024	0.3503179135065072	2.8545499999999997	45.96034959499713	12
6	401060	20.053	1.0248971709034116	4.574594421158963	19.7635	20.7884	1.840399999999999	2.8652999999999977	0.3500726400728153	2.8565499999999986	45.745944211589666	12
7	458191	22.90955	1.0350733778924304	4.55901089168848	22.62875	23.66385	1.8546499999999995	2.8897000000000013	0.3468909895065474	2.8827500000000015	45.59010891688481	12
8	515846	25.7923	1.033736662494595	4.559647311143117	25.5185	26.55225	1.8514499999999998	2.885200000000001	0.3460986034921349	2.8893500000000003	45.59647311143121	12
9	573633	28.68165	1.007220113587228	4.540025647592998	28.4037	29.4109	1.8504000000000005	2.8576499999999996	0.35019523384286727	2.855550000000001	45.400256475929964	12
10	630744	31.537200000000002	0.9991338641063718	4.534602797689409	31.261300000000002	32.26045	1.857050000000001	2.856150000000003	0.34946706272933736	2.861500000000003	45.34602797689411	12
11	687974	34.398700000000005	1.0187286521227623	4.523867323291107	34.1175	35.1362	1.864600000000003	2.88335	0.34621243595069967	2.888399999999997	45.23867323291107	12
12	745742	37.2871	1.0312121229203186	4.505565873416252	37.00085	38.032050000000005	1.8603499999999968	2.891549999999995	0.3458532198934775	2.8913999999999977	45.05565873416251	12
13	803570	40.1785	1.0345183429613303	4.490231828160816	39.8924	40.9269	1.8669999999999973	2.9015500000000003	0.34444157409799364	2.90325	44.90231828160819	12
14	861635	43.08175	1.0330921513633513	4.4892783604377655	42.7939	43.827000000000005	1.8753499999999974	2.9084000000000003	0.3450477028449182	2.898150000000001	44.8927836043777	12
15	919598	45.9799	1.007213177677046	4.488130077765369	45.7023	46.709500000000006	1.8675499999999943	2.874749999999999	0.3468609087755807	2.8830000000000027	44.881300777653706	12
16	977258	48.8629	1.0069354093110248	4.463241019040943	48.57705	49.584	1.8780000000000001	2.884900000000002	0.3468849729429726	2.882799999999996	44.63241019040943	12
17	1034914	51.7457	1.0029394889232819	4.445389059166843	51.46195	52.4649	1.8813500000000047	2.884300000000003	0.3465183568099514	2.885850000000005	44.45389059166844	12
18	1092631	54.631550000000004	1.010711198912654	4.435239479583103	54.3463	55.357	1.876100000000001	2.886800000000001	0.3463443355383927	2.887299999999996	44.35239479583107	12
19	1150377	57.51885	1.017057577772974	4.428458240535676	57.233050000000006	58.2501	1.8730499999999992	2.890099999999997	0.34566194262011746	2.8930000000000007	44.28458240535675	12
20	1208237	60.41185	1.003573801747989	4.387931151695433	60.123200000000004	61.12675	1.8656500000000023	2.869250000000001	0.3486021055567175	2.8686000000000007	43.87931151695437	12
21	1265609	63.28045	1.0015490088970518	4.39281216824515	62.9924	63.993950000000005	1.8811999999999998	2.8827500000000015	0.3468909895065474	2.8827500000000015	43.92812168245149	12
22	1323264	66.1632	0.9873776689927094	4.383314021625516	65.87515	66.86255	1.8867000000000047	2.874049999999997	0.34820760137193857	2.871849999999995	43.8331402162552	12
23	1380701	69.03505	0.9782562166855322	4.3833683374922	68.74925	69.7275	1.8928499999999957	2.8710999999999984	0.3482257896019774	2.871700000000004	43.83368337492199	12
24	1438135	71.90675	0.980092163664708	4.407063329923439	71.6203	72.60040000000001	1.8738000000000028	2.85390000000001	0.3503792855766366	2.854050000000001	44.07063329923443	12
25	1495216	74.7608	0.9775509771773941	4.380534912973431	74.47420000000001	75.45175	1.8827500000000015	2.860299999999995	0.34927176836296286	2.863100000000003	43.80534912973432	12
26	1552478	77.6239	0.9714676453446155	4.381286018973192	77.3345	78.30595000000001	1.9024499999999875	2.873899999999992	0.34759637109388675	2.876899999999992	43.81286018973195	12
27	1610016	80.5008	0.9929445806081174	4.35656391494058	80.2084	81.20135	1.9034499999999923	2.8964	0.3458113599031726	2.891750000000002	43.565639149405825	12
28	1667851	83.39255	0.9873922575780774	4.34502396001659	83.10485	84.09225	1.8987999999999943	2.8862000000000023	0.3457754879756577	2.8920499999999976	43.45023960016589	12
29	1725692	86.2846	0.996342745115026	4.326827006120936	85.99105	86.98740000000001	1.8971499999999963	2.893500000000003	0.3458950900191963	2.891050000000007	43.26827006120938	12
30	1783513	89.17565	1.0059569851952024	4.3241022355370475	88.88455	89.8905	1.8979999999999961	2.9039999999999964	0.34404458817862826	2.9065999999999974	43.24102235537049	12
31	1841645	92.08225	0.9858938256547437	4.3054243209671625	91.78855	92.77445	1.9040000000000106	2.8899000000000115	0.346320346320346	2.887500000000003	43.05424320967167	12
32	1899395	94.96975	0.9921008357965155	4.288488229306033	94.67845	95.67055	1.896950000000004	2.8890499999999975	0.3445661911653236	2.9021999999999935	42.88488229306036	12
33	1957439	97.87195	0.9883968267797959	4.258232191303691	97.56750000000001	98.55585	1.8985500000000002	2.886949999999999	0.34664448141985427	2.8848000000000127	42.582321913036935	12
34	2015135	100.75675000000001	0.9806486959123868	4.269255245526068	100.4544	101.43505	1.8978500000000054	2.8785000000000025	0.34681880451558167	2.883349999999993	42.69255245526072	12
35	2072802	103.6401	0.9846793066972751	4.2401038834350615	103.33295000000001	104.3176	1.9035500000000098	2.8882499999999993	0.3482803656943836	2.8712500000000034	42.40103883435066	12
36	2130227	106.51135000000001	0.994419451264036	4.211943362849013	106.22120000000001	107.21560000000001	1.900350000000003	2.8948000000000036	0.3437843784378439	2.9087999999999994	42.11943362849013	12
37	2188403	109.42015	0.9971825971154263	4.213035134568891	109.11595000000001	110.11315	1.903950000000009	2.9010999999999996	0.34651235316539125	2.8858999999999924	42.1303513456889	12
38	2246121	112.30605	0.988689313154202	4.191744923966155	112.01705000000001	113.00575	1.8857	2.8743499999999926	0.34572169403629927	2.8925000000000125	41.91744923966156	12
39	2303971	115.19855000000001	0.9954592719379347	4.153956208477091	114.89145	115.88690000000001	1.8793000000000006	2.874750000000006	0.3454708768050857	2.894599999999997	41.53956208477089	12
40	2361863	118.09315000000001	0.9896370443020714	4.146734233871278	117.76615000000001	118.75580000000001	1.9039499999999947	2.8935499999999905	0.3471619510501652	2.880499999999998	41.46734233871277	12
41	2419473	120.97365	0.984914132114267	4.1448097221303755	120.6597	121.64465000000001	1.894049999999993	2.8789500000000032	0.3455365318498307	2.894049999999993	41.44809722130378	12
42	2477354	123.8677	0.9950559295626823	4.125923229696653	123.5387	124.53375000000001	1.892949999999999	2.8880000000000052	0.347542009140354	2.877350000000007	41.259232296966566	12
43	2534901	126.74505	0.987573275706824	4.092406141038467	126.42665000000001	127.41425000000001	1.9137999999999948	2.9013499999999937	0.3430649421935569	2.914900000000003	40.92406141038467	12
44	2593199	129.65995	0.9905156244481216	4.1095861190762335	129.32805000000002	130.31855000000002	1.9059500000000185	2.8964500000000157	0.34483947722335223	2.8999000000000024	41.09586119076235	12
45	2651197	132.55985	0.9887249028391903	4.074823434011577	132.22445000000002	133.2132	1.8792499999999848	2.867949999999979	0.34886966229416705	2.8663999999999987	40.74823434011576	12
46	2708525	135.42625	0.9833106437913841	4.029484827798569	135.0924	136.0757	1.8732499999999845	2.8565499999999986	0.351734932554826	2.843050000000005	40.29484827798572	12
47	2765386	138.26930000000002	0.9878996140154778	4.010593409317217	137.94895	138.93685	1.869150000000019	2.857050000000015	0.3498521874508019	2.8583500000000015	40.10593409317217	12
48	2822553	141.12765000000002	0.9920534166967496	4.005895227910166	140.806	141.79805000000002	1.8766499999999837	2.86869999999999	0.3486264119369708	2.86839999999998	40.05895227910166	12
49	2879921	143.99605	0.9774517370405374	4.0289265809051855	143.6747	144.65215	1.8780500000000018	2.8555000000000064	0.3467526613266743	2.8839000000000112	40.2892658090519	12
50	2937599	146.87995	0.9865377120164224	4.0319488088361055	146.5302	147.51675	1.8535500000000127	2.8401000000000067	0.35326950930865064	2.8307000000000073	40.31948808836104	12
51	2994213	149.71065000000002	0.9713914710541256	3.9991093569593446	149.37030000000001	150.3417	1.855099999999993	2.8264999999999816	0.35051437985243433	2.8529499999999928	39.99109356959346	12
52	3051272	152.5636	0.9909837075554766	3.956546289709358	152.19685	153.1878	1.8713999999999942	2.862400000000008	0.35187107443832616	2.841949999999997	39.56546289709359	12
53	3108111	155.40555	1.0003175411052536	3.9507590005803337	155.0592	156.0595	1.8642499999999984	2.8645500000000084	0.3488149013725867	2.8668499999999995	39.50759000580332	12
54	3165448	158.2724	1.0104290061962093	3.9328122464014896	157.92375	158.9342	1.861249999999984	2.8716499999999883	0.3473669584549103	2.8788000000000125	39.328122464014896	12
55	3223024	161.15120000000002	1.014585235345643	3.894615691893968	160.79545000000002	161.81	1.8499999999999943	2.864599999999996	0.3489487917648096	2.8657499999999914	38.946156918939685	12
56	3280339	164.01695	1.0165792168144603	3.889488556360895	163.66005	164.6766	1.8652999999999906	2.8819000000000017	0.34660242968303084	2.88515000000001	38.89488556360896	12
57	3338042	166.90210000000002	1.0158319817668526	3.879225526187305	166.54195	167.55780000000001	1.8440999999999974	2.8599499999999978	0.34815910871268413	2.8722499999999798	38.79225526187306	12
58	3395487	169.77435	1.0295615614220035	3.8401319563679053	169.4019	170.43145	1.8458000000000254	2.875350000000026	0.34716797722578113	2.880449999999996	38.40131956367904	12
59	3453096	172.6548	1.0150345616000471	3.7965535153507517	172.27720000000002	173.29225	1.848150000000004	2.8631999999999778	0.3481288076588335	2.8725000000000023	37.9655351535075	12
60	3510546	175.5273	1.0096083874430741	3.7871504288234235	175.1404	176.15	1.8560999999999979	2.865700000000004	0.3496748024337358	2.859800000000007	37.87150428823428	12
61	3567742	178.3871	1.0166552955135704	3.7830488331119057	178.00615000000002	179.02280000000002	1.8485500000000172	2.8652000000000157	0.3472764841728749	2.8795499999999947	37.830488331119064	12
62	3625333	181.26665	1.0504559306570795	3.7553934640179776	180.87130000000002	181.92175	1.8333499999999958	2.8837999999999795	0.345357531384364	2.8955500000000143	37.55393464017976	12
63	3683244	184.1622	1.0357033059799812	3.707929903314998	183.75515000000001	184.79085	1.8410499999999956	2.8767500000000155	0.34758428919012746	2.8770000000000095	37.07929903314996	12
64	3740784	187.03920000000002	1.0372617451324129	3.689894105893444	186.63185000000001	187.66910000000001	1.851399999999984	2.888649999999984	0.3452383007370849	2.8965499999999906	36.898941058934454	12
65	3798715	189.93575	1.0386043447884032	3.6805555038813296	189.52055000000001	190.55915000000002	1.8228500000000167	2.861450000000019	0.3487966515521463	2.8669999999999902	36.805555038813274	12
66	3856055	192.80275	1.0324687856540782	3.6428143242211917	192.38195000000002	193.41445000000002	1.8271500000000174	2.8596000000000004	0.3493754913092825	2.8622500000000173	36.42814324221193	12
67	3913300	195.66500000000002	1.0472781891754364	3.637219810807373	195.24155000000002	196.28885	1.8128499999999974	2.8600999999999885	0.3475842891901309	2.876999999999981	36.372198108073746	12
68	3970840	198.542	1.0607744977753144	3.595725372532023	198.10170000000002	199.16245	1.8088500000000067	2.869650000000007	0.3479047436811775	2.874350000000021	35.95725372532024	12
69	4028327	201.41635000000002	1.062396966539859	3.5843702369184314	200.9713	202.0337	1.8133499999999856	2.8757499999999823	0.34876623942802526	2.8672499999999843	35.84370236918429	12
70	4085672	204.2836	1.0466536981472747	3.5769557586328133	203.84705	204.89370000000002	1.8132999999999981	2.859950000000026	0.34904013961605473	2.865000000000009	35.769557586328176	12
71	4142972	207.14860000000002	1.0562601917293621	3.5605473367780434	206.70700000000002	207.76330000000002	1.8082500000000152	2.8644999999999925	0.35013392622678396	2.856049999999982	35.605473367780434	12
72	4200093	210.00465	1.062092501089815	3.5745581750153548	209.57150000000001	210.6336	1.8018500000000017	2.8639499999999884	0.34567389125099074	2.892900000000026	35.74558175015357	12
73	4257951	212.89755000000002	1.0691473370957654	3.5660878880665763	212.43550000000002	213.50465	1.7994500000000073	2.868600000000015	0.3474212656556728	2.8783499999999833	35.660878880665784	12
74	4315518	215.7759	1.0917040697829798	3.519440887618071	215.3041	216.3958	1.7834499999999878	2.8751499999999908	0.34625439310261336	2.8880499999999927	35.1944088761807	12
75	4373279	218.66395	1.0604292016216088	3.508805677588178	218.1792	219.23965	1.7880999999999858	2.8485000000000014	0.3485413544317029	2.869100000000003	35.0880567758818	12
76	4430661	221.53305	1.0928593838388567	3.4367031091810425	221.02775	222.12060000000002	1.7896000000000072	2.8824500000000057	0.34664448141985427	2.8848000000000127	34.367031091810446	12
77	4488357	224.41785000000002	1.0916740152235143	3.4309255270376724	223.91015000000002	225.00185000000002	1.8001000000000147	2.891750000000002	0.3460806367883719	2.889499999999998	34.30925527037674	12
78	4546147	227.30735	1.1010682402678766	3.380232826616748	226.80195	227.90300000000002	1.794150000000002	2.8952500000000043	0.34302963776070267	2.9151999999999987	33.80232826616749	12
79	4604451	230.22255	1.1096550753954333	3.384483035007232	229.69715000000002	230.8068	1.7903499999999894	2.8999999999999773	0.3448573152857991	2.8997500000000116	33.844830350072314	12
80	4662446	233.12230000000002	1.1132887064661832	3.3168908683834495	232.59715	233.71045	1.7706000000000017	2.883850000000024	0.3439026067817617	2.9077999999999804	33.168908683834516	12
81	4720602	236.0301	1.1196644782893361	3.310750494881116	235.48100000000002	236.60065	1.7811000000000092	2.900749999999988	0.3438021075069197	2.9086499999999944	33.10750494881118	12
82	4778775	238.93875	1.1149860802040437	3.279409776628114	238.3818	239.49675000000002	1.7497999999999934	2.8648000000000025	0.3496992586375716	2.8596000000000004	32.70384257042893	12
83	4835967	241.79835	1.1607441312334967	3.2135947403254512	241.2466	242.40735	1.7556500000000028	2.91640000000001	0.3377066342468294	2.9611500000000035	32.13594740325451	12
84	4895190	244.7595	1.158618268106412	3.189354358734132	244.163	245.32160000000002	1.7667000000000144	2.925299999999993	0.3440149990539564	2.90685000000002	31.893543587341334	12
85	4953327	247.66635000000002	1.1502197993460577	3.231675094380684	247.08825000000002	248.23850000000002	1.743850000000009	2.894049999999993	0.34255960537133584	2.9191999999999894	32.31675094380684	12
86	5011711	250.58555	1.1684319522758015	3.1425793960106425	249.9823	251.15075000000002	1.726399999999984	2.894849999999991	0.34258894465475653	2.9189499999999953	31.425793960106436	12
87	5070090	253.5045	1.1949150200720877	3.076058166390766	252.87715	254.0721	1.7401499999999999	2.935050000000018	0.3416642465449201	2.9268500000000017	30.760581663907658	12
88	5128627	256.43135	1.1840989498930052	3.0913154512964134	255.81225	256.99635	1.7063499999999863	2.890449999999987	0.34112811066196097	2.931449999999984	30.913154512964127	12
89	5187256	259.3628	1.2240298366217874	3.015719782219815	258.70265	259.92670000000004	1.7442500000000223	2.968250000000012	0.33725675356648943	2.9651000000000063	30.15719782219815	12
90	5246558	262.3279	1.2047071918249597	3.0066433490607167	261.67095	262.87565	1.7273500000000013	2.932050000000004	0.3389600705036952	2.9501999999999953	30.06643349060718	12
91	5305562	265.2781	1.221360286888294	2.9538077856965863	264.603	265.82435000000004	1.7254500000000235	2.946799999999996	0.3377978955191103	2.9603500000000054	29.538077856965863	12
92	5364769	268.23845	1.2308260801662225	2.912643999749193	267.54975	268.7806	1.7196500000000015	2.9504499999999894	0.3394605971111895	2.945850000000007	29.126439997491936	12
93	5423686	271.1843	1.2427131951107644	2.9358181977859275	270.50025	271.74295	1.699549999999988	2.9422500000000014	0.3335112059765204	2.9984000000000037	29.35818197785929	12
94	5483654	274.1827	1.2700882548337802	2.785734630759716	273.4425	274.7126	1.7115499999999884	2.981650000000002	0.3360949132034896	2.9753499999999917	27.85734630759716	12
95	5543161	277.15805	1.2672646052877885	2.779654696335786	276.4241	277.69135	1.7117000000000075	2.9789499999999975	0.33414084036421343	2.992750000000001	27.796546963357876	12
96	5603016	280.1508	1.2861065110638739	2.8127226813787374	279.4031	280.6892	1.6818499999999972	2.9679500000000303	0.3318730917297244	3.0131999999999834	28.12722681378738	12
97	5663280	283.164	1.3262792134982535	2.6284592357083056	282.37100000000004	283.69730000000004	1.6835999999999558	3.009899999999959	0.3296739524610102	3.033300000000054	26.28459235708305	12
98	5723946	286.19730000000004	1.3128358355862555	2.6572681079266367	285.3809	286.69375	1.6920999999999822	3.004950000000008	0.3349298322001595	2.9856999999999516	26.57268107926639	12
99	5783660	289.183	1.3485856278547552	2.6246201390616513	288.3859	289.7345	1.678799999999967	3.0274	0.3291639236339685	3.038000000000011	26.246201390616505	12
100	5844420	292.221	1.3267031728258356	2.589074948112355	291.4133	292.74	1.6637499999999932	2.99045000000001	0.32748767827610165	3.05355000000003	25.89074948112354	12
101	5905491	295.27455000000003	1.414293127295142	2.371386590199563	294.40375	295.81805	1.6502999999999588	3.0645999999999844	0.31964200095892864	3.128499999999974	23.71386590199562	12
102	5968061	298.40305	1.4128684766327497	2.413464848533458	297.4683	298.88115	1.6590000000000487	3.0718500000000404	0.3289744222386681	3.0397500000000264	24.134648485334594	12
103	6028856	301.44280000000003	1.4252958702270409	2.3102957806314315	300.54015000000004	301.96545000000003	1.6474999999999795	3.0727999999999724	0.3242699871913372	3.083849999999984	23.102957806314322	12
104	6090533	304.52665	1.4566320359475446	2.3026334053303508	303.613	305.06960000000004	1.6492999999999824	3.105950000000007	0.317712470214458	3.1474999999999795	23.026334053303522	12
105	6153483	307.67415	1.46208572333809	2.201706337276086	306.71895	308.18105	1.603399999999965	3.065499999999986	0.3246331645240881	3.0803999999999974	22.017063372760862	12
106	6215091	310.75455	1.5363462157621048	2.09086698945384	309.78445	311.32075000000003	1.6560999999999808	3.192450000000008	0.3125537201706531	3.199450000000013	20.90866989453842	12
107	6279080	313.954	1.4658845099029598	2.3145751057344697	312.9769	314.44280000000003	1.6222500000000082	3.0881499999999846	0.3214607175003232	3.1107999999999834	23.145751057344718	12
108	6341296	317.0648	1.5604855705479626	1.884239796515569	316.06505000000004	317.6255	1.6168499999999995	3.17734999999999	0.3135484275546355	3.189300000000003	18.842397965155712	12
109	6405082	320.2541	1.5425688408854419	2.145646263287933	319.24240000000003	320.78495000000004	1.634399999999971	3.177000000000021	0.30936765251824877	3.232400000000041	21.456462632879322	12
110	6469730	323.48650000000004	1.6101079587449787	1.8463386202795533	322.41935	324.02945	1.586749999999995	3.1968499999999835	0.30114585999728966	3.3206500000000005	18.166512986255963	12
111	6536143	326.80715000000004	1.6602148154278287	1.9581603020865401	325.61625000000004	327.27645	1.5873000000000275	3.2475500000000466	0.32270556344391554	3.098799999999983	19.581603020865398	12
112	6598119	329.90595	1.6889369258297142	1.6934248455830598	328.86375000000004	330.5527	1.5842000000000098	3.273149999999987	0.29658189367538934	3.37175000000002	16.841290698535918	12
113	6665554	333.27770000000004	1.6622924427238295	1.9293342232748572	332.13695	333.79920000000004	1.549599999999998	3.211900000000014	0.31866923726518426	3.1380499999999643	19.29334223274858	12
114	6728315	336.41575	1.7036164477238431	1.529266162328014	335.34880000000004	337.05245	1.5699500000000057	3.27355	0.2972342354392377	3.364350000000002	15.168721178360617	12
115	6795602	339.7801	1.6681504154494033	1.9464428321592706	338.6224	340.29055	4.934950000000015	6.6030999999999835	0.1514807240778614	6.601499999999986	19.46442832159272	12
116	6927632	346.3816	1.6980666980398353	2.3173079082139836	345.2255	346.92355000000003	4.7982000000000085	6.496300000000019	0.16195774522427006	6.174450000000036	23.173079082139843	12
117	7051121	352.55605	1.4303430960127619	2.9121707345380443	351.72175000000004	353.1521	4.95395000000002	6.384299999999996	0.15321091781000315	6.526949999999999	29.12170734538044	12
118	7181660	359.083	1.6004051152282395	2.3180907441171676	358.1061	359.7065	7.1802000000000135	8.780599999999993	0.11826551791426909	8.455550000000017	23.180907441171673	12
119	7350771	367.53855000000004	1.3349580965512433	3.2474823664199377	366.8867	368.22165	7.719449999999995	9.054399999999987	0.11055648607264694	9.045149999999978	32.47482366419938	12
120	7531674	376.5837	1.3641948171827478	3.063955498175396	375.9411	377.30530000000005	9.47014999999999	10.834349999999972	0.08959770629871874	11.161000000000001	30.63955498175396	12
121	7754894	387.7447	1.6579914427240845	2.683370186462181	386.77545000000003	388.43345	9.803049999999985	11.46105	0.08974002315292588	11.14330000000001	26.659444176945705	12
122	7977760	398.88800000000003	1.3743512650810648	2.9373565112662448	398.23650000000004	399.61085	6.766249999999957	8.140600000000006	0.11955644558687313	8.36424999999997	29.37356511266246	12
123	8145045	407.25225	1.6626124117119239	2.0499866637803272	406.37705	408.03970000000004	7.270750000000021	8.933350000000019	0.11018676656933461	9.075500000000034	20.499866637803272	12
124	8326555	416.32775000000004	1.8344687751832884	1.8403987082824287	415.3104	417.1449	9.19765000000001	11.032100000000014	0.09223688276231051	10.841649999999959	18.403987082824298	12
125	8543388	427.1694	1.6495137793954462	2.0265528279458493	426.34255	427.99205	6.774000000000001	8.423549999999977	0.11684836587560289	8.558100000000024	20.265528279458486	12
126	8714550	435.7275	1.8583005972648972	1.1435880737671908	434.76605	436.62435	6.366750000000025	8.22505000000001	0.1234750827283057	8.098799999999983	11.156596184106071	12
127	8876526	443.8263	1.6849145995279775	1.6230342950976961	442.99115	444.67605000000003					15.947428893604602	12
0	61095	3.0547500000000003	1.3513391544832285	3.4278995913328103	2.6874000000000002	4.03875	1.8349000000000002	3.1862500000000002	0.3267546725918181	3.0603999999999996	34.27899591332812	13
1	122303	6.11515	1.1601103051734127	4.976562654489101	5.8736500000000005	7.03375	1.9636500000000003	3.1238	0.31974931653583577	3.1274500000000014	49.765626544891006	13
2	184852	9.242600000000001	1.1651508329255522	5.09722273556568	8.9974	10.162550000000001	1.9969000000000001	3.1620500000000007	0.3162805408397249	3.161749999999999	50.9722273556568	13
3	248087	12.40435	1.1736132321625308	5.1375954385556994	12.159450000000001	13.3331	2.0070500000000013	3.18065	0.31459401642180773	3.178699999999999	51.37595438555703	13
4	311661	15.58305	1.169393603828599	5.1285865834820115	15.340100000000001	16.5095	2.0242499999999986	3.193599999999998	0.3130723353630856	3.1941500000000005	51.28586583482013	13
5	375544	18.7772	1.1653302563555248	5.126631282572951	18.5337	19.69905	2.0168999999999997	3.1822000000000017	0.3144654088050315	3.1799999999999997	51.26631282572956	13
6	439144	21.9572	1.1588565593216977	5.122696816536028	21.71595	22.8748	2.0183999999999997	3.177250000000001	0.31457422378810257	3.1789000000000023	51.22696816536026	13
7	502722	25.136100000000003	1.1623593479750678	5.115019885324266	24.8932	26.05555	2.015349999999998	3.177699999999998	0.3141690229343387	3.183	51.150198853242685	13
8	566382	28.319100000000002	1.1569053332155863	5.098952174538141	28.0709	29.227800000000002	2.0290500000000016	3.185950000000002	0.3144110295389162	3.18055	50.98952174538145	13
9	629993	31.499650000000003	1.1552649557878905	5.105229848214066	31.25685	32.4121	2.014800000000001	3.17005	0.3148069446411989	3.176549999999999	51.05229848214067	13
10	693524	34.6762	1.1485567544782942	5.075397474759832	34.42685	35.575450000000004	2.014099999999999	3.1626499999999993	0.31635558367605177	3.1610000000000014	50.753974747598306	13
11	756744	37.8372	1.1549114233119764	5.074394711980744	37.5895	38.7444	2.005900000000004	3.160800000000002	0.3161255650744476	3.1632999999999996	50.74394711980749	13
12	820010	41.0005	1.1322304477257945	5.0578934521682655	40.7503	41.88255	2.0165000000000006	3.148699999999998	0.3170275496940685	3.154299999999999	50.57893452168268	13
13	883096	44.1548	1.1256204371857284	5.040311413792956	43.899	45.02465	2.018350000000005	3.143950000000004	0.3179549139931958	3.1451	50.403114137929585	13
14	945998	47.2999	1.1188078413029319	5.035113672423606	47.042950000000005	48.161750000000005	1.997099999999996	3.1158999999999963	0.32109428933806394	3.1143500000000017	50.351136724236085	13
15	1008285	50.41425	1.1148636447165103	5.013745185706732	50.1589	51.27375	1.9984000000000037	3.1133000000000024	0.320764703052076	3.1175500000000014	50.13745185706733	13
16	1070636	53.531800000000004	1.1038150082123699	5.007680953425904	53.272200000000005	54.376000000000005	1.9974500000000006	3.101300000000002	0.3229244033971649	3.0966999999999985	50.07680953425903	13
17	1132570	56.6285	1.103077883156715	4.992442605043962	56.3735	57.47655	1.984499999999997	3.087599999999995	0.3230234999596218	3.0957500000000024	49.92442605043966	13
18	1194485	59.724250000000005	1.0987660473396537	4.972086767409188	59.4611	60.559850000000004	1.9789999999999992	3.0777500000000018	0.3248387987461226	3.0784499999999966	49.720867674091856	13
19	1256054	62.8027	1.0861377296378605	4.957382268104524	62.5388	63.624950000000005	1.9829499999999953	3.069049999999997	0.32727332231513184	3.0555499999999967	49.57382268104527	13
20	1317165	65.85825	1.0894910948862089	4.951357187750823	65.60785	66.69735	2.001199999999997	3.0906999999999982	0.3221441917402223	3.104200000000006	49.513571877508255	13
21	1379249	68.96245	1.093299064713088	4.960235909819339	68.6986	69.7919	1.9710500000000053	3.0643500000000046	0.32731617105543126	3.0551499999999976	49.60235909819339	13
22	1440352	72.0176	1.107720351915178	4.897023579299784	71.7629	72.87065	1.9712499999999977	3.078950000000006	0.32310177705977394	3.094999999999999	48.970235792997826	13
23	1502252	75.1126	1.09133613992217	4.856973762752077	74.84185000000001	75.9332	1.9704499999999996	3.0617499999999893	0.32782048550213927	3.050449999999998	48.56973762752081	13
24	1563261	78.16305	1.090916426018742	4.853077585401067	77.9036	78.9945	1.970799999999997	3.061700000000002	0.32519267666092094	3.075100000000006	48.5307758540107	13
25	1624763	81.23815	1.1011638740480993	4.831893637977238	80.9653	82.0665	1.9791000000000025	3.0802500000000066	0.32394959344326024	3.0869	48.31893637977241	13
26	1686501	84.32505	1.0944389874754008	4.821772471794468	84.04555	85.14	1.96875	3.063149999999993	0.3267546725918179	3.0604000000000013	48.21772471794469	13
27	1747709	87.38545	1.094289925349143	4.794363524843547	87.1087	88.203	1.981899999999996	3.0761499999999984	0.32473858543872264	3.079399999999992	47.9436352484355	13
28	1809297	90.46485	1.095602008486318	4.798476307136241	90.1849	91.2805	1.9848500000000087	3.0804500000000132	0.32595055330106315	3.06795000000001	47.98476307136245	13
29	1870656	93.53280000000001	1.095222589105717	4.781867959070979	93.26530000000001	94.36055	1.9733499999999964	3.0685499999999877	0.32581249490918013	3.0692499999999967	47.81867959070979	13
30	1932041	96.60205	1.088805175366404	4.7502971383306445	96.3339	97.4227	1.9906000000000006	3.079400000000007	0.3245330780339786	3.0813500000000005	47.50297138330646	13
31	1993668	99.6834	1.0883921509808978	4.760883210606856	99.41325	100.50165	1.9538500000000028	3.0422499999999957	0.3285151116951383	3.043999999999997	47.608832106068604	13
32	2054548	102.7274	1.066942987694638	4.7047760933611045	102.45555	103.52245	1.9470999999999918	3.0140499999999975	0.33143860928359536	3.017150000000001	47.04776093361109	13
33	2114891	105.74455	1.0951679946344346	4.719979865637882	105.4696	106.56475	1.9684500000000043	3.0636500000000098	0.3260727794443719	3.0668000000000006	47.19979865637882	13
34	2176227	108.81135	1.073650577619439	4.706964837166829	108.53325000000001	109.60690000000001	1.9492499999999922	3.022899999999993	0.32981530343007953	3.0319999999999965	47.06964837166827	13
35	2236867	111.84335	1.0734618735360448	4.668502276282503	111.5561	112.62960000000001	1.9505999999999943	3.0240500000000026	0.33056212088656645	3.0251500000000107	46.68502276282503	13
36	2297370	114.86850000000001	1.0795909382591258	4.670044146197846	114.5802	115.6598	1.9406000000000034	3.0202000000000027	0.3308245802663151	3.022749999999988	46.70044146197845	13
37	2357825	117.89125	1.0761827801321633	4.636424058427927	117.60040000000001	118.67655	1.9526500000000055	3.0288500000000056	0.3301528607745378	3.0289000000000073	46.364240584279315	13
38	2418403	120.92015	1.089233776900382	4.629331561141832	120.62925	121.71845	1.9317999999999955	3.0210499999999882	0.32998399577620463	3.030450000000002	46.29331561141831	13
39	2479012	123.95060000000001	1.0887624837757321	4.595502950023139	123.65025	124.73905	1.9458000000000055	3.03455000000001	0.3304747269452575	3.025949999999994	45.95502950023142	13
40	2539531	126.97655	1.0707429860700854	4.627366839408637	126.68480000000001	127.75555	1.9389500000000055	3.0096500000000077	0.33075892635652576	3.0233499999999935	46.27366839408641	13
41	2599998	129.9999	1.0795816723521567	4.572789029188485	129.69445000000002	130.77405000000002	1.9277000000000157	3.007249999999999	0.332021847037534	3.0118500000000097	45.72789029188486	13
42	2660235	133.01175	1.0744366254995577	4.571528182107407	132.70175	133.77615	1.9507499999999993	3.025199999999984	0.33171346590814976	3.014649999999989	45.71528182107407	13
43	2720528	136.0264	1.0766825757221552	4.5578379042494745	135.72695000000002	136.80360000000002	1.9277999999999906	3.0045000000000073	0.33269013241067025	3.005800000000022	45.57837904249475	13
44	2780644	139.03220000000002	1.0817561311732977	4.534463441198881	138.73145	139.8132	1.9307500000000175	3.0125500000000045	0.33166945821793975	3.0150500000000022	45.344634411988785	13
45	2840945	142.04725000000002	1.0869745787790976	4.528682247815809	141.744	142.83095	1.9123500000000035	2.9993499999999926	0.3320935175345406	3.011199999999974	45.2868224781581	13
46	2901169	145.05845	1.0850556269608438	4.4986386127202636	144.7433	145.82835	1.9130499999999984	2.9980999999999938	0.332021847037534	3.0118500000000097	44.98638612720265	13
47	2961406	148.0703	1.0937933634884889	4.461131748295742	147.7414	148.83520000000001	1.9154000000000053	3.009200000000021	0.3341855063745867	2.9923500000000165	44.6113174829574	13
48	3021253	151.06265000000002	1.0833715932682157	4.477934349572003	150.75060000000002	151.834	1.8941499999999962	2.977499999999992	0.3343922420999836	2.9904999999999973	44.77934349572003	13
49	3081063	154.05315000000002	1.0929750963661355	4.433064189595775	153.72815	154.8211	1.917349999999999	3.0103499999999883	0.33324446814182906	3.000799999999998	44.33064189595777	13
50	3141079	157.05395000000001	1.0678680060536136	4.443926249732385	156.73850000000002	157.80635	1.8888499999999908	2.956700000000012	0.3368421052631579	2.96875	44.43926249732387	13
51	3200454	160.02270000000001	1.0736466622073437	4.405289196931115	159.69515	160.7688	1.905600000000021	2.9792500000000075	0.335857864951552	2.9774500000000046	44.052891969311176	13
52	3260003	163.00015000000002	1.066571480362257	4.385689953781423	162.67445	163.741	1.8889999999999816	2.9555999999999756	0.33745591982047446	2.9633499999999913	43.856899537814215	13
53	3319270	165.9635	1.0840654309913516	4.369631051887161	165.63	166.71405000000001	1.9017000000000053	2.9857500000000243	0.33472803347280206	2.9875000000000114	43.69631051887159	13
54	3379020	168.95100000000002	1.0776626616128955	4.371835889135461	168.6158	169.69345	1.9111499999999921	2.988849999999985	0.33470562640158097	2.9876999999999896	43.718358891354654	13
55	3438774	171.9387	1.0725479565444636	4.36389666163906	171.6046	172.67715	1.8712999999999909	2.9438499999999976	0.3384209279501834	2.9549000000000087	43.638966616390604	13
56	3497872	174.89360000000002	1.0816209578319687	4.324359124668852	174.54845	175.6301	1.891999999999996	2.9736000000000047	0.33660400222158815	2.970849999999985	43.243591246688545	13
57	3557289	177.86445	1.0886312601372368	4.320399177964816	177.5221	178.6107	1.8654999999999973	2.9541499999999985	0.3358973497699095	2.977100000000007	43.20399177964816	13
58	3616831	180.84155	1.1024357975155115	4.298929659138594	180.47625000000002	181.57865	1.8815999999999917	2.9840499999999963	0.3348849670138315	2.986099999999993	42.989296591385965	13
59	3676553	183.82765	1.0981907493251841	4.2763730872190635	183.46030000000002	184.5585	1.8567499999999768	2.9549499999999966	0.33784925166390706	2.9599000000000046	42.76373087219065	13
60	3735751	186.78755	1.0880056789923227	4.242557749414161	186.41525000000001	187.50325	1.8777499999999918	2.9658000000000015	0.3385354954466971	2.9539000000000044	42.425577494141635	13
61	3794829	189.74145000000001	1.0937715063985438	4.252377754232647	189.381	190.47480000000002	1.8431500000000085	2.9369000000000085	0.3387074922097296	2.952399999999983	42.52377754232647	13
62	3853877	192.69385	1.113134730458376	4.196417993677514	192.31795	193.43105	1.8618000000000166	2.974950000000007	0.33490739810442244	2.985900000000015	41.964179936775125	13
63	3913595	195.67975	1.1017277645228198	4.198215878185437	195.29285000000002	196.3946	1.83035000000001	2.932050000000004	0.3414950653963042	2.9283000000000072	41.98215878185441	13
64	3972161	198.60805000000002	1.1110566308626206	4.17003148176795	198.22495	199.336	1.8497000000000128	2.9607499999999902	0.33806054664390556	2.958049999999986	41.7003148176795	13
65	4031322	201.5661	1.1006859500608641	4.176921272399589	201.1857	202.28640000000001	1.8405500000000075	2.9412499999999966	0.33830071550601315	2.9559500000000014	41.76921272399592	13
66	4090441	204.52205	1.1073756261301226	4.131861415380904	204.12695000000002	205.23430000000002	1.8403999999999883	2.947800000000001	0.33919001424597894	2.9482000000000146	41.31861415380908	13
67	4149405	207.47025000000002	1.1126712732806103	4.116336597970424	207.0747	208.1874	1.8459000000000003	2.9585500000000025	0.33771803920906435	2.96105	41.16336597970422	13
68	4208626	210.43130000000002	1.1055531487313566	4.081332901525805	210.03325	211.1388	1.8480500000000006	2.9535999999999945	0.3379348799486346	2.959149999999994	40.81332901525809	13
69	4267809	213.39045000000002	1.116701881854376	4.097901274338177	212.98685	214.10355	1.8292500000000018	2.9459500000000105	0.33847247372607325	2.9544500000000085	40.979012743381816	13
70	4326898	216.34490000000002	1.1223581329344308	4.0556702862527985	215.93285	217.0552	1.8216999999999928	2.9440999999999917	0.33847247372607653	2.95444999999998	40.55670286252802	13
71	4385987	219.29935	1.1271369432995095	4.028387502617832	218.87695000000002	220.00410000000002	1.803200000000004	2.9303500000000042	0.34079097585495993	2.934349999999995	40.28387502617836	13
72	4444674	222.2337	1.1059745379621164	4.005733590504853	221.80725	222.91325	1.8171999999999855	2.9231499999999926	0.3424657534246557	2.920000000000016	40.057335905048575	13
73	4503074	225.15370000000001	1.1049917165971828	4.004935321089292	224.7304	225.83540000000002	1.8083499999999901	2.9133500000000083	0.34316501089548873	2.914050000000003	40.049353210892924	13
74	4561355	228.06775000000002	1.1149813535813708	3.99769962694932	227.6438	228.75875000000002	1.8011499999999785	2.9161499999999876	0.341670083367502	2.926799999999986	39.976996269493185	13
75	4619891	230.99455	1.1349125004455447	3.9798119334428534	230.55995000000001	231.69485	1.8113500000000045	2.9462500000000205	0.33889114816320826	2.950800000000015	39.79811933442856	13
76	4678907	233.94535000000002	1.1342936586211436	3.999355171707066	233.5062	234.6405	1.8225500000000068	2.956850000000003	0.33813484817745565	2.9573999999999785	39.993551717070694	13
77	4738055	236.90275	1.1245250195178205	3.9764967626443877	236.46305	237.58755000000002	1.801499999999976	2.926049999999975	0.3404081493710937	2.937650000000019	39.764967626443855	13
78	4796808	239.84040000000002	1.1350619616094046	3.9294330917144222	239.38905	240.5241	1.789199999999994	2.9242500000000007	0.34073291650340076	2.934849999999983	39.29433091714423	13
79	4855505	242.77525	1.1372900792637375	3.901202788792446	242.3133	243.4506	1.789749999999998	2.927000000000021	0.3419914160154554	2.9240500000000225	39.0120278879245	13
80	4913986	245.69930000000002	1.1372377904924098	3.89676685686792	245.24035	246.37755	1.7613000000000056	2.89855	0.3424774821055534	2.919899999999984	38.96766856867919	13
81	4972384	248.6192	1.1500789731135126	3.8272049743673833	248.13885000000002	249.28895	1.7807999999999993	2.9308499999999924	0.34153005464480907	2.9279999999999973	38.27204974367382	13
82	5030944	251.5472	1.1595632349598688	3.845491282221012	251.0697	252.22925	1.7876500000000135	2.9472000000000094	0.3384323812102335	2.954800000000006	38.45491282221012	13
83	5090040	254.502	1.162190470385924	3.806432851778844	254.01690000000002	255.1791	1.7840999999999667	2.9462499999999636	0.3369215478175901	2.968050000000005	38.06432851778843	13
84	5149401	257.47005	1.16485588536649	3.783008219588474	256.96320000000003	258.12805000000003	1.789950000000033	2.9548000000000343	0.3379006234266498	2.959450000000004	37.83008219588477	13
85	5208590	260.4295	1.1599837913565338	3.7840079528751644	259.91795	261.07795	1.782950000000028	2.9429000000000087	0.33897156028608966	2.9501000000000204	37.840079528751644	13
86	5267592	263.37960000000004	1.1880130016581156	3.761848986287312	262.8609	264.0489	1.7753999999999905	2.9633999999999787	0.3367060051516038	2.969949999999983	37.618489862873105	13
87	5326991	266.34955	1.1869721564770677	3.719932255334747	265.82425	267.01125	1.7866999999999962	2.9736500000000206	0.33531167219930824	2.982300000000009	37.199322553347514	13
88	5386637	269.33185000000003	1.1842211832725908	3.713286755455634	268.79795	269.98215	1.761000000000024	2.9452499999999873	0.33853549544670036	2.953899999999976	37.13286755455633	13
89	5445715	272.28575	1.1929790656931234	3.65679107288954	271.74315	272.93615	1.7504000000000133	2.9433500000000095	0.33839802375553946	2.955100000000016	36.5679107288954	13
90	5504817	275.24085	1.2102985752079636	3.608735249597821	274.6865	275.89680000000004	1.7629499999999894	2.9732500000000073	0.3360327968009715	2.9758999999999673	36.08735249597824	13
91	5564335	278.21675	1.2017259277389851	3.6136917434177747	277.6598	278.86150000000004	1.745999999999981	2.947749999999985	0.3381977442210425	2.9568500000000313	36.13691743417773	13
92	5623472	281.1736	1.206230829468975	3.5512222864517646	280.60755	281.81375	1.7479999999999905	2.954250000000002	0.33651904697806273	2.9715999999999667	35.51222286451765	13
93	5682904	284.1452	1.2221237292315346	3.5384581062917846	283.5618	284.7839	1.7418499999999995	2.9639999999999986	0.3374331460579375	2.963549999999998	35.38458106291786	13
94	5742175	287.10875	1.2442087012274656	3.4997972801748283	286.52575	287.77000000000004	1.7475000000000023	2.9916999999999803	0.33210454651123555	3.0111000000000563	34.99797280174829	13
95	5802397	290.11985000000004	1.223053818191495	3.494993291483528	289.51745	290.74055000000004	1.7385000000000446	2.961550000000045	0.33600456966215175	2.9761499999999614	34.949932914835294	13
96	5861920	293.096	1.2304976470370776	3.4452394876997836	292.47905000000003	293.70955000000004	1.7299000000000433	2.960399999999993	0.3340961862920319	2.993150000000014	34.45239487699785	13
97	5921783	296.08915	1.2342791412237102	3.3886070791670733	295.43940000000003	296.6737	1.7272500000000264	2.961500000000001	0.33873617532984235	2.9521500000000174	33.88607079167073	13
98	5980826	299.04130000000004	1.2621338851630688	3.3724455101236934	298.40095	299.66310000000004	1.7136500000000296	2.9757999999999925	0.3331057110974171	3.002049999999997	33.724455101236956	13
99	6040867	302.04335000000003	1.2697396330602932	3.3086523614989574	301.37675	302.6465	1.718849999999975	2.9885999999999626	0.33146607444728426	3.016899999999964	33.086523614989595	13
100	6101205	305.06025	1.2758735528656282	3.3024683617723873	304.36535000000003	305.6412	1.7149	2.9908000000000357	0.33650206107511926	2.9717500000000427	33.02468361772389	13
101	6160640	308.03200000000004	1.2753293155114633	3.2384281594850215	307.3561	308.63145000000003	1.724649999999997	3.0	0.3322590291391221	3.0096999999999525	32.38428159485021	13
102	6220834	311.0417	1.2880639603414574	3.2083005408169996	310.35615	311.6442	1.7081499999999892	2.996249999999975	0.33126842680623847	3.018700000000024	32.083005408169996	13
103	6281208	314.0604	1.289161980070034	3.1616268854503815	313.35235	314.64155	1.726699999999994	3.0158500000000004	0.33243575678999887	3.008100000000013	31.61626885450381	13
104	6341370	317.06850000000003	1.3104195313096978	3.1692069862038004	316.36825	317.67865	1.721550000000036	3.032000000000039	0.3263494549964132	3.064199999999971	31.69206986203802	13
105	6402654	320.1327	1.3181253143778071	3.0995997219775333	319.40025	320.71835000000004	1.7064499999999612	3.024599999999964	0.326152541543678	3.0660500000000184	30.99599721977533	13
106	6463975	323.19875	1.350354742611712	3.0578126067893017	322.4248	323.77515	1.687749999999994	3.038099999999986	0.32829940906106453	3.0459999999999923	30.578126067893034	13
107	6524895	326.24475	1.3608161412551067	2.9911631805340058	325.4629	326.82375	1.6839499999999816	3.044750000000022	0.3280409395092491	3.048400000000015	29.911631805340047	13
108	6585863	329.29315	1.3641476625721436	2.9444781310396415	328.5077	329.87185	1.676300000000026	3.040450000000021	0.3247544044816106	3.079250000000002	29.444781310396426	13
109	6647448	332.3724	1.392568022972811	2.863372417264017	331.54815	332.9407	1.6910500000000184	3.0836499999999774	0.3243856945908711	3.082749999999976	28.633724172640182	13
110	6709103	335.45515	1.4081727080089042	2.8853618000933743	334.6318	336.03995000000003	1.7036999999999694	3.1118999999999915	0.3185372768248168	3.139350000000036	28.853618000933736	13
111	6771890	338.59450000000004	1.4150789720605128	2.813308504202304	337.74365	339.15875	1.6495500000000334	3.0646000000000413	0.3132439543916838	3.1923999999999637	28.133085042023048	13
112	6835738	341.7869	1.4866213868201712	2.59057400086904	340.80825000000004	342.29490000000004	1.7083000000000084	3.1948999999999614	0.3205898853891137	3.1192500000000223	25.9057400086904	13
113	6898123	344.90615	1.4065413529476152	2.8742813987887956	344.0032	345.40975000000003	1.6415499999999952	3.0481000000000336	0.3234937323089363	3.0912500000000023	28.74281398788797	13
114	6959948	347.9974	1.4771111292892602	2.5192115645161977	347.0513	348.52840000000003	1.671100000000024	3.1481999999999744	0.3144901328720799	3.1797500000000127	25.19211564516197	13
115	7023543	351.17715000000004	1.5241902596740053	2.4660652648805055	350.19945	351.72365	1.6805499999999824	3.20474999999999	0.3105445398506291	3.2201499999999896	24.660652648805048	13
116	7087946	354.39730000000003	1.5321588301788551	2.435266240934162	353.40425	354.9364	1.633450000000039	3.165650000000028	0.30471547192808823	3.281749999999988	24.35266240934161	13
117	7153581	357.67905	1.6707087454210967	2.077745438506035	356.5699	358.24060000000003	1.640799999999956	3.311499999999967	0.29575298710517167	3.381199999999978	20.77745438506034	13
118	7221205	361.06025	1.7067458200778347	2.1007936288051496	359.88140000000004	361.5881	1.591600000000028	3.2983500000000276	0.2878360485867253	3.4741999999999966	21.007936288051514	13
119	7290689	364.53445	1.938728461610945	1.4890130437044409	363.1797	365.11845	1.523149999999987	3.46184999999997	0.27790515097197027	3.5983500000000386	14.890130437044403	13
120	7362656	368.13280000000003	2.10072565688286	1.3733384061037057	366.64160000000004	368.7423	1.6069500000000403	3.7077000000000453	0.3111871790882206	3.21350000000001	13.733384061037059	13
121	7426926	371.34630000000004	1.5393275538650808	2.874402983031384	370.3493	371.8886	4.720850000000041	6.2601999999999975	0.16534254842469917	6.048049999999989	28.74402983031386	13
122	7547887	377.39435000000003	1.4208216573109385	3.3261909284673337	376.60945000000004	378.0303	4.845199999999977	6.265999999999963	0.1599859212389316	6.250549999999976	33.26190928467333	13
123	7672898	383.6449	1.4146501096338033	3.202807446469439	382.87550000000005	384.29015000000004	4.7053000000000225	6.119950000000017	0.15972144579852757	6.260899999999992	32.0280744646944	13
124	7798116	389.9058	1.5623470770337153	2.9934265067102253	388.99545	390.55780000000004	4.719550000000027	6.281900000000007	0.15453323237162067	6.471100000000035	29.934265067102267	13
125	7927538	396.37690000000003	1.6938673015424517	2.6579451962458833	395.27735	396.9712	4.815049999999985	6.50894999999997	0.1565643518627253	6.387149999999963	26.579451962458833	13
126	8055281	402.76405	1.6202035705442075	2.7829987569641332	401.78625	403.40645	7.747500000000002	9.367700000000013	0.10997652001297725	9.092849999999999	27.829987569641354	13
127	8237138	411.8569	1.4265663116013632	3.169279821071072	411.154	412.58055	7.65160000000003	9.078200000000038	0.11043927220519602	9.054750000000013	31.692798210710738	13
128	8418233	420.91165	1.4036036747784355	3.144232548843757	420.23220000000003	421.6358	7.668149999999969	9.071749999999952	0.110187373628856	9.07544999999999	31.44232548843757	13
129	8599742	429.9871	1.420544689016603	2.9529556936410692	429.30395000000004	430.72450000000003	10.696899999999971	12.11745000000002	0.08076370156197	12.381799999999997	29.529556936410692	13
130	8847378	442.3689	1.735600037507806	2.082242370013301	441.42135	443.15695	7.769400000000019	9.504999999999995	0.10699478400427982	9.346249999999998	20.82242370013301	13
131	9034303	451.71515	1.5689251855986193	2.3349235822964616	450.92635	452.49530000000004	7.670650000000023	9.239550000000008	0.10731052984574085	9.318750000000023	23.34923582296463	13
132	9220678	461.0339	1.5970764584436081	2.081716138904092	460.1659	461.76300000000003	7.39409999999998	8.991150000000005	0.1135118875324214	8.809650000000033	20.81716138904091	13
133	9396871	469.84355000000005	1.6792350134158507	1.4164579571770606	469.15705	470.8363	7.585550000000012	9.26479999999998	0.10685301833063582	9.358649999999955	14.16457957177061	13
134	9584044	479.2022	1.5315699600514956	1.3349822578106743	478.42185	479.95345000000003	7.613650000000007	9.145200000000045	0.11013761695238151	9.07955000000004	13.271038953372706	13
135	9765635	488.28175000000005	1.6582722385482864	1.0711520601014382	487.56710000000004	489.22535000000005					10.509364299650318	13
0	59722	2.9861	1.4194302714515934	1.8645963167326336	2.54855	3.96795	1.5983	3.01775	0.3478805378233114	2.8745500000000006	18.64596316732633	14
1	117213	5.860650000000001	1.0408144325677815	4.5894424581190805	5.56625	6.60705	1.8342999999999998	2.8750999999999998	0.35114208964657545	2.84785	45.894424581190826	14
2	174170	8.7085	1.0165258418800558	4.831882730638078	8.44135	9.4579	1.8886000000000003	2.905100000000001	0.34247161766468603	2.91995	48.31882730638077	14
3	232569	11.62845	1.0270154679308632	4.869422712595025	11.34645	12.37345	1.8970000000000002	2.9239999999999995	0.3418628104541647	2.9251500000000004	48.69422712595024	14
4	291072	14.553600000000001	1.024799518716964	4.86135606682393	14.2705	15.295300000000001	1.907449999999999	2.93225	0.34169343265222457	2.9265999999999988	48.61356066823932	14
5	349604	17.4802	1.0484905038969214	4.853984404803498	17.2027	18.2512	1.8996999999999993	2.9482	0.3392072726039244	2.948050000000002	48.539844048034986	14
6	408565	20.428250000000002	1.0196838291672874	4.822187348920664	20.15095	21.170650000000002	1.9173500000000026	2.937050000000003	0.3403096818104478	2.9384999999999977	48.22187348920667	14
7	467335	23.36675	1.0196595654560487	4.820427575882512	23.088	24.10765	1.9116	2.9312499999999986	0.3398586188145728	2.942400000000003	48.20427575882513	14
8	526183	26.309150000000002	1.0302050102080016	4.799078956441619	26.0192	27.04945	1.9300999999999995	2.9603	0.3388796638313738	2.950899999999997	47.99078956441622	14
9	585201	29.26005	1.0368524346624153	4.802123784162909	28.9795	30.016350000000003	1.9223999999999997	2.959250000000001	0.3374957813027336	2.963000000000001	48.02123784162908	14
10	644461	32.22305	1.0237870185963054	4.786525457415344	31.938750000000002	32.96255	1.9340000000000046	2.9578000000000024	0.3375698347595658	2.9623500000000007	47.86525457415347	14
11	703708	35.1854	1.0277067953027204	4.783873280155916	34.896550000000005	35.92425	1.935299999999998	2.962999999999994	0.33719420700352326	2.9656500000000037	47.83873280155919	14
12	763021	38.151050000000005	1.0228277837879258	4.751889856198481	37.85955	38.882400000000004	1.9407500000000013	2.963550000000005	0.33735346208990474	2.9642499999999994	47.51889856198482	14
13	822306	41.115300000000005	1.0163155009490321	4.752013780175147	40.823150000000005	41.83945	1.9263499999999993	2.942699999999995	0.3397143002734702	2.943649999999998	47.52013780175151	14
14	881179	44.05895	1.0227027722159692	4.7399746320183525	43.7658	44.7885	1.9451500000000053	2.9678500000000057	0.3377522587182305	2.9607499999999973	47.39974632018351	14
15	940394	47.0197	1.0098385441221007	4.737382346096659	46.733650000000004	47.743500000000004	1.9438499999999976	2.9536999999999978	0.3391900142459806	2.9482	47.37382346096662	14
16	999358	49.9679	1.0171625474129513	4.716044179477393	49.687400000000004	50.704550000000005	1.940249999999999	2.9574500000000015	0.338518305377363	2.9540500000000027	47.16044179477393	14
17	1058439	52.92195	1.0188270388975391	4.705702856259805	52.644800000000004	53.663650000000004	1.941749999999999	2.960549999999998	0.3371998920960343	2.965600000000002	47.057028562598056	14
18	1117751	55.887550000000005	1.0126468911689706	4.698206975378454	55.60535	56.618	1.9510000000000005	2.9636500000000012	0.3378207185446685	2.9601499999999987	46.98206975378457	14
19	1176954	58.8477	1.003280832754425	4.673419564290519	58.569	59.572300000000006	1.956949999999999	2.960250000000002	0.3379748546708129	2.9587999999999965	46.734195642905235	14
20	1236130	61.8065	1.0035867059880867	4.670461031212156	61.529250000000005	62.53285	1.951349999999998	2.954899999999995	0.33794059004426946	2.9591000000000065	46.704610312121595	14
21	1295312	64.7656	1.002855197676213	4.642987557991816	64.4842	65.48705	1.9622500000000116	2.9651500000000084	0.3370237433227167	2.9671500000000037	46.4298755799182	14
22	1354655	67.73275000000001	0.9940186251961859	4.6479201335161875	67.44930000000001	68.44335000000001	1.9536999999999978	2.9476999999999975	0.3391612542183188	2.948449999999994	46.47920133516187	14
23	1413624	70.6812	1.0064363629715518	4.643518686038156	70.39705000000001	71.40350000000001	1.9608499999999935	2.9672999999999945	0.3368761474843769	2.9684500000000043	46.435186860381606	14
24	1472993	73.64965000000001	1.0011655079398538	4.607961306880256	73.36435	74.3655	1.9416500000000099	2.942850000000007	0.3398932735121176	2.9420999999999964	46.079613068802566	14
25	1531835	76.59175	0.9787543138154084	4.6028255402618115	76.30715000000001	77.2859	1.9580000000000126	2.9367500000000035	0.3409129649200556	2.9333000000000027	46.02825540261815	14
26	1590501	79.52505000000001	1.001665538657736	4.592400814141506	79.24395	80.24560000000001	1.95805	2.959699999999998	0.3369499292405152	2.967799999999997	45.924008141415094	14
27	1649857	82.49285	0.9822743172382121	4.577015514241644	82.20360000000001	83.1859	1.9491000000000014	2.931349999999995	0.340889722174877	2.933499999999995	45.77015514241644	14
28	1708527	85.42635	0.9865034404001781	4.574264103943044	85.135	86.1215	1.970249999999993	2.9567499999999995	0.33860427318592773	2.953299999999999	45.74264103943047	14
29	1767593	88.37965	0.9924706574550481	4.55957702714332	88.09175	89.08420000000001	1.9523499999999956	2.9448500000000024	0.3396969902846649	2.94380000000001	45.595770271433224	14
30	1826469	91.32345000000001	0.9810326473916299	4.536054741132652	91.03655	92.0176	1.954100000000011	2.9351000000000056	0.3391900142459806	2.9482	45.360547411326564	14
31	1885433	94.27165000000001	1.000726872465643	4.524637479674176	93.97165000000001	94.97240000000001	1.9573999999999927	2.9580999999999875	0.3387820784280523	2.95174999999999	45.24637479674179	14
32	1944468	97.2234	0.98806348420789	4.501837091055705	96.92975	97.91785	1.9606500000000011	2.9487000000000023	0.33828927115576474	2.9560500000000047	45.01837091055707	14
33	2003589	100.17945	0.9961269610783086	4.496694425141648	99.8785	100.8746	1.9698000000000064	2.9659500000000065	0.33654169751632196	2.9714000000000027	44.96694425141649	14
34	2063017	103.15085	0.9946394443299739	4.464736184471398	102.84440000000001	103.83905	1.9658500000000032	2.960499999999996	0.3391440005426305	2.948599999999999	44.647361844713984	14
35	2121989	106.09945	0.983655978239514	4.485242570321901	105.80495	106.7886	1.957800000000006	2.9414500000000032	0.3385870761313036	2.9534500000000037	44.85242570321903	14
36	2181058	109.05290000000001	0.9810085499760696	4.464415438351196	108.74640000000001	109.7274	1.9545000000000101	2.9355000000000047	0.3414425949637225	2.9287499999999937	44.644154383512	14
37	2239633	111.98165	0.9777491725139088	4.443189125436156	111.68185000000001	112.65960000000001	1.9560499999999905	2.933799999999991	0.3404429162340194	2.9373500000000092	44.43189125436159	14
38	2298380	114.91900000000001	0.9979569639638532	4.445255125536747	114.61565	115.6136	1.9753999999999934	2.9733499999999964	0.3364058400053825	2.9726	44.45255125536751	14
39	2357832	117.89160000000001	0.9638025031930535	4.433152133351953	117.58905	118.55285	1.9762500000000074	2.9400500000000136	0.34008400074818496	2.9404499999999985	44.33152133351956	14
40	2416641	120.83205000000001	0.9781974108255934	4.410965270347596	120.5291	121.5073	1.9612000000000052	2.939399999999992	0.3398355196085096	2.9425999999999988	44.10965270347595	14
41	2475493	123.77465000000001	0.9768923522146652	4.379124726582489	123.4685	124.4454	1.9540499999999952	2.9309499999999957	0.3416117241143713	2.9273000000000025	43.79124726582489	14
42	2534039	126.70195000000001	0.9794674262887799	4.376855424809278	126.39945	127.3789	1.9424000000000063	2.921900000000008	0.34044871140162813	2.9372999999999934	43.768554248092784	14
43	2592785	129.63925	0.9865526175704785	4.355225379064912	129.3213	130.30785	1.9425999999999988	2.929149999999993	0.3420967107401271	2.9231499999999926	43.552253790649154	14
44	2651248	132.5624	0.9725905182417949	4.3264342993706535	132.25045	133.22305	1.9664499999999805	2.938999999999993	0.3392935907440694	2.9473000000000127	43.26434299370656	14
45	2710194	135.5097	1.0025466158708325	4.324587799983767	135.18945	136.192	1.9453000000000031	2.9478500000000167	0.3383465006513184	2.955549999999988	43.2458779998377	14
46	2769305	138.46525	0.9727407568742056	4.283892039981133	138.13735	139.11005	1.940950000000015	2.9137000000000057	0.3430178712310909	2.915300000000002	42.83892039981136	14
47	2827611	141.38055	0.974056039153249	4.280519035529807	141.05100000000002	142.02505	1.936000000000007	2.910049999999984	0.34489299694769676	2.8994500000000016	42.80519035529808	14
48	2885600	144.28	0.9854453247665196	4.283274487521048	143.96110000000002	144.94655	1.9333000000000027	2.918750000000017	0.34193294694910203	2.9245500000000106	42.83274487521052	14
49	2944091	147.20455	0.9651898353914266	4.24308211434537	146.87980000000002	147.845	1.9201500000000067	2.885300000000001	0.34472654566765015	2.9008499999999913	42.43082114345371	14
50	3002108	150.1054	0.9814386011022842	4.213464506016578	149.76515	150.74655	1.9075499999999863	2.8889999999999816	0.34633833792231655	2.887349999999998	42.13464506016578	14
51	3059855	152.99275	0.9780981249101227	4.245465821708656	152.65415000000002	153.63225	1.9276999999999873	2.9057999999999993	0.3435835767050319	2.910500000000013	42.45465821708657	14
52	3118065	155.90325	0.9761360758263619	4.247228098327113	155.55995000000001	156.5361	1.9071500000000015	2.8833000000000197	0.3465663934568275	2.8854499999999916	42.47228098327111	14
53	3175774	158.7887	0.9925062172755367	4.218603189453333	158.44320000000002	159.4357	1.9170000000000016	2.90949999999998	0.34399133141844845	2.907049999999998	42.18603189453337	14
54	3233915	161.69575	0.9728675937900553	4.195959239179501	161.35275000000001	162.3256	1.9207000000000107	2.8936000000000206	0.3443822643133876	2.9037500000000023	41.959592391795056	14
55	3291990	164.5995	0.9888475291880314	4.186670970187713	164.24635	165.23520000000002	1.9134500000000116	2.9022999999999968	0.34282383996982985	2.916950000000014	41.86670970187711	14
56	3350329	167.51645000000002	0.9780250125846127	4.134013689375735	167.14865	168.12665	1.919399999999996	2.897449999999992	0.3451191523873623	2.8975499999999954	41.34013689375734	14
57	3408280	170.41400000000002	0.9946443568364485	4.145469752322299	170.04605	171.04070000000002	1.9274000000000058	2.921999999999997	0.3419563321763806	2.924350000000004	41.45469752322301	14
58	3466767	173.33835000000002	0.988931982083805	4.1227386247000695	172.96805	173.95700000000002	1.9229500000000144	2.9118500000000154	0.3435186616512955	2.911049999999989	41.22738624700071	14
59	3524988	176.2494	0.9732900129724528	4.1136934207771105	175.87990000000002	176.85320000000002	1.910599999999988	2.883899999999983	0.34545894220471896	2.8947000000000003	41.136934207771105	14
60	3582882	179.1441	0.9954944289573469	4.078153712832368	178.76385000000002	179.75935	1.9078000000000088	2.9033000000000015	0.34371348044270233	2.909400000000005	40.78153712832368	14
61	3641070	182.0535	1.0115122816950084	4.055785622598535	181.66715000000002	182.67865	1.908549999999991	2.9200500000000034	0.3418219107844813	2.9254999999999995	40.55785622598533	14
62	3699580	184.979	0.9969024355982198	4.029445243644766	184.5872	185.5841	1.8906499999999937	2.8875500000000045	0.3457515774915735	2.89224999999999	40.294452436447685	14
63	3757425	187.87125	1.0012171295694077	4.005507034195475	187.4747	188.4759	1.9134000000000242	2.914600000000007	0.34322390211254133	2.913550000000015	40.05507034195475	14
64	3815696	190.78480000000002	1.002290081056906	4.004414274634094	190.38935	191.39165	1.8805499999999995	2.8828499999999906	0.34535753138436737	2.895549999999986	40.04414274634094	14
65	3873607	193.68035	1.0122647918687435	3.962857708645359	193.2722	194.28445000000002	1.896349999999984	2.9086499999999944	0.34312968586477105	2.914350000000013	39.62857708645363	14
66	3931894	196.59470000000002	1.016943061272218	3.9180276123828293	196.18085000000002	197.1978	1.8917999999999893	2.9087499999999977	0.34237195288962097	2.9207999999999856	39.18027612382829	14
67	3990310	199.5155	1.0113424946783112	3.93108983802329	199.08955	200.1009	1.8927500000000066	2.9040999999999997	0.34416891810500533	2.905550000000005	39.31089838023291	14
68	4048421	202.42105	1.0211272996234708	3.914461018959045	201.99365	203.0148	1.8737999999999886	2.894900000000007	0.34454244762954794	2.9024	39.144610189590466	14
69	4106469	205.32345	1.0118277803955134	3.866268765264728	204.8886	205.90040000000002	1.880299999999977	2.8921499999999867	0.3448513690599353	2.899799999999999	38.66268765264732	14
70	4164465	208.22325	1.0340890502064257	3.8617093525886332	207.7807	208.81480000000002	1.8800999999999988	2.9141500000000065	0.34213182339155146	2.922850000000011	38.61709352588631	14
71	4222922	211.14610000000002	1.0397292482953986	3.8257065346517294	210.69490000000002	211.7346	1.8599499999999978	2.8996999999999957	0.34353046256376957	2.9109499999999855	38.25706534651729	14
72	4281141	214.05705	1.043785496886121	3.7837517723344263	213.59455	214.63835	1.8778000000000077	2.921600000000012	0.34278271004010424	2.9173000000000116	37.837517723344284	14
73	4339487	216.97435000000002	1.03973996350104	3.7751057619600417	216.5162	217.5559	1.8682000000000016	2.9079499999999996	0.3439499208915187	2.9073999999999955	37.75105761960046	14
74	4397635	219.88175	1.0556981501395815	3.768798996249018	219.42415	220.47985	1.86099999999999	2.9166999999999916	0.34085486399891035	2.933799999999991	37.687989962490164	14
75	4456311	222.81555	1.0745633770512883	3.678386321187901	222.34085000000002	223.4154	1.839100000000002	2.9137000000000057	0.3415825519632461	2.9275499999999965	36.78386321187904	14
76	4514862	225.7431	1.0696140222307295	3.6773260076008043	225.2545	226.32410000000002	1.8470999999999833	2.9166999999999916	0.34262415842940924	2.9186500000000137	36.77326007600807	14
77	4573235	228.66175	1.0697354870497249	3.655996617373539	228.1712	229.24095	1.83665000000002	2.906400000000019	0.34325924654595324	2.913250000000005	36.55996617373543	14
78	4631500	231.57500000000002	1.078488183979923	3.6304225735741014	231.07760000000002	232.1561	1.8456999999999937	2.9241499999999974	0.3412503412503422	2.9303999999999917	36.30422573574102	14
79	4690108	234.5054	1.0862163189902903	3.599408344549275	234.0018	235.08800000000002	1.8422999999999945	2.9285500000000013	0.33961623365596816	2.944500000000005	35.99408344549276	14
80	4748998	237.4499	1.0837752981542144	3.573371811331448	236.93030000000002	238.0141	1.8305000000000007	2.9142499999999814	0.34257134048165694	2.919099999999986	35.73371811331446	14
81	4807380	240.369	1.1032769877438433	3.518549052388181	239.84455	240.94785000000002	1.815700000000021	2.9189500000000237	0.3417401407969353	2.9262000000000232	35.18549052388183	14
82	4865904	243.29520000000002	1.101814858224662	3.510607587942175	242.76350000000002	243.86530000000002	1.820449999999994	2.922249999999991	0.3411804844762899	2.930999999999983	35.10607587942175	14
83	4924524	246.2262	1.12211958585158	3.504656818004211	245.68575	246.80790000000002	1.815950000000015	2.938050000000004	0.3389543259045831	2.950250000000011	35.0465681800421	14
84	4983529	249.17645000000002	1.1216920773183927	3.448654413223661	248.62385	249.74550000000002	1.816900000000004	2.938600000000008	0.33997416196369223	2.9413999999999874	34.48654413223663	14
85	5042357	252.11785	1.1178330857590772	3.4427587796299477	251.56245	252.68025	1.8059500000000241	2.9238	0.3419154101275343	2.9247000000000014	34.4275877962995	14
86	5100851	255.04255	1.1285393091350795	3.4589052951034347	254.48625	255.6148	1.8096499999999764	2.9381999999999664	0.3374900862287159	2.9630500000000097	34.58905295103435	14
87	5160112	258.0056	1.1241619436136914	3.4178566831079245	257.42445000000004	258.5486	1.7998499999999922	2.9240500000000225	0.3425830763960281	2.9189999999999827	34.178566831079266	14
88	5218492	260.9246	1.1302144993462135	3.418167716797992	260.3485	261.4787	1.792349999999999	2.922550000000001	0.3383350532031881	2.9556499999999915	34.181677167979934	14
89	5277605	263.88025	1.1477173433568328	3.356051394082396	263.271	264.41875	1.8108500000000163	2.9585500000000025	0.33751856352099185	2.9628000000000156	33.56051394082397	14
90	5336861	266.84305	1.151726733243186	3.358526589360885	266.2296	267.3813	1.7869999999999777	2.9387499999999704	0.33827782757979363	2.9561499999999796	33.58526589360887	14
91	5395984	269.7992	1.1644966711879243	3.304312225463594	269.16835000000003	270.33285	1.7934999999999945	2.958000000000027	0.33665499596013543	2.9704000000000406	33.04312225463594	14
92	5455392	272.7696	1.1709674072475174	3.2905047480902496	272.12635	273.2973	1.769900000000007	2.940899999999999	0.3386673440013569	2.9527499999999804	32.905047480902496	14
93	5514447	275.72235	1.191005273917364	3.269001696587587	275.06725	276.25825000000003	1.7766000000000304	2.9676000000000045	0.33458244111348745	2.988800000000026	32.690016965875884	14
94	5574223	278.71115000000003	1.1853937025191263	3.2123554911748364	278.0348	279.22020000000003	1.767849999999953	2.9532499999999686	0.33666066288484564	2.9703499999999963	32.12355491174836	14
95	5633630	281.6815	1.2074430527484976	3.181317290833615	280.98810000000003	282.19550000000004	1.7776499999999942	2.9851000000000454	0.33442579091700014	2.9901999999999584	31.81317290833617	14
96	5693434	284.6717	1.2181683457821608	3.1691520473331494	283.97315000000003	285.19135	1.759299999999996	2.977449999999976	0.3332333633243359	3.000900000000001	31.691520473331497	14
97	5753452	287.6726	1.2443265694291332	3.107902363772361	286.9506	288.19495	1.7554499999999962	2.999750000000006	0.33171346590814665	3.0146500000000174	31.07902363772363	14
98	5813745	290.68725	1.259935114031611	3.0741919821767176	289.9504	291.2103	1.7497999999999934	3.009749999999997	0.3302400845414622	3.028099999999995	30.74191982176718	14
99	5874307	293.71535	1.2752798573725856	3.058772282384396	292.9601	294.2354	1.744100000000003	3.0193500000000313	0.33005478909498726	3.029800000000023	30.587722823843958	14
100	5934903	296.74515	1.2813333307697439	3.0235135019403607	295.97950000000003	297.26085	1.7346499999999878	3.0159999999999627	0.3299404457495437	3.0308499999999867	30.2351350194036	14
101	5995520	299.776	1.2857007154844236	2.9676544953695725	298.9955	300.2812	1.7163499999999772	3.002049999999997	0.33180151633293065	3.013849999999991	29.676544953695732	14
102	6055797	302.78985	1.2986444287673105	2.9259076648702447	301.9975	303.29615	1.7146000000000186	3.0132000000000403	0.32900689269440325	3.039449999999988	29.259076648702468	14
103	6116586	305.8293	1.3558484994330444	2.866755543642647	305.01075000000003	306.3666	1.7314499999999953	3.0872999999999706	0.3216416590276747	3.1090500000000247	28.667555436426483	14
104	6178767	308.93835	1.3489921073352453	2.86107586011585	308.098	309.447	1.6885500000000206	3.0375000000000227	0.3231905369810758	3.0941500000000133	28.610758601158516	14
105	6240650	312.0325	1.4002824187429157	2.7469248698064384	311.13555	312.53585000000004	1.7164000000000215	3.1166999999999803	0.32299219973837723	3.096049999999991	27.469248698064398	14
106	6302571	315.12855	1.3832461594438648	2.7129979502507844	314.25225	315.63550000000004	1.6883000000000266	3.071550000000002	0.32199378551994273	3.1056499999999683	27.129979502507858	14
107	6364684	318.2342	1.422354616458947	2.6610702017663357	317.3238	318.74615	1.6807999999999765	3.103149999999971	0.3177528518318429	3.147100000000023	26.61070201766335	14
108	6427626	321.3813	1.4655804689349141	2.536644042664758	320.42695000000003	321.89250000000004	1.681099999999958	3.14670000000001	0.31309193944801605	3.193950000000029	25.36644042664758	14
109	6491505	324.57525000000004	1.4962280898835976	2.4825174772666294	323.57365000000004	325.06985000000003	1.6777500000000032	3.174000000000035	0.3090951240244232	3.2352499999999513	24.825174772666294	14
110	6556210	327.8105	1.5401973082659302	2.424686795805652	326.74760000000003	328.2878	1.6671499999999924	3.2073499999999626	0.30299816686108705	3.3003500000000376	24.246867958056527	14
111	6622217	331.11085	1.6064002623414155	2.3384024859368004	329.95500000000004	331.5614	1.666150000000016	3.272550000000024	0.30211936736204337	3.3099500000000153	23.384024859367997	14
112	6688416	334.42080000000004	1.658947203503363	2.1976096565400667	333.2275	334.88645	1.6386999999999716	3.297649999999976	0.2988196623337823	3.3464999999999914	21.976096565400677	14
113	6755346	337.76730000000003	1.7553489551832435	2.0004262678091145	336.52515	338.2805	1.6288999999999874	3.3842500000000086	0.2927229084948185	3.4162000000000035	20.004262678091163	14
114	6823670	341.18350000000004	1.7098771419050638	2.0989994841982913	339.9094	341.6193	1.6567499999999882	3.3666000000000054	0.2980714775403154	3.3548999999999864	20.989994841982927	14
115	6890768	344.5384	1.8144770715777296	1.823648871744414	343.276	345.0905	1.6067499999999768	3.421199999999999	0.28786090561040784	3.4739000000000146	18.236488717444146	14
116	6960246	348.01230000000004	1.76635967456894	1.8691015239964521	346.6972	348.46355	1.5827000000000453	3.349050000000034	0.2967182956501138	3.3701999999999543	18.691015239964543	14
117	7027650	351.3825	1.8784604436458554	1.5794929824684054	350.04630000000003	351.92475	1.5489999999999782	3.427449999999965	0.29050344246578935	3.4423000000000457	15.794929824684065	14
118	7096496	354.82480000000004	1.8373174648562913	1.7503806485939943	353.4737	355.31105	4.741549999999961	6.5788499999999885	0.16877494704686039	5.925049999999999	17.503806485939954	14
119	7214997	360.74985000000004	1.2909638643254526	3.424938104687758	360.05260000000004	361.34355	4.7882999999999925	6.079250000000002	0.1628571661224535	6.140349999999955	34.24938104687759	14
120	7337804	366.8902	1.3495134308270644	3.1351165524306133	366.1318	367.48135	4.693249999999978	6.042750000000012	0.15965769390426804	6.263400000000048	31.351165524306147	14
121	7463072	373.15360000000004	1.5331749968093356	2.881617059667125	372.17455	373.70775000000003	4.669349999999952	6.202499999999986	0.16461176315659634	6.074899999999957	28.816170596671245	14
122	7584570	379.2285	1.4526733994591983	2.9842349315708496	378.37705	379.82975	4.639700000000005	6.09235000000001	0.16252102615775896	6.1530500000000075	29.842349315708496	14
123	7707631	385.38155	1.4867004228598903	2.82885324375253	384.4694	385.9561	4.673500000000047	6.160200000000032	0.16052781545722225	6.229450000000043	28.28853243752532	14
124	7832220	391.61100000000005	1.5528609052475542	2.657972491023024	390.62965	392.1825	4.559599999999989	6.1124999999999545	0.16093988895147782	6.213499999999954	26.579724910230244	14
125	7956490	397.8245	1.6801400874921588	2.362849809007436	396.74215000000004	398.4223	4.478000000000009	6.158150000000035	0.15732299196866076	6.35635000000002	23.628498090074352	14
126	8083617	404.18085	1.809023287938675	1.953049766608867	402.90025	404.70930000000004	4.475549999999998	6.284549999999967	0.15644066205688176	6.3922000000000025	19.53049766608867	14
127	8211461	410.57305	1.9678252823205666	1.5446721091207305	409.1848	411.15265	4.423750000000041	6.391550000000052	0.16028081198259297	6.23905000000002	15.349603631831911	14
128	8336242	416.81210000000004	1.9380865674329923	1.5452408125750985	415.57635000000005	417.51445	7.2205000000000155	9.158549999999991	0.11630205970947753	8.598299999999995	15.358422376475446	14
129	8508208	425.41040000000004	1.3630517879238353	2.8671480023650915	424.73490000000004	426.09795	7.366449999999986	8.729499999999973	0.11405824954804424	8.767449999999997	28.671480023650915	14
130	8683557	434.17785000000003	1.3932087242966518	2.6068684922773286	433.4644	434.85765000000004	6.884999999999991	8.278200000000027	0.12053711337720886	8.296199999999999	26.068684922773286	14
131	8849481	442.47405000000003	1.391056446732022	2.4456382669771024	441.74260000000004	443.13365000000005	7.059299999999951	8.450349999999958	0.11936165387507594	8.377900000000011	24.456382669771017	14
132	9017039	450.85195000000004	1.3620406624645927	2.4450698853573023	450.19295	451.555	7.087950000000035	8.450000000000045	0.11881141064787874	8.416699999999992	24.45069885357302	14
133	9185373	459.26865000000004	1.455458647498116	1.8900528213295615	458.64295000000004	460.0984	6.813350000000014	8.268799999999999	0.12086271808166721	8.273849999999982	18.829622489039043	14
134	9350850	467.5425	1.4085417354709469	1.90906790136156	466.91175000000004	468.32030000000003	6.896000000000015	8.304550000000006	0.12037750385207979	8.307200000000023	19.09067901361562	14
135	9516994	475.84970000000004	1.4101916021559389	1.6749164758263273	475.21630000000005	476.6265	6.71750000000003	8.127700000000004	0.12294678862988097	8.133600000000001	16.679374448793073	14
136	9679666	483.98330000000004	1.4009594144424424	1.5410457150640955	483.34405000000004	484.745	6.721150000000023	8.122149999999976	0.12175596452031216	8.213149999999985	15.32766020541326	14
137	9843929	492.19645	1.441522172930371	1.3790078040131721	491.46615	492.90770000000003	6.903399999999976	8.344899999999996	0.1214277474545711	8.235349999999983	13.699152478536078	14
138	10008636	500.4318	1.4897628223432229	1.2293451325270208	499.8111	501.30085	6.597350000000006	8.08710000000002	0.12198469092128876	8.197750000000042	12.19703599975781	14
139	10172591	508.62955000000005	1.4317737378010527	1.0193408569411186	507.89815000000004	509.32995	54.06655000000006	55.49830000000003	0.01807921044472145	55.31215000000003	10.099078390687408	14
140	11278834	563.9417000000001	1.478542821181286	1.0393075682686383	563.3964500000001	564.875					10.043751925570175	14
0	61092	3.0546	1.4266018109051137	1.584019434179643	2.5860000000000003	4.0126	1.5456500000000002	2.9722500000000003	0.35385704175513094	2.826	15.84019434179643	15
1	117612	5.8806	0.9848689174858701	4.613971507965346	5.5582	6.54305	1.8006000000000002	2.78545	0.36132389073565535	2.7676000000000007	46.13971507965348	15
2	172964	8.648200000000001	0.9864030080244629	4.786794985804335	8.3437	9.3301	1.8281500000000008	2.8145500000000006	0.3561951236887568	2.8074499999999993	47.867949858043325	15
3	229113	11.45565	0.9765447714263108	4.79728063603126	11.1582	12.13475	1.8421500000000002	2.8186999999999998	0.35343182300134307	2.8293999999999997	47.97280636031259	15
4	285701	14.28505	0.9927836851578817	4.795442297258134	13.9769	14.969700000000001	1.8474499999999985	2.8401999999999994	0.35259065987341975	2.8361500000000017	47.95442297258132	15
5	342424	17.1212	0.9858113754867751	4.790285878049303	16.81715	17.80295	1.8691500000000012	2.8550000000000004	0.35044067915403637	2.8535499999999985	47.90285878049305	15
6	399495	19.97475	0.992844908361265	4.791660078511235	19.6721	20.66495	1.8752999999999993	2.86815	0.3488879197557784	2.866250000000001	47.91660078511238	15
7	456820	22.841	0.9624002937722631	4.783457561327744	22.540300000000002	23.5027	1.8789999999999978	2.8414	0.3519329919583309	2.841450000000002	47.834575613277416	15
8	513649	25.682450000000003	0.9688970441085345	4.780921817980314	25.38165	26.350550000000002	1.8729499999999994	2.841850000000001	0.3523918597480398	2.8377499999999998	47.80921817980314	15
9	570404	28.520200000000003	0.9785708604382002	4.770455146274408	28.2235	29.2021	1.8886000000000003	2.8671499999999988	0.3476870121516612	2.876149999999999	47.7045514627441	15
10	627927	31.39635	0.9851164867456886	4.7704742968947045	31.090700000000002	32.0758	1.891449999999999	2.8766	0.34780189204229234	2.875200000000003	47.70474296894706	15
11	685431	34.271550000000005	0.9741021775047528	4.757986549414035	33.9673	34.9414	1.9121000000000024	2.8862000000000023	0.34694514797210635	2.8822999999999936	47.57986549414038	15
12	743077	37.15385	0.9723921290492057	4.752942735942931	36.853500000000004	37.825900000000004	1.9005500000000026	2.872950000000003	0.34714989932652907	2.880600000000001	47.5294273594293	15
13	800689	40.03445	0.9707993382562243	4.73588697219526	39.72645	40.697250000000004	1.913800000000002	2.884599999999999	0.3471679772257803	2.8804500000000033	47.35886972195259	15
14	858298	42.9149	0.9694619109770167	4.710947759124224	42.611000000000004	43.5805	1.8981500000000011	2.867599999999996	0.34751181540172355	2.877600000000001	47.10947759124224	15
15	915850	45.792500000000004	0.9784522276896577	4.690827633683362	45.47865	46.457100000000004	1.9033000000000015	2.881750000000004	0.34711977367790814	2.8808499999999952	46.908276336833666	15
16	973467	48.67335	0.9636431446627598	4.697253450026679	48.360400000000006	49.32405	1.9163999999999959	2.880049999999997	0.34730060603955726	2.8793500000000023	46.97253450026683	15
17	1031054	51.5527	0.9745440603081312	4.679035979073582	51.2404	52.21495	1.9117999999999995	2.88635	0.34585321989347667	2.8914000000000044	46.7903597907358	15
18	1088882	54.444100000000006	0.9884850309487433	4.668254086451334	54.1268	55.115300000000005	1.9112500000000026	2.8997500000000045	0.34484542303912347	2.8998499999999936	46.68254086451337	15
19	1146879	57.34395	0.9628420570658986	4.665723346766612	57.02655	57.9894	1.893100000000004	2.85595	0.35053280987100366	2.852800000000002	46.65723346766615	15
20	1203935	60.19675	0.9771479731381056	4.637162888493037	59.8825	60.85965	1.9008500000000055	2.878	0.34750577728354703	2.8776500000000027	46.371628884930395	15
21	1261488	63.074400000000004	0.9655622752096388	4.625921525199267	62.7605	63.72605	1.898699999999998	2.8642499999999984	0.34888183372291776	2.8663000000000025	46.2592152519927	15
22	1318814	65.9407	0.9580369097521761	4.647634965816287	65.62475	66.5828	1.9122500000000002	2.8703000000000003	0.3474997393751967	2.87769999999999	46.47634965816287	15
23	1376368	68.8184	0.9599393165761838	4.636157258956473	68.495	69.45495	1.9190000000000111	2.8789500000000032	0.3476447071093334	2.876500000000007	46.361572589564716	15
24	1433898	71.6949	0.9429298663274386	4.627427993378745	71.37395000000001	72.3169	1.9017000000000053	2.8446500000000015	0.35030564167235834	2.8546500000000066	46.27427993378747	15
25	1490991	74.54955000000001	0.9618278683672893	4.599776078052258	74.21860000000001	75.18045000000001	1.9278499999999923	2.889649999999989	0.34795316550392397	2.8739499999999936	45.997760780522576	15
26	1548470	77.4235	0.9559991288415622	4.586310568489573	77.10825	78.06425	1.9105500000000006	2.8665500000000037	0.34751181540172355	2.877600000000001	45.86310568489573	15
27	1606022	80.3011	0.9707463829347049	4.571015115641053	79.9748	80.94555	1.9301500000000118	2.900900000000007	0.34459587518737406	2.9019499999999994	45.71015115641051	15
28	1664061	83.20305	0.97627021373678	4.566196391895588	82.87575000000001	83.852	1.9141500000000065	2.8904500000000013	0.3446315027656674	2.9016500000000036	45.661963918955905	15
29	1722094	86.10470000000001	0.9666402112148819	4.552999622540433	85.7662	86.73285	1.9174000000000007	2.884049999999988	0.3476809679438151	2.876199999999997	45.529996225404346	15
30	1779618	88.9809	0.9625156092016726	4.5469864838432414	88.65025	89.61275	1.9202499999999958	2.882800000000003	0.34771723634340534	2.8759000000000015	45.469864838432414	15
31	1837136	91.8568	0.9612585239129607	4.538064117327053	91.533	92.49425000000001	1.9346499999999907	2.8958999999999975	0.3450477028449182	2.898150000000001	45.38064117327052	15
32	1895099	94.75495000000001	0.976957366981695	4.522103213483383	94.4289	95.40585	1.9143499999999989	2.891300000000001	0.34415707328824946	2.905649999999994	45.22103213483382	15
33	1953212	97.6606	0.9705094890590524	4.4990108406047895	97.3202	98.2907	1.91995	2.8904500000000013	0.34596689096853417	2.8904500000000013	44.99010840604792	15
34	2011021	100.55105	0.96290000296433	4.49831638741702	100.21065	101.17355	1.933099999999996	2.896000000000001	0.3468368479467256	2.883200000000002	44.9831638741702	15
35	2068685	103.43425	0.9630338851358393	4.470929064183288	103.10665	104.06970000000001	1.9204000000000008	2.883400000000009	0.34508342391773145	2.8978500000000054	44.70929064183291	15
36	2126642	106.33210000000001	0.9646432860540692	4.426934913148209	105.9901	106.95475	1.9293499999999995	2.8939999999999912	0.3464343247128926	2.8865499999999997	44.269349131482116	15
37	2184373	109.21865000000001	0.95869533820746	4.405505449352283	108.8841	109.84280000000001	1.9165500000000009	2.8752500000000083	0.3463683280800816	2.8870999999999896	44.055054493522825	15
38	2242115	112.10575	0.9775701591033955	4.3942932182208665	111.75930000000001	112.7369	1.9129000000000076	2.8904500000000013	0.34488704949129123	2.8995000000000033	43.94293218220865	15
39	2300105	115.00525	0.9632957129115473	4.37165242360166	114.64975000000001	115.61305	1.9191000000000003	2.88239999999999	0.3483835005574132	2.8704000000000036	43.716524236016596	15
40	2357513	117.87565000000001	0.9635038467595354	4.361389966593833	117.53215	118.49565000000001	1.897299999999987	2.8607999999999976	0.3481045706130128	2.8726999999999947	43.61389966593832	15
41	2414967	120.74835	0.9632396805935772	4.33501698123667	120.393	121.3562	1.906150000000011	2.869400000000013	0.34809851187886043	2.8727500000000106	43.35016981236668	15
42	2472422	123.62110000000001	0.9573647395539796	4.31919946350466	123.2624	124.21975	1.904350000000008	2.861699999999999	0.3490218662199187	2.86515	43.19199463504664	15
43	2529725	126.48625000000001	0.9711343000595225	4.292674970666489	126.12410000000001	127.0952	1.903099999999995	2.8742499999999893	0.3465423734687161	2.8856499999999983	42.92674970666489	15
44	2587438	129.3719	0.9697077890726505	4.280920968684683	128.99835000000002	129.96805	1.922850000000011	2.892600000000016	0.3470956769233454	2.8810499999999877	42.80920968684686	15
45	2645059	132.25295	0.9637339013938326	4.2716208585778475	131.89090000000002	132.85465	1.8984499999999969	2.8621499999999855	0.3503301862004922	2.854450000000014	42.71620858577846	15
46	2702148	135.1074	0.9560436095449608	4.25717244430291	134.75310000000002	135.7091	1.8956000000000017	2.8516500000000065	0.349375491309286	2.862249999999989	42.57172444302911	15
47	2759393	137.96965	0.9596567446624394	4.2905924601078596	137.60475	138.5644	1.8908999999999878	2.8505499999999984	0.34960145434205026	2.8603999999999985	42.905924601078574	15
48	2816601	140.83005	0.9722625127943699	4.245626132290198	140.45525	141.42755	1.8876500000000078	2.8599000000000103	0.34904623117331973	2.8649499999999932	42.456261322902016	15
49	2873900	143.695	0.9560637342524017	4.241934674222094	143.3152	144.27125	1.88900000000001	2.845100000000002	0.352236703064456	2.839000000000027	42.419346742220974	15
50	2930680	146.53400000000002	0.9744203747715802	4.221677024074701	146.1603	147.1347	1.8863000000000056	2.860749999999996	0.34769305656966276	2.8760999999999797	42.21677024074701	15
51	2988202	149.4101	0.9785697067850503	4.173663021902797	149.02105	149.99960000000002	1.8956499999999892	2.8742499999999893	0.34872975187878225	2.8675499999999943	41.73663021902798	15
52	3045553	152.27765	0.9911303969183006	4.166765601347485	151.89530000000002	152.88645	1.8747999999999934	2.865949999999998	0.3469451479721038	2.882300000000015	41.6676560134749	15
53	3103199	155.15995	0.990406336163776	4.155424511093813	154.76125000000002	155.75165	1.8637999999999977	2.8541999999999916	0.3497604141163288	2.859100000000012	41.55424511093812	15
54	3160381	158.01905000000002	0.9838101272004657	4.116600084524883	157.61545	158.59925	1.8777000000000044	2.8615000000000066	0.34890617912843375	2.8660999999999888	41.16600084524887	15
55	3217703	160.88515	1.0148032958390658	4.1031847004075175	160.47695000000002	161.49175	1.8791500000000099	2.893950000000018	0.3452085059375881	2.8967999999999847	41.03184700407516	15
56	3275639	163.78195	0.9931960381352809	4.094519018259845	163.37085000000002	164.36405000000002	1.8985999999999876	2.8917999999999893	0.34486326171672643	2.899700000000024	40.945190182598445	15
57	3333633	166.68165000000002	0.9967551518685883	4.10156144575577	166.2627	167.25945000000002	1.8687500000000057	2.8654999999999973	0.34988278926559857	2.858099999999979	41.01561445755771	15
58	3390795	169.53975	1.0114236136988737	4.042283676042146	169.12820000000002	170.1396	1.8737500000000011	2.8851999999999975	0.34454244762954794	2.9024	40.42283676042145	15
59	3448843	172.44215	1.0173597016724525	4.02403540286862	172.01340000000002	173.03075	1.8762000000000114	2.8935500000000047	0.344762200272361	2.9005500000000097	40.240354028686234	15
60	3506854	175.3427	1.0165749663777184	4.004012729592354	174.90695	175.92350000000002	1.8507499999999766	2.8673499999999876	0.34969314426590814	2.859649999999988	40.040127295923526	15
61	3564047	178.20235	1.013370828674105	3.9647997459044504	177.7743	178.78765	1.8451499999999896	2.858550000000008	0.3465663934568241	2.88545000000002	39.64799745904449	15
62	3621756	181.08780000000002	1.0355979148272192	3.950979201354272	180.63285000000002	181.66845	1.8477499999999907	2.883350000000007	0.3466024296830343	2.8851499999999817	39.509792013542736	15
63	3679459	183.97295	1.0217707053086256	3.9141077262582016	183.5162	184.53795	1.8503000000000043	2.872099999999989	0.3475661679092157	2.8771500000000003	39.14107726258202	15
64	3737002	186.8501	1.03634067617571	3.9268802195857333	186.38825	187.4246	1.842800000000011	2.87915000000001	0.34644032565390465	2.8865000000000123	39.26880219585733	15
65	3794732	189.7366	1.0301214619383914	3.8674127044234368	189.2674	190.29755	1.8479499999999973	2.8780500000000018	0.346326343313304	2.887450000000001	38.67412704423435	15
66	3852481	192.62405	1.033850968823908	3.8715033478380363	192.14545	193.1793	1.8436000000000092	2.8774500000000103	0.34919858923770014	2.8636999999999944	38.715033478380406	15
67	3909755	195.48775	1.0268718019405847	3.8618856041205873	195.02295	196.0498	1.8111499999999978	2.8380499999999813	0.3507971866065632	2.8506500000000017	38.618856041205866	15
68	3966768	198.3384	1.0358865425832338	3.822009043780639	197.86095	198.89685	1.807850000000002	2.8437000000000126	0.3491010647582484	2.8644999999999925	38.22009043780642	15
69	4024058	201.2029	1.052943634508131	3.778929853828984	200.70465000000002	201.7576	1.839000000000027	2.8919500000000085	0.3479894907173806	2.873649999999998	37.78929853828986	15
70	4081531	204.07655	1.0613604657629505	3.7893097146652437	203.59660000000002	204.65800000000002	1.834600000000023	2.895949999999999	0.34496438242751315	2.89885000000001	37.893097146652444	15
71	4139508	206.9754	1.043486729147518	3.788705775577462	206.49255000000002	207.53605000000002	1.8101000000000056	2.8536	0.34838956921629743	2.870350000000002	37.88705775577462	15
72	4196915	209.84575	1.0489843384024222	3.793818305932966	209.34615000000002	210.39515	1.8169500000000198	2.865949999999998	0.3491863956980239	2.8637999999999977	37.938183059329646	15
73	4254191	212.70955	1.049018456762517	3.752668869651046	212.21215	213.26115000000001	1.7931999999999846	2.8422499999999786	0.3484745526457922	2.869650000000007	37.52668869651045	15
74	4311584	215.57920000000001	1.0720245125587564	3.729804031635105	215.05440000000002	216.12640000000002	1.7930499999999938	2.8651000000000124	0.3515927149989451	2.8442000000000007	37.29804031635105	15
75	4368468	218.42340000000002	1.0773692340722307	3.6674916103374287	217.9195	218.99685000000002	1.8053499999999758	2.8827499999999873	0.3426593794438634	2.9183500000000038	36.674916103374265	15
76	4426835	221.34175000000002	1.0751687111271546	3.6778029354067456	220.8022	221.87740000000002	1.80895000000001	2.884100000000018	0.34542314335060664	2.894999999999982	36.77802935406749	15
77	4484735	224.23675	1.0954531534382144	3.6317857798524926	223.68630000000002	224.78175000000002	1.7957499999999982	2.8911999999999978	0.3461944574267355	2.8885500000000093	36.317857798524905	15
78	4542506	227.1253	1.082104719983507	3.609167540535026	226.57755	227.65965	1.8064000000000249	2.8885500000000093	0.34372529474444	2.9093000000000018	36.09167540535027	15
79	4600692	230.0346	1.0890969319536352	3.5751814448451427	229.46605000000002	230.55515	1.7917500000000075	2.880849999999981	0.3451251078515953	2.897500000000008	35.75181444845145	15
80	4658642	232.93210000000002	1.1156462792677806	3.5388015848918	232.3469	233.46255000000002	1.7798999999999978	2.8954999999999984	0.3448870494912929	2.899499999999989	35.388015848918	15
81	4716632	235.8316	1.1239491027541926	3.5047859835131376	235.2424	236.36635	1.778250000000014	2.902200000000022	0.3440564252537423	2.906499999999994	35.04785983513137	15
82	4774762	238.7381	1.1192005593700336	3.496675951724516	238.14460000000003	239.2638	1.7690000000000055	2.8881999999999834	0.3457157179651173	2.89255	34.96675951724515	15
83	4832613	241.63065	1.1205992428357714	3.4918608739369965	241.03285000000002	242.15345000000002	1.779500000000013	2.900100000000009	0.34368394824119747	2.909649999999999	34.91860873936997	15
84	4890806	244.5403	1.1463496431148612	3.4207052174274466	243.93295	245.07930000000002	1.75060000000002	2.896950000000004	0.3441097021730502	2.906050000000022	34.20705217427446	15
85	4948927	247.44635000000002	1.1274901061230804	3.391244200436482	246.8299	247.95735000000002	1.7745999999999924	2.90209999999999	0.3443170471370064	2.904299999999978	33.91244200436481	15
86	5007013	250.35065	1.1374947411002592	3.3776248899950048	249.73195	250.86945	1.7722500000000139	2.9097500000000025	0.34317089910775384	2.9140000000000157	33.77624889995004	15
87	5065293	253.26465000000002	1.166106692065578	3.342409738423793	252.64175	253.80785	1.769900000000007	2.9360499999999945	0.33641149854501884	2.9725500000000125	33.42409738423795	15
88	5124744	256.23720000000003	1.1686505949013868	3.307244070520298	255.57780000000002	256.74645000000004	1.7465500000000134	2.9151999999999987	0.34139014065274026	2.9291999999999803	33.07244070520298	15
89	5183328	259.1664	1.2028868317461108	3.2344504426481215	258.493	259.6959	1.7486999999999853	2.951599999999985	0.33755274261603635	2.9624999999999773	32.34450442648124	15
90	5242578	262.1289	1.20609961013468	3.2133221811509785	261.44460000000004	262.65070000000003	1.7314500000000521	2.9375500000000443	0.33762112157736424	2.9619000000000146	32.1332218115098	15
91	5301816	265.0908	1.193832038978627	3.1859043452030704	264.38215	265.57595000000003	1.7707999999999515	2.964649999999949	0.3374730021598239	2.963200000000029	31.859043452030726	15
92	5361080	268.05400000000003	1.1973074627021327	3.200347123886832	267.34680000000003	268.5441	1.747700000000009	2.94500000000005	0.3373420817379901	2.9643499999999676	32.003471238868315	15
93	5420367	271.01835	1.2136607924505602	3.1328814369510525	270.2918	271.50545	1.7254500000000235	2.9391499999999837	0.33714873316363564	2.9660499999999956	31.328814369510546	15
94	5479688	273.9844	1.253854443445895	3.0447716745931714	273.2309	274.48475	1.732849999999985	2.986699999999985	0.33267353083051493	3.005950000000041	30.44771674593173	15
95	5539807	276.99035000000003	1.2508313229631634	3.056029040623354	276.21765	277.46845	1.7258999999999673	2.9767499999999814	0.3334722801167183	2.9987499999999727	30.56029040623356	15
96	5599782	279.9891	1.2696615592138842	2.9685634748267873	279.19440000000003	280.46405	1.740850000000023	3.010500000000036	0.3327953142419718	3.004850000000033	29.685634748267873	15
97	5659879	282.99395000000004	1.2784180508799385	2.9533751166371296	282.20485	283.4833	1.721400000000017	2.9997999999999934	0.32966308432782004	3.033399999999972	29.53375116637129	15
98	5720547	286.02735	1.290354168019537	2.890309934685387	285.2047	286.49505	1.7353499999999826	3.025699999999972	0.3307534563736212	3.023399999999981	28.903099346853868	15
99	5781015	289.05075	1.2846912905734034	2.8682100160366666	288.23035	289.51505000000003	1.72524999999996	3.0099500000000035	0.331466074447278	3.016900000000021	28.682100160366687	15
100	5841353	292.06765	1.3099404087803328	2.831771881118943	291.24035000000003	292.5503	1.7364499999999907	3.0464000000000055	0.3278849779497361	3.049849999999992	28.31771881118943	15
101	5902350	295.1175	1.3295513279059437	2.7462967512107674	294.2867	295.61625000000004	1.6865499999999543	3.0160999999999945	0.32875271220987323	3.041800000000023	27.462967512107664	15
102	5963186	298.15930000000003	1.3691622599954252	2.6467343385920934	297.3028	298.672	1.7154499999999757	3.084600000000023	0.3215692579789411	3.1097499999999627	26.467343385920927	15
103	6025381	301.26905	1.3721715718137102	2.6563107664627417	300.3874	301.75960000000003	1.6914000000000442	3.0635500000000206	0.3282239800439773	3.046700000000044	26.56310766462741	15
104	6086315	304.31575000000004	1.3825427494132427	2.6151672899087366	303.451	304.83355	1.6850000000000023	3.067549999999983	0.319933453841606	3.125649999999951	26.15167289908736	15
105	6148828	307.4414	1.4242558200708126	2.5415363097985804	306.5185	307.94275	1.7015499999999975	3.1257999999999697	0.32068755411602134	3.1183000000000334	25.41536309798581	15
106	6211194	310.5597	1.4145068489944097	2.5874310556204456	309.64435000000003	311.05885	1.7040000000000077	3.11850000000004	0.32002048131080457	3.1247999999999934	25.874310556204474	15
107	6273690	313.6845	1.4421950621975586	2.4702258479820003	312.7628	314.20500000000004	1.7015499999999975	3.1437500000000114	0.31683670236360056	3.156200000000012	24.702258479820024	15
108	6336814	316.8407	1.432338335400168	2.5280886042305575	315.90655000000004	317.3389	1.6829999999999927	3.115349999999978	0.3152237300423981	3.172349999999995	25.280886042305582	15
109	6400261	320.01305	1.4968811092103833	2.331478358148665	319.02195	320.51885000000004	1.6802000000000135	3.177099999999996	0.3195858167814506	3.129050000000006	23.314783581486658	15
110	6462842	323.1421	1.5100653358949814	2.4246632802094474	322.19905	323.70910000000003	1.6794999999999618	3.1895999999999844	0.3020326799359687	3.3109000000000037	24.246632802094496	15
111	6529060	326.45300000000003	1.5569972087889445	2.201573085830649	325.38865000000004	326.94565	1.6516000000000304	3.2086000000000467	0.31564660206433065	3.1680999999999813	22.015730858306483	15
112	6592422	329.6211	1.5633758299272509	2.336931347895053	328.59720000000004	330.1606	1.6750499999999988	3.238399999999956	0.30291556228701416	3.301249999999982	23.36931347895053	15
113	6658447	332.92235	1.5732864625778982	2.1407209370338087	331.83565000000004	333.40895	1.6336000000000013	3.2069000000000187	0.3126074588139636	3.198900000000038	21.407209370338094	15
114	6722425	336.12125000000003	1.6238148025322707	2.191572494509515	335.04255	336.66635	1.657100000000014	3.2809500000000185	0.2973712382538367	3.362799999999993	21.91572494509515	15
115	6789681	339.48405	1.626063457343029	2.0112018403030945	338.3235	339.94955	1.626950000000022	3.252999999999986	0.30105973025048266	3.3215999999999894	20.11201840303095	15
116	6856113	342.80565	1.7237689275959043	1.8712710097451684	341.5765	343.30025	4.914649999999995	6.6384499999999775	0.16229682466262607	6.161549999999977	18.712710097451676	15
117	6979344	348.9672	1.2987237283935305	3.3302578699889303	348.2149	349.51365000000004	4.8977500000000305	6.196450000000027	0.1631667400916987	6.128700000000038	33.3025786998893	15
118	7101918	355.09590000000003	1.2721217424511444	3.250587871446605	354.41135	355.68345	4.925200000000018	6.197299999999984	0.16139184325624178	6.196100000000001	32.505878714466064	15
119	7225840	361.29200000000003	1.2935811676078477	3.1500544720533377	360.6087	361.9023	4.885999999999967	6.1795999999999935	0.16171286264109547	6.1837999999999615	31.500544720533384	15
120	7349516	367.4758	1.2887843355719	3.148794652893425	366.78825	368.07705000000004	4.882249999999999	6.170999999999992	0.16287175478028504	6.139800000000037	31.487946528934273	15
121	7472312	373.61560000000003	1.2959684543644079	3.0878254476020004	372.95930000000004	374.25525	4.850800000000049	6.146800000000042	0.16186730118648823	6.177899999999965	30.878254476019993	15
122	7595870	379.7935	1.3394876180335413	2.955392114363974	379.10605000000004	380.44555	4.816449999999975	6.155949999999962	0.1605755026013218	6.227600000000052	29.55392114363975	15
123	7720422	386.02110000000005	1.4266173429903108	2.8247205809763436	385.262	386.68865	4.6694499999999834	6.096049999999991	0.15982483198414574	6.256849999999986	28.24720580976343	15
124	7845559	392.27795000000003	1.5501963055590169	2.6209869255954814	391.35805	392.90825	4.639700000000005	6.189900000000023	0.16169194450732494	6.184599999999989	26.20986925595483	15
125	7969251	398.46255	1.5678168721498922	2.493234558776809	397.548	399.11580000000004	4.829599999999971	6.397449999999992	0.1611045326760265	6.207150000000013	24.932345587768094	15
126	8093394	404.66970000000003	1.381983275507577	2.7143087380127504	403.94545	405.3274	4.643799999999999	6.025800000000004	0.15832429565478986	6.316149999999993	27.14308738012752	15
127	8219717	410.98585	1.6198916560103187	2.0992925067426853	409.9712	411.59110000000004	4.57914999999997	6.19905	0.16433718704037031	6.085049999999967	20.992925067426842	15
128	8341418	417.0709	1.5084162059855648	2.2798616494333146	416.1703	417.6787	7.455600000000004	8.964049999999986	0.11619260085517744	8.606400000000008	22.798616494333167	15
129	8513546	425.6773	1.2856324450525456	2.93294710327595	425.1343	426.41995000000003	4.786399999999958	6.072000000000003	0.15554518587649638	6.4290000000000305	29.329471032759514	15
130	8642126	432.10630000000003	1.601374970801361	1.6923452877063188	431.20635000000004	432.8077	4.653999999999996	6.255400000000009	0.1629859017195018	6.135499999999979	16.923452877063195	15
131	8764836	438.2418	1.6232904625106603	1.482233996992104	437.4617	439.08500000000004	7.211749999999995	8.835000000000036	0.11570859946311197	8.64240000000001	14.822339969921046	15
132	8937684	446.8842	1.2910433447688818	2.695475495876707	446.29675000000003	447.58775	4.6582500000000095	5.949299999999994	0.16350154917717832	6.116150000000005	26.95475495876708	15
133	9060007	453.00035	1.5789288097418845	1.353725158693253	452.24600000000004	453.82495	4.477550000000008	6.056449999999984	0.16559307158588452	6.038900000000012	13.537251586932541	15
134	9180785	459.03925000000004	1.5754471197763458	1.10941121055086	458.3025	459.8779	7.075300000000027	8.650750000000016	0.11484286624825622	8.70754999999997	11.094112105508607	15
135	9354936	467.7468	1.547241529252287	1.754764520292568	466.95320000000004	468.50045	7.162850000000049	8.710100000000011	0.11784878821983492	8.485450000000014	17.54764520292569	15
136	9524645	476.23225	1.3628247723234819	2.0555568357293907	475.66330000000005	477.02615000000003	20.898300000000006	22.2611	0.04505387316884164	22.19565	20.555568357293918	15
137	9968558	498.4279	1.5537894979240374	1.052015184868834	497.92440000000005	499.4782	17.72225000000003	19.276049999999998	0.051742426202364605	19.32650000000001	10.52015184868834	15
138	10355088	517.7544	1.3390753064380028	1.059825777715524	517.20045	518.5395500000001	6.7838500000000295	8.122899999999959	0.12444776305145983	8.035499999999956	10.176328188845144	15
139	10515798	525.7899	1.4398997497476638	1.0362116393822234	525.32335	526.76325	20.60970000000009	22.049600000000055	0.04524856166134622	22.100149999999985	10.36211639382223	15
140	10957801	547.89005	1.5292540997926147	1.0362193378728808	547.3729500000001	548.90225	4.159150000000068	5.6884000000000015	0.17718087509634153	5.643950000000018	10.10212745093109	15
141	11070680	553.534	1.4618561334538274	1.049912342471874	553.0614	554.5232500000001	3.943399999999997	5.40524999999991	0.18666467557679264	5.357200000000034	10.49912342471875	15
142	11177824	558.8912	1.7137721442813054	1.0626788133927434	558.4666500000001	560.1804000000001	1.4442999999999984	3.158100000000104	0.31047704798422376	3.2208500000000417	10.496958229358547	15
143	11242241	562.1120500000001	1.5338601412446238	1.1358489501594597	561.6247000000001	563.1586	14.774600000000078	16.308449999999993	0.061668059337006954	16.215849999999932	10.224321100969462	15
144	11566558	578.3279	1.5342921120183544	1.1425096984823266	577.9331500000001	579.46745	9.48320000000001	11.01744999999994	0.09046539924642334	11.053949999999986	11.425096984823275	15
145	11787637	589.38185	1.5374509193473496	1.0696370817656202	588.95065	590.4881	9.331549999999993	10.869000000000028	0.0920111333471351	10.868249999999989	10.464469675994902	15
146	12005002	600.2501	1.4685985814335756	1.2331604689790652	599.81965	601.2882500000001					10.614598129163916	15
0	59694	2.9847	1.4971988241982666	1.4324280749253688	2.58665	4.08385	1.5098000000000003	3.007	0.3405472594459296	2.93645	14.324280749253688	16
1	118423	5.92115	0.9881962956434618	4.187842353764395	5.5937	6.5819	1.7525500000000003	2.7407500000000002	0.3654636820465965	2.736250000000001	41.878423537643954	16
2	173148	8.6574	0.9709218737464078	4.5413404481132815	8.3344	9.3053	1.7929499999999994	2.7638499999999997	0.3627657258942177	2.756599999999999	45.413404481132794	16
3	228280	11.414	0.976053463807366	4.62042009316805	11.0983	12.07435	1.8034999999999997	2.7795500000000004	0.35882162976784227	2.786900000000001	46.204200931680504	16
4	284018	14.2009	0.9766079199528671	4.5845487593170375	13.87785	14.85445	1.8374000000000006	2.814	0.35550499484517767	2.812899999999999	45.845487593170354	16
5	340276	17.0138	0.9821110579320754	4.622752713850851	16.6918	17.67395	1.8248500000000014	2.8069500000000005	0.3559605595699996	2.8093000000000004	46.22752713850855	16
6	396462	19.8231	0.9709180682199513	4.565673547390411	19.4988	20.4697	1.8137499999999989	2.784649999999999	0.36003600360036003	2.7775	45.656735473904085	16
7	452012	22.6006	0.9556349503179489	4.569386679720672	22.283450000000002	23.239050000000002	1.8278999999999996	2.7835500000000017	0.35869292298862937	2.7879000000000005	45.693866797206766	16
8	507770	25.3885	0.9762893105359254	4.546994269255293	25.066950000000002	26.04325	1.8338999999999999	2.8101999999999983	0.35517670040845317	2.8155	45.469942692552976	16
9	564080	28.204	0.9675026655467868	4.553075814988155	27.877200000000002	28.844700000000003	1.8431500000000014	2.8106500000000025	0.356531660011409	2.8048	45.530758149881585	16
10	620176	31.0088	0.9696276929037005	4.536642087849636	30.687800000000003	31.65745	1.8477499999999978	2.8173499999999976	0.35432722118876736	2.822250000000004	45.36642087849637	16
11	676621	33.831050000000005	0.9777058882414655	4.510594251790806	33.50515	34.48285	1.8568500000000014	2.83455	0.35310734463276916	2.8319999999999936	45.105942517908076	16
12	733261	36.66305	0.9479789516769874	4.529612399217271	36.3397	37.2877	1.815650000000005	2.763600000000004	0.36041880665333054	2.774550000000005	45.296123992172696	16
13	788752	39.4376	0.9531741033380386	4.481382293665945	39.10335	40.0565	1.8372500000000045	2.79045	0.3587443946188339	2.7875000000000014	44.81382293665943	16
14	844502	42.225100000000005	0.9500890431947948	4.47506691010156	41.8938	42.84385	1.8347499999999997	2.7848499999999987	0.36154597057015864	2.765899999999995	44.75066910101559	16
15	899820	44.991	0.941458294413559	4.505914914529761	44.678650000000005	45.6201	1.8383500000000055	2.7798000000000016	0.35940841375096577	2.782350000000001	45.05914914529762	16
16	955467	47.77335	0.9373222570195154	4.488838757140876	47.458400000000005	48.39575	1.8254499999999965	2.762749999999997	0.36142183349296064	2.766850000000005	44.888387571408785	16
17	1010804	50.540200000000006	0.9447792040974193	4.4935929062496385	50.22115	51.16595	1.8536500000000018	2.798400000000001	0.35844221015466854	2.789849999999994	44.93592906249641	16
18	1066601	53.33005	0.9599316162308679	4.452275909975526	53.01955	53.9795	1.8491500000000016	2.809049999999999	0.35403242937052987	2.8246000000000038	44.52275909975524	16
19	1123093	56.154650000000004	0.9483844443030656	4.436969466364744	55.8286	56.777	1.8486499999999992	2.7970499999999987	0.3567733418958934	2.802900000000001	44.369694663647465	16
20	1179151	58.957550000000005	0.9477657431499916	4.419014290274042	58.62565	59.5734	1.8399500000000018	2.787700000000001	0.35859645348107544	2.788649999999997	44.190142902740426	16
21	1234924	61.7462	0.9409190576502704	4.4060573733673465	61.41335	62.3543	1.8554999999999993	2.7963999999999984	0.3596863534997472	2.7802000000000078	44.06057373367349	16
22	1290528	64.52640000000001	0.9548273825953598	4.393055768441819	64.2098	65.16460000000001	1.861149999999995	2.8160000000000025	0.353444314848197	2.8292999999999893	43.93055768441819	16
23	1347114	67.3557	0.936012791623734	4.37767662554586	67.0258	67.9618	1.8617999999999881	2.797799999999995	0.35720026432819424	2.7995500000000106	43.7767662554586	16
24	1403105	70.15525000000001	0.9475327773094993	4.3366099595457825	69.82355	70.7711	1.852249999999998	2.799750000000003	0.35549867576743266	2.8129500000000007	43.36609959545787	16
25	1459364	72.96820000000001	0.9407531827566215	4.318245666561488	72.6233	73.56405000000001	1.8601499999999902	2.8008999999999986	0.35821750967187427	2.7915999999999883	43.182456665614865	16
26	1515196	75.7598	0.9527099105538219	4.314537474990658	75.42425	76.37695000000001	1.856349999999992	2.809100000000001	0.35591621732244166	2.809650000000005	43.145374749906566	16
27	1571389	78.56945	0.9440368415866164	4.277762825974712	78.23335	79.1774	1.8465499999999935	2.7905999999999977	0.35907287383974645	2.784949999999995	42.77762825974713	16
28	1627088	81.3544	0.9291188439472579	4.2609233061131775	81.0239	81.95305	1.8396000000000043	2.7687000000000097	0.36030842401095275	2.7754000000000048	42.609233061131775	16
29	1682596	84.1298	0.937016934725421	4.259570563999212	83.79260000000001	84.72965	1.8232500000000016	2.760249999999999	0.36341831264877467	2.751649999999998	42.59570563999211	16
30	1737629	86.88145	0.9395954775201972	4.296686109615422	86.55290000000001	87.4925	1.8319500000000062	2.771550000000005	0.3610238636773882	2.769900000000007	42.966861096154226	16
[truncated: 3,040 more rows]
