# Supplementary material for: Modeling Effects of Variable preBötzinger Complex Network Topology and Cellular Properties on Opioid-Induced Respiratory Depression and Recovery
Source: eNeuro. 2024 Mar 1;11(3):ENEURO.0284-23.2023. doi: 10.1523/ENEURO.0284-23.2023 (PMC10921262; doi:10.1523/ENEURO.0284-23.2023)
Supplement: Code files — Download Code files, ZIP file. [file eneuro-11-ENEURO.0284-23.2023-s001.zip › prebot-opioid-model-main/simulations/damgo_ramp_sim/burst_stats/damgo_ramp_pcon_0.08_burst_stats_copy.csv]

	Peak Samples	Peak Times	Burst Width	Burst Amp	Onset Times	Offset Times	PBI	IBI	Frequency	Period	Peaks
0	62393	3.11965	1.476511403200034	1.2531401860513505	2.64265	4.1192	1.5182000000000002	2.9947000000000004	0.34786238564024075	2.8747	12.53140186051351
1	119887	5.99435	0.933787390912325	4.280950023876201	5.6374	6.5712	1.8184999999999993	2.752299999999999	0.3675457134981164	2.72075	42.80950023876199
2	174302	8.7151	0.9286736942825534	4.616709232682993	8.389700000000001	9.31835	1.8331	2.761800000000001	0.36108252541118263	2.769450000000001	46.167092326829966
3	229691	11.48455	0.9544811024763462	4.63227215848633	11.1515	12.10595	1.8609000000000009	2.8154000000000003	0.35504429177539903	2.8165499999999994	46.322721584863324
4	286022	14.3011	0.9509933153273044	4.605196395851799	13.9669	14.917900000000001	1.8612499999999983	2.812249999999999	0.35579591546289013	2.8106000000000027	46.05196395851803
5	342234	17.111700000000003	0.9419501274174836	4.603423312852392	16.7791	17.72105	1.8644999999999996	2.8064500000000017	0.35328823020261096	2.830549999999999	46.03423312852392
6	398845	19.94225	0.9439863940362004	4.601288029728337	19.58555	20.52955	1.8722999999999992	2.81625	0.3580251333643623	2.793099999999999	46.01288029728342
7	454707	22.73535	0.9421789395197353	4.574616069850151	22.4018	23.344	1.877600000000001	2.819749999999999	0.35429583702391476	2.8225000000000016	45.74616069850151
8	511157	25.557850000000002	0.9534626403561561	4.580480527812561	25.22155	26.175	1.8789000000000016	2.8323500000000017	0.35326950930865153	2.8307	45.804805278125606
9	567771	28.388550000000002	0.9514022485141119	4.557561422298534	28.053900000000002	29.005300000000002	1.8819499999999998	2.8333499999999994	0.35210647699864467	2.840049999999998	45.57561422298532
10	624572	31.2286	0.9430822810793121	4.5398468912279455	30.88725	31.830350000000003	1.8937999999999988	2.8368499999999983	0.3533256779436446	2.8302499999999995	45.39846891227949
11	681177	34.05885	0.926711753061763	4.5626713786650015	33.7241	34.650800000000004	1.8770999999999987	2.8038000000000025	0.35621415595055683	2.807300000000005	45.62671378665
12	737323	36.866150000000005	0.9313205416575308	4.530488196847543	36.527950000000004	37.459250000000004	1.8739999999999952	2.805349999999997	0.3558592220917407	2.8100999999999985	45.304881968475414
13	793525	39.67625	0.9303354754611559	4.512769445406946	39.3333	40.263600000000004	1.8628500000000017	2.793200000000006	0.35726407173862545	2.799050000000001	45.12769445406946
14	849506	42.475300000000004	0.9341825473767531	4.467240556192905	42.126450000000006	43.06065	1.884050000000002	2.8181999999999974	0.35553659360389694	2.812649999999998	44.6724055619291
15	905759	45.28795	0.9265646936894569	4.449058724349285	44.94465	45.87125	1.8789999999999978	2.8055499999999967	0.3568178979857625	2.8025500000000036	44.49058724349283
16	961810	48.090500000000006	0.9153529002253723	4.474089931782004	47.75025	48.665600000000005	1.8706999999999994	2.786050000000003	0.35914380117799194	2.784399999999998	44.740899317820045
17	1017498	50.874900000000004	0.9263254325559364	4.500203860863614	50.53625	51.4626	1.8661500000000046	2.7924500000000023	0.357206644043579	2.799500000000002	45.00203860863617
18	1073488	53.674400000000006	0.9277413848615136	4.4829076243057955	53.328700000000005	54.25645	1.8710999999999984	2.7988499999999945	0.35721940415803405	2.7993999999999986	44.82907624305798
19	1129476	56.473800000000004	0.9126706068539294	4.455634843447925	56.12755	57.04025	1.8653499999999994	2.778000000000006	0.3591373520803032	2.7844499999999996	44.556348434479254
20	1185165	59.258250000000004	0.9344498775246437	4.4351222464581	58.9056	59.840050000000005	1.8956499999999963	2.8300999999999945	0.3538570417551309	2.8260000000000005	44.35122246458098
21	1241685	62.084250000000004	0.9211704650257598	4.4123934480047495	61.73565	62.656850000000006	1.8894499999999965	2.810600000000001	0.3542393595352381	2.8229499999999987	44.123934480047524
22	1298144	64.9072	0.9197257567473455	4.4076915319934145	64.54625	65.46600000000001	1.881699999999995	2.801400000000001	0.35709821986537466	2.8003499999999946	44.07691531993415
23	1354151	67.70755	0.9309270237329184	4.372554331209237	67.3477	68.2786	1.8769000000000062	2.807850000000002	0.35579591546288947	2.810600000000008	43.72554331209241
24	1410363	70.51815	0.9206926238333225	4.359075701730603	70.1555	71.0762	1.9025000000000034	2.8232	0.35497497426431485	2.8170999999999964	43.59075701730603
25	1466705	73.33525	0.9169027302086703	4.352465549433944	72.9787	73.89565	1.8953500000000076	2.812250000000006	0.35374438430789973	2.826899999999995	43.524655494339434
26	1523243	76.16215	0.912024215029832	4.352836396564648	75.79095000000001	76.703	1.8965500000000048	2.8085499999999968	0.3551325532254899	2.8158500000000117	43.528363965646506
27	1579560	78.97800000000001	0.921130892405659	4.322346086906016	78.59955000000001	79.5207	1.8642499999999984	2.7853999999999957	0.3606397749607816	2.772849999999991	43.22346086906014
28	1635017	81.75085	0.9147001764938701	4.297844918780811	81.38495	82.29965	1.872950000000003	2.7876499999999993	0.3576026319553705	2.7964000000000055	42.978449187808124
29	1690945	84.54725	0.9194100561761065	4.266252382919873	84.1726	85.092	1.8901000000000039	2.8095	0.3565125938073756	2.804950000000005	42.662523829198776
30	1747044	87.35220000000001	0.918642605172121	4.257661610549356	86.9821	87.9007	1.8772500000000036	2.795900000000003	0.35726407173862634	2.799049999999994	42.57661610549354
31	1803025	90.15125	0.9112873803149909	4.2241510826361335	89.77795	90.68925	1.8611500000000092	2.7724000000000046	0.3617748674999547	2.7641500000000008	42.24151082636133
32	1858308	92.9154	0.9055192255159608	4.259635884235841	92.55040000000001	93.4559	1.8601500000000044	2.7656499999999937	0.3600165607617958	2.777649999999994	42.59635884235845
33	1913861	95.69305	0.8976065169035923	4.2527446948983965	95.316	96.21365	1.886650000000003	2.78425	0.35967341653778223	2.780300000000011	42.52744694898399
34	1969467	98.47335000000001	0.9197376350061037	4.216868089210941	98.1003	99.02000000000001	1.8852499999999992	2.805000000000007	0.35679880115602974	2.8026999999999873	42.16868089210944
35	2025521	101.27605	0.9085135249585728	4.184264952334225	100.90530000000001	101.8138	1.874900000000011	2.7834000000000003	0.3559985760056945	2.8090000000000117	41.84264952334227
36	2081701	104.08505000000001	0.9149974429103662	4.17497491597647	103.68870000000001	104.60365	1.8939500000000038	2.808949999999996	0.35759623808757623	2.796449999999993	41.7497491597647
37	2137630	106.8815	0.9137289799797815	4.172916530634346	106.49765000000001	107.41135	1.8967000000000098	2.810450000000003	0.3541578127213488	2.823599999999999	41.72916530634344
38	2194102	109.7051	0.9127934658559506	4.1640521283867	109.30810000000001	110.2209	1.8902500000000089	2.803049999999999	0.35835871707579176	2.7905000000000086	41.640521283867045
39	2249912	112.49560000000001	0.9045622437312035	4.124751742819143	112.11115000000001	113.01570000000001	1.8767500000000013	2.7813000000000017	0.3583972475091393	2.7901999999999987	41.24751742819143
40	2305716	115.28580000000001	0.9163632634525887	4.101815796541878	114.89240000000001	115.80875	1.8746500000000026	2.790999999999997	0.35573263135427463	2.811099999999996	41.018157965418766
41	2361938	118.0969	0.9232993532833178	4.049355853597646	117.6834	118.6067	1.8944500000000062	2.8177500000000038	0.35543549734311924	2.813450000000003	40.493558535976504
42	2418207	120.91035000000001	0.90795881407829	4.056891651084179	120.50115000000001	121.40910000000001	1.890199999999993	2.7981499999999926	0.3575195295042993	2.7970499999999987	40.56891651084181
43	2474148	123.7074	0.9206377446372295	4.036411978121102	123.2993	124.21995000000001	1.8933999999999997	2.814050000000009	0.3547734771348503	2.8186999999999927	40.36411978121102
44	2530522	126.5261	0.9155234121879563	3.993378569610904	126.11340000000001	127.02890000000001	1.8746499999999884	2.7901999999999845	0.3593309258161286	2.782950000000014	39.93378569610907
45	2586181	129.30905	0.9053727414245252	3.9785120309042483	128.9036	129.80895	1.8865000000000123	2.791850000000011	0.35838440311077635	2.790300000000002	39.785120309042505
46	2641987	132.09935000000002	0.9053211732358672	3.9791574547656765	131.6954	132.60075	1.855799999999988	2.761099999999999	0.360431797293157	2.7744500000000016	39.791574547656765
47	2697476	134.87380000000002	0.9147250514068641	4.007815377689468	134.4565	135.37125	1.8719499999999982	2.7866500000000087	0.35850646207898096	2.7893499999999847	40.07815377689468
48	2753263	137.66315	0.9160396766715684	3.96865514650883	137.24315	138.1592	1.8670000000000186	2.783050000000003	0.35808282455731894	2.792650000000009	39.686551465088286
49	2809116	140.4558	0.9180247645897093	3.9248285114569583	140.02625	140.94425	1.8973000000000013	2.8152999999999793	0.3540449637103912	2.8245000000000005	39.24828511456957
50	2865606	143.2803	0.9207058833019576	3.9355804670533914	142.84155	143.76225	1.8936000000000206	2.814350000000019	0.3558592220917398	2.8101000000000056	39.355804670533956
51	2921808	146.09040000000002	0.9265280937869103	3.9508096119704987	145.65585000000002	146.5824	1.8755499999999756	2.80204999999998	0.35788418867654564	2.7941999999999894	39.50809611970503
52	2977692	148.8846	0.9235096753481078	3.8737240143250062	148.45795	149.38145	1.8846499999999935	2.808150000000012	0.352584443974333	2.836199999999991	38.73724014325005
53	3034416	151.7208	0.9386010041161208	3.8744509859747325	151.2661	152.2047	1.890749999999997	2.829350000000005	0.3541954450465745	2.8233000000000175	38.7445098597473
54	3090882	154.54410000000001	0.9299584125368391	3.8123399185079734	154.09545	155.02540000000002	1.8740499999999827	2.8040499999999895	0.3552713384847673	2.8147500000000036	38.123399185079755
55	3147177	157.35885000000002	0.9334068763783435	3.8002104908249663	156.89950000000002	157.8329	1.8868999999999971	2.820300000000003	0.3536067892503532	2.828000000000003	38.00210490824965
56	3203737	160.18685000000002	0.9417039355053334	3.799953112310739	159.71980000000002	160.66150000000002	1.8898499999999956	2.831549999999993	0.35140738658326676	2.8456999999999937	37.99953112310738
57	3260651	163.03255000000001	0.9710574001846836	3.7631512998076815	162.5513	163.52235000000002	1.882899999999978	2.8539499999999975	0.34997462683955455	2.8573499999999967	37.63151299807686
58	3317798	165.8899	0.947030119640613	3.732084075377955	165.4053	166.3523	1.8987500000000068	2.8458000000000254	0.3504038404260918	2.8538499999999942	37.32084075377958
59	3374875	168.74375	0.951449680890562	3.7228522338530894	168.2511	169.20255	1.8780999999999892	2.8295499999999834	0.35455963693093095	2.8204000000000065	37.22852233853091
60	3431283	171.56415	0.9657385746072047	3.6931140880521696	171.08065000000002	172.0464	1.8678999999999917	2.8336500000000058	0.3518029903254176	2.842500000000001	36.931140880521724
61	3488133	174.40665	0.9555797147978796	3.632411281385181	173.91425	174.86985	1.879400000000004	2.834949999999992	0.3521684773995876	2.8395500000000027	36.32411281385184
62	3544924	177.24620000000002	0.963015045470302	3.6537551878931893	176.7492	177.7122	1.8757000000000232	2.838700000000017	0.3521994857887532	2.83929999999998	36.53755187893188
63	3601710	180.0855	0.9551439972287743	3.6151039800785725	179.58790000000002	180.54305000000002	1.863599999999991	2.8187499999999943	0.3554734017027167	2.8131500000000074	36.151039800785725
64	3657973	182.89865	0.9523345443390543	3.648451806346827	182.4067	183.359	1.8750499999999874	2.827399999999983	0.35285815102328827	2.834000000000003	36.484518063468315
65	3714653	185.73265	0.9626247823540355	3.6296762268958105	185.2341	186.19670000000002	1.8508999999999958	2.8135500000000206	0.3524104877361139	2.837600000000009	36.29676226895812
66	3771405	188.57025000000002	0.9867844445718453	3.555647687201862	188.04760000000002	189.0344	1.8724499999999864	2.859199999999987	0.348171230611214	2.872150000000005	35.55647687201861
67	3828848	191.44240000000002	0.9847857505391585	3.491707977501484	190.9068	191.8916	1.8873000000000104	2.8721000000000174	0.3478079404552817	2.875149999999991	34.91707977501484
68	3886351	194.31755	0.9955590176829138	3.537305369053289	193.77890000000002	194.77445	1.8438000000000159	2.839349999999996	0.3484381260997592	2.8699499999999887	35.373053690532906
69	3943750	197.1875	1.0262923771484056	3.428770872219978	196.6183	197.64455	1.846350000000001	2.872649999999993	0.3456440212225405	2.89315000000002	34.287708722199795
70	4001613	200.08065000000002	1.0164285523424392	3.408354825180208	199.4909	200.50735	1.8521000000000072	2.8685000000000116	0.3496992586375716	2.8596000000000004	34.08354825180207
71	4058805	202.94025000000002	1.0249582525498002	3.405071335402269	202.35945	203.3844	1.8674000000000035	2.8923499999999933	0.3453634950785704	2.8954999999999984	34.050713354022704
72	4116715	205.83575000000002	1.0245574240367394	3.426327325780928	205.25175000000002	206.27630000000002	1.856650000000002	2.881200000000007	0.34219621530986116	2.9222999999999786	34.26327325780929
73	4175161	208.75805	1.0547790383380606	3.3427170968163793	208.133	209.18775000000002	1.8415999999999997	2.8964	0.34396766703929776	2.9072500000000048	33.42717096816381
74	4233306	211.6653	1.052590220942395	3.2932688353900055	211.0294	212.08200000000002	1.8476	2.900199999999984	0.3408200129511604	2.934100000000001	32.93268835390006
75	4291988	214.5994	1.075312174136704	3.294142565745876	213.92960000000002	215.00490000000002	1.825049999999976	2.9003999999999905	0.3450238929045844	2.8983499999999935	32.94142565745877
76	4349955	217.49775	1.0977996643989347	3.184574881522547	216.83	217.92780000000002	1.8327000000000169	2.9305000000000234	0.3366719973066216	2.9702500000000214	31.84574881522547
77	4409360	220.46800000000002	1.1079859258291311	3.1740379613427336	219.7605	220.86845000000002	1.8203499999999906	2.9283499999999947	0.33885669750262654	2.9510999999999967	31.74037961342735
78	4468382	223.41910000000001	1.152442451903969	3.1381693218203104	222.68880000000001	223.84125	1.7620500000000163	2.914500000000004	0.33828354927099985	2.956099999999992	31.38169321820311
79	4527504	226.3752	1.1778361962076742	3.031860651133165	225.60330000000002	226.78115	1.7883500000000083	2.966149999999999	0.3354297693920316	2.981250000000017	30.318606511331645
80	4587129	229.35645000000002	1.190739089722559	2.9860493169701563	228.56945000000002	229.7602	1.7702500000000043	2.960949999999997	0.33521613060020505	2.983149999999995	29.86049316970158
81	4646792	232.33960000000002	1.2021558700317982	2.955793894106396	231.53040000000001	232.73255	1.7590000000000146	2.9611500000000035	0.3360215053763442	2.975999999999999	29.55793894106396
82	4706312	235.31560000000002	1.225680371388281	2.931086769124981	234.49155000000002	235.71725	1.796699999999987	3.0223499999999888	0.33588606744592436	2.977199999999982	29.310867691249825
83	4765856	238.2928	1.218365090038581	2.9224277019938576	237.51395000000002	238.7323	1.7417499999999961	2.9601000000000113	0.33072610917268824	3.0236500000000035	29.224277019938594
84	4826329	241.31645	1.2845519049805123	2.8164998286033267	240.47400000000002	241.75855	1.7256500000000017	3.0101999999999975	0.3275198558912613	3.0532500000000193	28.164998286033278
85	4887394	244.36970000000002	1.3095794924699702	2.687690278785084	243.48425	244.7938	1.7143000000000086	3.0238999999999976	0.32752521944189966	3.0531999999999755	26.87690278785086
86	4948458	247.4229	1.3144213089014405	2.7813248219827926	246.50815	247.82255	1.7227000000000032	3.037149999999997	0.32943501894251215	3.035500000000013	27.813248219827933
87	5009168	250.4584	1.3395131358865648	2.551552450131293	249.54525	250.8848	1.6968499999999835	3.0363499999999988	0.3287743293003695	3.0415999999999883	25.51552450131293
88	5070000	253.5	1.3278331311668736	2.75801978469854	252.58165000000002	253.9095	1.7056499999999915	3.0335000000000036	0.32640271567059015	3.06370000000004	27.5801978469854
89	5131274	256.56370000000004	1.391466913106246	2.463114396173392	255.6151	257.0066	1.6704000000000292	3.061850000000021	0.32180209171360036	3.107499999999959	24.63114396173394
90	5193424	259.6712	1.407635503450362	2.5131753111232698	258.677	260.08465	1.6876499999999623	3.095299999999952	0.3201024327784867	3.1240000000000236	25.131753111232715
91	5255904	262.7952	1.4342256673592608	2.4905957715555687	261.77225	263.2065	1.6791499999999928	3.1133500000000254	0.3188775510204115	3.1359999999999673	24.905957715555687
92	5318624	265.9312	1.4507249706337229	2.3919509756959734	264.8856	266.33635000000004	1.6946500000000242	3.1453500000000076	0.31701247444086955	3.154449999999997	23.91950975695975
93	5381713	269.08565	1.4771393578620629	2.42685629554364	268.03095	269.5081	1.675299999999993	3.1524499999999875	0.3111290874583835	3.2141000000000304	24.268562955436416
94	5445995	272.29975	1.513527641869383	2.2574209497076083	271.1834	272.69695	1.6682500000000005	3.1817500000000223	0.3158260430155092	3.1662999999999784	22.5742094970761
95	5509321	275.46605	1.5033109249724077	2.448227124123626	274.36515	275.86845	1.6691999999999894	3.172499999999957	0.3101400282227411	3.224350000000015	24.48227124123627
96	5573808	278.6904	1.586287310845731	1.8601822858409847	277.53765	279.12395000000004	1.6465499999999906	3.2328500000000417	0.3160855959793906	3.163700000000006	18.601822858409864
97	5637082	281.8541	1.5117342237991283	2.6118520826865996	280.77055	282.28225000000003	1.6510999999999854	3.1628499999999917	0.30966463320223975	3.2293000000000234	26.118520826866014
98	5701668	285.08340000000004	1.6784804221714849	1.6513261528383616	283.9334	285.61185	1.6426999999999907	3.321199999999976	0.31198327769631884	3.2052999999999656	16.513261528383627
99	5765774	288.2887	1.4371594553861302	2.921790424313439	287.25455	288.6917	1.6066999999999894	3.0438500000000204	0.2971812359767585	3.364950000000022	29.2179042431344
100	5833073	291.65365	1.9414718475002797	1.174205463693884	290.29845	292.23990000000003	1.559599999999989	3.501100000000008	0.31005829095870285	3.225199999999973	11.600378579292826
101	5897577	294.87885	1.462735206471011	2.898236810868113	293.7995	295.26225	5.119650000000036	6.5823500000000195	0.15992323684631268	6.253000000000043	28.982368108681143
102	6022637	301.13185000000004	1.2491074770925101	3.367804947049862	300.38190000000003	301.63100000000003	5.0747499999999945	6.323849999999993	0.1559831226261329	6.410949999999957	33.678049470498635
103	6150856	307.5428	1.317332766579045	3.192005947461677	306.70575	308.0231	4.988299999999981	6.305649999999957	0.15693167195003244	6.372200000000021	31.920059474616775
104	6278300	313.915	1.3720796575133223	3.073848322687194	313.01135	314.38345000000004	4.901450000000011	6.273500000000013	0.1615000121125004	6.19195000000002	30.73848322687195
105	6402139	320.10695000000004	1.3322392447344493	3.1846603580719126	319.2849	320.6171	4.906750000000045	6.239000000000033	0.15994369981766524	6.2521999999999585	31.846603580719137
106	6527183	326.35915	1.3442007949559485	3.048474472974302	325.5239	326.8681	4.8202	6.1644000000000005	0.1556262790534805	6.42565000000002	30.484744729743014
107	6655696	332.7848	1.5844812290395145	2.8209425249739866	331.68825000000004	333.27275000000003	4.910500000000013	6.4950000000000045	0.1448267871625531	6.904800000000024	28.209425249739876
108	6793792	339.68960000000004	1.9480879884315656	2.355793696080273	338.18330000000003	340.13140000000004	4.817650000000015	6.765749999999969	0.15653004202831744	6.388549999999952	23.557936960802735
109	6921563	346.07815	1.6116772187192459	2.770230644272349	344.949	346.5607	7.397400000000005	9.009050000000002	0.11723260707733225	8.530050000000017	27.702306442723483
110	7092164	354.6082	1.2517710998151919	3.3373118898380625	353.95805	355.20985	7.137499999999989	8.389250000000004	0.11589634231143667	8.6284	33.373118898380646
111	7264732	363.2366	1.4655461611184293	2.8905540411264496	362.34735	363.8129	9.592399999999998	11.057950000000005	0.09266895867891108	10.791100000000029	28.90554041126449
112	7480554	374.02770000000004	1.2217736613516696	3.2885447492890094	373.40525	374.62705	9.625749999999982	10.847499999999968	0.09145156496490539	10.934750000000008	32.88544749289009
113	7699249	384.96245000000005	1.321616296571074	2.9825463657121034	384.25275	385.5744	9.340800000000002	10.662400000000048	0.09121091612244166	10.963599999999985	29.82546365712104
114	7918521	395.92605000000003	1.5833713319136296	2.3652988137023456	394.91515000000004	396.49855	11.552849999999978	13.136199999999974	0.07483741571436052	13.362300000000007	23.652988137023478
115	8185767	409.28835000000004	1.9477124995164108	1.0745187391641942	408.05135	409.99905	9.023450000000025	10.971150000000023	0.09385133010797603	10.655149999999992	10.745187391641949
116	8398870	419.94350000000003	1.531492609838117	2.1815789816497357	419.02255	420.55405	9.379149999999981	10.910649999999976	0.09200986345736256	10.868400000000008	21.81578981649738
117	8616238	430.81190000000004	1.6835109748971648	1.4641663059202354	429.93315	431.61665					14.641663059202358
0	61405	3.07025	1.4831950620952166	1.4918403151361534	2.7227	4.205900000000001	1.5562499999999995	3.03945	0.33061130029424407	3.0246999999999997	14.918403151361538
1	121899	6.09495	1.0077507049986627	3.8972911295393544	5.7622	6.769950000000001	1.7768000000000006	2.784550000000001	0.36383481899217746	2.748500000000001	38.972911295393544
2	176869	8.84345	0.9782513885542402	4.4053177886341	8.546700000000001	9.52495	1.8269000000000002	2.8051499999999994	0.357040845472722	2.8008000000000006	44.05317788634104
3	232885	11.644250000000001	0.9671513109452237	4.465982271910335	11.35185	12.319	1.83765	2.8048	0.35662066260119113	2.8041	44.65982271910333
4	288967	14.448350000000001	0.9692127662002983	4.45313071375827	14.15665	15.125900000000001	1.8609500000000008	2.8301500000000015	0.3540324293705303	2.8246	44.53130713758271
5	345459	17.27295	0.9761585583142209	4.425989550380137	16.986800000000002	17.96295	1.8495000000000026	2.8256499999999996	0.35330695308083654	2.830400000000001	44.25989550380138
6	402067	20.103350000000002	0.9716554304427206	4.414526980594388	19.8125	20.78415	1.8628499999999981	2.8344999999999985	0.35228633833579936	2.8385999999999996	44.14526980594389
7	458839	22.941950000000002	0.9819176508053701	4.42312008247044	22.64695	23.6289	1.8579000000000008	2.8398000000000003	0.3523794421833431	2.8378499999999995	44.23120082470439
8	515596	25.7798	0.990810393281249	4.401493170756794	25.48675	26.477600000000002	1.8619500000000002	2.8527500000000003	0.3498583073855089	2.8583	44.01493170756798
9	572762	28.6381	0.9801079729829449	4.386856718516313	28.3395	29.3196	1.8592499999999994	2.8393499999999996	0.35249744439352815	2.8369	43.868567185163144
10	629500	31.475	0.9707479398064199	4.381032953097694	31.178900000000002	32.14965	1.8762499999999989	2.8469999999999978	0.351074287319197	2.848399999999998	43.81032953097696
11	686468	34.3234	0.9702654190041242	4.367301412560451	34.0259	34.99615	1.8961499999999987	2.8664500000000004	0.34888183372291776	2.8663000000000025	43.673014125604524
12	743794	37.1897	0.96581550127581	4.361571666102762	36.89235	37.85815	1.8671500000000023	2.8330000000000055	0.35251608354631153	2.836750000000002	43.61571666102763
13	800529	40.026450000000004	0.9798161905380781	4.337428612887301	39.72535	40.70515	1.8795000000000002	2.859349999999999	0.34982159098859633	2.8585999999999956	43.37428612887301
14	857701	42.88505	0.9784140487712634	4.326529036035396	42.584700000000005	43.5631	1.8784999999999954	2.856899999999996	0.3485109868088586	2.8693500000000043	43.265290360354
15	915088	45.754400000000004	0.9669585619414343	4.318396952377022	45.4416	46.408550000000005	1.8688000000000002	2.835800000000006	0.3536630651977867	2.827549999999995	43.18396952377023
16	971639	48.58195	0.9697926383194281	4.267591107116537	48.2774	49.2472	1.8789499999999961	2.8487499999999955	0.3509757124806959	2.8492000000000033	42.67591107116537
17	1028623	51.43115	0.9626000717405522	4.276095606379592	51.1261	52.0887	1.8676499999999976	2.8302499999999995	0.35345680757811393	2.8292	42.76095606379592
18	1085207	54.26035	0.9682019416509895	4.26142026732969	53.9564	54.924600000000005	1.8810499999999948	2.8492999999999995	0.3511297600028094	2.8479499999999973	42.6142026732969
19	1142166	57.1083	0.9651667879892979	4.2862535403243385	56.80565	57.7708	1.8851000000000013	2.8502500000000026	0.35086488193396664	2.8501000000000047	42.86253540324341
20	1199168	59.958400000000005	0.957499381678924	4.305276160398925	59.655950000000004	60.61345	1.8863999999999947	2.843899999999998	0.3497665308406643	2.8590499999999963	43.05276160398925
21	1256349	62.81745	0.9413987381049316	4.297786522079107	62.49985	63.441250000000004	1.865950000000005	2.8073500000000067	0.35730236712818153	2.7987500000000054	42.9778652207911
22	1312324	65.6162	0.9525629360328196	4.257505298133189	65.30715000000001	66.25970000000001	1.9040999999999997	2.856650000000002	0.34896705750977103	2.8656000000000006	42.57505298133191
23	1369636	68.4818	0.9525633319328423	4.242718053185882	68.16380000000001	69.11635	1.8966000000000065	2.8491499999999945	0.350938761186174	2.849499999999992	42.42718053185881
24	1426626	71.3313	0.9480764225255814	4.227767867730421	71.013	71.96105	1.8875500000000045	2.835650000000001	0.351222253441978	2.847200000000001	42.27767867730422
25	1483570	74.1785	0.9604409941942083	4.203654922456778	73.84865	74.8091	1.8840000000000003	2.844449999999995	0.35179680216706793	2.842550000000003	42.03654922456776
26	1540421	77.02105	0.9530951326095849	4.1939428864126995	76.69305	77.64615	1.904299999999992	2.8573999999999984	0.3504345388281469	2.8536	41.93942886412698
27	1597493	79.87465	0.9620963722776622	4.186218040465583	79.5505	80.5126	1.9107000000000056	2.8728000000000122	0.347451443660748	2.8781000000000034	41.86218040465581
28	1655055	82.75275	0.9575804375314271	4.181574935319816	82.4233	83.38085000000001	1.9104499999999973	2.8680499999999967	0.3486628778633941	2.868099999999998	41.8157493531982
29	1712417	85.62085	0.970028856361832	4.158315503610247	85.29135000000001	86.26140000000001	1.9083499999999987	2.878399999999999	0.34698126301179677	2.882000000000005	41.58315503610246
30	1770057	88.50285000000001	0.9552860100748949	4.149928397289585	88.16975000000001	89.125	1.8967499999999973	2.8520499999999913	0.34990115292430035	2.857949999999988	41.49928397289587
31	1827216	91.3608	0.9518870370716672	4.14493992682651	91.02175	91.97365	1.9045500000000004	2.856400000000008	0.34988278926559513	2.8581000000000074	41.44939926826508
32	1884378	94.2189	0.9604036454829271	4.104971856401555	93.8782	94.8386	1.8926000000000016	2.853049999999996	0.3507356680637632	2.851150000000004	41.04971856401557
33	1941401	97.07005000000001	0.9609841447901679	4.080409978217332	96.73125	97.69225	1.8971500000000106	2.858150000000009	0.34941821866592226	2.8618999999999915	40.80409978217334
34	1998639	99.93195	0.9528863805026049	4.059548822022968	99.5894	100.54230000000001	1.897750000000002	2.8506500000000017	0.34966868891724984	2.8598500000000087	40.59548822022969
35	2055836	102.79180000000001	0.9581325511391042	4.047336312859798	102.44005	103.3982	1.9099500000000091	2.8680999999999983	0.35025042905677645	2.855099999999993	40.47336312859799
36	2112938	105.6469	0.9599088679449866	4.05239144917919	105.30815000000001	106.26805	1.9097000000000008	2.8695999999999913	0.3475782485532059	2.877049999999997	40.52391449179194
37	2170479	108.52395	0.9554363314167131	4.0275670742829135	108.1777	109.13315	1.9185000000000088	2.8739500000000078	0.3480076561684349	2.873500000000007	40.27567074282918
38	2227949	111.39745	0.9632071802412858	4.004883573630465	111.05165000000001	112.01485000000001	1.9034499999999923	2.866649999999993	0.3491193464485832	2.8643500000000017	40.048835736304696
39	2285236	114.26180000000001	0.9610782657429111	3.9962820307959035	113.9183	114.8794	1.8830000000000098	2.84405000000001	0.35100035100035054	2.8490000000000038	39.96282030795903
40	2342216	117.11080000000001	0.951421005541645	3.9701453518222465	116.76235000000001	117.71375	1.8961500000000058	2.8475499999999982	0.3518896474065743	2.841799999999992	39.701453518222465
41	2399052	119.9526	0.9566189213182777	4.021472496745233	119.60995000000001	120.56655	1.8900000000000006	2.846599999999995	0.35079103378117615	2.8507000000000033	40.21472496745233
42	2456066	122.80330000000001	0.9465307470458327	3.9970761728565023	122.4565	123.40305000000001	1.8671999999999969	2.813699999999997	0.35453449620648103	2.820599999999999	39.97076172856501
43	2512478	125.6239	0.9461862757856027	3.957753133225374	125.27025	126.21640000000001	1.8902000000000072	2.836400000000012	0.3523608174770955	2.838000000000008	39.57753133225373
44	2569238	128.4619	0.9442118834080407	3.9350608267649534	128.10660000000001	129.0508	1.8848999999999876	2.8290999999999826	0.35285815102328827	2.834000000000003	39.35060826764951
45	2625918	131.29590000000002	0.9607572008776479	3.920806719421968	130.9357	131.89645000000002	1.8997499999999832	2.860500000000002	0.3490279571393688	2.865099999999984	39.208067194219694
46	2683220	134.161	0.9583851851102431	3.8848305023273397	133.79625000000001	134.75465	1.8906499999999937	2.8490500000000054	0.3511174312248731	2.8480500000000006	38.84830502327341
47	2740181	137.00905	0.9589184352896643	3.8893096800012614	136.64525	137.60415	1.8917000000000144	2.8506000000000142	0.34891835310537167	2.866000000000014	38.89309680001266
48	2797501	139.87505000000002	0.9599958569088718	3.8707117347584585	139.49585000000002	140.45585	1.8984499999999969	2.8584499999999764	0.3506618742877204	2.8517499999999814	38.707117347584585
49	2854536	142.7268	0.9608693344057305	3.8435501452553567	142.3543	143.31515000000002	1.8882999999999868	2.8491500000000087	0.3495892326516341	2.860500000000002	38.43550145255359
50	2911746	145.5873	0.9668881685469533	3.841829794970657	145.20345	146.17035	1.8771500000000003	2.84405000000001	0.3520940795380533	2.840149999999994	38.418297949706556
51	2968549	148.42745	0.9715451916917927	3.7945789877723115	148.04755	149.0191	1.868649999999974	2.8401999999999816	0.35023202871902487	2.8552500000000123	37.94578987772313
52	3025654	151.2827	0.9730822298048764	3.7907727794558355	150.88775	151.8608	1.9026999999999816	2.875799999999998	0.3477716531325531	2.8754500000000007	37.90772779455833
53	3083163	154.15815	0.974413811158808	3.741717774154637	153.76355	154.73795	1.882300000000015	2.856700000000018	0.34865072170699374	2.8682000000000016	37.41717774154638
54	3140527	157.02635	0.9961806786449859	3.7265520354589725	156.62025	157.6164	1.8651000000000124	2.8613	0.34897923573547407	2.8654999999999973	37.26552035458976
55	3197837	159.89185	0.9784708665806335	3.6639139601929145	159.48155	160.46	1.8763999999999896	2.854849999999999	0.3498338289312586	2.8584999999999923	36.639139601929145
56	3255007	162.75035	0.9883029160821345	3.678897252466868	162.33635	163.32465000000002	1.8832499999999754	2.871549999999985	0.3460926143836063	2.8894000000000233	36.78897252466866
57	3312795	165.63975000000002	0.9847957507644082	3.650543787986514	165.20795	166.19275000000002	1.8615000000000066	2.8463000000000136	0.35267770547885063	2.8354499999999803	36.50543787986517
58	3369504	168.4752	0.9927426404475933	3.6394403182296244	168.05425	169.047	1.8872499999999945	2.8799999999999955	0.34771723634340534	2.8759000000000015	36.39440318229629
59	3427022	171.3511	0.9940655401293887	3.6312354375894316	170.9342	171.9283	1.866599999999977	2.8606499999999926	0.3487723214285718	2.867199999999997	36.31235437589435
60	3484366	174.2183	0.9959456404025201	3.636325343789416	173.7949	174.79085	1.851949999999988	2.84790000000001	0.35018297060214	2.855649999999997	36.36325343789417
61	3541479	177.07395	0.9884535866934341	3.5645058485617014	176.64280000000002	177.63125	1.8460000000000036	2.834450000000004	0.3517782389981346	2.8427000000000078	35.645058485617
62	3598333	179.91665	1.0107177375150147	3.6093517149373895	179.4772	180.48795	1.8521000000000072	2.862799999999993	0.3481772918770217	2.8721000000000174	36.093517149373895
63	3655775	182.78875000000002	1.003696682523098	3.5878222837636784	182.34005000000002	183.34375	1.8506500000000017	2.854350000000011	0.34934497816594096	2.862499999999983	35.87822283763677
64	3713025	185.65125	1.0136404730254318	3.543051357229203	185.19435000000001	186.208	1.8523999999999887	2.8659999999999854	0.34707158351410045	2.8812499999999943	35.43051357229204
65	3770650	188.5325	1.029306133501185	3.515617276057114	188.06035	189.08965	1.8260500000000093	2.8553500000000156	0.34870543108708907	2.867750000000001	35.15617276057113
66	3828005	191.40025	1.0435864085637732	3.4687973352865527	190.91570000000002	191.9593	1.8457500000000095	2.8892999999999915	0.34707158351409706	2.8812500000000227	34.68797335286553
67	3885630	194.28150000000002	1.0374480552108958	3.497583057656392	193.80505000000002	194.8425	1.845249999999993	2.8827	0.34413930759171324	2.905799999999999	34.97583057656394
68	3943746	197.18730000000002	1.034713181163906	3.448016202429333	196.68775000000002	197.72245	1.838249999999988	2.8729999999999905	0.34728854468735454	2.8794499999999914	34.480162024293335
69	4001335	200.06675	1.0314673894895707	3.4659591993188634	199.56075	200.59220000000002	1.8436999999999841	2.8752000000000066	0.3466985629344586	2.8843499999999835	34.65959199318865
70	4059022	202.9511	1.062800558874174	3.417135028833485	202.43595000000002	203.49875	1.818099999999987	2.880899999999997	0.3462963604252491	2.8877000000000237	34.17135028833486
71	4116776	205.83880000000002	1.065634805938648	3.3929014434970846	205.3168	206.38245	1.8042999999999836	2.8699000000000012	0.3428884926621884	2.9163999999999817	33.92901443497087
72	4175104	208.7552	1.0783754484426464	3.323491019061329	208.1867	209.26510000000002	1.813600000000008	2.8919500000000085	0.3490949712869376	2.8645500000000084	33.234910190613284
73	4232395	211.61975	1.077922201559972	3.364353916694764	211.0787	212.1566	1.821550000000002	2.899499999999989	0.339518223640655	2.9453499999999906	33.64353916694765
74	4291302	214.5651	1.0828897178523242	3.2762954632763943	213.97815	215.06105000000002	1.8123999999999967	2.8952500000000043	0.3473428273706125	2.879000000000019	32.76295463276395
75	4348882	217.44410000000002	1.0925902016617823	3.295694059489726	216.87345000000002	217.96605000000002	1.785950000000014	2.8785500000000184	0.34159422022579455	2.9274499999999932	32.956940594897254
76	4407431	220.37155	1.1301306573145091	3.2108006731196177	219.75195000000002	220.8821	1.7947499999999934	2.9248999999999796	0.3445365122568879	2.9024499999999875	32.1080067311962
77	4465480	223.274	1.1209736397303642	3.225114925985551	222.67690000000002	223.79785	1.7820999999999856	2.903099999999995	0.3407967828783688	2.9343000000000075	32.251149259855524
78	4524166	226.2083	1.1387136227705983	3.1448050004117967	225.57995	226.71865	1.7833500000000129	2.922050000000013	0.3415592178293908	2.927750000000003	31.448050004117967
79	4582721	229.13605	1.1355604827005417	3.1472548264311655	228.502	229.63760000000002	1.7734000000000094	2.9089500000000044	0.33947212085207457	2.945750000000004	31.472548264311673
80	4641636	232.08180000000002	1.1408109575435519	3.060720855002156	231.41095	232.55180000000001	1.7794500000000255	2.92025000000001	0.34550071691398726	2.894350000000003	30.607208550021582
81	4699523	234.97615000000002	1.144554382164171	3.0899563567724044	234.33125	235.47580000000002	1.77415000000002	2.918700000000001	0.3370805453963239	2.966649999999987	30.899563567724048
82	4758856	237.9428	1.1684459000437522	2.993999500702941	237.24990000000003	238.41835	1.770700000000005	2.9391499999999837	0.34088972217487534	2.9335000000000093	29.939995007029417
83	4817526	240.87630000000001	1.188510166858323	2.983914666031115	240.18905	241.3776	1.7589999999999861	2.947499999999991	0.3381920254320414	2.9568999999999903	29.83914666031115
84	4876664	243.8332	1.1903004488367122	2.954536944287529	243.13655	244.32685	1.7380500000000154	2.928350000000023	0.33887966383137136	2.9509000000000185	29.54536944287528
85	4935682	246.78410000000002	1.223183400517609	2.8888711929819273	246.06490000000002	247.28810000000001	1.7261000000000024	2.949299999999994	0.3360384427978583	2.97584999999998	28.888711929819287
86	4995199	249.75995	1.2548153095345944	2.7894723357643443	249.01420000000002	250.26905000000002	1.7256000000000142	2.980400000000003	0.33434193149333846	2.990949999999998	27.894723357643464
87	5055018	252.7509	1.2504437464600895	2.779980729800137	251.99460000000002	253.24505000000002	1.7133000000000038	2.9637500000000045	0.3347336357093816	2.987450000000024	27.799807298001387
88	5114767	255.73835000000003	1.2753811422266066	2.7703752167098337	254.95835000000002	256.23375	1.7242500000000405	2.9996500000000026	0.33101074129855484	3.0210500000000025	27.703752167098326
89	5175188	258.7594	1.2675797569680027	2.7302435436338612	257.95805	259.2256	1.7455000000000496	3.0131000000000085	0.33175748527826115	3.014250000000004	27.302435436338627
90	5235473	261.77365000000003	1.3070939820334782	2.7257321611892777	260.97115	262.27825	1.7233499999999822	3.0304499999999734	0.325732899022802	3.0699999999999936	27.257321611892777
91	5296873	264.84365	1.2973697274312843	2.6398743452021414	264.00155	265.29895	1.721650000000011	3.0190000000000055	0.3289149097128571	3.040300000000002	26.398743452021435
92	5357679	267.88395	1.3404055705031381	2.659542116394146	267.02055	268.36095	1.7246000000000095	3.0649999999999977	0.32516095467256273	3.075400000000002	26.595421163941452
93	5419187	270.95935000000003	1.3374111093112735	2.5811839756976767	270.08555	271.42295	1.6957499999999754	3.033149999999978	0.3243067942273435	3.0834999999999577	25.811839756976788
94	5480857	274.04285	1.3784973786152435	2.531363245464828	273.11875000000003	274.49725	1.71550000000002	3.094000000000051	0.32308089945722057	3.0952000000000335	25.313632454648268
95	5542761	277.13805	1.3957249948308803	2.546693094373719	276.21270000000004	277.60845	1.711749999999995	3.1074499999999716	0.3179346962133957	3.14530000000002	25.466930943737204
96	5605667	280.28335000000004	1.4366490142657422	2.4234376548501118	279.3202	280.75685	1.6929499999999962	3.129599999999982	0.32049741198340165	3.120149999999967	24.23437654850111
97	5668070	283.4035	1.4326116539502052	2.4902535344389456	282.44975	283.8824	1.7192000000000007	3.151800000000037	0.3155868337172972	3.168700000000001	24.902535344389467
98	5731444	286.5722	1.4439788217086347	2.4000367870863712	285.6016	287.04555	1.6929000000000087	3.1368999999999687	0.3160056881023826	3.1645000000000323	24.000367870863705
99	5794734	289.73670000000004	1.4752369674077723	2.343593406513172	288.73845	290.2137	1.6816499999999905	3.15685000000002	0.3120319520718944	3.204799999999977	23.43593406513173
100	5858830	292.9415	1.521894324185513	2.324733256333978	291.8953	293.41720000000004	1.6723499999999945	3.194250000000011	0.30769704149294486	3.2499500000000126	23.247332563339782
101	5923829	296.19145000000003	1.5702199801848737	2.2292656992847597	295.0896	296.6598	1.6540999999999713	3.2243499999999585	0.3022426403917105	3.308599999999956	22.29265699284761
102	5990001	299.50005	1.632650028632954	2.135876327226356	298.31395000000003	299.9466	1.6841499999999883	3.3168000000000006	0.29800485747917466	3.3556500000000256	21.358763272263566
103	6057114	302.8557	1.6465415490545334	2.1565023840689364	301.6307	303.27725000000004	1.6470499999999788	3.2936000000000263	0.2978894532239101	3.3569499999999834	21.56502384068937
104	6124253	306.21265	1.7777900655832142	1.7660847158422293	304.92435	306.70210000000003	1.6578499999999963	3.4356500000000096	0.2865616895677184	3.48965000000004	17.660847158422293
105	6194046	309.70230000000004	1.7531588229042012	2.062114374965862	308.35995	310.11310000000003	5.180049999999994	6.933199999999999	0.15777225574882758	6.3382499999999595	20.62114374965863
106	6320811	316.04055	1.2556919252103196	3.3265096620810795	315.29315	316.54885	5.085649999999987	6.341349999999977	0.15473768094637513	6.4625500000000216	33.2650966208108
107	6450062	322.5031	1.3887700784345158	2.9550473531428274	321.63455	323.0233	4.8098999999999705	6.1986499999999864	0.16605916688115965	6.021950000000004	29.55047353142829
108	6570501	328.52505	1.2752754111380318	3.2312909362837132	327.83315	329.10845	4.812149999999974	6.087400000000002	0.16245370069530204	6.155599999999993	32.31290936283713
109	6693613	334.68065	1.3604454923801124	3.108110610134638	333.92055	335.281	4.775700000000029	6.136150000000043	0.1622955076603474	6.161600000000021	31.081106101346386
110	6816845	340.84225000000004	1.3685164628230968	3.057942217565852	340.05675	341.42525	4.709549999999979	6.078049999999962	0.16304835198878226	6.1331500000000005	30.579422175658543
111	6939508	346.97540000000004	1.4069197298961227	2.9513070167162887	346.13475	347.5417	4.629400000000032	6.03630000000004	0.16128642048982667	6.200150000000008	29.513070167162894
112	7063511	353.17555000000004	1.551036085605109	2.766970012518051	352.1711	353.7221	4.572099999999978	6.123149999999953	0.15769388463115488	6.341399999999965	27.669700125180505
113	7190339	359.51695	1.7502601200115868	2.484268803839985	358.2942	360.04445000000004	4.602649999999983	6.352900000000034	0.151907579428676	6.5829499999999825	24.842688038399846
114	7321998	366.0999	2.0309366907670627	2.100625640119077	364.64715	366.67805000000004	7.972249999999974	10.003199999999993	0.10758125073962047	9.295300000000054	21.006256401190775
115	7507904	375.39520000000005	1.3150308925706429	2.8491939863113522	374.6503	375.96535	7.201300000000003	8.516349999999989	0.1190171563230847	8.40214999999995	28.491939863113533
116	7675947	383.79735	1.3081124901733827	3.1511640911264713	383.1667	384.4748	7.404999999999973	8.713099999999997	0.11314329032002518	8.838350000000048	31.511640911264706
117	7852714	392.63570000000004	1.385555322545441	2.883282010923992	391.87980000000005	393.26535	7.138899999999978	8.524450000000002	0.11646866992779002	8.585999999999956	28.83282010923993
118	8024434	401.2217	1.488469846105203	2.5463993757295214	400.4042	401.89270000000005	7.1673000000000116	8.655750000000012	0.11234187880558084	8.901400000000024	25.463993757295235
119	8202462	410.1231	1.7460920581750108	2.1019150699240434	409.06	410.80605	10.178850000000011	11.924950000000024	0.08445125684583021	11.84114999999997	21.019150699240445
120	8439285	421.96425	1.7601726529546082	1.7999984898626202	420.98490000000004	422.74510000000004	31.718700000000013	33.478849999999966	0.029973144062919618	33.363200000000006	17.999984898626224
121	9106549	455.32745	1.6276216306500138	1.1576419602630512	454.46380000000005	456.0914					11.576419602630512
0	119697	5.984850000000001	0.9397437857495825	3.882636782118567	5.58415	6.5239	1.7552499999999993	2.6949999999999994	0.3780432481475881	2.6452	38.826367821185684
1	172601	8.63005	0.929491602760974	4.355593914177014	8.27915	9.20865	1.7729	2.702400000000001	0.3676065139874279	2.7203	43.55593914177018
2	227007	11.35035	0.9363297356551353	4.370769762803995	10.98155	11.917850000000001	1.7852499999999996	2.7216000000000005	0.3676200279391221	2.7202	43.70769762803994
3	281411	14.07055	0.9386389012278	4.333395860416779	13.703100000000001	14.64175	1.8015499999999989	2.740149999999998	0.36484366448976613	2.7409	43.333958604167826
4	336229	16.81145	0.9315665581480717	4.343871167271786	16.44325	17.374850000000002	1.8119499999999995	2.743500000000001	0.3646108690500062	2.742650000000001	43.4387116727179
5	391082	19.554100000000002	0.9227824555804867	4.34530346545224	19.1868	20.109550000000002	1.8257999999999974	2.7485999999999997	0.3634843610853644	2.751149999999999	43.4530346545224
6	446105	22.30525	0.9329744892888994	4.327787000148504	21.9354	22.86835	1.8354500000000016	2.7684500000000014	0.36151329465141085	2.7661499999999997	43.27787000148508
7	501428	25.0714	0.9152103014287103	4.333492150643821	24.7038	25.61905	1.830250000000003	2.7454500000000017	0.36374879508211627	2.74915	43.33492150643822
8	556411	27.82055	0.9278437624446233	4.300764638637965	27.4493	28.37715	1.8179499999999997	2.745799999999999	0.363609919278598	2.7501999999999995	43.00764638637967
9	611415	30.57075	0.9233310449473676	4.259387980606597	30.195050000000002	31.1184	1.8284500000000037	2.751800000000003	0.36494352498950744	2.7401500000000034	42.593879806066006
10	666218	33.310900000000004	0.9366851000008115	4.273803114930757	32.9469	33.8836	1.8327999999999989	2.7694999999999936	0.36210236633896453	2.761649999999996	42.73803114930756
11	721451	36.07255	0.9040815626904136	4.280343211161785	35.7164	36.6205	1.8236499999999936	2.7277500000000003	0.36409313502393925	2.746549999999999	42.80343211161786
12	776382	38.8191	0.9136662864547165	4.274496325858003	38.4441	39.35775	1.8280999999999992	2.7417500000000032	0.36547036035377484	2.7362000000000037	42.74496325858002
13	831106	41.5553	0.9173439138347632	4.272125092744673	41.185900000000004	42.10325	1.852800000000002	2.770150000000001	0.3609652210009565	2.7703500000000005	42.72125092744672
14	886513	44.32565	0.9115400974002085	4.2490533653149285	43.956	44.86755	1.8588000000000022	2.770299999999999	0.3619843984724262	2.7625499999999974	42.4905336531493
15	941764	47.0882	0.9122010597118293	4.242287217532933	46.7263	47.6385	1.8560000000000016	2.7682	0.36085450346420317	2.7712000000000003	42.42287217532936
16	997188	49.8594	0.9114958380890603	4.213464798791442	49.494550000000004	50.40605	1.8621499999999997	2.7736500000000035	0.3594859351127884	2.7817500000000024	42.13464798791441
17	1052823	52.64115	0.9107060137039051	4.199086624363645	52.2682	53.178900000000006	1.873899999999999	2.7845999999999975	0.35897619987794827	2.7856999999999985	41.99086624363643
18	1108537	55.42685	0.9026099879380781	4.200454234392474	55.05275	55.95535	1.8691499999999976	2.7717499999999973	0.36165057321615807	2.765100000000004	42.00454234392475
19	1163839	58.191950000000006	0.9033683113362059	4.19255129225818	57.8245	58.727850000000004	1.8608499999999992	2.7642000000000024	0.36241732354806633	2.7592499999999944	41.92551292258183
20	1219024	60.9512	0.9096718742563972	4.133784787274166	60.5887	61.49835	1.8635500000000036	2.7732000000000028	0.3603538674978829	2.7750500000000002	41.33784787274166
21	1274525	63.72625	0.9053184208803229	4.136062483626574	63.361900000000006	64.26725	1.8633999999999986	2.7686999999999955	0.35887957795761516	2.786450000000009	41.36062483626578
22	1330254	66.51270000000001	0.9047424631851958	4.122595957177005	66.1306	67.03535000000001	1.8743999999999943	2.7790999999999997	0.36247643903146376	2.7587999999999937	41.22595957177009
23	1385430	69.2715	0.907061641002237	4.104375248592973	68.9097	69.8168	1.8708500000000043	2.7779000000000025	0.3606007608676053	2.773150000000001	41.04375248592977
24	1440893	72.04465	0.89347666241962	4.106920322919294	71.68765	72.5811	1.8796999999999997	2.7732000000000028	0.36094567767551006	2.7704999999999984	41.06920322919295
25	1496303	74.81515	0.8932431529799709	4.156218162092593	74.46085000000001	75.3541	1.8684000000000083	2.761650000000003	0.36146102546492986	2.766549999999995	41.56218162092595
26	1551634	77.5817	0.9050919098193758	4.11870520134331	77.22250000000001	78.1276	1.8763500000000022	2.7814499999999924	0.3590341980073596	2.785250000000005	41.18705201343313
27	1607339	80.36695	0.9141488347363192	4.057589049588465	80.00395	80.91810000000001	1.87854999999999	2.7926999999999964	0.35546076601795124	2.8132499999999965	40.575890495884686
28	1663604	83.1802	0.9012550255530747	4.051046785440043	82.79665	83.6979	1.870500000000007	2.7717500000000115	0.3598805196674703	2.7787000000000006	40.51046785440044
29	1719178	85.9589	0.9106284730237327	4.039428367405797	85.56840000000001	86.479	1.8815000000000026	2.7921499999999924	0.35774335491718273	2.7952999999999975	40.39428367405796
30	1775084	88.7542	0.9101322335768026	4.00125460021691	88.3605	89.27065	1.884200000000007	2.794300000000007	0.3588345055260496	2.7868000000000137	40.01254600216908
31	1830820	91.54100000000001	0.9123033885220299	4.015012982909255	91.15485000000001	92.06715	1.892949999999999	2.805250000000001	0.3550064788682408	2.816849999999988	40.150129829092535
32	1887157	94.35785	0.9225766698397347	3.989829420363627	93.96010000000001	94.88265	1.867200000000011	2.7897999999999996	0.35953117135255563	2.781400000000005	39.89829420363625
33	1942785	97.13925	0.9087036535576685	3.985147727044769	96.74990000000001	97.6586	1.8868999999999971	2.795599999999993	0.35698348951361053	2.801249999999996	39.85147727044768
34	1998810	99.9405	0.9047715151466895	3.933160438540426	99.5455	100.45025000000001	1.8755499999999898	2.7803499999999985	0.3591695998850659	2.7841999999999985	39.331604385404276
35	2054494	102.7247	0.9197403657351737	3.933244816298597	102.3258	103.24555000000001	1.8782499999999942	2.79795	0.35661430379972453	2.804150000000007	39.332448162985976
36	2110577	105.52885	0.9147274780839683	3.923677817951102	105.12375	106.0385	1.8640499999999918	2.7787500000000023	0.36023054755043277	2.7759999999999962	39.23677817951104
37	2166097	108.30485	0.9106366930775345	3.88711970860048	107.9025	108.81315000000001	1.8701499999999953	2.7807499999999976	0.3604642779900502	2.7742000000000075	38.87119708600483
38	2221581	111.07905000000001	0.9073574543756201	3.9028225509288745	110.68325	111.59060000000001	1.872399999999999	2.779750000000007	0.35718750558105483	2.7996499999999997	39.02822550928875
39	2277574	113.87870000000001	0.9095497430436547	3.9051273606513774	113.46300000000001	114.37255	1.8966500000000082	2.806200000000004	0.3561190149748053	2.8080499999999944	39.05127360651379
40	2333735	116.68675	0.9017700912638801	3.909031541490819	116.26920000000001	117.171	1.8928999999999974	2.79464999999999	0.3592728317884601	2.7834000000000003	39.09031541490819
41	2389403	119.47015	0.9223338794026524	3.886773532699138	119.06385	119.98620000000001	1.8948000000000036	2.8171000000000106	0.3522491105709964	2.8388999999999953	38.86773532699139
42	2446181	122.30905	0.9216043778462569	3.8517906578856227	121.88095000000001	122.80255000000001	1.8857500000000016	2.8073499999999996	0.35587821847363826	2.8099500000000006	38.51790657885621
43	2502380	125.119	0.9324906915124972	3.8253989804240973	124.68830000000001	125.6208	1.8725000000000023	2.8049999999999926	0.35745563081982434	2.797550000000001	38.25398980424097
44	2558331	127.91655	0.9246495141967666	3.790482349763373	127.49335	128.418	1.889099999999985	2.813749999999999	0.3534068419564604	2.8295999999999992	37.90482349763377
45	2614923	130.74615	0.950058597803698	3.7530680109952144	130.30705	131.2571	1.8931499999999915	2.843199999999996	0.35016457735135315	2.8558000000000163	37.53068010995214
46	2672039	133.60195000000002	0.9399334887387697	3.7225771088827955	133.15030000000002	134.09025	1.889949999999999	2.829900000000009	0.35430211341210605	2.8224500000000035	37.225771088827976
47	2728488	136.42440000000002	0.9417392912902172	3.7639757723786715	135.98015	136.9219	1.8941500000000246	2.8359000000000094	0.35028110058321815	2.854849999999999	37.63975772378673
48	2785585	139.27925000000002	0.9385530902147992	3.6869328191639994	138.81605000000002	139.75465	1.8835499999999854	2.8220999999999776	0.3547231385903313	2.8190999999999917	36.86932819164003
49	2841967	142.09835	0.949787881521252	3.686786359136434	141.63815	142.58795	1.8676499999999976	2.817450000000008	0.35292664419700376	2.833449999999999	36.86786359136435
50	2898636	144.9318	0.9417399942686316	3.632676131645809	144.4556	145.39735000000002	1.8894999999999982	2.8312500000000114	0.35394471383569903	2.8252999999999986	36.32676131645812
51	2955142	147.7571	0.955425760888774	3.6566734985736815	147.28685000000002	148.2423	1.8755999999999915	2.830999999999989	0.3513765175073365	2.8459499999999878	36.566734985736844
52	3012061	150.60305	0.9602430042117369	3.5938205260170974	150.11790000000002	151.07815	1.8581000000000074	2.8183500000000095	0.35446537759424135	2.821150000000017	35.93820526017102
53	3068484	153.4242	0.9484572859211825	3.5374438021716266	152.93625	153.8847	1.8640499999999918	2.8125499999999874	0.3569261519791577	2.8016999999999825	35.37443802171627
54	3124518	156.2259	0.9471989284762647	3.615304181312183	155.74875	156.69595	1.8782500000000084	2.825450000000018	0.3522242964319676	2.839100000000002	36.153041813121845
55	3181300	159.065	0.9508015464516124	3.575595196175591	158.57425	159.52505000000002	1.8631000000000029	2.8138999999999896	0.3555934855273428	2.8122000000000185	35.755951961755954
56	3237544	161.87720000000002	0.9419377408974572	3.5876278435915125	161.38815	162.33010000000002	1.881050000000016	2.8230000000000075	0.3531447540346809	2.8316999999999837	35.876278435915125
57	3294178	164.7089	0.9680783745380585	3.579876943079391	164.21115	165.17925	1.8611500000000092	2.829250000000002	0.3488270689805534	2.866749999999996	35.798769430793904
58	3351513	167.57565	0.9973340955865104	3.462425149051189	167.0404	168.0377	1.875	2.872349999999983	0.35126543372499214	2.8468500000000176	34.6242514905119
59	3408450	170.4225	0.9695180580090034	3.5078113261934085	169.9127	170.88225	1.8769000000000062	2.846400000000017	0.34779584383966683	2.875249999999994	35.07811326193409
60	3465955	173.29775	0.9805798029719619	3.461686623155952	172.75915	173.7397	1.8821499999999958	2.862749999999977	0.3472041386733312	2.8801500000000146	34.61686623155954
61	3523558	176.17790000000002	1.000207856354909	3.422655849508157	175.62185	176.62205	1.8807000000000187	2.8809000000000253	0.3486750348675041	2.867999999999995	34.226558495081576
62	3580918	179.04590000000002	0.9853681675942848	3.389994451146329	178.50275000000002	179.48815000000002	1.8748999999999967	2.8602499999999793	0.34532771600248874	2.89579999999998	33.899944511463296
63	3638834	181.9417	1.0134458552212455	3.370749397678562	181.36305000000002	182.37645	1.8667499999999961	2.880200000000002	0.34566194262011746	2.8930000000000007	33.707493976785614
64	3696694	184.8347	1.0135914921206424	3.313002648272196	184.2432	185.2568	1.8793000000000006	2.89285000000001	0.34638032559750603	2.8870000000000005	33.13002648272196
65	3754434	187.7217	1.0196791491089623	3.30617829927456	187.13605	188.15575	1.8607000000000085	2.880349999999993	0.3443704048074102	2.9038500000000056	33.06178299274561
66	3812511	190.62555	1.0446373155233917	3.2705250049720256	190.01645000000002	191.06105000000002	1.8670499999999777	2.911699999999996	0.3426417680315237	2.9184999999999945	32.70525004972028
67	3870881	193.54405	1.0551926084338221	3.206059392964338	192.92815000000002	193.9833	1.863650000000007	2.9188500000000204	0.3416642465449201	2.9268500000000017	32.06059392964339
68	3929418	196.4709	1.0480854030512972	3.1896039135275203	195.84695000000002	196.89505	1.8561500000000137	2.9042499999999905	0.3394317911815619	2.9461000000000013	31.896039135275206
69	3988340	199.417	1.0779567309436155	3.139506856841958	198.7512	199.82920000000001	1.8682500000000175	2.9462000000000046	0.3385354954466971	2.9539000000000044	31.3950685684196
70	4047418	202.3709	1.0754928280364024	3.1430610376418713	201.69745	202.77295	1.829199999999986	2.904699999999991	0.3403965619947245	2.9377499999999945	31.430610376418702
71	4106173	205.30865	1.1053086446439382	3.0218789194645055	204.6021	205.7074	1.8558000000000163	2.961100000000016	0.33776937107343113	2.9605999999999995	30.218789194645048
72	4165385	208.26925	1.114217748193629	3.0642324919136996	207.56325	208.67745000000002	1.8442499999999882	2.9584999999999866	0.333016967214477	3.0028500000000236	30.642324919137007
73	4225442	211.27210000000002	1.129851523960475	2.9694300913899276	210.52175	211.6516	1.8273499999999956	2.9572000000000003	0.33589170851317596	2.9771499999999946	29.694300913899266
74	4284985	214.24925000000002	1.1638647093900014	2.91883551399059	213.4789	214.64280000000002	1.797300000000007	2.9611500000000035	0.33450409767519734	2.9894999999999925	29.188355139905894
75	4344775	217.23875	1.1960392818637193	2.909622642610522	216.44005	217.6361	1.7905000000000086	2.986549999999994	0.32715554610439634	3.0566499999999905	29.09622642610524
76	4405908	220.2954	1.2290879050113261	2.7775286690389223	219.42665000000002	220.65575	1.811099999999982	3.0401999999999987	0.3316474587513463	3.015250000000009	27.775286690389244
77	4466213	223.31065	1.2219359917939177	2.863790097016672	222.4668	223.68875	1.7726499999999987	2.9945999999999913	0.32831018746511825	3.045899999999989	28.637900970166733
78	4527131	226.35655	1.273635022626631	2.597277373768776	225.46145	226.73505	1.783600000000007	3.0572500000000105	0.3281432016932161	3.047450000000026	25.972773737687774
79	4588080	229.40400000000002	1.2617738357129973	2.784378966790282	228.51865	229.78040000000001	1.7838999999999885	3.045649999999995	0.31892840057407323	3.135499999999979	27.84378966790284
80	4650790	232.5395	1.3067900690639858	2.5795826104140254	231.5643	232.8711	1.7693999999999903	3.0762	0.3239023758239251	3.087350000000015	25.795826104140257
81	4712537	235.62685000000002	1.3294185715998057	2.550240722217211	234.64055000000002	235.96995	1.7658999999999878	3.0953499999999963	0.3209757663296424	3.115499999999997	25.50240722217211
82	4774847	238.74235000000002	1.3502206871221307	2.526474947767266	237.73590000000002	239.08610000000002	1.7467499999999916	3.0970000000000084	0.3217399697564421	3.1081000000000074	25.26474947767268
83	4837009	241.85045000000002	1.4219220553693828	2.2596200891656686	240.83285	242.25480000000002	1.7356000000000051	3.157499999999999	0.31589089128614983	3.1656499999999994	22.596200891656707
84	4900322	245.01610000000002	1.3725859021758662	2.58455183683267	243.99035	245.36295	1.7100499999999954	3.082650000000001	0.3187250996015948	3.1374999999999886	25.8455183683267
85	4963072	248.1536	1.4782867586474866	1.9899267665033484	247.07305000000002	248.55130000000003	1.7427999999999884	3.221100000000007	0.32621637932440606	3.0654499999999985	19.899267665033474
86	5024381	251.21905	1.3089857630788815	2.9948832584826484	250.29415	251.60315	1.680499999999995	2.9894999999999925	0.3146088625316574	3.1785500000000013	29.948832584826505
87	5087952	254.3976	1.5713045255893376	1.5845237291546894	253.28365000000002	254.85495	1.719399999999979	3.290699999999987	0.3292235263131927	3.0374499999999784	15.845237291546896
88	5148701	257.43505	1.2753479846739677	3.1797841425095434	256.57435000000004	257.8497	1.6813000000000216	2.9566500000000246	0.30591798338864945	3.268850000000043	31.797841425095445
89	5214078	260.70390000000003	1.6130467941368931	1.525679329706568	259.53095	261.144	1.6859499999999912	3.298999999999978	0.32207675088973714	3.104849999999999	15.25679329706569
90	5276175	263.80875000000003	1.3533381410959644	3.0713970873467353	262.82995	264.18330000000003	1.6329000000000065	2.9861999999999966	0.32101698179833876	3.115099999999984	30.713970873467375
91	5338477	266.92385	1.8111312896226999	1.253244325883502	265.81615	267.6273	1.6297500000000014	3.440899999999999	0.30324625111822273	3.2976499999999764	12.532443258835016
92	5404430	270.2215	1.3555942367718556	3.09395210925576	269.25705	270.61265000000003	1.627650000000017	2.9832000000000107	0.3175006350012679	3.149600000000021	30.93952109255762
93	5467422	273.3711	1.872837566591846	1.1969022547579975	272.24025	274.11310000000003	1.6096000000000004	3.4824500000000285	0.3064288778574502	3.26339999999999	11.719629247850591
94	5532690	276.6345	1.3121286304273179	3.0831798671103563	275.72270000000003	277.03485	1.6164499999999862	2.928549999999973	0.30111412225233125	3.3210000000000264	30.83179867110357
95	5599110	279.95550000000003	1.933906470713299	1.0583643986502267	278.65125	280.58515	1.544050000000027	3.477950000000021	0.32681340588591123	3.059849999999983	10.583643986502274
96	5660307	283.01535	1.3070988366770093	3.206208794677746	282.12925	283.43635	5.326349999999991	6.633449999999982	0.15412001325432112	6.488450000000001	32.06208794677745
97	5790076	289.5038	1.1952173269851134	3.4137214550574697	288.7627	289.9579	5.0513500000000136	6.246550000000013	0.1561219312282887	6.405250000000024	34.1372145505747
98	5918181	295.90905000000004	1.341813045318285	3.276237816770525	295.00925	296.35105	5.090149999999994	6.431949999999972	0.15802406706541422	6.328149999999994	32.76237816770525
99	6044744	302.23720000000003	1.2665156213269104	3.338749170074994	301.44120000000004	302.7077	4.896749999999997	6.163250000000005	0.1607135682429996	6.222249999999974	33.38749170074996
100	6169189	308.45945	1.3139951781106647	3.241283929416195	307.6044	308.9184	4.819050000000004	6.133050000000026	0.15621460762795902	6.401450000000011	32.41283929416194
101	6297218	314.8609	1.5688366490298418	2.855184948630793	313.73745	315.3063	4.99430000000001	6.563150000000007	0.15705737305837839	6.3670999999999935	28.551849486307926
102	6424560	321.228	1.4079782913059928	2.972134182528034	320.30060000000003	321.7086	7.462199999999996	8.870149999999967	0.11760831726019692	8.50279999999998	29.721341825280362
103	6594616	329.7308	1.0732847799507437	3.5083633130719036	329.17075	330.24405	8.200499999999977	9.273750000000007	0.10817067168578541	9.244650000000036	35.08363313071903
104	6779509	338.97545	1.087238544102246	3.607051967997691	338.4445	339.53175	6.883199999999988	7.970399999999984	0.1090381742648105	9.171099999999967	36.0705196799769
105	6962931	348.14655	2.2174283249597067	2.268121607057086	346.4149	348.63235000000003	7.1735499999999774	9.390950000000032	0.12021831646269558	8.318200000000047	22.681216070570855
106	7129295	356.46475000000004	1.197861651331745	3.2100754982559785	355.8059	357.00375	10.378349999999955	11.576199999999972	0.08736943729713909	11.44565	32.10075498255978
107	7358208	367.91040000000004	1.144495588581078	3.3410625506791547	367.38205	368.52655000000004	10.311549999999954	11.456050000000005	0.08448514751106777	11.836399999999971	33.41062550679156
108	7594936	379.7468	1.5017480890529231	2.1027018813329263	378.83815000000004	380.3399	6.906700000000001	8.408450000000016	0.11446951962866085	8.735950000000003	21.027018813329285
109	7769655	388.48275	2.03468313406799	1.3347082828014223	387.2466	389.28130000000004	8.781650000000013	10.81635	0.09513706873177542	10.511149999999986	13.129979117647771
110	7979878	398.9939	1.606722768586036	2.1555266695708255	398.0629	399.66965000000005	17.306700000000035	18.913400000000024	0.05261994716957297	19.004200000000026	21.55526669570825
111	8359962	417.9981	1.8179099231135567	1.07357756815321	416.97635	418.79425000000003					10.735775681532106
0	59694	2.9847	1.4971988241982666	1.4324280749253688	2.58665	4.08385	1.5098000000000003	3.007	0.3405472594459296	2.93645	14.324280749253688
1	118423	5.92115	0.9881962956434618	4.187842353764395	5.5937	6.5819	1.7525500000000003	2.7407500000000002	0.3654636820465965	2.736250000000001	41.878423537643954
2	173148	8.6574	0.9709218737464078	4.5413404481132815	8.3344	9.3053	1.7929499999999994	2.7638499999999997	0.3627657258942177	2.756599999999999	45.413404481132794
3	228280	11.414	0.976053463807366	4.62042009316805	11.0983	12.07435	1.8034999999999997	2.7795500000000004	0.35882162976784227	2.786900000000001	46.204200931680504
4	284018	14.2009	0.9766079199528671	4.5845487593170375	13.87785	14.85445	1.8374000000000006	2.814	0.35550499484517767	2.812899999999999	45.845487593170354
5	340276	17.0138	0.9821110579320754	4.622752713850851	16.6918	17.67395	1.8248500000000014	2.8069500000000005	0.3559605595699996	2.8093000000000004	46.22752713850855
6	396462	19.8231	0.9709180682199513	4.565673547390411	19.4988	20.4697	1.8137499999999989	2.784649999999999	0.36003600360036003	2.7775	45.656735473904085
7	452012	22.6006	0.9556349503179489	4.569386679720672	22.283450000000002	23.239050000000002	1.8278999999999996	2.7835500000000017	0.35869292298862937	2.7879000000000005	45.693866797206766
8	507770	25.3885	0.9762893105359254	4.546994269255293	25.066950000000002	26.04325	1.8338999999999999	2.8101999999999983	0.35517670040845317	2.8155	45.469942692552976
9	564080	28.204	0.9675026655467868	4.553075814988155	27.877200000000002	28.844700000000003	1.8431500000000014	2.8106500000000025	0.356531660011409	2.8048	45.530758149881585
10	620176	31.0088	0.9696276929037005	4.536642087849636	30.687800000000003	31.65745	1.8477499999999978	2.8173499999999976	0.35432722118876736	2.822250000000004	45.36642087849637
11	676621	33.831050000000005	0.9777058882414655	4.510594251790806	33.50515	34.48285	1.8568500000000014	2.83455	0.35310734463276916	2.8319999999999936	45.105942517908076
12	733261	36.66305	0.9479789516769874	4.529612399217271	36.3397	37.2877	1.815650000000005	2.763600000000004	0.36041880665333054	2.774550000000005	45.296123992172696
13	788752	39.4376	0.9531741033380386	4.481382293665945	39.10335	40.0565	1.8372500000000045	2.79045	0.3587443946188339	2.7875000000000014	44.81382293665943
14	844502	42.225100000000005	0.9500890431947948	4.47506691010156	41.8938	42.84385	1.8347499999999997	2.7848499999999987	0.36154597057015864	2.765899999999995	44.75066910101559
15	899820	44.991	0.941458294413559	4.505914914529761	44.678650000000005	45.6201	1.8383500000000055	2.7798000000000016	0.35940841375096577	2.782350000000001	45.05914914529762
16	955467	47.77335	0.9373222570195154	4.488838757140876	47.458400000000005	48.39575	1.8254499999999965	2.762749999999997	0.36142183349296064	2.766850000000005	44.888387571408785
17	1010804	50.540200000000006	0.9447792040974193	4.4935929062496385	50.22115	51.16595	1.8536500000000018	2.798400000000001	0.35844221015466854	2.789849999999994	44.93592906249641
18	1066601	53.33005	0.9599316162308679	4.452275909975526	53.01955	53.9795	1.8491500000000016	2.809049999999999	0.35403242937052987	2.8246000000000038	44.52275909975524
19	1123093	56.154650000000004	0.9483844443030656	4.436969466364744	55.8286	56.777	1.8486499999999992	2.7970499999999987	0.3567733418958934	2.802900000000001	44.369694663647465
20	1179151	58.957550000000005	0.9477657431499916	4.419014290274042	58.62565	59.5734	1.8399500000000018	2.787700000000001	0.35859645348107544	2.788649999999997	44.190142902740426
21	1234924	61.7462	0.9409190576502704	4.4060573733673465	61.41335	62.3543	1.8554999999999993	2.7963999999999984	0.3596863534997472	2.7802000000000078	44.06057373367349
22	1290528	64.52640000000001	0.9548273825953598	4.393055768441819	64.2098	65.16460000000001	1.861149999999995	2.8160000000000025	0.353444314848197	2.8292999999999893	43.93055768441819
23	1347114	67.3557	0.936012791623734	4.37767662554586	67.0258	67.9618	1.8617999999999881	2.797799999999995	0.35720026432819424	2.7995500000000106	43.7767662554586
24	1403105	70.15525000000001	0.9475327773094993	4.3366099595457825	69.82355	70.7711	1.852249999999998	2.799750000000003	0.35549867576743266	2.8129500000000007	43.36609959545787
25	1459364	72.96820000000001	0.9407531827566215	4.318245666561488	72.6233	73.56405000000001	1.8601499999999902	2.8008999999999986	0.35821750967187427	2.7915999999999883	43.182456665614865
26	1515196	75.7598	0.9527099105538219	4.314537474990658	75.42425	76.37695000000001	1.856349999999992	2.809100000000001	0.35591621732244166	2.809650000000005	43.145374749906566
27	1571389	78.56945	0.9440368415866164	4.277762825974712	78.23335	79.1774	1.8465499999999935	2.7905999999999977	0.35907287383974645	2.784949999999995	42.77762825974713
28	1627088	81.3544	0.9291188439472579	4.2609233061131775	81.0239	81.95305	1.8396000000000043	2.7687000000000097	0.36030842401095275	2.7754000000000048	42.609233061131775
29	1682596	84.1298	0.937016934725421	4.259570563999212	83.79260000000001	84.72965	1.8232500000000016	2.760249999999999	0.36341831264877467	2.751649999999998	42.59570563999211
30	1737629	86.88145	0.9395954775201972	4.296686109615422	86.55290000000001	87.4925	1.8319500000000062	2.771550000000005	0.3610238636773882	2.769900000000007	42.966861096154226
31	1793027	89.65135000000001	0.928285110533191	4.278659101915686	89.32445	90.2527	1.8419999999999987	2.7702999999999918	0.35993233272144814	2.7783000000000015	42.78659101915686
32	1848593	92.42965000000001	0.945582562168478	4.23876150121238	92.0947	93.0403	1.8521500000000088	2.797700000000006	0.35703447167824093	2.800849999999997	42.38761501212382
33	1904610	95.2305	0.9453779863781296	4.232340553553833	94.89240000000001	95.8378	1.8458000000000112	2.791150000000002	0.35778175313059013	2.7950000000000017	42.32340553553836
34	1960510	98.02550000000001	0.9338340254717856	4.215889979890264	97.68355000000001	98.6174	1.8453499999999963	2.779149999999987	0.3588666989646707	2.786549999999991	42.15889979890268
35	2016241	100.81205	0.9429539346336854	4.175334487553734	100.46275	101.40570000000001	1.8386500000000012	2.7816000000000116	0.35939549677442395	2.7824500000000114	41.75334487553737
36	2071890	103.59450000000001	0.9362619631703245	4.1597930661670475	103.24430000000001	104.18055000000001	1.8681999999999874	2.8044499999999886	0.35708546840686345	2.800449999999998	41.59793066167045
37	2127899	106.39495000000001	0.9441359297080432	4.146786833044622	106.04875	106.9929	1.843599999999995	2.7877500000000026	0.357181126549273	2.7997000000000014	41.46786833044622
38	2183893	109.19465000000001	0.9461175260796445	4.149574045066984	108.8365	109.7826	1.8482000000000056	2.794300000000007	0.3577177606868194	2.79549999999999	41.495740450669864
39	2239803	111.99015	0.9465057508910308	4.098834165690008	111.63085000000001	112.57735000000001	1.8427499999999952	2.7892499999999956	0.35851288853834146	2.7893000000000114	40.98834165690008
40	2295589	114.77945000000001	0.9360669881101699	4.075751106870982	114.4201	115.35615	1.8430500000000052	2.7791500000000013	0.35938258072631213	2.7825500000000005	40.75751106870982
41	2351240	117.56200000000001	0.9383686775844079	4.078756611575251	117.19925	118.1376	1.8305000000000007	2.7688500000000005	0.3604512850088315	2.7742999999999967	40.78756611575255
42	2406726	120.33630000000001	0.9470580430548173	4.054852806521772	119.96805	120.91515000000001	1.8231499999999983	2.7702000000000027	0.3608479927830408	2.771249999999995	40.548528065217745
43	2462151	123.10755	0.9456945343602915	4.042705986887398	122.73825000000001	123.68395000000001	1.8250000000000028	2.770700000000005	0.3607894072230045	2.7716999999999956	40.427059868874
44	2517585	125.87925	0.9300722164009465	4.045501163862312	125.50895000000001	126.43905000000001	1.828950000000006	2.7590000000000003	0.36136959074893793	2.767250000000004	40.45501163862314
45	2572930	128.6465	0.9465565959102242	4.058918715656219	128.26795	129.21450000000002	1.8212000000000046	2.7677500000000066	0.3610694878229303	2.7695500000000095	40.58918715656223
46	2628321	131.41605	0.949679863661225	4.016744229928143	131.03570000000002	131.9854	1.8188499999999976	2.768499999999989	0.36019162194287463	2.776299999999992	40.16744229928145
47	2683847	134.19235	0.9497490951681976	4.003049081094844	133.80425	134.75400000000002	1.82974999999999	2.7794999999999845	0.36038633415020915	2.774799999999999	40.030490810948436
48	2739343	136.96715	0.9656399576614612	3.9599025746356062	136.58375	137.54935	1.8291499999999985	2.7948000000000093	0.35586555399370245	2.8100499999999897	39.5990257463561
49	2795544	139.7772	0.9771427450596123	3.9627138434033995	139.37855000000002	140.3557	1.8152000000000044	2.792349999999999	0.35728960108615837	2.798850000000016	39.627138434034
50	2851521	142.57605	0.9543445671290393	3.9328759161147673	142.17085	143.1252	1.817450000000008	2.771800000000013	0.3597639948194	2.779599999999988	39.328759161147715
51	2907113	145.35565	0.965273962278734	3.8950443670372863	144.94265000000001	145.90795	1.8202499999999873	2.7854999999999848	0.3595440980836279	2.781300000000016	38.95044367037288
52	2962739	148.13695	0.9659026248421054	3.8958717220039674	147.72820000000002	148.69410000000002	1.828550000000007	2.794450000000012	0.35698986148793443	2.8011999999999944	38.958717220039674
53	3018763	150.93815	0.9703758559735958	3.8988761270245433	150.52265	151.493	1.8258500000000026	2.7962499999999864	0.3571045959361506	2.800299999999993	38.98876127024542
54	3074769	153.73845	0.960582790856855	3.845891160466067	153.31885	154.27945	1.8046999999999969	2.765250000000009	0.36062026685899795	2.772999999999996	38.45891160466067
55	3130229	156.51145	0.9777489541535266	3.817238511255141	156.08415	157.0619	1.8031999999999755	2.78094999999999	0.35921475654219864	2.783850000000001	38.172385112551424
56	3185906	159.2953	0.98334012490022	3.7964399395211927	158.86505	159.8484	1.796699999999987	2.780000000000001	0.3625421455244146	2.7583000000000197	37.96439939521191
57	3241072	162.05360000000002	0.960996887451294	3.816598344130391	161.64505	162.60605	1.81604999999999	2.7770500000000027	0.36069831193189955	2.7724000000000046	38.165983441303894
58	3296520	164.82600000000002	0.9655609370743391	3.828974160777342	164.42215000000002	165.3877	1.803350000000023	2.768950000000018	0.36003600360036325	2.777499999999975	38.28974160777342
59	3352070	167.6035	0.9604989461174235	3.78570838856799	167.19105000000002	168.15155000000001	1.8091000000000008	2.769549999999981	0.35799309073334834	2.7933500000000038	37.85708388567989
60	3407937	170.39685	0.9839288433688228	3.7632755284874264	169.9606	170.94455000000002	1.8074000000000012	2.7913000000000068	0.3566524600103415	2.8038500000000113	37.63275528487428
61	3464014	173.2007	0.9856845484196441	3.7404400744088733	172.7519	173.73760000000001	1.7976500000000044	2.783299999999997	0.35727683595634196	2.7989499999999907	37.40440074408876
62	3519993	175.99965	0.9995393141902286	3.6922149476905872	175.5352	176.53475	1.776049999999998	2.775599999999997	0.35913735208030406	2.7844499999999925	36.92214947690589
63	3575682	178.7841	1.0052299441199284	3.684475577719816	178.31085000000002	179.31605000000002	1.8126000000000033	2.8178500000000213	0.3541013792248721	2.8240499999999997	36.844755777198145
64	3632163	181.60815	1.0071634384927108	3.666776526946599	181.12865000000002	182.13580000000002	1.7834499999999878	2.7905999999999835	0.3577753528559413	2.7950500000000034	36.66776526946602
65	3688064	184.4032	1.0124568580493332	3.643508189381535	183.91930000000002	184.93175000000002	1.7931499999999971	2.805650000000014	0.3555113141475731	2.8128499999999974	36.43508189381538
66	3744321	187.21605	1.0120482271375368	3.622851643620855	186.72495	187.73700000000002	1.7830999999999904	2.7951499999999783	0.355467083748042	2.8132000000000232	36.22851643620856
67	3800585	190.02925000000002	1.0097513871222503	3.5891025924499402	189.5201	190.52985	1.789699999999982	2.7994500000000073	0.3569516330537207	2.8015000000000043	35.8910259244994
68	3856615	192.83075000000002	1.0446140132640955	3.5755889999875095	192.3195	193.3641	1.7716000000000065	2.816200000000009	0.35457220863029076	2.8202999999999747	35.75588999987514
69	3913021	195.65105	1.0381433338718722	3.524034595693518	195.1357	196.17385000000002	1.778099999999995	2.8162499999999966	0.35254715318173796	2.836500000000001	35.24034595693519
70	3969751	198.48755	1.0432424270775635	3.563547003322334	197.952	198.9952	1.7785499999999956	2.821799999999996	0.35563774739050535	2.811850000000021	35.63547003322337
71	4025988	201.29940000000002	1.0486508598361863	3.522967327829768	200.77375	201.82240000000002	1.7661999999999978	2.814850000000007	0.35358178346651814	2.828199999999981	35.2296732782977
72	4082552	204.1276	1.0425035500441677	3.4526322010478587	203.58865	204.63115000000002	1.763750000000016	2.8062500000000057	0.3588988981803811	2.7863000000000113	34.52632201047861
73	4138278	206.9139	1.044281475845445	3.5454118712789047	206.39485000000002	207.43915	1.7679000000000258	2.8121500000000026	0.352783461511325	2.8345999999999947	35.45411871278906
74	4194970	209.7485	1.0577908659979003	3.4750499393123064	209.20705	210.26485000000002	1.7644500000000107	2.822249999999997	0.3524291176937051	2.83744999999999	34.750499393123086
75	4251719	212.58595	1.0688500200873707	3.422701168282533	212.02925000000002	213.09810000000002	1.7767000000000053	2.845550000000003	0.34983382893125514	2.8585000000000207	34.22701168282535
76	4308889	215.44445000000002	1.074313391366927	3.418232690530701	214.87480000000002	215.94915	1.770150000000001	2.844449999999995	0.35003587867756686	2.85684999999998	34.18232690530702
77	4366026	218.3013	1.0799882757822519	3.3639795574516747	217.7193	218.79925	1.7430999999999983	2.8230999999999824	0.3503792855766366	2.854050000000001	33.63979557451675
78	4423107	221.15535	1.1105983779383357	3.3296996141167696	220.54240000000001	221.65300000000002	1.748199999999997	2.8588000000000022	0.34898532516707553	2.86545000000001	33.29699614116771
79	4480416	224.0208	1.110723626936134	3.304734708465599	223.40115	224.5119	1.7231999999999914	2.8339	0.35009102366615225	2.856400000000008	33.047347084655996
80	4537544	226.87720000000002	1.1398192353453487	3.2842508036707336	226.23510000000002	227.37490000000003	1.716149999999999	2.856000000000023	0.34766888015853864	2.8762999999999863	32.842508036707336
81	4595070	229.7535	1.1345699621372858	3.2627959894688345	229.0911	230.22565	1.7203499999999963	2.854949999999974	0.3498032356799282	2.858750000000015	32.627959894688345
82	4652245	232.61225000000002	1.1461643947778737	3.248914180876085	231.94605	233.09220000000002	1.7240999999999929	2.8703000000000145	0.3453813873970323	2.8953500000000076	32.48914180876085
83	4710152	235.50760000000002	1.1570664259927814	3.1637996873215997	234.81635	235.9734	1.7084499999999991	2.8655499999999847	0.3468308332610799	2.8832499999999754	31.637996873215986
84	4767817	238.39085	1.177310074182693	3.12077069451216	237.6819	238.85920000000002	1.677800000000019	2.8551000000000215	0.34390852033358876	2.9077500000000214	31.207706945121615
85	4825972	241.29860000000002	1.2281422560300679	3.032788649184617	240.537	241.76510000000002	1.7142000000000053	2.9423500000000047	0.3409827121764947	2.9326999999999828	30.32788649184618
86	4884626	244.2313	1.196209961064998	3.071749244837175	243.47930000000002	244.67555000000002	1.7204000000000121	2.9165999999999883	0.3415883859948751	2.927500000000009	30.717492448371743
87	4943176	247.1588	1.2165220382111148	3.0268860710231316	246.3959	247.61245000000002	1.6920000000000073	2.9085000000000036	0.34070969830156334	2.9350499999999897	30.268860710231316
88	5001877	250.09385	1.2460870009489358	2.9366229450857375	249.30440000000002	250.5505	1.6802000000000135	2.9262999999999977	0.3372226343832179	2.9654000000000167	29.366229450857382
89	5061185	253.05925000000002	1.2792779524946587	2.911296803202422	252.2307	253.51000000000002	1.7086500000000058	2.9878999999999962	0.3396912206804018	2.9438499999999976	29.112968032024234
90	5120062	256.0031	1.2496850215505344	2.972183975355815	255.21865000000003	256.46835	1.6650999999999954	2.9147999999999854	0.33451528734863306	2.989399999999989	29.72183975355817
91	5179850	258.9925	1.3246128478046972	2.7806054020886144	258.13345000000004	259.45805	1.682549999999992	3.007150000000024	0.33034917908228795	3.0271000000000186	27.806054020886158
92	5240392	262.0196	1.332410903351335	2.821095281306814	261.14055	262.473	1.6753499999999804	3.0077499999999873	0.3299023489047228	3.031200000000013	28.210952813068136
93	5301016	265.05080000000004	1.3598967018676458	2.7116333388629883	264.14835	265.50825000000003	1.6574500000000398	3.0173500000000217	0.33058397659465555	3.02494999999999	27.116333388629894
94	5361515	268.07575	1.3671024461920374	2.7123302587926155	267.16565	268.53275	1.6304499999999962	2.9975499999999897	0.3270806417322206	3.0573499999999854	27.123302587926148
95	5422662	271.1331	1.4297508285323624	2.5684989157336595	270.16325	271.593	1.6456999999999766	3.0754499999999894	0.3220093382708092	3.1055000000000064	25.684989157336595
96	5484772	274.2386	1.4327653448231052	2.542757944463986	273.23865	274.67145	1.6372499999999945	3.069999999999993	0.31935617794526133	3.13130000000001	25.42757944463985
97	5547398	277.36990000000003	1.493632524307119	2.4586470965254463	276.3087	277.80235	1.6408500000000004	3.1345000000000027	0.31866923726518426	3.1380499999999643	24.58647096525448
98	5610159	280.50795	1.4993564316177275	2.467399559277574	279.4432	280.94255000000004	1.628499999999974	3.127900000000011	0.31770742323394147	3.147550000000024	24.67399559277574
99	5673110	283.6555	1.5312912629625761	2.3178737943840275	282.5711	284.1024	1.6475000000000364	3.178800000000024	0.3164306621311586	3.160250000000019	23.17873794384029
100	5736315	286.81575000000004	1.519139409879176	2.6037307816089417	285.74985000000004	287.269	1.6356499999999983	3.154799999999966	0.309262409154168	3.2334999999999927	26.03730781608941
101	5800985	290.04925000000003	1.6162007172995714	2.1527743476254955	288.9047	290.52090000000004	1.6314500000000294	3.2476500000000215	0.3077017754392473	3.249899999999968	21.52774347625495
102	5865983	293.29915	1.5693418115427253	2.51262564419849	292.1523	293.72165	1.6317999999999984	3.2010999999999967	0.30227461648907633	3.3082500000000437	25.126256441984907
103	5932148	296.60740000000004	1.6904316844058689	2.023132293835438	295.35345	297.04385	1.6007999999999925	3.291249999999991	0.30452988199467096	3.2837499999999973	20.23132293835437
104	5997823	299.89115000000004	1.650107856573211	2.343037095890562	298.64465	300.29475	1.5768999999999664	3.2269999999999754	0.301413629924345	3.317700000000002	23.430370958905634
105	6064177	303.20885000000004	1.9517557001304349	1.4610505007709165	301.87165	303.8234	1.548249999999996	3.5	0.3044232701147682	3.284899999999993	14.610505007709161
106	6129875	306.49375000000003	1.5429470621710177	2.70903907687687	305.37170000000003	306.91465	4.940499999999986	6.483450000000005	0.16557250834071524	6.0396499999999955	27.090390768768703
107	6250668	312.53340000000003	1.2186726977427957	3.570428305572868	311.8551	313.0738	1.620299999999986	2.838950000000011	0.29014942695488055	3.4465000000000146	35.70428305572867
108	6319598	315.97990000000004	2.078200423186645	1.0274754466048481	314.6941	316.77230000000003	1.4996999999999616	3.5778999999999996	0.30218327415577884	3.309249999999963	10.274754466048492
109	6385783	319.28915	1.4890006249723025	2.7629252242852154	318.27195	319.76095000000004	7.804049999999961	9.293049999999994	0.11377146725372718	8.78955000000002	27.629252242852154
110	6561574	328.0787	1.1233688545977232	3.7055588110007562	327.56505000000004	328.6884	5.105450000000019	6.228850000000023	0.1502776379360877	6.654349999999965	37.05558811000756
111	6694661	334.73305	1.481442242298508	2.9657845874122053	333.7939	335.27535	11.146400000000028	12.627850000000024	0.08194739796524582	12.202950000000044	29.657845874122053
112	6938720	346.93600000000004	1.1413183745336253	3.780084586014503	346.42175000000003	347.56305000000003	10.299649999999986	11.440999999999974	0.08765432639841553	11.40844999999996	37.80084586014506
113	7166889	358.34445	1.18217619173876	3.8208699386812484	357.86275	359.04490000000004	12.624799999999993	13.807000000000016	0.071805034969052	13.926600000000006	38.208699386812484
114	7445421	372.27105	1.2449651846755763	3.495875071022546	371.66975	372.91470000000004	10.388800000000003	11.633749999999964	0.0860722232024891	11.618150000000014	34.95875071022548
115	7677784	383.8892	1.2806570243707858	3.3410547878564145	383.30345	384.58410000000003	12.011649999999975	13.292300000000012	0.0735827051209884	13.590149999999994	33.41054787856414
116	7949587	397.47935	1.5482488643172199	2.6303930273868694	396.59575	398.144	8.939900000000023	10.488150000000019	0.09503083750677101	10.522899999999993	26.303930273868684
117	8160045	408.00225	1.5780415396174416	2.554514741922194	407.0839	408.66195000000005	12.239250000000027	13.817250000000001	0.07298284538219273	13.701850000000036	25.545147419221934
118	8434082	421.70410000000004	1.5211798627071083	2.498379313619079	420.90115000000003	422.42235	14.240200000000016	15.761349999999993	0.06319894078575257	15.823049999999965	24.983793136190783
119	8750543	437.52715	1.5491752790682949	2.1734243412282943	436.6625	438.2117					21.734243412282964
0	62772	3.1386000000000003	1.543812152108594	1.125027765967543	2.66785	4.211650000000001	1.5165499999999996	3.06035	0.33867881394679356	2.95265	11.250277659675437
1	121825	6.0912500000000005	0.9272637068248988	4.036472839678183	5.7282	6.65545	1.793000000000001	2.720250000000001	0.37348272642390284	2.6775	40.36472839678183
2	175375	8.76875	0.9167454287439876	4.518357813488819	8.448500000000001	9.36525	1.8379000000000012	2.75465	0.36078289889059273	2.771749999999999	45.18357813488822
3	230810	11.5405	0.9278518677401212	4.531717251702609	11.20315	12.131	1.86055	2.7883999999999993	0.3597510522718279	2.7797	45.31717251702608
4	286404	14.3202	0.9372485565861891	4.545887865441273	13.99155	14.9288	1.8679999999999986	2.805249999999999	0.356245880907002	2.8070500000000003	45.45887865441273
5	342545	17.12725	0.9235781834575842	4.518616311724983	16.7968	17.72035	1.8754500000000007	2.799050000000001	0.3570535937444207	2.8007000000000026	45.18616311724985
6	398559	19.927950000000003	0.9257603793088813	4.52056623485587	19.595850000000002	20.5216	1.8858000000000033	2.811600000000002	0.35525240683505654	2.814899999999998	45.205662348558725
7	454857	22.74285	0.9227509373875219	4.517390455047803	22.407400000000003	23.33015	1.88035	2.803099999999997	0.35538497076958586	2.813850000000002	45.17390455047807
8	511134	25.556700000000003	0.918437418856466	4.494251212723228	25.2105	26.12895	1.8898499999999991	2.808250000000001	0.357244927122035	2.799199999999999	44.94251212723229
9	567118	28.355900000000002	0.9175303039563995	4.470316128878977	28.01875	28.936300000000003	1.883300000000002	2.8008000000000024	0.35684336360554525	2.8023500000000006	44.70316128878975
10	623165	31.158250000000002	0.9213695549101627	4.447065456018628	30.8196	31.74095	1.8923499999999969	2.8137499999999953	0.35479865176512326	2.8185000000000002	44.470654560186276
11	679535	33.97675	0.9206839587624651	4.444419803785799	33.63335	34.554	1.889249999999997	2.8099500000000006	0.3554165481944838	2.813600000000001	44.44419803785799
12	735807	36.790350000000004	0.9283759549547395	4.422010135346142	36.44325	37.37165	1.8949500000000015	2.8233000000000033	0.355126247380944	2.815899999999999	44.220101353461445
13	792125	39.60625	0.9231972226578976	4.416834769260461	39.26655	40.189750000000004	1.8823000000000008	2.805500000000002	0.355669369753877	2.8115999999999985	44.16834769260459
14	848357	42.41785	0.9157390143644706	4.383981729087367	42.072050000000004	42.9878	1.8957499999999996	2.8114500000000007	0.35483642041019126	2.8181999999999974	43.83981729087371
15	904721	45.23605	0.922142407168512	4.370553355120052	44.883500000000005	45.80565	1.8877000000000024	2.8098499999999973	0.357679376207167	2.795800000000007	43.70553355120053
16	960637	48.031850000000006	0.9114694174527715	4.379450566894519	47.693400000000004	48.60485	1.8790500000000065	2.790550000000003	0.3577113627014364	2.7955499999999986	43.79450566894518
17	1016548	50.827400000000004	0.9068538335181541	4.388013020357519	50.48395	51.390800000000006	1.8820499999999996	2.788899999999998	0.35895042894576284	2.785899999999998	43.88013020357522
18	1072266	53.6133	0.9116667443785933	4.370868993741638	53.272850000000005	54.1845	1.895850000000003	2.807549999999999	0.35424563392256225	2.822899999999997	43.70868993741638
19	1128724	56.4362	0.9103825201168774	4.337992390926111	56.08035	56.990750000000006	1.8939499999999967	2.804299999999998	0.35604927721996654	2.8086000000000055	43.37992390926113
20	1184896	59.244800000000005	0.9190560793121928	4.30338860762695	58.8847	59.80375	1.8998999999999953	2.818950000000001	0.3547357218871946	2.8189999999999955	43.03388607626952
21	1241276	62.0638	0.9037949794845889	4.294522941596682	61.7036	62.607400000000005	1.8953500000000005	2.7991500000000045	0.35816618911174763	2.7920000000000016	42.94522941596682
22	1297116	64.8558	0.913351265783026	4.277466796671433	64.50280000000001	65.41615	1.8960000000000008	2.809349999999995	0.3543334986889667	2.822199999999995	42.77466796671435
23	1353560	67.678	0.9094191827101517	4.256776128740647	67.31215	68.22155000000001	1.8983999999999952	2.807850000000002	0.35714923480776317	2.7999500000000097	42.56776128740647
24	1409559	70.47795	0.9094888439157163	4.245524497572717	70.11995	71.02945	1.9006499999999988	2.8101000000000056	0.3555934855273464	2.81219999999999	42.45524497572718
25	1465803	73.29015	0.9084093569908175	4.2161222576665125	72.93005000000001	73.83845000000001	1.9111999999999938	2.819599999999994	0.355422864352863	2.8135500000000064	42.16122257666511
26	1522074	76.1037	0.9053960470439867	4.2333591382895435	75.7497	76.65505	1.904200000000003	2.809600000000003	0.35406376688441643	2.8243499999999955	42.33359138289546
27	1578561	78.92805	0.9215862879791646	4.21022440898313	78.55930000000001	79.4809	1.8917500000000018	2.81335	0.3561063333511371	2.808150000000012	42.10224408983131
28	1634724	81.73620000000001	0.9118895044669743	4.180720842595321	81.37265000000001	82.28450000000001	1.8928499999999957	2.8047499999999985	0.35488679111363586	2.817799999999991	41.807208425953235
29	1691080	84.554	0.9097473508846831	4.150045482065558	84.1774	85.08715000000001	1.8988999999999976	2.80865	0.35698986148793266	2.8012000000000086	41.50045482065559
30	1747104	87.35520000000001	0.9227746876776801	4.145360583445587	86.98605	87.9088	1.8826999999999998	2.805499999999995	0.35616975050309035	2.8076499999999953	41.453605834455914
31	1803257	90.16285	0.906951238891005	4.119011487861002	89.7915	90.69845000000001	1.9024500000000018	2.8094000000000108	0.35725130843291747	2.7991499999999974	41.19011487861006
32	1859240	92.962	0.9019319440349937	4.186174907026498	92.60090000000001	93.50285000000001	1.8910999999999945	2.792999999999992	0.3578201595877904	2.794700000000006	41.86174907026499
33	1915134	95.75670000000001	0.895211689536064	4.158830312593494	95.39395	96.28915	1.890900000000002	2.7861000000000047	0.35877657188985557	2.7872500000000002	41.58830312593495
34	1970879	98.54395000000001	0.9137503217302146	4.124801302752495	98.18005000000001	99.0938	1.9098000000000042	2.8235499999999973	0.3512962832853234	2.846599999999995	41.248013027524976
35	2027811	101.39055	0.9136317117437023	4.0904381603938305	101.00355	101.91720000000001	1.9102499999999907	2.8238999999999947	0.3549434752515656	2.8173500000000047	40.90438160393828
36	2084158	104.20790000000001	0.9164090494295349	4.066005536844912	103.82745	104.74385000000001	1.8928499999999957	2.809250000000006	0.3544088460447986	2.8215999999999894	40.66005536844913
37	2140590	107.0295	0.8992649588210276	4.046078845539462	106.6367	107.536	1.9026500000000084	2.8019000000000034	0.35831377537309345	2.790850000000006	40.46078845539462
38	2196407	109.82035	0.9173798073978863	4.039528599133689	109.43865000000001	110.35600000000001	1.9107999999999947	2.8281999999999954	0.3525844439743312	2.836200000000005	40.395285991336905
39	2253131	112.65655000000001	0.9053575513317949	4.018191727335484	112.2668	113.17215	1.897599999999997	2.8029499999999956	0.35500017750009005	2.8168999999999897	40.18191727335484
40	2309469	115.47345	0.9246976198389195	3.9795111341967058	115.0698	115.9945	1.9001999999999981	2.8248999999999995	0.3550379890648289	2.816600000000008	39.79511134196709
41	2365801	118.29005000000001	0.9193656148584792	3.976626528189989	117.89465	118.81400000000001	1.909400000000005	2.8287500000000136	0.3516359864268505	2.8438500000000033	39.766265281899905
42	2422678	121.13390000000001	0.9362546827186365	3.958106114128242	120.72340000000001	121.65965	1.902300000000011	2.838549999999998	0.35228013316189016	2.8386500000000012	39.58106114128245
43	2479451	123.97255000000001	0.9215169040139299	3.9348597413467274	123.56195000000001	124.4835	1.902000000000001	2.8234999999999957	0.35347554832894496	2.829049999999995	39.34859741346732
44	2536032	126.80160000000001	0.9207758932927158	3.8960319612651517	126.38550000000001	127.30625	1.9057500000000118	2.8265500000000117	0.3531821713639893	2.831400000000002	38.96031961265155
45	2592660	129.633	0.9139581224537222	3.907814391119217	129.21205	130.126	1.8974000000000046	2.811399999999992	0.3556314235925876	2.8119000000000085	39.07814391119215
46	2648898	132.44490000000002	0.9290679289273918	3.8741013128588477	132.02345	132.95250000000001	1.8932999999999822	2.8223999999999876	0.3543523325242301	2.82204999999999	38.74101312858847
47	2705339	135.26695	0.9294204656068236	3.8429225525169173	134.84585	135.77525	1.8909999999999911	2.8204000000000065	0.3549182800660134	2.8175500000000113	38.4292255251692
48	2761690	138.08450000000002	0.915819758458715	3.858974744579889	137.6662	138.58205	1.8935000000000173	2.8093000000000075	0.3559478892290191	2.8093999999999824	38.58974744579888
49	2817878	140.8939	0.9113709887882695	3.871992108657196	140.47555	141.3869	1.8886500000000126	2.800049999999999	0.35626491859346443	2.806900000000013	38.71992108657199
50	2874016	143.70080000000002	0.9328960919646081	3.8302862449658406	143.27555	144.20845	1.8963999999999999	2.8292999999999893	0.3525285107433074	2.8366499999999917	38.30286244965839
51	2930749	146.53745	0.9444466637126171	3.783528850198067	146.10485	147.04930000000002	1.8863999999999805	2.830849999999998	0.35192060671112446	2.8415500000000122	37.83528850198069
52	2987580	149.37900000000002	0.9419570439661388	3.7877931373984595	148.9357	149.8777	1.9110000000000014	2.852950000000021	0.35100651117078197	2.848950000000002	37.8779313739846
53	3044559	152.22795000000002	0.933655482136528	3.7770721030594743	151.78865000000002	152.72230000000002	1.8944999999999936	2.8281499999999937	0.3515803536898388	2.8442999999999756	37.77072103059472
54	3101445	155.07225	0.9434006083293586	3.7400015710866725	154.61685	155.56025	1.9153499999999894	2.8587499999999864	0.35055738624412525	2.852600000000024	37.40001571086674
55	3158497	157.92485000000002	0.941295888214116	3.7378915851681427	157.47555	158.41685	1.8860499999999831	2.8273499999999956	0.3517658646404974	2.8427999999999827	37.37891585168145
56	3215353	160.76765	0.9581934868204408	3.6691242433188975	160.30295	161.26115000000001	1.9043500000000222	2.8625500000000272	0.34853528048376814	2.8691499999999905	36.69124243318898
57	3272736	163.6368	0.9635854150337633	3.6538569082947134	163.16545000000002	164.12905	1.8871999999999787	2.8507499999999766	0.3504345388281469	2.8536	36.53856908294716
58	3329808	166.4904	0.9720630708598067	3.611314995630096	166.0162	166.98825000000002	1.9048999999999978	2.876950000000022	0.3467466495604954	2.8839500000000267	36.113149956300944
59	3387487	169.37435000000002	0.96684554654588	3.6258625423334436	168.8932	169.86005	1.8991499999999917	2.8659999999999854	0.34790474368118096	2.8743499999999926	36.258625423334465
60	3444974	172.2487	0.970111200713343	3.5747990024431218	171.75915	172.72925	1.8873499999999979	2.85745	0.34848669652035985	2.869550000000004	35.74799002443122
61	3502365	175.11825000000002	0.9690282643078594	3.520203968736979	174.6166	175.58565000000002	1.888450000000006	2.85745	0.3496075655077197	2.8603499999999826	35.20203968736979
62	3559572	177.9786	0.9702075717706932	3.502027101446341	177.47410000000002	178.4443	1.8923500000000217	2.8626000000000147	0.3484806244772767	2.8696000000000197	35.02027101446343
63	3616964	180.84820000000002	0.9810275930293137	3.489743803911729	180.33665000000002	181.3177	1.897750000000002	2.8787499999999966	0.3457456003872378	2.8922999999999774	34.8974380391173
64	3674810	183.7405	0.9848361823419575	3.440014477601334	183.21540000000002	184.20025	1.8902999999999963	2.8751499999999908	0.3463503333621931	2.887250000000023	34.40014477601335
65	3732555	186.62775000000002	1.0095956038059901	3.4475291541785857	186.0906	187.1002	1.8590000000000089	2.868600000000015	0.34639832343211685	2.8868499999999813	34.47529154178585
66	3790292	189.5146	1.012834018540918	3.3831319855683226	188.9592	189.972	1.8750499999999874	2.8878999999999735	0.34609261438360966	2.889399999999995	33.83131985568325
67	3848080	192.404	1.0126126414784231	3.375728388446369	191.84705	192.8597	1.8777499999999918	2.890350000000012	0.3468669245044112	2.8829500000000223	33.75728388446369
68	3905739	195.28695000000002	0.9994478522856953	3.3695244801846655	194.7374	195.73685	1.8628999999999962	2.8623000000000047	0.34728854468735454	2.8794499999999914	33.695244801846655
69	3963328	198.1664	1.0060486801889028	3.3473658054631557	197.5997	198.60575	1.855950000000007	2.8619999999999948	0.3496564625255689	2.8599499999999978	33.47365805463157
70	4020527	201.02635	1.0138778116838774	3.335247878667701	200.4617	201.47560000000001	1.8777000000000044	2.891549999999995	0.34552459271288677	2.8941499999999962	33.35247878667702
71	4078410	203.9205	1.0048404210591457	3.3616816577813964	203.35330000000002	204.35815000000002	1.880200000000002	2.8850500000000068	0.34631434953507245	2.8875500000000045	33.61681657781397
72	4136161	206.80805	1.0193163704883308	3.3448821510970674	206.2383	207.2576	1.862450000000024	2.881750000000011	0.3425713404816536	2.9191000000000145	33.44882151097069
73	4194543	209.72715000000002	1.0404621784541523	3.241771225711229	209.12005000000002	210.1605	1.8447999999999922	2.885249999999985	0.3425537381176699	2.919249999999977	32.417712257112306
74	4252928	212.6464	1.080474654172035	3.200281111355796	212.00535000000002	213.0858	1.8269500000000107	2.9074500000000114	0.3408083975189144	2.934200000000004	32.00281111355798
75	4311612	215.5806	1.0988957035873552	3.147191615878967	214.91275000000002	216.01165	1.8275500000000022	2.9264499999999884	0.3400550889244066	2.9406999999999925	31.471916158789657
76	4370426	218.5213	1.1194507882728242	3.0907623689216557	217.8392	218.95865	1.8340000000000032	2.9534500000000037	0.33624747814391187	2.974000000000018	30.907623689216546
77	4429906	221.49530000000001	1.1531335091135466	3.111102462321522	220.7927	221.94580000000002	1.8095500000000015	2.9627000000000123	0.3329670695568213	3.0032999999999954	31.11102462321522
78	4489972	224.4986	1.1670368145978078	3.021277099397963	223.75535000000002	224.9224	1.8096500000000049	2.976699999999994	0.33410734869113323	2.993050000000011	30.21277099397964
79	4549833	227.49165000000002	1.1887843241009861	2.9928040728922802	226.7321	227.92090000000002	1.7887500000000216	2.977550000000008	0.33240813070287933	3.0083499999999788	29.928040728922817
80	4610000	230.5	1.2327118796691765	2.8969152949314356	229.70965	230.94235	1.8168500000000165	3.049599999999998	0.3271180896303548	3.0570000000000164	28.969152949314374
81	4671140	233.55700000000002	1.2199062992054504	2.943758895694355	232.75925	233.97915	1.7711500000000058	2.9910500000000013	0.3308847859175437	3.022199999999998	29.43758895694354
82	4731584	236.57920000000001	1.2629271868932992	2.839879714685651	235.75025000000002	237.0132	1.7630999999999801	3.025999999999982	0.33110390040394805	3.0201999999999884	28.398797146856523
83	4791988	239.5994	1.2729577926262747	2.813535277011276	238.77630000000002	240.04925	1.7562499999999943	3.029200000000003	0.32373984266243694	3.0888999999999953	28.135352770112767
84	4853766	242.6883	1.2910690597382841	2.7690551113498074	241.80545	243.09655	1.7586499999999887	3.0497000000000014	0.327348314974547	3.0548500000000156	27.69055111349809
85	4914863	245.74315	1.281380934211798	2.7951988134062624	244.85515	246.13655	1.7510000000000048	3.032350000000008	0.32860687116967646	3.043149999999997	27.951988134062645
86	4975726	248.7863	1.3062175348124	2.7542645713568774	247.88755	249.19375000000002	1.747950000000003	3.0542000000000087	0.322966120853921	3.0963000000000136	27.542645713568774
87	5037652	251.88260000000002	1.345948969519511	2.6380853009684557	250.94175	252.2877	1.7538999999999874	3.099849999999975	0.3218279829431176	3.1072499999999934	26.38085300968456
88	5099797	254.98985000000002	1.3551807980868034	2.6552201860092133	254.04160000000002	255.3968	1.713499999999982	3.068700000000007	0.3246858664242366	3.0798999999999808	26.552201860092147
89	5161395	258.06975	1.3750222335486673	2.5110211872893053	257.11025	258.4853	1.7346499999999878	3.109649999999988	0.3201639239290513	3.1234000000000037	25.110211872893046
90	5223863	261.19315	1.3992533752071206	2.5870315570328515	260.2199	261.61915	1.6938499999999976	3.0930999999999926	0.31601567437744904	3.164400000000001	25.870315570328508
91	5287151	264.35755	1.4557868711916264	2.1924397574110017	263.313	264.7688	1.702949999999987	3.1587499999999977	0.31437643434248086	3.1809000000000083	21.924397574110024
92	5350769	267.53845	1.4375379721033388	2.477446227291246	266.47175	267.90930000000003	1.6866500000000428	3.124150000000043	0.3132488605572721	3.192349999999976	24.77446227291248
93	5414616	270.7308	1.5921956181764139	1.8480372391764668	269.59595	271.18815	1.6672499999999673	3.2594499999999584	0.306998019862769	3.257350000000031	18.48037239176466
94	5479763	273.98815	1.5242132642161568	2.6377486452978225	272.85540000000003	274.37960000000004	1.6703999999999724	3.194650000000024	0.3072102239562561	3.2550999999999704	26.377486452978225
95	5544865	277.24325	1.819220247741975	1.439541186252331	276.05	277.86925	1.679399999999987	3.4986000000000104	0.30832318436184614	3.2433500000000204	14.395411862523321
96	5609732	280.4866	1.3920805988203269	3.134785961859407	279.5486	280.9407	1.7060999999999922	3.0981499999999755	0.29496784850451363	3.390199999999993	31.347859618594065
97	5677536	283.8768	1.806249253066117	1.3797222519923285	282.64675	284.45300000000003	1.6883499999999572	3.4945999999999913	0.3097989404876203	3.2279000000000337	13.693625851904724
98	5742094	287.10470000000004	1.4146655355894473	3.0701826022334693	286.14140000000003	287.55605	1.6610000000000014	3.0757000000000403	0.29655990510083413	3.3719999999999573	30.701826022334693
99	5809534	290.4767	1.9466713993177285	1.161004814100588	289.21705000000003	291.16375	1.6477500000000305	3.5944000000000074	0.29280862028577886	3.4152000000000275	11.189661371490928
100	5877838	293.8919	1.511608862067759	3.0172387369853233	292.8115	294.3231	5.326999999999998	6.838599999999985	0.14754594211772648	6.777550000000019	30.17238736985324
101	6013389	300.66945000000004	1.4783110342158472	3.112322169855233	299.6501	301.1284	5.216600000000028	6.694900000000018	0.1551650568292021	6.444749999999999	31.12322169855232
102	6142284	307.11420000000004	1.2983380335181487	3.377685887208134	306.345	307.64335	5.2357000000000085	6.534049999999979	0.1510209012927389	6.621600000000001	33.776858872081334
103	6274716	313.73580000000004	1.3632859620047268	3.2726390022512177	312.879	314.2423	5.033900000000017	6.3971500000000106	0.15767399325155332	6.342199999999991	32.7263900225122
104	6401560	320.07800000000003	1.3433710738492664	3.2981984995076097	319.27615000000003	320.61955	5.092699999999979	6.436049999999966	0.1543412330321106	6.479150000000004	32.98198499507609
105	6531143	326.55715000000004	1.3893754977314734	3.2266723631701772	325.7122	327.1016	5.0645999999999844	6.45395000000002	0.14746000147460014	6.781499999999994	32.26672363170178
106	6666773	333.33865000000003	1.6645059084267357	2.8188403592972264	332.1662	333.83070000000004	7.491900000000044	9.15640000000002	0.11834809725846684	8.449649999999963	28.188403592972264
107	6835766	341.7883	1.1303682174687275	3.7249337851097977	341.32255000000004	342.45295000000004	7.224500000000035	8.354849999999999	0.1187655508643159	8.419950000000028	37.24933785109799
108	7004165	350.20825	1.1830773224263453	3.5365660772716794	349.67745	350.8605	7.066650000000038	8.249750000000006	0.1202855579144887	8.31355000000002	35.36566077271681
109	7170436	358.52180000000004	1.2372086808715947	3.3878476385692124	357.9272	359.1644	7.2567000000000235	8.493899999999996	0.11664732265232737	8.57284999999996	33.87847638569214
110	7341893	367.09465	1.2847206133925357	3.2218725745223367	366.4211	367.7058	7.281949999999995	8.566699999999969	0.1174108558077276	8.517100000000028	32.21872574522338
111	7512235	375.61175000000003	1.286024409763003	3.1564168771935996	374.9878	376.2738	7.181100000000015	8.467150000000004	0.11261134446684197	8.88009999999997	31.564168771936
112	7689837	384.49185	1.6444080512034707	2.4209902728495045	383.45495	385.09935	7.0412000000000035	8.685600000000022	0.11398219598098769	8.773300000000006	24.20990272849504
113	7865303	393.26515	1.7581204429637176	2.0340016519115203	392.14055	393.89865000000003	9.956199999999967	11.714349999999968	0.0868734254191641	11.511000000000024	20.340016519115217
114	8095523	404.77615000000003	1.5576064238074236	2.5097711829206446	403.85490000000004	405.4125	10.228049999999996	11.78570000000002	0.08501196543413511	11.763049999999964	25.097711829206464
115	8330784	416.5392	1.62154034296982	2.072520106561413	415.64055	417.26210000000003					20.72520106561413
0	62831	3.14155	1.5153336266561648	1.3328890703013165	2.7059	4.22125	1.5477499999999997	3.0631	0.3388681802778719	2.951	13.328890703013165
1	121851	6.09255	0.9600700814994089	4.302536274471414	5.769	6.729100000000001	1.8396999999999997	2.7997499999999995	0.35949239673580907	2.7817	43.025362744714165
2	177485	8.87425	0.947131836048182	4.6097548638484795	8.56875	9.5159	1.8650000000000002	2.812150000000001	0.35523347720289145	2.815050000000001	46.09754863848479
3	233786	11.689300000000001	0.9433748089301808	4.63012356915646	11.3809	12.324300000000001	1.8835999999999995	2.82695	0.3529391003582333	2.8333499999999994	46.301235691564614
4	290453	14.52265	0.9510464711583365	4.637562740350539	14.2079	15.15895	1.8945500000000006	2.845600000000001	0.35177205171049153	2.8427500000000006	46.37562740350539
5	347308	17.3654	0.9520289963309712	4.613299377288492	17.05345	18.0055	1.9043500000000009	2.856349999999999	0.3499807510586919	2.8572999999999986	46.132993772884916
6	404454	20.2227	0.9511906923334027	4.608293576908352	19.9098	20.861	1.9049000000000014	2.8561000000000014	0.3487844860660597	2.8671000000000006	46.08293576908354
7	461796	23.0898	0.9452513136110531	4.608331449405192	22.76595	23.7112	1.9135500000000008	2.8587999999999987	0.35082180006665586	2.850450000000002	46.08331449405193
8	518805	25.940250000000002	0.9433995003619814	4.599573956136361	25.6247	26.5681	1.9209999999999994	2.8644	0.34885749171463476	2.8664999999999985	45.99573956136359
9	576135	28.80675	0.9473063338990556	4.590415329432034	28.4891	29.436400000000003	1.940249999999999	2.887550000000001	0.34609261438360883	2.889400000000002	45.90415329432037
10	633923	31.696150000000003	0.9526071162960085	4.588243907265095	31.376700000000003	32.3293	1.9351500000000001	2.8877500000000005	0.34612855214426647	2.889099999999999	45.88243907265099
11	691705	34.58525	0.9495785615575849	4.558798310963262	34.2644	35.214	1.945699999999995	2.895249999999997	0.3453813873970331	2.8953500000000005	45.587983109632646
12	749612	37.4806	0.9491575207239017	4.554168657360471	37.1597	38.108850000000004	1.938049999999997	2.8872500000000016	0.34597287572654306	2.8903999999999996	45.54168657360472
13	807420	40.371	0.9575766864986159	4.539360151480906	40.04695	41.0045	1.9449499999999986	2.902549999999998	0.3448335316126144	2.899949999999997	45.39360151480906
14	865419	43.27095	0.9448966410335736	4.5223449410142535	42.94945	43.89435	1.956000000000003	2.9008500000000055	0.344411916652316	2.903500000000001	45.223449410142535
15	923489	46.17445	0.9360093840855873	4.525016981921738	45.85035	46.78635	1.945299999999996	2.881299999999996	0.3468007629616779	2.883500000000005	45.25016981921742
16	981159	49.057950000000005	0.943433197892987	4.494976480003444	48.7316	49.675050000000006	1.945999999999998	2.889400000000002	0.34613454249666875	2.8890499999999975	44.949764800034465
17	1038940	51.947	0.9318947404498933	4.490149953239452	51.621	52.5529	1.9419499999999985	2.8738499999999974	0.3476205374213509	2.8766999999999996	44.90149953239453
18	1096474	54.8237	0.9340283380104463	4.458607571311937	54.4949	55.428900000000006	1.9618499999999983	2.8959000000000046	0.34529790576820124	2.8960500000000025	44.586075713119385
19	1154395	57.719750000000005	0.9313446699750144	4.438652688184611	57.390800000000006	58.32215	1.9498499999999979	2.8811999999999998	0.3468849729429726	2.882799999999996	44.38652688184612
20	1212051	60.60255	0.9310107633108972	4.416516322165101	60.272000000000006	61.203	1.9512500000000017	2.8823000000000008	0.34698126301179677	2.882000000000005	44.165163221651056
21	1269691	63.484550000000006	0.9187485290862271	4.409401883003746	63.154250000000005	64.07300000000001	1.9429999999999978	2.8617500000000007	0.348820985070463	2.8667999999999907	44.094018830037456
22	1327027	66.35135	0.9259665151977213	4.391881447049229	66.01605	66.94200000000001	1.935699999999997	2.8616499999999974	0.35089566117514914	2.8498500000000035	43.918814470492336
23	1384024	69.2012	0.922537075053854	4.376405663191846	68.8777	69.80025	1.9260500000000036	2.8486000000000047	0.3517720517104904	2.8427500000000094	43.76405663191844
24	1440879	72.04395000000001	0.9235360370085808	4.365037162113865	71.72630000000001	72.64985	1.9357499999999987	2.8592999999999904	0.34777770049384443	2.875399999999999	43.650371621138646
25	1498387	74.91935000000001	0.9183109249842354	4.422684586750968	74.5856	75.5039	1.9495500000000021	2.867900000000006	0.34805610664439185	2.8730999999999938	44.226845867509674
26	1555849	77.79245	0.9128421026092838	4.394683966504381	77.45345	78.36630000000001	1.93365	2.846500000000006	0.35145678838786837	2.8452999999999946	43.946839665043804
27	1612755	80.63775	0.914014107755723	4.366837495104839	80.29995000000001	81.21395	1.9489500000000106	2.862949999999998	0.3488209850704604	2.866800000000012	43.66837495104838
28	1670091	83.50455000000001	0.9072194411877077	4.337950547984946	83.16290000000001	84.07010000000001	1.9502999999999986	2.8575000000000017	0.3521498749867952	2.8396999999999935	43.3795054798495
29	1726885	86.34425	0.9244187211735524	4.332118850403418	86.02045000000001	86.94485	1.9578500000000076	2.8823000000000008	0.3446018126055346	2.9018999999999977	43.32118850403418
30	1784923	89.24615	0.9286679684958538	4.298521110302396	88.90275	89.8314	1.9465000000000003	2.8751999999999924	0.3484684810258901	2.869700000000009	42.98521110302396
31	1842317	92.11585000000001	0.9216118096446037	4.296123321867661	91.77795	92.69955	1.9543500000000051	2.8760000000000048	0.34706556068441374	2.8812999999999964	42.961233218676625
32	1899943	94.99715	0.9346557056689053	4.284439710476768	94.65395000000001	95.5886	1.9608500000000078	2.8954999999999984	0.3451012872278013	2.8977000000000004	42.84439710476766
33	1957897	97.89485	0.9295136275154307	4.256461052013158	97.54945000000001	98.47895000000001	1.9695499999999981	2.8990500000000026	0.3455365318498307	2.894049999999993	42.56461052013159
34	2015778	100.7889	0.9359953650601908	4.255098954289721	100.44850000000001	101.3845	1.9515499999999975	2.8875499999999903	0.34469683912998356	2.901100000000014	42.55098954289719
35	2073800	103.69000000000001	0.9099991292317399	4.245396099738663	103.33605	104.24605000000001	1.9605999999999995	2.8706000000000103	0.34851705991008314	2.8692999999999955	42.453960997386616
36	2131186	106.55930000000001	0.911148381887353	4.232440630654672	106.20665000000001	107.1178	1.9605499999999978	2.87169999999999	0.34779584383966683	2.875249999999994	42.32440630654672
37	2188691	109.43455	0.9166297411685111	4.2193040386826866	109.07835	109.99495	1.9594000000000023	2.8760500000000064	0.3473548924936606	2.8789000000000016	42.19304038682687
38	2246269	112.31345	0.9398335728096311	4.202247201776693	111.9544	112.89420000000001	1.9677499999999952	2.907600000000002	0.3432474642593568	2.9133500000000083	42.02247201776693
39	2304536	115.22680000000001	0.9204740013817791	4.149816043131423	114.86200000000001	115.78245000000001	1.9612499999999926	2.8817499999999967	0.3463503333621965	2.8872499999999945	41.498160431314275
40	2362281	118.11405	0.922549611952575	4.141193417620002	117.7437	118.66625	1.9566499999999962	2.8791999999999973	0.34681880451558167	2.883349999999993	41.41193417620002
41	2419948	120.9974	0.9137320218316746	4.101248284308667	120.62295	121.53665000000001	1.9604499999999945	2.874200000000002	0.3484077764615693	2.870200000000011	41.01248284308671
42	2477352	123.86760000000001	0.9257343118614285	4.083753106499998	123.49715	124.42285000000001	1.9457499999999897	2.8714999999999975	0.3457157179651173	2.89255	40.83753106500001
43	2535203	126.76015000000001	0.9312473840879509	4.062340887121948	126.36865	127.29990000000001	1.946950000000001	2.8782000000000068	0.3480258235161064	2.873349999999988	40.623408871219524
44	2592670	129.6335	0.9444801174324472	4.066976311235017	129.2468	130.1913	1.93425000000002	2.878700000000009	0.3458592007193851	2.891350000000017	40.66976311235021
45	2650497	132.52485000000001	0.9364972483783263	4.0233462596197285	132.12550000000002	133.062	1.9321500000000071	2.8686500000000024	0.34925956971221284	2.8631999999999778	40.2334625961973
46	2707761	135.38805	0.9365190435028402	4.007663459076888	134.99415000000002	135.93065	1.931999999999988	2.868499999999983	0.350084895587177	2.8564500000000237	40.07663459076891
47	2764890	138.24450000000002	0.9328487249077065	3.983268458925018	137.86265	138.7955	1.9293499999999995	2.8622000000000014	0.34916810698510936	2.863949999999989	39.83268458925018
48	2822169	141.10845	0.9335199679974467	3.985558112298378	140.72485	141.65835	1.9266999999999825	2.860199999999992	0.34838956921629743	2.870350000000002	39.85558112298378
49	2879576	143.9788	0.9242362229941646	4.038380985767468	143.5851	144.5093	1.926700000000011	2.8509500000000116	0.34931447035193364	2.8627500000000055	40.383809857674706
50	2936831	146.84155	0.9161266271737172	3.9982680945178757	146.43605	147.35215	1.9448500000000024	2.86099999999999	0.3500236265947972	2.8569499999999834	39.9826809451788
51	2993970	149.6985	0.9295239557503258	4.006581907913883	149.297	150.22655	1.9388500000000022	2.868350000000021	0.3475661679092157	2.8771500000000003	40.06581907913882
52	3051513	152.57565	0.9408696128321812	3.9319695390159595	152.1654	153.10625000000002	1.934899999999999	2.875799999999998	0.3465964231249136	2.8851999999999975	39.31969539015962
53	3109217	155.46085	0.945228939101752	3.9271164401576684	155.04115000000002	155.9864	1.9314500000000123	2.8766999999999996	0.3474454076403239	2.878150000000005	39.27116440157669
54	3166780	158.339	0.9484644585348433	3.894769629748261	157.9179	158.86635	1.9318999999999846	2.8803999999999803	0.3458352786567764	2.891549999999995	38.94769629748261
55	3224611	161.23055	0.9552288295171457	3.8679228280464244	160.7983	161.7535	1.936550000000011	2.8918000000000177	0.3468849729429717	2.882800000000003	38.679228280464244
56	3282267	164.11335	0.9618794143944048	3.8792285011528165	163.69005	164.65195	1.9344499999999982	2.8962999999999965	0.3439203480473901	2.907650000000018	38.792285011528165
57	3340420	167.02100000000002	0.9583155106758001	3.8497475051544896	166.58635	167.54465000000002	1.9428499999999929	2.9011500000000012	0.3429296479827182	2.9160499999999843	38.497475051544896
58	3398741	169.93705	0.9607343090390554	3.8531352549681372	169.4875	170.44825	1.9215999999999838	2.8822999999999865	0.34622442267077336	2.888300000000015	38.53135254968136
59	3456507	172.82535000000001	0.9715259415223264	3.792025309789757	172.3698	173.34135	1.9385999999999797	2.9101	0.3434773648416586	2.911399999999986	37.92025309789757
60	3514735	175.73675	0.963292532391008	3.7977234250186243	175.2799	176.2432	1.9305999999999983	2.893900000000002	0.3437075735963817	2.909450000000021	37.97723425018627
61	3572924	178.64620000000002	0.9771131589950063	3.7634166992531846	178.17385000000002	179.15095	1.9402500000000202	2.917400000000015	0.34321212225215914	2.91364999999999	37.63416699253186
62	3631197	181.55985	0.9832494983385085	3.7500410480083417	181.09120000000001	182.07445	1.9267999999999859	2.910049999999984	0.34107575292472636	2.9318999999999846	37.50041048008343
63	3689835	184.49175	0.9933813580368414	3.7055824416689163	184.00130000000001	184.99465	1.9136000000000024	2.9070000000000107	0.34274158997823484	2.917650000000009	37.05582441668916
64	3748188	187.4094	0.9935313810501015	3.6955144303742102	186.90825	187.9018	1.9204999999999757	2.9139999999999873	0.34257720833832944	2.9190499999999986	36.955144303742095
65	3806569	190.32845	0.9980174252385506	3.6922534414505606	189.8223	190.8203	1.9277999999999906	2.9258000000000095	0.3414950653963042	2.9283000000000072	36.922534414505584
66	3865135	193.25675	0.9988576493684669	3.652190073872866	192.74805	193.7469	1.91995	2.9188000000000045	0.3396739130434796	2.9439999999999884	36.521900738728704
67	3924015	196.20075	1.0062254554550862	3.6242408624341067	195.6669	196.6731	1.9166000000000167	2.922850000000011	0.34262415842940924	2.9186500000000137	36.242408624341095
68	3982388	199.1194	1.0301819667045726	3.575760513825834	198.58970000000002	199.6199	1.8979500000000087	2.9281000000000006	0.33828354927099985	2.956099999999992	35.75760513825835
69	4041510	202.0755	1.0371323491392657	3.571828422096708	201.51785	202.55495000000002	1.9230999999999767	2.9602499999999736	0.33664366268304824	2.9705000000000155	35.718284220967114
70	4100920	205.04600000000002	1.0219506140132668	3.5465389863856522	204.47805	205.5	1.8975500000000238	2.9195000000000277	0.34308259713526057	2.914749999999998	35.465389863856544
71	4159215	207.96075000000002	1.0377775547489758	3.5280645877880623	207.3976	208.43535	1.8973500000000172	2.935149999999993	0.3377351480968646	2.960899999999981	35.28064587788064
72	4218433	210.92165	1.0657700618308037	3.4992398427164275	210.33270000000002	211.39845	1.8889500000000226	2.9547000000000025	0.3345824411134906	2.9887999999999977	34.9923984271643
73	4278209	213.91045	1.0894350644398947	3.466475263299433	213.28745	214.3769	1.8863000000000056	2.975750000000005	0.33378394165456454	2.995950000000022	34.66475263299435
74	4338128	216.90640000000002	1.0972651854912752	3.422153322368956	216.26315000000002	217.36045000000001	1.8774500000000103	2.9746999999999844	0.3327233405423409	3.0054999999999836	34.22153322368956
75	4398238	219.9119	1.1130850153030363	3.3541105345966713	219.23790000000002	220.35095	1.8894500000000107	3.0025500000000136	0.33316674995835177	3.0015000000000214	33.541105345966734
76	4458268	222.91340000000002	1.1319287746340503	3.354430304784966	222.24045	223.37235	1.8795000000000073	3.0114499999999964	0.3304965710980762	3.025749999999988	33.54430304784965
77	4518783	225.93915	1.145129172178777	3.342266314990564	225.2519	226.39700000000002	1.8712500000000034	3.0164000000000044	0.32973374000494676	3.032749999999993	33.422663149905645
78	4579438	228.9719	1.1545547486227938	3.3125986032771806	228.2683	229.42285	1.8465999999999951	3.0011499999999955	0.328731097961867	3.0420000000000016	33.125986032771806
79	4640278	232.0139	1.1921500355390366	3.2268366807467714	231.26945	232.4616	1.852550000000008	3.044700000000006	0.32760569378695875	3.0524499999999932	32.26836680746773
80	4701327	235.06635	1.2010062240283006	3.1952228612826516	234.31410000000002	235.51510000000002	1.8523999999999887	3.053399999999982	0.32646132249481663	3.0631500000000074	31.952228612826538
81	4762590	238.1295	1.204696606108267	3.181129210267894	237.3675	238.5722	1.8547499999999957	3.0594499999999982	0.325679856700862	3.0705000000000098	31.81129210267894
82	4824000	241.20000000000002	1.2227360791680404	3.1612627749851256	240.42700000000002	241.64975	1.851399999999984	3.074150000000003	0.31814711122422934	3.1432000000000073	31.61262774985126
83	4886864	244.34320000000002	1.260338272170024	3.0824063009274063	243.5011	244.76145000000002	1.8247499999999945	3.0851000000000113	0.32487573503135286	3.078099999999978	30.824063009274056
84	4948426	247.4213	1.2704537511082368	3.0236980612559208	246.58625	247.85670000000002	1.845499999999987	3.1159999999999854	0.31899452924382343	3.13485	30.2369806125592
85	5011123	250.55615	1.279006226748461	3.023636735334019	249.70225000000002	250.98125000000002	1.8367500000000234	3.11575000000002	0.31503008537315147	3.174300000000017	30.236367353340185
86	5074609	253.73045000000002	1.3464855925249402	2.9398192284328566	252.81795000000002	254.16445000000002	1.8217500000000086	3.1681999999999846	0.3144011444201643	3.1806500000000137	29.39819228432858
87	5138222	256.91110000000003	1.3415793467094657	2.9232638988506494	255.98620000000003	257.32775000000004	1.8296499999999583	3.1712499999999864	0.3142924491239132	3.181749999999966	29.232638988506498
88	5201857	260.09285	1.3592086212753318	2.881698215455767	259.1574	260.51665	1.8208999999999946	3.1801000000000386	0.3057916946975731	3.2701999999999884	28.816982154557692
89	5267261	263.36305	1.4292931833000855	2.755495693552728	262.33750000000003	263.7668	1.8148500000000354	3.2441499999999905	0.3086324496157487	3.240100000000041	27.554956935527287
90	5332063	266.60315	1.4214146687770264	2.797687060307087	265.58165	267.0031	1.7930499999999938	3.2144499999999994	0.3031497256494986	3.2986999999999966	27.976870603070868
91	5398037	269.90185	1.4892735556387808	2.636646369387158	268.7961	270.28535	1.779200000000003	3.268449999999973	0.30212849524903096	3.309849999999983	26.366463693871584
92	5464234	273.2117	1.5283218823716045	2.4948107428855586	272.06455	273.59285	1.748800000000017	3.2771000000000186	0.2953904323038962	3.3853500000000167	24.948107428855604
93	5531941	276.59705	1.624504178855475	2.3496074964899307	275.34165	276.96615	1.7497999999999934	3.374300000000005	0.28653295128939754	3.490000000000009	23.496074964899314
94	5601741	280.08705000000003	1.7162177001461854	2.1857330670604718	278.71595	280.4322	1.7314999999999827	3.4476999999999975	0.2839457095803295	3.5217999999999843	21.857330670604732
95	5672177	283.60885	1.8119341940057931	2.1096385439648557	282.16365	283.9756	1.718500000000006	3.530399999999986	0.27514479494834043	3.634450000000015	21.096385439648547
96	5744866	287.24330000000003	1.9402547556768173	1.739307915583348	285.6941	287.63435000000004	1.7846499999999992	3.724899999999991	0.28322995439997994	3.5306999999999675	17.393079155833476
97	5815480	290.774	1.724665603706753	2.8661844807137484	289.41895	291.1436	5.518850000000043	7.24350000000004	0.14730686229018009	6.7885499999999865	28.661844807137506
98	5951251	297.56255	1.3816198350836058	3.4600365756633664	296.66245000000004	298.0441	5.672249999999963	7.053849999999954	0.1467351430667633	6.8150000000000555	34.60036575663367
99	6087551	304.37755000000004	1.1974734265840612	3.685703228257225	303.7163	304.91380000000004	5.463400000000036	6.660850000000039	0.1457980987927923	6.858799999999974	36.85703228257226
100	6224727	311.23635	1.3453493666857947	3.420551686272667	310.37715000000003	311.7225	5.158450000000016	6.5038000000000125	0.1615835184811142	6.188750000000027	34.205516862726675
101	6348502	317.42510000000004	1.0897856771616266	3.617246017609162	316.88100000000003	317.9708	5.025950000000023	6.115749999999991	0.1572846380094063	6.357899999999972	36.172460176091626
102	6475660	323.783	1.3097348107670435	3.497695011088016	322.99670000000003	324.30645000000004	5.040499999999952	6.35024999999996	0.15660235529942343	6.385600000000011	34.97695011088016
103	6603372	330.1686	1.3392362416578458	3.3607936971768275	329.34700000000004	330.68620000000004	7.650449999999978	8.989700000000028	0.11602206739721874	8.619050000000016	33.60793697176827
104	6775753	338.78765000000004	1.0758553220269271	3.90089713368355	338.33665	339.4125	7.578199999999981	8.654049999999984	0.11381484600851398	8.786199999999951	39.008971336835494
105	6951477	347.57385	1.1478027232148684	3.65622557477689	346.9907	348.1385	7.757999999999981	8.9058	0.11197894795778393	8.930250000000001	36.562255747768894
106	7130082	356.5041	1.1906546045640485	3.5858946935865816	355.89655	357.0872	9.40809999999999	10.598749999999995	0.09422672835376467	10.612700000000018	35.85894693586583
107	7342336	367.1168	1.2263869149378501	3.5645177871083504	366.49530000000004	367.7217	7.17025000000001	8.396650000000022	0.11645171620716784	8.587249999999983	35.64517787108349
108	7514081	375.70405	1.40417475660434	3.153227985017118	374.89195	376.2961	9.886950000000013	11.291150000000016	0.08961296161876835	11.159100000000024	31.5322798501712
109	7737263	386.86315	1.2748264071465936	3.325331091934707	386.18305000000004	387.4579	6.849300000000028	8.124149999999986	0.11223218594628567	8.9101	33.25331091934709
110	7915465	395.77325	2.118649806368724	1.6835041732534037	394.3072	396.42585	9.653849999999977	11.77249999999998	0.08713268129043515	11.476749999999981	16.702634645790305
111	8145000	407.25	1.7469813852356748	2.3833019911324627	406.0797	407.8267	11.345050000000015	13.092000000000041	0.0767165324127348	13.035000000000025	23.833019911324637
112	8405700	420.285	1.8320019500424154	1.8787618754773483	419.17170000000004	421.00370000000004	11.766549999999995	13.598549999999989	0.07493724006144864	13.344499999999982	18.668183411159305
113	8672590	433.6295	1.6354547119224445	2.0453858237083473	432.7703	434.40575					20.453858237083494
0	64016	3.2008	1.4856377302266073	1.0657321709901328	2.6637	4.14935	1.4077000000000002	2.8933500000000003	0.3558528904151024	2.81015	10.461657266745684
1	120219	6.01095	0.9286372050385835	3.8542451588911533	5.5571	6.48575	1.7325000000000008	2.661150000000001	0.38841739333087344	2.5745499999999995	38.542451588911554
2	171710	8.5855	0.928254010990607	4.466880541770053	8.218200000000001	9.14645	1.7933000000000003	2.721549999999999	0.3667705849990829	2.7265000000000015	44.668805417700526
3	226240	11.312000000000001	0.9397168241134743	4.475697332061934	10.93975	11.8795	1.8080999999999996	2.7478	0.36339850279816854	2.7517999999999994	44.756973320619316
4	281276	14.0638	0.931119322601409	4.4752005739782135	13.68755	14.6187	1.8221499999999988	2.7532499999999995	0.3632466989956226	2.752950000000002	44.75200573978213
5	336335	16.816750000000003	0.9436564329522023	4.458214459664113	16.44085	17.3845	1.8319500000000026	2.7756500000000024	0.3579354284487082	2.7937999999999974	44.582144596641164
6	392211	19.61055	0.9408679486825481	4.435838697157372	19.2165	20.15735	1.8355000000000032	2.7763500000000008	0.3625815808556922	2.7580000000000027	44.35838697157373
7	447371	22.368550000000003	0.9394176095974545	4.45111029350366	21.992800000000003	22.93225	1.8401999999999994	2.7795999999999985	0.3592663780560098	2.7834499999999984	44.511102935036604
8	503040	25.152	0.9285856663573417	4.437038944427485	24.7724	25.701	1.8353500000000018	2.7639500000000012	0.361076006499368	2.7695000000000007	44.37038944427486
9	558430	27.9215	0.9234791818842875	4.419692435797714	27.5364	28.4599	1.8325499999999977	2.7560499999999983	0.36252900232018587	2.758399999999998	44.19692435797715
10	613598	30.6799	0.9256855113434548	4.388692364830632	30.292450000000002	31.2181	1.8385000000000034	2.7642000000000024	0.3622597764857176	2.7604500000000023	43.88692364830631
11	668807	33.44035	0.9302373411420326	4.383044783706254	33.0566	33.986850000000004	1.824549999999995	2.754799999999996	0.36451783403503024	2.7433499999999995	43.830447837062536
12	723674	36.1837	0.9169471013560077	4.35806310717615	35.81145	36.7284	1.8296500000000009	2.746600000000001	0.36322690784933304	2.7531000000000034	43.5806310717615
13	778736	38.936800000000005	0.9162192464858411	4.417699144655231	38.55805	39.474250000000005	1.8269499999999965	2.7432000000000016	0.3648303538854433	2.7409999999999997	44.17699144655232
14	833556	41.677800000000005	0.9199690590951476	4.39249519936407	41.30125	42.2212	1.8316000000000017	2.7516000000000034	0.3631741420010901	2.7534999999999954	43.92495199364072
15	888626	44.4313	0.9258728019636009	4.350437540998847	44.052800000000005	44.97865	1.848399999999998	2.774249999999995	0.360275971394088	2.775649999999999	43.50437540998849
16	944139	47.20695	0.917835972288542	4.362778399610455	46.82705	47.7449	1.8425000000000011	2.7603500000000025	0.36168981481481466	2.764800000000001	43.62778399610454
17	999435	49.97175	0.921104465525091	4.31988094467966	49.587450000000004	50.50855	1.8571499999999972	2.77825	0.359169599885065	2.7842000000000056	43.19880944679659
18	1055119	52.755950000000006	0.9195240934227419	4.301743650864793	52.365700000000004	53.2852	1.8427500000000023	2.7623000000000033	0.3622991504084928	2.760149999999996	43.017436508647975
19	1110322	55.5161	0.9149229213995743	4.267265359616587	55.127950000000006	56.0429	1.859099999999998	2.773999999999994	0.35962814449858826	2.7806500000000014	42.67265359616585
20	1165935	58.29675	0.9250132189131226	4.251406821776662	57.902	58.827000000000005	1.8482999999999947	2.7733500000000006	0.36088054853843365	2.771000000000001	42.51406821776662
21	1221355	61.067750000000004	0.9144166731709964	4.217865679870954	60.67535	61.58975	1.8447499999999977	2.7592	0.36217449567201493	2.761099999999999	42.178656798709554
22	1276577	63.82885	0.9170817355396575	4.225794756736249	63.43455	64.3516	1.8513499999999965	2.7684500000000014	0.35993233272144814	2.7783000000000015	42.25794756736252
23	1332143	66.60715	0.9193260285726749	4.1811306576479055	66.20295	67.12230000000001	1.841549999999998	2.760850000000005	0.3629632318246163	2.7550999999999988	41.81130657647908
24	1387245	69.36225	0.9201514180057216	4.191674583454372	68.96385000000001	69.884	1.8480500000000006	2.768199999999993	0.36193199297851886	2.7629500000000036	41.91674583454375
25	1442504	72.1252	0.8973849520422752	4.177152922749762	71.732	72.6294	1.8479499999999973	2.7453000000000003	0.3646241636433254	2.7425499999999943	41.771529227497645
26	1497355	74.86775	0.8971643952284125	4.219769468601257	74.47735	75.3745	1.861549999999994	2.7587000000000046	0.36182068167016385	2.7638000000000034	42.19769468601258
27	1552631	77.63155	0.9052643520395155	4.197196945123245	77.236	78.1413	1.872799999999998	2.7780499999999932	0.35965401283964804	2.780450000000002	41.971969451232454
28	1608240	80.412	0.9071685441291658	4.170661305337816	80.0141	80.92125	1.8590000000000089	2.766200000000012	0.36135653242271576	2.7673499999999933	41.70661305337819
29	1663587	83.17935	0.9057516952239676	4.144216033287279	82.7803	83.68605000000001	1.8599499999999978	2.765749999999997	0.35918895134785556	2.7840500000000077	41.44216033287277
30	1719268	85.96340000000001	0.906909859482653	4.130609210319342	85.54605000000001	86.45295	1.877600000000001	2.784499999999994	0.36098476644285576	2.7702000000000027	41.30609210319345
31	1774672	88.73360000000001	0.9110525135923992	4.105828135513278	88.33055	89.2416	1.8675499999999943	2.7785999999999973	0.35826242722794566	2.791249999999991	41.058281355132806
32	1830497	91.52485	0.9139682841198403	4.0970030910887445	91.1091	92.02305	1.8607000000000085	2.7746500000000083	0.3599971200230399	2.777799999999999	40.97003091088746
33	1886053	94.30265	0.9186312815314974	4.072611794490207	93.88375	94.8024	1.8622000000000014	2.7807999999999993	0.35924701824974764	2.783600000000007	40.72611794490208
34	1941725	97.08625	0.9069756283029449	4.069053260392359	96.66460000000001	97.57155	1.8734500000000054	2.780450000000002	0.3593632083947257	2.7826999999999913	40.69053260392363
35	1997379	99.86895	0.9180671483695974	4.0297731547883515	99.44500000000001	100.3631	1.8671999999999969	2.7852499999999907	0.3569643749553793	2.801400000000001	40.29773154788353
36	2053407	102.67035	0.9172690445355373	3.9999598858199192	102.2303	103.14755000000001	1.8569999999999993	2.774300000000011	0.36119338293722375	2.7686000000000064	39.999598858199235
37	2108779	105.43895	0.9226978148133261	3.9839741674813567	105.00460000000001	105.9273	1.8626000000000005	2.7852999999999923	0.35915025050729926	2.7843500000000034	39.83974167481356
38	2164466	108.22330000000001	0.9164076396355173	3.9516605272928444	107.78985	108.70625000000001	1.8689499999999981	2.785350000000008	0.3610825254111838	2.769449999999992	39.51660527292843
39	2219855	110.99275	0.9044877306451555	4.013997618184412	110.57520000000001	111.47970000000001	1.8562000000000012	2.7607	0.35991937805931407	2.778400000000005	40.13997618184412
40	2275423	113.77115	0.9141531154308002	3.9861426253042467	113.33595000000001	114.2501	1.875	2.7891499999999922	0.3579866828953956	2.7934000000000054	39.861426253042495
41	2331291	116.56455000000001	0.9131984771151562	3.9889158233123467	116.1251	117.0383	1.8646999999999991	2.7779000000000025	0.35869292298863026	2.7878999999999934	39.889158233123446
42	2387049	119.35245	0.9256365796370433	3.9318992564784097	118.90295	119.82860000000001	1.893199999999993	2.818799999999996	0.3548930884571018	2.8177500000000038	39.3189925647841
43	2443404	122.17020000000001	0.9329102043344407	3.9321185157803953	121.7218	122.6547	1.888050000000007	2.821000000000012	0.353306953080837	2.8303999999999974	39.32118515780394
44	2500012	125.0006	0.9257427236599383	3.894163581298926	124.54275000000001	125.4685	1.8811000000000035	2.806849999999997	0.3562268452550591	2.8071999999999946	38.94163581298927
45	2556156	127.8078	0.9276595247458667	3.88668329892991	127.34965000000001	128.2773	1.8769000000000062	2.8045999999999935	0.3564236451446189	2.80565	38.866832989299084
46	2612269	130.61345	0.9316789943134646	3.8544402896116097	130.1542	131.0859	1.8832500000000039	2.8148999999999944	0.354346054356684	2.822100000000006	38.5444028961161
47	2668711	133.43555	0.9262087778327056	3.845117481030236	132.96915	133.89535	1.8951499999999726	2.8213499999999954	0.35417035594120827	2.8234999999999957	38.451174810302405
48	2725181	136.25905	0.9245335149811348	3.837637520134926	135.7905	136.715	1.8725499999999897	2.7971000000000004	0.35523978685612817	2.8149999999999977	38.37637520134929
49	2781481	139.07405	0.9312253679369343	3.7917059154843145	138.58755	139.5188	1.8771999999999878	2.808400000000006	0.35576427059430216	2.8108500000000163	37.91705915484313
50	2837698	141.88490000000002	0.947531406643102	3.75560158588808	141.39595	142.3435	1.894200000000012	2.841750000000019	0.3530263181120151	2.832650000000001	37.55601585888082
51	2894351	144.71755000000002	0.9399614439012716	3.761122289593189	144.23775	145.17770000000002	1.8870000000000005	2.8269499999999823	0.3502995060776989	2.85469999999998	37.61122289593187
52	2951445	147.57225	0.9523258526787628	3.732903234414948	147.06465	148.017	1.886400000000009	2.838700000000017	0.35283325100557356	2.83420000000001	37.32903234414952
53	3008129	150.40645	0.9469379251337378	3.6721052927189035	149.90335000000002	150.8503	1.8817999999999984	2.828749999999985	0.354515643002747	2.820750000000004	36.72105292718902
54	3064544	153.2272	0.927077464616322	3.683879089088144	152.73215000000002	153.65925000000001	1.9035000000000082	2.830600000000004	0.3559605595699987	2.8093000000000075	36.838790890881434
55	3120730	156.03650000000002	0.9348752573812381	3.7197526774696144	155.5627	156.4976	1.8999000000000024	2.834750000000014	0.34955868216376873	2.860749999999996	37.19752677469616
56	3177945	158.89725	0.9414676878722386	3.7095206532263703	158.3975	159.33895	1.8788999999999874	2.820399999999978	0.35393218659304854	2.825400000000002	37.095206532263695
57	3234453	161.72265000000002	0.9403691934479866	3.6667238658260146	161.21790000000001	162.15825	1.8978999999999928	2.838300000000004	0.3504283987174336	2.8536499999999876	36.667238658260146
58	3291526	164.5763	0.9605240818521474	3.6584491417851055	164.05620000000002	165.01670000000001	1.9115999999999929	2.872150000000005	0.34985830738550716	2.858300000000014	36.584491417851055
59	3348692	167.43460000000002	0.9496957948212047	3.6449793443992533	166.92835	167.87805	1.90564999999998	2.855349999999987	0.34874799469903006	2.8674000000000035	36.44979344399256
60	3406040	170.30200000000002	0.9626798485380598	3.6077881313758553	169.78365	170.74635	1.9190000000000111	2.8817000000000235	0.3474031613687716	2.878499999999974	36.07788131375855
61	3463610	173.1805	0.9610163348275703	3.572361068704666	172.6654	173.62640000000002	1.9025000000000034	2.8635500000000036	0.3452919443389364	2.8961000000000183	35.72361068704665
62	3521532	176.0766	0.9712876847151435	3.5477422920201214	175.52895	176.50025000000002	1.9209500000000048	2.89224999999999	0.3451548882561067	2.8972499999999854	35.47742292020122
63	3579477	178.97385	0.9815915789976251	3.5519294360988987	178.42115	179.40275	1.9229500000000144	2.9045500000000004	0.3437371098583805	2.9091999999999985	35.51929436098898
64	3637661	181.88305	0.9782276317158948	3.5296755423603905	181.3257	182.30395000000001	1.931600000000003	2.90979999999999	0.34115138592750466	2.9312500000000057	35.296755423603926
65	3696286	184.8143	0.9985492870714981	3.4816595667481742	184.23555000000002	185.2341	1.9375500000000159	2.9361000000000104	0.34221378094895694	2.9221500000000162	34.816595667481764
66	3754729	187.73645000000002	1.0081918503698892	3.4574212198637397	187.1716	188.1798	1.934899999999999	2.943099999999987	0.3365133848198832	2.9716499999999826	34.57421219863742
67	3814162	190.7081	1.0077127097006189	3.426743838228454	190.1147	191.1224	1.9321500000000071	2.939850000000007	0.34030968181044696	2.9385000000000048	34.26743838228455
68	3872932	193.6466	1.024820013609482	3.388195551853233	193.05455	194.07935	1.9403000000000077	2.9651000000000067	0.33245786096612184	3.0079000000000065	33.88195551853235
69	3933090	196.6545	1.035270011018729	3.3581748036003702	196.0197	197.05495000000002	1.9393499999999904	2.974649999999997	0.3333388889814848	2.999949999999984	33.581748036003724
70	3993089	199.65445	1.0531454675512855	3.296906599098218	198.9943	200.04745	1.9449500000000057	2.9980999999999938	0.3344425678500332	2.990050000000025	32.9690659909822
71	4052890	202.64450000000002	1.0504938058344182	3.2971415151455084	201.9924	203.0429	1.9253999999999962	2.9758999999999958	0.33079175005375544	3.0230499999999836	32.971415151455076
72	4113351	205.66755	1.0847165907814167	3.2357728803129504	204.96835000000002	206.05305	1.9417000000000257	3.0264000000000237	0.3303382663847787	3.027199999999994	32.3577288031295
73	4173895	208.69475	1.0917092770307557	3.2147433188679244	207.99475	209.08645	1.9228999999999985	3.014599999999973	0.3301365114474822	3.0290500000000122	32.14743318867925
74	4234476	211.7238	1.100613386924984	3.1905022548850965	211.00935	212.10995	1.9679500000000019	3.068550000000016	0.3271501946543651	3.0567000000000064	31.905022548850965
75	4295610	214.78050000000002	1.1035904727453831	3.2230503813467237	214.07785	215.18145	1.9461500000000171	3.0497000000000014	0.3228410008071029	3.0974999999999966	32.23050381346724
76	4357560	217.87800000000001	1.148306592462957	3.058217006903483	217.1276	218.2759	1.9172499999999957	3.0655500000000018	0.3240388198506181	3.0860499999999997	30.582170069034827
77	4419281	220.96405000000001	1.169464155205153	3.079505918580125	220.19315	221.36260000000001	1.895399999999995	3.0648999999999944	0.3224194354435682	3.101550000000003	30.79505918580125
78	4481312	224.06560000000002	1.224714690872282	2.9967272612671927	223.258	224.48275	1.9087499999999977	3.1334500000000105	0.3157911357428193	3.1666500000000037	29.96727261267192
79	4544645	227.23225000000002	1.2301373728032226	2.9872211052959585	226.39145000000002	227.6216	1.906000000000006	3.1361499999999864	0.31619553531904154	3.1625999999999976	29.872211052959578
80	4607897	230.39485000000002	1.2562861362825148	2.9841080763821743	229.52765000000002	230.78395	1.9358000000000004	3.1921000000000106	0.312187812187814	3.2031999999999816	29.84108076382175
81	4671961	233.59805	1.2663375936160797	2.9516268860012076	232.71970000000002	233.98605	1.884050000000002	3.1503999999999905	0.3101785077311991	3.223950000000002	29.516268860012076
82	4736440	236.822	1.3261954322037288	2.8704897363423285	235.87015000000002	237.1963	1.905300000000011	3.231500000000011	0.30998140111593314	3.225999999999999	28.704897363423278
83	4800960	240.048	1.305124492258858	2.885752264896489	239.10160000000002	240.40675000000002	1.8603999999999985	3.16549999999998	0.30942030106595214	3.231850000000008	28.85752264896488
84	4865597	243.27985	1.3893597062555143	2.704408171256077	242.26715000000002	243.65650000000002	1.8474999999999966	3.23690000000002	0.30499893250373483	3.2787000000000153	27.04408171256076
85	4931171	246.55855000000003	1.4324443707123866	2.6112625321612164	245.50400000000002	246.93645	1.8392499999999927	3.271649999999994	0.29603315571344113	3.377999999999986	26.11262532161217
86	4998731	249.93655	1.5285695332692006	2.5880194342386567	248.7757	250.30425000000002	1.8581499999999949	3.3866999999999905	0.28916777514313763	3.458200000000005	25.88019434238657
87	5067895	253.39475000000002	1.5857455222667662	2.60629419680701	252.16235	253.74810000000002	1.8622999999999763	3.448049999999995	0.28479886080455763	3.5112499999999893	26.062941968070096
88	5138120	256.906	1.6559636885459537	2.5505313471251156	255.6104	257.26635	1.8941000000000372	3.5500500000000272	0.28161477914360944	3.5509500000000003	25.505313471251156
89	5209139	260.45695	1.6676121163641104	2.602920056250891	259.16045	260.8281	1.7537499999999682	3.4213499999999613	0.27602578080792534	3.622850000000028	26.029200562508922
90	5281596	264.07980000000003	1.8535271997075529	2.146537656956646	262.58185000000003	264.43535	1.7978499999999826	3.6514000000000237	0.27359032584607773	3.655100000000005	21.465376569566466
91	5354698	267.73490000000004	1.8415903086897452	2.4901055948496698	266.2332	268.07480000000004	1.6577500000000214	3.499300000000005	0.24195499637067613	4.132999999999981	24.90105594849672
92	5437358	271.8679	2.5473467933283187	1.4386344206399606	269.73255	272.2799	1.970799999999997	4.5181499999999915	0.2699346758084565	3.704599999999971	14.386344206399611
93	5511450	275.5725	1.7071896913150792	3.2231104533268677	274.25065	275.95785	5.273449999999968	6.980599999999981	0.1635229381801523	6.115350000000035	32.23110453326867
94	5633757	281.68785	0.9683459908549209	3.9460924005409055	281.23130000000003	282.19965	1.783399999999972	2.7517500000000155	0.2627430373095125	3.8059999999999827	39.46092400540904
95	5709877	285.49385	2.015202546722256	1.5266240389477037	283.98305	285.99825000000004	5.413049999999998	7.428249999999991	0.15607685224204365	6.407100000000014	15.266240389477046
96	5838019	291.90095	1.0049602105029394	3.897690433278342	291.41130000000004	292.41625	5.8151000000000295	6.820100000000025	0.14059358612060083	7.112700000000018	38.976904332783405
97	5980273	299.01365000000004	1.2291730273196475	3.4917129522875356	298.23135	299.46055	5.353399999999965	6.582549999999969	0.15645045214180694	6.391799999999989	34.91712952287537
98	6108109	305.40545000000003	1.1018732310042252	3.614222482160038	304.81395000000003	305.9158	6.09190000000001	7.19380000000001	0.12536984103104137	7.976400000000012	36.1422248216004
99	6267637	313.38185000000004	1.7983493638615125	3.0363119284384688	312.0077	313.80605	7.418099999999981	9.216450000000009	0.1206185318312308	8.290599999999984	30.363119284384688
100	6433449	321.67245	1.0246032256790902	3.951794919233045	321.22415	322.24875000000003	7.620450000000005	8.645050000000026	0.11545011112073217	8.661749999999984	39.51794919233047
101	6606684	330.3342	1.0486811546457	3.832988048502429	329.86925	330.91790000000003	7.462499999999977	8.511199999999974	0.1167937772275495	8.562099999999987	38.32988048502429
102	6777926	338.8963	1.0763420131005348	3.7703145424012234	338.38045	339.45680000000004	7.285150000000044	8.361500000000035	0.11835370003254718	8.449250000000006	37.70314542401222
103	6946911	347.34555	1.159174640832562	3.5798122286300753	346.74190000000004	347.90110000000004	7.458000000000027	8.617149999999981	0.1148619933150321	8.706099999999992	35.798122286300796
104	7121033	356.05165	1.2404905134344009	3.3524484658251232	355.3591	356.5996	7.1279499999999985	8.368449999999996	0.11450097612082095	8.733550000000037	33.524484658251254
105	7295704	364.78520000000003	1.5903305483553094	2.8567349401091278	363.72755	365.3179	7.049550000000011	8.639900000000011	0.11440665846752292	8.740749999999991	28.567349401091295
106	7470519	373.52595	1.671090082723694	2.6596805224798565	372.36745	374.03855000000004					26.596805224798562
0	61805	3.09025	1.5287774510208119	1.3183646565486562	2.7142	4.24295	1.5212500000000002	3.0500500000000006	0.33023463170582695	3.02815	13.183646565486558
1	122368	6.1184	0.9870200506357986	3.8212515589291343	5.764200000000001	6.751250000000001	1.74545	2.73245	0.3712710464274444	2.6934499999999995	38.212515589291385
2	176237	8.81185	0.9387498354159398	4.4169011893827275	8.4967	9.435450000000001	1.797550000000001	2.7363	0.36547703890503075	2.7361500000000003	44.16901189382729
3	230960	11.548	0.9569375027812785	4.424026788843776	11.23295	12.1899	1.8232500000000016	2.780150000000001	0.35941487258742755	2.782300000000001	44.24026788843777
4	286606	14.330300000000001	0.9600276729533856	4.422610144984652	14.013150000000001	14.97315	1.8313500000000005	2.7913999999999994	0.3585064620789791	2.789349999999999	44.22610144984652
5	342393	17.11965	0.953892377973051	4.418468065763761	16.804550000000003	17.7584	1.8354999999999997	2.7894000000000005	0.35791621181481387	2.7939500000000024	44.184680657637614
6	398272	19.913600000000002	0.9523009449788835	4.396272236284169	19.5939	20.546200000000002	1.85745	2.809750000000001	0.35667790202058064	2.8036499999999975	43.96272236284169
7	454345	22.71725	0.9556111526140886	4.398053792303799	22.403650000000003	23.3593	1.858900000000002	2.814499999999999	0.3554607660179508	2.81325	43.98053792303797
8	510610	25.5305	0.9493339519366564	4.41687126502066	25.2182	26.1675	1.8683499999999995	2.8176999999999985	0.3546476575522217	2.819700000000001	44.16871265020661
9	567004	28.3502	0.937508359480399	4.384029510100525	28.0359	28.9734	1.8778000000000006	2.8153500000000022	0.3554102322605869	2.813649999999999	43.84029510100525
10	623277	31.16385	0.936330256985483	4.390070787912883	30.85125	31.7876	1.8870999999999967	2.8234499999999976	0.3535005390883222	2.828849999999999	43.900707879128824
11	679854	33.9927	0.9345232374672662	4.3629525218504455	33.67465	34.6092	1.877050000000004	2.811550000000004	0.35521454958795057	2.8152000000000044	43.6295252185045
12	736158	36.807900000000004	0.9463762403445901	4.342622882106966	36.486200000000004	37.4326	1.8758000000000052	2.8221500000000006	0.3543962859269235	2.8217	43.426228821069635
13	792592	39.6296	0.9435636286852532	4.326037206752019	39.3084	40.25195	1.8723000000000027	2.815899999999999	0.35492457852706355	2.8174999999999955	43.26037206752018
14	848942	42.4471	0.9469229110316898	4.3164974559284985	42.124300000000005	43.071200000000005	1.858699999999999	2.80565	0.35660794522501943	2.8042000000000016	43.16497455928499
15	905026	45.2513	0.9297091061699496	4.285568773306352	44.9299	45.85965	1.8891500000000008	2.8188499999999976	0.3554670837480447	2.813200000000002	42.85568773306356
16	961290	48.0645	0.9365219442039728	4.32325927662805	47.7488	48.685300000000005	1.8735999999999962	2.81015	0.35523347720289167	2.8150499999999994	43.23259276628052
17	1017591	50.87955	0.9282227690405737	4.3130689379358955	50.55895	51.48715	1.874050000000004	2.8023000000000025	0.3578905928457668	2.794150000000002	43.130689379359
18	1073474	53.673700000000004	0.9176020379572641	4.3137106890232815	53.361200000000004	54.278800000000004	1.8901499999999984	2.8077499999999986	0.3547357218871946	2.8189999999999955	43.13710689023279
19	1129854	56.4927	0.9140052908102051	4.288925590369622	56.169000000000004	57.083000000000006	1.876649999999998	2.790700000000001	0.3582624272279438	2.791250000000005	42.889255903696224
20	1185679	59.283950000000004	0.9333852412415437	4.268221096808219	58.959700000000005	59.893100000000004	1.890349999999998	2.823749999999997	0.35408257205580373	2.8241999999999976	42.68221096808222
21	1242163	62.10815	0.9374995680388064	4.252675964458881	61.78345	62.72095	1.895300000000006	2.832800000000006	0.35182155610674226	2.8423500000000033	42.52675964458879
22	1299010	64.9505	0.9358245628640638	4.22516871712611	64.6162	65.55205000000001	1.9059999999999917	2.841799999999992	0.3522491105709964	2.8388999999999953	42.251687171261125
23	1355788	67.7894	0.9217564905034961	4.260000930441528	67.458	68.37975	1.8947000000000003	2.8164500000000032	0.3545470661230266	2.8205000000000098	42.600009304415266
24	1412198	70.60990000000001	0.9333628917553229	4.206748567818771	70.27445	71.2078	1.9052499999999952	2.8385999999999996	0.3519267992257615	2.8414999999999964	42.06748567818774
25	1469028	73.4514	0.9462636015010416	4.198418387047525	73.1131	74.05935000000001	1.9143499999999989	2.860600000000005	0.3494914898822214	2.8613	41.98418387047528
26	1526254	76.3127	0.9430270995276049	4.180423058241111	75.97370000000001	76.9167	1.894750000000002	2.8378000000000014	0.3522056881218641	2.8392499999999927	41.80423058241113
27	1583039	79.15195	0.9377921088861768	4.164988824242627	78.81150000000001	79.7493	1.9094999999999942	2.84729999999999	0.3509449191949318	2.8494500000000045	41.64988824242625
28	1640028	82.0014	0.9373893323673868	4.168277975387774	81.6588	82.59615000000001	1.9324000000000012	2.869800000000012	0.349595343390026	2.86045	41.68277975387772
29	1697237	84.86185	0.9323870024417178	4.157155222292751	84.52855000000001	85.46095000000001	1.8916499999999985	2.823999999999998	0.35325079039864377	2.830849999999998	41.57155222292755
30	1753854	87.6927	0.9400283198596096	4.125691912991108	87.35255000000001	88.29260000000001	1.8989499999999992	2.838949999999997	0.3499562554680663	2.8575000000000017	41.25691912991109
31	1811004	90.5502	0.9270502890710254	4.096679911207957	90.19155	91.1186	1.9178500000000014	2.8448999999999955	0.3525595825694545	2.8363999999999976	40.966799112079556
32	1867732	93.3866	0.9228830573825283	4.08619213691081	93.0364	93.9593	1.9010000000000105	2.823900000000009	0.355422864352863	2.8135500000000064	40.861921369108146
33	1924003	96.20015000000001	0.9305685562868138	4.062544724494032	95.86030000000001	96.79085	1.8940000000000055	2.824550000000002	0.3548238299684215	2.8182999999999936	40.62544724494036
34	1980369	99.01845	0.9415549281442306	4.067830465995627	98.68485000000001	99.6264	1.9044999999999987	2.846049999999991	0.35047752562866874	2.8532500000000027	40.67830465995626
35	2037434	101.8717	0.9155367430295562	4.093220846134372	101.53095	102.4465	1.9010999999999996	2.8166499999999957	0.35335064751506157	2.83005	40.93220846134374
36	2094035	104.70175	0.9287469040861587	4.050754683866927	104.34755	105.2763	1.912549999999996	2.841300000000004	0.3521436746192453	2.839749999999995	40.50754683866928
37	2150830	107.5415	0.9320063877028181	4.052445845510164	107.1889	108.1209	1.9213000000000022	2.8533000000000044	0.34976653084066256	2.8590500000000105	40.52445845510168
38	2208011	110.40055000000001	0.9342688331508311	3.98432520904052	110.04215	110.97645	1.90979999999999	2.8440499999999957	0.35229874933944033	2.8384999999999962	39.843252090405194
39	2264781	113.23905	0.933998103449517	3.988148695516216	112.88625	113.82025	1.918050000000008	2.8520500000000055	0.350127796645776	2.856099999999998	39.88148695516219
40	2321903	116.09515	0.9379049662998179	3.990037522736799	115.73830000000001	116.67620000000001	1.9232999999999976	2.8611999999999966	0.34876015763959123	2.8673	39.900375227368
41	2379249	118.96245	0.9422083170301281	3.9617384908329782	118.5995	119.5417	1.9218000000000046	2.864050000000006	0.34896705750977103	2.8656000000000006	39.61738490832977
42	2436561	121.82805	0.942059421570669	3.933334547212411	121.46355000000001	122.4056	1.9061499999999967	2.8481999999999914	0.3497665308406643	2.8590499999999963	39.33334547212412
43	2493742	124.6871	0.9230707787928405	3.91413468421446	124.31175	125.2348	1.9353499999999997	2.858450000000005	0.35095107741980736	2.849400000000003	39.141346842144614
44	2550730	127.5365	0.9348633126598085	3.9030615979230703	127.17015	128.10505	1.9069999999999823	2.8418499999999938	0.350938761186174	2.849499999999992	39.030615979230745
45	2607720	130.386	0.9487341465021484	3.894301959968992	130.012	130.96075000000002	1.904200000000003	2.8529000000000053	0.34958312212686155	2.8605500000000177	38.94301959968996
46	2664931	133.24655	0.939916550509492	3.863303905913945	132.86495	133.80485000000002	1.9127499999999884	2.8526999999999987	0.350827953971375	2.850399999999979	38.63303905913949
47	2721939	136.09695	0.9425646815938875	3.8468530138622583	135.7176	136.66015000000002	1.9309999999999832	2.8735499999999945	0.34697524331638685	2.882050000000021	38.46853013862258
48	2779580	138.979	0.9532811845970807	3.8196201400975553	138.59115	139.54445	1.8935500000000047	2.8468000000000018	0.3507910337811779	2.850699999999989	38.19620140097554
49	2836594	141.8297	0.9499801978935255	3.8004936216806726	141.43795	142.38795000000002	1.9125999999999976	2.862549999999999	0.3492290768129354	2.8634500000000003	38.00493621680671
50	2893863	144.69315	0.9623285427042284	3.78202338942711	144.3005	145.26285000000001	1.8974000000000046	2.8597000000000037	0.3485109868088595	2.869349999999997	37.82023389427108
51	2951250	147.5625	0.9755190891425591	3.7487824577786597	147.1602	148.13575	1.8823500000000024	2.8578500000000133	0.3492107836289961	2.8636000000000195	37.48782457778664
52	3008522	150.42610000000002	0.9643676077568438	3.7525785443291113	150.01805000000002	150.9824	1.8876999999999953	2.8520499999999913	0.3500726400728153	2.8565499999999986	37.52578544329111
53	3065653	153.28265000000002	0.9520176390456502	3.7088584400957743	152.87015	153.82215	1.8945500000000095	2.8465500000000077	0.3514382610834842	2.8454499999999996	37.08858440095777
54	3122562	156.12810000000002	0.9640275792499772	3.69886430413532	155.7167	156.6807	1.886400000000009	2.850449999999995	0.35086488193396753	2.8500999999999976	36.98864304135318
55	3179564	158.97820000000002	0.9741565830048406	3.7446220837379087	158.56715	159.5413	1.896250000000009	2.8704500000000053	0.3475661679092157	2.8771500000000003	37.446220837379066
56	3237107	161.85535000000002	0.9562287982509472	3.7093824468206975	161.43755000000002	162.3938	1.8663999999999987	2.8225999999999942	0.35243532811729017	2.8374000000000024	37.09382446820698
57	3293855	164.69275000000002	0.9694303624907742	3.651818183693159	164.26015	165.2296	1.881699999999995	2.8511000000000024	0.35028110058321815	2.854849999999999	36.51818183693163
58	3350952	167.54760000000002	0.9922514576391085	3.6484799433532515	167.1113	168.10355	1.8807500000000061	2.8729999999999905	0.3474937016766581	2.877749999999992	36.48479943353256
59	3408507	170.42535	0.9982665616944898	3.6297961155526934	169.98425	170.98255	1.8988499999999817	2.8970999999999947	0.3447919180774418	2.900299999999987	36.29796115552695
60	3466513	173.32565	0.9821139417981031	3.6026064257363757	172.8814	173.86350000000002	1.8698500000000138	2.8519500000000164	0.347832136211063	2.8749500000000126	36.02606425736379
61	3524012	176.2006	0.9978150782842655	3.5601788949955377	175.7333	176.7311	1.867100000000022	2.8649000000000058	0.34782608695652173	2.875	35.60178894995536
62	3581512	179.0756	1.0158955637713896	3.5069578739420386	178.59825	179.6141	1.8803499999999929	2.8962499999999807	0.3452383007370849	2.8965499999999906	35.06957873942041
63	3639443	181.97215	1.0197251016467113	3.524029830000675	181.49445	182.51420000000002	1.8568500000000085	2.876550000000009	0.3460447089763988	2.889800000000008	35.24029830000674
64	3697239	184.86195	1.0323236004977254	3.4709689540825437	184.371	185.40335000000002	1.8464500000000044	2.8787499999999966	0.3445721275606009	2.902150000000006	34.70968954082544
65	3755282	187.7641	1.0272329140324612	3.4415829394482174	187.24980000000002	188.27700000000002	1.8531999999999869	2.880449999999996	0.348559577545794	2.868949999999984	34.41582939448219
66	3812661	190.63305	1.0337196873776848	3.442227660581622	190.1302	191.1639	1.8603999999999985	2.8941000000000088	0.3437075735963817	2.909450000000021	34.422276605816215
67	3870850	193.54250000000002	1.0408105299379677	3.397486220725895	193.02435	194.06515000000002	1.8565499999999986	2.8973499999999888	0.3437371098583805	2.9091999999999985	33.97486220725896
68	3929034	196.45170000000002	1.0563498894883785	3.382938480484942	195.92170000000002	196.97805	1.8480000000000132	2.904350000000022	0.3407735559720582	2.9344999999999857	33.82938480484941
69	3987724	199.3862	1.0652979270080802	3.3511224291327117	198.82600000000002	199.8913	1.8388000000000204	2.9040999999999997	0.3430531732418501	2.9150000000000205	33.511224291327125
70	4046024	202.30120000000002	1.0877486326945947	3.2913464875734313	201.73015	202.8179	1.850149999999985	2.937899999999985	0.3423250718882652	2.921199999999999	32.91346487573432
71	4104448	205.22240000000002	1.0770109454452992	3.2878991326285565	204.668	205.74505000000002	1.8368000000000109	2.913800000000009	0.33925330347904475	2.9476499999999817	32.87899132628558
72	4163401	208.17005	1.0892096872817958	3.262246791664168	207.58185	208.67105	1.8263499999999908	2.915549999999996	0.3395124601072852	2.9454000000000065	32.622467916641675
73	4222309	211.11545	1.0923950315288269	3.1916380169219067	210.49735	211.58975	1.8249000000000137	2.9173000000000116	0.3439854150184016	2.907100000000014	31.916380169219075
74	4280451	214.02255000000002	1.0922677447557916	3.178723956532597	213.4147	214.50695000000002	1.816900000000004	2.9091999999999985	0.33952398736971057	2.9452999999999747	31.787239565325976
75	4339357	216.96785	1.1128085743491538	3.1223176938888777	216.32385000000002	217.43665000000001	1.802599999999984	2.915399999999977	0.34296493183571947	2.9157500000000027	31.2231769388888
76	4397672	219.8836	1.137433694559848	3.068358937502264	219.23925	220.3767	1.7920000000000016	2.9294000000000153	0.33943755197637354	2.946050000000014	30.68358937502265
77	4456593	222.82965000000002	1.1557596727270167	3.0169336056654465	222.16865	223.3244	1.8015500000000202	2.9573000000000036	0.3368421052631579	2.96875	30.16933605665447
78	4515968	225.79840000000002	1.154006583949551	2.9928482513382697	225.12595000000002	226.27995	1.7936499999999853	2.9476499999999817	0.3367230116506171	2.9697999999999922	29.92848251338272
79	4575364	228.7682	1.1705089494419751	2.922232541856875	228.0736	229.24415000000002	1.7793499999999938	2.949849999999998	0.3346720214190094	2.9879999999999995	29.222325418568744
80	4635124	231.7562	1.198383451205818	2.888654180585416	231.0235	232.2219	1.8051499999999976	3.0035500000000184	0.3332278111931202	3.0009500000000178	28.886541805854154
81	4695143	234.75715000000002	1.1841261662093923	2.906382552034785	234.02705	235.21115	1.7873500000000035	2.971499999999992	0.33733070215385663	2.964449999999999	29.06382552034785
82	4754432	237.72160000000002	1.2185451087041292	2.8059995766568164	236.9985	238.21705	1.7724500000000205	2.991000000000014	0.3355198040564355	2.9804499999999905	28.059995766568157
83	4814041	240.70205	1.2019276959131007	2.8203305804862495	239.98955	241.19145	1.7847500000000025	2.986699999999985	0.3326901324106734	3.0057999999999936	28.203305804862488
84	4874157	243.70785	1.2347284408305772	2.7872204881001075	242.9762	244.21095000000003	1.7673000000000059	3.0020000000000095	0.3303164431525401	3.0274	27.872204881001068
85	4934705	246.73525	1.263879310756363	2.6933153263586753	245.97825	247.24210000000002	1.7497499999999775	3.013649999999984	0.3313782019418773	3.0176999999999907	26.93315326358676
86	4995059	249.75295	1.2837273528206163	2.753954754835771	248.99185	250.27560000000003	1.7596499999999935	3.0433500000000038	0.3231696479066665	3.09435000000002	27.539547548357717
87	5056946	252.84730000000002	1.3054174955075142	2.61377347555295	252.0352	253.34060000000002	1.7286499999999876	3.0340500000000077	0.3262057379589305	3.0655500000000018	26.1377347555295
88	5118257	255.91285000000002	1.3185077971316408	2.6040895342380352	255.0693	256.3878	1.7524999999999977	3.071050000000014	0.3258124949091816	3.0692499999999825	26.040895342380374
89	5179642	258.9821	1.3295642522947397	2.581712035671451	258.1403	259.46985	1.74615	3.0756999999999834	0.32123353678124	3.1129999999999995	25.81712035671452
90	5241902	262.0951	1.3336823845076375	2.570253223159149	261.216	262.54970000000003	1.7269500000000448	3.060600000000022	0.3249760330175631	3.0771500000000174	25.70253223159149
91	5303445	265.17225	1.3802851490522736	2.4479893160987984	264.27665	265.6569	1.7215499999999793	3.1018499999999563	0.3174905546559994	3.1496999999999957	24.47989316098799
92	5366439	268.32195	1.3914707649430726	2.429688554424523	267.37850000000003	268.76995	1.7071000000000254	3.098600000000033	0.3222687721559772	3.103000000000008	24.29688554424522
93	5428499	271.42495	1.399224806573475	2.333232129052501	270.4771	271.8763	1.681699999999978	3.080949999999973	0.31963178418461874	3.128600000000006	23.33232129052503
94	5491071	274.55355000000003	1.4366101440177765	2.2577700353399806	273.55805000000004	274.99465000000004	1.731899999999996	3.168550000000039	0.31478217073785364	3.1767999999999574	22.57770035339981
95	5554607	277.73035	1.469310021035187	2.2982340552829292	276.7266	278.1959	1.664950000000033	3.1342500000000086	0.32209749891291584	3.104650000000049	22.982340552829307
96	5616700	280.83500000000004	1.5548262973298785	2.0688727115237384	279.86080000000004	281.41565	1.6779999999999973	3.2327999999999975	0.30351316488353003	3.294749999999965	20.688727115237405
97	5682595	284.12975	1.468027723276429	2.3028928452448945	283.09360000000004	284.56165	1.708750000000009	3.1767999999999574	0.3129057997089969	3.195850000000007	23.02892845244895
98	5746512	287.3256	1.5508056983980352	2.0486010003776336	286.27045000000004	287.82125	1.6605500000000006	3.2113500000000386	0.3069367710251706	3.2579999999999814	20.48601000377634
99	5811672	290.5836	1.6157462957113051	1.933305413843037	289.4818	291.0975	1.6555500000000052	3.2712999999999965	0.3021969719863406	3.3091000000000013	19.333054138430366
100	5877854	293.8927	1.5829252790282946	2.168762787993444	292.7531	294.336	1.6788999999999987	3.2618499999999813	0.31333228889236847	3.191500000000019	21.68762787993443
101	5941684	297.0842	1.7030099711171818	1.6902576415184214	296.01495	297.71795000000003	1.6135499999999752	3.316599999999994	0.2893769713806193	3.455699999999979	16.90257641518422
102	6010798	300.5399	1.7011478712996002	1.8435186834509452	299.33155	301.03270000000003	1.6000500000000102	3.3011999999999944	0.3043584124665164	3.285600000000045	18.435186834509473
103	6076510	303.82550000000003	1.7993820727840066	1.5410868324322404	302.6327	304.4321	1.582899999999995	3.382249999999999	0.28445051272205224	3.515549999999962	15.410868324322415
104	6146821	307.34105	1.8600137028396597	1.8109544506443847	306.015	307.875	5.065949999999987	6.92595	0.16114607085592692	6.2055500000000166	18.109544506443854
105	6270932	313.5466	1.2109231179267168	3.4655518358050017	312.9409	314.15185	5.234899999999982	6.44580000000002	0.14793227660377017	6.759850000000029	34.65551835805002
106	6406129	320.30645000000004	1.4618528692456894	2.779072849336771	319.38675	320.84860000000003	4.858250000000055	6.320100000000025	0.16266775111834134	6.1474999999999795	27.790728493367702
107	6529079	326.45395	1.3130781445547473	3.1383553604430254	325.70680000000004	327.0199	5.000699999999995	6.31374999999997	0.15743444823161723	6.351850000000013	31.383553604430272
108	6656116	332.80580000000003	1.326052197763743	2.9445420482995175	332.0206	333.34665	4.644549999999981	5.970649999999978	0.14839547393804528	6.738749999999983	29.445420482995193
109	6790891	339.54455	2.038619799586013	2.2022824251593285	337.99125000000004	340.02985	4.7085500000000025	6.747200000000021	0.14456612092955964	6.917250000000025	22.0228242515933
110	6929236	346.46180000000004	2.1987230295710267	2.0014780531549086	344.73845	346.93715000000003	7.2958999999999605	9.494649999999979	0.11467758397266084	8.720100000000002	20.01478053154908
111	7103638	355.18190000000004	1.5743891382202042	3.031406167378492	354.23305	355.80745	8.117500000000007	9.691850000000045	0.10707784559374667	9.338999999999999	30.314061673784927
112	7290418	364.52090000000004	1.2802287309811917	3.233195322419423	363.92495	365.20515	7.457950000000039	8.738200000000006	0.11183930928042604	8.941399999999987	32.33195322419425
113	7469246	373.4623	1.4911768296605907	2.7341303569581363	372.66315000000003	374.15435	7.536450000000002	9.027649999999994	0.10968339886916438	9.117149999999981	27.341303569581356
114	7651589	382.57945	1.5629157381827479	2.5366130590166946	381.6908	383.25370000000004	7.229449999999986	8.792399999999986	0.11401143534696527	8.771050000000002	25.366130590166936
115	7827010	391.3505	1.5522402651827318	2.2968213903445225	390.48315	392.03540000000004	9.65195	11.204200000000014	0.0874271076489975	11.43810000000002	22.968213903445246
116	8055772	402.78860000000003	1.7725695403965191	1.9753795086161752	401.68735000000004	403.45995	7.000450000000001	8.772999999999968	0.11421783625730991	8.755200000000002	19.753795086161745
117	8230876	411.54380000000003	1.8630187025189866	1.2915603107701248	410.46035	412.3234	8.780650000000037	10.643650000000036	0.09624870665800435	10.389749999999992	12.915603107701259
118	8438671	421.93355	1.6390440661690198	1.8998054610721375	421.10405000000003	422.7431	9.661200000000008	11.300250000000005	0.08703826201998412	11.489199999999983	18.998054610721375
119	8668455	433.42275	1.8595709614366294	1.0245339665212754	432.40430000000003	434.26385000000005	40.46954999999997	42.32914999999997	0.02388963942172739	41.85915	10.24533966521275
120	9505638	475.2819	1.4741576595629566	1.1091895845957627	474.73345	476.2076					10.791373784436157
0	63203	3.1601500000000002	1.4515116415746536	1.4847827385324806	2.80945	4.26095	1.6263500000000004	3.0779000000000005	0.32942959266030863	3.03555	14.847827385324814
1	123914	6.1957	0.9517608050649746	4.528518039328127	5.8873500000000005	6.8391	1.8897999999999993	2.841549999999999	0.35387582497301684	2.825850000000001	45.285180393281294
2	180431	9.021550000000001	0.9600330341249894	4.737693100255171	8.72885	9.6889	1.924900000000001	2.8849500000000017	0.34636832808008056	2.8870999999999984	47.376931002551714
3	238173	11.90865	0.9413326466174026	4.783101392986218	11.613850000000001	12.555150000000001	1.9238999999999997	2.8652499999999996	0.3482076013719379	2.8718500000000002	47.83101392986217
4	295610	14.7805	0.9392678810831072	4.784698477404589	14.47905	15.41835	1.9422000000000015	2.881450000000001	0.34749370167665683	2.8777500000000025	47.8469847740459
5	353165	17.658250000000002	0.9405932973783376	4.784109443647871	17.36055	18.3011	1.9512	2.8918	0.3477111910846851	2.8759499999999996	47.841094436478755
6	410684	20.534200000000002	0.9359118091964541	4.75611160022018	20.2523	21.18825	1.9588	2.8947000000000003	0.34357767432272246	2.9105500000000006	47.56111600220178
7	468895	23.444750000000003	0.952396999784172	4.746283266630748	23.147000000000002	24.099400000000003	1.9670999999999985	2.9194999999999993	0.3437489257846071	2.9090999999999987	47.46283266630749
8	527077	26.35385	0.9485786340367836	4.734996413080609	26.066550000000003	27.0151	1.9695999999999998	2.918199999999999	0.34247748210555173	2.9198999999999984	47.34996413080608
9	585475	29.27375	0.9486813918529079	4.710732254296765	28.984750000000002	29.93345	1.9712499999999977	2.91995	0.3428943713888935	2.9163500000000013	47.10732254296764
10	643802	32.1901	0.9516919253575092	4.700476566748868	31.904700000000002	32.8564	1.973950000000002	2.925650000000001	0.3408083975189144	2.934200000000004	47.004765667488726
11	702486	35.124300000000005	0.9531288957219106	4.685219762745341	34.83035	35.783500000000004	1.9842999999999975	2.9374499999999983	0.3406400626777721	2.9356499999999954	46.852197627453414
12	761199	38.05995	0.9518232685494062	4.690102911405084	37.7678	38.7196	1.9765000000000015	2.928350000000002	0.3410350413504984	2.9322500000000034	46.90102911405082
13	819844	40.992200000000004	0.9461498538467451	4.675937703867426	40.6961	41.642250000000004	2.000099999999996	2.946249999999999	0.33873043831718747	2.9521999999999977	46.75937703867424
14	878888	43.9444	0.9475870735894365	4.6695340562697325	43.64235	44.58995	1.9978499999999997	2.945450000000001	0.33981819726446305	2.942750000000004	46.69534056269734
15	937743	46.887150000000005	0.936126446588355	4.674114611681517	46.5878	47.52395	1.9808000000000021	2.91695	0.3423543710094321	2.9209499999999977	46.741146116815216
16	996162	49.8081	0.9430005729300145	4.62452942063581	49.5048	50.4478	1.9937500000000057	2.9367500000000035	0.34093621083495323	2.933099999999996	46.245294206358125
17	1054824	52.7412	0.9408962199677364	4.632033925481373	52.44155	53.382450000000006	1.9944500000000005	2.9353499999999997	0.33975469710868744	2.9433000000000007	46.32033925481374
18	1113690	55.6845	0.9507527496399824	4.604128389696072	55.376850000000005	56.327600000000004	1.9919499999999957	2.942699999999995	0.3399972800217596	2.941200000000002	46.04128389696071
19	1172514	58.6257	0.9322619685848128	4.6028664827423995	58.31955	59.251850000000005	1.9911499999999975	2.923400000000001	0.34156505106397494	2.9277000000000015	46.02866482742401
20	1231068	61.5534	0.9423995844740537	4.592591709820418	61.243	62.1854	1.984650000000002	2.9270500000000013	0.3415475519579214	2.9278499999999994	45.92591709820422
21	1289625	64.48125	0.9437178699802491	4.56242763601756	64.17	65.11375	2.000699999999995	2.9444000000000017	0.33961623365596816	2.944500000000005	45.624276360175585
22	1348515	67.42575000000001	0.93493343940794	4.552839137174651	67.11445	68.0494	1.991100000000003	2.9260500000000036	0.3413726594637036	2.9293499999999995	45.52839137174655
23	1407102	70.35510000000001	0.927482360026741	4.515419152087169	70.04045	70.96795	2.000550000000004	2.9279999999999973	0.34117466436942406	2.931049999999999	45.154191520871734
24	1465723	73.28615	0.9486017247247975	4.507296002668589	72.96845	73.91705	1.9943499999999972	2.942949999999996	0.3394433129667348	2.945999999999998	45.072960026685884
25	1524643	76.23215	0.9238998310460012	4.516368399754484	75.91145	76.83535	1.9848999999999961	2.9087999999999994	0.3437193874920511	2.9093500000000034	45.16368399754482
26	1582830	79.14150000000001	0.9334218939463841	4.480308167896084	78.8202	79.75365000000001	1.979849999999999	2.913250000000005	0.3421786514739348	2.9224499999999978	44.80308167896085
27	1641279	82.06395	0.9510099349126336	4.473083800014976	81.73345	82.6845	1.9942000000000064	2.9452	0.3402112711994143	2.9393500000000046	44.73083800014976
28	1700066	85.00330000000001	0.9391948142080802	4.453204544036467	84.67865	85.61785	1.9745499999999936	2.913749999999993	0.34281796366129735	2.9169999999999874	44.532045440364705
29	1758406	87.9203	0.9345668653117261	4.417693889292565	87.59245	88.527	1.9780000000000086	2.91255000000001	0.341355180064857	2.9295000000000044	44.176938892925634
30	1816996	90.8498	0.9294316620393075	4.404341368520129	90.50500000000001	91.43445	1.9803499999999872	2.90979999999999	0.3451310635213715	2.8974500000000063	44.04341368520131
31	1874945	93.74725000000001	0.9395139775130665	4.396201515812642	93.4148	94.35430000000001	1.96844999999999	2.9080000000000013	0.3431473474710048	2.914199999999994	43.96201515812646
32	1933229	96.66145	0.9425871729136213	4.374786277460409	96.32275	97.26535	1.9663499999999914	2.9089000000000027	0.3437075735963834	2.9094500000000068	43.74786277460413
33	1991418	99.57090000000001	0.9413885647535557	4.360259456248478	99.2317	100.1731	1.9553000000000083	2.89670000000001	0.3443644753607226	2.903899999999993	43.6025945624848
34	2049496	102.4748	0.9314151730395156	4.31419776102905	102.12835000000001	103.05975000000001	1.9793999999999983	2.9107999999999947	0.3426711213912447	2.91825	43.14197761029048
35	2107861	105.39305	0.948346950785094	4.331687717011171	105.03915	105.98750000000001	1.9663499999999914	2.9146999999999963	0.3445068384607439	2.902699999999996	43.31687717011171
36	2165915	108.29575	0.9304349944178015	4.293873784664804	107.95385	108.88430000000001	1.957349999999991	2.8877999999999986	0.3461944574267355	2.8885500000000093	42.93873784664807
37	2223686	111.18430000000001	0.9220666611889611	4.293016243564438	110.8417	111.76375	1.9629500000000064	2.8850500000000068	0.3465723989741452	2.885400000000004	42.9301624356444
38	2281394	114.06970000000001	0.9252922197897221	4.286268542147795	113.72670000000001	114.652	1.955849999999998	2.881149999999991	0.3449286859941717	2.8991499999999917	42.862685421477934
39	2339377	116.96885	0.921469852996734	4.31256968791449	116.6079	117.52935000000001	1.9500500000000045	2.8715000000000117	0.35002975252896545	2.856899999999996	43.12569687914494
40	2396515	119.82575	0.9136410529849819	4.2947837936025905	119.47940000000001	120.39305	1.9510000000000076	2.8646499999999975	0.34829249603817286	2.87115	42.947837936025884
41	2453938	122.6969	0.9179348478630418	4.276019694669586	122.34400000000001	123.26195000000001	1.9477499999999992	2.865700000000004	0.34782608695652173	2.875	42.760196946695885
42	2511438	125.5719	0.9332726494982141	4.242932801311987	125.20970000000001	126.143	1.9471500000000077	2.8803999999999945	0.346650489643817	2.884749999999997	42.42932801311989
43	2569133	128.45665	0.9389931644828292	4.2133483286865	128.09015	129.02915000000002	1.9551000000000158	2.8941000000000088	0.34385530568736417	2.908200000000022	42.133483286865
44	2627297	131.36485000000002	0.9511214707656531	4.199390510299757	130.98420000000002	131.93535	1.9545499999999834	2.90564999999998	0.34446530373228407	2.903049999999979	41.99390510299761
45	2685358	134.2679	0.9446515879535117	4.174960146507779	133.8899	134.83455	1.9393999999999778	2.884050000000002	0.3445305770887162	2.9025000000000034	41.749601465077816
46	2743408	137.1704	0.9482397037912627	4.156722211101929	136.7739	137.72215	1.9518500000000074	2.9000500000000216	0.345996816829286	2.890199999999993	41.56722211101931
47	2801212	140.0606	0.9506701161758975	4.146438273123856	139.674	140.62465	1.9360499999999945	2.886749999999978	0.3452919443389364	2.8961000000000183	41.4643827312386
48	2859134	142.9567	0.9450931261131308	4.128817060298175	142.56075	143.5058	1.9419500000000198	2.8870500000000163	0.3469571854833134	2.882199999999983	41.28817060298174
49	2916778	145.8389	0.947115449755732	4.115631379092385	145.4478	146.3949	1.939850000000007	2.8870000000000005	0.3449405839844067	2.899050000000017	41.15631379092387
50	2974759	148.73795	0.9543922996718437	4.103539384669567	148.33475	149.28915	1.9296500000000094	2.884050000000002	0.34657840469960455	2.8853499999999883	41.035393846695655
51	3032466	151.6233	0.9650717902201926	4.0652371144419845	151.21880000000002	152.1839	1.9415500000000065	2.9065999999999974	0.3440505066143698	2.90655000000001	40.65237114441986
52	3090597	154.52985	0.964139416232938	4.03842349420956	154.12545	155.08960000000002	1.944199999999995	2.9083499999999844	0.34332406358361645	2.912700000000001	40.38423494209558
53	3148851	157.44255	0.9608476108846022	4.047855401296118	157.03375	157.99460000000002	1.92319999999998	2.884050000000002	0.3459788606916137	2.8903499999999838	40.47855401296117
54	3206658	160.3329	0.971235887728096	4.017874897950122	159.91785000000002	160.8891	1.9071500000000015	2.878399999999999	0.3445661911653203	2.902200000000022	40.17874897950125
55	3264702	163.23510000000002	0.9664478728025919	3.9661451672889996	162.7962	163.76265	1.9209500000000048	2.8874000000000137	0.3450298450816022	2.8982999999999777	39.66145167289004
56	3322668	166.1334	0.9677033031095053	3.9602109429536654	165.6836	166.65130000000002	1.9181499999999971	2.885850000000005	0.3470655606844121	2.88130000000001	39.60210942953664
57	3380294	169.0147	0.969112648666231	3.9254673809586365	168.5695	169.5386	1.9087000000000103	2.877849999999995	0.3480439927606853	2.873199999999997	39.25467380958638
58	3437758	171.8879	0.9946326032800833	3.9183148039858793	171.44735	172.44195000000002	1.9064499999999782	2.9010999999999854	0.34278858514011534	2.9172499999999957	39.183148039858835
59	3496103	174.80515	0.9896480093613733	3.8788257221371367	174.3484	175.33805	1.8819000000000017	2.8715500000000134	0.3459549220736515	2.890550000000019	38.788257221371346
60	3553914	177.69570000000002	1.0004970198726049	3.8444798444916373	177.21995	178.22045	1.902150000000006	2.902649999999994	0.34675266132667776	2.883899999999983	38.444798444916394
61	3611592	180.5796	0.986220367973228	3.850467264852	180.1226	181.10885000000002	1.8965000000000032	2.8827	0.346500346500347	2.8859999999999957	38.50467264852003
62	3669312	183.4656	0.9950486524039182	3.8012139404076706	183.0053	184.00035	1.8738500000000045	2.8688999999999965	0.34621842920698637	2.8883500000000026	38.012139404076684
63	3727079	186.35395	0.9961602406805149	3.777228227653751	185.87425000000002	186.87040000000002	1.865949999999998	2.862099999999998	0.3503240497460149	2.8545000000000016	37.772282276537524
64	3784169	189.20845	0.9957968261143426	3.736981814319421	188.7363	189.7321	1.8724500000000148	2.8682500000000175	0.34812274808097116	2.872550000000018	37.36981814319424
65	3841620	192.08100000000002	1.0035793540072862	3.7431860498620253	191.6046	192.60815000000002	1.8652499999999748	2.8688499999999806	0.3485413544317029	2.869100000000003	37.43186049862024
66	3899002	194.95010000000002	0.9845987836680609	3.792719054180097	194.4734	195.458	1.8817999999999984	2.8663999999999987	0.34840170716836527	2.8702499999999986	37.927190541801004
67	3956407	197.82035000000002	0.99790266133314	3.7432050039337597	197.33985	198.33775	1.8878500000000145	2.8858000000000175	0.3457695100446044	2.8920999999999992	37.43205003933764
68	4014249	200.71245000000002	1.02186380211839	3.743596284962244	200.22560000000001	201.2475	1.8652999999999906	2.8871499999999912	0.3443941246362338	2.903649999999999	37.43596284962247
69	4072322	203.61610000000002	1.0107505386143691	3.6673009023560823	203.11275	204.1235	1.8532000000000153	2.863950000000017	0.34600878862323226	2.8900999999999897	36.67300902356085
70	4130124	206.5062	1.0327296862020623	3.615372807155609	205.97675	207.00945000000002	1.8633999999999844	2.8961499999999774	0.3441037817005598	2.9061000000000092	36.15372807155607
71	4188246	209.41230000000002	1.0448143490229036	3.595016158187157	208.87285	209.91765	1.8368000000000109	2.88160000000002	0.3461225619992038	2.8891500000000008	35.95016158187158
72	4246029	212.30145000000002	1.037216940113809	3.5907893107094893	211.75445000000002	212.79170000000002	1.8385000000000105	2.875699999999995	0.34681880451557995	2.883350000000007	35.90789310709488
73	4303696	215.18480000000002	1.048365121235326	3.5659203516543414	214.6302	215.67855	1.862799999999993	2.911149999999992	0.3439085203335921	2.907749999999993	35.65920351654345
74	4361851	218.09255000000002	1.0600816225942225	3.5239431323680286	217.54135000000002	218.6014	1.8385999999999854	2.898699999999991	0.34261241970021544	2.9187499999999886	35.2394313236803
75	4420226	221.0113	1.0756482827762608	3.5126952303645886	220.44005	221.5157	1.8208499999999788	2.896500000000003	0.3431237990667032	2.9144000000000005	35.12695230364588
76	4478514	223.9257	1.0669047977035866	3.466033428236937	223.3365	224.4034	1.8491500000000087	2.9160500000000127	0.34254200421326564	2.9193500000000085	34.66033428236938
77	4536901	226.84505000000001	1.0814563052568584	3.441658504646334	226.25255	227.334	1.8166500000000099	2.8980999999999995	0.34247161766468603	2.91995	34.416585046463354
78	4595300	229.76500000000001	1.1152715604173487	3.3842590374884054	229.1507	230.26595	1.8368499999999983	2.952149999999989	0.3392993468487577	2.947249999999997	33.84259037488407
79	4654245	232.71225	1.1035668538012542	3.371532349169282	232.10285000000002	233.2064	1.8104000000000156	2.9140000000000157	0.33918426185024997	2.9482500000000016	33.71532349169283
80	4713210	235.6605	1.1149632596081123	3.3281114346501965	235.01685	236.1318	1.8232500000000016	2.9382499999999823	0.3399915002124951	2.9412499999999966	33.281114346501965
81	4772035	238.60175	1.1107199780354742	3.30466948261137	237.95510000000002	239.06580000000002	1.8170499999999947	2.927800000000019	0.34126780991382977	2.930250000000001	33.04669482611371
82	4830640	241.532	1.1278365422637668	3.3058377782256017	240.8829	242.0107	1.7959999999999923	2.9238499999999874	0.3368591255137091	2.9686000000000092	33.05837778225602
83	4890012	244.50060000000002	1.1634791083864868	3.1716054367802045	243.80675000000002	244.9702	1.8030500000000131	2.9665500000000122	0.3388854058999946	2.9508500000000026	31.716054367802066
84	4949029	247.45145000000002	1.1426482164877	3.2234481546268725	246.7733	247.91595	1.8014499999999884	2.9440999999999917	0.3374217603293235	2.9636500000000017	32.234481546268725
85	5008302	250.41510000000002	1.166693999323761	3.1487810263544205	249.71735	250.88405	1.7811000000000092	2.947800000000001	0.3365643511039331	2.971199999999982	31.48781026354422
86	5067726	253.3863	1.1639553977448027	3.056956628279778	252.66515	253.8291	1.7808500000000151	2.944800000000015	0.33747869665727526	2.9631499999999846	30.569566282797783
87	5126989	256.34945	1.185278972155042	3.0048059038399337	255.61	256.79525	1.78064999999998	2.965949999999964	0.33619095646326724	2.9745000000000346	30.04805903839936
88	5186479	259.32395	1.2007457250860987	3.0253431872105025	258.5759	259.77665	1.779800000000023	2.9805500000000507	0.3320880033208843	3.0112499999999613	30.253431872105025
89	5246704	262.3352	1.20985720715113	2.9499618499105793	261.5565	262.76635	1.764099999999985	2.9739499999999452	0.33728519149366604	2.9648500000000126	29.499618499105786
90	5306001	265.30005	1.2298265529532917	2.874048858850923	264.53045000000003	265.76025	1.7733500000000504	3.0032000000000494	0.3337171080075405	2.9965500000000134	28.740488588509223
91	5365932	268.2966	1.2178426013634076	2.9362352560777687	267.53365	268.7515	1.7586000000000013	2.97645	0.33176849194631663	3.014150000000029	29.362352560777705
92	5426215	271.31075000000004	1.256503160308674	2.7996019507299863	270.51005000000004	271.76655	1.740600000000029	2.997099999999989	0.33273994709435234	3.0053499999999644	27.996019507299877
93	5486322	274.3161	1.2691640297919047	2.8007039352402145	273.50715	274.77635000000004	1.7298000000000116	2.9989499999999794	0.3276486296096058	3.0520500000000084	28.00703935240216
94	5547363	277.36815	1.3045955917129293	2.703185034532474	276.50615	277.81075000000004	1.7434000000000083	3.048000000000002	0.3296793867963395	3.0332500000000095	27.03185034532474
95	5608028	280.4014	1.2776947826334741	2.764142888964603	279.55415	280.8318	1.7553500000000213	3.033050000000003	0.32771305444952525	3.0514499999999884	27.641428889646043
96	5669057	283.45285	1.3061925396924838	2.5834295778568297	282.58715	283.89335	1.730450000000019	3.0366000000000213	0.3255049395374552	3.0721500000000215	25.834295778568297
97	5730500	286.52500000000003	1.322173481447343	2.6114278122478645	285.62375000000003	286.94595000000004	1.7379000000000246	3.0600499999999897	0.32579126553617516	3.0694499999999607	26.114278122478648
98	5791889	289.59445	1.3886613064697944	2.4716627136435285	288.6838	290.07245	1.7243500000000154	3.1129999999999995	0.32106336185445783	3.11465000000004	24.716627136435296
99	5854182	292.70910000000003	1.3891949254960287	2.5322888019430927	291.79685	293.18605	1.7423499999999876	3.1315500000000043	0.32100667693888457	3.115199999999959	25.32288801943094
100	5916486	295.8243	1.346270710988203	2.573598162037463	294.92835	296.27465	1.7138499999999794	3.060099999999977	0.32002560204816327	3.1247500000000055	25.735981620374638
101	5978981	298.94905	1.4292222348200623	2.392671582976707	297.98845	299.4177	1.747199999999964	3.176400000000001	0.318192665659053	3.142750000000035	23.926715829767087
102	6041836	302.09180000000003	1.406389522266714	2.5382718309701104	301.16485	302.57125	1.71814999999998	3.124500000000012	0.30957835428147173	3.2301999999999675	25.382718309701097
103	6106440	305.322	1.4908446899372154	2.2476362081786263	304.28935	305.78020000000004	1.6916499999999814	3.1825000000000045	0.315313184820824	3.171449999999993	22.47636208178627
104	6169869	308.49345	1.4788223452820444	2.3624595624143723	307.4719	308.95070000000004	1.6870499999999993	3.165900000000022	0.30776806598547046	3.2492000000000303	23.624595624143726
105	6234853	311.74265	1.563113560304977	2.142500215417609	310.6378	312.2009	1.6913999999999874	3.2544999999999504	0.30854198485059114	3.241049999999973	21.425002154176106
106	6299674	314.9837	1.515891014606366	2.2688462150520614	313.89225	315.40815000000003	1.701750000000004	3.2176000000000045	0.30623181748583383	3.2655000000000314	22.688462150520614
107	6364984	318.24920000000003	1.5927293582660613	2.0146499155126065	317.10985	318.7026	1.6657999999999902	3.2585000000000264	0.29827596492274694	3.3525999999999954	20.14649915512607
108	6432036	321.6018	1.7384215718439315	1.8894048216508388	320.36835	322.1068	1.658399999999972	3.3967999999999847	0.2886544373403407	3.464349999999968	18.894048216508395
109	6501323	325.06615	1.7511766359797214	1.8926602435136246	323.76515	325.51635	4.973099999999988	6.724249999999984	0.1632146762636887	6.126900000000035	18.92660243513626
110	6623861	331.19305	1.2221506781405305	3.41076543441665	330.48945000000003	331.71160000000003	4.953800000000001	6.17595	0.16261616892567624	6.149450000000002	34.107654344166505
111	6746850	337.34250000000003	1.2319692085899878	3.1680124387414637	336.66540000000003	337.89735	4.887699999999995	6.119650000000036	0.16287175478028654	6.13979999999998	31.680124387414633
112	6869646	343.4823	1.2570776540365072	3.084296704940563	342.78505	344.0421	4.846299999999985	6.103399999999965	0.16322533257161453	6.126500000000021	30.84296704940563
113	6992176	349.60880000000003	1.3020322526174133	2.969160571115438	348.88845000000003	350.19045	4.793150000000026	6.095200000000034	0.1642777937492304	6.087249999999983	29.69160571115437
114	7113921	355.69605	1.3009008738328702	2.9656582761707817	354.9836	356.28450000000004	4.742849999999976	6.043749999999989	0.16402181490138226	6.096749999999986	29.65658276170784
115	7235856	361.7928	1.3507631956912112	2.9038056721953183	361.02735	362.3781	4.689750000000004	6.040500000000009	0.16554920950252439	6.040500000000009	29.038056721953183
116	7356666	367.8333	1.3561773731973954	2.8543856142436645	367.06785	368.42405	4.6939499999999725	6.050099999999986	0.1638887523149288	6.101699999999993	28.54385614243664
117	7478700	373.935	1.4224480032591615	2.6719581154145864	373.11795	374.54040000000003	4.691499999999962	6.1139499999999884	0.16265584463113622	6.147950000000037	26.71958115414588
118	7601659	380.08295000000004	1.4760852583566215	2.5947977739280894	379.2319	380.708	4.695599999999956	6.17165	0.16275114536118615	6.144349999999974	25.9479777392809
119	7724546	386.2273	1.4762284401042853	2.55271000579587	385.40355	386.87980000000005	7.9445499999999925	9.420749999999998	0.10585651149866346	9.446750000000009	25.527100057958698
120	7913481	395.67405	1.4506996071034113	2.3815250185196213	394.8243	396.27500000000003	7.485299999999995	8.936000000000035	0.11454425703731264	8.730250000000012	23.815250185196223
121	8088086	404.40430000000003	1.3187228287396953	2.7644535114763507	403.76030000000003	405.07905	13.520700000000033	14.839400000000012	0.0671413560539684	14.893949999999961	27.644535114763507
122	8385965	419.29825	1.403999191410467	2.592668256974555	418.59970000000004	420.00370000000004	7.27879999999999	8.682799999999986	0.1159292599655684	8.625950000000046	25.92668256974555
123	8558484	427.92420000000004	1.3471151285732166	2.58794191700143	427.2825	428.62965	7.347499999999968	8.69459999999998	0.11409598895550846	8.764549999999986	25.879419170014295
124	8733775	436.68875	1.3889720816655085	2.348905165134834	435.9771	437.3661	7.06880000000001	8.457750000000033	0.11867393742323296	8.426449999999988	23.489051651348337
125	8902304	445.1152	1.4050912747411057	2.219516332023055	444.4349	445.84000000000003	7.306949999999972	8.712049999999977	0.11258725512272004	8.882000000000005	22.19516332023056
126	9079944	453.9972	1.568552921697218	1.5584259543480847	453.14695	454.7155	7.0975500000000125	8.666100000000029	0.11652702844424748	8.581700000000012	15.584259543480854
127	9251578	462.57890000000003	1.5425575634890236	1.499426830281692	461.81305000000003	463.35560000000004	6.886250000000018	8.428799999999967	0.11854451050007989	8.43565000000001	14.994268302816918
128	9420291	471.01455000000004	1.4932745808640495	1.4724902094689387	470.2418	471.73510000000005	6.7418499999999995	8.235099999999989	0.12345450392893982	8.100149999999985	14.724902094689384
129	9582294	479.1147	1.427622570994869	1.3129831424722092	478.47695000000004	479.90455000000003	6.916149999999959	8.34375	0.12041011685801813	8.30495000000002	13.129831424722102
130	9748393	487.41965000000005	1.3821604739967734	1.3008475215646147	486.82065	488.20285	7.004950000000008	8.387100000000032	0.11926840758785669	8.384449999999958	12.896178662576515
131	9916082	495.8041	1.3658934980403632	1.2994828441510595	495.20775000000003	496.57365000000004	6.822400000000016	8.188249999999982	0.12276189716235882	8.145849999999996	12.843501727662415
132	10078999	503.94995	1.4092869668904693	1.2381337813199984	503.39605	504.80535000000003	63.20660000000004	64.61590000000007	0.015504717310241634	64.49650000000003	12.220473510805116
133	11368929	568.44645	1.3065944310473279	1.1486900145497039	568.0119000000001	569.3185	6.450350000000071	7.756899999999973	0.12759170653907534	7.837499999999976	11.229810415651876
134	11525679	576.28395	1.2846216634295882	1.1030768970560345	575.7688	577.05345					10.772069366339526
0	62415	3.12075	1.460866236077346	1.419618440739752	2.7199500000000003	4.1808000000000005	1.5651000000000002	3.0259500000000004	0.34234265075914483	2.92105	14.196184407397528
1	120836	6.0418	0.965913213515711	4.7180421570765105	5.745950000000001	6.71185	1.872300000000001	2.8382500000000004	0.35330695308083654	2.830400000000001	47.18042157076515
2	177444	8.872200000000001	0.9603215899674004	4.82457809368541	8.584150000000001	9.544500000000001	1.8945499999999988	2.854849999999999	0.3478684361574454	2.874649999999999	48.24578093685414
3	234937	11.74685	0.9580235635816863	4.862758368267102	11.439	12.39705	1.891300000000001	2.8493000000000013	0.3541389995573262	2.8237500000000004	48.627583682670995
4	291412	14.5706	0.9593097346713593	4.847297192415809	14.288350000000001	15.24765	1.914250000000001	2.87355	0.3472764841728742	2.87955	48.47297192415808
5	349003	17.45015	0.9574371879548912	4.836560187296044	17.1619	18.119300000000003	1.9229499999999966	2.880399999999998	0.34706556068441335	2.8812999999999995	48.365601872960475
6	406629	20.33145	0.9648631648897048	4.821086184652941	20.04225	21.00715	1.9276499999999999	2.892500000000002	0.34510724207547466	2.8976500000000023	48.210861846529454
7	464582	23.229100000000003	0.9571615708936414	4.817653774455614	22.934800000000003	23.89195	1.9308000000000014	2.8880000000000017	0.3467706978760296	2.883749999999999	48.17653774455615
8	522257	26.11285	0.9651644054100617	4.7809161763965164	25.822750000000003	26.787950000000002	1.9421	2.9072499999999977	0.34416891810500616	2.905549999999998	47.80916176396517
9	580368	29.0184	0.966356956174929	4.789505498443788	28.73	29.6964	1.9483499999999978	2.9147	0.34332995725542	2.912650000000003	47.895054984437905
10	638621	31.931050000000003	0.9482473004672735	4.789702977697495	31.6447	32.59295	1.9516500000000008	2.8999000000000024	0.3445246421250278	2.9025500000000015	47.89702977697499
11	696672	34.833600000000004	0.9584718531135761	4.78450769628882	34.544650000000004	35.5031	1.9622499999999974	2.920749999999998	0.3422430610219377	2.921900000000001	47.845076962888214
12	755110	37.755500000000005	0.9492668952264998	4.756109167169555	37.4654	38.41465	1.9564000000000021	2.9056500000000014	0.34361899525805834	2.910199999999996	47.56109167169554
13	813314	40.6657	0.9459394627598929	4.747491079530171	40.371050000000004	41.317	1.9703500000000034	2.9162999999999997	0.3436071882623785	2.9102999999999994	47.47491079530175
14	871520	43.576	0.9453796283237753	4.75930045183042	43.2873	44.2327	1.9590999999999994	2.904449999999997	0.34379028792436556	2.908750000000005	47.59300451830419
15	929695	46.484750000000005	0.9489494660771627	4.722524366634339	46.19175	47.1407	1.972999999999999	2.9219500000000025	0.3422254923769273	2.9220499999999987	47.22524366634339
16	988136	49.406800000000004	0.9474326538180525	4.731431745162162	49.1137	50.061150000000005	1.9784000000000006	2.925850000000004	0.34164090124869734	2.9270500000000013	47.314317451621605
17	1046677	52.333850000000005	0.9351129107712884	4.712949588089387	52.0396	52.974700000000006	1.9750999999999976	2.910199999999996	0.3436308030651868	2.9101	47.12949588089387
18	1104879	55.243950000000005	0.9309712866530637	4.689676872863622	54.94975	55.880700000000004	1.9780999999999977	2.9090500000000006	0.343760742523204	2.908999999999999	46.89676872863625
19	1163059	58.152950000000004	0.9348749206268462	4.680184182707073	57.8588	58.7937	1.988500000000002	2.9233499999999992	0.3420616052951142	2.9234499999999954	46.801841827070724
20	1221528	61.0764	0.9281638142209034	4.66601645902135	60.78215	61.710350000000005	1.988900000000001	2.9170500000000033	0.3434360779599891	2.911750000000005	46.66016459021354
21	1279763	63.988150000000005	0.9354312306276523	4.651029630972168	63.699200000000005	64.63465000000001	2.0025499999999994	2.9379500000000007	0.3398528437186705	2.942449999999994	46.51029630972167
22	1338612	66.9306	0.924156409115938	4.65645967129268	66.63715	67.5613	1.9936500000000024	2.9177999999999997	0.3425537381176666	2.9192500000000052	46.564596712926814
23	1396997	69.84985	0.9201041536952252	4.619762905009033	69.555	70.4751	1.984349999999992	2.904449999999997	0.3446671377117556	2.9013499999999937	46.19762905009037
24	1455024	72.7512	0.9278757566279267	4.610810009049985	72.45945	73.38730000000001	1.987649999999988	2.915549999999996	0.3426241584294109	2.9186499999999995	46.108100090499846
25	1513397	75.66985	0.9287637017054018	4.599135719100843	75.37495	76.3037	1.973249999999993	2.902000000000001	0.34473248758963	2.900800000000004	45.99135719100842
26	1571413	78.57065	0.9112354523493792	4.572722258492078	78.27695	79.18820000000001	1.9789999999999992	2.890200000000007	0.3450774698919899	2.897900000000007	45.72722258492081
27	1629371	81.46855000000001	0.9143284589987482	4.546824614984693	81.16715	82.0815	1.966300000000004	2.880600000000001	0.34693311129614335	2.88239999999999	45.46824614984696
28	1687019	84.35095	0.9145921206943226	4.537442110952561	84.04775000000001	84.96235	1.975200000000001	2.889799999999994	0.3465543830465585	2.885550000000009	45.37442110952563
29	1744730	87.2365	0.9135765728607541	4.542228611973869	86.9376	87.85115	1.9553999999999974	2.8689999999999998	0.3484320557491284	2.8700000000000045	45.422286119738686
30	1802130	90.10650000000001	0.9084244633424678	4.508596855406928	89.80655	90.715	1.98245	2.8908500000000004	0.3457575548025738	2.8921999999999883	45.08596855406931
31	1859974	92.9987	0.8955797737986548	4.535837035051614	92.6974	93.593	1.9839000000000055	2.8794500000000056	0.3468609087755798	2.8830000000000098	45.358370350516154
32	1917634	95.88170000000001	0.9037269186052261	4.531727113115359	95.57690000000001	96.48060000000001	1.9835999999999956	2.887349999999998	0.34613454249666875	2.8890499999999975	45.317271131153575
33	1975415	98.77075	0.9123741320053698	4.517198391578283	98.4642	99.37660000000001	1.980249999999998	2.8926000000000016	0.34550071691398726	2.894350000000003	45.171983915782825
34	2033302	101.66510000000001	0.9130455384365749	4.483029654299578	101.3568	102.26985	1.9886499999999927	2.901699999999991	0.34433483118984887	2.9041500000000013	44.830296542995825
35	2091385	104.56925000000001	0.9120136115399772	4.47693274013379	104.25855	105.17055	1.977249999999998	2.8893000000000058	0.3458711629917856	2.8912499999999994	44.76932740133792
36	2149210	107.46050000000001	0.9164153418275063	4.466651874452687	107.14785	108.06425	1.9893	2.9057499999999976	0.3433358511295752	2.9125999999999976	44.66651874452688
37	2207462	110.37310000000001	0.9193843941491098	4.44620836787773	110.05355	110.97295000000001	1.9773999999999887	2.8967499999999973	0.34488704949129123	2.8995000000000033	44.46208367877731
38	2265452	113.27260000000001	0.9160325045960955	4.40819603717221	112.9503	113.86635000000001	1.991349999999997	2.907350000000008	0.3442696319757645	2.904699999999991	44.08196037172212
39	2323546	116.1773	0.9067771999086952	4.416463994970478	115.85770000000001	116.76445000000001	1.9809999999999945	2.8877999999999986	0.34575755480257214	2.8922000000000025	44.16463994970479
40	2381390	119.0695	0.918402922470402	4.393174758820962	118.7455	119.66390000000001	1.9897500000000008	2.9081500000000062	0.3437371098583805	2.9091999999999985	43.93174758820964
41	2439574	121.9787	0.9276802548615961	4.377973752229913	121.65365	122.5813	1.9837000000000131	2.9114000000000004	0.3424129843003644	2.9204500000000024	43.779737522299136
42	2497983	124.89915	0.9114758257004666	4.349575311893275	124.56505	125.4765	2.011099999999999	2.9225999999999885	0.3418569670449879	2.925200000000004	43.495753118932775
43	2556487	127.82435000000001	0.9114492778168759	4.3470613158029465	127.48765	128.3991	1.9831499999999949	2.894600000000011	0.34525022009701684	2.8964499999999873	43.470613158029465
44	2614416	130.7208	0.9245577650289517	4.325962439551411	130.3822	131.30675	1.99290000000002	2.9174500000000023	0.3419154101275343	2.9247000000000014	43.25962439551414
45	2672910	133.6455	0.9169406823649071	4.309531153231113	133.2997	134.21665000000002	1.9782500000000027	2.8951999999999884	0.3448632617167298	2.8996999999999957	43.09531153231116
46	2730904	136.5452	0.9167323563996237	4.288346853882381	136.19490000000002	137.1116	1.9631499999999846	2.879899999999992	0.34620644290190167	2.888450000000006	42.88346853882382
47	2788673	139.43365	0.9317263913389762	4.256309694921924	139.07475	140.00650000000002	1.9655500000000075	2.897250000000014	0.34507151607170483	2.8979500000000087	42.56309694921923
48	2846632	142.3316	0.9141706227821764	4.256643629114301	141.972	142.8862	1.9748500000000035	2.88900000000001	0.34606267194989143	2.889649999999989	42.566436291143
49	2904425	145.22125	0.9344977173730266	4.236762948566984	144.86100000000002	145.7955	1.9722500000000025	2.906749999999988	0.34285910205201126	2.916650000000004	42.36762948566982
50	2962758	148.1379	0.9312355123504298	4.227619433927309	147.76775	148.699	1.9613999999999976	2.8925999999999874	0.34525022009701345	2.8964500000000157	42.276194339273104
51	3020687	151.03435000000002	0.9221980108603137	4.195426679673304	150.6604	151.5826	1.9869500000000073	2.909150000000011	0.3439026067817617	2.9077999999999804	41.95426679673302
52	3078843	153.94215	0.9335069923860719	4.185102130636174	153.56955000000002	154.50305	1.9806499999999971	2.9141500000000065	0.34302375439499017	2.9152500000000146	41.85102130636172
53	3137148	156.8574	0.9329542275857879	4.18801544984813	156.4837	157.41665	1.9825999999999908	2.915549999999996	0.3416992704720585	2.9265499999999918	41.8801544984813
54	3195679	159.78395	0.9371541608578758	4.164027633744148	159.3992	160.33635	1.9960000000000093	2.933150000000012	0.34015919450302845	2.939799999999991	41.640276337441506
55	3254475	162.72375	0.9557188703396358	4.166400390060936	162.33235000000002	163.28805	1.9750000000000227	2.9307000000000016	0.34087229219572884	2.93365	41.66400390060935
56	3313148	165.6574	0.9443171958204126	4.102418754224232	165.26305000000002	166.2074	1.9690999999999974	2.9133999999999958	0.34125034125033893	2.93040000000002	41.02418754224234
57	3371756	168.58780000000002	0.9380968186362414	4.075319969084362	168.17645000000002	169.11455	1.9764000000000124	2.914500000000004	0.34404458817862826	2.9065999999999974	40.75319969084366
58	3429888	171.4944	0.9390182718019933	4.069010604273608	171.091	172.03	1.9662000000000148	2.9052499999999952	0.3438139279022204	2.908549999999991	40.690106042736076
59	3488059	174.40295	0.9496470129614696	4.040560228831069	173.99625	174.9459	1.947499999999991	2.897149999999982	0.3444653037322807	2.9030500000000075	40.40560228831067
60	3546120	177.306	0.9508337558584754	4.017018419497411	176.89335	177.8442	1.9720499999999959	2.922850000000011	0.3418335954057569	2.9253999999999962	40.170184194974155
61	3604628	180.2314	0.9402910660840571	4.023388306725884	179.81625	180.75655	1.9675499999999886	2.9078499999999963	0.34353636332405807	2.910899999999998	40.23388306725886
62	3662846	183.1423	0.9460066383426776	3.9907731426692834	182.72405	183.67005	1.9705000000000155	2.9165000000000134	0.3444237790177028	2.903400000000005	39.90773142669284
63	3720914	186.0457	0.9500030825787923	3.985604461189091	185.6406	186.5906	1.94765000000001	2.8976499999999987	0.3421376762009038	2.922799999999995	39.85604461189091
64	3779370	188.9685	0.9677640610368458	3.986684159964028	188.53820000000002	189.50595	1.9464999999999861	2.9142499999999814	0.34140179577344515	2.9291000000000054	39.86684159964031
65	3837952	191.8976	0.9527160365523538	3.958378691864887	191.45250000000001	192.4052	1.9517999999999915	2.9045500000000004	0.3454828122300923	2.8944999999999936	39.58378691864889
66	3895842	194.7921	0.9639530129592401	3.9424319960020995	194.35705000000002	195.321	1.963549999999998	2.927500000000009	0.3400088402298453	2.941100000000006	39.42431996002102
67	3954664	197.7332	0.966155327999196	3.918699456748456	197.28455	198.25070000000002	1.959699999999998	2.925849999999997	0.3411222923418046	2.9314999999999998	39.18699456748454
68	4013294	200.6647	0.9778171642105329	3.8763441533986125	200.21040000000002	201.18820000000002	1.9534999999999911	2.931299999999993	0.3385870761313036	2.9534500000000037	38.76344153398614
69	4072363	203.61815	0.9786807187158382	3.8571593179826067	203.14170000000001	204.12035	1.9412000000000091	2.9199000000000126	0.34069809038720417	2.935149999999993	38.57159317982607
70	4131066	206.5533	1.0080695913705742	3.818978178038222	206.06155	207.06965	1.9531000000000063	2.9611500000000035	0.33828927115576474	2.9560500000000047	38.189781780382226
71	4190187	209.50935	1.0048776225845795	3.815662929382661	209.02275	210.0276	1.961199999999991	2.966099999999983	0.3344369753519935	2.9901000000000124	38.156629293826626
72	4249989	212.49945000000002	1.0148192995459306	3.805848043935555	211.98885	213.00365000000002	1.953300000000013	2.968100000000021	0.33608361760406047	2.975449999999995	38.05848043935556
73	4309498	215.47490000000002	1.0281421068873258	3.764856454119311	214.95690000000002	215.98505	1.9542500000000018	2.982399999999984	0.3345768439366328	2.9888499999999856	37.64856454119312
74	4369275	218.46375	1.0352498150833882	3.732812753491217	217.9393	218.97455000000002	1.9478499999999883	2.9831000000000074	0.33234184682364293	3.0089499999999987	37.328127534912184
75	4429454	221.4727	1.052239235987328	3.713970609041432	220.92245	221.9747	1.9347500000000082	2.9869999999999948	0.33507572711432854	2.9843999999999937	37.13970609041431
76	4489142	224.4571	1.052490783058852	3.671616399390814	223.9094	224.9619	1.9423500000000047	2.994850000000014	0.33107649522422034	3.020450000000011	36.716163993908175
77	4549551	227.47755	1.0697307251937223	3.6580743303029166	226.9043	227.97400000000002	1.9293499999999995	2.9990999999999985	0.3318896135145459	3.0130499999999927	36.580743303029166
78	4609812	230.4906	1.0880759926009458	3.622787375482474	229.90335000000002	230.99145000000001	1.9267999999999859	3.014899999999983	0.33028371371007587	3.02770000000001	36.22787375482477
79	4670366	233.5183	1.091777808686439	3.585074937564869	232.91825	234.01005	1.9349499999999864	3.0267000000000053	0.3296250515039145	3.0337499999999977	35.850749375648704
80	4731041	236.55205	1.0997891908710358	3.577061282561715	235.94500000000002	237.04475000000002	1.9440499999999759	3.043849999999992	0.32713949227950695	3.0568000000000097	35.77061282561718
81	4792177	239.60885000000002	1.0960906091019047	3.5806033793376812	238.9888	240.0849	1.9095499999999959	3.005650000000003	0.3290718528390678	3.0388499999999965	35.806033793376855
82	4852954	242.64770000000001	1.1318287362748292	3.482090681344957	241.99445	243.12630000000001	1.919700000000006	3.0515000000000043	0.32587088995339974	3.068700000000007	34.82090681344959
83	4914328	245.71640000000002	1.1466676272068639	3.452823467095584	245.04600000000002	246.19265000000001	1.9104000000000099	3.057050000000004	0.3249813135744693	3.0771000000000015	34.528234670955854
84	4975870	248.79350000000002	1.1493383284585086	3.4419667988838576	248.103	249.25235	1.9120000000000061	3.061300000000017	0.324912679717328	3.0777499999999804	34.4196679888386
85	5037425	251.87125	1.1773925674841275	3.3970047404280237	251.16435	252.34175000000002	1.9092500000000143	3.0866499999999917	0.32438043337225686	3.08280000000002	33.970047404280244
86	5099081	254.95405000000002	1.1714410455975217	3.4404254496705846	254.251	255.42245000000003	1.893749999999983	3.065199999999976	0.32041012495994775	3.1210000000000098	34.404254496705846
87	5161501	258.07505000000003	1.2160145499243402	3.346521216501877	257.31615	258.5322	1.9165500000000293	3.1325500000000375	0.3187403381835019	3.13734999999997	33.46521216501877
88	5224248	261.2124	1.2229614789831453	3.301960319513679	260.44875	261.6717	1.8894500000000107	3.1123999999999796	0.31271499155669236	3.1978000000000293	33.019603195136796
89	5288204	264.41020000000003	1.2773301805095747	3.203902228023882	263.56115	264.83845	1.8826500000000124	3.160000000000025	0.31375009804690507	3.187250000000006	32.03902228023884
90	5351949	267.59745000000004	1.336364369233884	3.1674324214772334	266.72110000000004	268.05745	1.877049999999997	3.2133999999999787	0.30372980196817034	3.292399999999987	31.674324214772348
91	5417797	270.88985	1.3840579120073468	3.1302597809878137	269.93455	271.3186	1.8847999999999843	3.2688999999999737	0.30216044719746055	3.309500000000014	31.302597809878154
92	5483987	274.19935000000004	1.4154919837909752	3.126715623023646	273.2034	274.6189	1.9008499999999913	3.3163000000000125	0.2989491935845541	3.345049999999958	31.26715623023647
93	5550888	277.5444	1.4482059670715592	3.084640802422353	276.51975	277.96795000000003	1.8762500000000273	3.324450000000013	0.2947852489461398	3.392300000000034	30.84640802422355
94	5618734	280.93670000000003	1.5136561826075428	3.0166401843933848	279.84415	281.3578	1.8720500000000015	3.3856999999999857	0.28670135753093157	3.4879499999999557	30.16640184393387
95	5688493	284.42465	1.612623170121154	2.941190117551713	283.2299	284.84250000000003	1.8942499999999995	3.50690000000003	0.2828374250480788	3.5356000000000445	29.411901175517137
96	5759205	287.96025000000003	1.607198839545995	2.933214003361023	286.73675000000003	288.34395	1.8527500000000146	3.459949999999992	0.2694945629471935	3.710649999999987	29.332140033610223
97	5833418	291.6709	1.862703172190441	2.514986323013698	290.19675	292.05945	5.577499999999986	7.440200000000004	0.15446878185918667	6.473799999999983	25.149863230136987
98	5962894	298.1447	1.0592589052165393	4.096463556188276	297.63695	298.69620000000003	1.9394499999999653	2.9987499999999727	0.2641379856837193	3.7859000000000265	40.96463556188277
99	6038612	301.9306	1.7175092352826615	2.5315336412019853	300.63565	302.3532	5.16255000000001	6.88005000000004	0.16535211733386346	6.047699999999963	25.31533641201986
100	6159566	307.9783	1.0514166372449139	4.082966667763628	307.51575	308.56715	5.462549999999965	6.513999999999953	0.1492281175619101	6.701150000000041	40.829666677636304
101	6293589	314.67945000000003	1.2133247808887158	3.853001057839606	314.02975000000004	315.24305000000004	5.1754999999999995	6.388850000000048	0.15714869409435317	6.363399999999956	38.53001057839608
102	6420857	321.04285	1.197780695939064	3.79011760031144	320.4186	321.61635	5.200449999999989	6.398249999999962	0.15314052940680917	6.529950000000042	37.90117600311444
103	6551456	327.57280000000003	1.3123243652654812	3.727112107030166	326.8168	328.12915000000004	5.325199999999995	6.637499999999989	0.15072385129584912	6.634649999999965	37.2711210703017
104	6684149	334.20745	1.2929263317744715	3.6064440537417326	333.4543	334.74725	8.286799999999971	9.579700000000003	0.10816540653968006	9.245100000000036	36.06444053741737
105	6869051	343.45255000000003	1.0510777266671882	4.125456707883082	343.034	344.0851	7.813150000000007	8.86420000000004	0.11263925027315004	8.877900000000011	41.25456707883086
106	7046609	352.33045000000004	1.081471950029442	4.064383467845573	351.89825	352.97970000000004	7.40485000000001	8.486299999999972	0.11756545456683012	8.505899999999997	40.64383467845577
107	7216727	360.83635000000004	1.121129585182434	3.9594125535032916	360.3845	361.50565	7.565850000000012	8.686950000000024	0.11357570388542523	8.804699999999968	39.59412553503296
108	7392821	369.64105	1.1957634149946739	3.7097902169735377	369.07145	370.26725	10.128350000000012	11.324099999999987	0.08938187961154634	11.18795	37.09790216973536
109	7616580	380.829	1.1037101059114096	3.8644096699101596	380.39555	381.49925	7.381750000000011	8.485450000000014	0.11499606138489706	8.695950000000039	38.64409669910164
110	7790499	389.52495000000005	1.239296158050187	3.424077861758544	388.88100000000003	390.12030000000004	7.569399999999973	8.808699999999988	0.11049357479862555	9.050299999999993	34.24077861758545
111	7971505	398.57525000000004	1.4878004043105524	3.059487065718457	397.6897	399.1775	7.50184999999999	8.989649999999983	0.11110987655692746	9.000099999999975	30.594870657184586
112	8151507	407.57535	1.5156090158789886	2.923890872896912	406.67940000000004	408.195	7.325850000000003	8.841499999999996	0.11308251631215308	8.843099999999993	29.238908728969115
113	8328369	416.41845	1.5054943975330797	2.730827236882405	415.52085	417.02635000000004	6.981799999999964	8.487300000000005	0.11762145885895436	8.50184999999999	27.30827236882407
114	8498406	424.9203	1.5103973115094937	2.4937505000233458	424.00815	425.51855	9.867000000000019	11.377400000000023	0.0873511209332592	11.448050000000023	24.937505000233465
115	8727367	436.36835	1.7066114465882072	2.0179113927262406	435.3856	437.09220000000005	14.696299999999951	16.402949999999976	0.06131151460900106	16.31015000000002	20.179113927262414
116	9053570	452.67850000000004	1.6681169790994377	1.1501340809184022	451.7885	453.45665	6.592249999999979	8.260350000000017	0.12198245892240689	8.197900000000004	11.501340809184033
117	9217528	460.87640000000005	1.5428935050812551	1.0646658857195685	460.04885	461.59175000000005					10.646658857195684
0	60454	3.0227	1.4367285223063047	1.6574019906048143	2.6550000000000002	4.09175	1.6142500000000002	3.0509500000000003	0.3342078438580953	2.99215	16.57401990604815
1	120297	6.01485	1.0058052646342004	4.3959313107094715	5.706	6.7118	1.8448499999999992	2.850649999999999	0.35381322200010606	2.8263500000000006	43.959313107094744
2	176824	8.8412	0.9902916234215955	4.713171442496403	8.556650000000001	9.54695	1.8744999999999994	2.8648000000000007	0.34845026743558033	2.8698499999999996	47.13171442496402
3	234221	11.71105	0.9904512973620513	4.761329963549862	11.42145	12.411900000000001	1.8785999999999987	2.8690499999999997	0.3484199156823803	2.8701000000000008	47.61329963549866
4	291623	14.581150000000001	0.9874159768300189	4.750245200896984	14.29045	15.2779	1.8804499999999997	2.8678500000000007	0.3483652958492273	2.8705500000000015	47.50245200896987
5	349034	17.451700000000002	0.9859764356480853	4.736247294907891	17.158350000000002	18.1443	1.876999999999999	2.8629999999999995	0.3492717683629633	2.8630999999999993	47.3624729490789
6	406296	20.3148	1.0033038744505176	4.696742156878521	20.02135	21.02465	1.88185	2.8851499999999994	0.3467105833405567	2.884249999999998	46.96742156878523
7	463981	23.19905	0.9872406167116162	4.682703782236466	22.90645	23.893700000000003	1.8789499999999997	2.8662000000000027	0.34904623117331884	2.8649500000000003	46.82703782236465
8	521280	26.064	0.9877948357726389	4.677452824335461	25.7727	26.760450000000002	1.9003499999999995	2.8881499999999996	0.3460447089763996	2.889800000000001	46.77452824335462
9	579076	28.9538	0.999087989702489	4.668476819262075	28.660800000000002	29.6599	1.886800000000001	2.8858999999999995	0.3468368479467256	2.883200000000002	46.68476819262075
10	636740	31.837000000000003	0.9811157554651088	4.6581006795284665	31.546750000000003	32.52785	1.9029000000000025	2.884050000000002	0.3462603878116346	2.887999999999998	46.58100679528465
11	694500	34.725	0.9773105698995118	4.649084763863989	34.43075	35.40805	1.8928499999999957	2.8701499999999953	0.34832282559476135	2.870899999999999	46.490847638639934
12	751918	37.5959	0.9767265409213491	4.622926481607408	37.3009	38.27765	1.8908500000000004	2.8675500000000014	0.34791684787335786	2.8742500000000035	46.229264816074064
13	809403	40.470150000000004	0.9861194540005119	4.620528149169331	40.1685	41.1546	1.8884499999999989	2.8745499999999993	0.34813486744764915	2.8724500000000006	46.205281491693356
14	866852	43.342600000000004	0.9917211426296098	4.582555864745906	43.04305	44.03475	1.8883999999999972	2.8801500000000004	0.34734282737061506	2.878999999999998	45.825558647459076
15	924432	46.2216	0.987133465878357	4.5844839714449535	45.92315	46.9103	1.8921500000000009	2.879250000000006	0.3467226045802058	2.884149999999998	45.844839714449535
16	982115	49.10575	0.9826344923719007	4.565399057787765	48.80245	49.785050000000005	1.8969999999999985	2.879649999999998	0.3470715835140996	2.8812500000000014	45.653990577877636
17	1039740	51.987	0.9812244472773047	4.541218020479192	51.682050000000004	52.6633	1.8887499999999946	2.869949999999996	0.348262171762903	2.8714000000000013	45.41218020479196
18	1097168	54.8584	0.972505260081892	4.521940389371039	54.552	55.5245	1.8949500000000015	2.867450000000005	0.3485960294912238	2.8686500000000024	45.21940389371041
19	1154541	57.727050000000006	0.9669509166707867	4.510798949248887	57.4195	58.38645	1.8941000000000017	2.8610499999999988	0.3490705995287546	2.864750000000001	45.10798949248891
20	1211836	60.591800000000006	0.9772457531859633	4.497329047322339	60.280550000000005	61.2578	1.8853500000000025	2.8626000000000005	0.349283967865875	2.8629999999999995	44.97329047322337
21	1269096	63.454800000000006	0.9861217732310296	4.477428099617178	63.143100000000004	64.12925	1.876800000000003	2.8628999999999962	0.3491132523390584	2.8644000000000034	44.774280996171825
22	1326384	66.31920000000001	0.9566600167887636	4.46380537593074	66.00605	66.9627	1.8806000000000012	2.8372499999999974	0.35306371034653317	2.832349999999991	44.63805375930741
23	1383031	69.15155	0.9671054727245588	4.439318647830241	68.8433	69.8104	1.874600000000001	2.8417500000000047	0.35154945421947253	2.844549999999998	44.393186478302425
24	1439922	71.9961	0.9661283777321107	4.468865423616883	71.68505	72.65115	1.886250000000004	2.852400000000003	0.35097571248069503	2.8492000000000104	44.68865423616887
25	1496906	74.84530000000001	0.9590428019732353	4.468588731930552	74.5374	75.49645000000001	1.863049999999987	2.822099999999992	0.35391339739165917	2.8255499999999927	44.68588731930556
26	1553417	77.67085	0.9531387746737805	4.422123936960709	77.3595	78.31265	1.8756999999999948	2.828800000000001	0.35285192568938384	2.834050000000005	44.22123936960709
27	1610098	80.5049	0.9500429202452535	4.405812560779424	80.18835	81.13835	1.8764500000000055	2.82650000000001	0.3534942910671987	2.8289000000000044	44.05812560779425
28	1666676	83.33380000000001	0.9742185111549799	4.373265315886869	83.01480000000001	83.98905	1.861699999999999	2.835899999999995	0.35231116121758826	2.838399999999993	43.732653158868686
29	1723444	86.1722	0.9664300731669763	4.350793477016701	85.8507	86.81715	1.8708999999999918	2.837299999999999	0.3521064769986438	2.840050000000005	43.507934770167
30	1780245	89.01225000000001	0.9834234441365581	4.334931508755147	88.688	89.67145000000001	1.859499999999997	2.8429	0.350127796645776	2.856099999999998	43.34931508755149
31	1837367	91.86835	0.967330129144073	4.30520059590831	91.5309	92.49825	1.8687500000000057	2.836100000000002	0.35468539405547256	2.8194000000000017	43.05200595908313
32	1893755	94.68775000000001	0.9736001724680653	4.279016957318596	94.36705	95.34065000000001	1.8630999999999887	2.8366999999999933	0.35226772346983826	2.8387499999999903	42.79016957318598
33	1950530	97.5265	0.9758756480961457	4.286993061866028	97.2037	98.17960000000001	1.858549999999994	2.8344000000000023	0.35248501938667565	2.8370000000000033	42.86993061866026
34	2007270	100.3635	0.9727347516859532	4.265460201865423	100.03815	101.01085	1.853350000000006	2.826100000000011	0.3535192844769685	2.8286999999999978	42.65460201865423
35	2063844	103.1922	0.9714153044434498	4.250780344216402	102.86420000000001	103.83565	1.8610000000000042	2.8323999999999927	0.352578228294402	2.836250000000007	42.50780344216402
36	2120569	106.02845	0.9686258602138377	4.228473265665322	105.6966	106.66525	1.8492999999999995	2.8178999999999945	0.3544590954203879	2.8212000000000046	42.28473265665326
37	2176993	108.84965000000001	0.9750011041152757	4.186008883733727	108.51455	109.48955000000001	1.8490000000000038	2.8240000000000123	0.35398856616931257	2.824950000000001	41.86008883733726
38	2233492	111.67460000000001	0.9694127673061099	4.16314111383857	111.33855000000001	112.30795	1.8624499999999955	2.8318999999999903	0.3515618133558339	2.844449999999995	41.631411138385715
39	2290381	114.51905000000001	0.9725924539707369	4.168393664348251	114.17045	115.14305	1.8517500000000098	2.8243500000000097	0.3538570417551318	2.8259999999999934	41.68393664348249
40	2346901	117.34505	0.9639246478163171	4.130543567269676	116.99480000000001	117.95870000000001	1.8416500000000013	2.8055999999999983	0.35686246520590975	2.802199999999999	41.30543567269679
41	2402945	120.14725	0.9622838763414184	4.139591428896395	119.80040000000001	120.76265000000001	1.8458499999999987	2.8081499999999977	0.3552902721523468	2.814600000000013	41.395914288963986
42	2459237	122.96185000000001	0.9693778114473448	4.153913471546332	122.6085	123.5779	1.8257999999999868	2.7951499999999925	0.3574173025716179	2.797849999999997	41.539134715463355
43	2515194	125.75970000000001	0.9647962977939518	4.114081179362316	125.40365	126.36845000000001	1.8378000000000014	2.8026000000000124	0.3564363493789083	2.805550000000011	41.140811793623136
44	2571305	128.56525000000002	0.9803154829758453	4.119344162768172	128.2063	129.1866	1.8338500000000124	2.8141999999999996	0.35499387635563395	2.8169499999999914	41.193441627681764
45	2627644	131.3822	0.9748704587956193	4.0698306012931695	131.0205	131.99535	1.8401499999999942	2.815049999999985	0.3544590954203879	2.8212000000000046	40.698306012931724
46	2684068	134.20340000000002	0.9803867624240229	4.060950588044314	133.8355	134.8159	1.8195499999999925	2.799900000000008	0.35690067454227625	2.801899999999989	40.609505880443166
47	2740106	137.0053	0.9854104027738563	4.041553286768028	136.63545000000002	137.62085000000002	1.818649999999991	2.8041000000000054	0.35576427059430576	2.810849999999988	40.41553286768031
48	2796323	139.81615	0.9858957747858483	4.006923043225122	139.43955	140.42545	1.8382500000000164	2.824150000000003	0.3544214070529842	2.8215000000000146	40.06923043225123
49	2852753	142.63765	0.9631684482891811	4.009822727197758	142.2637	143.22685	1.8191500000000076	2.7822999999999922	0.35876370028880433	2.7873500000000035	40.0982272719776
50	2908500	145.425	0.9907068451208528	3.974507251079565	145.04600000000002	146.0367	1.7959500000000048	2.786699999999996	0.35624588090700154	2.807050000000004	39.745072510795666
51	2964641	148.23205000000002	0.9895303064352833	3.950322155948342	147.83265	148.8222	1.835800000000006	2.8252999999999986	0.3550127804600965	2.8168000000000006	39.50322155948342
52	3020977	151.04885000000002	0.9845959036533256	3.9606330811794805	150.65795	151.64255	1.8073500000000138	2.791950000000014	0.35603026257231823	2.8087500000000034	39.60633081179482
53	3077152	153.85760000000002	0.991362475433061	3.920518311594627	153.4499	154.44125	1.792650000000009	2.783999999999992	0.35921475654219864	2.783850000000001	39.205183115946284
54	3132829	156.64145000000002	1.0027961253901245	3.8961382472635435	156.2339	157.2367	1.791499999999985	2.7942999999999927	0.35733428622476454	2.79849999999999	38.96138247263542
55	3188799	159.43995	1.0080883420852944	3.8566472156252942	159.02825	160.03635	1.7922499999999957	2.8003500000000088	0.3567351598173511	2.803200000000004	38.566472156252956
56	3244863	162.24315	1.0117575299798511	3.8171926061144035	161.8286	162.84035	1.785250000000019	2.797050000000013	0.35934383815153575	2.7828499999999963	38.17192606114406
57	3300520	165.026	0.990571930805524	3.8522993287711103	164.62565	165.61620000000002	1.7893499999999847	2.7799499999999853	0.3578713810256603	2.7942999999999927	38.5229932877111
58	3356406	167.8203	1.0020364994582023	3.8706568463127056	167.40560000000002	168.4076	1.7656499999999937	2.7676999999999907	0.36023054755043094	2.7760000000000105	38.70656846312707
59	3411926	170.5963	1.010729713015142	3.815646407877459	170.1733	171.184	1.7843500000000176	2.7951000000000192	0.3540198959181497	2.824700000000007	38.156464078774604
60	3468420	173.42100000000002	1.0286279928661417	3.8067287639004803	172.9684	173.997	1.772500000000008	2.801150000000007	0.3597251699701431	2.779899999999998	38.06728763900479
61	3524018	176.20090000000002	1.0104209511811146	3.780704004171959	175.76950000000002	176.77995	1.7563499999999976	2.7667499999999734	0.3581982627384284	2.791749999999979	37.8070400417196
62	3579853	178.99265	1.0295068107518368	3.748812163285521	178.5363	179.5658	1.7749000000000024	2.8044500000000028	0.35588455105163896	2.809899999999999	37.488121632855226
63	3636051	181.80255	1.029589398524305	3.7408913985421464	181.3407	182.37030000000001	1.757300000000015	2.7868500000000154	0.35651894898213793	2.8049000000000035	37.408913985421485
64	3692149	184.60745	1.035247411813098	3.6921356061561994	184.12755	185.1628	1.7530000000000143	2.788250000000005	0.3601851351594709	2.776350000000008	36.92135606156201
65	3747676	187.3838	1.0603000598642742	3.687186136941662	186.91585	187.97615000000002	1.7650000000000148	2.8252999999999986	0.35023202871902487	2.8552500000000123	36.871861369416656
66	3804781	190.23905000000002	1.0378432459493634	3.6145597500230195	189.74110000000002	190.77895	1.7583500000000072	2.796199999999999	0.35764739543284535	2.7960499999999797	36.14559750023018
67	3860702	193.0351	1.0485805681407685	3.630512374233575	192.53735	193.5859	1.7567999999999984	2.8053999999999917	0.3560936526306399	2.8082500000000152	36.305123742335795
68	3916867	195.84335000000002	1.0443994112018729	3.583339869872532	195.34275	196.38715000000002	1.7541500000000099	2.798550000000006	0.3563220438632456	2.806449999999984	35.83339869872535
69	3972996	198.6498	1.058512493594247	3.5736260802661164	198.1413	199.1998	1.7360499999999774	2.7945499999999868	0.35697711776675145	2.8012999999999977	35.736260802661164
70	4029022	201.4511	1.0452292999556754	3.5542174977547383	200.93585000000002	201.9811	1.7475499999999897	2.7927999999999997	0.35804436169641174	2.792950000000019	35.54217497754739
71	4084881	204.24405000000002	1.0559894406902837	3.544709564684865	203.7286	204.7846	1.7458000000000027	2.8017499999999984	0.3574747980267414	2.797399999999982	35.447095646848666
72	4140829	207.04145	1.053777127938415	3.556525622114755	206.53040000000001	207.5842	1.7383999999999844	2.7922000000000082	0.358467908160519	2.789650000000023	35.56525622114757
73	4196622	209.83110000000002	1.0483382982468	3.5438799365499527	209.32255	210.3709	1.7256500000000017	2.774000000000001	0.35913735208030406	2.7844499999999925	35.43879936549954
74	4252311	212.61555	1.053599414140964	3.5305826541017282	212.09655	213.15015	1.7218000000000018	2.775350000000003	0.35605561588720197	2.8085499999999968	35.3058265410173
75	4308482	215.4241	1.103969929171307	3.423669121228972	214.8719	215.97590000000002	1.725449999999995	2.8293999999999926	0.35324455120279596	2.830900000000014	34.23669121228971
76	4365100	218.25500000000002	1.0929284527476877	3.373031101177684	217.7013	218.79425	1.7168499999999938	2.8097999999999956	0.3577113627014373	2.7955499999999915	33.73031101177686
77	4421011	221.05055000000002	1.1015136397124268	3.380779765396966	220.51115000000001	221.61265	1.6976000000000226	2.799150000000026	0.35369433735365796	2.827300000000008	33.80779765396967
78	4477557	223.87785000000002	1.1297250664678868	3.3551107020621416	223.3103	224.44	1.710300000000018	2.840049999999991	0.3518153672952437	2.842399999999998	33.55110702062141
79	4534405	226.72025000000002	1.1038658374808263	3.350136324138436	226.15035	227.2542	1.7078000000000202	2.811700000000002	0.35230495516919513	2.8384499999999946	33.50136324138437
80	4591174	229.55870000000002	1.1087556785796304	3.26636180006971	228.96200000000002	230.07075	1.685450000000003	2.7941999999999894	0.35539760106619295	2.813749999999999	32.6636180006971
81	4647449	232.37245000000001	1.1210905681630132	3.2681307835431177	231.7562	232.87730000000002	1.6856500000000096	2.8067000000000064	0.35756427217792563	2.796699999999987	32.6813078354312
82	4703383	235.16915	1.119229821839044	3.179222090509878	234.5629	235.68215	1.7040999999999826	2.823299999999989	0.3525285107433039	2.83665000000002	31.792220905098787
83	4760116	238.00580000000002	1.1440432532252744	3.186320726130532	237.38625000000002	238.5303	1.6945499999999925	2.838600000000014	0.35172256124369344	2.84314999999998	31.863207261305334
84	4816979	240.84895	1.1385873672646472	3.1838655838338745	240.22485	241.3634	1.679949999999991	2.8185499999999877	0.35423935953523544	2.82295000000002	31.83865583833876
85	4873438	243.67190000000002	1.1575396441461054	3.130161934903626	243.04335	244.20090000000002	1.6920500000000231	2.849550000000022	0.3475299310153109	2.877449999999982	31.301619349036272
86	4930987	246.54935	1.1510805239256938	3.109069028078384	245.89295	247.04405	1.6792000000000087	2.830299999999994	0.3539384501035252	2.8253500000000145	31.090690280783857
87	4987494	249.37470000000002	1.1586635482683312	3.0437892213999653	248.72320000000002	249.88185000000001	1.6912499999999966	2.849899999999991	0.35422053770677847	2.8230999999999824	30.437892213999675
88	5043956	252.1978	1.148100612818962	3.073331872165685	251.57315	252.72125000000003	1.681100000000015	2.8292000000000144	0.35380070406339825	2.8264500000000226	30.73331872165685
89	5100485	255.02425000000002	1.164859735712735	3.0393657739259083	254.40235	255.5672	1.6622000000000128	2.8270499999999856	0.34913763005376586	2.864200000000011	30.3936577392591
90	5157769	257.88845000000003	1.169808064993238	3.035137247465432	257.2294	258.3992	1.6792499999999677	2.849049999999977	0.34853528048376814	2.8691499999999905	30.35137247465434
91	5215152	260.7576	1.1967782107586973	3.027265346225832	260.0784	261.27520000000004	1.6424000000000092	2.839150000000018	0.3508710373502207	2.85005000000001	30.27265346225834
92	5272153	263.60765000000004	1.1989965911712963	2.8977014201318774	262.91755	264.11655	1.648649999999975	2.8476499999999874	0.3501707082202573	2.8557500000000005	28.97701420131877
93	5329268	266.46340000000004	1.2076684758615215	2.90453671818565	265.7652	266.97285	1.653250000000014	2.860900000000015	0.3491193464485832	2.8643500000000017	29.045367181856495
94	5386555	269.32775000000004	1.218503440937819	2.8246817992774673	268.6261	269.8446	1.6508499999999913	2.869349999999997	0.3458831260916958	2.891149999999982	28.246817992774687
95	5444378	272.2189	1.2118973945837004	2.864159426334002	271.4955	272.70735	1.63900000000001	2.850900000000024	0.3470294280955035	2.8815999999999913	28.641594263340036
96	5502010	275.1005	1.2555770331681242	2.7330608040026547	274.3464	275.60195	1.6394000000000233	2.894999999999982	0.34625439310260997	2.888050000000021	27.33060804002656
97	5559771	277.98855000000003	1.2563136404783932	2.69122146070087	277.24135	278.49765	1.6350999999999658	2.891399999999976	0.3414775734603632	2.928449999999998	26.912214607008696
98	5618340	280.91700000000003	1.2930047099907418	2.6576963167658008	280.13280000000003	281.42580000000004	1.640450000000044	2.9334500000000503	0.3405298644691141	2.9365999999999985	26.576963167658015
99	5677072	283.85360000000003	1.295435404917784	2.66858467722421	283.06620000000004	284.36165	1.6265999999999963	2.9219999999999686	0.3368364322285113	2.9687999999999874	26.6858467722421
100	5736448	286.8224	1.3069645650173538	2.567731156189563	285.9882	287.2952	1.6110499999999774	2.9180000000000064	0.340674876931204	2.9353499999999717	25.677311561895635
101	5795155	289.75775	1.3200625959885308	2.5787734491593177	288.90625	290.22630000000004	1.6265500000000088	2.9465999999999894	0.3417167851284854	2.926400000000001	25.787734491593184
102	5853683	292.68415	1.3362748899365775	2.5273016858425024	291.85285	293.1891	1.6152500000000032	2.9515499999999975	0.33272334054233454	3.0055000000000405	25.273016858425045
103	5913793	295.68965000000003	1.3580555869823787	2.4360093104429303	294.80435	296.1624	1.597500000000025	2.9555500000000166	0.33828927115576474	2.9560500000000047	24.360093104429307
104	5972914	298.64570000000003	1.4067881641555577	2.326373703849793	297.75995	299.16675000000004	1.5793000000000461	2.9861000000000217	0.33499154146358073	2.985149999999976	23.263737038497922
105	6032617	301.63085	1.4032171893798746	2.3468369524837023	300.74605	302.14925	1.60775000000001	3.0109999999999673	0.3288013546615788	3.041350000000022	23.46836952483704
106	6093444	304.67220000000003	1.417403524380317	2.2638632463278867	303.757	305.1744	1.5857000000000312	3.0031000000000176	0.329788111138596	3.0322499999999764	22.63863246327886
107	6154089	307.70445	1.4592407101599034	2.215926879282833	306.7601	308.21935	1.5763499999999908	3.0355500000000006	0.33044196612969795	3.026250000000005	22.159268792828335
108	6214614	310.7307	1.5025614178970923	2.0508207343286458	309.79565	311.2982	1.60065000000003	3.1032000000000153	0.320066573847361	3.124349999999993	20.50820734328646
109	6277101	313.85505	1.4044454234129284	2.434855078333527	312.8989	314.30335	1.5800499999999715	2.9844999999999686	0.3326679973386529	3.006000000000028	24.348550783335277
110	6337221	316.86105000000003	1.5288117754086388	1.9467010533044053	315.88335	317.41215	1.5445500000000152	3.073350000000005	0.31890297377023313	3.135749999999973	19.467010533044046
111	6399936	319.9968	1.5135526761035902	2.159334035683912	318.95675	320.4703	1.581450000000018	3.0950000000000273	0.3220560055393627	3.1050500000000056	21.593340356839136
112	6462037	323.10185	1.5453774228528143	1.9073733542330693	322.05175	323.5971	1.5799000000000092	3.1252999999999815	0.31839528774973874	3.1407500000000255	19.073733542330693
113	6524852	326.24260000000004	1.5594467844550033	2.1779165839979164	325.17705	326.73650000000004	1.5889999999999986	3.1484499999999684	0.30956877070241157	3.2302999999999997	21.779165839979186
114	6589458	329.47290000000004	1.6531810207226314	1.704715244538411	328.32545	329.97865	1.5581999999999994	3.2113500000000386	0.3203998590240666	3.1210999999999554	17.04715244538412
115	6651880	332.594	1.5488404467132875	2.1463702687520403	331.53685	333.08570000000003	1.562849999999969	3.111699999999985	0.31555197929978746	3.169050000000027	21.463702687520396
116	6715261	335.76305	1.8324672938489357	1.3143445508922635	334.64855	336.481	1.533050000000003	3.3655499999999847	0.3029430921401414	3.3009500000000007	13.143445508922639
117	6781280	339.064	1.5459744146400598	2.1943443093955928	338.01410000000004	339.56005	4.829800000000034	6.375800000000027	0.16357643517874898	6.1133499999999685	21.943443093955945
118	6903547	345.17735	1.328725279345503	2.856261525787545	344.3899	345.71860000000004	4.7579000000000065	6.08665000000002	0.1638565272247611	6.102900000000034	28.562615257875443
119	7025605	351.28025	1.3549611614915078	2.7336118349039076	350.47655000000003	351.8315	4.746449999999982	6.1013999999999555	0.16536305458634412	6.047300000000007	27.336118349039076
120	7146551	357.32755000000003	1.3477205149736722	2.8053733501365627	356.57795000000004	357.92565	4.694099999999992	6.041850000000011	0.1658388543851943	6.029949999999985	28.053733501365627
121	7267150	363.3575	1.3564904168654235	2.744345998762384	362.61975	363.97625	4.652850000000001	6.009299999999996	0.16611019750502445	6.0201000000000136	27.44345998762386
122	7387552	369.37760000000003	1.3910463707376273	2.623043051521133	368.62905	370.0201	4.563300000000027	5.954350000000034	0.1651200422707311	6.05619999999999	26.23043051521133
123	7508676	375.4338	1.4849898920495994	2.334902921068988	374.58340000000004	376.0684	4.6259000000000015	6.110849999999971	0.16400970937479534	6.097199999999987	23.3490292106899
124	7630620	381.531	1.4964585822026246	2.418657394450012	380.6943	382.19075000000004	4.581449999999961	6.077949999999987	0.16176387327418176	6.181849999999996	24.186573944500115
125	7754257	387.71285	1.5512722374099308	2.217431761638707	386.77225000000004	388.3235	4.548699999999997	6.100000000000023	0.1617311704484799	6.1831000000000245	22.17431761638706
126	7877919	393.89595	1.6535091570850462	2.0715881231709794	392.8722	394.52570000000003	4.555299999999988	6.2087999999999965	0.15846102651052982	6.310699999999997	20.7158812317098
127	8004133	400.20665	1.928375961918803	1.2462811333071144	399.081	401.0094	4.453149999999994	6.381500000000017	0.1586306997993325	6.303949999999986	12.462811333071148
128	8130212	406.5106	1.684996659964882	2.0728497380895767	405.46255	407.14755	7.128799999999956	8.813799999999958	0.11884388667046966	8.4144	20.728497380895767
129	8298500	414.925	1.3748704466846773	2.680935569034496	414.2763	415.6512	7.397199999999998	8.772050000000036	0.113807721853928	8.786749999999984	26.80935569034496
130	8474235	423.71175	1.4156849710470998	2.4962665936680537	423.04835	424.46405000000004	7.096300000000042	8.511950000000013	0.11695290891122673	8.550450000000012	24.962665936680548
131	8645244	432.2622	1.4408412226366811	2.280083084650247	431.56035	433.00120000000004	7.22705000000002	8.667899999999975	0.11494517115335934	8.699800000000039	22.80083084650247
132	8819240	440.96200000000005	1.4880408506008798	2.051835685741654	440.22825	441.71630000000005	7.067949999999996	8.555999999999983	0.11480529022777379	8.710399999999993	20.518356857416535
133	8993448	449.67240000000004	1.6462801184236073	1.392351024521533	448.7842	450.4305	7.211950000000002	8.85820000000001	0.11354862151973462	8.80680000000001	13.923510245215333
134	9169584	458.47920000000005	1.569330114362575	1.5925554482632496	457.6424	459.21175	7.1962500000000205	8.765550000000019	0.11586814205434239	8.630499999999984	15.925554482632506
135	9342194	467.10970000000003	1.6025790191286244	1.0646208311217933	466.40795	468.01055	15.748299999999972	17.35084999999998	0.05773822068125329	17.319549999999992	10.646208311217933
136	9688585	484.42925	1.4959816839314066	1.2695058396435712	483.75885	485.25485000000003	27.026749999999993	28.52275000000003	0.035158838844188293	28.44235000000003	12.69505839643572
137	10257432	512.8716000000001	1.6196454651784153	1.0542375032403015	512.28155	513.9012					10.542375032403022
0	62352	3.1176000000000004	1.4235634586964334	1.543620453793011	2.7096500000000003	4.1332	1.6118999999999994	3.03545	0.3417985439382028	2.9257	15.436204537930115
1	120866	6.0433	0.96616321749942	4.57004257135528	5.7451	6.711250000000001	1.8768500000000001	2.8430500000000007	0.35239806885858266	2.8377	45.700425713552804
2	177620	8.881	0.9814678337820937	4.824822251751591	8.5881	9.569550000000001	1.9117999999999995	2.89325	0.3461764807698965	2.8887	48.248222517515906
3	235394	11.7697	0.9602005949160521	4.858115164764328	11.4814	12.441600000000001	1.9314	2.8916000000000004	0.3453813873970331	2.8953500000000005	48.581151647643274
4	293301	14.66505	0.9639403428019374	4.8610955892177685	14.373000000000001	15.33695	1.9388000000000005	2.9027499999999993	0.344952482795495	2.8989499999999992	48.610955892177714
5	351280	17.564	0.9627308390095627	4.84001398973129	17.275750000000002	18.23845	1.9435000000000002	2.90625	0.3436071882623785	2.9102999999999994	48.40013989731288
6	409486	20.4743	0.9560231595544029	4.832338976069401	20.18195	21.138	1.943950000000001	2.8999500000000005	0.3451787162803541	2.89705	48.323389760694
7	467427	23.37135	0.9679379213600856	4.813404608468453	23.081950000000003	24.0499	1.9483499999999978	2.9162999999999997	0.34254200421326647	2.9193500000000014	48.13404608468454
8	525814	26.2907	0.9683477950500295	4.805731087614461	25.998250000000002	26.96655	1.9681999999999995	2.9365500000000004	0.3406690740614565	2.9354000000000013	48.057310876144655
9	584522	29.226100000000002	0.9552440715691308	4.797753701018856	28.93475	29.89	1.9639500000000005	2.9192	0.34219621530985866	2.9223	47.97753701018856
10	642968	32.1484	0.9658632431146864	4.7932721821361	31.854000000000003	32.81985	1.997250000000001	2.9631000000000007	0.3395758697386961	2.9448500000000024	47.93272182136101
11	701865	35.093250000000005	0.9611066007040674	4.804935696081607	34.8171	35.7782	1.9812499999999957	2.9423499999999976	0.33974892554402353	2.9433499999999952	48.04935696081611
12	760732	38.0366	0.9611546668208437	4.783320335002195	37.75945	38.720600000000005	1.986699999999999	2.9478500000000025	0.338759125323938	2.9519500000000036	47.83320335002196
13	819771	40.988550000000004	0.9477979485545425	4.7707596132391	40.707300000000004	41.655100000000004	1.998199999999997	2.945999999999998	0.33843238121023433	2.9547999999999988	47.70759613239102
14	878867	43.94335	0.9642697141625802	4.759112300057353	43.6533	44.61755	2.0127999999999986	2.9771	0.33691587210673496	2.9680999999999997	47.59112300057352
15	938229	46.91145	0.9469659710537701	4.770202471256226	46.63035	47.57735	2.011800000000001	2.958750000000002	0.3377522587182305	2.9607499999999973	47.702024712562256
16	997444	49.8722	0.9447444364670432	4.75044971030745	49.589150000000004	50.5339	2.0055499999999995	2.9502999999999986	0.3388854058999946	2.9508500000000026	47.5044971030745
17	1056461	52.82305	0.9442674742441625	4.721315732771572	52.5394	53.483700000000006	2.009599999999999	2.9538500000000028	0.33843810813097586	2.954749999999997	47.21315732771575
18	1115556	55.7778	0.944452068525937	4.709211910755812	55.49325	56.4377	2.013450000000006	2.957900000000002	0.33806626098715287	2.9580000000000055	47.09211910755811
19	1174716	58.735800000000005	0.9356182033654769	4.724368598411289	58.4512	59.3868	2.0159500000000037	2.951599999999999	0.3377294449416576	2.960949999999997	47.24368598411293
20	1233935	61.69675	0.9436779486764106	4.702423679952879	61.402800000000006	62.346450000000004	2.0046999999999997	2.9483999999999995	0.33898879642027735	2.9499500000000083	47.02423679952878
21	1292934	64.64670000000001	0.9278537916647387	4.684074155248744	64.35115	65.27905	2.0335000000000036	2.961349999999996	0.33857561239863976	2.953549999999993	46.840741552487465
22	1352005	67.60025	0.9446669014738523	4.666594057323145	67.3125	68.25715000000001	2.0241499999999917	2.9688000000000017	0.3366776648037163	2.9702000000000055	46.665940573231445
23	1411409	70.57045000000001	0.9394975895486539	4.667057772863316	70.2813	71.2208	2.029900000000012	2.9694000000000074	0.33641149854502045	2.9725499999999982	46.670577728633205
24	1470860	73.543	0.9374051065739245	4.6500342369805026	73.25075	74.18815000000001	2.0335999999999927	2.9709999999999894	0.33687047330301595	2.9684999999999917	46.500342369805054
25	1530230	76.5115	0.9376077416156303	4.652582730137354	76.2217	77.15935	2.025500000000008	2.9631000000000114	0.3370805453963223	2.9666500000000013	46.525827301373525
26	1589563	79.47815	0.9269161148241605	4.6146169798772405	79.18485	80.11175	2.0379500000000093	2.9648499999999984	0.3374957813027328	2.963000000000008	46.14616979877243
27	1648823	82.44115000000001	0.9391273526873091	4.612644217976097	82.14970000000001	83.0888	2.0236500000000035	2.9628000000000014	0.33715441672285973	2.9659999999999944	46.12644217976099
28	1708143	85.40715	0.9239675286144136	4.587876111042853	85.11245000000001	86.0364	2.02470000000001	2.9486500000000007	0.3389026332734608	2.9506999999999977	45.87876111042854
29	1767157	88.35785	0.9278218843447626	4.557795389572419	88.06115	88.98895	2.0242000000000075	2.95205	0.339287834834682	2.94735	45.5779538957242
30	1826104	91.3052	0.9389337651028764	4.538337491967155	91.01315000000001	91.9521	2.0303499999999985	2.969249999999988	0.33710327158724973	2.966450000000009	45.38337491967153
31	1885433	94.27165000000001	0.9308379195799585	4.554409041935898	93.98245	94.9133	2.0287500000000023	2.959600000000009	0.3378321312140003	2.9600499999999954	45.54409041935896
32	1944634	97.2317	0.9358135971489246	4.538419511585694	96.94205000000001	97.87785000000001	2.0344499999999925	2.9702999999999946	0.33652470932678147	2.9715500000000077	45.38419511585697
33	2004065	100.20325000000001	0.9279858236916247	4.517933953085148	99.9123	100.8403	2.0346999999999866	2.9626499999999965	0.33678538351435683	2.969249999999988	45.17933953085152
34	2063450	103.1725	0.9203535055824323	4.499686011483178	102.87495	103.79530000000001	2.016449999999992	2.936800000000005	0.34047189404514644	2.9371000000000014	44.99686011483176
35	2122192	106.1096	0.9229082876437111	4.483076053959827	105.8118	106.7347	2.0313000000000017	2.954250000000002	0.3383064379715146	2.9558999999999997	44.830760539598295
36	2181310	109.0655	0.9180213077741676	4.4637631018292865	108.766	109.68405	2.0322999999999922	2.9502999999999986	0.3384495625539403	2.954650000000001	44.637631018292886
37	2240403	112.02015	0.9178068076673895	4.433223140425049	111.71635	112.63415	2.0214500000000015	2.9392500000000013	0.33987594527997267	2.9422500000000014	44.33223140425052
38	2299248	114.9624	0.9257329736388289	4.438318890136387	114.65555	115.5813	2.0441000000000003	2.9698000000000064	0.3368534519057488	2.9686499999999967	44.38318890136391
39	2358621	117.93105	0.9170456605646061	4.433568161964139	117.62535000000001	118.5424	2.01015000000001	2.9271499999999975	0.33990482664853755	2.9420000000000073	44.335681619641406
40	2417461	120.87305	0.9212707902810536	4.365612466822412	120.55255000000001	121.47380000000001	2.0289999999999964	2.950249999999997	0.33953551541491245	2.9451999999999994	43.65612466822411
41	2476365	123.81825	0.9247999960585731	4.377370763582164	123.50280000000001	124.42760000000001	2.0177499999999924	2.942549999999997	0.3398124235422041	2.9428000000000054	43.77370763582168
42	2535221	126.76105000000001	0.9233868264008547	4.348757391665508	126.4453	127.3687	2.026849999999996	2.9501999999999953	0.3390347680154614	2.949549999999988	43.48757391665507
43	2594212	129.7106	0.9248088766486617	4.37586714158472	129.3955	130.32035000000002	2.016750000000002	2.9415500000000065	0.338020551649539	2.9584000000000117	43.75867141584721
44	2653380	132.669	0.9031719669178129	4.315873904066734	132.33705	133.24025	2.0164999999999793	2.91964999999999	0.343159122885283	2.9140999999999906	43.158739040667356
45	2711662	135.5831	0.9208337121757446	4.3076810186583785	135.25675	136.1776	2.018900000000002	2.9397500000000036	0.3398874972384143	2.942149999999998	43.076810186583785
46	2770505	138.52525	0.917802032250329	4.286734663589648	138.19645	139.11425	2.004000000000019	2.921800000000019	0.3404429162340194	2.9373500000000092	42.867346635896475
47	2829252	141.4626	0.9241152055898681	4.258595384165659	141.11825000000002	142.04240000000001	2.0216000000000065	2.945699999999988	0.3383178834833197	2.9558000000000106	42.58595384165658
48	2888368	144.41840000000002	0.9155036684485386	4.255684668613412	144.06395	144.97945	2.0103499999999883	2.925849999999997	0.34123869646818006	2.930499999999995	42.55684668613414
49	2946978	147.34890000000001	0.9086322459681425	4.227189168804131	146.98985000000002	147.89845	2.0161500000000103	2.9248000000000047	0.3449941350997048	2.8985999999999876	42.27189168804135
50	3004950	150.2475	0.9169995206644294	4.237192343497952	149.9146	150.8316	2.004349999999988	2.9213499999999897	0.3394433129667348	2.945999999999998	42.37192343497951
51	3063870	153.1935	0.9110638814458857	4.1963997020036174	152.836	153.74705	2.002350000000007	2.9134500000000116	0.34550668555436365	2.8943000000000154	41.9639970200362
52	3121756	156.08780000000002	0.9202572730178945	4.175552679730551	155.7494	156.66965000000002	1.9943499999999972	2.914600000000007	0.3429414084603668	2.915949999999981	41.75552679730551
53	3180075	159.00375	0.9210382005831227	4.210810647650568	158.66405	159.58505	1.9947500000000105	2.91579999999999	0.3424305722014864	2.9202999999999975	42.10810647650567
54	3238481	161.92405	0.905446727726725	4.188928929349551	161.57985000000002	162.4853	1.9975000000000023	2.902950000000004	0.3442103813851016	2.905200000000008	41.88928929349552
55	3296585	164.82925	0.9237645787036279	4.189845751082942	164.4828	165.40655	2.020849999999996	2.9446499999999958	0.3396450709009073	2.944250000000011	41.89845751082944
56	3355470	167.7735	0.9017504502531607	4.181704002550383	167.42745000000002	168.32920000000001	1.9990999999999985	2.9008499999999913	0.3438316600192545	2.9084000000000003	41.81704002550384
57	3413638	170.6819	0.9117051574783167	4.14341549733458	170.3283	171.24	2.000699999999995	2.9124000000000194	0.34290612944706494	2.916249999999991	41.43415497334581
58	3471963	173.59815	0.907190940624429	4.118761719827084	173.24065000000002	174.14785	2.0182000000000073	2.9253999999999962	0.34067487693120074	2.9353499999999997	41.18761719827087
59	3530670	176.5335	0.911589108781959	4.100720480730892	176.1661	177.07770000000002	2.0130499999999927	2.9246499999999855	0.34185696704498625	2.925200000000018	41.007204807308945
60	3589174	179.45870000000002	0.9228324587174226	4.073238434653156	179.09075	180.01355	2.014949999999999	2.93780000000001	0.3398874972384143	2.942149999999998	40.73238434653159
61	3648017	182.40085000000002	0.9381385590213585	4.055166415472968	182.02855	182.96665000000002	2.0118499999999813	2.9499999999999886	0.3388222538456351	2.9513999999999783	40.55166415472971
62	3707045	185.35225	0.944892594409152	4.043644438787133	184.9785	185.92340000000002	2.0119499999999846	2.956850000000003	0.3371657844161969	2.965900000000005	40.43644438787135
63	3766363	188.31815	0.9339574123018421	4.025434541696043	187.93535	188.8693	2.002350000000007	2.936300000000017	0.3385870761313036	2.9534500000000037	40.25434541696042
64	3825432	191.2716	0.9485160410274054	3.961925270681512	190.87165000000002	191.82015	2.0084500000000105	2.956950000000006	0.3383636732760374	2.9553999999999974	39.61925270681514
65	3884540	194.227	0.9525526214777027	3.973295020129804	193.82865	194.7812	2.0116999999999905	2.96429999999998	0.33699534946417764	2.967399999999998	39.732950201298024
66	3943888	197.1944	0.9466903872747208	3.9437659472449127	196.7929	197.7396	2.0313500000000033	2.9780000000000086	0.33341668750520764	2.9992500000000177	39.43765947244917
67	4003873	200.19365000000002	0.9459495334309527	3.9336331960904047	199.77095	200.7169	1.9851999999999919	2.9311500000000024	0.3409943394939668	2.9325999999999794	39.33633196090406
68	4062525	203.12625	0.9487441408176907	3.884006468524106	202.70205	203.6508	1.985900000000015	2.934650000000005	0.3396969902846649	2.94380000000001	38.840064685241046
69	4121401	206.07005	0.9561621077484219	3.874764502949496	205.63675	206.59290000000001	1.9980500000000063	2.954250000000002	0.3381405650328852	2.957349999999991	38.747645029495004
70	4180548	209.0274	0.9504148112147348	3.858831498367749	208.591	209.5414	2.001350000000002	2.9517999999999915	0.33768382663312224	2.96135000000001	38.5883149836775
71	4239775	211.98875	0.9776794901888353	3.826239157194948	211.5428	212.52045	2.006450000000001	2.9841499999999996	0.3348120867163304	2.9867500000000007	38.26239157194949
72	4299510	214.9755	0.9740555574626663	3.847553305844478	214.5269	215.50095000000002	1.9902500000000032	2.9643000000000086	0.3351094132234161	2.984100000000012	38.475533058444796
73	4359192	217.95960000000002	0.9673795612431597	3.767326242487279	217.49125	218.45860000000002	1.9920999999999935	2.9594999999999914	0.33785495886616	2.9598499999999888	37.6732624248728
74	4418389	220.91945	0.9704355123790447	3.7620574531764532	220.4507	221.42115	1.9883000000000095	2.958750000000009	0.33870749220972635	2.9524000000000115	37.62057453176453
75	4477437	223.87185000000002	0.9909723082700279	3.7407608749866412	223.40945000000002	224.40045	1.9909999999999854	2.9819499999999834	0.3328783995206558	3.004099999999994	37.40760874986643
76	4537519	226.87595000000002	0.9849003380735405	3.700747431144734	226.39145000000002	227.37635	1.9961999999999875	2.981099999999998	0.333394455650203	2.999449999999996	37.00747431144734
77	4597508	229.8754	0.9866612208646257	3.6879755806444763	229.3725	230.35915	1.9793000000000234	2.9659500000000207	0.3354522735277827	2.9810500000000104	36.87975580644478
78	4657129	232.85645000000002	1.0177406599022913	3.6668829306228545	232.33845000000002	233.3562	1.9782000000000153	2.9959499999999935	0.3341743387525282	2.992449999999991	36.66882930622856
79	4716978	235.84890000000001	1.0159957685194445	3.612767012426019	235.33440000000002	236.3504	1.9813000000000045	2.9972999999999956	0.3322811098189065	3.0095000000000027	36.12767012426022
80	4777168	238.85840000000002	1.02238105204585	3.577564450065701	238.33175	239.35410000000002	1.9662500000000023	2.988650000000007	0.33155399356785314	3.0160999999999945	35.775644500656995
81	4837490	241.8745	1.0473247909379657	3.5535318313982174	241.32035000000002	242.3677	1.9589000000000283	3.006200000000007	0.32819166393173643	3.046999999999997	35.535318313982195
82	4898430	244.9215	1.0543184313655365	3.505195945731682	244.32655000000003	245.38090000000003	1.9620999999999924	3.016399999999976	0.33281192797949727	3.004700000000014	35.05195945731681
83	4958524	247.92620000000002	1.062895890811272	3.487034436984338	247.34295	248.40585000000002	1.9472999999999843	3.0101999999999975	0.33036554948050023	3.0269499999999994	34.87034436984338
84	5019063	250.95315000000002	1.0875444096424618	3.4578546890204827	250.35315	251.44070000000002	1.9425999999999988	3.0301500000000203	0.3240598214430391	3.0858499999999935	34.57854689020485
85	5080780	254.03900000000002	1.1098573780675884	3.428850455098182	253.38330000000002	254.4932	1.9399999999999977	3.049849999999992	0.3274608684262236	3.0537999999999954	34.28850455098183
86	5141856	257.0928	1.1115585636313539	3.4022565975681793	256.4332	257.54475	1.9205499999999915	3.032100000000014	0.32950014827506746	3.0348999999999933	34.022565975681815
87	5202554	260.1277	1.121670400781883	3.372718826663167	259.4653	260.58695	1.938449999999989	3.060099999999977	0.3249179582155513	3.077699999999993	33.727188266631664
88	5264108	263.2054	1.1386824394309893	3.3349632560494733	262.52535	263.66405000000003	1.9157999999999902	3.0545000000000186	0.322222043209975	3.10345000000001	33.34963256049473
89	5326177	266.30885	1.2022539165109396	3.2762495756998398	265.5799	266.78215	1.9238500000000158	3.126100000000008	0.3183243406707073	3.1414500000000207	32.762495756998405
90	5389006	269.4503	1.1860001614030917	3.26222035179115	268.706	269.892	1.9069499999999948	3.0929499999999734	0.32086247834178216	3.1166000000000054	32.622203517911494
91	5451338	272.56690000000003	1.2333222255686764	3.1977554283083833	271.7989	273.03225000000003	1.908200000000022	3.1415000000000077	0.3159957024584458	3.164600000000007	31.97755428308384
92	5514630	275.73150000000004	1.2358293434410823	3.200611601134977	274.94045	276.17625000000004	1.8939999999999486	3.1298499999999763	0.31784374801348014	3.146199999999965	32.006116011349775
93	5577554	278.8777	1.2488572467293124	3.1109239732110225	278.07025	279.3191	1.8772000000000162	3.1260500000000206	0.31639061585433054	3.1606500000000324	31.10923973211022
94	5640767	282.03835000000004	1.3021282424404286	3.024178850019883	281.1963	282.49845	1.8757499999999823	3.177849999999978	0.31205142607502	3.204599999999971	30.241788500198837
95	5704859	285.24295	1.312603695119312	3.0029704251593863	284.37415	285.68675	1.892499999999984	3.205100000000016	0.3082804118626282	3.243800000000021	30.02970425159387
96	5769735	288.48675000000003	1.3312928263041657	2.9786767352288095	287.5793	288.91055	1.860400000000027	3.1917000000000257	0.30146814988996573	3.317099999999982	29.78676735228809
97	5836077	291.80385	1.4257545357305557	2.8019408416664078	290.771	292.19675	1.8756999999999948	3.3014499999999884	0.2992354534165188	3.341850000000022	28.019408416664092
98	5902914	295.14570000000003	1.4892643700924704	2.8188804243387082	294.0724	295.56170000000003	1.8786500000000501	3.36790000000002	0.29293728212789594	3.4137000000000057	28.18880424338708
99	5971188	298.55940000000004	1.5270311252223794	2.7088312570490096	297.44035	298.96735	1.8756500000000074	3.4026999999999816	0.291936708121682	3.4253999999999674	27.08831257049011
100	6039696	301.9848	1.5619958948642017	2.6863279447414428	300.843	302.40500000000003	1.8580499999999915	3.4200500000000034	0.2857918577899707	3.4990500000000107	26.863279447414417
101	6109677	305.48385	1.6449655594189188	2.6150879708136188	304.26305	305.90805	1.8555000000000064	3.5004500000000007	0.2750501966608917	3.6356999999999857	26.150879708136184
102	6182391	309.11955	1.7773494822358247	2.3388082384433737	307.76355	309.5409	1.8123499999999808	3.5896999999999935	0.2645362679223296	3.7802000000000366	23.38808238443375
103	6257995	312.89975000000004	1.959278569271928	2.139753005240003	311.35325	313.3125	5.356100000000026	7.315400000000011	0.16062063814579589	6.225849999999979	21.397530052400025
104	6382512	319.1256	1.0273813950553536	4.029551514430501	318.6686	319.696	1.8804999999999836	2.9078499999999963	0.256831723854531	3.893599999999992	40.295515144305035
105	6460384	323.0192	1.897935151275201	1.92901084851486	321.5765	323.47445	5.145250000000033	7.043200000000013	0.1652332680661922	6.052050000000008	19.290108485148608
106	6581425	329.07125	1.0377051946246065	3.9753848852813007	328.6197	329.6574	5.3960500000000025	6.433749999999975	0.14792899408284044	6.759999999999991	39.753848852812986
107	6716625	335.83125	1.290877570561925	3.5666271706795882	335.0534	336.34430000000003	5.264200000000017	6.555049999999994	0.15797663525564498	6.330050000000028	35.66627170679587
108	6843226	342.16130000000004	1.1177486815433484	3.619640128722587	341.6085	342.72625	5.004349999999988	6.122099999999989	0.13926315862770167	7.180649999999957	36.19640128722588
109	6986839	349.34195	2.0841613878886682	3.063378577448031	347.73055	349.81475	8.678299999999979	10.762450000000001	0.10382544865571995	9.631550000000004	30.633785774480327
110	7179470	358.9735	1.0971243127182126	3.9599854207167056	358.49305000000004	359.59015	7.788499999999999	8.885649999999998	0.11097054841644981	9.011400000000037	39.59985420716706
111	7359698	367.98490000000004	1.1853122877152638	3.571128322794948	367.37870000000004	368.564	7.513550000000009	8.69885000000005	0.11608065283759195	8.61469999999997	35.71128322794951
112	7531992	376.5996	1.178284965815721	3.7242476479946873	376.07750000000004	377.2558	7.94259999999997	9.120849999999962	0.10670194944461656	9.371899999999982	37.2424764799469
113	7719430	385.9715	1.3568723949754147	3.3636645181679796	385.1984	386.55525	10.555450000000008	11.912350000000004	0.08572836966072979	11.664750000000026	33.636645181679796
114	7952725	397.63625	1.1822273757014423	3.5688327339913144	397.1107	398.29295	7.124199999999973	8.306399999999996	0.11219629864410743	8.912950000000023	35.68832733991317
115	8130984	406.54920000000004	1.7047595115397591	2.6536203720025853	405.41715	407.12190000000004	10.338349999999991	12.043150000000026	0.08587413428138382	11.644949999999994	26.536203720025856
116	8363883	418.19415000000004	1.3456231414122042	3.05833720677553	417.46025000000003	418.8059	15.708199999999977	17.053799999999967	0.05878099962967977	17.012299999999982	30.583372067755302
117	8704129	435.20645	1.3483335092049094	2.7990473488189913	434.51410000000004	435.86245	16.628949999999975	17.977300000000014	0.054534101537043626	18.33715000000001	27.99047348818992
118	9070872	453.5436	1.7292281579909847	1.6393364003495758	452.49135	454.22060000000005	19.050200000000018	20.77940000000001	0.04874660297110544	20.514250000000004	16.39336400349577
119	9481157	474.05785000000003	1.5438384947847577	1.354801766896708	473.27075	474.81460000000004					13.54801766896708
0	59134	2.9567	1.6335276025423622	1.0669119624034984	2.483	4.1165	1.4385500000000002	3.0721000000000003	0.33214866974457763	3.0107000000000004	10.669119624034993
1	119348	5.9674000000000005	0.9449933852726842	3.710194973325919	5.5551	6.500100000000001	1.7086500000000004	2.65365	0.3856759935977786	2.5928499999999994	37.10194973325921
2	171205	8.56025	0.9309800133674814	4.369493366381619	8.20875	9.139750000000001	1.7508	2.681800000000001	0.3692898556076664	2.7079000000000004	43.694933663816194
3	225363	11.26815	0.9375279268936954	4.359328913920173	10.890550000000001	11.828050000000001	1.7654499999999995	2.7029999999999994	0.37180249851278996	2.6896000000000004	43.59328913920176
4	279155	13.95775	0.9360958985992766	4.364643199023014	13.5935	14.5296	1.7818500000000004	2.71795	0.36729596709028134	2.7226	43.646431990230134
5	333607	16.68035	0.9358144896270475	4.360773558579176	16.31145	17.2473	1.7794500000000006	2.715250000000001	0.3683241252302026	2.715	43.60773558579177
6	387907	19.39535	0.9328441495957727	4.344709286662216	19.0267	19.95955	1.7942999999999998	2.727149999999998	0.3663003663003662	2.7300000000000004	43.44709286662214
7	442507	22.12535	0.9327788832343271	4.33591904101938	21.7539	22.68665	1.7896500000000017	2.722450000000002	0.3673701805624438	2.7220499999999994	43.35919041019385
8	496948	24.8474	0.9435364609374199	4.330114927175629	24.47635	25.41985	1.7719000000000023	2.7154500000000006	0.3658313517468448	2.7334999999999994	43.30114927175628
9	551618	27.5809	0.9199193170322688	4.277874332269931	27.191750000000003	28.11165	1.793800000000001	2.7136999999999993	0.3709336399718088	2.6959000000000017	42.778743322699356
10	605536	30.2768	0.9140947626036825	4.292575579253047	29.905450000000002	30.819550000000003	1.787199999999995	2.7012999999999963	0.3702469547187978	2.700899999999997	42.925755792530495
11	659554	32.9777	0.9139126917228976	4.328388577791507	32.60675	33.520700000000005	1.77975	2.693650000000005	0.37126415444588823	2.6935000000000002	43.283885777915074
12	713424	35.6712	0.911393626941985	4.304282397558602	35.3004	36.211800000000004	1.786200000000001	2.6975499999999997	0.37089236703508577	2.6962000000000046	43.042823975586
13	767348	38.3674	0.9182347619720095	4.2922148765130075	37.99795	38.9162	1.8025999999999982	2.7208499999999987	0.3653835613935733	2.736849999999997	42.92214876513009
14	822085	41.10425	0.9202957922575298	4.2595885305177035	40.71885	41.6391	1.7935000000000016	2.713799999999999	0.3691126531817507	2.7092000000000027	42.59588530517701
15	876269	43.81345	0.9260263754854386	4.2259366256294015	43.43265	44.358650000000004	1.795899999999996	2.7219499999999996	0.36662939267841094	2.727550000000001	42.25936625629405
16	930820	46.541000000000004	0.9067528309338552	4.223085134482282	46.1546	47.061350000000004	1.8033500000000018	2.710100000000004	0.36855489625179716	2.7132999999999967	42.23085134482282
17	985086	49.2543	0.929166759278148	4.202706095018861	48.864650000000005	49.79385	1.8217499999999944	2.7508999999999943	0.3637157197934093	2.7494000000000014	42.02706095018863
18	1040074	52.0037	0.9235371070368332	4.177029920073487	51.61555	52.539100000000005	1.8085499999999968	2.732050000000001	0.36531014831592007	2.737400000000001	41.77029920073491
19	1094822	54.7411	0.9219313320432907	4.165101471628901	54.3476	55.26955	1.8072500000000034	2.729150000000004	0.3669657437478207	2.725050000000003	41.65101471628899
20	1149323	57.466150000000006	0.9239719807062997	4.142320898112985	57.076800000000006	58.000750000000004	1.8004999999999995	2.724499999999999	0.36763354288445343	2.720099999999995	41.42320898112988
21	1203725	60.18625	0.9185053908654024	4.1399799966503394	59.80125	60.719750000000005	1.793050000000001	2.7115500000000026	0.3690785952868658	2.709450000000004	41.39979996650344
22	1257914	62.895700000000005	0.913996703673713	4.175524701908721	62.512800000000006	63.4268	1.7939500000000095	2.707950000000004	0.3679514304111864	2.7177499999999952	41.75524701908719
23	1312269	65.61345	0.9191895301270648	4.126041199499355	65.22075000000001	66.13995	1.8181500000000028	2.737349999999992	0.3645643456069984	2.743000000000009	41.260411994993575
24	1367129	68.35645000000001	0.9198000381593243	4.110964626014471	67.95815	68.87795	1.821550000000002	2.741349999999997	0.3650234527568404	2.739549999999994	41.10964626014475
25	1421920	71.096	0.9162781152445125	4.103873176859253	70.69945	71.61575	1.8042999999999978	2.720550000000003	0.36581796897863683	2.7335999999999956	41.03873176859252
26	1476592	73.8296	0.9137547135908856	4.052365547165245	73.42005	74.3338	1.8089999999999975	2.722750000000005	0.36766733459565676	2.719850000000008	40.52365547165243
27	1530989	76.54945000000001	0.9238807070270764	4.043198960909173	76.14280000000001	77.06665000000001	1.8151999999999902	2.7390999999999934	0.36416605972323446	2.745999999999995	40.43198960909172
28	1585909	79.29545	0.9183151167448843	3.979933996957108	78.8819	79.8002	1.8140999999999963	2.73245	0.36687150325598394	2.725750000000005	39.799339969571065
29	1640424	82.02120000000001	0.9322720829094179	4.012044587215911	81.6143	82.5466	1.8227999999999867	2.755049999999997	0.36207614461321275	2.7618499999999955	40.12044587215912
30	1695661	84.78305	0.9176488217042061	3.963626345853342	84.3694	85.28705000000001	1.8157999999999959	2.733450000000005	0.36549039673982486	2.736050000000006	39.63626345853344
31	1750382	87.51910000000001	0.9199918611728819	3.9621386444283644	87.10285	88.0228	1.8174999999999955	2.737499999999997	0.3655371568519948	2.7356999999999942	39.621386444283644
32	1805096	90.2548	0.9186741044186988	3.949401560007857	89.8403	90.759	1.8033000000000072	2.7219500000000068	0.3677619844436682	2.719149999999999	39.49401560007861
33	1859479	92.97395	0.9200900240477989	3.986410265411955	92.56230000000001	93.4824	1.8083999999999918	2.728499999999997	0.3661193182858285	2.731350000000006	39.86410265411959
34	1914106	95.70530000000001	0.9098864687179682	3.946070871223867	95.29075	96.20065000000001	1.8061499999999882	2.7160499999999956	0.3679243547526626	2.717950000000002	39.46070871223871
35	1968465	98.42325000000001	0.9292405968473293	3.9273466900602614	98.0068	98.93605000000001	1.8101999999999947	2.739450000000005	0.3633324855575349	2.752299999999991	39.2734669006026
36	2023511	101.17555	0.9353535036629416	3.8621901516800037	100.74625	101.6816	1.825649999999996	2.7609999999999957	0.36204992668488956	2.762050000000002	38.62190151680002
37	2078752	103.9376	0.930509766583203	3.886565511205937	103.5073	104.43780000000001	1.8344499999999897	2.764949999999999	0.3610629693818606	2.769599999999997	38.865655112059414
38	2134144	106.7072	0.9414812162592077	3.849937922270854	106.2722	107.2137	1.8541500000000042	2.7956000000000074	0.35878300803673957	2.7871999999999986	38.499379222708534
39	2189888	109.4944	0.9360357617931208	3.899867310807629	109.0678	110.00385	1.8108000000000004	2.7467999999999932	0.3601981089599274	2.7762500000000045	38.9986731080763
40	2245413	112.27065	0.9401200133837061	3.762059078523727	111.8146	112.75475	1.8310500000000047	2.7711500000000058	0.36173560744451927	2.7644499999999965	37.620590785237304
41	2300702	115.0351	0.9521136571081356	3.818270115630277	114.58575	115.53790000000001	1.8255000000000052	2.7776000000000067	0.35856430850872945	2.7889000000000124	38.1827011563028
42	2356480	117.82400000000001	0.9477514439902036	3.7670307661279665	117.36335000000001	118.31110000000001	1.8050499999999943	2.7527999999999935	0.3625881542450016	2.757949999999994	37.67030766127969
43	2411639	120.58195	0.9563905914764619	3.7481817173355267	120.1162	121.07260000000001	1.7995499999999964	2.7559499999999986	0.36203026573021596	2.762199999999993	37.481817173355275
44	2466883	123.34415	0.9656541193247773	3.692765376869012	122.87215	123.8378	1.824450000000013	2.7901000000000096	0.3605552550928413	2.7735000000000127	36.92765376869012
45	2522353	126.11765000000001	0.9323248807149707	3.762058943745494	125.66220000000001	126.59455000000001	1.817149999999998	2.749449999999996	0.3619647446338751	2.762699999999981	37.62058943745493
46	2577607	128.88035	0.9288305391332135	3.7297528137445752	128.41165	129.34050000000002	1.8136499999999955	2.742500000000007	0.3672420124862266	2.723000000000013	37.297528137445774
47	2632067	131.60335	0.9496524434178603	3.743280617654264	131.15415000000002	132.1038	1.7997499999999889	2.74939999999998	0.3591115580054945	2.784649999999999	37.43280617654264
48	2687760	134.388	0.963139843157609	3.621584381671859	133.9036	134.86675	1.8154499999999985	2.7786000000000115	0.36071782847867073	2.772250000000014	36.215843816718625
49	2743205	137.16025000000002	0.9613801447770093	3.663276271284623	136.6822	137.64360000000002	1.7941999999999894	2.755599999999987	0.3582239257760025	2.791550000000001	36.63276271284627
50	2799036	139.95180000000002	0.9682150092210389	3.573878403342569	139.43775	140.406	1.8425499999999886	2.810750000000013	0.3582495924910893	2.7913499999999942	35.7387840334257
51	2854863	142.74315	0.9626732109560167	3.648078798162274	142.2485	143.21120000000002	1.830600000000004	2.7932500000000005	0.3548930884571036	2.8177499999999895	36.48078798162275
52	2911218	145.5609	0.9745882784168236	3.554714481076953	145.04175	146.01635000000002	1.802899999999994	2.7774499999999875	0.359434250489729	2.7821500000000015	35.547144810769524
53	2966861	148.34305	0.9817625207245816	3.5129003476703495	147.8192	148.80100000000002	1.818550000000016	2.8003000000000213	0.35602392480774825	2.808799999999991	35.129003476703495
54	3023037	151.15185	0.9807031401879853	3.516169127924183	150.61955	151.60025000000002	1.8070000000000164	2.787700000000001	0.3579354284487073	2.7938000000000045	35.161691279241836
55	3078913	153.94565	0.9979051014276222	3.4864520305594944	153.40720000000002	154.40515000000002	1.810149999999993	2.80804999999998	0.3553092078381219	2.8144499999999937	34.86452030559495
56	3135202	156.7601	1.0009718216372887	3.483717152505971	156.2153	157.21625	1.8003500000000088	2.8013500000000136	0.3550379890648271	2.8166000000000224	34.837171525059716
57	3191534	159.57670000000002	1.0028364135917043	3.4784109642195524	159.01665	160.0195	1.8057000000000016	2.8085499999999968	0.3576090260518189	2.7963499999999897	34.78410964219553
58	3247461	162.37305	0.9970033411871643	3.39628624394042	161.82515	162.82215000000002	1.7895999999999788	2.786599999999993	0.35684336360554664	2.80234999999999	33.96286243940422
59	3303508	165.1754	1.001019214190822	3.433711760004325	164.61180000000002	165.61280000000002	1.8039499999999862	2.805000000000007	0.3559352197899964	2.809500000000014	34.33711760004325
60	3359698	167.9849	0.9764558420822258	3.4324735217564886	167.41675	168.3932	1.7931499999999971	2.769599999999997	0.3612977816316216	2.767799999999994	34.32473521756489
61	3415054	170.7527	1.0067499470207142	3.435245548957848	170.18635	171.19310000000002	1.7910499999999843	2.797799999999995	0.3523670254937535	2.8379500000000064	34.35245548957848
62	3471813	173.59065	1.0222433858771576	3.320789488340946	172.98420000000002	174.00645	1.812749999999994	2.835000000000008	0.3552460967335108	2.8149500000000103	33.20789488340948
63	3528112	176.40560000000002	1.0227162180898712	3.3528000600996855	175.8192	176.8419	1.8079999999999927	2.8307000000000073	0.3510188321603456	2.8488499999999988	33.52800060099686
64	3585089	179.25445000000002	1.0394549578967038	3.228136621684879	178.64985000000001	179.6893	1.7835000000000036	2.8229499999999916	0.3516792685071243	2.8434999999999775	32.28136621684879
65	3641959	182.09795	1.0600050589842955	3.247694813402383	181.4728	182.5328	1.794150000000002	2.854150000000004	0.3507479700461215	2.851050000000015	32.47694813402383
66	3698980	184.949	1.0626265239580301	3.1987239224627046	184.32695	185.3896	1.8000499999999988	2.862650000000002	0.3478805378233116	2.8745499999999993	31.987239224627054
67	3756471	187.82355	1.0580871129807086	3.1990780449080987	187.1896	188.2477	1.773149999999987	2.8311999999999955	0.3491254407708707	2.864299999999986	31.990780449080987
68	3813757	190.68785	1.0917766854047544	3.082956134107949	190.0208	191.11260000000001	1.7668000000000177	2.858550000000008	0.3499991250021852	2.8571500000000185	30.82956134107948
69	3870900	193.54500000000002	1.0978055927356007	3.1552376293345326	192.87935000000002	193.97715000000002	1.7490499999999827	2.8468499999999892	0.34710772488241914	2.8809499999999844	31.552376293345326
70	3928519	196.42595	1.1156690491769463	2.9914793724218285	195.72625000000002	196.8419	1.7568499999999858	2.8725499999999897	0.3461465238235318	2.8889500000000226	29.9147937242183
71	3986298	199.31490000000002	1.1381838618167677	3.0358981342701767	198.59875	199.73695	1.7110500000000002	2.849250000000012	0.3381577167590964	2.9572000000000003	30.35898134270177
72	4045442	202.27210000000002	1.2296356046302477	2.762685237873246	201.44805000000002	202.67770000000002	1.7709499999999991	3.0005999999999915	0.34651235316539125	2.8858999999999924	27.62685237873246
73	4103160	205.15800000000002	1.132974629594083	3.1115068686719987	204.4486	205.5816	1.7060499999999763	2.8389999999999986	0.3344257909169969	2.9901999999999873	31.115068686719994
74	4162964	208.1482	1.2439073577322999	2.6612012255521087	207.2876	208.53150000000002	1.7449499999999887	2.9888500000000136	0.34763866437225044	2.876550000000009	26.612012255521076
75	4220495	211.02475	1.172486575118825	3.0161131046081415	210.2765	211.44895	1.735900000000015	2.9084000000000003	0.3311971119611834	3.019350000000003	30.161131046081405
76	4280882	214.04410000000001	1.2566653370648624	2.6848241118936294	213.1849	214.44155	1.7364000000000033	2.993050000000011	0.3396220007132075	2.944449999999989	26.848241118936304
77	4339771	216.98855	1.1892596227550414	2.971784243994758	216.17795	217.3672	1.6936500000000194	2.882949999999994	0.3331778503365076	3.0014000000000185	29.717842439947603
78	4399799	219.98995000000002	1.3368861997846049	2.4494919741638235	219.06085000000002	220.39775	1.7144999999999868	3.051349999999985	0.33875338753387557	2.951999999999998	24.494919741638256
79	4458839	222.94195000000002	1.2337660770345946	2.9180940136213565	222.11225000000002	223.346	1.669399999999996	2.9031999999999982	0.3286122703821781	3.0430999999999813	29.180940136213565
80	4519701	225.98505	1.395122521973448	2.17193314006974	225.0154	226.41055	1.7095999999999947	3.1047000000000082	0.33998572059973337	2.9413000000000125	21.7193314006974
81	4578527	228.92635	1.2297622544236482	3.032056291389111	228.1201	229.34990000000002	1.650100000000009	2.8798500000000047	0.3258443441567962	3.068950000000001	30.32056291389111
82	4639906	231.99530000000001	1.4325287799336948	1.9417482994275836	231.0	232.4325	1.710550000000012	3.143100000000004	0.3404023555842999	2.9377000000000066	19.417482994275847
83	4698660	234.93300000000002	1.2044023449292407	3.2152046615707377	234.1431	235.34750000000003	1.6336000000000013	2.837999999999994	0.3385870761313036	2.9534500000000037	32.152046615707384
84	4757729	237.88645000000002	1.4974637198521756	1.7423899804713923	236.9811	238.47855	1.6646499999999946	3.1621000000000095	0.32556852403509906	3.071549999999974	17.344202866607247
85	4819160	240.958	1.2219068433240057	3.234324775582163	240.1432	241.3651	1.6590999999999951	2.8810000000000002	0.3339009649737886	2.9949000000000012	32.34324775582165
86	4879058	243.9529	1.4961944328392391	1.814414460989708	243.0242	244.52040000000002	1.658850000000001	3.1550499999999886	0.3160656152217188	3.1639000000000124	17.642429901220382
87	4942336	247.1168	1.335788292830391	3.0202032734915925	246.17925000000002	247.51505	1.678699999999992	3.014499999999998	0.31928480204342224	3.132000000000005	30.202032734915946
88	5004976	250.24880000000002	1.5108921531051398	1.888359036511563	249.1937	250.7046	1.6676999999999964	3.1785500000000013	0.3201998046781185	3.1230500000000063	18.580026757954617
89	5067437	253.37185000000002	1.3712193864381872	2.869492493851574	252.37225	253.7435	1.6521999999999935	3.0234000000000094	0.3302673514209783	3.0278499999999724	28.694924938515754
90	5127994	256.3997	1.576879436579533	1.763014927784985	255.3957	256.97255	1.6580999999999904	3.234999999999985	0.3096071085792088	3.2299000000000433	17.082442346062457
91	5192592	259.62960000000004	1.3938541987783741	3.003541802306163	258.6307	260.02455000000003	1.658299999999997	3.0521499999999833	0.3203228854685528	3.121849999999995	30.035418023061645
92	5255029	262.75145000000003	1.652590106569929	1.5890617794704394	261.68285000000003	263.33545000000004	1.6263500000000022	3.278950000000009	0.3114149136602176	3.211149999999975	15.890617794704404
93	5319252	265.9626	1.4034616290291306	3.026829821092459	264.96180000000004	266.36525	1.6263000000000147	3.0297500000000355	0.31356809131102853	3.1890999999999967	30.26829821092459
94	5383034	269.1517	1.706321648356691	1.5806310455126003	267.99150000000003	269.69785	1.6266999999999712	3.33299999999997	0.30633031597971994	3.2644500000000107	15.030012741745026
95	5448323	272.41615	1.484988517898787	2.8896113643190553	271.3245	272.8095	1.6414499999999634	3.1263999999999896	0.30893756371837333	3.2368999999999915	28.896113643190567
96	5513061	275.65305	1.7514774200475776	1.4619232601762686	274.45095000000003	276.2024	1.605799999999988	3.3573000000000093	0.3061427543663591	3.2664500000000203	14.158544535864984
97	5578390	278.9195	1.482988184264023	2.925804847561306	277.8082	279.2912	1.6025000000000205	3.0855000000000246	0.3144456323501653	3.1802000000000135	29.258048475613066
98	5641994	282.09970000000004	1.9155725865858142	1.1936589590052673	280.8937	282.8093	1.5351499999999874	3.4506999999999834	0.2928643598717286	3.414549999999963	11.446447579129874
99	5710285	285.51425	1.5661894141932484	2.789112651383501	284.34445	285.91065000000003	5.177000000000021	6.743200000000002	0.14683748761058707	6.810249999999996	27.891126513835
100	5846490	292.3245	1.6295319879681338	2.9718181407119566	291.08765	292.71715	5.2275000000000205	6.857050000000015	0.15138784809743336	6.605549999999994	29.71818140711957
101	5978601	298.93005	1.425373382357508	3.167924032308136	297.94465	299.37005	5.318300000000022	6.743650000000002	0.14802972436865303	6.755400000000009	31.679240323081373
102	6113709	305.68545	1.4772005669295323	3.0522502591180256	304.68835	306.16555	5.195249999999987	6.672449999999969	0.15241346725396632	6.56110000000001	30.522502591180274
103	6244931	312.24655	1.3733220679437277	3.1125397222075115	311.36075	312.7341	5.260499999999979	6.633800000000008	0.15139128591758316	6.605399999999975	31.125397222075115
104	6377039	318.85195	1.3295611871001312	3.060276810739989	317.99455	319.3241	9.318900000000042	10.648450000000025	0.08883203638560201	11.257200000000012	30.464224494959602
105	6602183	330.10915	1.9610199758836069	1.3171036391336681	328.64305	330.60405000000003	9.443849999999998	11.404899999999998	0.09631266945010264	10.382850000000019	13.171036391336676
106	6809840	340.492	1.0358845727951267	3.7167537617590014	340.04795	341.08385000000004	9.24875000000003	10.28465	0.0967019790060004	10.341049999999996	37.16753761758999
107	7016661	350.83305	1.0917266192690935	3.4306621945232045	350.3326	351.4243	9.852700000000027	10.944450000000018	0.09076016173460807	11.018050000000017	34.30662194523204
108	7237022	361.85110000000003	1.2072102874276696	3.352883527543561	361.27700000000004	362.48425000000003	11.04325	12.25045	0.08078784304537878	12.37809999999996	33.52883527543563
109	7484584	374.2292	1.3046012492465788	3.125763449831556	373.52745000000004	374.83205000000004	9.911000000000001	11.215599999999995	0.08794339962799903	11.37095000000005	31.25763449831556
110	7712003	385.60015000000004	1.4929427996649873	2.6183080575127633	384.74305000000004	386.23600000000005	11.208000000000027	12.70089999999999	0.07678810705797882	13.022850000000005	26.106991007535456
111	7972460	398.62300000000005	1.8459890033575708	1.897686328022015	397.44395000000003	399.28995000000003	13.005549999999971	14.851499999999987	0.06872049313825884	14.551699999999983	18.90679535251379
112	8263494	413.17470000000003	1.6475883305685595	2.111436383994331	412.29545	413.94305					21.0186471035295
0	63414	3.1707	1.4456567028633944	1.213959405090046	2.7349	4.1806	1.4814499999999997	2.9271	0.350262697022767	2.8550000000000004	12.13959405090047
1	120514	6.0257000000000005	0.9150240553110205	4.168790763002079	5.662	6.577050000000001	1.8000500000000006	2.7150500000000006	0.37199613124023506	2.6882	41.6879076300208
2	174278	8.7139	0.9104229287436509	4.5935425950008195	8.3771	9.2875	1.8742	2.784649999999999	0.35913090321422164	2.7844999999999995	45.93542595000821
3	229968	11.4984	0.9046051592507822	4.624196345286379	11.161750000000001	12.06635	1.8825000000000003	2.7871000000000006	0.3585000358500035	2.7894000000000005	46.241963452863786
4	285756	14.2878	0.9176784659934988	4.610544072415877	13.94885	14.8665	1.88415	2.80185	0.3565253043834784	2.804850000000002	46.10544072415876
5	341853	17.092650000000003	0.9140004225393117	4.59550774330463	16.75065	17.66465	1.8963999999999999	2.8104000000000013	0.35767937620716794	2.7958	45.95507743304631
6	397769	19.888450000000002	0.9095278690660081	4.586735187190058	19.56105	20.4706	1.922500000000003	2.8320000000000007	0.35323207347227137	2.8309999999999995	45.867351871900624
7	454389	22.719450000000002	0.913078906003025	4.588077567689382	22.393050000000002	23.306150000000002	1.9124000000000017	2.82545	0.3540574989378274	2.8244000000000007	45.88077567689386
8	510877	25.543850000000003	0.9134562121288299	4.5827316148080754	25.21855	26.132	1.9046999999999983	2.8181999999999974	0.3528830545557202	2.8338	45.82731614808076
9	567553	28.377650000000003	0.9171892164014164	4.563869878435334	28.03675	28.9539	1.9266000000000005	2.8438000000000017	0.35177205171049175	2.8427499999999988	45.63869878435334
10	624408	31.2204	0.9171233816193359	4.551517880048124	30.8805	31.79765	1.9425999999999988	2.8597	0.3515988959794663	2.8441500000000026	45.515178800481216
11	681291	34.064550000000004	0.9049356386505591	4.537666010821489	33.74025	34.64515	1.9375500000000017	2.842500000000001	0.3497053732230597	2.8595499999999987	45.37666010821489
12	738482	36.9241	0.9114332717624435	4.52748454954741	36.582750000000004	37.494150000000005	1.9444499999999962	2.8558999999999983	0.349546463463656	2.8608499999999992	45.274845495474096
13	795699	39.78495	0.9052723282625841	4.507446375901729	39.43865	40.343900000000005	1.93365	2.838950000000004	0.35285815102328827	2.834000000000003	45.07446375901729
14	852379	42.618950000000005	0.9098983420650592	4.50095850386618	42.277550000000005	43.187450000000005	1.9342999999999932	2.8441999999999936	0.35068031982045195	2.8515999999999977	45.009585038661825
15	909411	45.47055	0.9044865147831094	4.481294243194775	45.1218	46.0263	1.9392500000000013	2.843750000000007	0.35211887533231195	2.8399500000000018	44.81294243194776
16	966210	48.310500000000005	0.8955103296128976	4.471982081966431	47.96555	48.861050000000006	1.9640999999999948	2.8595999999999933	0.3521250748265784	2.8399	44.71982081966429
17	1023008	51.150400000000005	0.8910185702902964	4.4962910653704995	50.82515	51.71615	1.9403000000000006	2.8313500000000005	0.35347554832894496	2.829049999999995	44.962910653705016
18	1079589	53.97945	0.9004911478979862	4.473580396395299	53.6565	54.557	1.9548500000000004	2.8553500000000014	0.34993788602523057	2.8576499999999996	44.735803963952975
19	1136742	56.8371	0.8908439333375661	4.502196400939177	56.51185	57.40265	1.9610500000000002	2.8519000000000005	0.34890009245852394	2.8661500000000046	45.02196400939178
20	1194065	59.703250000000004	0.8842836497576442	4.497256390043795	59.3637	60.248000000000005	1.963549999999998	2.8477999999999994	0.3507664246378342	2.8508999999999958	44.97256390043796
21	1251083	62.55415	0.9076045851883362	4.441452287855007	62.21155	63.119150000000005	1.9642000000000053	2.8718000000000075	0.3496259002866934	2.860199999999999	44.41452287855009
22	1308287	65.41435	0.8863718522544485	4.433981588019023	65.08330000000001	65.9697	1.9689500000000066	2.8552999999999997	0.34862033502414075	2.86845000000001	44.33981588019026
23	1365656	68.28280000000001	0.8894281829619665	4.420063665751911	67.93860000000001	68.82805	1.994100000000003	2.883499999999998	0.3472463365511507	2.879799999999989	44.20063665751912
24	1423252	71.1626	0.8916528048444889	4.428884559247102	70.82215000000001	71.7138	1.983699999999999	2.8753499999999974	0.34829249603817286	2.87115	44.288845592471034
25	1480675	74.03375	0.8897131383909263	4.393435425082657	73.69745	74.58720000000001	1.9903499999999923	2.880049999999997	0.3471860570079499	2.8803000000000054	43.934354250826615
26	1538281	76.91405	0.8954952006892068	4.383148849723902	76.57755	77.47305	1.985050000000001	2.8805499999999995	0.34724030765491204	2.8798500000000047	43.831488497239036
27	1595878	79.79390000000001	0.9000269437897486	4.344975797220549	79.4581	80.35810000000001	2.0078499999999906	2.907899999999998	0.34308259713526057	2.914749999999998	43.449757972205504
28	1654173	82.70865	0.8840588601688971	4.36170648168757	82.366	83.25005	2.013850000000005	2.897900000000007	0.3439499208915187	2.9073999999999955	43.61706481687568
29	1712321	85.61605	0.8827813428255031	4.350190522548367	85.2639	86.14665000000001	2.0049999999999955	2.8877999999999986	0.3454291093110406	2.8949500000000086	43.501905225483654
30	1770220	88.51100000000001	0.8898735418047408	4.3166321185279415	88.15165	89.04155	2.0028000000000077	2.8926500000000033	0.3464703334776972	2.8862499999999898	43.166321185279415
31	1827945	91.39725	0.8867908700681641	4.290640940706517	91.04435000000001	91.93115	2.0005000000000024	2.887299999999996	0.3462603878116337	2.8880000000000052	42.906409407065205
32	1885705	94.28525	0.8880503363038763	4.284369122460305	93.93165	94.81970000000001	2.021249999999995	2.9093000000000018	0.34400908183976137	2.906899999999993	42.843691224603035
33	1943843	97.19215	0.8886421319713235	4.274368285141335	96.84095	97.7296	2.0079000000000065	2.896550000000005	0.3427533375606238	2.9175500000000056	42.74368285141337
34	2002194	100.1097	0.9024452940606047	4.247381260334883	99.73745000000001	100.63990000000001	2.019199999999998	2.9216499999999996	0.344020916471721	2.906800000000004	42.47381260334882
35	2060330	103.01650000000001	0.8892338013336878	4.220160314896809	102.65910000000001	103.54835	2.018799999999999	2.9080499999999887	0.3423719528896193	2.9208	42.201603148968076
36	2118746	105.93730000000001	0.8901728472319199	4.21330442965143	105.5672	106.45735	2.021249999999995	2.911450000000002	0.3448989446092295	2.8994	42.13304429651428
37	2176734	108.83670000000001	0.8932539761776803	4.202637998229839	108.4786	109.37185000000001	2.022999999999996	2.916250000000005	0.34117466436942406	2.931049999999999	42.02637998229841
38	2235355	111.76775	0.8934818738619797	4.178162277534504	111.3949	112.28835000000001	2.0232499999999902	2.9167499999999933	0.3441333861004524	2.905850000000001	41.781622775345035
39	2293472	114.67360000000001	0.9084571487323149	4.158943534274755	114.31165	115.2201	2.0122500000000088	2.9207000000000107	0.33966814422309355	2.9440500000000043	41.58943534274759
40	2352353	117.61765000000001	0.8895810254925397	4.140719275055673	117.23230000000001	118.12190000000001	2.0018499999999904	2.89139999999999	0.34772932749148083	2.875799999999998	41.407192750556746
41	2409869	120.49345000000001	0.8906598568153568	4.1147855025649775	120.1237	121.01440000000001	2.010850000000005	2.901500000000013	0.34304140509759584	2.9150999999999954	41.14785502564976
42	2468171	123.40855	0.894177648486686	4.114773002062719	123.02525	123.91940000000001	2.006149999999991	2.900349999999989	0.3434596692483379	2.9115500000000054	41.14773002062718
43	2526402	126.32010000000001	0.8958251191174146	4.076998703697399	125.9256	126.82140000000001	1.9992000000000019	2.895050000000012	0.34608662548235863	2.8894499999999965	40.769987036974
44	2584191	129.20955	0.8895010640761349	4.052867194731931	128.82065	129.71015	2.003150000000005	2.8926500000000033	0.3446018126055329	2.901900000000012	40.52867194731934
45	2642229	132.11145000000002	0.896561451776838	4.04143076555809	131.71325000000002	132.60985	1.9867500000000007	2.8832999999999913	0.34847455264579563	2.8696499999999787	40.41430765558093
46	2699622	134.9811	0.8924719855830773	4.070546062185954	134.59655	135.48905000000002	1.9995000000000118	2.8919500000000085	0.344441574097992	2.903250000000014	40.705460621859565
47	2757687	137.88435	0.9004771591449157	4.067730206587335	137.48850000000002	138.389	2.005950000000013	2.9063999999999908	0.34482164100619034	2.9000499999999936	40.67730206587338
48	2815688	140.7844	0.8977797067537439	4.037372954780366	140.3949	141.2927	1.9890000000000043	2.8867500000000064	0.3436485162975298	2.909950000000009	40.373729547803705
49	2873887	143.69435000000001	0.9044651497180342	3.9938221126118663	143.28165	144.18615	2.002299999999991	2.906749999999988	0.34529790576820124	2.8960500000000025	39.938221126118684
50	2931808	146.59040000000002	0.9122472246421501	3.9788910611698327	146.1884	147.10065	2.0011499999999955	2.9133999999999958	0.34035022037677015	2.938149999999979	39.78891061169831
51	2990571	149.52855	0.9316035267723026	3.9323403482056207	149.1018	150.0334	1.989750000000015	2.921350000000018	0.34209671074012377	2.923150000000021	39.32340348205622
52	3049034	152.45170000000002	0.9418558237841353	3.93389254909885	152.02315000000002	152.96505000000002	2.001550000000009	2.943399999999997	0.33988172116103765	2.9421999999999855	39.33892549098849
53	3107878	155.3939	0.9368224218517077	3.929619784170683	154.9666	155.9034	2.0181499999999915	2.9549499999999966	0.3374160677531445	2.963700000000017	39.29619784170684
54	3167152	158.35760000000002	0.9295295752676205	3.924909458573893	157.9215	158.85105000000001	2.0024999999999977	2.931999999999988	0.33941450997030215	2.946249999999992	39.249094585738916
55	3226077	161.30385	0.9436496490471531	3.8647219235897268	160.8535	161.79715000000002	2.0026499999999885	2.946300000000008	0.33754134881522885	2.962600000000009	38.64721923589725
56	3285329	164.26645000000002	0.9451401095062262	3.852025550862983	163.7998	164.74495000000002	1.9899999999999807	2.935149999999993	0.3416175591425415	2.9272499999999866	38.520255508629816
57	3343874	167.1937	0.9590797708479455	3.8350480810822347	166.735	167.69405	1.975200000000001	2.9343000000000075	0.3387247014988577	2.9522499999999923	38.35048081082233
58	3402919	170.14595	0.9678397201150191	3.795982644804461	169.66925	170.6371	1.9749499999999784	2.9427499999999895	0.3385297652296055	2.9539500000000203	37.959826448044595
59	3461998	173.09990000000002	0.973475469288067	3.7618878517639445	172.612	173.5855	1.9832499999999982	2.956700000000012	0.3373477718179694	2.96429999999998	37.61887851763949
60	3521284	176.0642	0.9808236813389697	3.73471927341388	175.56875	176.54955	1.9699500000000114	2.950800000000015	0.3384266544833046	2.9548500000000217	37.3471927341388
61	3580381	179.01905000000002	0.9851592976991786	3.7070251839383914	178.51950000000002	179.5047	1.9805000000000064	2.9656499999999824	0.3353060505976834	2.9823499999999967	37.07025183938394
62	3640028	182.00140000000002	0.9985784966250184	3.689829225863228	181.48520000000002	182.48375000000001	1.9723500000000058	2.970950000000016	0.3360271509938022	2.975949999999983	36.89829225863227
63	3699547	184.97735	1.0012767511073732	3.6597055057915497	184.45615	185.4574	1.988900000000001	2.9901999999999873	0.3336837012196145	2.996849999999995	36.59705505791552
64	3759484	187.9742	1.0027943814485567	3.6201322629771155	187.4463	188.44910000000002	1.9814499999999953	2.984199999999987	0.33347784039750406	2.9987000000000137	36.20132262977118
65	3819458	190.9729	1.0201669378336287	3.5945036595999014	190.4305	191.4507	1.965250000000026	2.985400000000027	0.33361134278565446	2.9975000000000023	35.945036595999
66	3879408	193.9704	1.0260114630392287	3.5723178183325004	193.41595	194.44195000000002	1.9419499999999914	2.9679499999999734	0.33306687982947036	3.0023999999999944	35.723178183325004
67	3939456	196.9728	1.0359959910359466	3.5186118173598295	196.38385	197.41985	1.949450000000013	2.9854500000000144	0.33550291887539313	2.9806000000000097	35.18611817359829
68	3999068	199.95340000000002	1.0425186896082248	3.514493093414803	199.36935	200.41185000000002	1.961199999999991	3.0037499999999966	0.33038737920211525	3.0267499999999927	35.144930934148036
69	4059603	202.98015	1.0469367608653848	3.4767582060246056	202.37310000000002	203.42000000000002	1.9436000000000035	2.990550000000013	0.33296152629563525	3.0033500000000117	34.76758206024605
70	4119670	205.98350000000002	1.0614090002593353	3.4168824302969867	205.36365	206.42505	1.9471499999999935	3.0085499999999854	0.3324744410273474	3.0077499999999873	34.16882430296987
71	4179825	208.99125	1.0595867913295982	3.4298400280751444	208.37215	209.43175000000002	1.9219500000000096	2.981500000000011	0.3308519437551687	3.022500000000008	34.29840028075144
72	4240275	212.01375000000002	1.0969280952081084	3.3365166316679264	211.35365000000002	212.4506	1.9431000000000154	3.040050000000008	0.32902313032606223	3.0392999999999972	33.36516631667928
73	4301061	215.05305	1.0954323244981934	3.3471124699453725	214.39375	215.4892	1.9578499999999792	3.053299999999979	0.3276862076875173	3.051700000000011	33.471124699453725
74	4362095	218.10475000000002	1.0906473852949217	3.3463975222811797	217.447	218.53765	1.9347500000000082	3.025400000000019	0.3261738180276287	3.0658499999999833	33.46397522281181
75	4423412	221.1706	1.1161337463040837	3.2718311580862753	220.47245	221.58855	1.9238500000000158	3.039999999999992	0.32676001110984043	3.0603499999999997	32.718311580862775
76	4484619	224.23095	1.1377629859550857	3.2344024755472915	223.5124	224.6502	1.912399999999991	3.050150000000002	0.32386041616063477	3.0877499999999998	32.34402475547294
77	4546374	227.3187	1.165178620879585	3.1175129104771955	226.56255000000002	227.72775000000001	1.9256500000000187	3.0908000000000015	0.32386041616063477	3.0877499999999998	31.175129104771976
78	4608129	230.40645	1.1711033494123724	3.1474514153806012	229.6534	230.8245	1.9054500000000019	3.0765499999999975	0.3232479958624247	3.0936000000000092	31.47451415380601
79	4670001	233.50005000000002	1.1761888239900582	3.1358414702208037	232.72990000000001	233.9061	1.916499999999985	3.092649999999992	0.32091396296652985	3.1160999999999888	31.358414702208027
80	4732323	236.61615	1.1784655915536453	3.0576348720324162	235.82255	237.00105000000002	1.9262500000000102	3.1047000000000082	0.32142971939185566	3.1110999999999933	30.57634872032416
81	4794545	239.72725	1.1994477327313275	3.028325314600078	238.92725000000002	240.1267	1.898050000000012	3.0974999999999966	0.3168768616515594	3.1558000000000277	30.283253146000796
82	4857661	242.88305000000003	1.247648655421287	2.893732011734496	242.0248	243.27245000000002	1.8902500000000089	3.137900000000002	0.3205898853891166	3.119249999999994	28.93732011734496
83	4920046	246.00230000000002	1.247904444188485	2.9040027937879493	245.16265	246.41060000000002	1.8628000000000213	3.1107000000000085	0.3178538507994035	3.1460999999999895	29.040027937879486
84	4982968	249.1484	1.288205575760873	2.7379878215546576	248.27335000000002	249.56155	1.8486499999999921	3.1368499999999813	0.31375502008032224	3.18719999999999	27.379878215546597
85	5046712	252.3356	1.3178082773189062	2.608745375694877	251.4102	252.728	1.8388500000000079	3.1566500000000133	0.31014483763917755	3.2242999999999995	26.087453756948776
86	5111198	255.5599	1.4055721908744425	2.4084369637076826	254.5669	255.97245	1.8510000000000275	3.25660000000002	0.3033244358165503	3.2967999999999904	24.084369637076826
87	5177134	258.8567	1.411124248251738	2.4919047625658663	257.82345000000004	259.2346	1.850500000000011	3.261599999999987	0.3011050555538826	3.3211000000000013	24.919047625658653
88	5243556	262.1778	1.4824564850755038	2.2768394704963697	261.0851	262.56755000000004	1.850400000000036	3.3328500000000076	0.29746411839071657	3.3617500000000287	22.768394704963704
89	5310791	265.53955	1.4778422276338563	2.5808069861425267	264.41795	265.89575	1.8191499999999792	3.2969999999999686	0.29586236482788136	3.379950000000008	25.808069861425288
90	5378390	268.9195	1.6563911616707687	1.9024162092841657	267.71495	269.37135	1.8091000000000008	3.46550000000002	0.30516646830846117	3.276900000000012	19.02416209284165
91	5443928	272.19640000000004	1.4119305732454175	3.011735888087731	271.1804	272.59235	1.8088999999999942	3.220799999999997	0.29376771786548517	3.404049999999984	30.117358880877315
92	5512009	275.60045	1.7015245408756658	1.673367983114435	274.4012	276.10275	1.8012499999999818	3.502749999999992	0.29855202268995573	3.3494999999999773	16.73367983114436
93	5578999	278.94995	1.4174602405382322	3.022442001968688	277.90395	279.32145	1.7583499999999503	3.175799999999981	0.28492869659367565	3.509650000000022	30.224420019686878
94	5649192	282.4596	1.9418857374019922	1.3265168743404434	281.07975	283.02165	1.686749999999961	3.628600000000006	0.2947809040930359	3.392349999999965	13.265168743404445
95	5717039	285.85195	1.4871480033640285	2.7880604318271764	284.70835	286.19550000000004	5.514399999999966	7.001550000000009	0.15175888548274474	6.589400000000012	27.88060431827177
96	5848827	292.44135	1.2270915806982667	3.571816668712934	291.7099	292.937	5.426199999999994	6.6533000000000015	0.1485641277057236	6.731100000000025	35.71816668712938
97	5983449	299.17245	1.2681300179963932	3.3317848859431294	298.3632	299.63135	5.151299999999992	6.419399999999996	0.1578693946498069	6.334349999999972	33.31784885943131
98	6110136	305.5068	1.207627334641712	3.529446166723787	304.78265	305.99025	5.078550000000007	6.286200000000008	0.15733660593473567	6.355800000000045	35.29446166723787
99	6237252	311.86260000000004	1.2636118672845886	3.3938920142587428	311.06885	312.33245	4.919800000000009	6.1834499999999935	0.16199447598836908	6.173049999999989	33.93892014258745
100	6360713	318.03565000000003	1.292775069817342	3.315211256302881	317.25225	318.54505	4.932799999999986	6.225549999999998	0.15667964496392436	6.382450000000006	33.15211256302881
101	6488362	324.41810000000004	1.4293931648259983	3.07024199430413	323.4778	324.9072	4.832500000000039	6.261900000000026	0.157690154615197	6.341549999999984	30.702419943041313
102	6615193	330.75965	1.522255440150155	2.95999430396477	329.73975	331.262	4.868400000000008	6.390649999999994	0.1561365570327808	6.404650000000004	29.599943039647698
103	6743286	337.1643	1.555537332262099	2.904710449776548	336.1304	337.68595	8.258050000000026	9.813600000000008	0.10584306648532231	9.447949999999992	29.047104497765503
104	6932245	346.61225	1.2193637993129436	3.307187522703469	345.94395000000003	347.1633	7.734950000000026	8.95429999999999	0.11210008295406165	8.920599999999979	33.07187522703471
105	7110657	355.53285	1.2398107059399133	3.310934882194804	354.89825	356.1381	7.061249999999973	8.301049999999975	0.1197267834800984	8.352350000000001	33.10934882194806
106	7277704	363.8852	1.3117722558743787	3.1186447596837468	363.19935000000004	364.5111	7.345400000000041	8.657200000000046	0.11560493170638664	8.650149999999996	31.18644759683749
107	7450707	372.53535	1.3164491955991835	3.119602100246457	371.85650000000004	373.17295	7.220250000000021	8.536699999999996	0.11602206739721874	8.619050000000016	31.19602100246458
108	7623088	381.1544	1.3822754277574365	2.8789345919928984	380.39320000000004	381.7755	6.950850000000003	8.333100000000002	0.1191234893652503	8.394650000000013	28.789345919928977
109	7790981	389.54905	1.4413148522517645	2.5819305734197364	388.72635	390.16765000000004	6.995699999999999	8.43705	0.11506221989540862	8.690949999999987	25.819305734197375
110	7964800	398.24	1.8521266462423374	1.6536626237681595	397.16335000000004	399.01550000000003	6.798349999999971	8.650449999999978	0.11541413476908532	8.664449999999988	16.5366262376816
111	8138089	406.90445	1.854496721939184	1.3785465407889532	405.81385	407.66835000000003	6.854949999999974	8.709450000000004	0.11798435527449036	8.475700000000018	13.78546540788954
112	8307603	415.38015	1.9377422450587154	1.0707394933530807	414.5233	416.46105	6.611699999999985	8.549449999999979	0.11732131963020337	8.523599999999988	10.707394933530802
113	8478075	423.90375	1.818177183505986	1.147381638525852	423.07275000000004	424.89090000000004					11.47381638525852
0	59256	2.9628	1.5195156632786502	1.446837397011075	2.5889	4.1084000000000005	1.5245999999999995	3.0441499999999997	0.33173547413292637	3.0144500000000005	14.468373970110758
1	119545	5.977250000000001	1.01422579685534	4.093159544736061	5.633	6.6472500000000005	1.7324499999999992	2.74665	0.37072736709423904	2.697399999999999	40.93159544736065
2	173493	8.67465	0.9657550381931331	4.509079139874039	8.37965	9.3454	1.7765000000000004	2.7422500000000003	0.36418595334777926	2.745850000000001	45.09079139874038
3	228410	11.4205	0.9888799731110965	4.512699529346591	11.12195	12.110800000000001	1.8059499999999993	2.7948500000000003	0.35844863431070334	2.7897999999999996	45.12699529346594
4	284206	14.2103	0.994456875159833	4.522491486372971	13.9168	14.91125	1.8012999999999995	2.7958	0.3587057895114426	2.7878000000000007	45.22491486372969
5	339962	16.9981	0.9900827511978744	4.5050869286514725	16.71255	17.702650000000002	1.8196499999999993	2.8096999999999994	0.3557895860388168	2.810649999999999	45.050869286514725
6	396175	19.80875	0.9796761009532784	4.509566884718311	19.5223	20.50195	1.8210000000000015	2.8007000000000026	0.35676061362825534	2.803000000000001	45.09566884718313
7	452235	22.61175	0.9773914051762491	4.500765862759522	22.323	23.30035	1.8184000000000005	2.7958	0.3562712649411261	2.8068500000000007	45.00765862759521
8	508372	25.4186	0.9901955638278829	4.4913578998723125	25.1188	26.109	1.8318500000000029	2.822050000000001	0.35383826053111145	2.8261499999999984	44.91357899872317
9	564895	28.24475	0.9927807547782664	4.48683774308914	27.940800000000003	28.933600000000002	1.8182500000000026	2.811	0.356049277219967	2.808600000000002	44.868377430891385
10	621067	31.053350000000002	0.9745823736680846	4.456599921132735	30.751800000000003	31.7264	1.8450000000000024	2.8195499999999996	0.35427700919348803	2.822650000000003	44.56599921132738
11	677520	33.876000000000005	0.9644773683062348	4.467033436480122	33.571400000000004	34.53585	1.832099999999997	2.796599999999998	0.3579354284487082	2.7937999999999974	44.67033436480122
12	733396	36.6698	0.9777393311290362	4.433895812356873	36.368	37.3457	1.8233999999999995	2.80115	0.35587188612099613	2.8100000000000023	44.338958123568716
13	789596	39.479800000000004	0.9749957015172113	4.42059160852012	39.1691	40.1441	1.8327999999999989	2.8078000000000003	0.3566143037997254	2.80415	44.2059160852012
14	845679	42.283950000000004	0.9812614035697073	4.412140349936131	41.9769	42.95815	1.8279999999999959	2.8092499999999987	0.3576409999642365	2.7960999999999956	44.12140349936133
15	901601	45.08005	0.9705348542642431	4.408604122350553	44.78615	45.7567	1.8308000000000035	2.8013500000000064	0.3551451655864333	2.8157500000000013	44.08604122350556
16	957916	47.8958	0.9599913435990515	4.424215733032376	47.58755	48.5475	1.8335000000000008	2.7934999999999945	0.3584036700535808	2.790150000000004	44.24215733032375
17	1013719	50.685950000000005	0.9563664882258979	4.421208744804034	50.381	51.3374	1.8506	2.8069500000000005	0.3565825131935538	2.804399999999994	44.21208744804033
18	1069807	53.49035	0.9706448410607177	4.399434537658529	53.18795	54.1586	1.8424499999999995	2.8130999999999986	0.35474830607683766	2.8189000000000064	43.99434537658533
19	1126185	56.309250000000006	0.9815226536084433	4.379967096007789	56.00105	56.982600000000005	1.8571999999999989	2.838700000000003	0.3535630314494316	2.8283500000000004	43.799670960077904
20	1182752	59.137600000000006	0.9735539788128343	4.385447552715881	58.83975	59.81335	1.8527500000000003	2.8263000000000034	0.3526901440739241	2.8353499999999983	43.85447552715879
21	1239459	61.972950000000004	0.9771185688380501	4.373565940311565	61.666050000000006	62.643150000000006	1.8688999999999965	2.8459999999999965	0.3510188321603464	2.8488499999999917	43.73565940311567
22	1296436	64.8218	0.9712055980889825	4.374014278382347	64.51205	65.4833	1.8590000000000089	2.830200000000005	0.35311357898267903	2.831950000000006	43.74014278382349
23	1353075	67.65375	0.9942735489003012	4.357579035242466	67.34225	68.33655	1.8607999999999976	2.8550499999999914	0.34972983370346333	2.8593500000000063	43.57579035242468
24	1410262	70.51310000000001	0.9800277031198145	4.334925831966501	70.1973	71.17735	1.8802500000000038	2.8602500000000077	0.3496136768870404	2.860299999999995	43.34925831966502
25	1467468	73.3734	0.9736783782472718	4.336528820708935	73.05760000000001	74.03125	1.8940500000000071	2.867750000000001	0.3483531604340483	2.8706499999999977	43.365288207089364
26	1524881	76.24405	0.9556779032099527	4.326243568733361	75.92535000000001	76.881	1.8952000000000027	2.8508999999999958	0.35088950489490794	2.849900000000005	43.26243568733362
27	1581879	79.09395	0.9559987345878151	4.319822062379238	78.7762	79.7322	1.8807000000000045	2.8367000000000075	0.35153091714416246	2.844700000000003	43.19822062379241
28	1638773	81.93865000000001	0.9591266112048877	4.268674116025203	81.61290000000001	82.57205	1.8915000000000077	2.8506	0.35053895364122334	2.8527500000000003	42.686741160252026
29	1695828	84.79140000000001	0.9640236960371491	4.276646156226114	84.46355	85.42755000000001	1.8733499999999879	2.837399999999988	0.35231116121758826	2.838399999999993	42.766461562261135
30	1752596	87.6298	0.9626741085982067	4.227530975891206	87.30095	88.26360000000001	1.870049999999992	2.8327500000000043	0.35326950930865064	2.8307000000000073	42.27530975891207
31	1809210	90.46050000000001	0.9628509333114722	4.233543162185377	90.1337	91.09655000000001	1.8888999999999925	2.8517999999999972	0.34941821866592226	2.8618999999999915	42.3354316218538
32	1866448	93.3224	0.9806676441872609	4.214594511698728	92.98545	93.96610000000001	1.8719999999999999	2.8526500000000112	0.35182774513598036	2.8423000000000087	42.145945116987264
33	1923294	96.16470000000001	0.9737387922457303	4.227751520671184	95.83815	96.81190000000001	1.8742000000000019	2.8479499999999973	0.3503854239663631	2.853999999999999	42.277515206711854
34	1980374	99.01870000000001	0.947553563670395	4.1998990264557605	98.68610000000001	99.63365	1.8697500000000105	2.817300000000003	0.35457220863028893	2.820299999999989	41.99899026455762
35	2036780	101.839	0.9634066087895772	4.243856078081635	101.50335000000001	102.46675	1.8748999999999967	2.8382999999999896	0.3525657975919743	2.83635000000001	42.438560780816374
36	2093507	104.67535000000001	0.9567373227528996	4.191796853842938	104.3417	105.2984	1.8811500000000052	2.8379000000000048	0.3510989396812032	2.8481999999999914	41.917968538429385
37	2150471	107.52355	0.9638397414013278	4.196115112803753	107.17960000000001	108.14345	1.8972499999999997	2.8610999999999933	0.34886966229416705	2.8663999999999987	41.96115112803754
38	2207799	110.38995	0.9731382812113036	4.130644268232182	110.0407	111.0138	1.8846500000000077	2.8578000000000117	0.3499317633061543	2.8577000000000083	41.306442682321816
39	2264953	113.24765000000001	0.9755125767091756	4.138234105009808	112.89845000000001	113.87400000000001	1.8793500000000023	2.854849999999999	0.3492961682210351	2.8628999999999962	41.38234105009812
40	2322211	116.11055	0.9890741256274982	4.091840572410881	115.75330000000001	116.7424	1.8897500000000065	2.8787999999999982	0.34803793613503886	2.8732499999999987	40.918405724108794
41	2379676	118.9838	0.9903936890505488	4.080043828382571	118.63215000000001	119.62255	1.8956000000000017	2.8859999999999957	0.34563207465652707	2.893250000000009	40.80043828382575
42	2437541	121.87705000000001	0.9867839001338696	4.055671399456131	121.5181	122.5049	1.8981500000000011	2.884900000000002	0.34681880451558167	2.883349999999993	40.55671399456134
43	2495208	124.7604	0.9992314870565432	4.0702173061192894	124.403	125.40225000000001	1.8954499999999967	2.8946499999999986	0.3433004909197011	2.9129000000000076	40.70217306119293
44	2553466	127.67330000000001	0.9811405747972429	4.011972714558304	127.2977	128.27880000000002	1.884149999999977	2.8652999999999906	0.34890009245852394	2.8661500000000046	40.119727145583056
45	2610789	130.53945000000002	0.9725442329523154	4.050125725225016	130.16295	131.1355	1.8899000000000115	2.862450000000024	0.34864464394665867	2.868249999999989	40.501257252250134
46	2668154	133.4077	0.9684579494111241	3.996287564484497	133.02540000000002	133.99385	1.8828000000000031	2.851249999999993	0.3490218662199187	2.86515	39.96287564484501
47	2725457	136.27285	1.011482279997901	3.98173306056443	135.87665	136.88815	1.8735499999999945	2.884999999999991	0.3456918157462614	2.8927500000000066	39.817330605644344
48	2783312	139.1656	0.9799255779142958	3.9548038301925885	138.76170000000002	139.7416	1.8743499999999926	2.854299999999995	0.35065572620800933	2.8517999999999972	39.54803830192587
49	2840348	142.0174	0.9984335101597012	3.9400354416735226	141.616	142.61445	1.89609999999999	2.8945500000000095	0.34435261707989023	2.9039999999999964	39.40035441673523
50	2898428	144.9214	1.0172479683645304	3.918615256237551	144.5105	145.52775	1.8681500000000142	2.885400000000004	0.3462903644706073	2.887750000000011	39.186152562375554
51	2956183	147.80915000000002	1.0205220232557273	3.9119125335998177	147.39595	148.41645	1.8840999999999894	2.904599999999988	0.34366623135610813	2.90979999999999	39.11912533599819
52	3014379	150.71895	0.9969420764438809	3.8594179269467617	150.3005	151.29745	1.8678500000000042	2.864750000000015	0.3492534707063659	2.8632499999999936	38.59417926946762
53	3071644	153.5822	1.0225898142443504	3.858503991623664	153.16525000000001	154.18785	1.8719499999999982	2.894549999999981	0.34416299559471114	2.905600000000021	38.585039916236674
54	3129756	156.48780000000002	1.0214552798539633	3.7891509046783582	156.05985	157.0813	1.8601500000000044	2.88160000000002	0.34828643076065907	2.8711999999999875	37.891509046783625
55	3187180	159.359	1.0074145786285866	3.828541390627322	158.94140000000002	159.94885000000002	1.8676499999999976	2.8750499999999874	0.34491084054771715	2.899300000000011	38.285413906273234
56	3245166	162.25830000000002	0.9972065188709647	3.754399613572822	161.81645	162.81365	1.8722000000000207	2.869400000000013	0.3505266663161413	2.8528499999999894	37.543996135728264
57	3302223	165.11115	1.0217395298656076	3.78419255624474	164.6859	165.70765	1.8562499999999886	2.877999999999986	0.3472764841728749	2.8795499999999947	37.841925562447415
58	3359814	167.9907	1.001324205803359	3.788474826333335	167.56385	168.5652	1.8700000000000045	2.8713000000000193	0.3482743008393422	2.871299999999991	37.88474826333336
59	3417240	170.862	1.0212921344615287	3.8267896254548788	170.4352	171.4565	1.8824999999999932	2.9037999999999897	0.3434596692483379	2.9115500000000054	38.26789625454878
60	3475471	173.77355	0.9995743186279666	3.7663813845940624	173.339	174.33855	1.8552999999999997	2.8548999999999864	0.3490523229432085	2.8649000000000058	37.66381384594066
61	3532769	176.63845	1.041492948054732	3.7551217346211487	176.19385	177.23535	1.8771999999999878	2.918700000000001	0.3400955668542866	2.940349999999995	37.55121734621149
62	3591576	179.5788	1.0090733596834123	3.6908085431820155	179.11255	180.12165000000002	1.8631000000000029	2.872150000000005	0.3463923239461017	2.886899999999997	36.908085431820155
63	3649314	182.4657	1.0543224418040364	3.679418319247141	181.9847	183.03900000000002	1.8634999999999877	2.9177999999999997	0.34318267613850706	2.9139000000000124	36.794183192471436
64	3707592	185.3796	1.076893464884069	3.6347315509062526	184.90255000000002	185.97945	1.8465000000000202	2.923400000000015	0.33997416196369223	2.9413999999999874	36.34731550906254
65	3766420	188.321	1.050032789631351	3.6464300789246806	187.82595	188.87595000000002	1.865099999999984	2.915149999999983	0.34134352812670415	2.929600000000022	36.46430078924681
66	3825012	191.25060000000002	1.071231051260885	3.607886983559716	190.74105	191.81230000000002	1.852550000000008	2.9237500000000125	0.3414192799467402	2.928949999999986	36.078869835597146
67	3883591	194.17955	1.0882796668990515	3.6005223051265673	193.6648	194.75310000000002	1.858000000000004	2.946249999999992	0.337672423981494	2.9614500000000135	36.00522305126566
68	3942820	197.14100000000002	1.0746868608971591	3.5169502640602097	196.61110000000002	197.6858	1.8447500000000048	2.919450000000012	0.34138431339080016	2.929249999999996	35.16950264060212
69	4001405	200.07025000000002	1.100674734243378	3.5740732339268817	199.53050000000002	200.6312	1.860749999999996	2.9613999999999976	0.3358635050715402	2.9773999999999883	35.74073233926886
70	4060953	203.04765	1.1131775085475528	3.5254714811256918	202.49190000000002	203.60510000000002	1.8287500000000136	2.941900000000004	0.3405356625972642	2.936550000000011	35.25471481125693
71	4119684	205.98420000000002	1.112573427389469	3.4986333029012577	205.43385	206.5464	1.8493500000000154	2.9619500000000016	0.33491300634660154	2.9858499999999992	34.98633302901259
72	4179401	208.97005000000001	1.1085719323815546	3.4618990609100493	208.39575000000002	209.50435000000002	1.8272000000000048	2.9357499999999845	0.3387591253239404	2.9519499999999823	34.61899060910049
73	4238440	211.922	1.143574529442331	3.466190738779595	211.33155000000002	212.4751	1.8233000000000175	2.9669000000000096	0.33291718684976834	3.003750000000025	34.66190738779597
74	4298515	214.92575000000002	1.1522129344271963	3.363071479494277	214.29845	215.45065000000002	1.8415500000000122	2.9937500000000057	0.33678538351435683	2.969249999999988	33.63071479494276
75	4357900	217.895	1.1527670792863238	3.388927075889651	217.29215000000002	218.44495	1.8059499999999957	2.9586999999999932	0.33271227042853485	3.005599999999987	33.88927075889652
76	4418012	220.9006	1.1801439357193186	3.3066478699681703	220.2509	221.431	1.8325000000000102	3.012650000000008	0.33158697526361025	3.0158000000000125	33.066478699681724
77	4478328	223.9164	1.1926188512390945	3.351552179696334	223.26355	224.45615	1.8229000000000042	3.015500000000003	0.33052934274240126	3.0254500000000064	33.51552179696336
78	4538837	226.94185000000002	1.1856060888865962	3.268751993866914	226.27900000000002	227.46460000000002	1.7903499999999894	2.975949999999983	0.3320438962030777	3.011650000000003	32.68751993866916
79	4599070	229.95350000000002	1.226388739376003	3.2294647738787567	229.25500000000002	230.4814	1.8038999999999987	3.030300000000011	0.3288283844661471	3.0411	32.29464773878759
80	4659892	232.99460000000002	1.2358630035115405	3.216175952546724	232.28525000000002	233.52115	1.7968500000000063	3.0327000000000055	0.3258124949091816	3.0692499999999825	32.16175952546726
81	4721277	236.06385	1.2546063394822646	3.162809923111155	235.31795000000002	236.57255	1.7809000000000026	3.0354999999999848	0.3261153143751614	3.066400000000016	31.62809923111155
82	4782605	239.13025000000002	1.2804758220746648	3.1179284867308468	238.35345	239.63395	1.7862499999999955	3.0666999999999973	0.3268935307770258	3.059100000000001	31.179284867308457
83	4843787	242.18935000000002	1.2987994512982202	3.096690032952136	241.42020000000002	242.71900000000002	1.7644500000000107	3.0632500000000107	0.32423844495241866	3.084149999999994	30.966900329521362
84	4905470	245.2735	1.3057544678839856	3.0727583228992152	244.48340000000002	245.78915	1.7583500000000072	3.0640999999999963	0.3236612561293344	3.0896500000000064	30.727583228992145
85	4967263	248.36315000000002	1.3000412228001281	3.0038358472307323	247.54755	248.84755	1.7548999999999921	3.054949999999991	0.32186941757729093	3.1068499999999806	30.038358472307312
86	5029400	251.47	1.3507221142728814	2.9700312174684704	250.60250000000002	251.9532	1.7550500000000113	3.1058000000000163	0.3199488081906878	3.1255000000000166	29.700312174684704
87	5091910	254.59550000000002	1.3685461804128252	2.9760679787183264	253.7083	255.07685	1.7514500000000055	3.1200000000000045	0.3165759149043956	3.158799999999985	29.760679787183285
88	5155086	257.7543	1.3804451629161836	2.8611227309197	256.82825	258.2087	1.7342499999999745	3.1146999999999707	0.32045632981365085	3.120550000000037	28.611227309196998
89	5217497	260.87485000000004	1.408038007950876	2.8384436677315676	259.94295	261.351	1.7153500000000008	3.1233500000000163	0.3153877692623126	3.170699999999954	28.38443667731568
90	5280911	264.04555	1.4566997043407057	2.734409161642123	263.06635	264.52305	1.7312000000000012	3.1879000000000133	0.3144752979653417	3.179900000000032	27.344091616421252
91	5344509	267.22545	1.4690128437464127	2.6808149103087615	266.25425	267.72325	1.6881500000000074	3.157199999999989	0.3068943822983337	3.258449999999982	26.808149103087604
92	5409678	270.4839	1.5270196653664112	2.527918318213942	269.41145	270.93845	1.6979499999999916	3.2249499999999784	0.300928364002947	3.3230500000000234	25.279183182139427
93	5476139	273.80695000000003	1.616791339950217	2.3687547475431927	272.63640000000004	274.2532	1.6830499999999802	3.299849999999992	0.2949330501976046	3.3906000000000067	23.687547475431945
94	5543951	277.19755000000004	1.6799372267996893	2.37273401530107	275.93625000000003	277.6162	1.694250000000011	3.3742000000000303	0.28978367648550335	3.4508500000000026	23.727340153010694
95	5612968	280.64840000000004	1.759402618736215	2.3408448205209815	279.3104	281.0698	1.6880500000000325	3.4474500000000035	0.29179615120876967	3.4270499999999515	23.408448205209808
96	5681509	284.07545	1.812744854309736	2.2079170550206086	282.7579	284.57065	1.6725999999999885	3.4853499999999826	0.28339048374755454	3.5287000000000153	22.079170550206094
97	5752083	287.60415	1.823557296130201	2.1866862240082447	286.2432	288.0668	1.6903500000000236	3.513900000000035	0.283250010621873	3.53045000000003	21.86686224008244
98	5822692	291.13460000000003	1.8826095226366073	2.015217245172572	289.75715	291.63975	1.6095000000000255	3.4920999999999935	0.27539484736240655	3.631149999999991	20.15217245172571
99	5895315	294.76575	2.050850295390189	1.7221434034290422	293.24920000000003	295.30005	1.6637499999999932	3.7145999999999617	0.2612159602951762	3.8282499999999686	17.221434034290432
100	5971880	298.594	2.0535164691272194	2.2072335036951287	296.96385000000004	299.01735	5.1682500000000005	7.221750000000043	0.16003072589937226	6.248800000000016	22.072335036951284
101	6096856	304.8428	1.2794975470377132	3.7480294999136916	304.18555000000003	305.46505	1.669150000000002	2.9486499999999864	0.24693796918214156	4.049599999999998	37.48029499913691
102	6177848	308.8924	2.334009102170309	1.0227792353964809	307.13425	309.46825	1.5663999999999874	3.9003999999999905	0.28067811833389616	3.562799999999981	10.227792353964805
103	6249104	312.4552	1.8497213690701408	2.52763084281942	311.0346	312.8843	7.5511000000000195	9.400800000000004	0.11911001000524081	8.395600000000002	25.276308428194213
104	6417016	320.8508	1.152388287660107	4.072284479122175	320.4354	321.5878	5.0099500000000035	6.1623500000000035	0.13757618281123127	7.268700000000024	40.72284479122173
105	6562390	328.1195	2.072646264480427	2.6739517320481063	326.5978	328.67045	7.618449999999996	9.691100000000006	0.11438244915700159	8.742599999999982	26.73951732048107
106	6737242	336.8621	1.2826558631480207	3.7411157308313463	336.28885	337.57155	13.154600000000016	14.437250000000006	0.06926574843372811	14.437150000000031	37.41115730831346
107	7025985	351.29925000000003	1.2620151994992048	3.668329061376994	350.72610000000003	351.98815	9.471299999999985	10.733299999999986	0.091301271370204	10.95274999999998	36.68329061376996
108	7245040	362.252	1.4630470222489909	3.3757305838817935	361.4594	362.92245	11.90179999999998	13.36484999999999	0.07462435962971373	13.400450000000037	33.75730583881795
109	7513049	375.65245000000004	1.4905058860927356	3.1739218642873226	374.8243	376.3148	7.209300000000042	8.699800000000039	0.11048624998618975	9.050899999999956	31.739218642873226
110	7694067	384.70335	1.960346315873135	2.292692606491258	383.52410000000003	385.48445000000004	16.88250000000005	18.84285	0.05355612682090824	18.672000000000025	22.926926064912585
111	8067507	403.37535	1.7742148054789753	2.4841419187847436	402.36690000000004	404.14115000000004					24.841419187847457
0	60234	3.0117000000000003	1.3433037910083978	1.7228727705186788	2.5696000000000003	3.9129	1.5896500000000002	2.9329500000000004	0.3583587170757929	2.7904999999999998	17.2287277051868
1	116044	5.8022	0.9922358871299927	4.6637117379302495	5.50255	6.494800000000001	1.8602499999999997	2.8525	0.3520197131039337	2.8407500000000008	46.6371173793025
2	172859	8.64295	0.9915556090216749	4.862280760571103	8.35505	9.3466	1.8575499999999998	2.8491	0.35174730473627747	2.84295	48.62280760571106
3	229718	11.4859	1.0076022847792834	4.8757546973907395	11.20415	12.21175	1.8718500000000002	2.8794500000000003	0.3478563353335072	2.8747500000000006	48.75754697390744
4	287213	14.360650000000001	0.997321722405043	4.860377952773106	14.0836	15.080900000000002	1.8893000000000004	2.8866500000000013	0.3465003465003464	2.886000000000001	48.60377952773108
5	344933	17.246650000000002	1.0009188148662187	4.868849120826567	16.970200000000002	17.97115	1.8887500000000017	2.8896499999999996	0.3455663833022325	2.893799999999999	48.68849120826569
6	402809	20.14045	0.9981045210229205	4.835535998790128	19.8599	20.858	1.9143499999999989	2.9124499999999998	0.34368985427550164	2.909600000000001	48.35535998790127
7	461001	23.050050000000002	1.0099807377181336	4.839602935471881	22.7723	23.782300000000003	1.9092500000000001	2.9192	0.34226648868809284	2.9216999999999973	48.39602935471885
8	519435	25.97175	0.9878552385318646	4.8377767463161945	25.6915	26.679350000000003	1.904449999999997	2.8922999999999988	0.34500603760565784	2.898500000000002	48.377767463161945
9	577405	28.870250000000002	0.9916357234800468	4.823254302051794	28.5838	29.57545	1.9154499999999999	2.9070500000000017	0.3450060376056583	2.8984999999999985	48.23254302051798
10	635375	31.76875	0.9822720317164262	4.827491421456557	31.490850000000002	32.473150000000004	1.9238999999999962	2.9061499999999967	0.34300022295014454	2.9154500000000034	48.274914214565605
11	693684	34.684200000000004	0.9969673270982283	4.808781752391631	34.39705	35.394	1.923950000000005	2.920950000000005	0.3423250718882652	2.921199999999999	48.08781752391634
12	752108	37.6054	0.982487127308501	4.791687602454907	37.31795	38.300450000000005	1.9305999999999983	2.9131	0.3442933379239113	2.9044999999999987	47.91687602454911
13	810198	40.5099	0.9796558160504734	4.786601608406002	40.231100000000005	41.210750000000004	1.9384999999999977	2.918199999999999	0.3427885851401145	2.917250000000003	47.866016084060014
14	868543	43.427150000000005	0.9828171950683638	4.782029838087254	43.14925	44.1321	1.9592000000000027	2.942	0.34002618201601514	2.940950000000001	47.82029838087257
15	927362	46.368100000000005	0.9748304630587867	4.785998821833012	46.091300000000004	47.0661	1.9445500000000067	2.919400000000003	0.3420265070542969	2.9237499999999987	47.859988218330145
16	985837	49.291850000000004	0.9829761734298489	4.765509743884756	49.010650000000005	49.99365	1.9496499999999983	2.9325999999999937	0.3410757529247247	2.931899999999999	47.65509743884759
17	1044475	52.22375	0.9711431368666876	4.7454528786417	51.9433	52.91445	1.9691000000000045	2.940250000000006	0.3401939105290013	2.939500000000002	47.45452878641704
18	1103265	55.163250000000005	0.9740027174254298	4.742981302075485	54.88355	55.85755	1.954349999999998	2.9283499999999947	0.3414309370572071	2.928849999999997	47.42981302075488
19	1161842	58.0921	0.9697386559056933	4.709849500378233	57.81185	58.781600000000005	1.9614499999999992	2.9311500000000024	0.3410350413504984	2.9322500000000034	47.09849500378236
20	1220487	61.024350000000005	0.9653946635067114	4.709589240078039	60.743	61.708400000000005	1.9557000000000002	2.9211000000000027	0.3416467372736591	2.9269999999999996	47.095892400780414
21	1279027	63.951350000000005	0.9634016692341771	4.685844423965001	63.66415000000001	64.62755	1.97205000000001	2.935450000000003	0.34022863364180733	2.9391999999999996	46.858444239650055
22	1337811	66.89055	0.9665398667506874	4.671922905896935	66.59955000000001	67.5661	1.9725499999999982	2.9390999999999963	0.3412503412503422	2.9303999999999917	46.71922905896934
23	1396419	69.82095	0.9623145929500345	4.662894890206296	69.5387	70.501	1.9821500000000043	2.944500000000005	0.33902902088418724	2.9496000000000038	46.628948902063
24	1455411	72.77055	0.9485141231363873	4.674111032950364	72.48315000000001	73.4317	1.9714000000000027	2.9198999999999984	0.342366092062242	2.9208500000000015	46.741110329503684
25	1513828	75.6914	0.95619200037641	4.641537969468246	75.40305000000001	76.35925	1.963949999999997	2.9201499999999925	0.3416233943700466	2.927199999999999	46.4153796946825
26	1572372	78.6186	0.9526076300962014	4.623427747567291	78.3232	79.2758	1.9531499999999937	2.9057499999999976	0.3421259707824423	2.9228999999999985	46.234277475672954
27	1630830	81.5415	0.949982569562702	4.5737959900543785	81.229	82.17895	1.9790500000000009	2.9290500000000037	0.3447681434235467	2.900500000000008	45.737959900543814
28	1688840	84.44200000000001	0.9467347059022053	4.616028515035886	84.15805	85.10475000000001	1.9744499999999903	2.921199999999999	0.342366092062242	2.9208500000000015	46.16028515035888
29	1747257	87.36285000000001	0.9422685669707135	4.59245316512304	87.07925	88.0215	1.9589500000000015	2.9012500000000045	0.3423953982058489	2.920599999999993	45.92453165123038
30	1805669	90.28345	0.9472847914971295	4.565882944590022	89.9805	90.9278	1.9695999999999998	2.9168999999999983	0.34319445397762266	2.913800000000009	45.65882944590021
31	1863945	93.19725000000001	0.9414820334146032	4.532830477878875	92.89735	93.83885000000001	1.9506999999999977	2.8922000000000025	0.3455723542116634	2.8937499999999976	45.32830477878878
32	1921820	96.09100000000001	0.9527609623580123	4.538102613881236	95.78955	96.74235	1.957650000000001	2.9103999999999957	0.34530982924428955	2.895949999999999	45.38102613881237
33	1979739	98.98695000000001	0.9267335133954534	4.552072976234783	98.69995	99.6267	1.9600500000000096	2.8867500000000064	0.3446315027656674	2.9016500000000036	45.52072976234781
34	2037772	101.88860000000001	0.9225163835808635	4.560039698836263	101.58670000000001	102.5092	1.9806999999999988	2.9031999999999982	0.34609261438360966	2.889399999999995	45.60039698836262
35	2095560	104.778	0.9303212906058879	4.534710249937952	104.48995000000001	105.42025000000001	1.9638499999999937	2.8941499999999962	0.34530982924428955	2.895949999999999	45.3471024993795
36	2153479	107.67395	0.9365689397247509	4.515700941295492	107.38405	108.3206	1.9946500000000071	2.931200000000004	0.3410117819570663	2.932450000000003	45.157009412954935
37	2212128	110.60640000000001	0.9349229956306285	4.506277998108381	110.31525	111.2502	1.9742499999999978	2.909149999999997	0.34216694325161234	2.922550000000001	45.062779981083786
38	2270579	113.52895000000001	0.9393232891778694	4.489560873582114	113.2244	114.1637	1.9579499999999967	2.8972499999999997	0.3451370193967016	2.8973999999999904	44.89560873582115
39	2328527	116.42635	0.9318570701387245	4.424726453390733	116.1217	117.05355	1.98660000000001	2.918450000000007	0.3430708269722283	2.914850000000001	44.247264533907305
40	2386824	119.3412	0.943899134137528	4.4593515548998255	119.04015000000001	119.98405000000001	1.9765999999999906	2.92049999999999	0.3420265070542969	2.9237499999999987	44.593515548998255
41	2445299	122.26495	0.9370609828026966	4.407366876043113	121.9606	122.89765000000001	1.984099999999998	2.9211500000000115	0.3412270524807192	2.9306000000000125	44.07366876043116
42	2503911	125.19555000000001	0.9454028174773325	4.430212733929707	124.88180000000001	125.8272	1.9823999999999984	2.9277999999999906	0.34125034125034054	2.9304000000000063	44.302127339297066
43	2562519	128.12595000000002	0.9449710049726069	4.390602293719034	127.80955	128.75455	1.9710000000000036	2.9159500000000094	0.3431237990667032	2.9144000000000005	43.906022937190386
44	2620807	131.04035000000002	0.9419596901661018	4.382312436823817	130.7255	131.66745	1.9791000000000167	2.921050000000008	0.3414775734603632	2.928449999999998	43.82312436823821
45	2679376	133.96880000000002	0.9499838702448411	4.367208961055574	133.64655000000002	134.59655	1.9718499999999892	2.9217999999999904	0.34190956492007996	2.924749999999989	43.67208961055575
46	2737871	136.89355	0.9427479128186591	4.349941685727785	136.5684	137.51115000000001	1.97890000000001	2.9216499999999996	0.34278271004010424	2.9173000000000116	43.49941685727785
47	2796217	139.81085000000002	0.9348276568979491	4.311832634942739	139.49005	140.42485000000002	1.9825999999999908	2.9174500000000023	0.3430708269722283	2.914850000000001	43.118326349427406
48	2854514	142.72570000000002	0.943987192764599	4.329753614343559	142.40745	143.35145	1.9885500000000036	2.9325000000000045	0.340645864559205	2.9355999999999938	43.2975361434356
49	2913226	145.6613	0.942731161249918	4.29673693983667	145.34	146.28275	1.9749999999999943	2.917749999999984	0.3421376762009038	2.922799999999995	42.96736939836672
50	2971682	148.5841	0.9435158890424297	4.289542470162871	148.2577	149.20125000000002	1.9800500000000056	2.923550000000006	0.3419212555348487	2.924650000000014	42.89542470162871
51	3030175	151.50875000000002	0.9472702587960987	4.264570466855886	151.1813	152.12855000000002	1.9910500000000013	2.938350000000014	0.3396681442230968	2.944049999999976	42.64570466855888
52	3089056	154.4528	0.9548132220615634	4.24606891070318	154.11960000000002	155.07445	1.9784999999999968	2.9332999999999743	0.33982974529760424	2.942650000000014	42.46068910703183
53	3147909	157.39545	0.9520336266221013	4.244734264588487	157.05295	158.00495	1.9729499999999973	2.9250000000000114	0.34216694325161234	2.922550000000001	42.447342645884916
54	3206360	160.318	0.9635141054085457	4.198945750389022	159.9779	160.94140000000002	1.9659499999999923	2.9294500000000028	0.3411339291805967	2.9313999999999965	41.98945750389025
55	3264988	163.2494	0.9491904731895542	4.202981113416769	162.9074	163.85655	1.9738499999999988	2.9230499999999893	0.3418744978718314	2.925049999999999	42.0298111341677
56	3323489	166.17445	0.9584751753323246	4.173863421742752	165.8304	166.7889	1.974550000000022	2.933000000000021	0.3405704555129841	2.936250000000001	41.73863421742751
57	3382214	169.1107	0.9492472796192626	4.140784019350143	168.76340000000002	169.71265	1.9817000000000178	2.9309499999999957	0.33870175616860587	2.952449999999999	41.40784019350147
58	3441263	172.06315	0.9580455479145517	4.115743606791227	171.6944	172.65245000000002	1.9860500000000059	2.9440999999999917	0.33997416196369223	2.9413999999999874	41.1574360679123
59	3500091	175.00455	0.9690227445765864	4.098664057835094	174.63850000000002	175.60750000000002	1.975449999999995	2.944500000000005	0.33939723051859766	2.9464000000000112	40.986640578350986
60	3559019	177.95095	0.9709585227785865	4.075121287891797	177.58295	178.5539	1.9872500000000173	2.958200000000005	0.33713736662002947	2.966149999999999	40.751212878918
61	3618342	180.9171	0.9648785805398366	4.082821939699663	180.5412	181.50605000000002	1.98214999999999	2.94704999999999	0.338850956406823	2.9511500000000126	40.82821939699667
62	3677365	183.86825000000002	0.9514525516849245	4.049965533590374	183.4882	184.43965	1.9706000000000188	2.922050000000013	0.3405762550235015	2.9361999999999853	40.499655335903725
63	3736089	186.80445	0.957100491320016	4.0263647278474295	186.41025000000002	187.36735000000002	1.9527999999999963	2.9098999999999933	0.3439499208915187	2.9073999999999955	40.26364727847434
64	3794237	189.71185	0.9714085500304588	3.993478736289717	189.3202	190.29160000000002	1.9706999999999937	2.942149999999998	0.33746161374143646	2.963300000000004	39.93478736289721
65	3853503	192.67515	0.9722322879194981	3.965730820257697	192.2623	193.23455	1.974899999999991	2.9471499999999935	0.3413085770845417	2.9299000000000035	39.65730820257697
66	3912101	195.60505	0.97374171483994	3.967681660606722	195.20950000000002	196.1832	1.9454500000000223	2.919200000000018	0.3406168571282574	2.9358500000000163	39.67681660606723
67	3970818	198.54090000000002	0.9720076201672201	3.928359644942212	198.12865000000002	199.10065	1.9462000000000046	2.9181999999999846	0.3420382056675753	2.9236499999999808	39.28359644942215
68	4029291	201.46455	0.9762608012443874	3.919111650680698	201.04685	202.0231	1.9758000000000209	2.952050000000014	0.3384667456422411	2.954499999999996	39.19111650680702
69	4088381	204.41905	0.9811936442030827	3.911274468985887	203.99895	204.98015	1.9633999999999787	2.94459999999998	0.3389141191622033	2.9506000000000085	39.112744689858914
70	4147393	207.36965	0.9989872765062378	3.871284498105105	206.9435	207.94250000000002	1.9471499999999935	2.9461000000000013	0.33812913151532636	2.9574499999999944	38.71284498105109
71	4206542	210.3271	0.9892925718361978	3.873395962489681	209.88965000000002	210.87890000000002	1.9472499999999968	2.936550000000011	0.34070969830156006	2.935050000000018	38.733959624896855
72	4265243	213.26215000000002	0.9936526668301784	3.8137157236428436	212.8262	213.81985	1.9750499999999818	2.968699999999984	0.3363096739477727	2.9734499999999855	38.137157236428415
73	4324712	216.2356	0.9937381345415488	3.824388411114512	215.79485	216.7886	1.9540000000000077	2.947700000000026	0.3381234150464908	2.9575000000000102	38.24388411114515
74	4383862	219.19310000000002	1.0012249409541487	3.7870227433483805	218.74255000000002	219.74380000000002	1.9408500000000117	2.9420499999999947	0.3395066967695945	2.945449999999994	37.87022743348382
75	4442771	222.13855	1.0195514736769722	3.7534250459253187	221.68460000000002	222.70415	1.939850000000007	2.959399999999988	0.3361796544073142	2.9746000000000095	37.53425045925321
76	4502263	225.11315000000002	1.003613517939439	3.7288145612081323	224.64405000000002	225.64765	1.9333000000000027	2.936949999999996	0.3422957777815819	2.921449999999993	37.2881456120813
77	4560692	228.0346	1.0130767868459691	3.7282497884720556	227.58100000000002	228.59405	1.9206000000000074	2.933700000000016	0.3396912206804018	2.9438499999999976	37.28249788472054
78	4619569	230.97845	1.0393256599717309	3.7329967756560976	230.5147	231.554	1.9141500000000065	2.953499999999991	0.33466082125765506	2.988100000000003	37.32996775656096
79	4679331	233.96655	1.0251859384354205	3.6779739543376735	233.46820000000002	234.49335000000002	1.9381999999999948	2.963400000000007	0.3368591255137091	2.9686000000000092	36.77973954337678
80	4738703	236.93515000000002	1.0252638122124598	3.698173188501599	236.4316	237.45685	1.943399999999997	2.9686499999999967	0.3364737550471086	2.97199999999998	36.98173188501598
81	4798143	239.90715	1.0276702202337795	3.679057838381304	239.40025	240.42790000000002	1.9214999999999804	2.9491999999999905	0.3380376912025667	2.958250000000021	36.79057838381304
82	4857308	242.86540000000002	1.0384361537455116	3.648587650336026	242.3494	243.38785000000001	1.9105500000000006	2.9490000000000123	0.3364737550471086	2.97199999999998	36.48587650336029
83	4916748	245.8374	1.0599823934340384	3.5967949741787564	245.29845	246.35840000000002	1.9180499999999938	2.978049999999996	0.33370597166836113	2.9966500000000167	35.96794974178756
84	4976681	248.83405000000002	1.0539717802380677	3.5618950979123056	248.27645	249.33045	1.9047499999999786	2.9586999999999932	0.3366663300003389	2.9702999999999804	35.618950979123056
85	5036087	251.80435	1.074933224154776	3.5464704128325693	251.23515	252.3101	1.889899999999983	2.9647999999999968	0.33451528734862984	2.9894000000000176	35.46470412832569
86	5095875	254.79375000000002	1.1062840269647538	3.470915334244882	254.19995	255.30625	1.9092500000000143	3.0155000000000314	0.332021847037534	3.0118500000000097	34.70915334244884
87	5156112	257.8056	1.0986608278604224	3.473410236629782	257.2155	258.31415000000004	1.871599999999944	2.970299999999952	0.33486814566764517	2.986249999999984	34.73410236629783
88	5215837	260.79185	1.1204695992785971	3.435431158129173	260.18575	261.30625000000003	1.887800000000027	3.0082500000000323	0.3310710147326572	3.020500000000027	34.35431158129175
89	5276247	263.81235000000004	1.1257355715161657	3.3990852618842133	263.194	264.31975	1.856550000000027	2.9823000000000093	0.3334611601113818	2.998849999999948	33.990852618842155
90	5336224	266.8112	1.113778811968118	3.332536130353102	266.1763	267.2901	1.8815000000000168	2.9952499999999986	0.33380622548610045	2.9957500000000437	33.32536130353101
91	5396139	269.80695000000003	1.138112471521506	3.3372478766737537	269.17155	270.30965000000003	1.8576499999999783	2.995749999999987	0.331202596628359	3.019299999999987	33.37247876673753
92	5456525	272.82625	1.1542468075989747	3.2621221039606603	272.1673	273.32155	1.8703499999999735	3.0245499999999765	0.3291855948383694	3.0378000000000043	32.621221039606624
93	5517281	275.86405	1.1622480563679245	3.258659686162936	275.19190000000003	276.35415	1.851949999999988	3.0142000000000166	0.3312794010468438	3.018599999999992	32.58659686162937
94	5577653	278.88265	1.1951028562257067	3.205431202260751	278.20605	279.40115000000003	1.855099999999993	3.050200000000018	0.32625362957162585	3.0651000000000295	32.05431202260751
95	5638955	281.94775000000004	1.1826707664754241	3.14653761018851	281.25625	282.4389	1.8724500000000148	3.0550999999999817	0.32725725692967833	3.055699999999945	31.465376101885106
96	5700069	285.00345	1.2224770174724515	3.1190226181998035	284.3114	285.53385000000003	1.840949999999964	3.063449999999989	0.32056933113208763	3.119450000000029	31.19022618199805
97	5762458	288.1229	1.2333239651724697	3.022370994185515	287.3748	288.60815	1.8553499999999872	3.0886500000000296	0.32884460448215097	3.040950000000009	30.223709941855148
98	5823277	291.16385	1.238897930772649	3.0145238064042665	290.46345	291.70235	1.8229000000000042	3.061800000000005	0.3185372768248226	3.1393499999999785	30.14523806404266
99	5886064	294.3032	1.2890933871108574	2.895084538790069	293.5253	294.81440000000003	1.823599999999999	3.112699999999961	0.31507971516793465	3.173800000000029	28.950845387900703
100	5949540	297.47700000000003	1.320362753990665	2.8624195149467937	296.63795	297.9583	1.794300000000021	3.11465000000004	0.32010243277849254	3.123999999999967	28.624195149467937
101	6012020	300.601	1.3327759311502334	2.7638772990365226	299.75260000000003	301.0854	1.8050999999999817	3.1378499999999576	0.31472768187326017	3.17734999999999	27.638772990365222
102	6075567	303.77835	1.3591293495149819	2.7674287633318393	302.89045	304.2496	1.7965500000000247	3.155650000000037	0.309587938453913	3.2301000000000504	27.674287633318393
103	6140169	307.00845000000004	1.4387596384746024	2.7048435693926542	306.04615	307.48490000000004	1.8166500000000383	3.2554000000000087	0.3114052160373735	3.21124999999995	27.048435693926535
104	6204394	310.2197	1.426154502878897	2.7364692101603048	309.30150000000003	310.72765000000004	1.7796500000000037	3.2058000000000106	0.3008740390835338	3.3236500000000433	27.36469210160306
105	6270867	313.54335000000003	1.4929490790299607	2.4757819248746955	312.50735000000003	314.00030000000004	1.775100000000009	3.2680499999999597	0.3052642825526207	3.2758499999999913	24.75781924874695
106	6336384	316.8192	1.527323654723866	2.5360468607522684	315.77535	317.3027	1.804300000000012	3.331600000000037	0.2968944837004927	3.3682000000000016	25.360468607522705
107	6403748	320.1874	1.5562918670708314	2.468555413508998	319.10695000000004	320.66325	1.7699499999999944	3.326249999999959	0.29268435455782676	3.416650000000004	24.68555413508998
108	6472081	323.60405000000003	1.5950098920099438	2.4028184347615387	322.4332	324.02825	1.7429500000000075	3.337950000000035	0.2997017967122746	3.3366499999999633	24.0281843476154
109	6538814	326.9407	1.6561669683970976	2.139060091879852	325.77115000000003	327.4273	1.7375999999999863	3.3937499999999545	0.2881553733773254	3.470349999999996	21.39060091879852
110	6608221	330.41105	1.6607340014056304	2.3768869774748715	329.16495000000003	330.82570000000004	5.148500000000013	6.80925000000002	0.15964877270005945	6.263750000000017	23.76886977474873
111	6733496	336.6748	1.2600303437360096	3.59033183437424	335.97415	337.23420000000004	5.262300000000039	6.52230000000003	0.1509183380872608	6.626100000000008	35.90331834374244
112	6866018	343.3009	1.344331099229539	3.3764652768446197	342.49645000000004	343.8408	5.07080000000002	6.415099999999995	0.1580365538549065	6.3276500000000055	33.7646527684462
113	6992571	349.62855	1.2996448432335166	3.458000681010514	348.9116	350.21125	5.030050000000017	6.3297000000000025	0.15741586122217685	6.352599999999995	34.58000681010513
114	7119623	355.98115	1.343111433877051	3.341466228489466	355.24125000000004	356.5844	4.924149999999997	6.26724999999999	0.15878686832598923	6.297750000000009	33.414662284894675
115	7245578	362.2789	1.3703334124397488	3.303051137361294	361.50855	362.87885	4.783400000000029	6.153750000000002	0.161578296803174	6.188949999999976	33.030511373612946
116	7369357	368.46785	1.3976641291907057	3.1468229798142815	367.66225000000003	369.0599	4.721450000000004	6.119100000000003	0.16335865392469096	6.121500000000027	31.468229798142836
117	7491787	374.58935	1.40335935090133	3.0683724394656515	373.7814	375.18475	4.751199999999983	6.154599999999959	0.16027438975526065	6.239300000000014	30.683724394656508
118	7616573	380.82865000000004	1.443082717955392	2.953259923336173	379.93595	381.37905	4.760249999999985	6.203300000000013	0.16299785657818658	6.135049999999978	29.532599233361726
119	7739274	386.9637	1.4306410073820501	2.9115757186481517	386.13925	387.5699	4.6495499999999765	6.080199999999991	0.15840078566789642	6.31310000000002	29.115757186481513
120	7865536	393.27680000000004	1.6803192460780032	2.4133949879310137	392.21945	393.8998	7.714650000000006	9.394950000000051	0.11139578923916707	8.976999999999975	24.133949879310133
121	8045076	402.2538	1.263365023374837	3.1947532587426757	401.61445000000003	402.87780000000004	7.415750000000003	8.679149999999993	0.11528706479132994	8.674000000000035	31.947532587426778
122	8218556	410.92780000000005	1.3201952379591297	3.1145576538546145	410.2936	411.6138	7.540750000000003	8.860950000000003	0.11176306230790735	8.947499999999991	31.145576538546152
123	8397506	419.87530000000004	1.3900403912258334	2.7444728579613376	419.15450000000004	420.54455	7.151299999999992	8.541299999999978	0.11743774331632435	8.515150000000006	27.444728579613365
124	8567809	428.39045000000004	1.3712665199613199	2.706806043345164	427.6958	429.06705	7.087800000000016	8.45904999999999	0.11739500484254442	8.518249999999966	27.06806043345164
125	8738174	436.9087	1.4498061503929087	2.3944310287062436	436.15485	437.60470000000004	7.044349999999952	8.49414999999999	0.11614806555396777	8.609700000000032	23.94431028706243
126	8910368	445.51840000000004	1.670963313973695	1.6253449965719575	444.649	446.31995	6.995300000000043	8.666250000000048	0.11620205212824118	8.605699999999956	16.253449965719575
127	9082482	454.1241	1.4779279556338676	2.1353388675190104	453.31525000000005	454.7932	7.054699999999968	8.532599999999945	0.11794191360754762	8.478750000000048	21.353388675190104
128	9252057	462.60285000000005	1.5127103214888835	1.6465720649908064	461.84790000000004	463.36060000000003	6.7856499999999755	8.298400000000015	0.12155246812286523	8.2269	16.465720649908064
129	9416595	470.82975000000005	1.4841334907330572	1.2294456093786277	470.1463	471.6304					12.29445609378628
0	61023	3.0511500000000003	1.543726001070613	1.2712198009674385	2.6569000000000003	4.20065	1.5116999999999994	3.0553999999999997	0.3334000133360005	2.9994000000000005	12.712198009674392
1	121011	6.05055	0.9346933491419644	4.508077542416061	5.7123	6.647	1.8023500000000006	2.737050000000001	0.36605230887493817	2.7318500000000006	45.08077542416065
2	175648	8.7824	0.9337729380109362	4.723028367111667	8.44935	9.38315	1.8283500000000004	2.7621	0.36114772747792484	2.7689500000000002	47.23028367111671
3	231027	11.551350000000001	0.9400652286666795	4.73647103344485	11.211500000000001	12.15155	1.8479500000000009	2.78805	0.3585514521333812	2.7889999999999997	47.36471033444852
4	286807	14.34035	0.9558775419826824	4.7239528983832955	13.999500000000001	14.955400000000001	1.8468999999999998	2.8027499999999996	0.3568369968598346	2.8023999999999987	47.239528983832955
5	342855	17.14275	0.9529887180232997	4.7076380679981185	16.80225	17.75525	1.8553999999999995	2.808399999999999	0.357852171268049	2.794450000000001	47.07638067998118
6	398744	19.9372	0.9496438909314341	4.721361345601792	19.6107	20.5603	1.868549999999999	2.818200000000001	0.3547420138704126	2.818950000000001	47.21361345601794
7	455123	22.75615	0.9350413804269018	4.701282631973456	22.428900000000002	23.3639	1.8847500000000004	2.8198000000000008	0.35530289571860024	2.814499999999999	47.0128263197346
8	511413	25.57065	0.9364877224563709	4.711885082323526	25.2487	26.18515	1.8933999999999997	2.8298999999999985	0.35340059724700923	2.829650000000001	47.11885082323526
9	568006	28.4003	0.9272735822949093	4.696376735489714	28.0786	29.005850000000002	1.893349999999998	2.8206500000000005	0.3542644584182093	2.822749999999999	46.963767354897186
10	624461	31.22305	0.9326393597144692	4.6861136508046215	30.8992	31.831850000000003	1.8960000000000008	2.8286000000000016	0.35335064751506157	2.83005	46.86113650804621
11	681062	34.0531	0.9322564616495452	4.672848062336364	33.7278	34.66005	1.8996500000000012	2.8318999999999974	0.3532133585292195	2.831150000000001	46.72848062336364
12	737685	36.88425	0.9321672700313793	4.639199800216737	36.5597	37.4919	1.8821000000000012	2.8142500000000013	0.3542581833640356	2.822800000000001	46.391998002167384
13	794141	39.70705	0.9349871980414551	4.618519601270414	39.37395	40.30895	1.8746999999999971	2.8096999999999994	0.3559415543967683	2.8094499999999982	46.18519601270418
14	850330	42.5165	0.9351245209197397	4.593703760257455	42.18365	43.1188	1.873500000000007	2.8086000000000055	0.355542914029723	2.8126000000000033	45.93703760257455
15	906582	45.329100000000004	0.9228858129568398	4.573647195140239	44.9923	45.915150000000004	1.8850499999999997	2.807949999999998	0.3573023671281824	2.7987499999999983	45.736471951402386
16	962557	48.12785	0.9113809035655054	4.588836712592176	47.800250000000005	48.711600000000004	1.896799999999999	2.8081999999999994	0.3567415229295611	2.8031500000000023	45.88836712592176
17	1018620	50.931000000000004	0.9103689707915823	4.64089435416814	50.608450000000005	51.518800000000006	1.90775	2.818100000000001	0.3548930884571027	2.8177499999999966	46.40894354168138
18	1074975	53.74875	0.9091433133920771	4.616302039691341	53.426550000000006	54.3357	1.8719499999999982	2.781099999999995	0.3584743332377402	2.7896	46.16302039691345
19	1130767	56.53835	0.9203044240330929	4.585272278184462	56.2076	57.127900000000004	1.9136000000000024	2.833900000000007	0.3531821713639893	2.831400000000002	45.85272278184462
20	1187395	59.36975	0.9114247359680478	4.56920472968207	59.04155	59.95295	1.9275500000000036	2.8389999999999986	0.352385650856297	2.8378000000000014	45.692047296820746
21	1244151	62.207550000000005	0.9111650429528556	4.574058714359815	61.880500000000005	62.791700000000006	1.906649999999999	2.8177999999999983	0.35396350636249396	2.8251500000000007	45.74058714359818
22	1300654	65.0327	0.9112083771973499	4.552810853735011	64.6983	65.6095	1.9252000000000038	2.8363999999999976	0.3527959075674733	2.8344999999999914	45.52810853735012
23	1357344	67.8672	0.910261898747168	4.546483561715647	67.53475	68.44500000000001	1.9239000000000033	2.834150000000008	0.35254715318173796	2.836500000000001	45.46483561715648
24	1414074	70.7037	0.9123078607023228	4.531726725040521	70.3689	71.2812	1.9137500000000074	2.826049999999995	0.35373187124159733	2.8270000000000124	45.31726725040524
25	1470614	73.53070000000001	0.9101398774802453	4.505571452476886	73.1949	74.10505	1.9212500000000006	2.8313500000000005	0.35241048773611566	2.837599999999995	45.0557145247689
26	1527366	76.3683	0.91781621122621	4.490995100534391	76.0263	76.9441	1.9322499999999962	2.8500999999999976	0.34986442753433067	2.858249999999998	44.90995100534394
27	1584531	79.22655	0.9079639142860891	4.482297320882658	78.8764	79.78435	1.93065	2.8386500000000012	0.35184631353024953	2.8421500000000037	44.822973208826575
28	1641374	82.0687	0.9057039249234833	4.466486720514538	81.715	82.6207	1.9485500000000116	2.8542500000000075	0.350594257266066	2.8522999999999996	44.664867205145384
29	1698420	84.921	0.9046169348234894	4.4660737827934724	84.56925000000001	85.47385	1.9373000000000076	2.8418999999999954	0.3522553146520606	2.8388499999999937	44.660737827934746
30	1755197	87.75985	0.9066463475983939	4.442468636217377	87.41115	88.3178	1.9256000000000029	2.832250000000002	0.35125309541790256	2.8469500000000068	44.42468636217376
31	1812136	90.6068	0.9089749960899237	4.405467509600065	90.24340000000001	91.1524	1.9271999999999991	2.8361499999999893	0.35381948130064	2.8263000000000034	44.054675096000636
32	1868662	93.43310000000001	0.9132667112334631	4.375911356176992	93.0796	93.99285	1.9238500000000016	2.8371500000000083	0.3510681247696116	2.8484499999999997	43.759113561769965
33	1925631	96.28155000000001	0.9041260127930553	4.374943958677321	95.9167	96.82085000000001	1.9297499999999985	2.833849999999998	0.35405749893782784	2.824399999999997	43.749439586773214
34	1982119	99.10595	0.8911811281112256	4.377877376276331	98.75055	99.64175	1.9226000000000028	2.8138000000000005	0.3547420138704126	2.818950000000001	43.77877376276332
35	2038498	101.92490000000001	0.8971446376063745	4.397444679476273	101.5644	102.46155	1.9276499999999999	2.824799999999996	0.3538695636788292	2.82589999999999	43.97444679476274
36	2095016	104.7508	0.8966662905788981	4.361744283642224	104.38915	105.28580000000001	1.9311500000000024	2.8278000000000105	0.35376941309654336	2.8267000000000024	43.617442836422285
37	2151550	107.5775	0.9059725881698775	4.372241259836471	107.21695000000001	108.12295	1.936000000000007	2.841949999999997	0.3502013657853258	2.8555000000000064	43.722412598364706
38	2208660	110.433	0.9140552771846764	4.320361761490538	110.05895000000001	110.973	1.94104999999999	2.855099999999993	0.3507848811716209	2.850750000000005	43.20361761490537
39	2265675	113.28375000000001	0.9177906759093981	4.296168863989756	112.91405	113.8318	1.933550000000011	2.8513500000000107	0.3496748024337375	2.859799999999993	42.96168863989754
40	2322871	116.14355	0.9046202894322808	4.2846443661226274	115.7654	116.67	1.9453500000000048	2.8499999999999943	0.35040997967622034	2.8538000000000068	42.84644366122632
41	2379947	118.99735000000001	0.9164428405761487	4.266046026104583	118.61540000000001	119.53185	1.9468499999999977	2.8632999999999953	0.3496442369888637	2.860050000000001	42.66046026104583
42	2437148	121.85740000000001	0.9164070257820189	4.255746547301229	121.4787	122.3951	1.935850000000002	2.8522999999999996	0.3493388761768355	2.8625499999999984	42.55746547301233
43	2494399	124.71995000000001	0.9357298145330745	4.2119340866708015	124.33095	125.2667	1.9360999999999962	2.8718000000000075	0.34800160080736436	2.8735499999999945	42.119340866708015
44	2551870	127.5935	0.9175092395544052	4.202998352131964	127.20280000000001	128.12030000000001	1.9510499999999809	2.8685999999999865	0.34833495889647453	2.8708000000000027	42.02998352131965
45	2609286	130.4643	0.9143939961039461	4.181168034729438	130.07135	130.98575	1.9482000000000141	2.8626000000000147	0.34857172734719377	2.868850000000009	41.8116803472944
46	2666663	133.33315000000002	0.9140094374324661	4.164117023777791	132.93395	133.84795	1.9527000000000214	2.8667000000000087	0.34823185276757407	2.8716499999999883	41.6411702377779
47	2724096	136.2048	0.9244429627869512	4.158164638264594	135.80065000000002	136.7251	1.94795000000002	2.872399999999999	0.3473669584549103	2.8788000000000125	41.58164638264598
48	2781672	139.08360000000002	0.9373206702600932	4.124629638230971	138.67305000000002	139.61035	1.9428499999999929	2.880149999999986	0.346650489643817	2.884749999999997	41.2462963823097
49	2839367	141.96835000000002	0.9240551063076826	4.088078344486384	141.5532	142.47725	1.9586500000000058	2.8827	0.34696922382984874	2.88209999999998	40.88078344486382
50	2897009	144.85045	0.9406430321099237	4.09651242066699	144.43595000000002	145.37655	1.9412000000000091	2.8818500000000142	0.3456141563558427	2.8934000000000135	40.96512420666992
51	2954877	147.74385	0.942347967495909	4.050301248045102	147.31775000000002	148.2601	1.9420500000000231	2.8843999999999994	0.345990831242971	2.890250000000009	40.50301248045105
52	3012682	150.63410000000002	0.9427482997819316	3.997142020777794	150.20215000000002	151.1449	1.9428000000000054	2.885549999999995	0.3450417500517559	2.8982000000000028	39.971420207777925
53	3070646	153.53230000000002	0.942443760072696	3.985468123331067	153.0877	154.03015000000002	1.9458499999999788	2.8882999999999868	0.3468007629616788	2.883499999999998	39.85468123331071
54	3128316	156.41580000000002	0.9383160890814616	3.9856451616862785	155.97605000000001	156.91435	1.9279500000000098	2.866250000000008	0.34868111368747967	2.867949999999979	39.856451616862785
55	3185675	159.28375	0.9437936624207302	3.957817989627351	158.8423	159.7861	1.935549999999978	2.879349999999988	0.34615251479801923	2.8889000000000067	39.578179896273504
56	3243453	162.17265	0.9511668029865018	3.930836994033868	161.7216	162.6728	1.904449999999997	2.8556000000000097	0.3502258957027283	2.8552999999999997	39.30836994033869
57	3300559	165.02795	0.948377961438382	3.932032612632156	164.5772	165.5256	1.9271500000000117	2.8755000000000166	0.348583877995642	2.8687500000000057	39.32032612632154
58	3357934	167.8967	0.9386264195231954	3.971905473791793	167.45275	168.39135000000002	1.9274999999999807	2.866149999999976	0.3461585059798893	2.888849999999991	39.71905473791797
59	3415711	170.78555	0.9512315863470082	3.902049902452191	170.3189	171.2701	1.919150000000002	2.870400000000018	0.3479894907173806	2.873649999999998	39.02049902452195
60	3473184	173.6592	0.9548385597534711	3.889399751003843	173.18925000000002	174.1441	1.9484499999999798	2.9032499999999857	0.3443111195276025	2.904350000000022	38.893997510038446
61	3531271	176.56355000000002	0.964471976215928	3.869872126919226	176.09255000000002	177.05700000000002	1.9314999999999998	2.895949999999999	0.343678042409872	2.9096999999999866	38.698721269192276
62	3589465	179.47325	0.9481180820428534	3.8404346240343585	178.98850000000002	179.9366	1.9376000000000033	2.8857500000000016	0.34770514603616076	2.8760000000000048	38.404346240343614
63	3646985	182.34925	0.9600072433194612	3.8393921335849015	181.87425000000002	182.83425	1.945999999999998	2.9060499999999934	0.342366092062242	2.9208500000000015	38.39392133584903
64	3705402	185.2701	0.9861541896819837	3.7987197019251724	184.78025	185.7664	1.940150000000017	2.926300000000026	0.3400897837028996	2.940399999999982	37.98719701925176
65	3764210	188.2105	0.9753191481572111	3.7800022375897555	187.70655000000002	188.68185	1.9420500000000231	2.917349999999999	0.34292964798271486	2.9160500000000127	37.800022375897555
66	3822531	191.12655	0.9852652426050045	3.739002237557145	190.62390000000002	191.60920000000002	1.9335000000000093	2.9187499999999886	0.3408200129511604	2.934100000000001	37.39002237557148
67	3881213	194.06065	0.9866606647012989	3.713766629911113	193.54265	194.52935000000002	1.9590499999999906	2.945699999999988	0.3366663300003357	2.970300000000009	37.13766629911112
68	3940619	197.03095000000002	0.9883862899807748	3.700934162513313	196.4884	197.47675	1.9484500000000082	2.936850000000021	0.3412212307849811	2.9306499999999858	37.00934162513312
69	3999232	199.9616	1.008786932506063	3.6711398550232204	199.42520000000002	200.434	1.9613999999999976	2.9701499999999896	0.33466082125765506	2.988100000000003	36.711398550232246
70	4058994	202.9497	1.0067748622012325	3.6507639500994173	202.39535	203.40215	1.9446999999999832	2.951449999999994	0.3392130257801891	2.9480000000000075	36.5076395009942
71	4117954	205.89770000000001	1.0119906344159506	3.609290826248838	205.34685000000002	206.3588	1.944800000000015	2.9568000000000154	0.3357056532832005	2.9788000000000068	36.092908262488365
72	4177530	208.87650000000002	1.0253394550913013	3.5730885712627654	208.30360000000002	209.32895000000002	1.9266999999999825	2.9520499999999856	0.33607232276385895	2.9755499999999984	35.73088571262767
73	4237041	211.85205000000002	1.060937582501024	3.5352717736926067	211.25565	212.31660000000002	1.9331499999999835	2.994100000000003	0.3332555736994707	3.000699999999995	35.35271773692607
74	4297055	214.85275000000001	1.065399598133471	3.530912056859968	214.24980000000002	215.3152	1.9291999999999803	2.9945999999999913	0.3321652189799212	3.010549999999995	35.30912056859968
75	4357266	217.8633	1.0612744013747202	3.52388023691962	217.2444	218.30565	1.88515000000001	2.946450000000027	0.3342078438580943	2.9921500000000094	35.2388023691962
76	4417109	220.85545000000002	1.0934511680580676	3.413853801235412	220.19085	221.2843	1.8950000000000102	2.9884500000000003	0.3326458652118978	3.0061999999999784	34.13853801235413
77	4477233	223.86165	1.108285238156002	3.4230288488479665	223.1793	224.28755	1.899799999999999	3.0080999999999847	0.33012561279566704	3.0291500000000156	34.23028848847969
78	4537816	226.8908	1.154059276279621	3.3680608667700263	226.18735	227.34145	1.8860499999999831	3.0400999999999954	0.32813781788351265	3.047499999999985	33.680608667700255
79	4598766	229.9383	1.1475840202238412	3.354570723638453	229.22750000000002	230.3751	1.8795999999999822	3.0271999999999935	0.3250552593940963	3.0764000000000067	33.54570723638453
80	4660294	233.0147	1.177637647762522	3.3287534144152	232.2547	233.4323	1.8778500000000236	3.0555000000000234	0.3275252194418966	3.053200000000004	33.28753414415201
81	4721358	236.0679	1.1742867486911825	3.285895157039988	235.3102	236.48445	1.869799999999998	3.044099999999986	0.3258921297050676	3.0685000000000002	32.85895157039988
82	4782728	239.1364	1.218189868482668	3.2593509034361396	238.35430000000002	239.57250000000002	1.890100000000018	3.108300000000014	0.3199744020478368	3.125249999999994	32.59350903436139
83	4845233	242.26165	1.2125231509516017	3.245885531251158	241.46255000000002	242.67510000000001	1.8704000000000178	3.082899999999995	0.32369792509629924	3.0893000000000086	32.45885531251159
84	4907019	245.35095	1.226799222971918	3.2138239600859926	244.54545000000002	245.77225	1.8377999999999872	3.0645999999999844	0.3206412825651297	3.1187500000000057	32.13823960085992
85	4969394	248.46970000000002	1.2860143770108	3.078029960951003	247.61005	248.89605	1.8301500000000033	3.1161500000000046	0.3157562361856645	3.1670000000000016	30.780299609510045
86	5032734	251.63670000000002	1.3112190054279753	3.0373034428699874	250.72625000000002	252.03745	1.8556000000000097	3.166850000000011	0.3131949011870106	3.1928999999999803	30.37303442869987
87	5096592	254.8296	1.3137699060190935	3.0850916162506934	253.89305000000002	255.20680000000002	1.8214499999999987	3.1351999999999975	0.3158360179394826	3.166200000000032	30.850916162506945
88	5159916	257.99580000000003	1.3436289740657434	2.9959998643062207	257.02825	258.37190000000004	1.8259500000000344	3.169550000000015	0.3115653040877401	3.2095999999999663	29.959998643062207
[truncated: 2,026 more rows]
