# Supplementary material for: Modeling Effects of Variable preBötzinger Complex Network Topology and Cellular Properties on Opioid-Induced Respiratory Depression and Recovery
Source: eNeuro. 2024 Mar 1;11(3):ENEURO.0284-23.2023. doi: 10.1523/ENEURO.0284-23.2023 (PMC10921262; doi:10.1523/ENEURO.0284-23.2023)
Supplement: Code files — Download Code files, ZIP file. [file eneuro-11-ENEURO.0284-23.2023-s001.zip › prebot-opioid-model-main/simulations/damgo_ramp_sim/burst_stats/damgo_ramp_pcon_0.16_burst_stats.csv]

	Peak Samples	Peak Times	Burst Width	Burst Amp	Onset Times	Offset Times	PBI	IBI	Frequency	Period	Peaks	run_seed
0	62131	3.1065500000000004	1.4731486498150321	1.4289531743844446	2.76465	4.2378	1.6199000000000003	3.0930500000000003	0.32371364291148047	3.0891500000000005	14.289531743844456	1
1	123914	6.1957	0.9472895326990219	4.422507151369835	5.8576500000000005	6.804950000000001	1.8926499999999988	2.839949999999999	0.357685773048377	2.79575	44.225071513698346	1
2	179829	8.99145	0.9386264528994158	4.719454802540589	8.6976	9.63625	1.9178999999999995	2.8565000000000005	0.3499807510586917	2.8573000000000004	47.19454802540587	1
3	236975	11.84875	0.9414575964183532	4.7545319297118525	11.55415	12.495600000000001	1.9433500000000006	2.8848000000000003	0.3463323405139572	2.8873999999999995	47.545319297118525	1
4	294723	14.73615	0.9299006123875531	4.7538902469657955	14.4389	15.3688	1.9354000000000013	2.8653000000000013	0.34831675926087197	2.870949999999999	47.538902469657955	1
5	352142	17.6071	0.9248454582909035	4.735982163099429	17.3042	18.22905	1.929549999999999	2.8543999999999983	0.3503485968538693	2.854300000000002	47.359821630994304	1
6	409228	20.4614	0.9221541753127619	4.732496002437884	20.15865	21.0808	1.9335000000000022	2.8557000000000023	0.3508648819339671	2.850100000000001	47.32496002437884	1
7	466230	23.311500000000002	0.9334594190651493	4.695570364762197	23.014300000000002	23.9478	1.9460499999999996	2.8795	0.3456679168322993	2.892949999999999	46.955703647621995	1
8	524089	26.20445	0.93935713885132	4.6827871276273925	25.893800000000002	26.8332	1.9466999999999999	2.8860499999999973	0.3465363689919257	2.8857	46.82787127627394	1
9	581803	29.09015	0.9367943200525072	4.686218574263663	28.77985	29.71665	1.944700000000001	2.8815000000000026	0.3467226045802054	2.8841500000000018	46.86218574263663	1
10	639486	31.974300000000003	0.9433593942439883	4.657356541229525	31.6614	32.60475	1.9397499999999965	2.883149999999997	0.3467947495274926	2.883549999999996	46.57356541229529	1
11	697157	34.85785	0.929394234008831	4.645491259253724	34.54455	35.4739	1.9632500000000022	2.8926500000000033	0.34692709327134835	2.8824500000000057	46.45491259253724	1
12	754806	37.740300000000005	0.9420087392963818	4.65044453979808	37.43715	38.379200000000004	1.9575999999999993	2.8995999999999995	0.34461368805569026	2.9017999999999944	46.504445397980824	1
13	812842	40.6421	0.9354655373238784	4.631879975057828	40.336800000000004	41.27225	1.9616000000000042	2.897100000000002	0.3453396415374515	2.895700000000005	46.318799750578286	1
14	870756	43.537800000000004	0.9216809955639707	4.613019637772489	43.233850000000004	44.155550000000005	1.9464499999999987	2.86815	0.34833495889647537	2.8707999999999956	46.130196377724886	1
15	928172	46.4086	0.9254023471468246	4.591259459704169	46.102000000000004	47.0274	1.9455500000000043	2.8709500000000006	0.34791079567198907	2.874300000000005	45.912594597041696	1
16	985658	49.282900000000005	0.9279037666778023	4.578652562614948	48.972950000000004	49.900850000000005	1.9582499999999996	2.8861500000000007	0.34659041677497626	2.885249999999999	45.7865256261495	1
17	1043363	52.168150000000004	0.9349904896389984	4.562098581578667	51.859100000000005	52.7941	1.9509499999999989	2.885949999999994	0.34608662548235863	2.8894499999999965	45.62098581578667	1
18	1101152	55.0576	0.9330591326048947	4.541602626614498	54.7451	55.67815	1.9478000000000009	2.880900000000004	0.34507151607170566	2.8979500000000016	45.416026266145025	1
19	1159111	57.95555	0.918347669644712	4.526412391610549	57.626000000000005	58.54435	1.9735000000000014	2.891849999999998	0.3481227480809729	2.872550000000004	45.2641239161055	1
20	1216562	60.828100000000006	0.9190329520671978	4.537931943885631	60.5178	61.43685	1.9479500000000058	2.8670000000000044	0.34591303746238256	2.890899999999995	45.379319438856314	1
21	1274380	63.719	0.9136094921186334	4.49426602338054	63.384800000000006	64.2984	1.9584499999999991	2.8720499999999944	0.3483288921399589	2.8708499999999972	44.94266023380544	1
22	1331797	66.58985	0.9216630046506645	4.483027432599009	66.25685	67.1785	1.9532000000000096	2.8748500000000092	0.3477716531325531	2.8754500000000007	44.8302743259901	1
23	1389306	69.4653	0.9228842445161776	4.461607514544525	69.13170000000001	70.05460000000001	1.9440999999999917	2.8669999999999902	0.3490035947370252	2.865300000000005	44.61607514544525	1
24	1446612	72.3306	0.9169665564431111	4.442491925031476	71.9987	72.9157	1.9362500000000011	2.853200000000001	0.3521932836740808	2.839349999999996	44.42491925031479	1
25	1503399	75.16995	0.912078778383648	4.422792326935443	74.8519	75.76400000000001	1.9487499999999898	2.8607999999999976	0.35040384042609	2.8538500000000084	44.22792326935444	1
26	1560476	78.02380000000001	0.9022457945625298	4.441490258172806	77.71275	78.61500000000001	1.9538999999999902	2.8561499999999995	0.34947927587894173	2.861399999999989	44.4149025817281	1
27	1617704	80.8852	0.9013806499232888	4.463538965991738	80.56885	81.47025000000001	1.939399999999992	2.84075	0.3522491105709946	2.8389000000000095	44.63538965991741	1
28	1674482	83.7241	0.8982226333936327	4.438919822019656	83.4096	84.30785	1.9598000000000013	2.858000000000004	0.3492351749668228	2.8633999999999986	44.38919822019654	1
29	1731750	86.5875	0.903263092975563	4.420915124274394	86.26765	87.1709	1.9501000000000062	2.853350000000006	0.349607565507718	2.860349999999997	44.20915124274396	1
30	1788957	89.44785	0.9025621414459079	4.372977147716156	89.12100000000001	90.02355	1.9720000000000084	2.8745499999999993	0.34848669652035985	2.869550000000004	43.72977147716155	1
31	1846348	92.3174	0.9194559160178062	4.372142161566465	91.9955	92.915	1.9507499999999993	2.870199999999997	0.34775955904087863	2.875550000000004	43.72142161566467	1
32	1903859	95.19295000000001	0.9051305510993	4.349332003350071	94.8657	95.77085000000001	1.9505999999999943	2.855699999999999	0.34829249603817286	2.87115	43.4933200335007	1
33	1961282	98.06410000000001	0.9057158612679574	4.334280854355079	97.7214	98.62715	1.96220000000001	2.867900000000006	0.35045910142286474	2.8533999999999935	43.34280854355079	1
34	2018350	100.9175	0.9086056323815137	4.317109820513409	100.58930000000001	101.4979	1.9438999999999993	2.852499999999992	0.350459101422863	2.8534000000000077	43.17109820513407	1
35	2075418	103.77090000000001	0.918517893391673	4.296930287357924	103.44185	104.36035000000001	1.9555999999999898	2.87415	0.34547684441450366	2.8945499999999953	42.96930287357927	1
36	2133309	106.66545	0.9192817028373946	4.294173646891323	106.316	107.23525000000001	1.9514999999999958	2.8708000000000027	0.34994400895856603	2.857600000000005	42.94173646891322	1
37	2190461	109.52305000000001	0.9262784149058629	4.277776248170149	109.18675	110.11305	1.9616000000000042	2.8878500000000003	0.3462723778524202	2.8878999999999877	42.77776248170149	1
38	2248219	112.41095	0.9042429843383609	4.256370291879321	112.07465	112.97890000000001	1.9587499999999949	2.8629999999999995	0.349192492361413	2.8637500000000102	42.5637029187932	1
39	2305494	115.27470000000001	0.8998769435452764	4.244615815188155	114.9376	115.8375	1.9590500000000048	2.8589000000000055	0.34948538277386526	2.8613500000000016	42.446158151881534	1
40	2362721	118.13605000000001	0.9017275610489538	4.233482278239016	117.79650000000001	118.69825	1.9402000000000044	2.841949999999997	0.3507418189470745	2.851099999999988	42.33482278239017	1
41	2419743	120.98715	0.9185817956902785	4.180974428697866	120.63845	121.55705	1.946399999999997	2.8649499999999932	0.34897923573547235	2.8655000000000115	41.8097442869787	1
42	2477053	123.85265000000001	0.9144994090616936	4.172406761833962	123.5034	124.4179	1.9572000000000003	2.871700000000004	0.34800160080736436	2.8735499999999945	41.72406761833966	1
43	2534524	126.7262	0.9108238868969959	4.163935596473721	126.37515	127.28595	1.9623000000000133	2.8731500000000096	0.34734885982736724	2.8789500000000032	41.63935596473725	1
44	2592103	129.60515	0.9306771611363628	4.142498201348253	129.24825	130.17895000000001	1.9362000000000137	2.8668499999999995	0.34846240961756125	2.8697500000000105	41.424982013482534	1
45	2649498	132.47490000000002	0.9190009698995389	4.105809377567915	132.1151	133.0341	1.9496500000000196	2.8686500000000024	0.3469752433163903	2.8820499999999925	41.05809377567913	1
46	2707139	135.35695	0.9069205432213377	4.095288596638149	134.98375000000001	135.8907	1.9405500000000018	2.8474499999999807	0.3529391003582337	2.833349999999996	40.95288596638148	1
47	2763806	138.1903	0.9100500726799248	4.075330315073131	137.83125	138.7413	1.9313999999999965	2.841450000000009	0.3519825416659339	2.8410499999999956	40.75330315073134	1
48	2820627	141.03135	0.9099327760061715	4.086981874027565	140.67270000000002	141.5826	1.9329500000000053	2.8429000000000144	0.35140121233418137	2.8457500000000095	40.86981874027567	1
49	2877542	143.8771	0.9000001746603987	4.087646818725865	143.51555000000002	144.41555	1.938050000000004	2.8380499999999813	0.3509264458169591	2.849599999999981	40.87646818725867	1
50	2934534	146.7267	0.9123458160212031	4.075348927208893	146.3536	147.26595	1.945999999999998	2.8583500000000015	0.3482136639041707	2.8718000000000075	40.753489272088956	1
51	2991970	149.5985	0.9159993154483848	4.0385514944441425	149.21200000000002	150.12800000000001	1.9402500000000202	2.856250000000017	0.3494060097833689	2.8619999999999948	40.385514944441425	1
52	3049210	152.4605	0.9300523509865627	3.9983912507529524	152.06825	152.9983	1.9369999999999834	2.8670499999999777	0.34803793613503714	2.873250000000013	39.98391250752953	1
53	3106675	155.33375	0.9302871191958897	3.9929030203497007	154.9353	155.8656	1.953550000000007	2.883850000000024	0.3468488779438817	2.8830999999999847	39.92903020349702	1
54	3164337	158.21685	0.9321986498130952	3.9885164684161794	157.81915	158.75135	1.9344499999999982	2.866649999999993	0.34789869190091743	2.8744000000000085	39.88516468416182	1
55	3221825	161.09125	0.934581855757162	3.9499852264883657	160.68575	161.62035	1.9335499999999968	2.8681499999999858	0.3481651695564385	2.8721999999999923	39.499852264883685	1
56	3279269	163.96345	0.9333367018532474	3.929779536906892	163.5539	164.48725000000002	1.9388000000000147	2.8721000000000174	0.34735489249365886	2.878900000000016	39.29779536906891	1
57	3336847	166.84235	0.9429525446987479	3.926277179173802	166.42600000000002	167.369	1.9390500000000088	2.882000000000005	0.34654837815358897	2.885600000000011	39.26277179173805	1
58	3394559	169.72795000000002	0.9499133236252237	3.87864345355856	169.30800000000002	170.25795000000002	1.924049999999994	2.8739499999999794	0.346326343313304	2.887450000000001	38.786434535585606	1
59	3452308	172.61540000000002	0.9581724305871409	3.838636166901779	172.18195	173.14015	1.9260500000000036	2.884200000000021	0.3466324655967293	2.8848999999999876	38.38636166901777	1
60	3510006	175.5003	0.960334320406546	3.8371196662162177	175.06615000000002	176.0265	1.9251500000000021	2.885499999999979	0.3452383007370849	2.8965499999999906	38.37119666216219	1
61	3567937	178.39685	0.9639381319399923	3.8302808163094113	177.95165	178.9156	1.924650000000014	2.8885500000000093	0.3456559686144361	2.8930500000000166	38.30280816309414	1
62	3625798	181.28990000000002	0.9650775299875299	3.8258874045885634	180.84025	181.80530000000002	1.91964999999999	2.884749999999997	0.3450953325856265	2.897750000000002	38.258874045885676	1
63	3683753	184.18765000000002	0.9555276681981748	3.794645116084297	183.72500000000002	184.6805	1.906800000000004	2.862349999999992	0.34845026743558205	2.8698499999999854	37.946451160842955	1
64	3741150	187.0575	0.9767098251927179	3.757496634991732	186.58735000000001	187.56405	1.9029500000000041	2.879700000000014	0.3440268340930573	2.9067500000000166	37.57496634991732	1
65	3799285	189.96425000000002	0.9980638478031615	3.7375404974892916	189.46705	190.4651	1.907350000000008	2.905450000000002	0.3434183866204227	2.9118999999999744	37.37540497489293	1
66	3857523	192.87615	1.012088477464579	3.7207950680730306	192.37245000000001	193.38455000000002	1.8978999999999928	2.9099499999999807	0.34220792553555496	2.9222000000000037	37.207950680730306	1
67	3915967	195.79835	1.0141608175469796	3.668724301364655	195.28245	196.2966	1.8777499999999918	2.8919500000000085	0.3425244048638466	2.9194999999999993	36.68724301364657	1
68	3974357	198.71785	1.0257092503982597	3.6273224371387442	198.17440000000002	199.20010000000002	1.8617000000000132	2.8874000000000137	0.344762200272361	2.9005500000000097	36.27322437138748	1
69	4032368	201.6184	1.0416874048585305	3.5883822650978274	201.06175000000002	202.10345	1.8782999999999959	2.91995	0.34296493183571947	2.9157500000000027	35.883822650978274	1
70	4090683	204.53415	1.0368110020734371	3.6050349805429036	203.98170000000002	205.01850000000002	1.8718999999999824	2.908699999999982	0.34203235626090267	2.9236999999999966	36.05034980542902	1
71	4149157	207.45785	1.0497707857665606	3.5418884153722097	206.8904	207.9402	1.860449999999986	2.9102000000000032	0.34199726402188707	2.9240000000000066	35.418884153722104	1
72	4207637	210.38185000000001	1.0586064982288983	3.534797424257217	209.80065000000002	210.85925	1.8660000000000139	2.924650000000014	0.3409245874812492	2.9331999999999994	35.34797424257219	1
73	4266301	213.31505	1.0539235974986108	3.5265076301973366	212.7253	213.7792	1.8670000000000186	2.920950000000005	0.3425302711127115	2.9194499999999834	35.26507630197339	1
74	4324690	216.2345	1.0582975576268043	3.4985221909144535	215.64625	216.70455	1.8424499999999853	2.900749999999988	0.3433653235359757	2.9123500000000035	34.98522190914453	1
75	4382937	219.14685	1.0586275542592631	3.4869616765576055	218.54695	219.6056	1.8497500000000002	2.908350000000013	0.34224891763779725	2.9218500000000063	34.86961676557605	1
76	4441374	222.0687	1.071226152320439	3.4542695101476433	221.45530000000002	222.52655000000001	1.843100000000021	2.9142999999999972	0.34366032613364883	2.909850000000006	34.54269510147643	1
77	4499571	224.97855	1.0737135406618938	3.484696325074374	224.36965	225.44335	1.8456999999999937	2.919399999999996	0.34115138592750466	2.9312500000000057	34.84696325074374	1
78	4558196	227.90980000000002	1.0845255966069642	3.470778209515835	227.28900000000002	228.37355000000002	1.8389500000000112	2.9234500000000025	0.3368364322285113	2.9687999999999874	34.70778209515836	1
79	4617572	230.8786	1.1149819660088514	3.4224774810202305	230.2125	231.32745	1.8488000000000113	2.963799999999992	0.3360045696621453	2.9761500000000187	34.22477481020233	1
80	4677095	233.85475000000002	1.1285529114506674	3.4064706209324207	233.17625	234.30485000000002	1.8420500000000004	2.9705999999999904	0.33444256785003634	2.9900499999999965	34.06470620932423	1
81	4736896	236.84480000000002	1.1448314418051393	3.36632022273092	236.14685	237.29170000000002	1.846100000000007	2.9909000000000106	0.33235841531507804	3.0087999999999795	33.66320222730922	1
82	4797072	239.8536	1.1534192843679805	3.3340498799504346	239.1378	240.2912	1.8269999999999982	2.9804499999999905	0.3320935175345375	3.0112000000000023	33.34049879950436	1
83	4857296	242.8648	1.1834737776523456	3.2866133053945568	242.11825000000002	243.3017	1.8215999999999894	3.0050999999999988	0.3318896135145427	3.013050000000021	32.86613305394557	1
84	4917557	245.87785000000002	1.1901351502027364	3.255520719653937	245.12335000000002	246.3135	1.8331000000000017	3.0232500000000186	0.32853130081968646	3.043849999999992	32.555207196539385	1
85	4978434	248.92170000000002	1.2079754370531532	3.2555810509238725	248.1466	249.35455000000002	1.8273000000000081	3.0353000000000065	0.3265146196920977	3.0626499999999908	32.555810509238725	1
86	5039687	251.98435	1.240096947117243	3.1880785670019627	251.1819	252.42200000000003	1.8155500000000018	3.0556499999999858	0.32598774286086857	3.0675999999999988	31.880785670019627	1
87	5101039	255.05195	1.2408826345806476	3.1360049784360697	254.23755	255.47840000000002	1.810549999999978	3.0514499999999884	0.32042552509733024	3.12084999999999	31.36004978436072	1
88	5163456	258.1728	1.2858574315766804	3.0267855029170008	257.28895	258.57480000000004	1.8155499999999734	3.1014000000000124	0.32094486167276093	3.1158000000000357	30.267855029170015	1
89	5225772	261.28860000000003	1.3028715803756379	3.0068088421213304	260.3904	261.69325000000003	1.7781999999999698	3.081099999999992	0.3175056754139504	3.149549999999976	30.068088421213325	1
90	5288763	264.43815	1.3757358571344056	2.8289823494698965	263.47145	264.8472	1.796350000000018	3.172050000000013	0.3094586021754944	3.2314499999999953	28.28982349469896	1
91	5353392	267.6696	1.4211530906987844	2.8099565407603	266.6435	268.06465000000003	1.7963499999999613	3.2174999999999727	0.3036836830757054	3.2929000000000315	28.099565407603023	1
92	5419250	270.96250000000003	1.5020608612661717	2.7359162213840804	269.861	271.36310000000003	1.797800000000052	3.299850000000049	0.294251791257782	3.3984499999999684	27.359162213840793	1
93	5487219	274.36095	1.6009851871897467	2.6805882350819275	273.1609	274.7619	1.8178499999999644	3.4188499999999635	0.2894188469553145	3.4551999999999907	26.80588235081928	1
94	5556323	277.81615	1.6309040866538882	2.7152858318702755	276.5797	278.2106	1.7988000000000284	3.4297000000000253	0.27870291662602176	3.5880500000000093	27.152858318702755	1
95	5628084	281.4042	1.783175436851103	2.5191544523743303	280.0094	281.7926	1.8210500000000138	3.6041999999999916	0.2779901313503347	3.597250000000031	25.191544523743303	1
96	5700029	285.00145000000003	1.7638206114429515	2.5897363632121007	283.61365	285.37745	1.757000000000005	3.5208000000000084	0.27062134661182075	3.6952	25.89736363212101	1
97	5773933	288.69665000000003	2.092174383552559	1.885602077752786	287.13445	289.2266	5.064399999999978	7.156599999999969	0.16739343315561725	5.973950000000002	18.85602077752788	1
98	5893412	294.67060000000004	0.9856361810367089	4.21738208939265	294.291	295.27665	1.8473999999999933	2.8330500000000143	0.2687124642276529	3.7214500000000044	42.17382089392653	1
99	5967841	298.39205000000004	1.811987420866918	1.9584968030992478	297.12405	298.93605	4.932799999999986	6.7447500000000105	0.16980811682798572	5.888999999999953	19.584968030992474	1
100	6085621	304.28105	1.013018878397625	4.131896721371298	303.86885	304.88185000000004	5.2561999999999784	6.2692499999999995	0.1548610896026263	6.457400000000006	41.31896721371301	1
101	6214769	310.73845	1.188247850397043	3.893176409557519	310.1381	311.32635	5.0341999999999985	6.222449999999981	0.16106690719324834	6.20859999999999	38.931764095575204	1
102	6338941	316.94705	1.1269497707679403	3.665540857689251	316.36055	317.4875	5.0948999999999955	6.221850000000018	0.16008965020411364	6.246500000000026	36.6554085768925	1
103	6463871	323.19355	1.1673481506357901	3.684637588637372	322.5824	323.74975	4.923600000000022	6.090950000000021	0.15998336173037986	6.250650000000007	36.84637588637372	1
104	6588884	329.4442	1.3125542816984468	3.5893649322845462	328.67330000000004	329.98585	4.921699999999987	6.2342499999999745	0.1571832756994664	6.361999999999966	35.89364932284544	1
105	6716124	335.8062	1.4249273974440062	3.456206346807832	334.9076	336.33250000000004	4.8831500000000005	6.3081000000000245	0.15608050632516127	6.406950000000052	34.56206346807834	1
106	6844263	342.21315000000004	1.5329433411517182	3.2448735900604326	341.2157	342.7486	4.878300000000024	6.4112499999999955	0.14720494608618848	6.793250000000001	32.44873590060433	1
107	6980128	349.00640000000004	1.8482448443793693	2.913573534084172	347.62695	349.47520000000003	7.234049999999968	9.082299999999975	0.12195419400473209	8.199799999999982	29.13573534084174	1
108	7144124	357.2062	1.171743693198031	3.876556827644258	356.70925	357.88100000000003	7.745699999999999	8.91745000000003	0.11141130267665648	8.975750000000005	38.76556827644258	1
109	7323639	366.18195000000003	1.1991476749161258	3.6775341519076363	365.6267	366.82585	7.227649999999983	8.426799999999957	0.1182263680268611	8.458349999999996	36.7753415190764	1
110	7492806	374.6403	1.2212412690876517	3.5453099960804515	374.05350000000004	375.27475000000004	7.408500000000004	8.629750000000001	0.11422109777897065	8.754950000000008	35.45309996080451	1
111	7667905	383.39525000000003	1.335498711547116	3.289080393432389	382.68325000000004	384.0187	7.708250000000021	9.043750000000045	0.10916375108481477	9.16055	32.8908039343239	1
112	7851116	392.55580000000003	1.418219215291273	2.9475052401545376	391.72695000000004	393.14520000000005	7.304200000000037	8.722399999999993	0.11536287391991526	8.668299999999988	29.475052401545394	1
113	8024482	401.2241	1.3895312493112404	2.8197270596868194	400.4494	401.8389	7.376599999999996	8.766149999999982	0.11357699384412702	8.804599999999994	28.197270596868186	1
114	8200574	410.0287	1.5384451748167165	2.5395345727385177	409.2155	410.75395000000003	7.109949999999969	8.648349999999994	0.11387965198378337	8.781200000000013	25.39534572738517	1
115	8376198	418.8099	1.640867006692989	2.3119588348430717	417.8639	419.50475	7.3322	8.973099999999988	0.11306845164062322	8.8442	23.11958834843074	1
116	8553082	427.6541	1.50713399022948	2.318795646492319	426.83695	428.3441	7.1527999999999565	8.659899999999993	0.11206490799471035	8.923400000000015	23.187956464923182	1
117	8731550	436.57750000000004	1.780520415312238	1.5045840238038686	435.49690000000004	437.2774	7.1825000000000045	8.963000000000022	0.11497622866472353	8.697450000000003	15.04584023803869	1
118	8905499	445.27495000000005	1.6212404031826184	1.2239031020066875	444.4599	446.08110000000005	15.161699999999996	16.782950000000028	0.05988131523320796	16.69969999999995	12.239031020066886	1
119	9239493	461.97465	1.5600081800504588	1.1874139382917726	461.24285000000003	462.80285000000003					11.874139382917726	1
0	60124	3.0062	1.4762418889379347	1.3730686799084637	2.6335	4.1097	1.54615	3.0223999999999998	0.3345656501446996	2.9889500000000004	13.730686799084642	2
1	119903	5.995150000000001	0.9469911658459133	4.409501094136779	5.65585	6.60285	1.8186499999999999	2.76565	0.3648236989474837	2.7410499999999995	44.09501094136783	2
2	174724	8.7362	0.934562422338214	4.686261565280127	8.4215	9.3561	1.8496000000000006	2.7841500000000003	0.3612455747417094	2.7682	46.86261565280125	2
3	230088	11.5044	0.9416213034160669	4.6967204554089435	11.20565	12.147300000000001	1.8645999999999994	2.8062000000000005	0.3540261625334112	2.82465	46.96720455408943	2
4	286581	14.32905	0.9545048890192324	4.679142748648857	14.0119	14.9664	1.8657000000000021	2.8202000000000016	0.3543774474192463	2.8218499999999995	46.791427486488615	2
5	343018	17.1509	0.9461643382386945	4.670351704908541	16.832050000000002	17.778200000000002	1.8844999999999992	2.8306499999999986	0.3551451655864333	2.8157500000000013	46.70351704908541	2
6	399333	19.96665	0.9458497961736605	4.677385032332175	19.6627	20.60855	1.8825499999999984	2.8283999999999985	0.35323207347227137	2.8309999999999995	46.77385032332175	2
7	455953	22.79765	0.9413137606845209	4.668219556941722	22.4911	23.4324	1.8779000000000003	2.819200000000002	0.3543774474192461	2.8218500000000013	46.682195569417246	2
8	512390	25.619500000000002	0.9417270935864624	4.648626915704526	25.3103	26.25205	1.89255	2.834250000000001	0.3528021309248707	2.8344500000000004	46.48626915704524	2
9	569079	28.453950000000003	0.9482639786204266	4.642713140252425	28.1446	29.092850000000002	1.9018000000000015	2.8500499999999995	0.3508218000666563	2.8504499999999986	46.42713140252424	2
10	626088	31.3044	0.9470285993985891	4.63335457947958	30.99465	31.941650000000003	1.8956499999999963	2.842699999999997	0.3515865342357385	2.8442500000000024	46.33354579479579	2
11	682973	34.14865	0.9392130810261996	4.610532200969921	33.8373	34.77655	1.9033500000000032	2.842550000000003	0.3516359864268514	2.843849999999996	46.1053220096992	2
12	739850	36.9925	0.9324265934869939	4.597705207398235	36.67985	37.612300000000005	1.8947000000000003	2.8271000000000015	0.35347554832894407	2.8290500000000023	45.97705207398236	2
13	796431	39.82155	0.9350920667527303	4.583523006702514	39.507000000000005	40.4421	1.9025000000000034	2.837600000000002	0.35248501938667565	2.8370000000000033	45.83523006702515	2
14	853171	42.658550000000005	0.9307323871656205	4.578822442987843	42.3446	43.27535	1.8922500000000042	2.8230000000000004	0.3517349325548269	2.843049999999998	45.78822442987847	2
15	910032	45.5016	0.9393759481335933	4.549645088136359	45.167550000000006	46.106950000000005	1.8843499999999977	2.823699999999995	0.35660794522501943	2.8042000000000016	45.4964508813636	2
16	966116	48.305800000000005	0.9215965976517415	4.529533731975924	47.99125	48.91285	1.9034500000000065	2.8250500000000045	0.35375064117303706	2.8268500000000003	45.29533731975924	2
17	1022653	51.132650000000005	0.9267301188317477	4.526413454882963	50.81635	51.743100000000005	1.8987499999999997	2.825499999999998	0.3542707336946898	2.8226999999999975	45.26413454882966	2
18	1079107	53.95535	0.9178939895504621	4.568929716958628	53.6418	54.5597	1.8987000000000052	2.816600000000001	0.3545533514155541	2.820450000000001	45.68929716958627	2
19	1135516	56.775800000000004	0.9212038675239659	4.544750228201451	56.458400000000005	57.3796	1.8941499999999962	2.815349999999995	0.35527133848476816	2.8147499999999965	45.44750228201451	2
20	1191811	59.59055	0.924011899110349	4.531138892495385	59.27375	60.197750000000006	1.9118999999999957	2.8359000000000023	0.35234219473953027	2.838150000000006	45.31138892495386	2
21	1248574	62.428700000000006	0.925713238732738	4.496608651827181	62.10965	63.03535	1.9102499999999978	2.835949999999997	0.35229254372831226	2.838549999999998	44.96608651827185	2
22	1305345	65.26725	0.9369547596174991	4.491562391568699	64.9456	65.88255000000001	1.9043999999999954	2.8413500000000056	0.35229254372831226	2.838549999999998	44.915623915687	2
23	1362116	68.1058	0.94095169572304	4.482461039736968	67.78695	68.7279	1.9079499999999996	2.8489000000000004	0.34896705750977103	2.8656000000000006	44.82461039736972	2
24	1419428	70.9714	0.9316250801967224	4.472986047988478	70.6359	71.56750000000001	1.9147999999999996	2.8464500000000044	0.35192060671112624	2.841549999999998	44.72986047988476	2
25	1476259	73.81295	0.9118651410535095	4.451531098982116	73.48235	74.3942	1.9224999999999994	2.8343500000000006	0.3539635063624931	2.825150000000008	44.51531098982119	2
26	1532762	76.63810000000001	0.9188799863888067	4.426730052366338	76.3167	77.23555	1.9246499999999997	2.8435499999999934	0.3512777728989198	2.84675	44.26730052366341	2
27	1589697	79.48485000000001	0.9374263671865105	4.403268070271686	79.1602	80.09765	1.9164999999999992	2.853899999999996	0.34947927587894173	2.861399999999989	44.032680702716874	2
28	1646925	82.34625	0.9242772161061643	4.391163126184317	82.0141	82.9384	1.926400000000001	2.8506500000000017	0.3506618742877169	2.8517500000000098	43.91163126184321	2
29	1703960	85.19800000000001	0.9254917699056329	4.38200743274718	84.86475	85.79025	1.9182500000000005	2.84375	0.35179680216706793	2.842550000000003	43.8200743274718	2
30	1760811	88.04055000000001	0.9138680388740381	4.372501048007528	87.70855	88.6224	1.9085000000000036	2.82235	0.3538007040634018	2.826449999999994	43.72501048007528	2
31	1817340	90.867	0.9190718728343724	4.345796264036913	90.53085	91.4499	1.9101500000000016	2.8292	0.3529017345120244	2.8336500000000058	43.45796264036915	2
32	1874013	93.70065000000001	0.9300565800589975	4.32182191437122	93.36005	94.29010000000001	1.9103999999999957	2.840450000000004	0.3518586935486708	2.8420500000000004	43.21821914371221	2
33	1930854	96.54270000000001	0.9221537621827447	4.307007583821587	96.2005	97.12265000000001	1.9039499999999947	2.8260999999999967	0.3530512453882688	2.8324499999999944	43.07007583821585	2
34	1987503	99.37515	0.9174843424836756	4.267650425054541	99.02665	99.9441	1.913499999999999	2.831000000000003	0.3544590954203879	2.8212000000000046	42.67650425054545	2
35	2043927	102.19635000000001	0.9243556345193181	4.277929855968317	101.85765	102.78200000000001	1.8997499999999974	2.8241000000000014	0.35448422545196767	2.820999999999998	42.779298559683156	2
36	2100347	105.01735000000001	0.9159464307680494	4.2829375756429116	104.68175000000001	105.59765	1.9075500000000005	2.8234999999999957	0.35124692658939305	2.846999999999994	42.82937575642911	2
37	2157287	107.86435	0.9144162456367864	4.300144224638537	107.5052	108.41965	1.9101500000000016	2.824550000000002	0.3555745195299293	2.8123500000000092	43.00144224638537	2
38	2213534	110.67670000000001	0.9211453998782206	4.274496786187598	110.3298	111.2509	1.8987000000000052	2.8198500000000024	0.35560613064969226	2.812100000000001	42.74496786187601	2
39	2269776	113.48880000000001	0.9282479866774055	4.247084023546634	113.14965000000001	114.0779	1.9146999999999963	2.842950000000002	0.34998075105869236	2.857299999999995	42.470840235466326	2
40	2326922	116.3461	0.917693308925815	4.226356931879536	115.99255000000001	116.91025	1.9092500000000001	2.826899999999995	0.35335064751506157	2.83005	42.26356931879535	2
41	2383523	119.17615	0.933769162896392	4.207245016072051	118.81945	119.75325000000001	1.910749999999993	2.8444999999999965	0.35174730473627724	2.842950000000002	42.072450160720535	2
42	2440382	122.01910000000001	0.9247246745490004	4.201282525154689	121.664	122.5887	1.9251500000000021	2.849900000000005	0.3488149013725867	2.8668499999999995	42.012825251546914	2
43	2497719	124.88595000000001	0.9111055133345305	4.192696433671749	124.51385	125.42495000000001	1.9014999999999986	2.8126000000000033	0.3565888708613405	2.8043499999999995	41.92696433671753	2
44	2553806	127.69030000000001	0.9294186332657701	4.149974550847901	127.32645000000001	128.2559	1.9004999999999939	2.829899999999995	0.35187107443832616	2.841949999999997	41.49974550847902	2
45	2610645	130.53225	0.9351371099769836	4.135278065410439	130.15640000000002	131.09155	1.9210500000000081	2.856200000000001	0.3508710373502207	2.85005000000001	41.35278065410442	2
46	2667646	133.38230000000001	0.9454874122301583	4.118332981115543	133.01260000000002	133.95805000000001	1.9159999999999968	2.8615000000000066	0.3473971270257607	2.87854999999999	41.18332981115541	2
47	2725217	136.26085	0.9436243551970227	4.106189442908821	135.8741	136.8177	1.9017000000000053	2.8453499999999963	0.3520754849839789	2.8403000000000134	41.06189442908823	2
48	2782023	139.10115000000002	0.9207731523493771	4.058839158362453	138.71945	139.6402	1.9139499999999998	2.8347499999999854	0.35246638351867443	2.83714999999998	40.58839158362455	2
49	2838766	141.9383	0.9287015336893034	4.049697922368296	141.55415	142.4829	1.9031999999999982	2.8319000000000187	0.35275857203330024	2.8348000000000013	40.496979223682956	2
50	2895462	144.7731	0.9341291517030914	4.025568624310317	144.38605	145.3202	1.8967499999999973	2.8308999999999855	0.3528145782983752	2.8343500000000006	40.25568624310319	2
51	2952149	147.60745	0.9378842281591846	4.005584095977582	147.21695	148.15485	1.8853000000000009	2.823200000000014	0.3541327289468086	2.8238000000000056	40.05584095977585	2
52	3008625	150.43125	0.9387007983108517	3.998368878457086	150.04015	150.97885	1.8870500000000163	2.8257499999999993	0.35388834822613474	2.8257499999999993	39.98368878457087	2
53	3065140	153.257	0.9432043860254111	3.9809335800255	152.8659	153.8091	1.8996000000000208	2.842800000000011	0.35166071773952534	2.8436499999999967	39.80933580025502	2
54	3122013	156.10065	0.9401974858304486	3.9750283718834325	155.70870000000002	156.6489	1.883400000000023	2.823599999999999	0.3533568904593624	2.8300000000000125	39.75028371883431	2
55	3178613	158.93065	0.9268763597700279	4.000145644540396	158.53230000000002	159.4592	1.9000000000000057	2.826849999999979	0.35442140705298775	2.821499999999986	40.00145644540399	2
56	3235043	161.75215	0.9389548471181421	3.988674961431016	161.35915	162.2981	1.9041500000000156	2.843100000000021	0.3500971519596663	2.8563500000000204	39.88674961431016	2
57	3292170	164.60850000000002	0.946703539463086	3.9420241051590708	164.20225000000002	165.14895	1.899249999999995	2.8459499999999878	0.34958312212686504	2.8605499999999893	39.42024105159069	2
58	3349381	167.46905	0.94724376292401	3.9092741251322565	167.0482	167.99545	1.8944500000000062	2.841700000000003	0.3506249890429702	2.8520499999999913	39.09274125132255	2
59	3406422	170.3211	0.9518714697882301	3.8871633510159995	169.8899	170.8418	1.8962999999999965	2.848150000000004	0.35169163677287724	2.8434000000000026	38.871633510160024	2
60	3463290	173.1645	0.955726272873534	3.8624096280336104	172.73805000000002	173.6938	1.876150000000024	2.831850000000003	0.3510496384188719	2.8486000000000042	38.6240962803361	2
61	3520262	176.0131	0.9613650368857664	3.836476991482158	175.56990000000002	176.53130000000002	1.8889500000000226	2.8503000000000043	0.3498032356799317	2.8587499999999864	38.36476991482159	2
62	3577437	178.87185	0.9677705453027738	3.818889277633062	178.42020000000002	179.388	1.8780999999999892	2.8458499999999844	0.3509757124806933	2.8492000000000246	38.18889277633066	2
63	3634421	181.72105000000002	0.9838946444034576	3.796764341677303	181.26610000000002	182.25	1.8830999999999847	2.8669999999999902	0.34825004353125577	2.8714999999999975	37.96764341677301	2
64	3691851	184.59255000000002	0.9845467825752218	3.7830567646516045	184.13305	185.1176	1.8828000000000031	2.867350000000016	0.34698126301179677	2.882000000000005	37.83056764651603	2
65	3749491	187.47455000000002	0.9637819972576341	3.7690695060577752	187.00045	187.9642	1.8616499999999974	2.8254499999999894	0.3506864687626059	2.8515499999999747	37.690695060577745	2
66	3806522	190.3261	0.9950838902061573	3.733322690227048	189.82590000000002	190.82095	1.8622000000000014	2.8573000000000093	0.35042225882187994	2.8537000000000035	37.33322690227051	2
67	3863596	193.1798	1.0022359075014946	3.6954509807618123	192.68315	193.68540000000002	1.8638499999999851	2.8660999999999888	0.34659041677497454	2.8852500000000134	36.954509807618166	2
68	3921301	196.06505	1.0036689662339864	3.6746405176072017	195.54930000000002	196.55295	1.8508999999999958	2.854600000000005	0.3473307630856872	2.879099999999994	36.746405176072	2
69	3978883	198.94415	1.038016388681368	3.6308866832937667	198.40390000000002	199.4419	1.8474999999999966	2.8855000000000075	0.34645232815964416	2.886400000000009	36.30886683293768	2
70	4036611	201.83055000000002	1.0368648141258163	3.6332769891273173	201.28935	202.32625000000002	1.8431500000000085	2.8799999999999955	0.34617048896581715	2.8887499999999875	36.3327698912732	2
71	4094386	204.7193	1.0327852669632762	3.6133414717043024	204.1694	205.2022	1.832099999999997	2.8649000000000058	0.34771119108468296	2.8759500000000173	36.13341471704301	2
72	4151905	207.59525000000002	1.05881672276014	3.5855204019551934	207.03425000000001	208.09310000000002	1.8269999999999982	2.885799999999989	0.3457515774915735	2.89224999999999	35.855204019551955	2
73	4209750	210.4875	1.0541715512207244	3.571944954309423	209.92005	210.97425	1.8299000000000092	2.884050000000002	0.3449167888246966	2.899249999999995	35.71944954309426	2
74	4267735	213.38675	1.0480403940890917	3.5268001991135876	212.8041	213.85215000000002	1.824249999999978	2.8722999999999956	0.34738505896861455	2.8786499999999933	35.268001991135876	2
75	4325308	216.2654	1.0629285621853546	3.5060020305194577	215.6764	216.73935	1.8166500000000099	2.879550000000023	0.34610459280794414	2.88930000000002	35.060020305194584	2
76	4383094	219.15470000000002	1.0699843010582497	3.476248009233359	218.55595000000002	219.62595000000002	1.827600000000018	2.8975499999999954	0.3446196260877066	2.9017499999999927	34.762480092333604	2
77	4441129	222.05645	1.0707108716458082	3.4869197825555354	221.45355	222.52425000000002	1.821799999999996	2.892499999999984	0.34391443408879807	2.9077000000000055	34.86919782555535	2
78	4499283	224.96415000000002	1.0722386118650902	3.5012788968162845	224.34605000000002	225.41830000000002	1.815700000000021	2.887950000000018	0.34413338610045413	2.9058499999999867	35.01278896816284	2
79	4557400	227.87	1.096934466009261	3.457900630829318	227.234	228.33095	1.8070500000000038	2.9039999999999964	0.3413318769839919	2.929699999999997	34.579006308293195	2
80	4615994	230.7997	1.1201046689050738	3.4255003419777985	230.138	231.2581	1.8133000000000266	2.933400000000006	0.3388050346428151	2.9515499999999975	34.25500341977798	2
81	4675025	233.75125	1.1328085844838993	3.3614840353215527	233.0714	234.20420000000001	1.7908999999999935	2.923749999999984	0.3400030600275377	2.9411500000000217	33.61484035321552	2
82	4733848	236.69240000000002	1.143241853444651	3.318876626767384	235.99515000000002	237.13835	1.8030500000000131	2.946300000000008	0.33867881394679616	2.952649999999977	33.18876626767385	2
83	4792901	239.64505	1.1649274937957526	3.2854406079517737	238.94145	240.10635000000002	1.7851499999999874	2.950099999999992	0.33510379840155174	2.984150000000028	32.85440607951776	2
84	4852584	242.62920000000003	1.1855389342361595	3.2241497293279124	241.8915	243.07705	1.7816500000000133	2.9671500000000037	0.3336336035765527	2.9972999999999956	32.241497293279124	2
85	4912530	245.62650000000002	1.200042725631688	3.199856234371513	244.8587	246.05870000000002	1.789199999999994	2.9892499999999984	0.33487375259527197	2.9861999999999966	31.998562343715125	2
86	4972254	248.61270000000002	1.21927037582146	3.1842125126404284	247.8479	249.06715	1.7697500000000161	2.9890000000000043	0.3309066843150241	3.0219999999999914	31.842125126404305	2
87	5032694	251.6347	1.2362797028137371	3.0899809295938923	250.83695	252.0732	1.776900000000012	3.013200000000012	0.3312958637711407	3.0184500000000014	30.899809295938937	2
88	5093063	254.65315	1.2473339865397663	3.098510385117809	253.85015	255.09745	1.755599999999987	3.00294999999997	0.328844604482154	3.040949999999981	30.98510385117811	2
89	5153882	257.6941	1.2921040355312172	3.014459124454241	256.85310000000004	258.1452	1.7619000000000256	3.0540000000000305	0.32219089810712354	3.1037500000000477	30.144591244542426	2
90	5215957	260.79785000000004	1.3059800805028063	2.9760373544413667	259.90705	261.21305	1.7515500000000088	3.057549999999992	0.3268240869352123	3.0597499999999513	29.760373544413675	2
91	5277152	263.8576	1.311732394016348	2.9414763992196384	262.9646	264.27635000000004	1.7567999999999984	3.068550000000016	0.32435939020434357	3.0830000000000273	29.414763992196377	2
92	5338812	266.9406	1.3334263267321977	2.9150876514420254	266.03315000000003	267.3666	1.7309000000000196	3.064300000000003	0.32363506909608725	3.0899	29.150876514420247	2
93	5400610	270.0305	1.3637755001467653	2.8669299837147264	269.09745000000004	270.46125	1.7241000000000213	3.087850000000003	0.3196675457524195	3.12824999999998	28.669299837147264	2
94	5463175	273.15875	1.395577288681362	2.733141281688088	272.18530000000004	273.5809	1.731300000000033	3.1268499999999904	0.31623053205786733	3.1622500000000286	27.33141281688089	2
95	5526420	276.321	1.4275204474438448	2.719935592994492	275.3122	276.7397	1.744799999999998	3.172300000000007	0.3112356053532558	3.212999999999965	27.199355929944915	2
96	5590680	279.534	1.4928331621224993	2.6098156711289597	278.48445000000004	279.9773	1.7217999999999734	3.214649999999949	0.3028146622859436	3.3023500000000467	26.09815671128959	2
97	5656727	282.83635000000004	1.5484389205015732	2.55800014526206	281.6991	283.24755	1.733699999999999	3.2821500000000015	0.2974552701637538	3.361849999999947	25.58000145262062	2
98	5723964	286.1982	1.6268527233249974	2.553298971029637	284.98125	286.60810000000004	1.7233499999999822	3.3502000000000294	0.2909725758347261	3.4367500000000177	25.53298971029637	2
99	5792699	289.63495	1.7027368535233196	2.4179196873789266	288.3315	290.03425	1.725400000000036	3.4281500000000165	0.2854044180603906	3.5038000000000125	24.179196873789266	2
100	5862775	293.13875	1.7726088646069635	2.375491766202728	291.75960000000003	293.5322	1.7395500000000084	3.512149999999963	0.27758886313481285	3.6024499999999766	23.75491766202728	2
101	5934824	296.7412	1.8396803904677277	2.2401399001678364	295.27175	297.11145	1.7225500000000125	3.562250000000006	0.2799160251924385	3.5725000000000477	22.401399001678374	2
102	6006274	300.31370000000004	1.972811427069921	1.9055128017426064	298.83405	300.80685	1.6715500000000247	3.6444000000000187	0.2563510984644583	3.9008999999999787	19.055128017426064	2
103	6084292	304.2146	2.1833206054454206	1.7610390548947379	302.4784	304.66175000000004	5.198750000000018	7.3820499999999925	0.16025641025641002	6.240000000000009	17.61039054894739	2
104	6209092	310.4546	1.1721509410320317	4.075166177376921	309.8605	311.03265	9.08620000000002	10.258350000000007	0.0974806135429818	10.258449999999982	40.75166177376921	2
105	6414261	320.71305	1.1422785918909126	3.8338290148163523	320.1188	321.2611	5.306950000000029	6.449200000000019	0.14949694278752007	6.689099999999996	38.33829014816352	2
106	6548043	327.40215	1.3849265496516134	3.489563480259033	326.56805	327.95295000000004	7.9468499999999835	9.331799999999987	0.11169502789583338	8.952949999999987	34.89563480259032	2
107	6727102	336.3551	1.0820187840743456	3.9523321323018763	335.8998	336.9818	8.353549999999984	9.435549999999978	0.10113728881269846	9.887550000000033	39.52332132301874	2
108	6924853	346.24265	1.4309786630236545	3.4660976832789565	345.33535	346.76635	9.907050000000027	11.338000000000022	0.09069143147355466	11.026399999999967	34.66097683278958	2
109	7145381	357.26905	1.2208184866781346	3.695784577380543	356.6734	357.8942	11.864450000000033	13.085300000000018	0.07679400392417343	13.021850000000029	36.957845773805474	2
110	7405818	370.2909	1.2104854779948016	3.868502490650677	369.75870000000003	370.96915	11.53860000000003	12.749099999999999	0.07607165950325223	13.145499999999972	38.685024906506776	2
111	7668728	383.4364	1.5382273343974726	3.307868535191602	382.50775000000004	384.046	10.114100000000008	11.652299999999968	0.08695803405276575	11.49980000000005	33.078685351916015	2
112	7898724	394.93620000000004	1.4388712541221176	3.222370966433818	394.1601	395.59895	11.90730000000002	13.346150000000023	0.07464775590183846	13.396249999999954	32.22370966433817	2
113	8166649	408.33245	1.482569589981949	2.966686566681812	407.50625	408.9888	14.080150000000003	15.562749999999994	0.06445105425811981	15.515650000000052	29.66686566681811	2
114	8476962	423.84810000000004	1.4506997655381448	2.7592451640672415	423.06895000000003	424.51965					27.592451640672433	2
0	61436	3.0718	1.4706705438042083	1.414412934780696	2.70825	4.17895	1.56595	3.0366000000000004	0.33305578684429643	3.0025	14.144129347806969	3
1	121486	6.0743	0.9497220745003856	4.361639600903459	5.7449	6.6946	1.8457499999999998	2.7954999999999997	0.3606787974968892	2.77255	43.616396009034624	3
2	176937	8.84685	0.9506046761357299	4.685627861347264	8.54035	9.49095	1.8862500000000004	2.83685	0.35442140705298597	2.8215000000000003	46.856278613472625	3
3	233367	11.66835	0.9383648764412253	4.72134495303343	11.37725	12.3156	1.9057000000000013	2.844050000000001	0.3508648819339671	2.850100000000001	47.213449530334316	3
4	290369	14.518450000000001	0.9539102991345892	4.7138574951762	14.221250000000001	15.1752	1.9090499999999988	2.862949999999998	0.34927786800789395	2.8630499999999977	47.13857495176198	3
5	347630	17.3815	0.9487470295708074	4.696634268488978	17.0842	18.03295	1.9181000000000026	2.866850000000003	0.34834102586432103	2.870750000000001	46.966342684889824	3
6	405045	20.25225	0.9567198958694586	4.685353098826553	19.9511	20.9078	1.9384999999999977	2.895249999999997	0.34593697028401393	2.8907000000000025	46.853530988265575	3
7	462859	23.142950000000003	0.9450394079841179	4.683672346759614	22.84635	23.79135	1.9417000000000009	2.886750000000003	0.34659041677497626	2.885249999999999	46.83672346759617	3
8	520564	26.028200000000002	0.9436732566184743	4.684087544009806	25.7331	26.676750000000002	1.9567999999999977	2.9004999999999974	0.3448156960104826	2.9000999999999983	46.840875440098095	3
9	578566	28.9283	0.9411032402761921	4.678127450327814	28.6336	29.5747	1.9461000000000013	2.8872000000000035	0.3460506964270262	2.889750000000003	46.781274503278176	3
10	636361	31.818050000000003	0.9387511587592133	4.663594698880459	31.520750000000003	32.4595	1.945600000000006	2.8843500000000013	0.3469571854833112	2.882200000000001	46.635946988804605	3
11	694005	34.700250000000004	0.9439942537524272	4.66363486402021	34.40515	35.34915	1.960950000000004	2.9049499999999995	0.34430519212229777	2.9043999999999954	46.63634864020213	3
12	752093	37.60465	0.9454765597582563	4.660893184660395	37.310050000000004	38.25555	1.9584999999999937	2.9039499999999947	0.34416891810500533	2.905550000000005	46.60893184660399	3
13	810204	40.510200000000005	0.944586232168309	4.630345165977388	40.214	41.1586	1.9714000000000027	2.916000000000004	0.34258894465475653	2.9189499999999953	46.3034516597739	3
14	868583	43.42915	0.9343354368079105	4.628360236530874	43.130050000000004	44.0644	1.985050000000001	2.919400000000003	0.34268873582125325	2.9181000000000026	46.28360236530878	3
15	926945	46.34725	0.9340155882760184	4.625527143967929	46.04945	46.983450000000005	1.9729499999999973	2.906949999999995	0.3437371098583805	2.9091999999999985	46.25527143967929	3
16	985129	49.25645	0.9414051795401145	4.607867075425325	48.9564	49.897800000000004	1.9744499999999974	2.915849999999999	0.3429061294470641	2.916249999999998	46.078670754253274	3
17	1043454	52.1727	0.9433305938285427	4.583753565325061	51.8722	52.81555	1.975750000000005	2.9190500000000057	0.34248334674726394	2.919850000000004	45.83753565325062	3
18	1101851	55.09255	0.9270823954442167	4.581841349061172	54.791250000000005	55.71835	1.990549999999999	2.9176499999999947	0.3425713404816553	2.9191000000000003	45.81841349061172	3
19	1160233	58.01165	0.9291478303321871	4.560783224426814	57.7089	58.63805	1.9987500000000011	2.927900000000001	0.34145425366636534	2.9286499999999975	45.60783224426815	3
20	1218806	60.9403	0.9299414888317348	4.552670525422144	60.63685	61.5668	1.9876000000000005	2.9175500000000056	0.34275921165381273	2.917500000000004	45.526705254221476	3
21	1277156	63.857800000000005	0.9268330866943929	4.526457386305431	63.55435000000001	64.4812	1.9880500000000012	2.914849999999994	0.3422840615426739	2.9215500000000034	45.264573863054295	3
22	1335587	66.77935000000001	0.9330276844288922	4.5108144070313685	66.46925	67.40225000000001	1.9962499999999892	2.929299999999998	0.3412445187599182	2.9304499999999933	45.1081440703137	3
23	1394196	69.7098	0.9340214693019981	4.5004645270218475	69.39855	70.33255	1.9926500000000118	2.926700000000011	0.3415475519579206	2.9278500000000065	45.00464527021851	3
24	1452753	72.63765000000001	0.9375328043786693	4.4854211659858265	72.32520000000001	73.26275	1.9870499999999964	2.9245499999999964	0.3415825519632461	2.9275499999999965	44.854211659858294	3
25	1511304	75.5652	0.9288581890733447	4.464113754601897	75.24975	76.1786	1.9890000000000043	2.9178500000000014	0.3427709604442311	2.9174000000000007	44.641137546019	3
26	1569652	78.4826	0.9226144526854391	4.451277895365891	78.16765000000001	79.09025	1.9832499999999982	2.905850000000001	0.34402683409305895	2.9067500000000024	44.51277895365895	3
27	1627787	81.38935000000001	0.9112543700304465	4.44501508966809	81.07350000000001	81.98475	1.9874999999999972	2.8987499999999926	0.34488110224000385	2.8995499999999907	44.450150896680924	3
28	1685778	84.2889	0.9163486447156175	4.431179581658171	83.9722	84.88855000000001	1.9943499999999972	2.9107000000000056	0.3433653235359757	2.9123500000000035	44.31179581658171	3
29	1744025	87.20125	0.921398473185848	4.406802159240193	86.8829	87.8043	1.988800000000012	2.9102000000000032	0.34413930759171324	2.905799999999999	44.06802159240195	3
30	1802141	90.10705	0.9216343245045282	4.408647491249361	89.79315000000001	90.71480000000001	1.9874499999999955	2.909099999999995	0.3436485162975298	2.909950000000009	44.08647491249364	3
31	1860340	93.01700000000001	0.9121289295648691	4.412720027057105	92.7022	93.61435	1.9973000000000098	2.909400000000005	0.34366623135610813	2.90979999999999	44.127200270571095	3
32	1918536	95.9268	0.9214042671440519	4.441903828384994	95.61165000000001	96.53305	1.9909999999999997	2.912399999999991	0.34297669473359294	2.9156499999999994	44.41903828384995	3
33	1976849	98.84245	0.9138354742552737	4.4071720078281515	98.524	99.43785000000001	2.002599999999987	2.9164499999999975	0.3429943405933792	2.9155000000000086	44.071720078281544	3
34	2035159	101.75795000000001	0.9000161243541865	4.410550888053301	101.44045	102.3405	1.9900999999999982	2.890100000000004	0.3455962399129109	2.8935499999999905	44.10550888053304	3
35	2093030	104.6515	0.9024461136023864	4.3683654668094505	104.33055	105.233	2.003600000000006	2.9060500000000076	0.34385530568736583	2.908200000000008	43.68365466809452	3
36	2151194	107.5597	0.9047538101307815	4.351069002777358	107.23660000000001	108.14135	1.997550000000004	2.9022999999999968	0.34435261707989023	2.9039999999999964	43.5106900277736	3
37	2209274	110.4637	0.9114920453351224	4.334434495899913	110.13895000000001	111.05040000000001	1.99969999999999	2.911199999999994	0.34445343850645027	2.903149999999997	43.344344958999116	3
38	2267337	113.36685	0.9244269320091	4.322305441724815	113.05015	113.97455000000001	1.9933499999999924	2.9177999999999997	0.34175181982844	2.9261000000000053	43.22305441724818	3
39	2325859	116.29295	0.9212330602438888	4.305859110375195	115.9679	116.88915	2.000950000000003	2.9222000000000037	0.3414309370572071	2.928849999999997	43.058591103751965	3
40	2384436	119.2218	0.9232658245530678	4.29269609687816	118.89015	119.8134	1.9991500000000002	2.922399999999996	0.3429414084603635	2.915950000000009	42.92696096878158	3
41	2442755	122.13775000000001	0.924141906957305	4.2734936258184035	121.8125	122.73665000000001	1.9959499999999935	2.920100000000005	0.3412503412503422	2.9303999999999917	42.734936258184035	3
42	2501363	125.06815	0.9090371419701726	4.256879417968236	124.73265	125.6417	2.005199999999988	2.9142499999999956	0.3427004797806709	2.918000000000007	42.56879417968237	3
43	2559723	127.98615000000001	0.9082155534016667	4.244080502940221	127.64685	128.5551	2.013450000000006	2.9216499999999996	0.3422020703225265	2.922249999999991	42.44080502940222	3
44	2618168	130.9084	0.9155045012639603	4.233460247165155	130.56855000000002	131.48405	2.0170499999999834	2.932549999999992	0.3405008767897586	2.9368499999999926	42.33460247165159	3
45	2676905	133.84525	0.9249659727635096	4.209012236759968	133.50105	134.42605	2.008899999999983	2.9338500000000067	0.3392187791516115	2.94795000000002	42.09012236759967	3
46	2735864	136.7932	0.9121327707273188	4.181693043558738	136.4349	137.34705	2.006399999999985	2.9184999999999945	0.3425244048638466	2.9194999999999993	41.816930435587366	3
47	2794254	139.7127	0.9264395499419654	4.169874313216965	139.3534	140.27985	2.004400000000004	2.930800000000005	0.3423016362018204	2.9214000000000055	41.69874313216967	3
48	2852682	142.63410000000002	0.9198402628142154	4.162237058333702	142.2842	143.20405	1.9963000000000193	2.916150000000016	0.3421610894409101	2.9225999999999885	41.622370583337045	3
49	2911134	145.5567	0.9149023610745557	4.145235413537151	145.20035000000001	146.11525	2.003900000000016	2.9188000000000045	0.3416350654231155	2.927099999999996	41.45235413537151	3
50	2969676	148.4838	0.9259317022586009	4.12395515120803	148.1192	149.04510000000002	1.9989499999999794	2.9248999999999796	0.340217058483312	2.939300000000003	41.239551512080276	3
51	3028462	151.4231	0.9340374528642744	4.110030252840971	151.04405	151.9781	1.983399999999989	2.9174500000000023	0.343849393965442	2.9082500000000095	41.1003025284097	3
52	3086627	154.33135000000001	0.9421157693134156	4.0868621154231946	153.96155000000002	154.90365	1.985900000000015	2.928050000000013	0.3403907686023576	2.9377999999999815	40.868621154231946	3
53	3145383	157.26915	0.9425447259751148	4.0752819789139	156.8896	157.83215	1.9946000000000197	2.9371500000000026	0.3402344215164234	2.939150000000012	40.75281978913898	3
54	3204166	160.2083	0.9399241399478866	4.0530445360109155	159.82670000000002	160.76665	2.0001499999999908	2.940049999999985	0.33926481314990337	2.9475500000000068	40.5304453601092	3
55	3263117	163.15585000000002	0.9400939802639653	4.0468164274601435	162.76675	163.70685	2.001249999999999	2.9413000000000125	0.3395701042480232	2.94489999999999	40.468164274601435	3
56	3322015	166.10075	0.9597735723546706	4.024963226775391	165.7081	166.66785000000002	1.9728999999999814	2.9326999999999828	0.3396104667945875	2.944549999999992	40.24963226775395	3
57	3380906	169.0453	0.9542469449091471	3.979569305154257	168.6408	169.59505000000001	2.0109500000000082	2.96520000000001	0.3372908796546145	2.9647999999999968	39.79569305154258	3
58	3440202	172.0101	0.9573200307967141	3.978100315140523	171.60595	172.5633	1.9945999999999913	2.951899999999995	0.3371714685503293	2.9658500000000174	39.78100315140527	3
59	3499519	174.97595	0.9614510731304531	3.9740115498606556	174.55785	175.51930000000002	1.967649999999992	2.9291000000000054	0.3390462628625694	2.9494499999999846	39.74011549860657	3
60	3558508	177.9254	0.97005385184919	3.9169711774771656	177.487	178.45705	1.9753999999999792	2.945449999999994	0.33984706881902865	2.9425000000000243	39.16971177477164	3
61	3617358	180.86790000000002	0.9757629421076738	3.9066055514128166	180.4324	181.40815	1.9704000000000121	2.946150000000017	0.33842092795018663	2.9548999999999808	39.066055514128145	3
62	3676456	183.8228	0.9816792655858212	3.880714111897454	183.37855000000002	184.36025	1.9728999999999814	2.9545499999999834	0.3368534519057488	2.9686499999999967	38.807141118974585	3
63	3735829	186.79145	0.9996320003535366	3.873336219905738	186.3331	187.33275	1.972549999999984	2.972149999999999	0.3364341346072966	2.972350000000006	38.733362199057375	3
64	3795276	189.7638	0.9935924896906829	3.828246362481984	189.30525	190.29885000000002	1.970700000000022	2.964250000000021	0.33699534946417764	2.967399999999998	38.28246362481986	3
65	3854624	192.7312	1.0042747502285523	3.8315820193266887	192.26955	193.27380000000002	1.9679499999999734	2.972249999999974	0.3332555736994707	3.000699999999995	38.31582019326691	3
66	3914638	195.7319	1.0089996280204971	3.8075410287470675	195.2418	196.2508	1.9635000000000105	2.972500000000025	0.3355929928183087	2.9798000000000116	38.0754102874707	3
67	3974234	198.7117	1.0194106561620022	3.7905873948217277	198.2143	199.2337	1.936000000000007	2.955449999999985	0.3359707033546675	2.97645	37.90587394821732	3
68	4033763	201.68815	1.0273150466594612	3.749871455048492	201.16975000000002	202.19705000000002	1.9416500000000099	2.9689500000000066	0.33709190810874445	2.9665500000000122	37.49871455048491	3
69	4093094	204.65470000000002	1.0394515511455713	3.734665542707191	204.13865	205.1781	1.9377000000000066	2.9771499999999946	0.3337616607980241	2.99615	37.34665542707195	3
70	4153017	207.65085000000002	1.0529010740783997	3.7025553492295984	207.11585000000002	208.16875000000002	1.9245500000000106	2.9774500000000046	0.33499154146357757	2.9851500000000044	37.025553492296	3
71	4212720	210.63600000000002	1.0489082201736515	3.674938637439368	210.09325	211.1422	1.9238499999999874	2.9727499999999907	0.3335334534053769	2.998199999999997	36.74938637439368	3
72	4272684	213.63420000000002	1.0766572196426802	3.646743361318542	213.066	214.14270000000002	1.9355000000000189	3.0121500000000196	0.33138918345705337	3.017599999999987	36.46743361318543	3
73	4333036	216.6518	1.0746277269274929	3.640901426233377	216.07815000000002	217.1528	1.9319500000000005	3.006549999999976	0.3311751751088728	3.0195500000000095	36.40901426233377	3
74	4393427	219.67135000000002	1.088584928087797	3.61931926908494	219.08475	220.17335	1.9216000000000122	3.010200000000026	0.32928315058118446	3.036900000000003	36.19319269084944	3
75	4454165	222.70825000000002	1.09567754221363	3.5861647612787166	222.09495	223.19060000000002	1.9133999999999958	3.0090999999999894	0.3318841060701625	3.01309999999998	35.86164761278718	3
76	4514427	225.72135	1.1061142362637912	3.5666167990196342	225.104	226.21015	1.9036999999999864	3.0097999999999843	0.3298370604921165	3.031800000000004	35.66616799019634	3
77	4575063	228.75315	1.1208740600896534	3.52844108616258	228.11385	229.2347	1.8994000000000142	3.02030000000002	0.32801403900086823	3.048650000000009	35.2844108616258	3
78	4636036	231.80180000000001	1.1290704675140326	3.4910682905137875	231.13415	232.2632	1.9087999999999852	3.037899999999979	0.3289581894141267	3.0398999999999887	34.91068290513789	3
79	4696834	234.8417	1.1409537196562627	3.4688608085570323	234.17205	235.31300000000002	1.8902000000000214	3.031150000000025	0.3268935307770258	3.059100000000001	34.688608085570344	3
80	4758016	237.9008	1.1831693451299332	3.423135439666673	237.2032	238.38635000000002	1.9076000000000022	3.0908000000000015	0.3229869836245592	3.096100000000007	34.23135439666673	3
81	4819938	240.9969	1.1862465010069312	3.41860220605896	240.29395000000002	241.48020000000002	1.8977999999999895	3.0840499999999906	0.32165200469612	3.108949999999993	34.18602206058959	3
82	4882117	244.10585	1.1871368585373276	3.3825088616763317	243.37805	244.5652	1.8911999999999978	3.0783500000000004	0.3220093382708092	3.1055000000000064	33.82508861676331	3
83	4944227	247.21135	1.2146013690384105	3.3567019756679812	246.4564	247.67100000000002	1.8613	3.07589999999999	0.31984647369262825	3.126499999999993	33.56701975667983	3
84	5006757	250.33785	1.2428346167627258	3.268214375437914	249.53225	250.7751	1.8778000000000077	3.120650000000012	0.32125933659946937	3.1127500000000055	32.682143754379155	3
85	5069012	253.4506	1.2716736379563343	3.304689312442445	252.65290000000002	253.9246	1.8599000000000103	3.1315500000000043	0.3147970346119344	3.176649999999995	33.04689312442447	3
86	5132545	256.62725	1.2751793533776887	3.2113501479723716	255.7845	257.0597	1.857249999999965	3.1324499999999773	0.31733439111463657	3.1512500000000045	32.11350147972371	3
87	5195570	259.7785	1.3052312642516568	3.1834674893945873	258.91695	260.22215	1.863900000000001	3.169150000000002	0.3119832776963133	3.2053000000000225	31.834674893945888	3
88	5259676	262.98380000000003	1.3466868509150576	3.163997664331447	262.0861	263.43275	1.8636000000000195	3.210300000000018	0.3097413659594242	3.228499999999997	31.639976643314483	3
89	5324246	266.2123	1.358579290873278	3.1287055966749477	265.2964	266.65495	1.858250000000055	3.216850000000022	0.30682846754522103	3.259149999999977	31.287055966749477	3
90	5389429	269.47145	1.3827185239311774	3.040926835166374	268.51325	269.89595	1.8417499999999905	3.2244999999999777	0.3061286965040119	3.2665999999999826	30.409268351663755	3
91	5454761	272.73805	1.4089808391201777	2.9972508653072296	271.73775	273.1467	1.8380500000000097	3.2470500000000015	0.3064523543202071	3.263150000000053	29.972508653072314	3
92	5520024	276.00120000000004	1.4326407684062608	2.9995485008100253	274.9848	276.4174	1.8293000000000461	3.261950000000013	0.3012275020709392	3.319749999999999	29.995485008100264	3
93	5586419	279.32095000000004	1.4749997568643187	2.849103698804104	278.24675	279.72175	1.829400000000021	3.304399999999987	0.2940657531023939	3.4005999999999976	28.491036988041046	3
94	5654431	282.72155000000004	1.5651747451343574	2.7675269323802	281.5511	283.1163	1.8256999999999834	3.3908500000000004	0.2788389147589442	3.5862999999999947	27.675269323802002	3
95	5726157	286.30785000000003	1.7495442028220278	2.621236226072817	284.94195	286.6915	1.8514499999999998	3.600999999999999	0.2737625930792849	3.6527999999999565	26.212362260728185	3
96	5799213	289.96065	1.8028617127936335	2.703161673387008	288.543	290.34585000000004	1.8526500000000397	3.6555000000000177	0.25974363303419284	3.8499500000000357	27.031616733870077	3
97	5876212	293.8106	1.99401212953222	2.4439843518556756	292.19845000000004	294.1925	5.527699999999982	7.521699999999953	0.1559709582075817	6.411450000000002	24.43984351855677	3
98	6004441	300.22205	1.1217586218541022	4.11828479131789	299.72020000000003	300.84195	5.943649999999991	7.065400000000011	0.13733999890127976	7.2812000000000126	41.18284791317892	3
99	6150065	307.50325000000004	1.227701557318028	3.6886525333609512	306.78555	308.01325	5.06514999999996	6.292849999999987	0.16267304344997063	6.147299999999973	36.8865253336095	3
100	6273011	313.65055	1.1899294791397639	3.9693159183575872	313.07845000000003	314.26835	5.257850000000019	6.447800000000029	0.1552457540286276	6.441399999999987	39.69315918357591	3
101	6401839	320.09195	1.1835892373805401	3.9107461047739775	319.52625	320.70980000000003	5.065549999999973	6.249149999999986	0.15809276883675336	6.325400000000002	39.10746104773982	3
102	6528347	326.41735	1.2450103026096244	3.7884862640568286	325.7754	327.0204	4.900500000000022	6.145500000000027	0.15707464186981657	6.366399999999999	37.88486264056833	3
103	6655675	332.78375	1.4280875530815684	3.5627021897214775	331.9209	333.349	7.588250000000016	9.016349999999989	0.1166582089465174	8.572050000000047	35.6270218972148	3
104	6827116	341.35580000000004	1.1265020097442904	4.235898903395771	340.9372	342.06370000000004	4.9418999999999755	6.068399999999997	0.15059106994955257	6.6404999999999745	42.358989033957705	3
105	6959926	347.9963	1.5112152279371862	3.243656672565116	347.0056	348.51685000000003	8.257800000000032	9.769000000000005	0.1072363059237336	9.325199999999995	32.436566725651176	3
106	7146430	357.3215	1.1692950439081529	3.745752923333697	356.7746	357.94390000000004	7.559349999999995	8.728650000000016	0.11510195155358859	8.68795	37.457529233336984	3
107	7320189	366.00945	1.2198305909100455	3.8392821285767624	365.50325000000004	366.72310000000004	7.498800000000017	8.71859999999998	0.11417806068563957	8.758249999999975	38.39282128576764	3
108	7495354	374.7677	1.2199816623119637	3.69700657341383	374.2219	375.44185000000004	7.351199999999949	8.571199999999976	0.1159890970248793	8.621500000000026	36.970065734138295	3
109	7667784	383.3892	1.2604253124935554	3.441970824336053	382.79310000000004	384.05350000000004	7.2383499999999685	8.498800000000017	0.11699532603672491	8.547349999999994	34.41970824336053	3
110	7838731	391.93655	1.29615550352945	3.237320025226115	391.29185	392.588	7.027249999999981	8.323399999999992	0.12006747792259276	8.328649999999982	32.37320025226117	3
111	8005304	400.2652	1.3273551990492736	3.0279552676046464	399.61530000000005	400.94265	7.175549999999987	8.502949999999998	0.11690027237763448	8.554300000000012	30.279552676046457	3
112	8176390	408.8195	1.4041218518533745	2.788320848634335	408.11825000000005	409.52235	7.232550000000003	8.636650000000031	0.11565975214115112	8.646050000000002	27.88320848634335	3
113	8349311	417.46555	1.4406779824206606	2.650215778728935	416.75485000000003	418.19555	7.277749999999969	8.718399999999974	0.11494583177677527	8.699749999999995	26.502157787289338	3
114	8523306	426.1653	1.4325811809258535	2.5480277214529004	425.47325	426.90585000000004	7.207899999999995	8.640500000000031	0.1140133851714186	8.77090000000004	25.480277214529004	3
115	8698724	434.93620000000004	1.503538072420098	2.333000273450054	434.1138	435.61735000000004	6.941850000000045	8.445400000000006	0.1184721827314951	8.440799999999967	23.330002734500543	3
116	8867540	443.377	1.5521259205345066	1.989405499936172	442.55915000000005	444.1113	6.971000000000004	8.5231	0.11665480676131282	8.572299999999984	19.894054999361728	3
117	9038986	451.9493	1.6732309379272163	1.3901758455736584	451.08225000000004	452.75550000000004	15.35435000000001	17.027549999999962	0.059109689851457266	16.917700000000025	13.901758455736584	3
118	9377340	468.867	1.5998260302749463	1.0885005977346527	468.1098	469.70965	31.483600000000024	33.08340000000004	0.030491895254241442	32.79559999999998	10.885005977346534	3
119	10033252	501.6626	1.4101112583201378	1.0598558839376775	501.19325000000003	502.60335000000003					10.598558839376786	3
0	61550	3.0775	1.3982354829452965	1.2957149111699344	2.67495	4.0732	1.5572500000000007	2.9555000000000007	0.34709567692334387	2.8810500000000006	12.957149111699344	4
1	119171	5.958550000000001	0.9233886208580291	4.474088872499145	5.6305000000000005	6.5539000000000005	1.83845	2.76185	0.36505010312665415	2.73935	44.740888724991436	4
2	173958	8.6979	0.9138759113035325	4.715243438402808	8.3923	9.3062	1.8855000000000004	2.7993500000000004	0.35705359374442114	2.800699999999999	47.15243438402808	4
3	229972	11.4986	0.935563078594349	4.748312860255723	11.191650000000001	12.1272	1.8935000000000013	2.8290500000000005	0.35336313362426897	2.82995	47.48312860255722	4
4	286571	14.32855	0.9333471150483209	4.73136232775861	14.020700000000001	14.95405	1.903900000000002	2.837250000000001	0.3522925437283118	2.8385500000000015	47.313623277586125	4
5	343342	17.1671	0.923376668763088	4.7127184566309595	16.858	17.78135	1.908050000000003	2.8314500000000002	0.35380696292103037	2.8263999999999996	47.12718456630958	4
6	399870	19.9935	0.9163045293605625	4.710620445423885	19.68945	20.60575	1.9098499999999987	2.8261499999999984	0.3524042781879372	2.83765	47.10620445423883	4
7	456623	22.83115	0.9289502983839019	4.684810769857798	22.515600000000003	23.44455	1.923849999999998	2.8527999999999984	0.35187726520989493	2.841899999999999	46.84810769857799	4
8	513461	25.67305	0.9299594920921372	4.68970517744043	25.3684	26.298350000000003	1.9339000000000013	2.863850000000003	0.3481712306112144	2.8721500000000013	46.89705177440432	4
9	570904	28.5452	0.9375944997512503	4.6843954989588	28.232200000000002	29.169800000000002	1.9292499999999997	2.8668499999999995	0.34905232294320937	2.8648999999999987	46.84395498958803	4
10	628202	31.4101	0.9265720421461272	4.6824539887512415	31.099050000000002	32.02565	1.9346999999999994	2.861250000000002	0.3485231332229676	2.869250000000001	46.82453988751246	4
11	685587	34.27935	0.9254114325438685	4.648393026647078	33.96035	34.88575	1.9375500000000017	2.862949999999998	0.350594257266066	2.8522999999999996	46.4839302664708	4
12	742633	37.13165	0.9152184681261192	4.629109601937245	36.82325	37.73845	1.9633000000000038	2.8785000000000025	0.34730663702983355	2.8793000000000006	46.29109601937249	4
13	800219	40.01095	0.9222241100812215	4.630869233847825	39.7018	40.624	1.9409500000000008	2.863199999999999	0.3489183531053734	2.8659999999999997	46.308692338478295	4
14	857539	42.87695	0.9078696451876255	4.595673010542569	42.56495	43.4728	1.944500000000005	2.8523500000000013	0.3506065493303411	2.8522000000000034	45.95673010542568	4
15	914583	45.729150000000004	0.9159536838058732	4.59960778072999	45.41735	46.3333	1.9404500000000056	2.8564000000000007	0.34996850283474507	2.8573999999999984	45.99607780729991	4
16	971731	48.58655	0.9123667558189656	4.580361080025888	48.273700000000005	49.1861	1.9359000000000037	2.84825	0.3509757124806959	2.8492000000000033	45.803610800258866	4
17	1028715	51.435750000000006	0.9127099357712898	4.560758210955861	51.122	52.0347	1.9305500000000038	2.8432999999999993	0.35161125859250064	2.8440499999999957	45.60758210955861	4
18	1085596	54.2798	0.9039277918637032	4.54076898006857	53.965250000000005	54.8692	1.9316499999999976	2.835549999999998	0.3531696980399084	2.8314999999999984	45.40768980068573	4
19	1142226	57.1113	0.9028524164279691	4.539573985489902	56.8008	57.703700000000005	1.9339999999999975	2.8368499999999983	0.35257822829440283	2.8362499999999997	45.395739854899006	4
20	1198951	59.94755	0.8933224776739604	4.558859237063253	59.6377	60.531000000000006	1.9424999999999955	2.8358500000000006	0.3526341773044636	2.835800000000006	45.58859237063253	4
21	1255667	62.783350000000006	0.89058406444703	4.56252123007598	62.47355	63.36415	1.9350000000000094	2.8256000000000085	0.3535380318537767	2.82855	45.625212300759785	4
22	1312238	65.6119	0.904843975026731	4.539781375181654	65.29910000000001	66.20395	1.9518499999999932	2.8566999999999894	0.3505696757230509	2.852499999999992	45.397813751816585	4
23	1369288	68.4644	0.8919045773702674	4.518631005049585	68.15585	69.04775000000001	1.9604499999999945	2.8523500000000013	0.35029337069795835	2.85475000000001	45.18631005049589	4
24	1426383	71.31915000000001	0.9047787123248331	4.501990156931058	71.0082	71.91295000000001	1.948449999999994	2.8532500000000027	0.35047752562866874	2.8532500000000027	45.019901569310555	4
25	1483448	74.17240000000001	0.9086522718274617	4.486090093610365	73.8614	74.77005	1.9422500000000014	2.8508999999999958	0.3498338289312586	2.8584999999999923	44.86090093610369	4
26	1540618	77.0309	0.9109096692800522	4.461264271495693	76.71235	77.62325	1.9486500000000007	2.8596000000000004	0.34925956971220934	2.863200000000006	44.61264271495694	4
27	1597882	79.89410000000001	0.8970989051681362	4.460121205805947	79.5719	80.46900000000001	1.9630499999999955	2.8601500000000044	0.3497114880223819	2.859499999999997	44.60121205805951	4
28	1655072	82.7536	0.8822540888367221	4.448540384348384	82.43205	83.3143	1.950800000000001	2.83305	0.3535317825072481	2.8285999999999945	44.485403843483866	4
29	1711644	85.5822	0.8886835510623875	4.422843147163853	85.26515	86.1538	1.9513000000000034	2.8400000000000034	0.35206308970567496	2.8404000000000025	44.22843147163854	4
30	1768452	88.4226	0.8934739625650342	4.406596944462962	88.10515000000001	88.99860000000001	1.9535999999999945	2.8470999999999975	0.35048366746109616	2.853200000000001	44.065969444629616	4
31	1825516	91.2758	0.8919502542071394	4.3838976477645915	90.9522	91.84415	1.951100000000011	2.843050000000005	0.3517040059086274	2.8432999999999993	43.83897647764591	4
32	1882382	94.1191	0.9072101100507542	4.371682615656859	93.79525000000001	94.70245	1.9424000000000063	2.8495999999999952	0.3504959517717573	2.8530999999999977	43.71682615656863	4
33	1939444	96.9722	0.9080144166214159	4.343028648850009	96.64485	97.55285	1.9457999999999913	2.8537999999999926	0.34980323567993	2.8587500000000006	43.43028648850013	4
34	1996619	99.83095	0.882898046789656	4.339740894124951	99.49865	100.38155	1.9634999999999962	2.8464000000000027	0.35086488193396753	2.8500999999999976	43.397408941249495	4
35	2053621	102.68105	0.8954609566879576	4.322938602138173	102.34505	103.24050000000001	1.9512499999999875	2.8466999999999985	0.3508033396477934	2.8506	43.22938602138173	4
36	2110633	105.53165	0.8828550308433128	4.297119726755184	105.19175	106.07465	1.9465000000000003	2.829350000000005	0.3533381622882175	2.8301500000000033	42.97119726755187	4
37	2167236	108.3618	0.8886046630733181	4.2846517116020095	108.02115	108.90975	1.9282500000000056	2.8168500000000023	0.3550253843149789	2.8166999999999973	42.84651711602012	4
38	2223570	111.1785	0.89585804898988	4.250912035852473	110.83800000000001	111.73385	1.9458000000000055	2.8416500000000013	0.3526030923291197	2.83605	42.509120358524754	4
39	2280291	114.01455	0.8980375757993898	4.274811984980602	113.67960000000001	114.57765	1.9257500000000078	2.823750000000004	0.3530637103465314	2.8323500000000053	42.748119849806024	4
40	2336938	116.8469	0.8858131459057099	4.276658831009229	116.50335000000001	117.3892	1.934899999999999	2.820699999999988	0.3529017345120244	2.8336500000000058	42.76658831009231	4
41	2393611	119.68055000000001	0.9007912606512896	4.264677193461118	119.32405	120.22485	1.944749999999999	2.845550000000003	0.3517844265034397	2.842649999999992	42.6467719346112	4
42	2450464	122.5232	0.9010953282224713	4.228282476698972	122.1696	123.0707	1.9377000000000066	2.838800000000006	0.3521436746192435	2.8397500000000093	42.282824766989705	4
43	2507259	125.36295000000001	0.8915325141288107	4.213123732231935	125.00840000000001	125.89995	1.9418500000000023	2.833349999999996	0.35211887533231373	2.8399499999999875	42.13123732231939	4
44	2564058	128.2029	0.912484790870361	4.186383662404673	127.84175	128.75425	1.9449500000000057	2.8573999999999984	0.34952813701502744	2.8610000000000184	41.86383662404676	4
45	2621278	131.06390000000002	0.8955417796029477	4.1666717489919805	130.69915	131.59470000000002	1.9411999999999807	2.836749999999995	0.34997462683955455	2.8573499999999967	41.666717489919805	4
46	2678425	133.92125000000001	0.8974241865886609	4.15257895543315	133.53595	134.43335000000002	1.9368499999999926	2.834300000000013	0.35347554832894496	2.829049999999995	41.52578955433152	4
47	2735006	136.7503	0.908994472234766	4.117257828322387	136.37025	137.27925000000002	1.9252500000000055	2.8342499999999973	0.3507541213609261	2.850999999999999	41.172578283223906	4
48	2792026	139.6013	0.9147658837629482	4.088756754319206	139.2045	140.11925	1.931350000000009	2.8461499999999944	0.3505205229766196	2.8529000000000053	40.887567543192105	4
49	2849084	142.45420000000001	0.9310825349837775	4.074674764471368	142.05065000000002	142.98170000000002	1.928449999999998	2.859550000000013	0.3500726400728153	2.8565499999999986	40.74674764471372	4
50	2906215	145.31075	0.9311716219654307	4.051107673052137	144.9102	145.84135	1.918849999999992	2.8500499999999818	0.3501400560224096	2.8559999999999945	40.51107673052137	4
51	2963335	148.16675	0.9316308480496984	4.023644343325529	147.7602	148.69185000000002	1.9230500000000177	2.854650000000021	0.34947927587893995	2.8614000000000033	40.23644343325529	4
52	3020563	151.02815	0.9344393929959741	4.024218788259155	150.61485000000002	151.54930000000002	1.9098000000000184	2.8442000000000007	0.3512160856967246	2.8472500000000025	40.242187882591594	4
53	3077508	153.8754	0.9320789593336173	3.9931940746776675	153.45905000000002	154.39115	1.9112499999999955	2.8433499999999867	0.35061269568571146	2.8521499999999946	39.93194074677669	4
54	3134551	156.72755	0.939727304659551	3.97529943929905	156.30245000000002	157.24215	1.9104999999999848	2.8502499999999884	0.35044681969511166	2.853499999999997	39.752994392990516	4
55	3191621	159.58105	0.937108672134555	3.9578035071249076	159.15265	160.08975	1.895700000000005	2.83280000000002	0.3521064769986455	2.840049999999991	39.57803507124907	4
56	3248422	162.4211	0.9490168072154745	3.9244866305013772	161.98545000000001	162.9345	1.8930500000000166	2.8420500000000004	0.35006651263739935	2.8566000000000145	39.24486630501376	4
57	3305554	165.2777	0.953742272838112	3.8897798007509152	164.82750000000001	165.78125	1.8987999999999943	2.852499999999992	0.35180917870147416	2.8424499999999853	38.89779800750915	4
58	3362403	168.12015	0.9484419614842162	3.89555685158944	167.68005	168.62845000000002	1.9137499999999932	2.8622000000000014	0.349467062729337	2.8615000000000066	38.9555685158944	4
59	3419633	170.98165	0.9519658075181069	3.9284187993467654	170.54225	171.4942	1.8970999999999947	2.8490500000000054	0.34966257561453074	2.8599000000000103	39.28418799346767	4
60	3476831	173.84155	0.9416271499426104	3.908957905696184	173.3913	174.3329	1.891650000000027	2.8333000000000084	0.3526777054788471	2.8354500000000087	39.089579056961874	4
61	3533540	176.67700000000002	0.9690308223913889	3.8862874930228912	176.2246	177.1936	1.8888000000000034	2.857849999999985	0.34782003791238564	2.8750499999999874	38.862874930228955	4
62	3591041	179.55205	0.9675454080236144	3.7971659526671218	179.0824	180.04995	1.8856500000000267	2.8532000000000153	0.3484502674355786	2.869850000000014	37.97165952667121	4
63	3648438	182.42190000000002	0.9753087924247841	3.7985914612525775	181.93565	182.91095	1.8861500000000149	2.8614499999999907	0.349540354433921	2.8608999999999867	37.985914612525804	4
64	3705656	185.2828	0.9787612294135383	3.769885366591744	184.7971	185.77585000000002	1.8820499999999925	2.8608499999999992	0.34828643076065907	2.8711999999999875	37.698853665917476	4
65	3763080	188.154	0.99321176516579	3.742793158761714	187.65795	188.65115	1.879099999999994	2.872349999999983	0.346074648301637	2.889550000000014	37.42793158761714	4
66	3820871	191.04355	0.9877119868877577	3.7402733391420995	190.53025	191.51795	1.8721999999999923	2.8599000000000103	0.34872367136281085	2.86760000000001	37.40273339142102	4
67	3878223	193.91115000000002	1.0022166103434516	3.705085407069653	193.39015	194.3924	1.8747999999999934	2.8770000000000095	0.3461225619992038	2.8891500000000008	37.05085407069654	4
68	3936006	196.80030000000002	0.9986916907953098	3.667198827192003	196.2672	197.26590000000002	1.8731000000000222	2.8718000000000075	0.3470956769233454	2.8810499999999877	36.67198827192004	4
69	3993627	199.68135	1.0160290119081503	3.6496837926141126	199.13895000000002	200.155	1.8626999999999896	2.8786999999999807	0.345476844414502	2.8945500000000095	36.496837926141126	4
70	4051518	202.57590000000002	1.0327838540915169	3.608843251231825	202.01770000000002	203.0505	1.8627500000000055	2.8955500000000143	0.3439085203335921	2.907749999999993	36.08843251231829	4
71	4109673	205.48365	1.036949239449599	3.5929397466846282	204.91320000000002	205.95015	1.8707500000000152	2.9077000000000055	0.34391443408879807	2.9077000000000055	35.9293974668463	4
72	4167827	208.39135000000002	1.0448309494948946	3.573538779030393	207.82095	208.86575000000002	1.8528499999999894	2.897699999999986	0.34345377112240777	2.911599999999993	35.73538779030393	4
73	4226059	211.30295	1.0596712879081722	3.5390046301227756	210.71865	211.7783	1.84435000000002	2.9040500000000122	0.34250094187758945	2.919700000000006	35.390046301227756	4
74	4284453	214.22265000000002	1.0510745795336554	3.507562665940309	213.6227	214.67375	1.8576500000000067	2.9087499999999977	0.3427827100401076	2.917299999999983	35.075626659403085	4
75	4342799	217.13995	1.0672149962533732	3.491373166633565	216.53145	217.59865000000002	1.8440999999999974	2.9113499999999988	0.3421845058855723	2.9224000000000103	34.91373166633565	4
76	4401247	220.06235	1.0759181193238125	3.469266134698753	219.4428	220.51870000000002	1.8357499999999902	2.9116499999999803	0.34020548411240314	2.9394000000000067	34.69266134698752	4
77	4460035	223.00175000000002	1.10078499212428	3.3745737609508595	222.3544	223.45520000000002	1.8354999999999961	2.936300000000017	0.33978355787363457	2.9430499999999995	33.74573760950859	4
78	4518896	225.94480000000001	1.116740795780346	3.374723205316837	225.29070000000002	226.40745	1.8296999999999741	2.946399999999983	0.3376154222724892	2.9619500000000016	33.747232053168375	4
79	4578135	228.90675000000002	1.1293411937178113	3.338378289495491	228.23715	229.3665	1.8355499999999836	2.9649	0.3363888655285521	2.9727499999999907	33.383782894954905	4
80	4637590	231.8795	1.1309930526156444	3.3011115369876016	231.20205	232.333	1.8079000000000178	2.938900000000018	0.33477285661678574	2.987099999999998	33.01111536987602	4
81	4697332	234.8666	1.143340682343254	3.2245925508283833	234.14095	235.2843	1.8259999999999934	2.9693499999999915	0.33547478068336173	2.9808500000000033	32.24592550828385	4
82	4756949	237.84745	1.1620341599148698	3.1964292350839436	237.11030000000002	238.2723	1.8246500000000196	2.9867000000000132	0.3358014741684724	2.9779499999999928	31.964292350839436	4
83	4816508	240.8254	1.1635561984062195	3.1804005816123855	240.097	241.26055000000002	1.8055500000000109	2.9690999999999974	0.33405154415326294	2.993549999999999	31.804005816123855	4
84	4876379	243.81895	1.177684404972708	3.137264500306209	243.0661	244.24380000000002	1.80540000000002	2.9831000000000074	0.33469442399089394	2.9878000000000213	31.37264500306208	4
85	4936135	246.80675000000002	1.1922917381728535	3.0514643826083763	246.04915000000003	247.24145000000001	1.8210499999999854	3.013349999999974	0.3283263563982601	3.045749999999998	30.514643826083752	4
86	4997050	249.85250000000002	1.1997379572491629	3.05648413766723	249.0625	250.26225000000002	1.7980499999999893	2.9978000000000122	0.3314386092835969	3.0171499999999867	30.564841376672312	4
87	5057393	252.86965	1.2212841974034907	2.9978155269332873	252.06035	253.28160000000003	1.7946999999999775	3.015999999999991	0.3274823159549366	3.053600000000017	29.978155269332895	4
88	5118465	255.92325000000002	1.2652617492448073	2.9043419948190667	255.07635000000002	256.3416	1.8124499999999557	3.077699999999993	0.3251715279810101	3.0752999999999986	29.04341994819069	4
89	5179971	258.99855	1.2736027332027444	2.965576355896008	258.154	259.42760000000004	1.7877999999999474	3.061399999999992	0.3205282305239049	3.1198499999999854	29.655763558960103	4
90	5242368	262.1184	1.3107081780744718	2.760422936103904	261.2154	262.5261	1.781000000000006	3.091700000000003	0.32162614177280463	3.109199999999987	27.604229361039042	4
91	5304552	265.2276	1.3353251299555413	2.799949868358542	264.3071	265.64245	1.789699999999982	3.125	0.3190199706501592	3.1346000000000345	27.99949868358543	4
92	5367244	268.36220000000003	1.3427103880194016	2.658614956115059	267.4321	268.7748	1.7770499999999743	3.1197500000000105	0.31679153533018034	3.1566499999999564	26.586149561150595	4
93	5430377	271.51885	1.3687277623357252	2.649612102439651	270.55185	271.92060000000004	1.7785000000000082	3.147199999999998	0.31512439535506365	3.1733500000000276	26.4961210243965	4
94	5493844	274.6922	1.3838342658631504	2.6618874864943685	273.6991	275.0829	1.7740500000000452	3.1579000000000406	0.3147474938230821	3.1771499999999833	26.618874864943685	4
95	5557387	277.86935	1.3944036157853437	2.5440737623736815	276.857	278.2514	1.768950000000018	3.16334999999998	0.31032770605759746	3.2223999999999933	25.440737623736837	4
96	5621835	281.09175	1.4642071815835778	2.4399386334135684	280.0203	281.4845	1.7450999999999794	3.2092999999999847	0.30977494849991216	3.228150000000028	24.399386334135684	4
97	5686398	284.3199	1.4914379483431113	2.3299892310203276	283.2296	284.72105	1.7472500000000082	3.238650000000007	0.3058945887247273	3.2690999999999804	23.29989231020327	4
98	5751780	287.589	1.5197146051913035	2.3685304992535237	286.4683	287.988	1.713450000000023	3.2332000000000107	0.3036421880456041	3.2933500000000318	23.68530499253525	4
99	5817647	290.88235000000003	1.6142687136020046	2.014192338136713	289.70145	291.31575000000004	1.7322500000000218	3.346499999999992	0.30203724119184266	3.3108499999999594	20.14192338136712	4
100	5883864	294.1932	1.5339842355829665	2.564467773633485	293.04795	294.58195	1.7090000000000032	3.242999999999995	0.30186856642617743	3.3127000000000066	25.644677736334863	4
101	5950118	297.5059	1.8017760221113452	1.749507519958863	296.29095	298.09275	1.657699999999977	3.459450000000004	0.285152128660638	3.50690000000003	17.49507519958864	4
102	6020256	301.0128	1.6470383960386272	2.495998523217491	299.75045	301.39745	5.060550000000035	6.7076000000000136	0.1663243157833468	6.0123499999999686	24.95998523217491	4
103	6140503	307.02515	1.1038031175052283	3.8487250305092218	306.45805	307.56185	1.7402500000000032	2.8440499999999815	0.2742430890741532	3.6464000000000287	38.48725030509223	4
104	6213431	310.67155	1.8489713806528134	1.5212647671443449	309.3021	311.15105	1.5903000000000134	3.4392500000000155	0.27918533718609295	3.581849999999975	15.212647671443445	4
105	6285068	314.2534	1.8755909225787968	1.8584052951364356	312.74135	314.6169	4.760650000000055	6.636250000000018	0.17490773616917007	5.717300000000022	18.584052951364377	4
106	6399414	319.9707	1.1531106652989518	3.7943146908283083	319.37760000000003	320.5307	5.0371000000000095	6.190249999999992	0.15853890544739732	6.307599999999979	37.943146908283126	4
107	6525566	326.2783	1.2161704233494588	3.294266776729337	325.56785	326.784	4.798050000000046	6.014250000000004	0.16632708220716053	6.0122499999999945	32.94266776729337	4
108	6645811	332.29055	1.2334161572812592	3.3284384508105482	331.58205000000004	332.81550000000004	4.7937500000000455	6.027150000000006	0.16488997716273737	6.064650000000029	33.28438450810549	4
109	6767104	338.3552	1.2664761113060639	3.159988739613741	337.60925000000003	338.8757	4.751350000000002	6.017849999999953	0.16345611611922553	6.117849999999976	31.599887396137433	4
110	6889461	344.47305	1.3512590962641406	3.009273041447134	343.62705	344.9783	4.696150000000046	6.047400000000039	0.164629378112524	6.074250000000006	30.09273041447136	4
111	7010946	350.5473	1.4019677494196687	2.8297350175906644	349.6745	351.07645	7.756599999999992	9.158599999999979	0.11327144936483034	8.82835	28.297350175906658	4
112	7187513	359.37565	1.141293805855699	3.552127143344645	358.8331	359.9744	7.450649999999996	8.591949999999997	0.11626419876527379	8.60110000000003	35.521271433446444	4
113	7359535	367.97675000000004	1.166042652776884	3.435193519344839	367.425	368.59105	6.975900000000024	8.141950000000008	0.1224702244266869	8.165249999999958	34.3519351934484	4
114	7522840	376.142	1.1865991167536472	3.2625319320916972	375.567	376.7536	6.934950000000015	8.121550000000013	0.12323162616453882	8.114800000000002	32.625319320916965	4
115	7685136	384.2568	1.2250292658893858	3.1003702185882425	383.68855	384.91355000000004	7.079250000000002	8.304300000000012	0.11986670822045879	8.342600000000004	31.003702185882425	4
116	7851988	392.5994	1.2472414055015426	2.941289748182303	391.99280000000005	393.24005	6.9003999999999905	8.147599999999954	0.12225985108750119	8.179300000000012	29.412897481823023	4
117	8015574	400.7787	1.2831004128844943	2.7841789527005503	400.1404	401.42350000000005	6.864599999999996	8.147700000000043	0.12277923066534065	8.1447	27.841789527005524	4
118	8178468	408.9234	1.3149404672451317	2.5787788578595503	408.28815000000003	409.60310000000004	6.784800000000018	8.099749999999972	0.12410027302060075	8.057999999999993	25.787788578595507	4
119	8339628	416.9814	1.3258507242126392	2.4039820880633513	416.38785	417.7137	6.71365000000003	8.039500000000032	0.12353304508956105	8.095000000000027	24.039820880633513	4
120	8501528	425.07640000000004	1.361472363238875	2.2315681114765127	424.42735000000005	425.78885	6.871600000000001	8.233049999999992	0.12119375852143659	8.25124999999997	22.31568111476514	4
121	8666553	433.32765	1.386175430627633	2.1695629030889734	432.66045	434.0466	6.780700000000024	8.166899999999998	0.12069933192919759	8.285050000000012	21.695629030889737	4
122	8832254	441.6127	1.4634385789819062	1.880057895337501	440.82735	442.29075	6.730250000000012	8.193699999999978	0.1222508832626311	8.179900000000032	18.800578953375027	4
123	8995852	449.79260000000005	1.437894205023721	1.818675449844502	449.02105	450.4589	6.502849999999967	7.94074999999998	0.12844142749802562	7.7856499999999755	18.186754498445012	4
124	9151565	457.57825	1.4890088969449513	1.2175224248054644	456.96180000000004	458.4508	6.516999999999996	8.006050000000016	0.1250789560910322	7.994950000000017	12.17522424805464	4
125	9311464	465.57320000000004	1.4617551888096147	1.161755980576343	464.96785	466.42960000000005	6.503500000000031	7.965250000000026	0.12581464985782967	7.948199999999986	11.617559805763438	4
126	9470428	473.5214	1.4294568777115084	1.0725443627479994	472.9331	474.36255	6.448149999999998	7.87764999999996	0.1273017752232557	7.855349999999987	10.725443627479994	4
127	9627535	481.37675	1.446117860633973	1.0563031996216061	480.81075000000004	482.25685000000004	6.42044999999996	7.866600000000005	0.1295101924521457	7.721400000000017	10.563031996216068	4
128	9781963	489.09815000000003	1.3788762817256153	1.0125381530005235	488.6773	490.05620000000005	50.43299999999999	51.81184999999999	0.019286403085824487	51.850000000000016	10.125381530005242	4
129	10818963	540.94815	1.3738796891164036	1.0220742838420325	540.48915	541.86305	3.655149999999935	5.029049999999984	0.2007286449812817	4.9818500000000085	10.089198342378358	4
130	10918600	545.9300000000001	1.3005272392859684	1.009901491488895	545.5182	546.81875	26.745249999999942	28.045749999999998	0.035599794233189305	28.090050000000023	10.099014914888949	4
131	11480401	574.0200500000001	1.3093465570193716	1.0014427509765014	573.5640000000001	574.8733500000001	24.384400000000028	25.693750000000023	0.0390112215778869	25.63364999999999	10.014427509765012	4
132	11993074	599.6537000000001	1.1606051308660768	1.299750151616088	599.25775	600.41835					10.387354554557872	4
0	61639	3.08195	1.3885950330430814	1.7457082938746904	2.6519	4.0405	1.6917500000000008	3.0803500000000006	0.3428414701042238	2.9168000000000003	17.457082938746908	5
1	119975	5.99875	1.0228165549352686	4.877116185186985	5.7322500000000005	6.755050000000001	1.9589499999999997	2.9818	0.3351824230337361	2.9834500000000004	48.77116185186984	5
2	179644	8.9822	1.0216024143438553	5.004081778225775	8.71405	9.73565	1.9917500000000015	3.013350000000001	0.3333611134261188	2.9997500000000006	50.04081778225776	5
3	239639	11.981950000000001	1.0178557752708672	5.023384024665006	11.727400000000001	12.74525	1.9955999999999996	3.013449999999999	0.3317354741329264	3.0144499999999996	50.233840246650104	5
4	299928	14.996400000000001	1.0244820730449573	5.009430372053565	14.7408	15.7653	1.9980499999999992	3.022549999999999	0.3307315782510916	3.0235999999999983	50.09430372053565	5
5	360400	18.02	1.0217342333824666	4.983745475533631	17.76335	18.7851	1.9936000000000007	3.0153000000000034	0.3315484972564362	3.0161499999999997	49.83745475533634	5
6	420723	21.03615	1.0181168893195194	4.956804999121125	20.7787	21.7968	2.0067999999999984	3.024949999999997	0.3306222310388147	3.024600000000003	49.568049991211254	5
7	481215	24.060750000000002	1.0138342575655757	4.9545970215783655	23.8036	24.81745	2.004999999999999	3.0188000000000024	0.3295164346321774	3.034749999999999	49.545970215783676	5
8	541910	27.0955	1.014268461536104	4.9402852897303475	26.82245	27.8367	2.0071499999999993	3.021449999999998	0.33259054777663233	3.0066999999999986	49.402852897303475	5
9	602044	30.1022	1.0002318214407482	4.931775144745366	29.8439	30.844150000000003	2.00995	3.010200000000001	0.331812525922853	3.0137500000000053	49.317751447453674	5
10	662319	33.115950000000005	1.0042722526592727	4.91510123999727	32.8541	33.85835	2.0055499999999995	3.00985	0.3322093583376248	3.010149999999996	49.15101239997271	5
11	722522	36.1261	0.9943022866520216	4.899350913591007	35.8639	36.858200000000004	2.0206000000000017	3.0149000000000044	0.33149354416322757	3.0166499999999985	48.993509135910074	5
12	782855	39.14275	1.0009741126621783	4.881683837922445	38.87885	39.8798	2.006999999999998	3.0079999999999956	0.3324578609661226	3.0078999999999994	48.816838379224464	5
13	843013	42.15065	1.006239719557995	4.877952458436447	41.8868	42.89305	2.006450000000001	3.0126500000000007	0.3317079643082225	3.014700000000005	48.77952458436449	5
14	903307	45.165350000000004	1.0037620972673817	4.862932012023535	44.89945	45.903200000000005	2.017149999999994	3.0208999999999975	0.33110390040394727	3.020199999999995	48.62932012023539	5
15	963711	48.18555	0.9934467577476113	4.8452209197382174	47.9204	48.913850000000004	2.0184500000000014	3.0119000000000042	0.3318896135145451	3.01305	48.45220919738219	5
16	1023972	51.1986	0.986581711758778	4.842878201411928	50.93225	51.91885	2.0115499999999997	2.998100000000001	0.33313345326137617	3.001800000000003	48.428782014119285	5
17	1084008	54.2004	0.9868907292087097	4.825462896181918	53.930400000000006	54.917300000000004	2.006050000000002	2.9929500000000004	0.334073863731271	2.9933499999999995	48.25462896181921	5
18	1143875	57.19375	0.9914857321706368	4.797601254150621	56.923300000000005	57.9148	2.008500000000005	3.0	0.333266679997334	3.0005999999999986	47.97601254150623	5
19	1203887	60.19435	0.9874200869820546	4.790153557555335	59.923350000000006	60.91075	2.0213000000000036	3.008749999999999	0.33262926804929516	3.0063500000000047	47.901535575553396	5
20	1264014	63.200700000000005	0.9833273991102237	4.786666703443252	62.932100000000005	63.915400000000005	2.016300000000001	2.9996500000000026	0.33291164524935024	3.0038000000000054	47.86666703443255	5
21	1324090	66.20450000000001	0.9851121041121893	4.773883253827094	65.93175000000001	66.91685	2.005899999999997	2.9909999999999997	0.3341910904655282	2.9922999999999997	47.73883253827094	5
22	1383936	69.19680000000001	0.9728226073453553	4.735008801457006	68.92275000000001	69.89555	2.017150000000001	2.989999999999995	0.33446493971269575	2.98984999999999	47.350088014570055	5
23	1443733	72.18665	0.971344671540719	4.724399983840641	71.9127	72.88405	2.0029499999999985	2.9742999999999995	0.33619095646327046	2.974500000000006	47.24399983840642	5
24	1503223	75.16115	0.979943779629434	4.717988205027787	74.88705	75.867	2.0040500000000065	2.984000000000009	0.335120643431636	2.9839999999999947	47.17988205027788	5
25	1562903	78.14515	0.9665558265723405	4.704142895369365	77.87100000000001	78.83760000000001	2.0061000000000035	2.9726500000000016	0.3362757461118106	2.9737500000000097	47.04142895369367	5
26	1622378	81.11890000000001	0.9689362981798594	4.6876745935611766	80.84365000000001	81.8126	2.0099500000000035	2.9788499999999942	0.33607232276385895	2.9755499999999984	46.87674593561179	5
27	1681889	84.09445000000001	0.9626120949262753	4.683975960974934	83.82255	84.78515	1.9992000000000019	2.9618499999999983	0.337735148096863	2.960899999999995	46.839759609749365	5
28	1741107	87.05535	0.968731401251757	4.658014286290211	86.7844	87.75315	2.0005000000000024	2.9692500000000024	0.33706918344990255	2.9667500000000047	46.580142862902136	5
29	1800442	90.02210000000001	0.9576887313180487	4.6559465994994795	89.7536	90.71130000000001	2.0077	2.9654000000000025	0.33690452125867576	2.968199999999996	46.55946599499478	5
30	1859806	92.9903	0.9574668625509251	4.667025324484584	92.71905000000001	93.6765	1.9942499999999939	2.95174999999999	0.33755274261603313	2.9625000000000057	46.67025324484588	5
31	1919056	95.95280000000001	0.9486509256445105	4.6572157671118575	95.67075	96.6194	2.0070500000000067	2.9557000000000073	0.3384667456422411	2.954499999999996	46.57215767111856	5
32	1978146	98.9073	0.9503478569971514	4.64498728958737	98.62645	99.5768	1.9954999999999927	2.945849999999993	0.33999728002176044	2.9411999999999945	46.449872895873675	5
33	2036970	101.8485	0.9469902852862142	4.63192636499933	101.5723	102.5193	1.9945500000000038	2.9415500000000065	0.33870175616860587	2.952449999999999	46.31926364999329	5
34	2096019	104.80095	0.9545975749070058	4.609987230613989	104.5139	105.46845	1.995750000000001	2.9503500000000003	0.33890837612051466	2.95065000000001	46.09987230613987	5
35	2155032	107.75160000000001	0.9492826811507344	4.60267295437972	107.46425	108.41355	1.9956999999999994	2.944999999999993	0.3394894079304727	2.945599999999999	46.026729543797224	5
36	2213944	110.69720000000001	0.9439781209903769	4.586320035401961	110.4092	111.3532	1.9883500000000112	2.932300000000012	0.340982712176493	2.932699999999997	45.86320035401964	5
37	2272598	113.6299	0.9479071333342233	4.555160056805363	113.34150000000001	114.28945	1.9822500000000076	2.9301499999999976	0.3408490549959959	2.9338499999999925	45.55160056805361	5
38	2331275	116.56375	0.9434305673822762	4.530712228737713	116.27170000000001	117.2151	1.9902000000000015	2.93365	0.3405762550234982	2.9362000000000137	45.30712228737711	5
39	2389999	119.49995000000001	0.9475980540891644	4.51151596396398	119.20530000000001	120.1529	1.9941500000000048	2.941749999999999	0.3402865212508936	2.938699999999997	45.11515963963984	5
40	2448773	122.43865000000001	0.9467156279383926	4.498085117692092	122.14710000000001	123.0938	1.9883000000000095	2.9350000000000023	0.3408200129511604	2.934100000000001	44.980851176920964	5
41	2507455	125.37275000000001	0.9491872341138544	4.476935512733526	125.08205000000001	126.03125	1.9832000000000107	2.9324000000000012	0.3401418391469247	2.9399499999999965	44.76935512733526	5
42	2566254	128.3127	0.9586826200727374	4.460791952546266	128.01445	128.97315	1.983099999999979	2.9417499999999848	0.3396739130434796	2.9439999999999884	44.60791952546269	5
43	2625134	131.2567	0.9575498018844054	4.4459203373646545	130.9562	131.91375	1.9841000000000122	2.94165000000001	0.3395297512944554	2.9452500000000152	44.45920337364659	5
44	2684039	134.20195	0.9557565948653501	4.432126389054716	133.8979	134.85365000000002	1.9856499999999926	2.9413999999999874	0.34054725944592873	2.9364500000000078	44.32126389054714	5
45	2742768	137.13840000000002	0.9524926682848252	4.4154323224448575	136.8393	137.79175	1.9748500000000035	2.9273500000000183	0.3395701042480232	2.94489999999999	44.154323224448554	5
46	2801666	140.0833	0.9537231358698802	4.386583752785164	139.7666	140.7203	1.9727000000000032	2.926400000000001	0.3430472890687972	2.915050000000008	43.86583752785165	5
47	2859967	142.99835000000002	0.9533666531047319	4.363720024585746	142.693	143.6464	1.9744000000000028	2.927750000000003	0.34002618201601675	2.9409499999999866	43.6372002458575	5
48	2918786	145.9393	0.95241775301327	4.354550749687824	145.6208	146.5732	1.966450000000009	2.918849999999992	0.34399724802201453	2.9070000000000107	43.54550749687826	5
49	2976926	148.8463	0.9594404713147553	4.342204628251892	148.53965	149.4991	1.9669000000000096	2.9263500000000136	0.33958163542515774	2.9447999999999865	43.42204628251892	5
50	3035822	151.7911	0.9624700081433403	4.320375059274639	151.46595000000002	152.42845	1.967649999999992	2.9300999999999817	0.3430943681059482	2.9146499999999946	43.203750592746395	5
51	3094115	154.70575	0.9536006727052853	4.3148357231062135	154.39605	155.34965	1.9540500000000236	2.907650000000018	0.34108156965738057	2.9318500000000256	43.148357231062164	5
52	3152752	157.63760000000002	0.9643562416394009	4.283110780601945	157.30375	158.2681	1.9591999999999814	2.9235499999999774	0.3420850081245194	2.923249999999996	42.83110780601944	5
53	3211217	160.56085000000002	0.9515157332880888	4.279292277217877	160.2273	161.1788	1.9475500000000068	2.8991000000000042	0.344661198042325	2.901399999999995	42.79292277217877	5
54	3269245	163.46225	0.9649378538889578	4.232261890117108	163.12640000000002	164.09130000000002	1.9428499999999929	2.907800000000009	0.34332406358361645	2.912700000000001	42.3226189011711	5
55	3327499	166.37495	0.9594760886077304	4.222142744635683	166.0342	166.99365	1.9474500000000035	2.906949999999995	0.343341745206093	2.9125499999999818	42.22142744635683	5
56	3385750	169.2875	0.9701180576941465	4.212255286971043	168.9411	169.9112	1.9393499999999904	2.9094499999999925	0.34373710985837713	2.909200000000027	42.12255286971046	5
57	3443934	172.19670000000002	0.9562106932970929	4.196069512534251	171.85060000000001	172.8068	1.9412000000000091	2.8974500000000205	0.3443170471370064	2.904299999999978	41.96069512534251	5
58	3502020	175.101	0.9710021681861719	4.173682995193708	174.74805	175.71905	1.934899999999999	2.9059000000000026	0.3437725600742529	2.908900000000017	41.736829951937096	5
59	3560198	178.00990000000002	0.9754293198375731	4.142428846863034	177.65395	178.62935000000002	1.9300499999999943	2.9054999999999893	0.34409194136673504	2.9061999999999846	41.424288468630365	5
60	3618322	180.9161	0.9787911928396672	4.127481401198388	180.55945	181.53825	1.9379999999999882	2.916799999999995	0.34086067319982916	2.9337500000000034	41.27481401198392	5
61	3676997	183.84985	0.9751033294188092	4.119731984774688	183.47625000000002	184.45135000000002	1.9070000000000107	2.8821000000000083	0.34752993101530744	2.8774500000000103	41.19731984774687	5
62	3734546	186.7273	0.9867638995057904	4.083000673303225	186.35835	187.3451	1.9151500000000112	2.9019499999999994	0.3422840615426747	2.9215499999999963	40.830006733032235	5
63	3792977	189.64885	0.9975337749982952	4.064036307924503	189.26025	190.2578	1.9027499999999975	2.900299999999987	0.3457456003872344	2.892300000000006	40.64036307924508	5
64	3850823	192.54115000000002	0.9775675989374053	4.059834064013643	192.16060000000002	193.13815	1.911500000000018	2.8891000000000133	0.34538138739703567	2.895349999999979	40.598340640136456	5
65	3908730	195.4365	0.9987722794972128	4.0358390153036225	195.04965	196.04845	1.9048999999999978	2.903649999999999	0.3446018126055329	2.901900000000012	40.358390153036225	5
66	3966768	198.3384	0.9803088348408696	4.020698866862773	197.95335	198.93365	1.905149999999992	2.8854499999999916	0.34584723927441346	2.891449999999992	40.20698866862776	5
67	4024597	201.22985	0.9973185533672339	3.997274832913753	200.83880000000002	201.83610000000002	1.88209999999998	2.8794499999999914	0.3464343247128926	2.8865499999999997	39.97274832913756	5
68	4082328	204.1164	0.9998027741629165	3.97867828149613	203.71825	204.71805	1.8733000000000004	2.873100000000022	0.34926566893107014	2.8631500000000187	39.78678281496134	5
69	4139591	206.97955000000002	0.990310345147201	4.007736688899165	206.59130000000002	207.5816	1.8819000000000017	2.8721999999999923	0.3450417500517559	2.8982000000000028	40.07736688899169	5
70	4197555	209.87775000000002	0.9867063240826829	3.9948887571395773	209.4635	210.45025	1.8766999999999996	2.863400000000013	0.3485413544317029	2.869100000000003	39.94888757139575	5
71	4254937	212.74685000000002	0.9999938694977668	3.963739747283327	212.32690000000002	213.32690000000002	1.8695500000000038	2.869499999999988	0.3492534707063659	2.8632499999999936	39.637397472833264	5
72	4312202	215.61010000000002	1.0071846899646801	3.917710353203489	215.1964	216.20360000000002	1.8640999999999792	2.871299999999991	0.3471318233099012	2.880750000000006	39.177103532034884	5
73	4369817	218.49085000000002	1.0137790054123383	3.8861355647831104	218.06775000000002	219.0815	1.8667000000000087	2.880500000000012	0.34489299694769676	2.8994500000000016	38.86135564783112	5
74	4427806	221.39030000000002	1.0126636779220775	3.8509088706353722	220.9482	221.9609	1.8562000000000012	2.868850000000009	0.3467466495604988	2.8839499999999987	38.50908870635372	5
75	4485485	224.27425000000002	1.024671301367972	3.8321740352886238	223.81705000000002	224.8417	1.871849999999995	2.8964999999999748	0.34392626220938544	2.9075999999999738	38.32174035288628	5
76	4543637	227.18185	1.0277752977100667	3.8285283237533037	226.71355	227.74135	1.854549999999989	2.882300000000015	0.3453336786670095	2.895750000000021	38.28528323753303	5
77	4601552	230.07760000000002	1.0363630511655006	3.784965702331057	229.59585	230.6322	1.845799999999997	2.8821499999999958	0.3465844106332096	2.885300000000001	37.84965702331057	5
78	4659258	232.96290000000002	1.0416478047232145	3.759794982864072	232.478	233.51965	1.845249999999993	2.8868500000000097	0.3467165938561828	2.8841999999999928	37.59794982864073	5
79	4716942	235.8471	1.0361570954869967	3.758269608878109	235.36485000000002	236.401	1.8389500000000112	2.8751000000000033	0.3455604125991343	2.8938499999999863	37.58269608878109	5
80	4774819	238.74095	1.0476999766622206	3.7164308698291677	238.23995000000002	239.28765	1.8373499999999865	2.8850499999999784	0.3467646854844293	2.883800000000008	37.16430869829169	5
81	4832495	241.62475	1.0608419538227842	3.6903955562646757	241.12505000000002	242.1859	1.817450000000008	2.8783000000000243	0.3465243606625525	2.8858000000000175	36.903955562646765	5
82	4890211	244.51055000000002	1.072811743314937	3.661498380432434	244.00335	245.07615	1.8299499999999966	2.9027499999999975	0.3428649797709676	2.9165999999999883	36.61498380432432	5
83	4948543	247.42715	1.0624702388172038	3.629806662587825	246.90605000000002	247.96855000000002	1.8208999999999946	2.8833499999999788	0.34587116299178394	2.8912500000000136	36.29806662587824	5
84	5006368	250.31840000000003	1.0858479611047078	3.612341354927814	249.78945000000002	250.8753	1.821550000000002	2.907400000000024	0.3416467372736599	2.9269999999999925	36.12341354927814	5
85	5064908	253.24540000000002	1.0704621323580388	3.572846904451417	252.69680000000002	253.76725000000002	1.8206500000000005	2.8910999999999945	0.34481569601048134	2.900100000000009	35.728469044514185	5
86	5122910	256.1455	1.0954249411865604	3.537917769599659	255.58790000000002	256.68335	1.8068499999999972	2.9022500000000093	0.34425185465686575	2.9048500000000104	35.37917769599661	5
87	5181007	259.05035000000004	1.0936756330846809	3.511707397812252	258.4902	259.58385000000004	1.8092999999999506	2.902999999999963	0.3438316600192579	2.908399999999972	35.11707397812252	5
88	5239175	261.95875	1.0929251151639503	3.47314423866656	261.39315	262.4861	1.8091000000000008	2.9020000000000437	0.3431473474710048	2.914199999999994	34.731442386665606	5
89	5297459	264.87295	1.1047368570994587	3.4387299335656714	264.2952	265.3999	1.794150000000002	2.898899999999969	0.3424188467333208	2.920400000000029	34.38729933565671	5
90	5355867	267.79335000000003	1.113571616090741	3.395998310668496	267.19405	268.30765	1.7920499999999606	2.9055999999999926	0.34459587518737406	2.9019499999999994	33.95998310668497	5
91	5413906	270.69530000000003	1.114174700122606	3.3639944503499883	270.09965	271.21385000000004	1.7766000000000304	2.8907500000000255	0.3452204232402377	2.89670000000001	33.639944503499905	5
92	5471840	273.59200000000004	1.1331420963258483	3.328566715539921	272.9904	274.12355	1.772449999999992	2.905550000000005	0.34482758620689924	2.8999999999999773	33.2856671553992	5
93	5529840	276.492	1.139805671145022	3.3078054455561805	275.89595	277.0358	1.781150000000025	2.920950000000005	0.3412212307849778	2.930650000000014	33.07805445556182	5
94	5588453	279.42265000000003	1.1365497861457523	3.279155432006192	278.81695	279.9535	1.7737999999999943	2.910349999999994	0.3417810208999131	2.9258499999999685	32.79155432006192	5
95	5646970	282.3485	1.1490040687061847	3.243530281730443	281.7273	282.8763	1.775199999999984	2.924199999999985	0.3413318769839886	2.9297000000000253	32.43530281730443	5
96	5705564	285.2782	1.141380472730659	3.2133119358157742	284.65145	285.79285	1.773050000000012	2.9144000000000005	0.3421435292105029	2.9227500000000077	32.13311935815774	5
97	5764019	288.20095000000003	1.1715054929678794	3.1539987992565983	287.56585	288.73735	1.752300000000048	2.9238000000000284	0.33999728002176205	2.9411999999999807	31.539987992566004	5
98	5822843	291.14215	1.1733725016557612	3.1487800971009143	290.4897	291.66305	1.756750000000011	2.930149999999969	0.34129110424736847	2.9300499999999943	31.48780097100916	5
99	5881444	294.0722	1.1769144479402807	3.1527478395193143	293.4198	294.5967	1.7757500000000164	2.9526500000000055	0.33869602032176277	2.9524999999999864	31.527478395193157	5
100	5940494	297.0247	1.1750483756237664	3.1139754524346657	296.37245	297.5475	1.7604000000000042	2.935450000000003	0.3385813441679341	2.9535000000000196	31.13975452434667	5
101	5999564	299.9782	1.1816858446554281	3.1271880508869927	299.30795	300.48965000000004	1.7478000000000407	2.9295000000000186	0.3378663738491443	2.9597499999999854	31.271880508869934	5
102	6058759	302.93795	1.19141727699209	3.054113768756114	302.23745	303.42885	1.7413000000000238	2.9327499999999986	0.3371942070035192	2.965650000000039	30.54113768756113	5
103	6118072	305.90360000000004	1.216548592118919	2.992573954905559	305.1702	306.38675	1.754349999999988	2.970899999999972	0.33566058002148325	2.979199999999991	29.925739549055585	5
104	6177656	308.88280000000003	1.2310491635575425	2.992880996946333	308.14105	309.3721	1.7384000000000128	2.969449999999995	0.3341631718768281	2.9925499999999943	29.928809969463348	5
105	6237507	311.87535	1.2512457253562288	2.9116122781017566	311.11055	312.3618	1.7299999999999613	2.9812499999999886	0.3353622750976733	2.9818500000000085	29.116122781017562	5
106	6297144	314.85720000000003	1.2542075058274904	2.913160315957821	314.09175	315.346	1.7481500000000096	3.0023500000000354	0.32849892416602317	3.044150000000002	29.131603159578226	5
107	6358027	317.90135000000004	1.2938042268930936	2.8333531761915296	317.0941	318.3879	1.7311500000000137	3.02494999999999	0.33294489761944684	3.003499999999974	28.33353176191531	5
108	6418097	320.90485	1.3004308947166427	2.8196837996210817	320.1191	321.4195	1.7276499999999828	3.028099999999995	0.3265412748171342	3.062400000000025	28.196837996210807	5
109	6479345	323.96725000000004	1.296588386168331	2.7509914930849746	323.14715	324.44375	1.7269000000000005	3.0235000000000127	0.3291910130853471	3.03774999999996	27.509914930849757	5
110	6540100	327.005	1.3185091751791538	2.681258470159303	326.17065	327.48920000000004	1.7244000000000028	3.0428999999999746	0.3239810795049535	3.0866000000000327	26.812584701593035	5
111	6601832	330.0916	1.3444044092639815	2.6396508729986685	329.21355	330.558	1.7154500000000326	3.05985000000004	0.32435939020434956	3.08299999999997	26.396508729986675	5
112	6663492	333.1746	1.3845965271627065	2.5222813807183933	332.27345	333.65805	1.700049999999976	3.0846499999999537	0.320795573021091	3.1172500000000127	25.22281380718394	5
113	6725837	336.29185	1.4307916232962627	2.3752920714853687	335.35805	336.78885	1.6730999999999767	3.1038500000000226	0.3233159281591976	3.0929500000000303	23.7529207148537	5
114	6787696	339.38480000000004	1.4626124287759885	2.2936137216720347	338.4619	339.9245	1.6736500000000092	3.136250000000018	0.3115410377432006	3.2098499999999603	22.936137216720354	5
115	6851893	342.59465	1.524537577232346	2.2195879229460083	341.5982	343.1227	1.6798499999999876	3.204399999999964	0.30315891590371474	3.2986000000000217	22.195879229460104	5
116	6917865	345.89325	1.5981278115147726	2.1272287129046177	344.80255	346.40070000000003	1.6695499999999583	3.2676500000000033	0.2992444078701288	3.3417499999999905	21.272287129046198	5
117	6984700	349.235	1.6457780139867684	2.0644629145357527	348.07025000000004	349.716	1.6961499999999887	3.341949999999997	0.3020874241005362	3.310299999999984	20.64462914535755	5
118	7050906	352.5453	1.6151158010700253	2.1404089445757677	351.41215	353.0273	4.953199999999981	6.568300000000022	0.16701042980134023	5.987650000000031	21.404089445757684	5
119	7170659	358.53295	1.169118107593758	3.5979786866654493	357.98045	359.1496	4.897749999999974	6.066849999999988	0.1648926960780273	6.064549999999997	35.97978686665448	5
120	7291950	364.5975	1.1944771719584708	3.4356778194414943	364.0473	365.2418	4.852599999999995	6.047050000000013	0.1651814104840645	6.053949999999986	34.35677819441496	5
121	7413029	370.65145	1.1928237368952017	3.410815589603562	370.0944	371.28720000000004	4.794899999999984	5.9877500000000055	0.16612123527750552	6.0197	34.108155896035626	5
122	7533423	376.67115	1.2225826845888048	3.2969536362855294	376.08215	377.30475	4.823399999999992	6.045999999999992	0.1647392178181938	6.0702	32.96953636285531	5
123	7654827	382.74135	1.255438146497123	3.2002531555033826	382.1281	383.38355	4.751449999999977	6.006849999999986	0.16639073536385485	6.0099500000000035	32.00253155503385	5
124	7775026	388.7513	1.260846682714578	3.1401050069430987	388.135	389.39585	4.7879500000000235	6.048800000000028	0.16363398350569455	6.111199999999997	31.401050069430994	5
125	7897250	394.8625	1.3011725448955316	2.9558968294078696	394.18375000000003	395.48495	4.7622499999999945	6.0634000000000015	0.16497294443711236	6.0615999999999985	29.558968294078717	5
126	8018482	400.9241	1.2991759339430835	2.8888790453900306	400.2472	401.54635	4.777049999999974	6.076249999999959	0.16477179106936846	6.069000000000017	28.888790453900306	5
127	8139862	406.9931	1.3075799400351475	2.8236109814882013	406.3234	407.63100000000003	4.787499999999966	6.095050000000015	0.16549167576870902	6.042599999999993	28.236109814882013	5
128	8260714	413.0357	1.299517372780433	2.74807676677203	412.41845	413.718	4.747950000000003	6.047450000000026	0.16323732258143447	6.126050000000021	27.480767667720322	5
129	8383235	419.16175000000004	1.3651370934521314	2.544802461737536	418.46590000000003	419.83105	4.798999999999978	6.164099999999962	0.1603553474499503	6.236149999999952	25.448024617375367	5
130	8507958	425.3979	1.4224846217349172	2.382099853028322	424.63	426.0525	4.759299999999996	6.181750000000022	0.15952652527298963	6.268550000000006	23.820998530283212	5
131	8633329	431.66645	1.4938884717870504	2.137554147669615	430.8118	432.30565	4.733400000000017	6.227300000000014	0.1636875531984536	6.109200000000045	21.37554147669615	5
132	8755513	437.77565000000004	1.4273196771989578	2.288592850081983	437.03905000000003	438.46635000000003	4.7704499999999825	6.197749999999985	0.1560707624837099	6.407350000000008	22.88592850081985	5
133	8883660	444.18300000000005	1.6588201326434502	1.5150614269826352	443.23685	444.89565000000005	4.6647499999999695	6.323599999999999	0.1608001415041255	6.218899999999962	15.150614269826354	5
134	9008038	450.4019	1.4789458045235835	2.0588782923781075	449.56045	451.0394	7.627800000000036	9.106750000000034	0.11130279926540121	8.984500000000025	20.588782923781096	5
135	9187728	459.38640000000004	1.3967231296684595	2.2493474117339716	458.66715000000005	460.06390000000005	7.5625	8.959199999999953	0.1111512490621618	8.996749999999963	22.493474117339723	5
136	9367663	468.38315	1.54697607999146	1.8091774326802188	467.62640000000005	469.17335	7.482050000000015	9.02905000000004	0.11285280608502303	8.861100000000022	18.091774326802195	5
137	9544885	477.24425	1.660189890433103	1.0498238370926014	476.65540000000004	478.3156	19.384500000000003	21.04464999999999	0.04751079088838056	21.047849999999983	10.498238370926021	5
138	9965842	498.2921	1.5708145061025396	1.1388151032723943	497.70005000000003	499.27090000000004	4.608700000000056	6.179500000000019	0.16271539450347308	6.1457000000000335	11.388151032723947	5
139	10088756	504.43780000000004	1.5830207529530862	1.0017910576485622	503.87960000000004	505.4626	7.491600000000005	9.074649999999963	0.10970084579352171	9.115699999999947	10.017910576485626	5
140	10271070	513.5535	1.5240248713630253	1.0667520614482129	512.9542	514.47825	16.839349999999968	18.36334999999997	0.05497435446364243	18.190300000000093	10.667520614482129	5
141	10634876	531.7438000000001	1.6474661283395253	1.0501646774082953	531.3176	532.96505	7.590000000000032	9.23745000000008	0.1080444494865188	9.255449999999996	10.501646774082962	5
142	10819985	540.9992500000001	1.6388119836062194	1.0040208941907327	540.5550000000001	542.1938	19.695400000000063	21.33420000000001	0.046932932838973325	21.306999999999903	10.04020894190733	5
143	11246125	562.30625	1.5819275161090307	1.0676468191150814	561.8892000000001	563.4711500000001	4.534050000000093	6.115949999999998	0.1637116710050233	6.108300000000099	10.676468191150814	5
144	11368291	568.4145500000001	1.6146025659315288	1.05645431980661	568.0052000000001	569.6198	7.491449999999986	9.106049999999982	0.10982855762155284	9.105099999999993	10.564543198066106	5
145	11550393	577.5196500000001	1.4736579071511515	1.0454618744431787	577.1112	578.5849000000001	13.6801999999999	15.15384999999992	0.06585966622321199	15.183799999999906	10.45461874443179	5
146	11854069	592.70345	1.6044027144148947	1.046149423538429	592.2651000000001	593.8695					10.461494235384299	5
0	60970	3.0485	1.5191576961397288	1.2785920172626266	2.67435	4.1935	1.5400999999999998	3.0593	0.3295761650517435	3.0342	12.785920172626273	6
1	121654	6.0827	0.9460663150764987	4.166788505876198	5.73365	6.6797	1.7822999999999993	2.7283999999999997	0.3713468751160458	2.6929000000000007	41.667885058761996	6
2	175512	8.7756	0.9316445301538275	4.539251272167341	8.46205	9.3937	1.8373999999999988	2.76905	0.36150676017641536	2.7661999999999995	45.39251272167344	6
3	230836	11.5418	0.9273647591401488	4.609400718319087	11.23105	12.15845	1.8420500000000004	2.769400000000001	0.36053575613361455	2.77365	46.094007183190854	6
4	286309	14.31545	0.9306767939969898	4.57904351724585	14.0005	14.93115	1.8592500000000012	2.789950000000001	0.35833945496568886	2.790650000000001	45.7904351724585	6
5	342122	17.1061	0.9347070007225529	4.5664187271247485	16.79045	17.72515	1.8737500000000011	2.8084500000000006	0.3558972168837641	2.809799999999999	45.6641872712475	6
6	398318	19.9159	0.9443409088216868	4.558583303083687	19.598850000000002	20.543200000000002	1.870899999999999	2.815249999999999	0.35449679180403393	2.8209000000000017	45.58583303083686	6
7	454736	22.736800000000002	0.9296629346065136	4.552800107533983	22.41415	23.3438	1.8781500000000015	2.8078000000000003	0.35569467169381813	2.811399999999999	45.52800107533983	6
8	510964	25.5482	0.9368137986352493	4.522463517233362	25.2219	26.15875	1.873350000000002	2.81015	0.3558275659615351	2.8103499999999997	45.22463517233365	6
9	567171	28.35855	0.9303877727550571	4.506511760015684	28.03205	28.96245	1.89105	2.8214499999999987	0.3552524068350561	2.8149000000000015	45.06511760015685	6
10	623469	31.173450000000003	0.9275528539918946	4.505757268825526	30.8535	31.78105	1.897199999999998	2.824749999999998	0.3532882302026105	2.8305500000000023	45.05757268825527	6
11	680080	34.004000000000005	0.9153600662536221	4.513968065749218	33.67825	34.593650000000004	1.8897499999999994	2.805100000000003	0.3561634077714859	2.807699999999997	45.13968065749219	6
12	736234	36.8117	0.9214347445231165	4.477707146736691	36.4834	37.4048	1.8790499999999994	2.8004999999999995	0.35664610007489583	2.8038999999999987	44.77707146736692	6
13	792312	39.6156	0.919462666678679	4.460871610554108	39.2839	40.20335	1.8710000000000022	2.79045	0.3581597750756608	2.7920500000000033	44.60871610554106	6
14	848153	42.407650000000004	0.9227417625545292	4.422704456885434	42.0743	42.99705	1.8667999999999978	2.7895499999999984	0.3585707370421504	2.7888499999999965	44.22704456885432	6
15	903930	45.1965	0.9102044954954065	4.395974252313941	44.8639	45.774100000000004	1.8723000000000027	2.782500000000006	0.35993233272144814	2.7783000000000015	43.95974252313941	6
16	959496	47.9748	0.9108387041261362	4.4542960192127765	47.6464	48.55725	1.8806999999999974	2.7915499999999938	0.3580315425789011	2.793050000000001	44.54296019212781	6
17	1015357	50.76785	0.9109842814400909	4.4377059374096675	50.43795	51.34895	1.8720500000000015	2.783050000000003	0.3591825006285691	2.7841000000000022	44.37705937409672	6
18	1071039	53.551950000000005	0.9195592202333734	4.419310938209513	53.221000000000004	54.140550000000005	1.8930000000000007	2.8125500000000017	0.3566079452250203	2.8041999999999945	44.193109382095166	6
19	1127123	56.35615	0.9316375565469498	4.394623388220474	56.033550000000005	56.9652	1.891300000000001	2.8229499999999987	0.3547671840354765	2.8187500000000014	43.94623388220473	6
20	1183498	59.1749	0.9159015646406566	4.375759244939708	58.85645	59.77235	1.9009	2.8168000000000006	0.352839475680539	2.834150000000001	43.757592449397066	6
21	1240181	62.00905	0.9159870679458022	4.367358994097685	61.67325	62.58925	1.8857500000000087	2.8017500000000055	0.35780735651925066	2.794799999999995	43.673589940976875	6
22	1296077	64.80385	0.9254663267928758	4.334870511345734	64.47505000000001	65.40050000000001	1.8900500000000022	2.8155500000000018	0.35578325683993167	2.8107000000000113	43.348705113457385	6
23	1352291	67.61455000000001	0.9103471342373989	4.3369733473260155	67.2906	68.20095	1.8961000000000041	2.806449999999998	0.35539760106619295	2.813749999999999	43.3697334732602	6
24	1408566	70.42830000000001	0.9156819253296242	4.326291181857059	70.09705000000001	71.01270000000001	1.8913999999999902	2.8070999999999913	0.3564871753738662	2.8051499999999976	43.26291181857062	6
25	1464669	73.23345	0.9143352219888009	4.305280842752111	72.90415	73.8185	1.8968500000000006	2.8111999999999995	0.355391285805672	2.8138000000000005	43.05280842752111	6
26	1520945	76.04725	0.9159622681094916	4.280257837443699	75.71535	76.63130000000001	1.8942499999999995	2.8102500000000106	0.3556251000195599	2.811949999999996	42.802578374437005	6
27	1577184	78.8592	0.912332637788367	4.255338695863621	78.52555000000001	79.4379	1.9056500000000085	2.817999999999998	0.35431466685563445	2.82235	42.553386958636196	6
28	1633631	81.68155	0.9121900153474417	4.266145257182487	81.34355000000001	82.25575	1.8878500000000003	2.800049999999999	0.35597323081304233	2.809200000000004	42.66145257182487	6
29	1689815	84.49075	0.9267949486117228	4.222340964156892	84.1436	85.0704	1.8892000000000024	2.8160000000000025	0.3558402277377462	2.8102499999999964	42.223409641568914	6
30	1746020	87.301	0.9071209121106658	4.213959917389417	86.95965000000001	87.86675000000001	1.879349999999988	2.7864999999999895	0.35934383815153575	2.7828499999999963	42.13959917389417	6
31	1801677	90.08385	0.9085241062043119	4.211991480480329	89.74615	90.65465	1.882099999999994	2.7906499999999994	0.35837155963302686	2.7904000000000053	42.11991480480329	6
32	1857485	92.87425	0.8878981674937532	4.227386226344031	92.5368	93.4247	1.8839499999999987	2.7718500000000006	0.3594600909434037	2.781949999999995	42.27386226344029	6
33	1913124	95.6562	0.9104479364098167	4.212951646367394	95.3086	96.21905000000001	1.9013999999999953	2.811850000000007	0.3564109418159133	2.8057500000000033	42.12951646367394	6
34	1969239	98.46195	0.9119316931044218	4.1963126983748325	98.1205	99.03240000000001	1.8814999999999884	2.793449999999993	0.356531660011409	2.8048	41.96312698374834	6
35	2025335	101.26675	0.9235542636959232	4.148879799277232	100.91395	101.8375	1.8971499999999963	2.820700000000002	0.35448422545196767	2.820999999999998	41.488797992772305	6
36	2081755	104.08775	0.910081615867652	4.154007975162351	103.7346	104.6447	1.897100000000009	2.807150000000007	0.35609365263064174	2.808250000000001	41.54007975162354	6
37	2137920	106.896	0.9085344699050301	4.135331516925419	106.54175000000001	107.4503	1.903950000000009	2.8125	0.3551640858076427	2.8156000000000034	41.353315169254174	6
38	2194232	109.7116	0.9070925747838803	4.118528843086565	109.35425000000001	110.26135000000001	1.9001499999999965	2.8072499999999962	0.35553027340277943	2.8127000000000066	41.185288430865654	6
39	2250486	112.52430000000001	0.9151896366811824	4.093797220686213	112.1615	113.0767	1.8817999999999984	2.7969499999999954	0.3576218149307107	2.7962500000000006	40.937972206862156	6
40	2306411	115.32055000000001	0.9305111428092467	4.068743215858525	114.9585	115.88900000000001	1.8816499999999934	2.8122000000000043	0.3550947215169655	2.8161499999999933	40.68743215858527	6
41	2362734	118.1367	0.914776108600176	4.0595686622936995	117.77065	118.68545	1.9027999999999992	2.817549999999997	0.35490568381452625	2.8176500000000004	40.59568662293701	6
42	2419087	120.95435	0.910316783736623	4.046641742552637	120.58825	121.49855000000001	1.9123000000000019	2.82265000000001	0.35362554590943673	2.827849999999998	40.46641742552636	6
43	2475644	123.7822	0.9133334790954599	4.03953838526364	123.41085000000001	124.3242	1.888850000000005	2.8021499999999975	0.35592888540869516	2.8095500000000015	40.395383852636414	6
44	2531835	126.59175	0.9071093276536325	4.002662031089642	126.21300000000001	127.12010000000001	1.8918999999999926	2.7989999999999924	0.35758984444841835	2.7964999999999947	40.02662031089646	6
45	2587765	129.38825	0.9110638028088026	3.993146847393106	129.01205000000002	129.9231	1.870650000000012	2.7817500000000166	0.3592276605298611	2.7837499999999977	39.931468473931055	6
46	2643440	132.172	0.9205886795642088	3.9447985130779415	131.79375000000002	132.71435	1.8777499999999918	2.7982999999999834	0.3573406707284386	2.7984500000000025	39.44798513077946	6
47	2699409	134.97045	0.9140505915901856	4.008642601194268	134.59210000000002	135.50615000000002	1.8729999999999905	2.7870499999999936	0.35853859667993015	2.789100000000019	40.086426011942706	6
48	2755191	137.75955000000002	0.9197805427553831	3.9843221495247647	137.37915	138.2989	1.8783999999999992	2.7982000000000085	0.3571747477453358	2.799749999999989	39.84322149524766	6
49	2811186	140.5593	0.9154659094170202	3.9502165200030177	140.17735000000002	141.0928	1.8885500000000093	2.804000000000002	0.3558592220917398	2.8101000000000056	39.502165200030205	6
50	2867388	143.3694	0.931720453320304	3.931156166666838	142.98135000000002	143.91305	1.8667000000000087	2.798400000000015	0.3557832568399335	2.810699999999997	39.31156166666837	6
51	2923602	146.1801	0.9232481461403659	3.902233502246496	145.77975	146.703	1.880599999999987	2.803849999999983	0.35651894898213793	2.8049000000000035	39.02233502246495	6
52	2979700	148.985	0.9339961495667697	3.892728076194146	148.58355	149.51755	1.8700000000000045	2.804000000000002	0.3563601375550128	2.8061500000000024	38.92728076194146	6
53	3035823	151.79115000000002	0.9336130803397624	3.8637234018655917	151.38755	152.32115000000002	1.8669999999999902	2.800600000000003	0.35558084130427137	2.8122999999999934	38.6372340186559	6
54	3092069	154.60345	0.9518037195133744	3.819230428164495	154.18815	155.14000000000001	1.870900000000006	2.8226999999999975	0.35460992907801503	2.819999999999993	38.19230428164496	6
55	3148469	157.42345	0.9530708144762321	3.829833356658142	157.01090000000002	157.96395	1.870350000000002	2.8234500000000082	0.3531634617082525	2.831549999999993	38.29833356658141	6
56	3205100	160.255	0.9402070138903801	3.7856898741403313	159.83435	160.77455	1.8837999999999795	2.823999999999984	0.35329447094152966	2.8305000000000007	37.85689874140331	6
57	3261710	163.0855	0.9412902810330503	3.7953611013807347	162.65835	163.59965	1.8854499999999916	2.826750000000004	0.35292664419700376	2.833449999999999	37.953611013807375	6
58	3318379	165.91895	0.9469085329906084	3.7688310132800567	165.48510000000002	166.43200000000002	1.8727999999999838	2.819749999999999	0.3531759345918147	2.831450000000018	37.68831013280058	6
59	3375008	168.7504	0.9423943481214112	3.738306279318593	168.30485000000002	169.24720000000002	1.8708999999999776	2.813299999999998	0.3543397764116019	2.8221499999999935	37.38306279318593	6
60	3431451	171.57255	0.9490785343180644	3.7249768084401893	171.1181	172.0672	1.8534999999999968	2.8025499999999965	0.35648082133181064	2.8052000000000135	37.24976808440189	6
61	3487555	174.37775000000002	0.9563887090286007	3.679587062766032	173.9207	174.8771	1.8526999999999987	2.809100000000001	0.3559035501379152	2.8097499999999798	36.79587062766035	6
62	3543750	177.1875	0.970517094609025	3.6515817654220584	176.72975	177.7003	1.8622000000000014	2.832700000000017	0.3528643765768607	2.8339500000000157	36.515817654220626	6
63	3600429	180.02145000000002	0.9584510812298861	3.698172427606245	179.56245	180.5209	1.848099999999988	2.806549999999987	0.35523347720289344	2.815049999999985	36.98172427606247	6
64	3656730	182.8365	0.9676225473642349	3.680059725445375	182.36905000000002	183.33665000000002	1.8478999999999814	2.8155500000000018	0.3538445207175971	2.8260999999999967	36.80059725445376	6
65	3713252	185.6626	0.9646839092760813	3.6520855446932217	185.18455	186.14925	1.8588499999999897	2.8234999999999957	0.35323207347226915	2.8310000000000173	36.520855446932245	6
66	3769872	188.49360000000001	0.9841049722393044	3.621990879118613	188.00805	188.99215	1.8512000000000057	2.835300000000018	0.35048366746109794	2.853199999999987	36.219908791186135	6
67	3826936	191.3468	0.9945054348725128	3.565945686390748	190.8434	191.83790000000002	1.8562000000000012	2.850699999999989	0.34819547694075476	2.8719499999999982	35.65945686390746	6
68	3884375	194.21875	1.0075749967861223	3.5404028145653648	193.69405	194.70165	1.8502499999999884	2.8577999999999975	0.3485170599100814	2.8693000000000097	35.40402814565364	6
69	3941761	197.08805	1.0140900661035441	3.529336235384843	196.55190000000002	197.566	1.8281999999999812	2.8422999999999945	0.349705373223058	2.859550000000013	35.29336235384845	6
70	3998952	199.94760000000002	1.019884351533372	3.4589309392059384	199.39415	200.41405	1.823049999999995	2.8429000000000144	0.35053280987100716	2.8527999999999736	34.589309392059405	6
71	4056008	202.8004	1.0266224963899238	3.450109930767727	202.2371	203.2637	1.833750000000009	2.8603999999999985	0.348656799679234	2.868150000000014	34.50109930767728	6
72	4113371	205.66855	1.0367638399603079	3.440477952102327	205.09745	206.13420000000002	1.8229499999999916	2.8597000000000037	0.34734885982736724	2.8789500000000032	34.40477952102329	6
73	4170950	208.5475	1.0381033320808783	3.3993797952009857	207.9572	208.99530000000001	1.8203000000000031	2.858399999999989	0.34708362980060153	2.881149999999991	33.99379795200988	6
74	4228573	211.42865	1.0673297963978723	3.3343751009585887	210.81560000000002	211.8829	1.819749999999999	2.8871000000000038	0.3453754230848939	2.895399999999995	33.3437510095859	6
75	4286481	214.32405	1.0685641493320932	3.347981182013214	213.70265	214.77120000000002	1.814799999999991	2.883350000000007	0.3441985337142451	2.905300000000011	33.479811820132156	6
76	4344587	217.22935	1.0979452359472401	3.2961148602903414	216.586	217.68395	1.7974499999999978	2.895399999999995	0.3440564252537423	2.906499999999994	32.961148602903435	6
77	4402717	220.13585	1.110871066161897	3.2546683707177735	219.4814	220.59230000000002	1.788499999999999	2.8993499999999983	0.34300022295014576	2.9154499999999928	32.54668370717775	6
78	4461026	223.0513	1.1199259229344316	3.2339549960462826	222.38080000000002	223.50070000000002	1.7779999999999916	2.8979500000000087	0.34376074252320143	2.9090000000000202	32.33954996046283	6
79	4519206	225.96030000000002	1.136321532296436	3.154990828937855	225.27870000000001	226.41505	1.7857999999999947	2.9221000000000004	0.3395124601072852	2.9454000000000065	31.54990828937857	6
80	4578114	228.90570000000002	1.1562577945052182	3.097012895537908	228.20080000000002	229.35705000000002	1.7891500000000065	2.9454000000000065	0.3387591253239404	2.9519499999999823	30.970128955379074	6
81	4637153	231.85765	1.1639626178855542	3.1095266753102138	231.14625	232.3102	1.765449999999987	2.929399999999987	0.33754134881522885	2.962600000000009	31.09526675310215	6
82	4696405	234.82025000000002	1.2139780105958693	3.0147744058830845	234.0756	235.2896	1.7498499999999808	2.963799999999992	0.33571128829206986	2.978749999999991	30.14774405883084	6
83	4755980	237.799	1.2113772518558894	3.0151757008687667	237.0394	238.2508	1.7650999999999897	2.97645	0.33347784039750406	2.9987000000000137	30.15175700868766	6
84	4815954	240.79770000000002	1.2000345207936132	2.9802708583952757	240.01590000000002	241.2159	1.7626999999999953	2.9627499999999998	0.3352273679623214	2.9830499999999915	29.802708583952768	6
85	4875615	243.78075	1.235708300106926	2.9647114059328104	242.9786	244.21435000000002	1.7372000000000014	2.97290000000001	0.3308519437551687	3.022500000000008	29.647114059328114	6
86	4936065	246.80325000000002	1.2655435538213236	2.841361578466607	245.9515	247.21705	1.7370500000000106	3.0025500000000136	0.3319391887406236	3.012599999999992	28.413615784666092	6
87	4996317	249.81585	1.2830140853797085	2.835475201329782	248.9541	250.2371	1.7125500000000216	2.995599999999996	0.3303164431525401	3.0274	28.35475201329782	6
88	5056865	252.84325	1.322094480554061	2.704642905475094	251.94965000000002	253.27175000000003	1.7160000000000082	3.0380499999999984	0.3260302556077189	3.067200000000014	27.046429054750938	6
89	5118209	255.91045000000003	1.3165582155040465	2.725426789034916	254.98775	256.3043	1.7191500000000133	3.03570000000002	0.3274019022050519	3.0543499999999995	27.254267890349173	6
90	5179296	258.9648	1.3647748016705736	2.6417415962671242	258.02345	259.38820000000004	1.7181999999999675	3.08299999999997	0.3198464736926312	3.126499999999964	26.417415962671257	6
91	5241826	262.0913	1.3843058433125262	2.5599757828404996	261.1064	262.4907	1.715750000000014	3.10005000000001	0.31946330165321785	3.1302500000000464	25.599757828405007	6
92	5304431	265.22155000000004	1.4172747374070809	2.593723055740355	264.2065	265.62375000000003	1.6983999999999924	3.115700000000004	0.3156715122243806	3.1678499999999867	25.93723055740355	6
93	5367788	268.3894	1.4613339257487563	2.4082047824702	267.3222	268.7835	1.6809499999999957	3.1422999999999774	0.3142085087664194	3.1825999999999794	24.082047824702	6
94	5431440	271.572	1.486137699941313	2.3794221277581507	270.4645	271.95065	1.6810500000000275	3.1672000000000367	0.3131801882212904	3.193050000000028	23.794221277581503	6
95	5495301	274.76505000000003	1.5133118540914263	2.3010884370710016	273.63165000000004	275.14495	1.6911499999999933	3.2044499999999516	0.3134059390425468	3.19074999999998	23.010884370710038	6
96	5559116	277.9558	1.5598444887307474	2.2342913291368696	276.83615000000003	278.39595	1.682899999999961	3.242750000000001	0.3059460617093202	3.2685500000000047	22.342913291368703	6
97	5624487	281.22435	1.5763558563885745	2.2705466189065753	280.07890000000003	281.65525	1.6873999999999683	3.263750000000016	0.30641009927687246	3.2635999999999967	22.70546618906576	6
98	5689759	284.48795	1.6564626892335248	2.109599145571856	283.34265	284.9991	1.6590499999999793	3.315499999999986	0.2894230351793696	3.4551500000000037	21.095991455718575	6
99	5758862	287.9431	1.6413217459604146	2.3723737675888756	286.6581	288.29945000000004	1.6817000000000348	3.323000000000036	0.306757876008465	3.259900000000016	23.723737675888753	6
100	5824060	291.20300000000003	1.773693683607923	1.8405324751242098	289.9811	291.7548	1.64285000000001	3.4165499999999724	0.2810054374552147	3.5586500000000005	18.40532475124211	6
101	5895233	294.76165000000003	1.7384972439069768	2.29299646867506	293.39765	295.13615	5.438000000000045	7.176500000000033	0.1557256425629334	6.421549999999969	22.929964686750623	6
102	6023664	301.1832	1.154426762460731	3.765791660833173	300.5742	301.72860000000003	1.669499999999971	2.823949999999968	0.26189322613170546	3.8183500000000095	37.65791660833177	6
103	6100031	305.00155	2.1584395375241994	1.0970730141394096	303.39815	305.5566	1.5219000000000165	3.6803500000000327	0.2730785510452089	3.6619499999999903	10.970730141394093	6
104	6173270	308.6635	2.035724081629049	2.0619798415090926	307.07845000000003	309.11420000000004	5.06635	7.102049999999963	0.16310286897946524	6.1311000000000035	20.619798415090926	6
105	6295892	314.7946	1.1510782145672478	3.8097982728656348	314.1805	315.33160000000004	5.125450000000001	6.276499999999999	0.15036124288603403	6.6506499999999855	38.097982728656376	6
106	6428905	321.44525	1.4700611944956705	3.0955151477430114	320.457	321.92705	4.9406999999999925	6.410750000000007	0.15788559609706754	6.333700000000021	30.955151477430135	6
107	6555579	327.77895	1.4221357934262138	3.2485316537790823	326.86775	328.2899	4.929149999999993	6.351249999999993	0.1529028608125259	6.540099999999995	32.48531653779084	6
108	6686381	334.31905	1.6000154008962215	3.0472700196778746	333.219	334.81905	7.729849999999999	9.329850000000022	0.11310425950641274	8.841400000000021	30.472700196778735	6
109	6863209	343.16045	1.2180598382414785	3.612087910524785	342.54885	343.7669	8.086149999999975	9.30419999999998	0.10498301899667725	9.525350000000003	36.120879105247894	6
110	7053716	352.68580000000003	1.3725217902231497	3.2503384168772875	351.85305	353.22560000000004	7.341450000000009	8.713950000000011	0.1145882272055369	8.7269	32.50338416877288	6
111	7228254	361.41270000000003	1.433032529884437	3.057277684007495	360.567	362.00005000000004	7.335450000000037	8.76845000000003	0.11308827104996816	8.842649999999992	30.572776840074972	6
112	7405107	370.25535	1.5192643818205689	2.9778134399432368	369.33545000000004	370.85475	6.986649999999997	8.505899999999997	0.10501664513825472	9.522299999999973	29.778134399432382	6
113	7595553	379.77765	2.66511899332474	1.5075451447462989	377.84135000000003	380.50645000000003	7.052399999999977	9.717499999999973	0.11608873823150406	8.614100000000008	15.075451447462985	6
114	7767835	388.39175	1.467487837058492	2.89651893992464	387.5589	389.0264	11.80744999999996	13.27494999999999	0.0746764642187722	13.391099999999993	28.9651893992464	6
115	8035657	401.78285	1.581766220482206	2.67661192925436	400.8338	402.41560000000004	11.428100000000029	13.009850000000029	0.07699207366601593	12.988350000000025	26.766119292543596	6
116	8295424	414.7712	1.65385776999956	2.3639088203580982	413.84365	415.4975	16.170450000000017	17.824299999999994	0.05562137418167052	17.978700000000003	23.639088203580986	6
117	8654998	432.7499	1.8919247321290895	1.169950756972728	431.66795	433.5599					11.398985508205808	6
0	62385	3.11925	1.508577006800338	1.4429592018724495	2.74755	4.25615	1.64025	3.1488	0.3231644260599793	3.0944000000000003	14.429592018724495	7
1	124273	6.21365	0.9635002492258508	4.579533327166132	5.8964	6.8599000000000006	1.9220499999999996	2.8855500000000003	0.34906450712091597	2.8648	45.79533327166132	7
2	181569	9.07845	0.9565941317984006	4.7806621889103695	8.78195	9.73855	1.9575500000000012	2.914150000000001	0.3439499208915181	2.907400000000001	47.80662188910372	7
3	239717	11.985850000000001	0.9571691537863328	4.835997847287153	11.696100000000001	12.65325	1.9750000000000014	2.93215	0.3408781019907281	2.9336	48.359978472871575	7
4	298389	14.919450000000001	0.9589240851711831	4.830621002190391	14.628250000000001	15.587150000000001	1.9771	2.93605	0.34007243542874654	2.940549999999998	48.30621002190395	7
5	357200	17.86	0.9480908486838482	4.829464530527872	17.56425	18.51235	1.9791500000000006	2.927250000000001	0.3415125591243615	2.9281500000000023	48.29464530527876	7
6	415763	20.78815	0.9386529215380521	4.816460446640754	20.491500000000002	21.43015	1.9939500000000017	2.9326000000000008	0.3416058892855312	2.9273500000000006	48.16460446640752	7
7	474310	23.715500000000002	0.9382445900639403	4.80006702148453	23.424100000000003	24.362350000000003	1.9953499999999984	2.9335999999999984	0.340205484112404	2.939399999999999	48.000670214845314	7
8	533098	26.6549	0.940501029656455	4.789208242387119	26.357750000000003	27.298250000000003	2.0008000000000017	2.941300000000002	0.3398990499821555	2.9420499999999983	47.89208242387117	7
9	591939	29.59695	0.9360002162145218	4.780703668029851	29.299000000000003	30.235000000000003	2.0139999999999993	2.9499999999999993	0.33873043831718663	2.952200000000005	47.80703668029854	7
10	650983	32.549150000000004	0.9409101886874124	4.777048081626155	32.249050000000004	33.18995	2.010150000000003	2.951050000000002	0.3389600705036952	2.9501999999999953	47.77048081626157	7
11	709987	35.49935	0.9353394539044996	4.737737540575118	35.2001	36.13545	2.0188500000000005	2.9542	0.33862720530967466	2.953099999999999	47.377375405751216	7
12	769049	38.45245	0.9349033870199812	4.733021120094051	38.1543	39.089200000000005	2.0093999999999994	2.9442999999999984	0.3392475489364584	2.9477000000000046	47.33021120094054	7
13	828003	41.400150000000004	0.9414406683775073	4.722965649515764	41.098600000000005	42.04005	2.012900000000002	2.954349999999998	0.3385125757421892	2.954099999999997	47.22965649515766	7
14	887085	44.35425	0.9426497181794956	4.721366385224137	44.05295	44.9956	2.0138999999999996	2.95655	0.33784925166390706	2.9599000000000046	47.21366385224136	7
15	946283	47.314150000000005	0.9470078124519845	4.708508609324383	47.00945	47.956450000000004	2.0204999999999984	2.967500000000001	0.3374843913469005	2.963099999999997	47.085086093243824	7
16	1005545	50.27725	0.9443340285723331	4.69273720176416	49.977000000000004	50.9213	2.0264000000000024	2.9707500000000024	0.33628140027575065	2.973700000000001	46.92737201764163	7
17	1065019	53.25095	0.9467766097085318	4.685544041856559	52.947700000000005	53.8945	2.028350000000003	2.9750999999999976	0.33641149854502045	2.9725499999999982	46.85544041856557	7
18	1124470	56.2235	0.9305900182127022	4.676427575845473	55.922850000000004	56.8534	2.039450000000002	2.9700500000000005	0.3365756790414325	2.9711	46.764275758454765	7
19	1183892	59.1946	0.9320669859776972	4.661702334312643	58.89285	59.82495	2.0409500000000023	2.972999999999999	0.3365190469780587	2.9716000000000027	46.61702334312641	7
20	1243324	62.1662	0.9300398000149289	4.65760787433949	61.8659	62.795950000000005	2.0375999999999976	2.967649999999999	0.33672301165061547	2.9698000000000064	46.57607874339488	7
21	1302720	65.13600000000001	0.9277984485552297	4.632195719190648	64.83355	65.76135000000001	2.033149999999992	2.960949999999997	0.3374445325549619	2.9634499999999946	46.321957191906506	7
22	1361989	68.09945	0.9314026327349013	4.613784343222925	67.79445	68.72585000000001	2.0293499999999938	2.9607500000000044	0.33697263782180836	2.9676000000000045	46.13784343222929	7
23	1421341	71.06705000000001	0.9312365734636784	4.601604515467052	70.75525	71.68650000000001	2.0354499999999973	2.966700000000003	0.3374160677531477	2.9636999999999887	46.01604515467051	7
24	1480615	74.03075	0.923263576070976	4.595267612255213	73.7219	74.64515	2.037400000000005	2.960650000000001	0.3370237433227167	2.9671500000000037	45.95267612255213	7
25	1539958	76.9979	0.9255032021964202	4.58566098627783	76.68255	77.60805	2.0321	2.9575999999999993	0.3383808476440226	2.9552500000000066	45.856609862778285	7
26	1599063	79.95315000000001	0.9262158958269516	4.5662809270375035	79.64015	80.5664	2.044550000000001	2.9707499999999953	0.33679672633582014	2.969149999999999	45.66280927037508	7
27	1658446	82.9223	0.9184892913796823	4.557817551008959	82.61095	83.52940000000001	2.0444499999999977	2.9629500000000064	0.3370180641682404	2.967199999999991	45.578175510089636	7
28	1717790	85.8895	0.9225330409504939	4.53023904641185	85.57385000000001	86.49640000000001	2.025899999999993	2.948449999999994	0.338741912536838	2.9521000000000015	45.3023904641185	7
29	1776832	88.8416	0.9232513379370328	4.512402190437996	88.5223	89.44555	2.0400000000000063	2.963250000000002	0.33738760775316595	2.963950000000011	45.12402190437997	7
30	1836111	91.80555000000001	0.9279085147146718	4.505299098393131	91.48555	92.41345	2.0297000000000054	2.9575999999999993	0.3376781252110491	2.9613999999999976	45.052990983931295	7
31	1895339	94.76695000000001	0.9355924229496508	4.464215294453609	94.4432	95.3788	2.0293499999999938	2.9649500000000018	0.3393281303020017	2.9470000000000027	44.642152944536086	7
32	1954279	97.71395000000001	0.9172848633803194	4.465075652040824	97.4081	98.3254	2.0365000000000038	2.9537499999999994	0.33700670643345865	2.9672999999999945	44.65075652040825	7
33	2013625	100.68125	0.9182679018119699	4.448021337349594	100.36185	101.28015	2.0327999999999946	2.951049999999995	0.3375755325254027	2.962299999999999	44.48021337349594	7
34	2072871	103.64355	0.9244551401990816	4.436084984595077	103.31295	104.23740000000001	2.0290999999999997	2.953550000000007	0.33978355787363457	2.9430499999999995	44.36084984595078	7
35	2131732	106.5866	0.9222852982712677	4.413160696458185	106.26650000000001	107.1888	2.0337000000000103	2.956000000000003	0.3383808476440226	2.9552500000000066	44.13160696458189	7
36	2190837	109.54185000000001	0.9198993107177318	4.392050625115509	109.22245000000001	110.14235000000001	2.0161999999999978	2.936099999999996	0.34097689881510546	2.9327499999999986	43.92050625115512	7
37	2249492	112.47460000000001	0.9230799331902294	4.370323869274202	112.15855	113.08165000000001	2.020150000000001	2.9432000000000045	0.337057822269411	2.9668499999999938	43.70323869274205	7
38	2308829	115.44145	0.9294112762346631	4.352291922685225	115.10175000000001	116.03115000000001	1.9990499999999969	2.928449999999998	0.34357767432272246	2.9105500000000006	43.52291922685227	7
39	2367040	118.352	0.9340662925408455	4.3491443791264786	118.03025000000001	118.96430000000001	2.021249999999995	2.955299999999994	0.3384037495135446	2.95505	43.491443791264786	7
40	2426141	121.30705	0.922233370153606	4.318904471531496	120.9855	121.90775000000001	2.0120000000000005	2.934200000000004	0.3383064379715146	2.9558999999999997	43.18904471531494	7
41	2485259	124.26295	0.9229660079132533	4.306135909433117	123.91975000000001	124.84270000000001	2.0065000000000026	2.9295000000000044	0.3407213070069336	2.9349500000000006	43.06135909433118	7
42	2543958	127.1979	0.9344618596935412	4.286185527091263	126.84920000000001	127.78370000000001	2.0083000000000055	2.9427500000000038	0.3396277679663087	2.9444000000000017	42.86185527091264	7
43	2602846	130.1423	0.9207657750151353	4.263264217857149	129.79195	130.71275	2.0030500000000018	2.9238	0.3421845058855723	2.9224000000000103	42.632642178571516	7
44	2661294	133.06470000000002	0.9295322499415605	4.269310250674437	132.7158	133.64535	2.010549999999995	2.940100000000001	0.3401013502023627	2.9402999999999793	42.693102506744346	7
45	2720100	136.005	0.9304120397199644	4.244711057246569	135.65585000000002	136.5863	2.008250000000004	2.9386499999999955	0.33936843534182826	2.9466500000000053	42.447110572465704	7
46	2779033	138.95165	0.9363467999510002	4.229773851852663	138.5945	139.53085000000002	1.9937500000000057	2.9300499999999943	0.3414192799467369	2.9289500000000146	42.29773851852663	7
47	2837612	141.88060000000002	0.9373963436921826	4.197114301152055	141.52455	142.46195	1.9977499999999964	2.935149999999993	0.3399337129259812	2.9417499999999848	41.971143011520596	7
48	2896447	144.82235	0.9368946677644272	4.1748891207359975	144.45975	145.39665	1.997649999999993	2.9345500000000015	0.3399626041135453	2.941500000000019	41.74889120735998	7
49	2955277	147.76385000000002	0.9422157398005948	4.16230566018541	147.39425	148.3365	1.9964999999999975	2.9387000000000114	0.3397893306150206	2.9429999999999836	41.62305660185408	7
50	3014137	150.70685	0.9356045822844841	4.13447667583619	150.33295	151.26855	1.9990999999999985	2.9346999999999923	0.3405646561999776	2.936300000000017	41.344766758361914	7
51	3072863	153.64315000000002	0.9529243868478342	4.120664013265838	153.26765	154.22060000000002	1.9805000000000064	2.933400000000006	0.34043712126370296	2.9373999999999967	41.206640132658414	7
52	3131611	156.58055000000002	0.9528091772198212	4.095482423457369	156.2011	157.15390000000002	1.9635999999999854	2.9164499999999975	0.3416584099217615	2.926899999999989	40.95482423457372	7
53	3190149	159.50745	0.9458839839700144	4.062902453684664	159.11755	160.0634	1.9767999999999972	2.922699999999992	0.34190956492007996	2.924749999999989	40.629024536846664	7
54	3248644	162.4322	0.94059559755784	4.056487812756757	162.0402	162.98080000000002	1.9604500000000087	2.9010000000000105	0.3436012850688035	2.9103500000000224	40.56487812756757	7
55	3306851	165.34255000000002	0.9435425975115039	4.035752252360638	164.94125	165.88475	1.9720000000000084	2.915549999999996	0.34441784773287043	2.9034499999999923	40.35752252360639	7
56	3364920	168.246	0.9437333495604341	4.023897816734923	167.85680000000002	168.8005	1.9550000000000125	2.898750000000007	0.34428741113081196	2.9045500000000004	40.23897816734922	7
57	3423011	171.15055	0.954300726403296	4.004547379205128	170.75555	171.70985000000002	1.9449000000000183	2.8992000000000075	0.3446374414116347	2.901600000000002	40.045473792051325	7
58	3481043	174.05215	0.9551179704788607	3.992225826724976	173.65470000000002	174.60985	1.9381999999999948	2.893299999999982	0.3447384297164541	2.900749999999988	39.9222582672498	7
59	3539058	176.9529	0.9407851274837741	4.011745098662217	176.548	177.4888	1.9432999999999936	2.884050000000002	0.3456141563558427	2.8934000000000135	40.11745098662219	7
60	3596926	179.8463	0.9586055295678089	4.000110123726792	179.43205	180.39065000000002	1.9307999999999765	2.889399999999995	0.3433594286499118	2.912399999999991	40.0011012372679	7
61	3655174	182.7587	0.9643543051126879	3.9716631396170854	182.32145	183.2858	1.9544500000000085	2.9188000000000045	0.342366092062242	2.9208500000000015	39.71663139617088	7
62	3713591	185.67955	0.9653930972657166	3.9432977515647636	185.24030000000002	186.20565000000002	1.925549999999987	2.8909500000000037	0.3448692083527312	2.8996500000000083	39.43297751564764	7
63	3771584	188.57920000000001	0.9645565100839362	3.915659621473317	188.1312	189.09575	1.929550000000006	2.8941000000000088	0.3449881841546923	2.8986500000000035	39.15659621473321	7
64	3829557	191.47785000000002	0.9844857004393591	3.8846472894438904	191.02530000000002	192.0098	1.936949999999996	2.921449999999993	0.34172262374630685	2.926349999999985	38.84647289443892	7
65	3888084	194.4042	0.9818061968875351	3.8808203029933708	193.94675	194.92855	1.9323500000000138	2.9141500000000065	0.3419095649200766	2.9247500000000173	38.8082030299337	7
66	3946579	197.32895000000002	1.0066193798934808	3.8451116654332367	196.86090000000002	197.8675	1.9216000000000122	2.928200000000004	0.3410699363904568	2.9319500000000005	38.451116654332395	7
67	4005218	200.26090000000002	1.000501659703278	3.797014372718138	199.78910000000002	200.7896	1.9268999999999892	2.9273999999999774	0.340547259445932	2.9364499999999794	37.970143727181366	7
68	4063947	203.19735	1.0108037899432005	3.8092714694325167	202.7165	203.7273	1.9347500000000082	2.9455500000000256	0.3394433129667348	2.945999999999998	38.09271469432515	7
69	4122867	206.14335	1.0075532220093535	3.7918867371261484	205.66205000000002	206.6696	1.9074500000000114	2.914999999999992	0.34068648326377365	2.935250000000025	37.91886737126148	7
70	4181572	209.07860000000002	1.0180857615157497	3.756346013368443	208.57705	209.59515000000002	1.9305500000000109	2.948599999999999	0.3396623755986559	2.9440999999999913	37.56346013368446	7
71	4240454	212.02270000000001	1.0209130048869177	3.7521659886993675	211.52565	212.54655	1.9028000000000134	2.9236999999999966	0.3391727576441055	2.948350000000005	37.52165988699366	7
72	4299421	214.97105000000002	1.0333201291067993	3.7032073007652286	214.4494	215.48270000000002	1.9067000000000007	2.9400500000000136	0.33946059711119275	2.9458499999999788	37.03207300765233	7
73	4358338	217.9169	1.0315766657750123	3.667576811338492	217.38940000000002	218.42100000000002	1.9005999999999972	2.9321499999999787	0.3401765516302961	2.9396500000000003	36.67576811338495	7
74	4417131	220.85655	1.039580653685797	3.6178415233718653	220.32155	221.36115	1.8990999999999758	2.9386499999999955	0.3389945421878692	2.9499000000000137	36.17841523371863	7
75	4476129	223.80645	1.049742638775753	3.5999614500294754	223.26025	224.30995000000001	1.8864499999999964	2.9362000000000137	0.3400435255712736	2.940799999999996	35.99961450029477	7
76	4534945	226.74725	1.061810703981947	3.575921679397247	226.1964	227.25825	1.8873499999999979	2.949150000000003	0.3382492220267891	2.956400000000002	35.759216793972506	7
77	4594073	229.70365	1.0676526402745397	3.5449052872546964	229.1456	230.21325000000002	1.8833500000000072	2.9509999999999934	0.3372795035245708	2.9649	35.44905287254696	7
78	4653371	232.66855	1.0859493869241794	3.5166110892557825	232.09655	233.1825	1.8669000000000153	2.952850000000012	0.3351487222454948	2.983750000000015	35.16611089255782	7
79	4713046	235.65230000000003	1.0888961454420352	3.4781528770242502	235.04945	236.13835	1.8636999999999944	2.9525999999999897	0.33724537973829966	2.9651999999999816	34.781528770242524	7
80	4772350	238.6175	1.0932966672978364	3.440866362529597	238.00205000000003	239.09535000000002	1.8611500000000092	2.9544500000000085	0.33730225655209706	2.9646999999999935	34.408663625295986	7
81	4831644	241.5822	1.1051069444144146	3.4247823362071053	240.9565	242.0616	1.8717499999999916	2.9768499999999847	0.33563804792911345	2.9793999999999983	34.24782336207106	7
82	4891232	244.5616	1.1158439399105964	3.3807860762455597	243.93335000000002	245.0492	1.865399999999994	2.981250000000017	0.3333444448148244	2.999900000000025	33.80786076245559	7
83	4951230	247.56150000000002	1.1237111235038844	3.3410702949191027	246.91455000000002	248.03825	1.8495499999999936	2.973249999999979	0.3334333633423362	2.9990999999999985	33.41070294919105	7
84	5011212	250.56060000000002	1.138630245809257	3.2859479980666038	249.8878	251.02645	1.8549500000000023	2.9935500000000275	0.3347672530673066	2.9871499999999855	32.85947998066604	7
85	5070955	253.54775	1.1410176220387687	3.277598669735653	252.88135000000003	254.0224	1.8605000000000018	3.001499999999993	0.3302673514209752	3.027850000000001	32.77598669735655	7
86	5131512	256.5756	1.1456333799927496	3.2340412342223956	255.88285000000002	257.0285	1.851850000000013	2.9975000000000023	0.3325960786922345	3.006649999999979	32.34041234222396	7
87	5191645	259.58225	1.1664691848930904	3.17780912385156	258.8804	260.04685	1.834350000000029	3.000850000000014	0.32904478299496354	3.039100000000019	31.77809123851562	7
88	5252427	262.62135	1.1825413661810105	3.1273565737985614	261.88120000000004	263.06375	1.833249999999964	3.015799999999956	0.33006023599307105	3.0297499999999786	31.273565737985628	7
89	5313022	265.6511	1.2024971762919334	3.092672473945786	264.897	266.09950000000003	1.8446500000000015	3.0471500000000447	0.32756813417190267	3.0528000000000475	30.926724739457857	7
90	5374078	268.70390000000003	1.2062019985101187	3.0598565187799096	267.9442	269.1504	1.8285999999999945	3.0347999999999615	0.32750912931698334	3.0533499999999663	30.598565187799103	7
91	5435145	271.75725	1.2172925792056137	2.9729045279617807	270.979	272.19625	1.8344999999999914	3.0518000000000143	0.32493907392364074	3.0774999999999864	29.729045279617814	7
92	5496695	274.83475	1.239706827748893	2.927203457258795	274.03075	275.2705	1.823699999999974	3.0634000000000015	0.325324918262109	3.07385000000005	29.27203457258795	7
93	5558172	277.90860000000004	1.2555593678692356	2.872369835433428	277.0942	278.34975000000003	1.8263499999999908	3.0819000000000187	0.32257544233158014	3.1000499999999533	28.72369835433428	7
94	5620173	281.00865	1.2884116011266131	2.824922530073124	280.1761	281.4645	1.8135500000000206	3.1019999999999754	0.31605063131113287	3.164050000000032	28.249225300731254	7
95	5683454	284.1727	1.298747508762125	2.780701018601519	283.27805	284.5768	1.8231499999999983	3.1218999999999824	0.32306524302582945	3.0953499999999963	27.807010186015205	7
96	5745361	287.26805	1.313960603588773	2.705199419222744	286.40000000000003	287.71395	1.7959999999999923	3.109950000000026	0.3173192866662412	3.1514000000000233	27.05199419222744	7
97	5808389	290.41945000000004	1.3441775651023724	2.5619995992075637	289.50995	290.8541	1.8002500000000055	3.144450000000006	0.31628054083972645	3.1617499999999836	25.61999599207565	7
98	5871624	293.5812	1.3692201978675556	2.602140028957404	292.6544	294.0236	1.8058500000000208	3.1750999999999863	0.31598571744557324	3.164699999999982	26.02140028957404	7
99	5934918	296.7459	1.4004985836993438	2.478946713500495	295.82945	297.22995000000003	1.7916999999999916	3.192200000000014	0.309300671182453	3.233100000000036	24.78946713500497	7
100	5999580	299.97900000000004	1.4189525601043367	2.481668735432695	299.02165	300.4406	1.7768500000000245	3.1958000000000197	0.3105782967886239	3.219799999999964	24.816687354326973	7
101	6063976	303.1988	1.4599742385780439	2.2818582598978168	302.21745000000004	303.67745	1.7453499999999735	3.2052999999999656	0.3047294002925378	3.281600000000026	22.81858259897819	7
102	6129608	306.48040000000003	1.49586461688173	2.3635071741594516	305.42275	306.91865	1.7613999999999805	3.257249999999999	0.3045159718627279	3.28389999999996	23.635071741594505	7
103	6195286	309.7643	1.6440672237348277	1.9925022341108196	308.68005	310.3241	1.7350000000000136	3.379099999999994	0.2846488855996122	3.513100000000008	19.9250223411082	7
104	6265548	313.2774	1.6660563582079952	2.2868127346638794	312.0591	313.72515000000004	1.7860000000000014	3.4520500000000425	0.2824340163529273	3.5406500000000283	22.868127346638815	7
105	6336361	316.81805	1.8320739604319913	1.8664770287149608	315.51120000000003	317.34325	1.7866999999999962	3.6187499999999773	0.28490840194877676	3.5098999999999596	18.66477028714963	7
106	6406559	320.32795	1.5850321298604366	2.6041276804041793	319.12995	320.71495	5.058900000000051	6.643950000000018	0.16744388536791452	5.972150000000055	26.041276804041786	7
107	6526002	326.30010000000004	1.111106962055806	3.866984215242404	325.7739	326.885	1.7919499999999857	2.9030499999999506	0.26292264815691546	3.8033999999999533	38.669842152424025	7
108	6602070	330.1035	1.9292374539161101	1.489384381621047	328.6769	330.60615	5.197200000000009	7.1264000000000465	0.15730938035835088	6.356899999999996	14.893843816210477	7
109	6729208	336.4604	1.1565562447649893	3.4816390123236616	335.80335	336.9599	4.898000000000025	6.054550000000006	0.1669421211665904	5.990100000000041	34.816390123236616	7
110	6849010	342.45050000000003	1.1570360148784704	3.514983319463088	341.85785000000004	343.0149	4.9088500000000295	6.065899999999999	0.16389009530209026	6.1016500000000065	35.1498331946309	7
111	6971043	348.55215000000004	1.2072520272212104	3.2925106110078133	347.92375000000004	349.13105	4.868850000000009	6.076099999999997	0.16402585047403562	6.096599999999966	32.925106110078126	7
112	7092975	354.64875	1.2425620794401504	3.1680841864418348	353.99985000000004	355.24240000000003	4.851699999999994	6.094249999999988	0.16425755584756838	6.088000000000022	31.68084186441835	7
113	7214735	360.73675000000003	1.26784598680106	3.074978900915802	360.0941	361.36195000000004	4.870299999999986	6.138149999999996	0.16366210322168914	6.110149999999976	30.74978900915804	7
114	7336938	366.8469	1.2434930774340407	3.089060383665224	366.2323	367.4758	4.982349999999997	6.22584999999998	0.16004353184065992	6.248300000000029	30.890603836652232	7
115	7461904	373.09520000000003	1.25363018215457	2.957991935870293	372.45815000000005	373.71175	4.888400000000047	6.14205000000004	0.1620771811536658	6.169899999999984	29.579919358702945	7
116	7585302	379.2651	1.2857141496767757	2.8593737582588297	378.60020000000003	379.8859	4.858100000000036	6.143849999999986	0.16285318785115285	6.1404999999999745	28.593737582588297	7
117	7708112	385.4056	1.3038031777679921	2.7574379712020836	384.74405	386.04785000000004	4.7584000000000515	6.0622000000000185	0.16263732689289434	6.148650000000032	27.574379712020853	7
118	7831085	391.55425	1.358411932035396	2.556517005527514	390.80625000000003	392.16465	4.931550000000016	6.289999999999964	0.1598874392427737	6.2543999999999755	25.565170055275136	7
119	7956173	397.80865	1.3294552147598473	2.5654025166002903	397.09625	398.4257	4.808400000000006	6.137900000000002	0.16174686615446815	6.1825000000000045	25.654025166002896	7
120	8079823	403.99115	1.4320719392592554	2.3323270615097087	403.2341	404.66615	4.7961500000000115	6.228200000000015	0.16209819908900774	6.1691000000000145	23.32327061509708	7
121	8203205	410.16025	1.4151269936946687	2.312054011256425	409.4623	410.87745	4.741350000000011	6.156450000000007	0.15917737134488907	6.2823000000000215	23.120540112564257	7
122	8328851	416.44255000000004	1.491195145658264	2.1134659568036014	415.6188	417.11	4.7701000000000136	6.261300000000006	0.16035663315213125	6.236099999999965	21.134659568036017	7
123	8453573	422.67865	1.4682983619233594	2.0829882284110326	421.8801	423.3484	4.965599999999995	6.433899999999994	0.15577415862482535	6.419550000000015	20.829882284110347	7
124	8581964	429.0982	1.4396222501371987	2.0780263496100524	428.314	429.7536	4.62684999999999	6.066499999999962	0.16438581350429401	6.083250000000021	20.780263496100524	7
125	8703629	435.18145000000004	1.5984660747617483	1.5387846233063396	434.38050000000004	435.97895	4.734350000000006	6.332850000000008	0.15802406706541422	6.328149999999994	15.38784623306339	7
126	8830192	441.50960000000003	1.5941995888730511	1.5078864425370568	440.7133	442.3075	4.631450000000029	6.22565000000003	0.16171809302024678	6.183600000000013	15.078864425370579	7
127	8953864	447.69320000000005	1.5180003079857678	1.40722226729833	446.93895000000003	448.45695	7.303800000000024	8.821799999999996	0.11376758420223324	8.789850000000001	14.072222672983305	7
128	9129661	456.48305000000005	1.6029482700595632	1.2329746499488508	455.7608	457.36375000000004	7.290500000000009	8.893449999999973	0.11247708279438089	8.890699999999981	12.329746499488516	7
129	9307475	465.37375000000003	1.5763356154561974	1.07664794148865	464.65425000000005	466.23055000000005	18.92704999999995	20.5034	0.04946589203079741	20.21595000000002	10.7664794148865	7
130	9711794	485.58970000000005	1.6272304743965158	1.0106682128534672	485.1576	486.78485	36.17259999999999	37.79984999999999	0.02641847391043612	37.85229999999996	10.10668212853467	7
131	10468840	523.442	1.545087137249671	1.0016660903418995	522.95745	524.50255	4.249149999999986	5.794200000000046	0.1738208428572661	5.75305000000003	10.016660903419002	7
132	10583901	529.19505	1.4332436999703757	1.0069900597967667	528.75165	530.1849	21.57860000000005	23.01184999999998	0.04344803614876615	23.015999999999963	10.069900597967663	7
133	11044221	552.21105	1.4962394536856563	1.0248894409591447	551.7635	553.25975	4.395549999999957	5.891799999999989	0.17033743846559873	5.870700000000056	10.248894409591452	7
134	11161635	558.08175	1.5161734456687235	1.0186508888376942	557.6553	559.1715	13.138199999999983	14.654350000000022	0.0682677735148347	14.648199999999974	10.186508888376942	7
135	11454599	572.72995	1.5378901104853488	1.0390284466424475	572.30965	573.8475500000001	4.296349999999961	5.83420000000001	0.17177408272639855	5.8215999999999894	10.39028446642447	7
136	11571031	578.55155	1.5611078528421931	1.064231773248462	578.1439	579.705	15.766250000000014	17.327350000000024	0.057691420131997816	17.333600000000047	10.64231773248462	7
137	11917703	595.8851500000001	1.5460352213540116	1.0439037367758797	595.47125	597.01725					10.439037367758807	7
0	59595	2.97975	1.5219908326817662	1.282099185463947	2.56625	4.0882000000000005	1.5279999999999996	3.05	0.33471682956219034	2.9876000000000005	12.82099185463948	8
1	119347	5.967350000000001	0.9375078116316676	4.300172681975724	5.6162	6.5537	1.7912000000000008	2.728700000000001	0.3713813529422688	2.6926499999999995	43.00172681975723	8
2	173200	8.66	0.9324730307263687	4.641191369643181	8.34495	9.2774	1.8312500000000007	2.76375	0.36072433446360297	2.7721999999999998	46.41191369643184	8
3	228644	11.4322	0.9400163487231606	4.638549831106182	11.10865	12.0487	1.8622499999999995	2.802249999999999	0.3571556127004535	2.799900000000001	46.38549831106181	8
4	284642	14.2321	0.9420180971231632	4.640340048837025	13.910950000000001	14.85295	1.8618000000000023	2.8038500000000024	0.3567542498350011	2.8030500000000007	46.403400488370295	8
5	340703	17.03515	0.9401341012352962	4.61539095686944	16.714750000000002	17.6549	1.8518000000000008	2.7918999999999983	0.3581469476926384	2.7921499999999995	46.15390956869439	8
6	396546	19.8273	0.9305751840992249	4.613278626521186	19.506700000000002	20.437250000000002	1.8632999999999988	2.7939000000000007	0.35778175313059013	2.7950000000000017	46.13278626521185	8
7	452446	22.622300000000003	0.9262998131318281	4.604352238751041	22.30055	23.226850000000002	1.8721499999999978	2.798449999999999	0.3574109153293544	2.7978999999999985	46.04352238751042	8
8	508404	25.4202	0.9232629441737372	4.596203294144942	25.099050000000002	26.0223	1.8669000000000011	2.7902000000000022	0.35842293906810047	2.789999999999999	45.962032941449465	8
9	564204	28.2102	0.933816694714292	4.5796402526528155	27.889200000000002	28.823050000000002	1.8717000000000006	2.8054999999999986	0.35587188612099613	2.8100000000000023	45.79640252652818	8
10	620404	31.020200000000003	0.9290223005951266	4.563103769419179	30.6947	31.62375	1.8825499999999984	2.8115500000000004	0.35579591546289036	2.810600000000001	45.63103769419182	8
11	676616	33.8308	0.9243173135407561	4.561774465649819	33.5063	34.4306	1.8828499999999977	2.80715	0.3561824366440492	2.807549999999999	45.61774465649823	8
12	732767	36.63835	0.9277014305243676	4.541798474709736	36.31345	37.241150000000005	1.8660500000000013	2.793750000000003	0.35958934896348405	2.780949999999997	45.417984747097364	8
13	788386	39.4193	0.9226287992743892	4.516143696776837	39.107150000000004	40.0298	1.8663999999999987	2.789049999999996	0.3565952287558386	2.804300000000005	45.16143696776835	8
14	844472	42.223600000000005	0.9258428222715855	4.498205256649008	41.89625	42.8221	1.865549999999999	2.791400000000003	0.36011379595952353	2.7768999999999977	44.982052566490104	8
15	900010	45.0005	0.9268568684001337	4.52907303930381	44.6876	45.614450000000005	1.8800999999999988	2.8069500000000005	0.3566969859104691	2.8034999999999997	45.29073039303812	8
16	956080	47.804	0.9089501581987192	4.541085304777965	47.494600000000005	48.40355	1.8710500000000039	2.780000000000001	0.35992585527381316	2.778350000000003	45.41085304777964	8
17	1011647	50.582350000000005	0.9168976246244914	4.516602723305141	50.274550000000005	51.19145	1.8885000000000005	2.805349999999997	0.3560112499554993	2.808899999999994	45.16602723305142	8
18	1067825	53.39125	0.9174251523367479	4.489990229019675	53.0799	53.997350000000004	1.88185	2.7992500000000007	0.35665882017262257	2.8038000000000025	44.89990229019678	8
19	1123901	56.19505	0.9189393072525156	4.4679637375704075	55.87915	56.798100000000005	1.8894999999999982	2.808399999999999	0.35620781163730925	2.8073499999999996	44.67963737570406	8
20	1180048	59.0024	0.9253738794153091	4.467757934548352	58.6876	59.612950000000005	1.8765999999999963	2.8019999999999996	0.35690704356050446	2.8018500000000017	44.677579345483565	8
21	1236085	61.80425	0.9128475666135317	4.438045086411279	61.48955	62.4024	1.8830999999999989	2.7959499999999977	0.35698986148793355	2.8012000000000015	44.38045086411282	8
22	1292109	64.60545	0.9300188193220645	4.427026068063931	64.2855	65.21555000000001	1.8815999999999917	2.8115999999999985	0.3556946716938191	2.811399999999992	44.27026068063931	8
23	1348337	67.41685	0.9191295536794118	4.405429535530764	67.0971	68.01625	1.8939000000000021	2.8130000000000024	0.3554670837480438	2.813200000000009	44.05429535530764	8
24	1404601	70.23005	0.9251769978197175	4.394330696698447	69.91015	70.8353	1.8915999999999968	2.8168000000000006	0.35447165999078356	2.8211000000000013	43.94330696698448	8
25	1461023	73.05115	0.9208723223603796	4.371386184086937	72.7269	73.6478	1.8893000000000058	2.8101500000000073	0.3561316975017373	2.807949999999991	43.713861840869384	8
26	1517182	75.8591	0.9026401610912755	4.365501170890674	75.53710000000001	76.4397	1.8872999999999962	2.7899499999999904	0.3580571817319224	2.7928500000000014	43.65501170890672	8
27	1573039	78.65195	0.9074032904226799	4.357902196510082	78.327	79.23440000000001	1.876899999999992	2.7843000000000018	0.35808282455731894	2.792650000000009	43.57902196510081	8
28	1628892	81.44460000000001	0.9067117907657172	4.314074963638539	81.11135	82.01805	1.8783999999999992	2.7851500000000016	0.36009434471831586	2.7770500000000027	43.14074963638541	8
29	1684433	84.22165000000001	0.9085521318399464	4.304417466394014	83.89645	84.805	1.886099999999999	2.7946500000000043	0.35855788020581225	2.78895	43.04417466394018	8
30	1740212	87.01060000000001	0.9095825501028216	4.341130884254355	86.69115000000001	87.6007	1.870500000000007	2.7801000000000045	0.3586607607194751	2.7881499999999875	43.41130884254356	8
31	1795975	89.79875	0.8881264102988528	4.329133623209636	89.47125	90.35935	1.887599999999992	2.775749999999988	0.358950428945761	2.7859000000000123	43.29133623209634	8
32	1851693	92.58465000000001	0.9153124462437001	4.30666169016299	92.24695	93.16225	1.8836000000000013	2.7989000000000033	0.3565253043834802	2.8048499999999876	43.066616901629885	8
33	1907790	95.3895	0.9143027309814236	4.267903857230145	95.04585	95.96015	1.8788000000000125	2.7931000000000097	0.3590470890257255	2.7851500000000016	42.67903857230145	8
34	1963493	98.17465	0.9027700193447993	4.240156524602085	97.83895000000001	98.74175000000001	1.876899999999992	2.7796499999999895	0.35970576068775706	2.780050000000003	42.40156524602083	8
35	2019094	100.9547	0.9055346560582519	4.2344332249722925	100.61865	101.52415	1.879249999999999	2.784800000000004	0.3558085749866566	2.8105000000000047	42.34433224972291	8
36	2075304	103.76520000000001	0.9168323672936415	4.21259344039742	103.40345	104.32025	1.87885	2.7956999999999965	0.3591567000682395	2.7843000000000018	42.1259344039742	8
37	2130990	106.54950000000001	0.9174874956890708	4.195509455748869	106.19915	107.11665	1.8781000000000034	2.7956000000000074	0.3570663429265154	2.800600000000003	41.955094557488685	8
38	2187002	109.35010000000001	0.9160139937150525	4.183007273980515	108.99470000000001	109.9107	1.891450000000006	2.807450000000003	0.35479235777261514	2.8185499999999877	41.83007273980513	8
39	2243373	112.16865	0.9173802820877871	4.168617540373873	111.8022	112.71955000000001	1.8775999999999868	2.7949999999999875	0.35984166966534586	2.7790000000000106	41.68617540373873	8
40	2298953	114.94765000000001	0.9159328994484619	4.152772770234861	114.5972	115.51310000000001	1.8858999999999924	2.8018500000000017	0.3556756949013893	2.811549999999997	41.52772770234861	8
41	2355184	117.7592	0.9201182338789804	4.122976188141749	117.39905	118.31915000000001	1.8722999999999956	2.7924500000000023	0.3560999928780002	2.8081999999999994	41.22976188141748	8
42	2411348	120.5674	0.9112987378471764	4.107201158766934	120.19145	121.10275	1.8668499999999995	2.7781499999999966	0.3598351954804702	2.779049999999998	41.07201158766938	8
43	2466929	123.34645	0.9144432121563936	4.080588350134207	122.96965	123.8841	1.8783499999999975	2.7927999999999997	0.36011379595952353	2.7768999999999977	40.8058835013421	8
44	2522467	126.12335	0.9169151271800511	4.077377621671751	125.7624	126.67935	1.8688499999999806	2.785749999999993	0.3586800573888096	2.7879999999999967	40.77377621671752	8
45	2578227	128.91135	0.9122304637774825	4.122918141898552	128.54815	129.4604	1.8550500000000056	2.7672500000000184	0.3600878614381885	2.7771000000000186	41.229181418985554	8
46	2633769	131.68845000000002	0.9143173510028748	4.0812983779483005	131.3154	132.2297	1.8745999999999867	2.788899999999984	0.3590406434008326	2.7852000000000032	40.81298377948303	8
47	2689473	134.47365000000002	0.9283969706415898	4.060817934353217	134.10435	135.0327	1.8694500000000005	2.797850000000011	0.35615072298596945	2.807799999999986	40.60817934353219	8
48	2745629	137.28145	0.9281278105556267	4.042814990851504	136.90215	137.8303	1.866500000000002	2.7946000000000026	0.35722578455712883	2.799350000000004	40.42814990851508	8
49	2801616	140.0808	0.9308539778877749	3.9997400001904353	139.69675	140.6276	1.8519500000000164	2.782800000000009	0.3588988981803848	2.786299999999983	39.99740000190438	8
50	2857342	142.8671	0.9383694437793689	3.9872175231684537	142.47955000000002	143.41795000000002	1.8521000000000072	2.7904499999999928	0.3575770578559664	2.796600000000012	39.87217523168458	8
51	2913274	145.6637	0.9353134807690047	3.9440745531090187	145.27005	146.20535	1.8442500000000166	2.7795500000000004	0.35722578455712883	2.799350000000004	39.44074553109021	8
52	2969261	148.46305	0.9301685805468355	3.918032289908524	148.04955	148.97975	1.8591000000000122	2.7892500000000098	0.36078289889059295	2.7717499999999973	39.18032289908523	8
53	3024696	151.2348	0.939764532860648	3.9123545376878397	150.83885	151.7786	1.85745	2.7971999999999753	0.3547168472766605	2.8191500000000076	39.12354537687844	8
54	3081079	154.05395000000001	0.941671901648841	3.9010885630482477	153.636	154.57765	1.849800000000016	2.791450000000026	0.35729598399313994	2.7988	39.01088563048249	8
55	3137055	156.85275000000001	0.9441084285126068	3.8765556991617345	156.4275	157.3716	1.851699999999994	2.7957999999999856	0.3566969859104709	2.8034999999999854	38.76555699161732	8
56	3193125	159.65625	0.9514885452197865	3.8518118449794727	159.22325	160.17475000000002	1.838499999999982	2.789999999999992	0.35815336126929487	2.792100000000005	38.51811844979471	8
57	3248967	162.44835	0.9430568959447788	3.824653764869204	162.01325	162.95635000000001	1.8383500000000197	2.781400000000019	0.3583330347224691	2.7907000000000153	38.246537648692055	8
58	3304781	165.23905000000002	0.9593722835210152	3.8050983556819986	164.7947	165.75405	1.8365499999999884	2.7959499999999764	0.3586221736089964	2.788449999999983	38.05098355681997	8
59	3360550	168.0275	0.9571683989641258	3.8316184309853014	167.59065	168.5478	1.8334000000000117	2.790600000000012	0.35806359209395594	2.7927999999999997	38.31618430985303	8
60	3416406	170.8203	0.9611541338972748	3.824346385854682	170.38125	171.3424	1.8302500000000066	2.7914499999999975	0.35616340777148414	2.807700000000011	38.243463858546804	8
61	3472560	173.62800000000001	0.9616565920112655	3.7801188116117714	173.17265	174.1343	1.8240499999999997	2.7856999999999914	0.3574236900421766	2.797799999999995	37.80118811611772	8
62	3528516	176.4258	0.9658002206725069	3.7476059601123666	175.95835	176.92415	1.8257000000000119	2.7915000000000134	0.35999712002304174	2.777799999999985	37.47605960112368	8
63	3584072	179.2036	0.9767300801184029	3.7320745697456843	178.74985	179.72660000000002	1.837050000000005	2.813749999999999	0.3523670254937535	2.8379500000000064	37.320745697456836	8
64	3640831	182.04155	0.9840690840093419	3.7159579885876823	181.56365	182.54770000000002	1.8280999999999779	2.81219999999999	0.35379444542720556	2.82650000000001	37.159579885876866	8
65	3697361	184.86805	0.9966436714014039	3.6903669433494244	184.37585	185.3725	1.8210499999999854	2.817700000000002	0.35477977045748965	2.818649999999991	36.90366943349429	8
66	3753734	187.6867	1.0002764532616129	3.675614723306225	187.1935	188.1938	1.8210999999999729	2.8213499999999954	0.3534068419564604	2.8295999999999992	36.756147233062265	8
67	3810326	190.5163	1.0073688247580082	3.6466072546621078	190.01485	191.02225	1.8293000000000177	2.83665000000002	0.35234840209999685	2.838099999999997	36.46607254662112	8
68	3867088	193.3544	1.0010326257259585	3.630610621229806	192.85155	193.8526	1.8158999999999992	2.8169499999999914	0.3529515573987444	2.833250000000021	36.3061062122981	8
69	3923753	196.18765000000002	1.020979240241158	3.5841135773590835	195.66850000000002	196.68945000000002	1.8008999999999844	2.8218999999999994	0.35184631353024953	2.8421500000000037	35.841135773590814	8
70	3980596	199.02980000000002	1.036333958846354	3.5569945334629267	198.49035	199.5267	1.799999999999983	2.8362999999999943	0.35129011293977347	2.8466499999999826	35.569945334629296	8
71	4037529	201.87645	1.040780401845649	3.5179679129155836	201.32665	202.36745000000002	1.810200000000009	2.8509500000000116	0.3514444366345666	2.845400000000012	35.17967912915583	8
72	4094437	204.72185000000002	1.0344321427296848	3.534127550511524	204.17765	205.21210000000002	1.7848000000000184	2.819250000000011	0.35373812766409246	2.8269499999999823	35.341275505115235	8
73	4150976	207.5488	1.0478345064406285	3.502154596981157	206.99685000000002	208.0447	1.7729999999999961	2.8207999999999913	0.3533007119009328	2.8304500000000132	35.021545969811584	8
74	4207585	210.37925	1.028495839057956	3.460392212445317	209.81765000000001	210.84615000000002	1.7868999999999744	2.8153999999999826	0.3556946716938191	2.811399999999992	34.60392212445316	8
75	4263813	213.19065	1.0534698977219408	3.4619769826527005	212.63305	213.68655	1.782149999999973	2.8355999999999995	0.35174730473627724	2.842950000000002	34.619769826527026	8
76	4320672	216.0336	1.0594389698798303	3.4627236033883477	215.4687	216.52815	1.7649999999999864	2.824450000000013	0.35232357397033387	2.838300000000004	34.62723603388349	8
77	4377438	218.8719	1.0696689830754418	3.4368518402199406	218.29315	219.36280000000002	1.7569000000000017	2.8266000000000133	0.3507664246378342	2.8508999999999958	34.36851840219942	8
78	4434456	221.7228	1.0999655094574672	3.3696741616265804	221.11975	222.21970000000002	1.7703500000000076	2.870299999999986	0.3461585059798893	2.888849999999991	33.6967416162658	8
79	4492233	224.61165	1.105452427271614	3.334606287235733	223.99	225.09545	1.7554500000000246	2.860900000000015	0.34948538277386354	2.861350000000016	33.34606287235734	8
80	4549460	227.473	1.1134726234893315	3.326068770758166	226.85090000000002	227.9644	1.752299999999991	2.8657499999999914	0.34681279045571267	2.8833999999999946	33.260687707581674	8
81	4607128	230.3564	1.1309309779662173	3.2853441390659377	229.7167	230.8476	1.7344000000000221	2.8653500000000065	0.34588312609169236	2.8911500000000103	32.853441390659384	8
82	4664951	233.24755000000002	1.1245547905455344	3.237428983966687	232.58205	233.7066	1.744749999999982	2.8692999999999813	0.3464583297243932	2.886349999999993	32.37428983966687	8
83	4722678	236.1339	1.1341424676206429	3.2025225453883657	235.4513	236.58545	1.7420999999999935	2.8762000000000114	0.34603872173296246	2.8898499999999956	32.025225453883664	8
84	4780475	239.02375	1.1451347171001136	3.1790628261459304	238.32750000000001	239.47265000000002	1.7417000000000087	2.886799999999994	0.3421084141564441	2.9230500000000177	31.79062826145931	8
85	4838936	241.94680000000002	1.1783615667633713	3.11421448264095	241.2143	242.39270000000002	1.7226	2.9009499999999946	0.3449167888246966	2.899249999999995	31.142144826409496	8
86	4896921	244.84605000000002	1.1946012015671936	3.066906131736282	244.11530000000002	245.3099	1.714400000000012	2.9090000000000202	0.34097108565193834	2.932799999999986	30.669061317362825	8
87	4955577	247.77885	1.2054992529521698	3.035886168781179	247.0243	248.2298	1.7163499999999772	2.921849999999978	0.33954704424298027	2.9450999999999965	30.358861687811807	8
88	5014479	250.72395	1.2298313924352173	3.017037459674171	249.9461	251.17595	1.7124499999999898	2.9422500000000014	0.33808340517605606	2.9578500000000076	30.170374596741716	8
89	5073636	253.6818	1.2524119158595335	2.9536277455256297	252.88840000000002	254.1408	1.7288000000000068	2.981250000000017	0.33408502463877177	2.993249999999989	29.53627745525629	8
90	5133501	256.67505	1.2553838627113962	2.9347522240783697	255.86965	257.125	1.7174499999999853	2.9728499999999656	0.3340013360053409	2.994000000000028	29.347522240783714	8
91	5193381	259.66905	1.2777051765914076	2.850289785383527	258.84245	260.12015	1.7163499999999772	2.9940500000000156	0.3330225123218353	3.0027999999999793	28.502897853835275	8
92	5253437	262.67185	1.275976225996064	2.8572464044753225	261.8365	263.1125	1.695449999999994	2.971400000000017	0.3309285856112268	3.0217999999999847	28.572464044753232	8
93	5313873	265.69365	1.3097395397213754	2.791592843925166	264.80795	266.1177	1.7126499999999965	3.0224000000000046	0.33079175005375233	3.023050000000012	27.91592843925165	8
94	5374334	268.7167	1.3172504571205936	2.7764638905538277	267.83035	269.1476	1.6914999999999623	3.0087499999999636	0.3273590310172668	3.0547500000000127	27.764638905538284	8
95	5435429	271.77145	1.3665237561442425	2.6343404571086175	270.83905	272.2056	1.6669499999999857	3.033450000000016	0.3295164346321801	3.034749999999974	26.343404571086182	8
96	5496124	274.8062	1.3918293369440362	2.594897442604907	273.8725	275.26435000000004	1.6903500000000236	3.082150000000013	0.3219160442956469	3.1064000000000074	25.948974426049087	8
97	5558252	277.9126	1.4007817349610385	2.6217346716386487	276.9547	278.35545	1.6648500000000013	3.065650000000005	0.32046146450889357	3.1204999999999927	26.21734671638651	8
98	5620662	281.0331	1.4575099988707343	2.4691009529020427	280.02035	281.47785	1.6521000000000186	3.109649999999988	0.31917779799236906	3.133050000000025	24.691009529020437	8
99	5683323	284.16615	1.4644798537625001	2.4148306640807355	283.13	284.59445	1.6655000000000086	3.1299999999999955	0.31344523328161256	3.1903500000000236	24.148306640807373	8
100	5747130	287.35650000000004	1.5164435887961183	2.3337144854581595	286.26	287.7764	1.6578999999999837	3.174350000000004	0.3108486167236571	3.216999999999984	23.33714485458161	8
101	5811470	290.5735	1.5728905369432178	2.3112598239907136	289.43435	291.0072	1.6640499999999747	3.236949999999979	0.307238540002459	3.254799999999989	23.112598239907157	8
102	5876566	293.8283	1.5711976400331595	2.2246028429540026	292.67125	294.24245	1.6467999999999847	3.2180000000000177	0.30853246532866374	3.241150000000005	22.24602842954003	8
103	5941389	297.06945	1.6076212087710389	2.200456009418488	295.8893	297.49690000000004	1.629099999999994	3.236750000000029	0.3120368203448017	3.20474999999999	22.004560094184896	8
104	6005484	300.2742	1.6560878304317594	1.9459251329743203	299.12600000000003	300.7821	1.6102500000000077	3.2663499999999885	0.29303599947253434	3.41255000000001	19.459251329743203	8
105	6073735	303.68675	1.7098617226392963	2.067085988980889	302.3924	304.10225	1.5833999999999833	3.2932500000000005	0.2733248602626635	3.6586500000000224	20.6708598898089	8
106	6146908	307.34540000000004	2.1169893351399343	1.3230340809704302	305.6856	307.80260000000004	1.6173499999999876	3.7343500000000063	0.29675351652917104	3.3697999999999984	13.230340809704305	8
107	6214304	310.71520000000004	1.67772881753766	2.7415735313326195	309.42	311.09770000000003	4.934949999999958	6.612699999999961	0.16573990436807542	6.033549999999991	27.415735313326188	8
108	6334975	316.74875000000003	1.2549441816911102	3.596409769867499	316.03265	317.2876	1.7162500000000023	2.9712000000000103	0.2750426316079022	3.6357999999999606	35.96409769867503	8
109	6407691	320.38455	1.9859052262767685	1.4625795589509067	319.0039	320.9898	4.765100000000018	6.751000000000033	0.16469173823895084	6.071950000000015	14.625795589509075	8
110	6529130	326.4565	1.2586968504363671	3.56693162622188	325.75485000000003	327.01355	4.907849999999996	6.166549999999972	0.1545141303172174	6.471900000000005	35.66931626221881	8
111	6658568	332.9284	1.4776848105890212	3.0903617269244528	331.9214	333.39910000000003	4.9500999999999635	6.427799999999991	0.15937143904440865	6.274650000000008	30.903617269244542	8
112	6784061	339.20305	1.3815172205864918	3.091202541604659	338.3492	339.73075	8.095300000000009	9.476800000000026	0.10912860806460414	9.163499999999999	30.912025416046607	8
113	6967331	348.36655	1.1698959870107006	3.642795744983701	347.82605	348.99595	7.4162000000000035	8.586099999999988	0.11551879490793118	8.656600000000026	36.427957449836995	8
114	7140463	357.02315000000004	1.2564428940447048	3.429178951411423	356.4121	357.66855000000004	7.6670500000000175	8.923450000000003	0.11246127114974842	8.891949999999952	34.29178951411423	8
115	7318302	365.9151	1.236248871126352	3.465601711876733	365.33555	366.5718	7.3513000000000375	8.587550000000022	0.11552947156819705	8.6558	34.65601711876735	8
116	7491418	374.5709	1.2932363878960722	3.1698088706868894	373.92315	375.2164	7.2219499999999925	8.515199999999993	0.1170432533342694	8.54385000000002	31.69808870686891	8
117	7662295	383.11475	1.3290394196311013	3.014218807675878	382.43835	383.7674	7.2117000000000075	8.540750000000003	0.11696111627689386	8.549849999999992	30.142188076758778	8
118	7833292	391.6646	1.369181358531257	2.8135510598228173	390.9791	392.34825	7.208450000000028	8.577650000000006	0.11461055333975113	8.72520000000003	28.135510598228173	8
119	8007796	400.38980000000004	1.4726927383211907	2.4458279238417475	399.55675	401.02945	7.0826000000000136	8.555299999999988	0.11713716762328717	8.536999999999978	24.458279238417497	8
120	8178536	408.9268	1.4834853513448034	2.3522086224680017	408.112	409.5955	6.821349999999995	8.304849999999988	0.11685928972923705	8.557299999999998	23.522086224680038	8
121	8349682	417.4841	1.7264527005251498	1.7515430935771157	416.4169	418.14335	7.073399999999992	8.799849999999992	0.11639817487661773	8.591200000000015	17.51543093577116	8
122	8521506	426.0753	1.5830997411571444	1.9749236857524792	425.2167	426.7998	7.283999999999992	8.867099999999994	0.11284070841396729	8.86205000000001	19.74923685752481	8
123	8698747	434.93735000000004	1.65385971632991	1.6229154037761262	434.08385000000004	435.7377	6.949799999999982	8.603650000000016	0.1160590972923417	8.616299999999967	16.229154037761262	8
124	8871073	443.55365	1.6266598797135057	1.3426424795013823	442.68745	444.3141					13.426424795013826	8
0	61472	3.0736000000000003	1.4801737578786063	1.4244083536044094	2.7376	4.2178	1.6407499999999997	3.1209000000000002	0.321548577951414	3.10995	14.244083536044096	9
1	123671	6.18355	0.9759177426763476	4.519037728658446	5.85855	6.83445	1.8942499999999995	2.8701999999999996	0.35162980414219913	2.8438999999999997	45.19037728658445	9
2	180549	9.02745	0.970715120202156	4.749932246187505	8.7287	9.6994	1.9375	2.908200000000001	0.34377846915447674	2.908850000000001	47.499322461875074	9
3	238726	11.936300000000001	0.9640498256747014	4.783042885770492	11.6369	12.600950000000001	1.9384499999999996	2.9025	0.34447716977557324	2.902949999999999	47.83042885770493	9
4	296785	14.83925	0.95612030524062	4.775996698567894	14.53945	15.495550000000001	1.9419000000000004	2.8980500000000013	0.34501794093292826	2.8984000000000023	47.759966985678986	9
5	354753	17.737650000000002	0.9487051163778699	4.769874816258557	17.437450000000002	18.386200000000002	1.9375999999999998	2.8862999999999985	0.34615251479802006	2.8888999999999996	47.69874816258556	9
6	412531	20.62655	0.9489022632470384	4.759129381343499	20.32375	21.272650000000002	1.950849999999999	2.899750000000001	0.34547684441450327	2.894549999999999	47.59129381343499	9
7	470422	23.5211	0.9485698711818841	4.73380013625377	23.22355	24.1721	1.9462499999999991	2.894849999999998	0.34474437204812625	2.9007000000000005	47.33800136253771	9
8	528436	26.4218	0.9574486947262311	4.708866770461242	26.1184	27.075850000000003	1.9666999999999994	2.924150000000001	0.34197972060256815	2.924150000000001	47.08866770461243	9
9	586919	29.345950000000002	0.9637778072236514	4.712885865413327	29.0425	30.006300000000003	1.9672000000000018	2.930950000000003	0.34223134839151303	2.9219999999999966	47.1288586541333	9
10	645359	32.26795	0.9551731582899695	4.697313439731545	31.973450000000003	32.928650000000005	1.9701499999999967	2.9252999999999965	0.34105830391705416	2.932050000000004	46.97313439731545	9
11	704000	35.2	0.9509131318610686	4.675138759698207	34.89875	35.8497	1.977649999999997	2.9285500000000013	0.3427004797806718	2.917999999999999	46.751387596982056	9
12	762360	38.118	0.9444020480374632	4.6823107928851115	37.82735	38.771750000000004	1.9780999999999977	2.9224999999999994	0.34136683279852514	2.929400000000001	46.82310792885111	9
13	820948	41.0474	0.9434705216996488	4.6764986639417	40.7498	41.69325	1.9723500000000058	2.9158000000000044	0.34248921158983464	2.919800000000002	46.764986639416996	9
14	879344	43.967200000000005	0.9570403691464104	4.646591316526667	43.665600000000005	44.62265	1.985199999999999	2.9422499999999943	0.3400550889244058	2.9406999999999996	46.465913165266656	9
15	938158	46.907900000000005	0.9528404108222458	4.639746715491071	46.60785	47.560700000000004	1.9795499999999961	2.9324000000000012	0.34047769019934976	2.9370499999999993	46.39746715491076	9
16	996899	49.844950000000004	0.9518226402442728	4.621010442508123	49.54025	50.49205	1.9831000000000003	2.934899999999999	0.34118048447628824	2.9309999999999974	46.210104425081234	9
17	1055519	52.77595	0.9500760276424001	4.61988779507206	52.47515	53.425250000000005	1.9848	2.9348500000000044	0.3414775734603632	2.928449999999998	46.198877950720615	9
18	1114088	55.7044	0.9449313568509533	4.603045514087761	55.410000000000004	56.35495	1.9966500000000025	2.9415499999999994	0.33912674862229714	2.948750000000004	46.03045514087759	9
19	1173063	58.653150000000004	0.9337123982136255	4.601895597367658	58.35155	59.285250000000005	1.987400000000001	2.9211000000000027	0.3424598893854562	2.9200499999999963	46.0189559736766	9
20	1231464	61.5732	0.9325880829523318	4.598667527225459	61.2727	62.20525	1.9894999999999996	2.9220999999999933	0.34179270272579587	2.925750000000008	45.98667527225458	9
21	1289979	64.49895000000001	0.9360707493015682	4.583150667954726	64.1948	65.13085000000001	1.9848999999999961	2.9210000000000065	0.3419504855696905	2.9243999999999915	45.8315066795473	9
22	1348467	67.42335	0.9377065804783372	4.552159480551602	67.11575	68.05345	1.9900500000000108	2.927750000000003	0.3415708844978054	2.92765	45.52159480551606	9
23	1407020	70.351	0.9444734884066391	4.54804697188532	70.04355000000001	70.988	1.980550000000008	2.925049999999999	0.34113392918059504	2.9314000000000107	45.48046971885322	9
24	1465648	73.28240000000001	0.9313864579599584	4.533155793697034	72.96855000000001	73.89995	1.9829000000000008	2.9142999999999972	0.34358357670503364	2.910499999999999	45.33155793697034	9
25	1523858	76.19290000000001	0.9438056157993852	4.5045874987094265	75.88285	76.82665	1.979600000000005	2.923400000000001	0.3414134516899964	2.929000000000002	45.04587498709426	9
26	1582438	79.12190000000001	0.9304421840239783	4.49909369652071	78.80625	79.7367	1.993300000000005	2.9237499999999983	0.3416992704720585	2.9265499999999918	44.990936965207084	9
27	1640969	82.04845	0.9310199220637791	4.492164599835519	81.73005	82.66105	1.9959500000000077	2.926950000000005	0.3416350654231155	2.927099999999996	44.92164599835521	9
28	1699511	84.97555	0.933727719490265	4.471791222990262	84.65695000000001	85.5907	1.986399999999989	2.920099999999991	0.3432356827815806	2.9134500000000116	44.71791222990262	9
29	1757780	87.88900000000001	0.9361678232354229	4.4520845190953935	87.57705	88.51325	1.9835500000000081	2.919700000000006	0.3409943394939651	2.9325999999999937	44.52084519095396	9
30	1816432	90.8216	0.9266938278029557	4.423582673805157	90.49680000000001	91.4235	1.9838000000000022	2.910499999999999	0.3448097512197649	2.9001499999999965	44.235826738051614	9
31	1874435	93.72175	0.9308711261861958	4.410064124682684	93.4073	94.33815	1.975999999999999	2.906899999999993	0.34276508594834504	2.9174500000000023	44.10064124682684	9
32	1932784	96.6392	0.9387076246069744	4.395908880052083	96.3142	97.25290000000001	1.9666999999999888	2.905450000000002	0.34399133141844845	2.907049999999998	43.95908880052084	9
33	1990925	99.54625	0.938379739065934	4.367706378420635	99.21965	100.15805	1.9643500000000103	2.9027500000000117	0.34451277281105097	2.9026500000000084	43.67706378420637	9
34	2048978	102.44890000000001	0.9388801542598405	4.340954488583378	102.12235000000001	103.06125	1.9645500000000027	2.9034499999999923	0.3439499208915187	2.9073999999999955	43.40954488583377	9
35	2107126	105.3563	0.9242668395302259	4.330975163806194	105.02585	105.9501	1.9586500000000058	2.8829000000000065	0.34663246559672756	2.884900000000002	43.30975163806198	9
36	2164824	108.2412	0.9278297752398765	4.315827702640519	107.90875000000001	108.83655	1.9574500000000086	2.885300000000001	0.34743937182961665	2.8781999999999925	43.158277026405194	9
37	2222388	111.1194	0.9241538895950188	4.301316349371909	110.79400000000001	111.71815000000001	1.9476999999999975	2.871849999999995	0.3476144955244632	2.8767500000000013	43.013163493719105	9
38	2279923	113.99615	0.9377223069265019	4.312723219824555	113.66585	114.6036	1.9411000000000058	2.8787999999999982	0.3483106931382782	2.8710000000000093	43.12723219824558	9
39	2337343	116.86715000000001	0.9201104831282283	4.301807284323651	116.5447	117.46480000000001	1.9718999999999909	2.891999999999996	0.3450060376056583	2.8984999999999985	43.01807284323653	9
40	2395313	119.76565000000001	0.9259963189254748	4.312279531058174	119.43665	120.36265	1.9595000000000056	2.8855000000000075	0.34512510785159695	2.8974999999999937	43.12279531058178	9
41	2453263	122.66315	0.9429852578647435	4.27523412923572	122.32220000000001	123.26520000000001	1.9339499999999958	2.8769499999999937	0.3484381260997575	2.869950000000003	42.7523412923572	9
42	2510662	125.5331	0.9429191157219466	4.240348513587634	125.19915	126.14205000000001	1.9498999999999853	2.8928499999999957	0.3450715160717065	2.8979499999999945	42.403485135876366	9
43	2568621	128.43105	0.9334054905606434	4.205213551786372	128.09195	129.02535	1.9613500000000101	2.894750000000016	0.3451072420754751	2.8976499999999987	42.05213551786375	9
44	2626574	131.3287	0.9377589644946158	4.218660152856472	130.98675	131.9245	1.954100000000011	2.891850000000005	0.3456738912509941	2.8928999999999974	42.186601528564765	9
45	2684432	134.2216	0.9344507143130992	4.201047588758463	133.8786	134.81305	1.9453000000000031	2.8797500000000014	0.3467586733013131	2.883850000000024	42.01047588758463	9
46	2742109	137.10545000000002	0.9385672208992998	4.183781373406724	136.75830000000002	137.69685	1.9354999999999905	2.8740499999999827	0.3460686600221482	2.8896000000000015	41.83781373406728	9
47	2799901	139.99505000000002	0.9519742008941947	4.145460415696263	139.63240000000002	140.58435	1.9359000000000037	2.887900000000002	0.3467165938561828	2.8841999999999928	41.45460415696262	9
48	2857585	142.87925	0.9459250717653195	4.128327010987782	142.52030000000002	143.46620000000001	1.9346999999999923	2.880650000000003	0.34516084495374866	2.8971999999999984	41.28327010987786	9
49	2915529	145.77645	0.9508130399264163	4.105173836304843	145.40095	146.35175	1.9248499999999922	2.875699999999995	0.3476991011978243	2.8760499999999922	41.051738363048464	9
50	2973050	148.6525	0.9665007001072402	4.082023583931786	148.2766	149.2431	1.915549999999996	2.8820499999999925	0.3464703334776972	2.8862499999999898	40.82023583931786	9
51	3030775	151.53875	0.9721005845023086	4.074322688714361	151.1587	152.1308	1.9419499999999914	2.914050000000003	0.34331817011415133	2.912750000000017	40.74322688714363	9
52	3089030	154.4515	0.9638226986266906	4.060479785948203	154.0727	155.03655	1.924049999999994	2.8878500000000145	0.3451251078515953	2.897500000000008	40.60479785948201	9
53	3146980	157.34900000000002	0.9641637282581302	4.044374424877709	156.9606	157.92475000000002	1.9177499999999839	2.881949999999989	0.34633833792231655	2.887349999999998	40.443744248777115	9
54	3204727	160.23635000000002	0.9625081969661872	4.015845658174975	159.84255000000002	160.80505	1.926649999999995	2.8891500000000008	0.3457874444578941	2.89194999999998	40.15845658174973	9
55	3262566	163.1283	0.9782387618284673	4.015634744812729	162.73170000000002	163.7099	1.9242000000000132	2.902450000000016	0.34418076373711454	2.905450000000002	40.15634744812728	9
56	3320675	166.03375	0.967855797950225	3.9816051269030552	165.63415	166.602	1.8996499999999799	2.8674999999999784	0.34739712702575726	2.8785500000000184	39.81605126903053	9
57	3378246	168.91230000000002	0.990912890974572	3.9391619099554163	168.50165	169.49255	1.8895000000000266	2.8804500000000246	0.3463503333621965	2.8872499999999945	39.39161909955419	9
58	3435991	171.79955	0.978684616286261	3.917680719883961	171.3821	172.36075	1.9057000000000244	2.8843999999999994	0.34588312609169236	2.8911500000000103	39.17680719883961	9
59	3493814	174.69070000000002	0.9912554284315092	3.8845104673836843	174.26645000000002	175.25775000000002	1.903099999999995	2.8943499999999744	0.3452621402800095	2.896349999999984	38.845104673836886	9
60	3551741	177.58705	0.9820789383898956	3.888092986731934	177.1608	178.1429	1.8776499999999885	2.8597000000000037	0.3492290768129354	2.8634500000000003	38.88092986731934	9
61	3609010	180.4505	0.999539790881821	3.8338016305165112	180.0205	181.02005	1.8823999999999899	2.8819000000000017	0.34687294044191536	2.8829000000000065	38.33801630516512	9
62	3666668	183.3334	0.9874844611330424	3.822315634328042	182.9024	183.8899	1.8778500000000236	2.865300000000019	0.3465964231249136	2.8851999999999975	38.22315634328046	9
63	3724372	186.2186	0.9955977624797495	3.802561627264005	185.76775	186.76335	1.869799999999998	2.865399999999994	0.35096339451795183	2.8492999999999995	38.02561627264003	9
64	3781358	189.0679	0.9968423302947776	3.808249157528813	188.6331	189.62995	1.8736499999999978	2.8704999999999927	0.34728854468735454	2.8794499999999914	38.08249157528813	9
65	3838947	191.94735	1.0141829463972944	3.824849196455716	191.50365000000002	192.51780000000002	1.8589999999999804	2.873199999999997	0.3461944574267355	2.8885500000000093	38.24849196455716	9
66	3896718	194.8359	0.9861053012406454	3.7943097124975793	194.3768	195.3629	1.874900000000025	2.8610000000000184	0.3486750348675041	2.867999999999995	37.94309712497582	9
67	3954078	197.7039	1.0009366900586756	3.7550728505152335	197.23785	198.23875	1.8745999999999867	2.8755499999999756	0.34671058334055543	2.8842500000000086	37.55072850515236	9
68	4011763	200.58815	1.002948230586271	3.7259265066303513	200.1134	201.11635	1.853449999999981	2.856400000000008	0.34920468632688967	2.863650000000007	37.25926506630354	9
69	4069036	203.45180000000002	1.0236959821603726	3.698396551209875	202.96975	203.99345	1.8520499999999913	2.875699999999995	0.3471137491756052	2.880899999999997	36.98396551209879	9
70	4126654	206.33270000000002	1.0434947263236158	3.6681552060420373	205.84545	206.88895000000002	1.8477999999999781	2.891300000000001	0.3448751551938207	2.8995999999999924	36.681552060420394	9
71	4184646	209.2323	1.0325498271918623	3.64121850288884	208.73680000000002	209.76935	1.866199999999992	2.898750000000007	0.34587714443829576	2.8911999999999978	36.412185028888445	9
72	4242470	212.1235	1.059633464499889	3.6417911450313127	211.63555000000002	212.6952	1.8463999999999885	2.9060499999999934	0.34363670727306944	2.9100500000000125	36.41791145031314	9
73	4300671	215.03355000000002	1.039459082421288	3.610004823446907	214.54160000000002	215.58105	1.8514499999999998	2.8909500000000037	0.34221378094896027	2.922149999999988	36.10004823446907	9
74	4359114	217.9557	1.0411384824553505	3.5895959834887208	217.43255000000002	218.4737	1.8503499999999917	2.8915000000000077	0.3449822334149802	2.898699999999991	35.895959834887236	9
75	4417088	220.8544	1.0589146244632546	3.533197007992829	220.32405	221.38295000000002	1.8497500000000002	2.9087000000000103	0.3437371098583805	2.9091999999999985	35.33197007992831	9
76	4475272	223.7636	1.0622371394633316	3.529672165084019	223.23270000000002	224.29495	1.8429999999999893	2.9051999999999794	0.3427122245450492	2.917900000000003	35.29672165084021	9
77	4533630	226.6815	1.0649882436979563	3.4972459331491983	226.1379	227.2029	1.8165500000000065	2.881500000000017	0.3461764807698965	2.8887	34.972459331491976	9
78	4591404	229.5702	1.0882702109191102	3.4223383462350725	229.01945	230.10770000000002	1.813949999999977	2.902249999999981	0.34389078028817904	2.907900000000012	34.22338346235074	9
79	4649562	232.4781	1.0819408402957023	3.409741123566807	231.92170000000002	233.00365000000002	1.8051000000000101	2.8870500000000163	0.3434065934065927	2.912000000000006	34.09741123566808	9
80	4707802	235.39010000000002	1.0865800109121018	3.375773553318993	234.80875	235.89530000000002	1.7942999999999927	2.880899999999997	0.34600280262270056	2.8901500000000055	33.75773553318993	9
81	4765605	238.28025000000002	1.0976080793485046	3.326835604448309	237.68965	238.78725	1.807299999999998	2.904899999999998	0.34471466243816745	2.9009499999999946	33.268356044483085	9
82	4823624	241.18120000000002	1.0944616876448505	3.2979663468777396	240.5945	241.68895	1.8033499999999947	2.8977999999999895	0.3418803418803439	2.924999999999983	32.979663468777396	9
83	4882124	244.1062	1.1028131594419015	3.2639718541615785	243.49235000000002	244.59515000000002	1.7883000000000209	2.891100000000023	0.3436485162975298	2.909950000000009	32.639718541615785	9
84	4940323	247.01615	1.1220955948458986	3.214317156460652	246.38340000000002	247.5055	1.7926499999999805	2.914699999999982	0.34260655063724765	2.9188000000000045	32.14317156460652	9
85	4998699	249.93495000000001	1.1280693097974175	3.1811737605967174	249.29815000000002	250.42620000000002	1.7938999999999794	2.921999999999997	0.3404197375363838	2.9375499999999874	31.811737605967167	9
86	5057450	252.8725	1.1406789485965856	3.1736151189208854	252.22015000000002	253.3608	1.7785499999999956	2.9192500000000052	0.3423192126658091	2.921250000000015	31.736151189208854	9
87	5115875	255.79375000000002	1.144742570752185	3.1078191191897275	255.13940000000002	256.2841	1.784150000000011	2.928900000000027	0.3404834865509042	2.9369999999999834	31.07819119189729	9
88	5174615	258.73075	1.1502558112510946	3.0887079198856604	258.06825000000003	259.2185	1.7840499999999793	2.9342999999999506	0.3392130257801858	2.948000000000036	30.887079198856608	9
89	5233575	261.67875000000004	1.1567752683633474	3.0510106395686307	261.00255	262.15935	1.77049999999997	2.927250000000015	0.3439676670393011	2.9072499999999764	30.51010639568631	9
90	5291720	264.586	1.1724582297908608	2.9955823104547967	263.9298	265.10225	1.7672999999999774	2.9397500000000036	0.33539601884925324	2.981550000000027	29.95582310454799	9
91	5351351	267.56755000000004	1.171394447253598	2.9330842019583017	266.86955	268.04095	1.7613000000000056	2.932700000000011	0.34276508594834837	2.917449999999974	29.330842019583034	9
92	5409700	270.485	1.1858232905408368	2.880339972729491	269.8023	270.98810000000003	1.759050000000002	2.9449000000000183	0.33411851183614744	2.9929500000000075	28.80339972729492	9
93	5469559	273.47795	1.1998806077136193	2.8290872460939163	272.74715000000003	273.94705	1.75060000000002	2.9504499999999894	0.3397431541754437	2.943399999999997	28.290872460939163	9
94	5528427	276.42135	1.2010992856638507	2.8112196896547417	275.6976	276.8987	1.7534499999999866	2.9545499999999834	0.33822062131128505	2.956649999999968	28.11219689654741	9
95	5587560	279.378	1.2027952567886095	2.8173014427523064	278.65215	279.85495000000003	1.7536999999999807	2.9565000000000055	0.33641149854501884	2.9725500000000125	28.173014427523064	9
96	5647011	282.35055	1.2144192436273211	2.7335625582620793	281.60865	282.8231	1.7435499999999706	2.9579499999999825	0.3390002881502419	2.9498500000000263	27.335625582620786	9
97	5706008	285.3004	1.216256577990949	2.68784659022808	284.5666	285.78290000000004	1.7297000000000367	2.945950000000039	0.3367173426267311	2.969850000000008	26.878465902280816	9
98	5765405	288.27025000000003	1.2246125734527595	2.681303526442907	287.51255000000003	288.73720000000003	1.731800000000021	2.9563999999999737	0.33711463583191725	2.966349999999977	26.81303526442909	9
99	5824732	291.2366	1.2540700607295614	2.539817022275294	290.469	291.72305	1.7238500000000272	2.9779000000000337	0.33449290875033494	2.989599999999996	25.398170222752956	9
100	5884524	294.2262	1.264122695331229	2.5412543111250336	293.44685000000004	294.711	1.7204499999999712	2.984549999999956	0.33325002082812827	3.0007499999999823	25.412543111250343	9
101	5944539	297.22695	1.2884448835602496	2.4748600818626016	296.43145000000004	297.7199	1.714749999999981	3.0031999999999925	0.3304255881575443	3.026400000000024	24.74860081862603	9
102	6005067	300.25335	1.3175618946065195	2.4058575561485718	299.4346	300.75215000000003	1.6949999999999932	3.012550000000033	0.33199980080012087	3.012049999999988	24.058575561485714	9
103	6065308	303.2654	1.3055050402892288	2.417109738084452	302.44715	303.75265	1.7008000000000152	3.00630000000001	0.3308574169961464	3.0224499999999916	24.171097380844515	9
104	6125757	306.28785	1.3469118595029228	2.2634066007875724	305.4535	306.8004	1.6748499999999922	3.0217999999999847	0.3267173078493789	3.0607500000000414	22.63406600787572	9
105	6186972	309.34860000000003	1.3394804499525577	2.294974438532016	308.47525	309.81475	1.712850000000003	3.0523000000000025	0.3313068398297085	3.018349999999998	22.94974438532015	9
106	6247339	312.36695000000003	1.352369346515974	2.2856001690253223	311.5276	312.87995	1.668200000000013	3.0205500000000143	0.33150453332449376	3.016549999999995	22.856001690253212	9
107	6307670	315.3835	1.4089381582132077	2.165145865783355	314.54815	315.95705000000004	1.6807999999999765	3.089749999999981	0.3151095005514426	3.17349999999999	21.651458657833555	9
108	6371140	318.557	1.3850936192562804	2.2484712365187605	317.6379	319.023	1.7015499999999975	3.08665000000002	0.33077533739084697	3.0231999999999744	22.484712365187605	9
109	6431604	321.5802	1.4591054563642014	2.0817499452828656	320.72450000000003	322.1836	1.6503000000000156	3.1093999999999937	0.3122804278241813	3.2022500000000496	20.817499452828677	9
110	6495649	324.78245000000004	1.4765354082942475	2.0698440952712183	323.8339	325.31045	1.673750000000041	3.1503000000000156	0.3120562949556116	3.2045499999999834	20.698440952712186	9
111	6559740	327.987	1.5397074275199791	1.9677067222789049	326.98420000000004	328.5239	1.6542499999999905	3.1939499999999725	0.3078722945722147	3.2480999999999653	19.67706722278904	9
112	6624702	331.2351	1.5163742542045657	2.093049424737231	330.17815	331.69455	1.6595500000000243	3.175900000000013	0.3136762860727685	3.188000000000045	20.93049424737231	9
113	6688462	334.42310000000003	1.6607581409757026	1.7524454309246504	333.3541	335.01485	1.640299999999968	3.301049999999975	0.3034440904263386	3.295500000000004	17.524454309246508	9
114	6754372	337.71860000000004	1.5245744378642645	2.1657355213262797	336.6551	338.1797	1.6531999999999698	3.177750000000003	0.29305746856959	3.4122999999999597	21.657355213262814	9
115	6822618	341.1309	1.801160205006879	1.4601902879053963	339.83285	341.634	1.634299999999996	3.435450000000003	0.3127638945360107	3.197300000000041	14.60190287905396	9
116	6886564	344.32820000000004	1.548753222238971	2.17670593023799	343.2683	344.81705	5.054950000000019	6.6037000000000035	0.15891682293487605	6.292599999999993	21.76705930237989	9
117	7012416	350.62080000000003	1.2732367937844713	3.018651121366876	349.872	351.14525000000003	4.905850000000044	6.179050000000018	0.16352694924123606	6.115199999999959	30.186511213668766	9
118	7134720	356.736	1.244684130518604	2.999758675354741	356.0511	357.29575	4.860299999999995	6.104999999999961	0.16465784100638756	6.0732000000000435	29.99758675354743	9
119	7256184	362.80920000000003	1.2546626927213278	2.9836955809842713	362.15610000000004	363.41075	4.848150000000032	6.102850000000046	0.16427644440063818	6.087299999999971	29.83695580984272	9
120	7377930	368.8965	1.2702889838578646	2.956099272095507	368.25890000000004	369.5292	4.76645000000002	6.036749999999984	0.16634644975089619	6.011550000000001	29.56099272095507	9
121	7498161	374.90805	1.2871626397622284	2.8658215069634174	374.2957	375.58285	4.791949999999986	6.07914999999997	0.16515549389750364	6.054900000000032	28.658215069634164	9
122	7619259	380.96295000000003	1.2999274741357194	2.8294196742596327	380.37485000000004	381.67475	4.762049999999988	6.062000000000012	0.16421035346278634	6.089749999999981	28.294196742596345	9
123	7741054	387.0527	1.3097934866720347	2.7304621557775697	386.43685	387.7466	4.742450000000019	6.052250000000015	0.16491309080114738	6.063800000000015	27.304621557775693	9
124	7862330	393.11650000000003	1.3369684436516838	2.615831450864956	392.48905	393.82605	4.72320000000002	6.0601500000000215	0.16457248183531256	6.076349999999991	26.158314508649557	9
125	7983857	399.19285	1.3527096324047074	2.5270783173363505	398.54920000000004	399.9019	4.729449999999986	6.082149999999956	0.16394517673290027	6.0996000000000095	25.270783173363505	9
126	8105849	405.29245000000003	1.395577040404873	2.379038702495386	404.63140000000004	406.02695	4.782050000000027	6.177650000000028	0.16117074428649789	6.20459999999997	23.790387024953866	9
127	8229941	411.49705	1.3979264263152145	2.3365012934942904	410.809	412.20695	4.717300000000023	6.115200000000016	0.16114087741207692	6.205750000000023	23.36501293494291	9
128	8354056	417.7028	1.5012842792111916	2.0270046885745714	416.92425000000003	418.4255	4.64670000000001	6.147999999999968	0.16263732689289584	6.148649999999975	20.27004688574572	9
129	8477029	423.85145	1.5140349403730595	1.9650130421615195	423.07225	424.58625	4.632000000000005	6.1460500000000025	0.16431828451710914	6.085750000000019	19.650130421615206	9
130	8598744	429.9372	1.563031389384158	1.8051628051787851	429.2183	430.78130000000004	4.60915	6.172200000000032	0.15942098298978147	6.272699999999986	18.051628051787866	9
131	8724198	436.2099	1.6293783460435458	1.6362056024805955	435.39050000000003	437.01985	4.651549999999986	6.280949999999962	0.1607781663250122	6.219750000000033	16.362056024805952	9
132	8848593	442.42965000000004	1.5645442328842358	1.7472189976384094	441.67145	443.23600000000005	4.637650000000008	6.202200000000005	0.1607574892895322	6.220550000000003	17.472189976384094	9
133	8973004	448.65020000000004	1.5404413550947793	1.574441539822633	447.8736	449.41405000000003	4.5537499999999795	6.094150000000013	0.16491309080114894	6.063799999999958	15.744415398226339	9
134	9094280	454.714	1.5798419763443061	1.2408767070754045	453.9678	455.54765000000003	4.624199999999973	6.204049999999995	0.1601370773382006	6.244650000000036	12.408767070754047	9
135	9219173	460.95865000000003	1.5491969851684757	1.4322380841992715	460.17185	461.72105000000005	64.42050000000006	65.96970000000005	0.015225671090485409	65.67854999999997	14.322380841992725	9
136	10532744	526.6372	1.632885111898836	1.0317900619769453	526.1415000000001	527.7744	25.06989999999996	26.702749999999924	0.0374776773584234	26.68254999999999	10.317900619769453	9
137	11066395	553.31975	1.6650464123965243	1.0070639154275263	552.84425	554.5093	34.12130000000002	35.786350000000084	0.027925823427811015	35.809150000000045	10.070639154275263	9
138	11782578	589.1289	1.6209910938767718	1.0045016751955984	588.6306500000001	590.2516	7.5782500000000255	9.199250000000006	0.10862421994232048	9.206050000000005	10.045016751955984	9
139	11966699	598.33495	1.639829969449062	1.0085467826101144	597.8299000000001	599.4697					10.085467826101155	9
0	60330	3.0165	1.4243663423612223	1.4971040724149187	2.6824500000000002	4.1068500000000006	1.6013000000000002	3.0256499999999997	0.3327731651719605	3.0050500000000007	14.971040724149193	11
1	120431	6.02155	0.9758815116214632	4.366347676286026	5.70815	6.684	1.8354500000000007	2.811350000000001	0.35918895134785656	2.7840499999999997	43.663476762860284	11
2	176112	8.8056	0.9739504784599602	4.659503405800322	8.51945	9.493400000000001	1.8606499999999997	2.8346	0.35287060235011825	2.8339	46.59503405800321	11
3	232790	11.6395	0.9577793816381774	4.67641743440096	11.35405	12.31185	1.8691000000000013	2.8268500000000003	0.35340684195646016	2.829600000000001	46.764174344009625	11
4	289382	14.469100000000001	0.9505031723350899	4.663981557340854	14.180950000000001	15.131450000000001	1.878449999999999	2.828949999999999	0.35292664419700376	2.833449999999999	46.639815573408576	11
5	346051	17.30255	0.9671708406906372	4.651561103512456	17.00985	17.977	1.8743499999999997	2.8415	0.35211887533231195	2.8399500000000018	46.51561103512458	11
6	402850	20.142500000000002	0.9636202588229411	4.635286713967048	19.85135	20.815	1.8861500000000007	2.8497500000000002	0.35047138401149536	2.853300000000001	46.35286713967052	11
7	459916	22.995800000000003	0.9751920732797502	4.619161017027601	22.7011	23.6763	1.9010000000000034	2.8761500000000026	0.34764470710933426	2.8765	46.191610170276036	11
8	517446	25.872300000000003	0.9741073305485741	4.622160444696192	25.5773	26.5514	1.8979999999999997	2.8720999999999997	0.3487054310870895	2.8677499999999974	46.221604446961905	11
9	574801	28.74005	0.9631213150966215	4.60147858167273	28.449350000000003	29.4125	1.8965500000000013	2.8596499999999985	0.3498583073855089	2.8583	46.01478581672731	11
10	631967	31.59835	0.9538112289212993	4.59910806381064	31.309050000000003	32.26285	1.897750000000002	2.8516000000000012	0.3502381619501261	2.8552	45.991080638106396	11
11	689071	34.45355	0.951321208700951	4.576572705506926	34.160650000000004	35.11195	1.894200000000005	2.845550000000003	0.3512530954179034	2.8469499999999996	45.765727055069306	11
12	746010	37.3005	0.9568752569277306	4.559283863172816	37.0062	37.96305	1.9039999999999964	2.860899999999994	0.34961367688703954	2.8603000000000023	45.592838631728156	11
13	803216	40.1608	0.9533060702049232	4.547092911502595	39.86705	40.820350000000005	1.9011499999999941	2.85445	0.3496259002866934	2.860199999999999	45.47092911502594	11
14	860420	43.021	0.9478379346078437	4.522108979428602	42.72155	43.6694	1.9121999999999986	2.860050000000001	0.35108045008513655	2.8483500000000035	45.221089794286044	11
15	917387	45.869350000000004	0.9494901020798309	4.526461401947401	45.5816	46.5311	1.9012500000000045	2.850750000000005	0.3488149013725867	2.8668499999999995	45.26461401947404	11
16	974724	48.736200000000004	0.9426580994839723	4.488005038930822	48.432300000000005	49.374950000000005	1.884599999999999	2.8272499999999994	0.3531696980399084	2.8314999999999984	44.880050389308245	11
17	1031354	51.5677	0.9496381427831133	4.459380227638583	51.259550000000004	52.2092	1.8884000000000043	2.838000000000001	0.3536067892503532	2.828000000000003	44.59380227638587	11
18	1087914	54.395700000000005	0.9384348551083007	4.452003826847452	54.097550000000005	55.036	1.8961500000000058	2.83455	0.35355053120967356	2.8284499999999966	44.52003826847455	11
19	1144483	57.22415	0.9439152276701295	4.445838235903921	56.93215	57.87605	1.8743499999999997	2.818249999999999	0.3549623739883573	2.8171999999999997	44.458382359039206	11
20	1200827	60.04135	0.9262616474750918	4.426707257947996	59.750350000000005	60.67665	1.8952500000000043	2.8215000000000003	0.3527834615113241	2.834600000000002	44.26707257948	11
21	1257519	62.87595	0.936855744127254	4.4505817838420185	62.571850000000005	63.508700000000005	1.8815999999999917	2.8184499999999915	0.3557705991176889	2.8108000000000004	44.505817838420214	11
22	1313735	65.68675	0.9301862737610355	4.434189299892907	65.3903	66.32050000000001	1.8922999999999917	2.8224500000000035	0.35311981355273786	2.8319000000000045	44.341892998929076	11
23	1370373	68.51865000000001	0.9332055316280807	4.400178370539848	68.21275	69.14595	1.9038500000000056	2.837050000000005	0.3524850193866774	2.836999999999989	44.00178370539846	11
24	1427113	71.35565	0.9377041109018377	4.3966099597954695	71.0498	71.9875	1.8953500000000076	2.83305	0.35413899955732575	2.823750000000004	43.966099597954695	11
25	1483588	74.1794	0.9380172593384981	4.373839753727708	73.88285	74.82085000000001	1.8902499999999947	2.828249999999997	0.3531696980399075	2.8315000000000055	43.73839753727709	11
26	1540218	77.0109	0.947572766167589	4.362001546345475	76.71115	77.65870000000001	1.8827499999999873	2.8303499999999957	0.35177823899813637	2.8426999999999936	43.62001546345478	11
27	1597072	79.8536	0.9242474465919077	4.344685356976598	79.54145	80.4657	1.8945500000000095	2.81880000000001	0.3548616039744502	2.817999999999998	43.44685356976597	11
28	1653432	82.6716	0.9310936664374313	4.327750538843823	82.36030000000001	83.29140000000001	1.8790499999999923	2.810149999999993	0.3553786559579227	2.813900000000004	43.27750538843823	11
29	1709710	85.4855	0.9244859366039164	4.304776995562605	85.17045	86.09490000000001	1.8973999999999904	2.8218999999999994	0.3542330853701726	2.8230000000000075	43.047769955626045	11
30	1766170	88.30850000000001	0.9282379657885409	4.301268433810598	87.9923	88.92055	1.8761999999999972	2.804400000000001	0.3559542242867574	2.809349999999995	43.012684338106	11
31	1822357	91.11785	0.9360423760945211	4.268298281090914	90.7967	91.73275000000001	1.866349999999997	2.8024000000000058	0.3566524600103433	2.803849999999997	42.682982810909174	11
32	1878434	93.9217	0.9367430937880301	4.2509945385043935	93.59915000000001	94.5359	1.8758999999999872	2.8126499999999908	0.35530920783812014	2.814450000000008	42.50994538504398	11
33	1934723	96.73615000000001	0.9484451327361866	4.227878056553159	96.4118	97.36025000000001	1.8610499999999917	2.8095	0.3556251000195599	2.811949999999996	42.2787805655316	11
34	1990962	99.5481	0.9434194198048906	4.204517981244116	99.22125	100.16470000000001	1.8700999999999937	2.8135000000000048	0.3555934855273446	2.8122000000000043	42.04517981244118	11
35	2047206	102.36030000000001	0.9298348670461448	4.199041290876956	102.0348	102.96465	1.8722999999999956	2.8021499999999975	0.3571556127004544	2.799899999999994	41.99041290876957	11
36	2103204	105.1602	0.9225899966017693	4.192843535982817	104.8369	105.7595	1.8556999999999988	2.7783000000000015	0.3596863534997472	2.7802000000000078	41.92843535982816	11
37	2158808	107.94040000000001	0.9317764688221738	4.2131355227184955	107.6152	108.54700000000001	1.8599499999999978	2.791700000000006	0.35794183445190303	2.7937499999999886	42.13135522718493	11
38	2214683	110.73415	0.9298239215969342	4.198595310781478	110.40695000000001	111.33675000000001	1.8564499999999953	2.786299999999997	0.35785217126804764	2.794450000000012	41.985953107814765	11
39	2270572	113.52860000000001	0.9283346231247998	4.167688465097243	113.1932	114.12155	1.8593500000000063	2.787700000000001	0.35821750967187427	2.7915999999999883	41.676884650972426	11
40	2326404	116.3202	0.9438476683848771	4.13166851552878	115.9809	116.92475	1.870900000000006	2.8147500000000036	0.35544181417501935	2.8134000000000015	41.3166851552878	11
41	2382672	119.1336	0.9364577936653514	4.155774833323328	118.79565000000001	119.7321	1.8615000000000066	2.79795	0.35635378804076634	2.806200000000004	41.55774833323328	11
42	2438796	121.9398	0.9300328682458727	4.1117142286438195	121.59360000000001	122.52365	1.8573000000000093	2.7873500000000035	0.35838440311077635	2.790300000000002	41.117142286438224	11
43	2494602	124.73010000000001	0.9317131493021036	4.077774629669371	124.38095000000001	125.31265	1.8519500000000022	2.7836499999999944	0.3582945180938736	2.790999999999997	40.77774629669373	11
44	2550422	127.5211	0.945404564424255	4.053949225257718	127.16465000000001	128.11005	1.8445499999999981	2.789999999999992	0.35797386790764163	2.7935000000000088	40.539492252577205	11
45	2606292	130.3146	0.9538048255983741	4.040010965452545	129.95465000000002	130.90845000000002	1.8425000000000011	2.7963000000000022	0.3566333808844505	2.804000000000002	40.400109654525465	11
46	2662372	133.11860000000001	0.9453437887438574	4.014383432747657	132.7509	133.69625000000002	1.8403999999999883	2.7856999999999914	0.3591502505073011	2.7843499999999892	40.143834327476576	11
47	2718059	135.90295	0.9526272127784556	4.006273075086263	135.53665	136.48925	1.837050000000005	2.7897000000000105	0.357500357500357	2.7972000000000037	40.06273075086263	11
48	2774003	138.70015	0.950409412032133	3.9708307418590607	138.3263	139.2767	1.8324499999999944	2.7828499999999963	0.35937612305038424	2.782600000000002	39.708307418590614	11
49	2829655	141.48275	0.9533408281159355	3.967298547107575	141.10920000000002	142.06255000000002	1.828850000000017	2.7822000000000173	0.3586993561346568	2.7878499999999917	39.672985471075734	11
50	2885412	144.2706	0.9491443849869073	3.9472369567098227	143.89135000000002	144.84050000000002	1.82265000000001	2.7717499999999973	0.3607698829301729	2.7718500000000006	39.472369567098255	11
51	2940849	147.04245	0.9572414097843227	3.934511188525505	146.66315	147.62035	1.8246000000000038	2.7818499999999915	0.35959581430472115	2.7809000000000026	39.34511188525504	11
52	2996467	149.82335	0.9490214057628299	3.9682221634553514	149.44495	150.394	1.8302499999999782	2.7792499999999905	0.359311559052856	2.7830999999999904	39.68222163455352	11
53	3052129	152.60645	0.9555584592103493	3.947625825815635	152.22425	153.1798	1.8212500000000205	2.7768500000000245	0.35893110317474336	2.7860500000000172	39.47625825815638	11
54	3107850	155.3925	0.9612091457623291	3.9024137608428333	155.0011	155.9623	1.813699999999983	2.774899999999974	0.3593309258161304	2.7829499999999996	39.02413760842834	11
55	3163509	158.17545	0.9681032987442799	3.8823580874765327	157.77595	158.74405000000002	1.807249999999982	2.775350000000003	0.358365138239353	2.7904499999999928	38.82358087476532	11
56	3219318	160.9659	0.9760809451991227	3.8482678091576688	160.5513	161.5274	1.8220500000000186	2.798150000000021	0.3567542498349995	2.803050000000013	38.48267809157669	11
57	3275379	163.76895000000002	0.981834691944765	3.8467931028769655	163.3495	164.3313	1.8111499999999978	2.792999999999978	0.35705359374442386	2.8006999999999778	38.467931028769655	11
58	3331393	166.56965	0.9886988138805609	3.8241727698263333	166.1425	167.1312	1.7908999999999935	2.7796000000000163	0.3588087549336196	2.787000000000006	38.24172769826333	11
59	3387133	169.35665	0.9886788367522416	3.7862910261935028	168.92205	169.91075	1.7918999999999983	2.780550000000005	0.35861574323112794	2.788499999999999	37.86291026193501	11
60	3442903	172.14515	0.9937758001218084	3.755136743727938	171.70260000000002	172.6964	1.7752000000000123	2.7689499999999896	0.3603538674978801	2.7750500000000216	37.551367437279396	11
61	3498404	174.92020000000002	1.0018729797273176	3.7274213057815473	174.47155	175.47345	1.7814000000000192	2.7832500000000095	0.3584871840831722	2.7894999999999754	37.27421305781548	11
62	3554194	177.7097	1.003984308769298	3.7018891376770284	177.25480000000002	178.2588	1.786299999999983	2.790249999999986	0.35684336360554303	2.8023500000000183	37.0188913767703	11
63	3610241	180.51205000000002	0.9937462222903968	3.6876475473791785	180.04505	181.0388	1.7807500000000118	2.7745000000000175	0.36129125494517644	2.7678499999999815	36.87647547379183	11
64	3665598	183.2799	1.009210367592005	3.6517308953604513	182.81955000000002	183.8288	1.78094999999999	2.790149999999983	0.3580956473474058	2.7925500000000056	36.5173089536045	11
65	3721449	186.07245	0.9968774565492291	3.651602451127033	185.6097	186.60660000000001	1.7738999999999976	2.7707499999999925	0.36019162194287463	2.776299999999992	36.51602451127037	11
66	3776975	188.84875	1.003751304645557	3.6700014877706764	188.38045	189.38420000000002	1.7738999999999976	2.7776500000000226	0.3594019551466329	2.782400000000024	36.70001487770675	11
67	3832623	191.63115000000002	1.0128543537240011	3.6523353198239192	191.15815	192.17100000000002	1.7734000000000094	2.7862499999999955	0.3565888708613405	2.8043499999999995	36.52335319823918	11
68	3888710	194.43550000000002	1.0269374589060667	3.5934152001943716	193.94435000000001	194.9713	1.7659000000000162	2.7927999999999997	0.35720026432819785	2.799549999999982	35.93415200194373	11
69	3944701	197.23505	1.0235490745245712	3.572358540641382	196.73715	197.7607	1.7637499999999875	2.7872999999999877	0.3581469476926356	2.792150000000021	35.72358540641382	11
70	4000544	200.02720000000002	1.0295476687985472	3.5451014104970184	199.52450000000002	200.55405000000002	1.7523999999999944	2.781949999999995	0.3588795779576197	2.7864499999999737	35.4510141049702	11
71	4056273	202.81365	1.037941496698442	3.5171744463856704	202.30645	203.34435000000002	1.7434999999999832	2.7814500000000066	0.357564272177922	2.7967000000000155	35.17174446385671	11
72	4112207	205.61035	1.0548884187249234	3.5004882785733322	205.08790000000002	206.14280000000002	1.7576999999999998	2.8126000000000033	0.35401362952473736	2.8247499999999945	35.00488278573333	11
73	4168702	208.4351	1.056973013406084	3.452004303337432	207.90050000000002	208.95745000000002	1.747649999999993	2.8046500000000094	0.35486790042406763	2.817949999999996	34.52004303337433	11
74	4225061	211.25305	1.0595687133650296	3.426153936040027	210.70515	211.7647	1.7257999999999925	2.7853999999999814	0.3578265614656552	2.7946500000000185	34.26153936040026	11
75	4280954	214.04770000000002	1.0687707246751526	3.3816231058251986	213.4905	214.5593	1.736850000000004	2.8056000000000267	0.35679243600035637	2.802750000000003	33.81623105825199	11
76	4337009	216.85045000000002	1.0753783697769512	3.3704637244895856	216.29610000000002	217.3715	1.7118000000000109	2.787149999999997	0.3554354973431211	2.813449999999989	33.70463724489588	11
77	4393278	219.6639	1.0957000132577495	3.3148292199205756	219.0833	220.179	1.715299999999985	2.8109999999999786	0.35393218659304854	2.825400000000002	33.14829219920576	11
78	4449786	222.48930000000001	1.092613693085406	3.278410000390945	221.89425	222.98690000000002	1.7079999999999984	2.800600000000003	0.3585128885383433	2.7892999999999972	32.78410000390947	11
79	4505572	225.2786	1.0889880751674064	3.2566451453383287	224.69485	225.78385	1.7145500000000027	2.8035500000000013	0.3565634415503371	2.804550000000006	32.56645145338331	11
80	4561663	228.08315000000002	1.1032022535234691	3.2873137358477855	227.4984	228.60165	1.716399999999993	2.8196000000000083	0.3534130868866095	2.8295499999999834	32.87313735847785	11
81	4618254	230.9127	1.0938154235523194	3.287174695969604	230.31805	231.41185000000002	1.7075499999999977	2.801400000000001	0.35647446751626405	2.805250000000001	32.87174695969603	11
82	4674359	233.71795	1.1063475688689388	3.2663630318971038	233.1194	234.22575	1.711100000000016	2.817450000000008	0.3524104877361139	2.837600000000009	32.663630318971045	11
83	4731111	236.55555	1.1196467440431939	3.2083150359308554	235.93685000000002	237.0565	1.6974500000000035	2.817099999999982	0.3525285107433074	2.8366499999999917	32.083150359308554	11
84	4787844	239.3922	1.1323563205691987	3.1632106167677243	238.75395	239.8863	1.7001999999999953	2.8325499999999977	0.3525844439743294	2.8362000000000194	31.632106167677264	11
85	4844568	242.22840000000002	1.1413396512632725	3.1356811061958894	241.5865	242.72785000000002	1.7021500000000174	2.8434500000000185	0.3483774321099507	2.870449999999977	31.3568110619589	11
86	4901977	245.09885	1.1434144840550144	3.0799957109531313	244.42995000000002	245.57340000000002	1.6803500000000042	2.8237499999999898	0.35225531465205884	2.838850000000008	30.799957109531306	11
87	4958754	247.9377	1.1605237371593715	3.0613211065397508	247.2537	248.41425	1.696649999999977	2.85714999999999	0.3482136639041707	2.8718000000000075	30.613211065397504	11
88	5016190	250.8095	1.1694066593103112	2.98724490136998	250.11090000000002	251.2803	1.6961499999999887	2.865550000000013	0.350127796645776	2.856099999999998	29.872449013699804	11
89	5073312	253.6656	1.172270581362117	3.0168110004220914	252.9764	254.14865	1.6774000000000058	2.849649999999997	0.34823791614431315	2.8715999999999724	30.168110004220924	11
90	5130744	256.5372	1.1894856945340988	2.87034868103542	255.82605	257.01555	1.6770500000000084	2.866550000000018	0.3472463365511439	2.8798000000000457	28.703486810354196	11
91	5188340	259.41700000000003	1.2141111884512474	2.872946231075254	258.69265	259.90675	1.668800000000033	2.882949999999994	0.34500008625002154	2.89855	28.729462310752535	11
92	5246311	262.31555000000003	1.218182426617993	2.7813168862297424	261.57555	262.79375	1.6648500000000013	2.8829999999999814	0.34699932335132117	2.881849999999986	27.813168862297424	11
93	5303948	265.1974	1.231091311341757	2.7807940802846005	264.4586	265.6897	1.650100000000009	2.8812000000000353	0.3416350654231155	2.927099999999996	27.807940802846005	11
94	5362490	268.1245	1.2574163940865082	2.6785144022754146	267.33975000000004	268.5972	1.6625999999999976	2.919999999999959	0.3445661911653236	2.9021999999999935	26.785144022754135	11
95	5420534	271.0267	1.2488367187083234	2.696921076334334	270.25975	271.5086	1.6456499999999892	2.894450000000006	0.340118701426796	2.940150000000017	26.96921076334334	11
96	5479337	273.96685	1.283487195279356	2.619608900666023	273.15425	274.43775	1.6528000000000134	2.936300000000017	0.34094202280902364	2.93304999999998	26.19608900666025	11
97	5537998	276.8999	1.295629747022083	2.58785425713841	276.09055	277.38615	1.6344000000000278	2.9300499999999943	0.33533978303515866	2.982050000000015	25.878542571384095	11
98	5597639	279.88195	1.3100154219072313	2.5196614346042416	279.0206	280.3306	1.6455500000000143	2.955600000000004	0.3415242226054901	2.9280499999999847	25.196614346042423	11
99	5656200	282.81	1.3003125834135338	2.5714772044843244	281.9762	283.2765	1.6330500000000256	2.933400000000006	0.33285069981859766	3.0043499999999885	25.71477204484325	11
100	5716287	285.81435	1.3590403727195226	2.3734211587217295	284.9096	286.2686	1.6347000000000094	2.9937499999999773	0.33631532925270435	2.9734000000000265	23.734211587217306	11
101	5775755	288.78775	1.3472267184289173	2.4972021848380557	287.9033	289.25055000000003	1.6088000000000306	2.9560000000000173	0.33513187439257286	2.9839000000000055	24.97202184838055	11
102	5835433	291.77165	1.4168084855540657	2.232541477356193	290.85935	292.27615000000003	1.6070999999999458	3.023899999999969	0.3240283200751772	3.086149999999975	22.32541477356193	11
103	5897156	294.8578	1.3921106274968946	2.3542852610064458	293.88325000000003	295.27535	1.6322000000000116	3.0243500000000267	0.3328562393902073	3.0043000000000006	23.54285261006447	11
104	5957242	297.8621	1.4649693435904572	2.2070216592614855	296.9076	298.37255	1.589650000000006	3.054649999999981	0.3255367286814092	3.0718500000000404	22.070216592614848	11
105	6018679	300.93395000000004	1.462285833173804	2.1945563503558567	299.9622	301.4245	1.6184999999999832	3.080750000000023	0.32250782081465884	3.1006999999999607	21.945563503558567	11
106	6080693	304.03465	1.4495556064943318	2.2233462602482277	303.04295	304.49255	1.5898000000000252	3.039350000000013	0.324828247064364	3.078550000000007	22.233462602482273	11
107	6142264	307.1132	1.5368019909123891	2.0085943972839395	306.08230000000003	307.6191	1.580600000000004	3.117399999999975	0.3146682609858547	3.17795000000001	20.085943972839402	11
108	6205823	310.29115	1.518256382377958	2.2072176256039597	309.1997	310.718	1.6001999999999725	3.1184499999999957	0.31823823314133187	3.1422999999999774	22.072176256039604	11
109	6268669	313.43345	1.629400996903889	1.9041681176031524	312.3182	313.9476	1.5797000000000025	3.209100000000035	0.30739437160905536	3.253150000000005	19.041681176031513	11
110	6333732	316.6866	1.5655537675990259	2.131517693098676	315.5273	317.09285	1.589749999999981	3.1552999999999543	0.31054936182106124	3.220100000000002	21.315176930986752	11
111	6398134	319.9067	1.779953085953137	1.6955182222106622	318.68255	320.46250000000003	1.5726499999999533	3.3525999999999954	0.29240621070791195	3.4199000000000406	16.95518222210663	11
112	6466532	323.32660000000004	1.6773632365383209	2.054242392781042	322.03520000000003	323.71255	1.5835500000000025	3.260900000000049	0.2902884015269192	3.4448499999999735	20.54242392781041	11
113	6535429	326.77145	2.01774121989375	1.2286370410162224	325.2961	327.31385	1.5456500000000233	3.5634000000000015	0.3146286595245938	3.178350000000023	12.28637041016223	11
114	6598996	329.94980000000004	1.5203705521872735	2.4510910832682775	328.8595	330.37985000000003	4.9565000000000055	6.4769000000000005	0.16329063283284875	6.124049999999954	24.510910832682768	11
115	6721477	336.07385	1.2646087793055456	3.0890470783460025	335.3364	336.601	4.750650000000007	6.0152499999999804	0.1678232485546213	5.958650000000034	30.890470783460014	11
116	6840650	342.0325	1.2734815604589413	3.0383300247033205	341.3516	342.62510000000003	4.929899999999975	6.20335	0.16080272721425387	6.2187999999999874	30.38330024703321	11
117	6965026	348.2513	1.2760457219192758	2.923104754987616	347.55495	348.831	4.651949999999999	5.927999999999997	0.16967414081257004	5.89364999999998	29.23104754987618	11
118	7082899	354.14495	1.2964344895723743	2.9112040291026027	353.483	354.7794	4.63655	5.932999999999993	0.16175602338992004	6.1821500000000364	29.112040291026027	11
119	7206542	360.32710000000003	1.4801559960141313	2.566265107779291	359.416	360.89615000000003	4.671550000000025	6.151700000000005	0.16800792997429553	5.952099999999974	25.662651077792923	11
120	7325584	366.2792	1.3273816692938099	2.77280458979817	365.56765	366.89505	4.634649999999965	5.9620499999999765	0.16003712861383781	6.248550000000023	27.7280458979817	11
121	7450555	372.52775	1.6114716641260312	2.2955965510183347	371.52975000000004	373.1412	4.788999999999987	6.400500000000022	0.1633546511153042	6.121649999999988	22.955965510183344	11
122	7572988	378.6494	1.3470357893239242	2.728707139344703	377.9302	379.27725000000004	7.682650000000024	9.029650000000004	0.11259295956223851	8.881550000000004	27.28707139344703	11
123	7750619	387.53095	1.2593752107631881	2.9760475621518765	386.9599	388.21925000000005	7.308149999999955	8.567549999999983	0.11745498537685461	8.513899999999978	29.760475621518772	11
124	7920897	396.04485	1.237520471279137	3.029648642769491	395.52745000000004	396.76495	7.347100000000012	8.584600000000023	0.11611030478954992	8.612500000000011	30.296486427694916	11
125	8093147	404.65735	1.2622520828012378	2.870664306544093	404.112	405.37425	7.414949999999976	8.67719999999997	0.11421327043989205	8.755550000000028	28.706643065440918	11
126	8268258	413.41290000000004	1.3331074767503421	2.631706825206539	412.78925000000004	414.12235000000004	7.305300000000045	8.638400000000047	0.1162871828267088	8.599400000000003	26.31706825206538	11
127	8440246	422.01230000000004	1.3288634185803123	2.6243333304774588	421.42765	422.7565	7.354649999999992	8.683499999999981	0.11490422732652335	8.7029	26.243333304774577	11
128	8614304	430.71520000000004	1.3480010658142159	2.42345611813305	430.1111	431.45910000000003	7.416149999999959	8.764149999999972	0.11283306911589683	8.862649999999974	24.234561181330502	11
129	8791557	439.57785	1.4768177249763161	2.123711804072773	438.87530000000004	440.3521	7.123499999999979	8.600300000000004	0.1167630935213999	8.56434999999999	21.23711804072773	11
130	8962844	448.1422	1.440958592564892	2.0099467044363877	447.47555	448.91650000000004	7.051299999999969	8.492250000000013	0.11788768839926153	8.482650000000035	20.099467044363877	11
131	9132497	456.62485000000004	1.6067237347815186	1.1188796701638086	455.9678	457.57455000000004	6.839850000000013	8.446550000000002	0.11703297989373401	8.544600000000003	11.188796701638083	11
132	9303389	465.16945000000004	1.5199603802432307	1.4748569204812672	464.41435	465.93435	7.15360000000004	8.673550000000034	0.11630070710829962	8.59839999999997	14.74856920481267	11
133	9475357	473.76785	1.5659809718220496	1.1081574513272834	473.08790000000005	474.6539	7.046449999999993	8.61239999999998	0.11786406737110082	8.484350000000006	11.081574513272843	11
134	9645044	482.2522	1.523273224466294	1.1366170061299634	481.70035	483.22360000000003	15.721499999999992	17.244799999999998	0.05849201730193862	17.09635000000003	11.366170061299643	11
135	9986971	499.34855000000005	1.657037378829159	1.0690314578148339	498.94515	500.60215000000005	44.47804999999994	46.135099999999966	0.021663613902407588	46.160349999999994	10.690314578148346	11
136	10910178	545.5089	1.6712396729960106	1.0031493455302343	545.08025	546.75145	32.32835	33.99959999999999	0.02943938577665521	33.968099999999936	10.03149345530235	11
137	11589540	579.477	1.512709852364473	1.0616949213681224	579.0798	580.5925500000001					10.232196368595947	11
0	60688	3.0344	1.467204965350466	1.6108714832475144	2.6258	4.093	1.6296499999999998	3.09685	0.3375641371860653	2.9624	16.108714832475144	12
1	119936	5.9968	1.023359841043265	4.797067930479528	5.722650000000001	6.746	1.8991000000000007	2.9224500000000013	0.3432887058015791	2.9130000000000003	47.9706793047953	12
2	178196	8.9098	1.0189473081656615	4.906602058796295	8.645050000000001	9.664	1.9072500000000012	2.9261999999999997	0.34078516902944384	2.9344	49.06602058796297	12
3	236884	11.8442	1.0110296739315716	4.9175949346709515	11.5713	12.5823	1.908150000000001	2.9192	0.3440386699465019	2.906650000000001	49.17594934670953	12
4	295017	14.750850000000002	0.9975663321376051	4.899780459461596	14.4905	15.488050000000001	1.9067999999999987	2.904349999999999	0.3430119882689902	2.9153499999999983	48.997804594615964	12
5	353324	17.6662	0.9921197260138696	4.88738859349003	17.39485	18.386950000000002	1.9100000000000001	2.9021500000000024	0.34462556432436137	2.9017000000000017	48.8738859349003	12
6	411358	20.5679	0.9932605215048244	4.8751267210098845	20.296950000000002	21.290200000000002	1.9177	2.9109499999999997	0.34357767432272246	2.9105500000000006	48.751267210098874	12
7	469569	23.478450000000002	0.9923047264651512	4.864730451651468	23.207900000000002	24.200200000000002	1.9119499999999974	2.9042499999999976	0.3450477028449186	2.8981499999999976	48.64730451651468	12
8	527532	26.3766	0.9941145534996613	4.852028212117688	26.11215	27.106250000000003	1.930449999999997	2.92455	0.34192710114203634	2.9246000000000016	48.52028212117689	12
9	586024	29.3012	1.0004205991355586	4.833687486856185	29.0367	30.03715	1.9243500000000004	2.924750000000003	0.34059945504087197	2.9359999999999995	48.33687486856183	12
10	644744	32.2372	1.008746334610955	4.8137035964415915	31.9615	32.97025	1.9387000000000043	2.94745	0.34058205473153647	2.936149999999998	48.13703596441591	12
11	703467	35.17335	1.0128714516534063	4.806941617463117	34.908950000000004	35.921800000000005	1.93215	2.945050000000002	0.33780930664639786	2.960250000000002	48.06941617463117	12
12	762672	38.1336	0.9927510286868899	4.790119863312086	37.853950000000005	38.8467	1.9371500000000026	2.9298999999999964	0.34268873582125325	2.9181000000000026	47.901198633120885	12
13	821034	41.051700000000004	1.0002176296789664	4.785420095201438	40.78385	41.7841	1.9403500000000022	2.9405500000000018	0.339881721161036	2.9421999999999997	47.854200952014416	12
14	879878	43.993900000000004	0.9954615541831765	4.766770276569119	43.724450000000004	44.7199	1.9364500000000007	2.9319500000000005	0.34075033223157397	2.9346999999999994	47.66770276569121	12
15	938572	46.9286	0.9910703898961016	4.748725117998404	46.656400000000005	47.64745	1.9589500000000015	2.9500499999999974	0.3383865728207907	2.955199999999998	47.48725117998405	12
16	997676	49.8838	0.9847301071183582	4.7568501882517396	49.60645	50.59115	1.946700000000007	2.931450000000005	0.3417051084913714	2.9265000000000043	47.568501882517374	12
17	1056206	52.810300000000005	0.980315866059938	4.731148232204333	52.5379	53.5182	1.9504500000000036	2.930799999999998	0.3410873865884445	2.931799999999995	47.311482322043325	12
18	1114842	55.7421	0.9917709799422184	4.727374744574597	55.468650000000004	56.46045	1.9465000000000003	2.9382499999999965	0.3407271116562746	2.934899999999999	47.27374744574598	12
19	1173540	58.677	0.9764616762890598	4.708083090097176	58.4069	59.38335	1.9564500000000038	2.9329000000000036	0.3393857118615306	2.9465000000000003	47.08083090097177	12
20	1232470	61.6235	0.9734410118524917	4.694576165977573	61.339800000000004	62.313250000000004	1.946949999999994	2.9203999999999937	0.3435422642870635	2.9108500000000035	46.945761659775734	12
21	1290687	64.53435	0.9760047160127783	4.683383369977136	64.2602	65.2362	1.9379000000000133	2.9139000000000124	0.34216108944090845	2.9226000000000028	46.83383369977135	12
22	1349139	67.45695	0.9790423426954076	4.650395118325974	67.17415	68.1532	1.9426500000000004	2.921699999999987	0.3417518198284416	2.9260999999999915	46.503951183259744	12
23	1407661	70.38305	0.9681877447448904	4.648926537851224	70.0958	71.06400000000001	1.942300000000003	2.9104500000000115	0.34331227684701954	2.9128000000000043	46.489265378512236	12
24	1465917	73.29585	0.9756897623430821	4.631502853900734	73.00630000000001	73.982	1.9465000000000003	2.9221999999999895	0.34219621530985783	2.922300000000007	46.31502853900735	12
25	1524363	76.21815000000001	0.9672838265137281	4.616869658539862	75.92845	76.89575	1.9414000000000016	2.9087000000000103	0.3452144644860623	2.8967499999999973	46.16869658539861	12
26	1582298	79.1149	0.9731143686139491	4.607884901809676	78.83715000000001	79.8103	1.9344499999999982	2.9075500000000005	0.3436603261336505	2.9098499999999916	46.078849018096776	12
27	1640495	82.02475	0.9738826638463186	4.59224575927027	81.74470000000001	82.71860000000001	1.9384999999999906	2.9123499999999893	0.3432474642593568	2.9133500000000083	45.92245759270274	12
28	1698762	84.9381	0.9529093536616303	4.5812451447824145	84.65705	85.60995	1.9357000000000113	2.888600000000011	0.3459190203573343	2.8908500000000004	45.812451447824145	12
29	1756579	87.82895	0.9539533623075229	4.565382469458861	87.54565000000001	88.4996	1.93365	2.887599999999992	0.3459190203573343	2.8908500000000004	45.65382469458861	12
30	1814396	90.7198	0.9647720375851961	4.535613614078478	90.4333	91.39805	1.9298999999999893	2.8946499999999986	0.34520850593758645	2.896799999999999	45.35613614078481	12
31	1872332	93.6166	0.9729038413357805	4.527183161118423	93.32795	94.30085000000001	1.9286499999999904	2.9015500000000003	0.3436189952580575	2.9102000000000032	45.27183161118427	12
32	1930536	96.52680000000001	0.9702114853696665	4.51461904378813	96.2295	97.1997	1.9257999999999953	2.896000000000001	0.344952482795495	2.8989499999999992	45.14619043788129	12
33	1988515	99.42575000000001	0.9551533919232549	4.496856628298765	99.1255	100.08065	1.928449999999998	2.8836000000000013	0.34791684787335786	2.8742500000000035	44.968566282987695	12
34	2046000	102.30000000000001	0.9598942180698389	4.476351020433746	102.0091	102.96900000000001	1.9161000000000001	2.8760000000000048	0.34711977367790814	2.8808499999999952	44.76351020433745	12
35	2103617	105.18085	0.9454472854229157	4.463893466879156	104.88505	105.8305	1.9126499999999993	2.858099999999993	0.34998687549216984	2.8572499999999934	44.638934668791556	12
36	2160762	108.0381	0.9405946024055127	4.468006849022181	107.74315	108.68375	1.917100000000005	2.8577000000000083	0.35016457735135487	2.855800000000002	44.680068490221814	12
37	2217878	110.8939	0.939993572864891	4.486154492599347	110.60090000000001	111.54085	1.917749999999998	2.857749999999996	0.3484320557491284	2.8700000000000045	44.861544925993506	12
38	2275278	113.7639	0.9409034083019476	4.4728064102791265	113.4586	114.3995	1.9205500000000058	2.861450000000005	0.3499562554680663	2.8575000000000017	44.728064102791265	12
39	2332428	116.62140000000001	0.9511010402813088	4.452430789974237	116.32010000000001	117.27120000000001	1.9201500000000067	2.8712500000000034	0.34797132716264145	2.873800000000003	44.524307899742354	12
40	2389904	119.49520000000001	0.9506106967752102	4.42788826711741	119.19135	120.14195000000001	1.914999999999992	2.8655999999999864	0.34883315310287155	2.8666999999999945	44.27888267117413	12
41	2447238	122.3619	0.9577066747305216	4.403507122050918	122.05695	123.01465	1.9160499999999985	2.873800000000003	0.3473910928923775	2.878600000000006	44.035071220509195	12
42	2504810	125.24050000000001	0.9504516103964532	4.392642657422627	124.93075	125.8812	1.913349999999994	2.8637999999999977	0.34851705991008314	2.8692999999999955	43.926426574226284	12
43	2562196	128.1098	0.9653984977025772	4.373413706523159	127.79455	128.75995	1.9162999999999784	2.881699999999995	0.34738505896861455	2.8786499999999933	43.73413706523161	12
44	2619769	130.98845	0.9566357578893425	4.377062881819974	130.6762	131.63285000000002	1.910650000000004	2.8672500000000127	0.3478865889719937	2.874500000000012	43.77062881819974	12
45	2677259	133.86295	0.9673689078752185	4.345778773057042	133.5435	134.51085	1.9054000000000144	2.8728000000000122	0.34750577728354876	2.877649999999988	43.45778773057043	12
46	2734812	136.7406	0.9633551038937643	4.326338597235626	136.41625000000002	137.37965	1.899799999999999	2.8631499999999903	0.3475540881049609	2.8772500000000036	43.26338597235626	12
47	2792357	139.61785	0.9568178458665498	4.297443380542518	139.27945	140.23625	1.925299999999993	2.8821499999999958	0.3490096850187589	2.865250000000003	42.97443380542519	12
48	2849662	142.4831	0.9779582833769964	4.292104467379701	142.16155	143.13955	1.8936000000000206	2.8715500000000134	0.34773537338085586	2.8757500000000107	42.92104467379704	12
49	2907177	145.35885000000002	0.9655416576279794	4.264258277689393	145.03315	145.9987	1.9052000000000078	2.870749999999987	0.3477353733808593	2.8757499999999823	42.64258277689395	12
50	2964692	148.2346	0.9692846675616457	4.243273586442179	147.90385	148.87315	1.902750000000026	2.872000000000014	0.3459309867681401	2.890749999999997	42.4327358644218	12
51	3022507	151.12535	0.9683933749124873	4.232692062980995	150.7759	151.7443	1.893950000000018	2.862349999999992	0.349705373223058	2.859550000000013	42.32692062980999	12
52	3079698	153.9849	0.9809339982404607	4.215835384494646	153.63825	154.6192	1.9024499999999875	2.8833999999999946	0.34720413867333466	2.880149999999986	42.15835384494646	12
53	3137301	156.86505	0.9831568404552061	4.187576995601212	156.5216	157.50475	1.9111499999999921	2.894299999999987	0.34395583607064756	2.907350000000008	41.87576995601214	12
54	3195448	159.7724	0.9930626081559808	4.196376237029817	159.41595	160.40900000000002	1.8824999999999932	2.875550000000004	0.3474514436607497	2.8780999999999892	41.9637623702982	12
55	3253010	162.6505	0.9843298450138653	4.143304275337115	162.2915	163.2758	1.8914499999999919	2.875799999999998	0.34671058334055543	2.8842500000000086	41.43304275337117	12
56	3310695	165.53475	0.9794290765591898	4.135600262780741	165.16725	166.1467	1.8923500000000217	2.87175000000002	0.3482379161443097	2.871600000000001	41.35600262780739	12
57	3368127	168.40635	0.9850454318145291	4.122653046123311	168.03900000000002	169.02405000000002	1.8859499999999798	2.870999999999981	0.3478805378233116	2.8745499999999993	41.22653046123311	12
58	3425618	171.2809	0.9864912695951061	4.098094757026054	170.91005	171.8965	1.8656000000000006	2.852100000000007	0.3501400560224096	2.8559999999999945	40.98094757026054	12
59	3482738	174.1369	0.9941913417225239	4.065280458933145	173.76215000000002	174.75635	1.8806999999999903	2.8748999999999967	0.3483410258643193	2.8707500000000152	40.65280458933149	12
60	3540153	177.00765	0.9801674465809483	4.096366136619835	176.63705000000002	177.6172	1.862400000000008	2.8426000000000045	0.3499501321061745	2.8575500000000034	40.96366136619836	12
61	3597304	179.86520000000002	0.9960952445069561	4.08620340237875	179.47965000000002	180.47575	1.8679499999999791	2.8640499999999918	0.35001750087504385	2.8569999999999993	40.862034023787515	12
62	3654444	182.72220000000002	0.9992283751957585	4.090406729079781	182.3437	183.34290000000001	1.875249999999994	2.874500000000012	0.345638047836305	2.893200000000007	40.9040672907978	12
63	3712308	185.61540000000002	0.9930442513371119	4.0422462098963265	185.21815	186.21120000000002	1.8756999999999948	2.86869999999999	0.34924127333368293	2.863349999999997	40.422462098963294	12
64	3769575	188.47875000000002	0.9902459412082565	4.043071202365958	188.0869	189.07715000000002	1.8494000000000028	2.839650000000006	0.349546463463656	2.8608499999999992	40.43071202365962	12
65	3826792	191.33960000000002	1.0137765530300327	4.0017118908819995	190.92655000000002	191.9403	1.8485499999999888	2.862349999999992	0.3485899536375374	2.86869999999999	40.017118908819995	12
66	3884166	194.2083	1.0248544546377614	3.989055682150024	193.78885	194.8137	1.846900000000005	2.87175000000002	0.3475903300370191	2.8769499999999937	39.89055682150027	12
67	3941705	197.08525	1.0247652686159128	3.9719414270902718	196.66060000000002	197.68535	1.8462000000000103	2.8709499999999935	0.3467165938561794	2.884200000000021	39.71941427090274	12
68	3999389	199.96945000000002	1.0364698129713537	3.927399517941275	199.53155	200.56805	1.8421999999999912	2.8786499999999933	0.3467947495274939	2.8835499999999854	39.27399517941274	12
69	4057060	202.853	1.036309476814163	3.921316585129496	202.41025000000002	203.44655	1.8400000000000034	2.8763000000000147	0.3469752433163903	2.8820499999999925	39.213165851294946	12
70	4114701	205.73505	1.0487339611806674	3.8941675947301206	205.28650000000002	206.33525	1.8331499999999892	2.881849999999986	0.34559026817804567	2.8936000000000206	38.94167594730125	12
71	4172573	208.62865000000002	1.0537284958907172	3.8682350706541087	208.16835	209.2221	1.827600000000018	2.88130000000001	0.3458292986581844	2.8915999999999826	38.68235070654113	12
72	4230405	211.52025	1.0484574336051942	3.837382385618149	211.04965	212.09810000000002	1.8334999999999866	2.881949999999989	0.3466925530439607	2.8843999999999994	38.37382385618147	12
73	4288093	214.40465	1.0566747887702659	3.844889979260529	213.9316	214.9883	1.8079499999999769	2.864599999999996	0.3459309867681401	2.890749999999997	38.448899792605275	12
74	4345908	217.2954	1.0616486099285074	3.792368543058693	216.79625000000001	217.8579	1.8132500000000107	2.874900000000025	0.3469511666232979	2.882249999999999	37.92368543058696	12
75	4403553	220.17765	1.067731614775909	3.771348382601907	219.67115	220.7389	1.8241999999999905	2.89194999999998	0.34416299559471114	2.905600000000021	37.71348382601909	12
76	4461665	223.08325000000002	1.084387781995209	3.752854005375376	222.56305	223.64745000000002	1.8214000000000112	2.905750000000012	0.3453336786670129	2.895749999999992	37.528540053753765	12
77	4519580	225.979	1.0893036692645401	3.7441209852516195	225.46880000000002	226.55810000000002	1.8038499999999829	2.8931499999999915	0.3428003359443301	2.9171499999999924	37.441209852516195	12
78	4577923	228.89615	1.075255611564545	3.6784919043332636	228.36195	229.43720000000002	1.8269999999999982	2.9022500000000093	0.3457336467985053	2.892400000000009	36.78491904333265	12
79	4635771	231.78855000000001	1.095148487650091	3.708879518850601	231.26420000000002	232.35935	1.8079500000000053	2.903099999999995	0.34077936240181317	2.9344499999999982	37.088795188506	12
80	4694460	234.723	1.104509182536183	3.650388757699652	234.16735	235.27185	1.7884500000000116	2.8929500000000132	0.34435854611821726	2.903950000000009	36.503887576996505	12
81	4752539	237.62695000000002	1.1130214122456965	3.6313494138030364	237.0603	238.1733	1.7891500000000065	2.9021999999999935	0.3423426507591472	2.9210499999999797	36.31349413803038	12
82	4810960	240.548	1.1239071966447403	3.5967545307890063	239.96245000000002	241.0864	1.7805500000000052	2.904449999999997	0.3445127728110493	2.9026500000000226	35.9675453078901	12
83	4869013	243.45065000000002	1.1224113213364502	3.5611375090117505	242.86690000000002	243.98935	1.7730499999999836	2.8954499999999825	0.3445899379738127	2.901999999999987	35.61137509011749	12
84	4927053	246.35265	1.1428544081293979	3.5192041509842653	245.76235	246.9052	1.764550000000014	2.907400000000024	0.34097689881510546	2.9327499999999986	35.19204150984265	12
85	4985708	249.2854	1.146348407679284	3.483439975049752	248.6698	249.81615000000002	1.7640499999999975	2.9103999999999814	0.34273571648901574	2.9176999999999964	34.83439975049754	12
86	5044062	252.2031	1.153996462733252	3.464311301841761	251.58015	252.73415	1.7466499999999883	2.900599999999997	0.34559623991290916	2.8935500000000047	34.64311301841762	12
87	5101933	255.09665	1.1621525597936475	3.4362680784850603	254.48080000000002	255.64295	1.7607000000000141	2.9228500000000395	0.34131440176118377	2.9298499999999876	34.36268078485061	12
88	5160530	258.0265	1.1637066894294694	3.4467268733146135	257.40360000000004	258.5673	1.758950000000027	2.922649999999976	0.33850684630096334	2.954150000000027	34.467268733146156	12
89	5219613	260.98065	1.1591228550225963	3.4543833939952506	260.3263	261.4854	1.759399999999971	2.918549999999982	0.34180438535026847	2.9256499999999623	34.54383393995252	12
90	5278126	263.9063	1.188370894977823	3.4331639600477146	263.24485	264.4332	1.756650000000036	2.9450500000000375	0.3380605466439023	2.9580500000000143	34.33163960047717	12
91	5337287	266.86435	1.1789053425917402	3.394813994172864	266.1899	267.3688	1.752999999999986	2.931949999999972	0.3410234112571845	2.9323499999999854	33.94813994172864	12
92	5395934	269.7967	1.1883592966731173	3.366538618037655	269.12185	270.3102	1.7349500000000262	2.9233500000000276	0.33653603459590387	2.9714500000000044	33.66538618037657	12
93	5455363	272.76815	1.208630848027859	3.2579912588689623	272.04515000000004	273.2538	1.748299999999972	2.956899999999962	0.33745022609164743	2.9634000000000356	32.579912588689616	12
94	5514631	275.73155	1.2260094886097592	3.269800364692994	275.00210000000004	276.22810000000004	1.7425000000000068	2.968500000000006	0.33195020746888093	3.0124999999999886	32.69800364692996	12
95	5574881	278.74405	1.2751199186564424	3.1888337006011547	277.9706	279.2457	1.7552499999999895	3.0303499999999985	0.33027825943357	3.027750000000026	31.888337006011557	12
96	5635436	281.77180000000004	1.2684998389908113	3.188106407515857	281.00095	282.26945	1.746499999999969	3.0149999999999864	0.33108745675170637	3.020349999999951	31.881064075158577	12
97	5695843	284.79215	1.2744683048036882	3.1197944922969363	284.0159	285.29035	1.714300000000037	2.9887500000000387	0.3298642608566533	3.0315500000000384	31.19794492296938	12
98	5756474	287.82370000000003	1.3061535386800767	3.064247462050247	287.00465	288.31080000000003	1.7385999999999626	3.044749999999965	0.3276539973787719	3.051999999999964	30.642474620502476	12
99	5817514	290.8757	1.295449382474879	3.0701961644659264	290.04945000000004	291.3449	1.7137500000000045	3.009200000000021	0.3271287906048567	3.056900000000041	30.701961644659256	12
100	5878652	293.93260000000004	1.324792468366027	2.980025067859472	293.05865	294.38345000000004	1.7279000000000337	3.0527000000000157	0.3274662300450288	3.0537499999999795	29.800250678594722	12
101	5939727	296.98635	1.3546298963989132	2.9954373905810137	296.1113	297.46595	1.6938499999999976	3.0484500000000025	0.3194326875469196	3.130549999999971	29.954373905810158	12
102	6002338	300.1169	1.4142329625595826	2.7499953092015588	299.1598	300.57405	1.7136500000000296	3.127900000000011	0.32007681843642294	3.1242500000000177	27.499953092015602	12
103	6064823	303.24115	1.415645615849877	2.7472938382290337	302.28765000000004	303.7033	1.6791000000000054	3.094699999999989	0.3108486167236571	3.216999999999984	27.472938382290355	12
104	6129163	306.45815	1.5082542035666762	2.5069945012367647	305.3824	306.89065	1.66700000000003	3.175299999999993	0.312163448781779	3.2034500000000325	25.069945012367658	12
105	6193232	309.6616	1.5498507879579906	2.5193212140265118	308.5577	310.10755	1.6637999999999806	3.213649999999973	0.3001335594339504	3.3318499999999744	25.193212140265132	12
106	6259869	312.99345	1.6935003150552512	2.2989354533378936	311.7713	313.4648	1.6859000000000037	3.3794000000000324	0.29630946560587546	3.3748500000000377	22.989354533378958	12
107	6327366	316.36830000000003	1.6186064717981035	2.546381532404599	315.15070000000003	316.7693	1.6694500000000403	3.2880499999999984	0.2953032025632324	3.386349999999993	25.463815324046003	12
108	6395093	319.75465	1.8537800373672508	2.0339907669791515	318.4388	320.2926	1.6555999999999926	3.509399999999971	0.27551624857075985	3.6295499999999947	20.339907669791536	12
109	6467684	323.3842	1.8563036284034142	2.3120534961824326	321.94815	323.8045	4.980349999999987	6.83665000000002	0.16790355619731995	5.955800000000011	23.120534961824347	12
110	6586800	329.34000000000003	1.1852028620576487	3.962764428008633	328.78485	329.97005	1.7187999999999874	2.9039999999999964	0.27813703811868135	3.5953499999999963	39.627644280086336	12
111	6658707	332.93535	1.8014749919831288	1.8993348493753537	331.6888	333.4903	4.789800000000014	6.591250000000002	0.16881341053733318	5.923699999999997	18.99334849375355	12
112	6777181	338.85905	1.211934999667015	3.8565238943893263	338.28005	339.492	1.7036999999999694	2.9155999999999835	0.2645747622134322	3.779650000000004	38.56523894389325	12
113	6852774	342.63870000000003	2.0501120364026635	1.5032904970326086	341.19565	343.24575000000004	4.664949999999976	6.715050000000019	0.16608674710801533	6.020949999999971	15.032904970326094	12
114	6973193	348.65965	1.332126294282917	3.5844444354208918	347.91075	349.24285000000003	5.040099999999995	6.372250000000008	0.15789058182679366	6.333500000000015	35.844444354208896	12
115	7099863	354.99315	1.3148237468064297	3.4354463442847987	354.283	355.5978	4.817350000000033	6.132200000000012	0.14516737798681886	6.888599999999997	34.354463442847994	12
116	7237635	361.88175	2.00635463280133	2.5347878296553397	360.41515000000004	362.42150000000004	7.412299999999959	9.418649999999957	0.11839643863512539	8.446200000000033	25.347878296553404	12
117	7406559	370.32795000000004	1.210042275383696	3.867314154259141	369.83385000000004	371.04385	7.638849999999991	8.848900000000015	0.1127866189955228	8.866299999999967	38.673141542591445	12
118	7583885	379.19425	1.2393818515521475	3.675070430291399	378.68275	379.9221	7.614750000000015	8.854150000000004	0.11151690875128897	8.967250000000035	36.750704302913974	12
119	7763230	388.16150000000005	1.3059013971426991	3.3551065063522607	387.5369	388.8428	7.5038000000000125	8.80970000000002	0.1145455690910239	8.73014999999998	33.55106506352262	12
120	7937833	396.89165	1.292215689441841	3.3107194232065567	396.34655000000004	397.6388	7.108499999999992	8.400699999999972	0.11803518628903321	8.472049999999967	33.10719423206557	12
121	8107274	405.3637	1.3205706129036845	2.9862451027571417	404.74725	406.06785	7.160699999999963	8.481249999999989	0.11790853834680419	8.481150000000014	29.86245102757143	12
122	8276897	413.84485	1.3346840698876419	2.954917836994266	413.2285	414.5632	7.30215000000004	8.63680000000005	0.11568985862699277	8.643799999999999	29.549178369942673	12
123	8449773	422.48865	1.3637816162361764	2.69512896022421	421.86535000000003	423.22915	7.1229000000000156	8.486699999999985	0.1162020521282404	8.605700000000013	26.951289602242106	12
124	8621887	431.09435	1.561213851556927	2.1887743885630933	430.35200000000003	431.91325	7.2862499999999955	8.84744999999998	0.11405044451160727	8.768050000000017	21.887743885630947	12
125	8797248	439.86240000000004	1.455595182914287	2.3183646591762077	439.19945	440.65505	7.088799999999992	8.544399999999996	0.11473679379503426	8.715599999999995	23.183646591762077	12
126	8971560	448.57800000000003	1.5557179277101532	1.946255321276272	447.7439	449.2996	7.109900000000039	8.665650000000028	0.11647816616775161	8.585300000000018	19.46255321276272	12
127	9143266	457.16330000000005	1.4768723037540914	1.951308218975818	456.40955	457.88640000000004	7.091549999999984	8.568449999999984	0.11728554338392304	8.52619999999996	19.513082189758173	12
128	9313790	465.6895	1.5771299418175593	1.5474053882102297	464.978	466.55510000000004	6.8674499999999625	8.44459999999998	0.11954501168552494	8.365049999999997	15.474053882102304	12
129	9481091	474.05455	1.5444538771918976	1.2471740616962137	473.42260000000005	474.96705000000003	6.853199999999958	8.397649999999999	0.11940940110214879	8.37455	12.471740616962135	12
130	9648582	482.4291	1.4991449552391656	1.292991714882719	481.82025000000004	483.31940000000003	26.52294999999998	28.022100000000023	0.03595835303551425	27.809950000000015	12.929917148827194	12
131	10204781	510.23905	1.5811992567059585	1.0606952957098166	509.84235	511.42355000000003	17.838299999999947	19.41949999999997	0.05162142908764284	19.371800000000007	10.224446640418567	12
132	10592217	529.61085	1.499045359807089	1.1618298515201566	529.26185	530.7609	14.66089999999997	16.15994999999998	0.0617720549400658	16.188549999999964	11.022599754864391	12
133	10915988	545.7994	1.5857924842943438	1.1611177848197531	545.4218000000001	547.0076	9.386300000000006	10.972100000000069	0.09094712334248853	10.995400000000018	10.63599865301126	12
134	11135896	556.7948	1.4536940744731577	1.1430073392791869	556.39385	557.8475500000001	41.77029999999991	43.22399999999993	0.023165066153637663	43.16845000000001	10.605392480126326	12
135	11999265	599.96325	1.3499132838938386	1.5829188794631683	599.61785	600.96775					10.80433518064147	12
0	60498	3.0249	1.3433919732276391	3.6744692771608527	2.70495	4.0483	1.9032499999999999	3.24665	0.31586594649230865	3.1659	36.74469277160852	13
1	123816	6.1908	1.2188163582660003	5.038709242081225	5.9516	7.170400000000001	2.039349999999999	3.2581999999999995	0.30740854595757755	3.2530000000000006	50.387092420812294	13
2	188876	9.443800000000001	1.1925883793046408	5.187184811643803	9.209800000000001	10.40235	2.07625	3.2688500000000005	0.3061286965040104	3.2665999999999986	51.87184811643807	13
3	254208	12.7104	1.2038959422114814	5.211281549416633	12.47865	13.68255	2.09535	3.2992500000000007	0.30309459582335624	3.2993000000000023	52.11281549416631	13
4	320194	16.009700000000002	1.2003488184834161	5.217078943006257	15.7779	16.9782	2.096450000000001	3.296800000000001	0.30348092622378703	3.295099999999998	52.17078943006259	13
5	386096	19.3048	1.1992983000146313	5.213181338304409	19.074650000000002	20.27395	2.0939000000000014	3.293199999999999	0.3037759348704394	3.291900000000002	52.131813383044076	13
6	451934	22.596700000000002	1.1878396958838537	5.197202575301894	22.367900000000002	23.55575	2.0986499999999992	3.2865	0.30402991654378797	3.2891499999999994	51.972025753018954	13
7	517717	25.88585	1.1955186291354767	5.1868270252037405	25.65435	26.8499	2.1076000000000015	3.3031000000000006	0.30265427801821965	3.3041000000000014	51.86827025203741	13
8	583799	29.189950000000003	1.177196272509161	5.177353127108169	28.957500000000003	30.134700000000002	2.091300000000004	3.268500000000003	0.30597882626522244	3.2682	51.77353127108172	13
9	649163	32.45815	1.161849728520721	5.15452111270811	32.226	33.38785	2.0967000000000056	3.2585499999999996	0.3075834704642977	3.2511499999999955	51.545211127081146	13
10	714186	35.7093	1.1657546271801402	5.154566991964124	35.484500000000004	36.65025	2.0851499999999987	3.2508999999999943	0.30755036137167463	3.2514999999999996	51.54566991964124	13
11	779216	38.9608	1.148122621267417	5.14549357020082	38.73545	39.88355	2.0944000000000003	3.2425500000000014	0.30804300280319086	3.246300000000005	51.454935702008186	13
12	844142	42.207100000000004	1.1623473225652008	5.103831029207392	41.978	43.140350000000005	2.096899999999998	3.2592500000000015	0.3065744899366928	3.2618499999999955	51.0383102920739	13
13	909379	45.46895	1.153349031988869	5.097789379877568	45.23725	46.3906	2.1081999999999965	3.2615499999999997	0.30658858877272543	3.2617000000000047	50.977893798775696	13
14	974613	48.730650000000004	1.1531435974418827	5.094396598609201	48.4988	49.65195	2.107999999999997	3.2611500000000007	0.3066638044711583	3.2608999999999995	50.94396598609201	13
15	1039831	51.991550000000004	1.1428484601770645	5.07799308504201	51.7599	52.902750000000005	2.101399999999998	3.244250000000001	0.30808096367725446	3.2458999999999993	50.779930850420115	13
16	1104749	55.23745	1.1486931945139427	5.0672345477476455	55.00415	56.15285	2.1174999999999997	3.2661999999999978	0.3060865306622184	3.267049999999998	50.67234547747649	13
17	1170090	58.5045	1.1494860141069745	5.059806998265572	58.2704	59.419900000000005	2.10145	3.250950000000003	0.30729990934652646	3.254150000000003	50.598069982655694	13
18	1235173	61.75865	1.1500715604343685	5.044337097976509	61.521300000000004	62.671400000000006	2.1013499999999965	3.2513999999999967	0.3076449776957389	3.2505000000000024	50.44337097976507	13
19	1300183	65.00915	1.1293700235720259	5.029119997692355	64.7727	65.9021	2.104699999999994	3.2340499999999963	0.3091715747654165	3.2344499999999954	50.29119997692354	13
20	1364872	68.2436	1.123208307914203	5.013497914272527	68.0068	69.13000000000001	2.1014999999999873	3.2247500000000002	0.31028437563026434	3.222850000000008	50.13497914272527	13
21	1429329	71.46645000000001	1.1091723331175745	5.006967018931753	71.2315	72.3407	2.0918000000000063	3.200950000000006	0.3124462982924817	3.2005499999999922	50.06967018931755	13
22	1493340	74.667	1.1138787557783305	4.997923429906372	74.43245	75.54635	2.083200000000005	3.197100000000006	0.3129890453834109	3.195000000000007	49.97923429906372	13
23	1557240	77.86200000000001	1.1140242908062064	4.996261888132956	77.62955000000001	78.7436	2.0786999999999978	3.192699999999988	0.31302823514681083	3.194599999999994	49.962618881329604	13
24	1621132	81.0566	1.1259311046391842	4.945707639053289	80.82225	81.9482	2.070750000000004	3.1966500000000053	0.3126514405415129	3.198449999999994	49.457076390532904	13
25	1685101	84.25505	1.1155013971865992	4.923587016097159	84.0189	85.1344	2.0878000000000014	3.2032999999999987	0.3122511748450451	3.2025500000000027	49.23587016097163	13
26	1749152	87.4576	1.1054009533196338	4.927705293852121	87.2222	88.3276	2.0815000000000055	3.1869000000000085	0.31353368135571885	3.189450000000008	49.27705293852125	13
27	1812941	90.64705000000001	1.1102912369798055	4.916381967173329	90.40910000000001	91.5194	2.0823500000000053	3.1926500000000004	0.31404569364842666	3.1842499999999916	49.16381967173332	13
28	1876626	93.8313	1.1066585811864584	4.895958789782156	93.60175000000001	94.7084	2.070300000000003	3.176949999999991	0.3143467873758326	3.181200000000004	48.95958789782159	13
29	1940250	97.0125	1.1109592058185256	4.884793267136033	96.7787	97.8897	2.0504999999999995	3.161450000000002	0.3159507748692746	3.165050000000008	48.84793267136037	13
30	2003551	100.17755000000001	1.0980586581905023	4.862885976885842	99.94015	101.0382	2.0760000000000076	3.1740500000000083	0.31487633232048146	3.1758499999999965	48.62885976885846	13
31	2067068	103.35340000000001	1.0949895688696998	4.864798944628113	103.11425	104.20920000000001	2.061700000000002	3.1567000000000007	0.31568646020772206	3.1676999999999964	48.64798944628112	13
32	2130422	106.5211	1.092893144691852	4.841188819144406	106.27095	107.36385	2.051899999999989	3.1447999999999894	0.3188318002837607	3.1364499999999964	48.41188819144409	13
33	2193151	109.65755	1.1057558988540201	4.827737111892112	109.4157	110.52145	2.056849999999997	3.1625999999999976	0.31489120508864127	3.175700000000006	48.27737111892114	13
34	2256665	112.83325	1.0877959655821556	4.824350219623575	112.5783	113.6661	2.0561500000000024	3.143950000000004	0.31776294884016465	3.147000000000006	48.243502196235795	13
35	2319605	115.98025000000001	1.0863687886074418	4.804662614051814	115.7223	116.80865	2.0535500000000013	3.139949999999999	0.3185271305483448	3.1394499999999965	48.046626140518185	13
36	2382394	119.11970000000001	1.0861086462977343	4.784490624440473	118.86225	119.94835	2.0456000000000074	3.131750000000011	0.3192848020434237	3.131999999999991	47.844906244404704	13
37	2445034	122.2517	1.0866547016600148	4.774027380549732	121.994	123.08065	2.0413000000000068	3.1279499999999985	0.3193663771078174	3.131200000000007	47.74027380549733	13
38	2507658	125.3829	1.089088801101502	4.749695967349695	125.12190000000001	126.21100000000001	2.035899999999984	3.124949999999984	0.3198413586860908	3.126550000000009	47.49695967349699	13
39	2570189	128.50945000000002	1.0693150553431363	4.747377877212713	128.2469	129.3162	2.045099999999991	3.114450000000005	0.32149688951759536	3.110449999999986	47.473778772127154	13
40	2632398	131.6199	1.0704971888774308	4.733316700955541	131.3613	132.4318	2.041850000000011	3.1123500000000206	0.32167787177920043	3.108699999999999	47.33316700955545	13
41	2694572	134.7286	1.0917615659179167	4.72639206996584	134.47365000000002	135.5654	2.0123999999999853	3.1041499999999758	0.3220456338663179	3.1051500000000094	47.263920699658385	13
42	2756675	137.83375	1.0650826142377687	4.714005448679423	137.5778	138.6429	2.0241000000000042	3.089150000000018	0.3230704616676888	3.095300000000009	47.14005448679423	13
43	2818581	140.92905000000002	1.0726933996979147	4.69827419863514	140.667	141.73965	2.0139999999999816	3.086699999999979	0.32412284255732904	3.0852500000000016	46.982741986351414	13
44	2880286	144.01430000000002	1.0827245826038299	4.667110286873424	143.75365	144.8364	2.0044499999999914	3.0871500000000083	0.32349373230893924	3.091249999999974	46.67110286873425	13
45	2942111	147.10555	1.0773497880081646	4.617529192792233	146.84085000000002	147.9182	2.005000000000024	3.0823500000000195	0.32396008811714283	3.086800000000011	46.175291927922366	13
46	3003847	150.19235	1.0795041889201151	4.6028366272631445	149.9232	151.0027	2.00354999999999	3.083049999999986	0.3223934489651173	3.1017999999999977	46.02836627263146	13
47	3065883	153.29415	1.0757462453341111	4.585742638631899	153.0062	154.08195	2.0056999999999903	3.081400000000002	0.3241386016660712	3.0851000000000113	45.85742638631898	13
48	3127585	156.37925	1.08565709115481	4.589335748326455	156.0876	157.17325	1.9887000000000228	3.0743500000000097	0.3262802420999389	3.064850000000007	45.89335748326459	13
49	3188882	159.44410000000002	1.0845563917518362	4.565974653694013	159.16195000000002	160.2465	1.9898000000000025	3.0743499999999813	0.32501828227838075	3.0767499999999752	45.65974653694016	13
50	3250417	162.52085	1.068931724543753	4.553626043961323	162.2363	163.30525	1.9976000000000056	3.0665500000000065	0.3257222891762457	3.070100000000025	45.53626043961321	13
51	3311819	165.59095000000002	1.0676763792781858	4.549027480867096	165.30285	166.37055	1.983949999999993	3.0516000000000076	0.32701111837802566	3.0579999999999923	45.490274808670996	13
52	3372979	168.64895	1.085648030963703	4.515555372196829	168.3545	169.4401	1.9861999999999966	3.0718499999999835	0.3250552593940963	3.0764000000000067	45.155553721968275	13
53	3434507	171.72535000000002	1.0870249227434396	4.495417229758061	171.42635	172.51335	1.9840499999999963	3.0711000000000013	0.32527200871729184	3.0743499999999813	44.95417229758061	13
54	3495994	174.7997	1.0933521901279455	4.488527712160604	174.4974	175.59075	1.9644499999999994	3.0578000000000145	0.32632815559326395	3.0644000000000062	44.885277121606016	13
55	3557282	177.8641	1.0705269474209287	4.462131825026567	177.5552	178.62575	1.9648500000000126	3.035349999999994	0.3292343654830687	3.0373500000000035	44.62131825026566	13
56	3618029	180.90145	1.0721538297916298	4.443387078489451	180.59055	181.6627	1.9581000000000017	3.0302499999999952	0.32986970146792083	3.031499999999994	44.433870784894495	13
57	3678659	183.93295	1.078323667023238	4.427878701982614	183.62085000000002	184.69915	1.9557499999999948	3.034099999999995	0.32865547047030635	3.0426999999999964	44.27878701982613	13
58	3739513	186.97565	1.0880701644880464	4.407210074209949	186.6549	187.743	1.950400000000002	3.0384500000000116	0.32993500280444726	3.0309000000000026	44.07210074209948	13
59	3800131	190.00655	1.0911593690851937	4.406455064826275	189.69335	190.7845	1.961500000000001	3.05265	0.3268454511284338	3.0595500000000015	44.06455064826279	13
60	3861322	193.0661	1.105103886503796	4.3948084277416015	192.746	193.8511	1.9457000000000164	3.0508000000000095	0.3266319348042646	3.061550000000011	43.94808427741606	13
61	3922553	196.12765000000002	1.1040504658796593	4.372187656570617	195.79685	196.9009	1.9388500000000022	3.042900000000003	0.32919643151068234	3.037700000000001	43.72187656570621	13
62	3983307	199.16535000000002	1.0992357138520572	4.364290248794134	198.83975	199.93900000000002	1.936300000000017	3.0355500000000006	0.3276808388629477	3.051749999999998	43.64290248794135	13
63	4044342	202.21710000000002	1.085735534045077	4.341336504066717	201.87525000000002	202.961	1.9327000000000112	3.0184500000000014	0.3319667369329595	3.0123499999999983	43.41336504066715	13
64	4104589	205.22945	1.0906831443779637	4.318655046977717	204.89375	205.98440000000002	1.9244999999999948	3.015199999999993	0.32953272259935595	3.034599999999983	43.18655046977715	13
65	4165281	208.26405	1.1021843478124123	4.290526187676576	207.90890000000002	209.0111	1.9238499999999874	3.025999999999982	0.3301746623964061	3.028700000000015	42.9052618767658	13
66	4225855	211.29275	1.1033335035880563	4.273136118582521	210.9349	212.03825	1.9158999999999935	3.019200000000012	0.3301474108189297	3.028950000000009	42.73136118582519	13
67	4286434	214.32170000000002	1.1067411505308469	4.239790126177326	213.9541	215.06085000000002	1.9139000000000124	3.0206000000000017	0.3321652189799212	3.010549999999995	42.397901261773285	13
68	4346645	217.33225000000002	1.1155474091498647	4.241638820247019	216.97475	218.0903	1.9011000000000138	3.0166499999999985	0.32935906725512065	3.036200000000008	42.41638820247019	13
69	4407369	220.36845000000002	1.1114539937454275	4.210676648671445	219.99135	221.1028	1.8883000000000152	2.999750000000006	0.33459363602904335	2.9886999999999944	42.10676648671449	13
70	4467143	223.35715000000002	1.1122726874886082	4.19243437938362	222.99115	224.10340000000002	1.899499999999989	3.011799999999994	0.32992411745298517	3.031000000000006	41.92434379383622	13
71	4527763	226.38815000000002	1.106847807161743	4.181079857450946	226.0029	227.10975000000002	1.8993499999999983	3.006200000000007	0.33239155725444597	3.008499999999998	41.81079857450948	13
72	4587933	229.39665000000002	1.1189753374255262	4.165722851664569	229.00910000000002	230.12810000000002	1.8842500000000086	3.0031999999999925	0.3325905477766327	3.006699999999995	41.65722851664569	13
73	4648067	232.40335000000002	1.112968897405779	4.141606102408836	232.01235	233.1253	1.8964499999999873	3.0093999999999994	0.3313836926084864	3.0176500000000033	41.41606102408836	13
74	4708420	235.42100000000002	1.1248508322140203	4.125691407875209	235.0217	236.14655000000002	1.881699999999995	3.0065500000000043	0.3320053120849933	3.0120000000000005	41.256914078752104	13
75	4768660	238.43300000000002	1.1378243367936463	4.114822663715792	238.0283	239.1661	1.8722500000000082	3.0100999999999942	0.33208248929034223	3.011299999999977	41.14822663715795	13
76	4828886	241.4443	1.1202305386767257	4.081841368083936	241.03835	242.1586	1.865949999999998	2.986150000000009	0.33313900224868653	3.0017500000000155	40.81841368083937	13
77	4888921	244.44605	1.135335424443055	4.051261355934194	244.02450000000002	245.15985	1.8570500000000152	2.9924000000000035	0.3336781340718731	2.9969000000000108	40.512613559341986	13
78	4948859	247.44295000000002	1.1286699403429405	4.028568837193369	247.01690000000002	248.1456	1.861850000000004	2.9904999999999973	0.3355479498020271	2.9801999999999964	40.2856883719337	13
79	5008463	250.42315000000002	1.135476394039439	4.024353438406784	250.00740000000002	251.14290000000003	1.8534500000000094	2.988900000000001	0.3322866304474254	3.009449999999987	40.24353438406786	13
80	5068652	253.4326	1.1454179340356496	3.986969302611314	252.99635	254.14175	1.861949999999979	3.007349999999974	0.33360577805207386	2.997550000000018	39.86969302611318	13
81	5128603	256.43015	1.1448045112253167	3.977704937278517	256.00370000000004	257.1485	1.856999999999971	3.001800000000003	0.330507494257434	3.0256499999999846	39.77704937278517	13
82	5189116	259.4558	1.1489958665129263	3.9458344423665253	259.00550000000004	260.1545	1.849550000000022	2.998550000000023	0.3349466597444369	2.9855499999999893	39.458344423665274	13
83	5248827	262.44135	1.1468081792518032	3.9282444840589648	262.00405	263.15085	1.8509000000000242	2.9977499999999964	0.3311093819843384	3.020150000000001	39.28244484058969	13
84	5309230	265.4615	1.1625595821294934	3.9057355849272852	265.00175	266.1643	1.8219500000000153	2.9845000000000255	0.3341799224702544	2.992400000000032	39.05735584927283	13
85	5369078	268.45390000000003	1.1540731131949928	3.8805962477796854	267.98625000000004	269.14035	1.8362500000000068	2.9902999999999906	0.3338285122932372	2.99554999999998	38.80596247779688	13
86	5428989	271.44945	1.1597033431886696	3.8607171631906425	270.9766	272.1363	1.8290000000000077	2.9886999999999944	0.33375052148519263	2.996249999999975	38.60717163190645	13
87	5488914	274.4457	1.174423856768571	3.8365738639556	273.96525	275.13965	1.826849999999979	3.0012499999999704	0.33214866974457297	3.0107000000000426	38.36573863955598	13
88	5549128	277.45640000000003	1.1696441341881174	3.8205231856812674	276.96655000000004	278.13620000000003	1.8280000000000314	2.9976500000000215	0.33381179690890284	2.9956999999999994	38.205231856812695	13
89	5609042	280.45210000000003	1.1781180326380303	3.772602687231597	279.9642	281.14230000000003	1.8161000000000058	2.9942500000000223	0.3336725671098984	2.99694999999997	37.726026872316	13
90	5668981	283.44905	1.1742678685920314	3.7624163200950775	282.95840000000004	284.1327	1.824799999999982	2.9990499999999543	0.3330502406287942	3.002550000000042	37.62416320095078	13
91	5729032	286.45160000000004	1.1886241586302408	3.7502926375948675	285.95750000000004	287.1461	1.813950000000034	3.0026000000000295	0.3305785123966967	3.0249999999999773	37.502926375948675	13
92	5789532	289.4766	1.1997424323171377	3.724574473721752	288.9601	290.15985	1.7989999999999782	2.9987499999999727	0.33352232931995107	2.998299999999972	37.24574473721755	13
93	5849498	292.4749	1.1838958000550512	3.68794483806942	291.9588	293.1427	1.8166000000000508	3.000500000000045	0.33318340080297176	3.001350000000002	36.87944838069422	13
94	5909525	295.47625	1.1890094215414022	3.6800735753707627	294.95930000000004	296.1483	1.8081999999999994	2.997199999999964	0.33157598063595783	3.0159000000000447	36.800735753707606	13
95	5969843	298.49215000000004	1.208409196966514	3.635963857478991	297.95655	299.16495000000003	1.7933000000000447	3.001700000000028	0.33361134278565446	2.9975000000000023	36.35963857478991	13
96	6029793	301.48965000000004	1.1907889667163138	3.6306462932782466	300.95820000000003	302.149	1.8095500000000015	3.0002999999999815	0.3301692117210068	3.0287500000000023	36.306462932782495	13
97	6090368	304.51840000000004	1.2111268288660328	3.591740912964262	303.95855	305.16965	1.7839500000000044	2.9950999999999794	0.33392326443383685	2.9946999999999666	35.91740912964262	13
98	6150262	307.5131	1.2165105541316328	3.5502297628640918	306.95365000000004	308.17015000000004	1.785250000000019	3.0017500000000155	0.3308191081116826	3.022800000000018	35.502297628640925	13
99	6210718	310.5359	1.2244538602943067	3.5191397182408757	309.95535	311.1798	1.7683000000000106	2.992750000000001	0.3342413556829387	2.9918499999999995	35.19139718240875	13
100	6270555	313.52775	1.22903193457718	3.4870836270550107	312.94815	314.17715000000004	1.78774999999996	3.0167999999999893	0.3304201291942693	3.026450000000011	34.8708362705501	13
101	6331084	316.55420000000004	1.2424206520773937	3.469308160760768	315.96495	317.20735	1.7670999999999708	3.00954999999999	0.3305348053150007	3.0253999999999905	34.69308160760769	13
102	6391592	319.5796	1.2521269497628325	3.44174412640702	318.97450000000003	320.22665	1.7676999999999907	3.0198500000000195	0.3288770493151167	3.040649999999971	34.41744126407019	13
103	6452405	322.62025	1.2650045751480852	3.389556231856396	321.9943	323.2593	1.7790500000000407	3.044050000000027	0.3276593653238058	3.0519500000000335	33.89556231856398	13
104	6513444	325.67220000000003	1.2636657110906673	3.3717017802809686	325.03835000000004	326.302	1.7495499999999993	3.0131999999999834	0.3278419801655596	3.0502500000000055	33.71701780280971	13
105	6574449	328.72245000000004	1.2774250963992906	3.2998515849889465	328.0516	329.329	1.7593499999999835	3.036799999999971	0.3295490121768368	3.0344499999999925	32.998515849889465	13
106	6635138	331.75690000000003	1.2826084577664734	3.2969751375636775	331.08840000000004	332.37100000000004	1.7644000000000233	3.0470000000000255	0.3258655804480688	3.068749999999966	32.96975137563679	13
107	6696513	334.82565	1.2860817320114935	3.2445742168800322	334.13535	335.42145	1.7600500000000352	3.046100000000024	0.32732688499369955	3.0550499999999943	32.44574216880034	13
108	6757614	337.8807	1.3042763776724227	3.216603095331056	337.18145000000004	338.48575	1.7528500000000236	3.0570999999999913	0.3265519380857472	3.06230000000005	32.16603095331057	13
109	6818860	340.94300000000004	1.3056379120201338	3.1892413803500794	340.2386	341.54425000000003	1.75	3.0556499999999573	0.3236298321979333	3.089949999999988	31.892413803500805	13
110	6880659	344.03295	1.325969512725901	3.1159456915254964	343.29425000000003	344.6202	1.7379000000000246	3.0639000000000465	0.3240125716877821	3.0862999999999943	31.159456915254978	13
111	6942385	347.11925	1.342533387794625	3.0624987684204292	346.35810000000004	347.70065	1.7314499999999953	3.0739999999999554	0.32386566052401633	3.087699999999984	30.624987684204303	13
112	7004139	350.20695	1.375159896039311	3.0359753293571465	349.43215000000004	350.8073	1.732500000000016	3.1077000000000226	0.3193765769218482	3.1311000000000035	30.359753293571487	13
113	7066761	353.33805	1.37535436708075	2.980726829926571	352.53985	353.9152	1.748549999999966	3.123899999999992	0.31971864759012153	3.127749999999992	29.8072682992657	13
114	7129316	356.4658	1.375408918245556	2.9211942917947553	355.6637	357.0391	1.717899999999986	3.0932999999999993	0.3192338387869121	3.1324999999999936	29.211942917947567	13
115	7191966	359.5983	1.4227740535228515	2.7961068134648173	358.757	360.1798	1.7323000000000093	3.155050000000017	0.3143813760472809	3.180850000000021	27.961068134648194	13
116	7255583	362.77915	1.4176195150112267	2.828081560236324	361.91205	363.3297	1.7139500000000112	3.1315500000000043	0.31777304649019505	3.1469000000000165	28.280815602363248	13
117	7318521	365.92605000000003	1.4492456977331545	2.712126946815456	365.04365	366.4929	1.7172499999999786	3.166499999999985	0.31855757131707907	3.1391499999999724	27.121269468154566	13
118	7381304	369.0652	1.4607219523171429	2.629514396322506	368.21015	369.67085000000003	1.694500000000005	3.1552500000000236	0.30810469397501156	3.2456500000000124	26.295143963225055	13
119	7446217	372.31085	1.5096117386620957	2.514398727363915	371.36535000000003	372.87495	1.6902999999999793	3.199899999999957	0.30627402336871046	3.265049999999974	25.143987273639155	13
120	7511518	375.5759	1.5544289152308368	2.411842376565822	374.56525	376.1197	1.6866999999999734	3.241100000000017	0.299724253686606	3.336400000000026	24.118423765658235	13
121	7578246	378.9123	1.682893089340115	2.2246437179658365	377.80635	379.48925	1.6707499999999982	3.353650000000016	0.2967094917366419	3.3702999999999856	22.246437179658372	13
122	7645652	382.2826	1.6966618563118392	2.2036201960943096	381.16	382.85670000000005	1.666050000000041	3.362700000000018	0.2793959459648219	3.5791500000000274	22.036201960943107	13
123	7717235	385.86175000000003	1.906857241723966	1.7785817115229996	384.52275000000003	386.4296	1.6522500000000377	3.559100000000001	0.29763233477685064	3.3598499999999945	17.785817115230003	13
124	7784432	389.2216	1.6490006390214897	2.361112844198999	388.08180000000004	389.73080000000004	4.849799999999959	6.49879999999996	0.16961082795525678	5.895849999999996	23.61112844198999	13
125	7902349	395.11745	1.2703078915710095	3.667509047103337	394.5806	395.8509	4.8358499999999935	6.106150000000014	0.16298191715629157	6.135649999999998	36.675090471033386	13
126	8025062	401.2531	1.2830621172483545	3.495638158494984	400.6868	401.96985	4.877549999999985	6.1606499999999755	0.16261352456683884	6.1495499999999765	34.95638158494985	13
127	8148053	407.40265	1.2813997063606046	3.4600577253252283	406.84745000000004	408.12885	4.8922000000000025	6.173600000000022	0.16230736145037805	6.1611500000000206	34.6005772532523	13
128	8271276	413.5638	1.2854852031064685	3.388484789782172	413.02105	414.3065	4.907800000000009	6.193300000000022	0.1614752377722874	6.192900000000009	33.884847897821714	13
129	8395134	419.7567	1.287966462910967	3.356611279777713	419.21435	420.50230000000005	4.872299999999996	6.1603000000000065	0.16184634308187829	6.178699999999991	33.56611279777715	13
130	8518708	425.9354	1.3095441957544536	3.225187561815069	425.37460000000004	426.68415000000005	4.908699999999953	6.218249999999955	0.16043638697256526	6.233000000000004	32.25187561815069	13
131	8643368	432.1684	1.3397365375195631	3.065488790730903	431.59285	432.93260000000004	4.885499999999979	6.225200000000029	0.15956343444336227	6.267100000000027	30.654887907309053	13
132	8768710	438.43550000000005	1.351466376545839	2.9543923526722615	437.8181	439.16955	4.881550000000004	6.233000000000004	0.16022303045839895	6.241299999999967	29.543923526722637	13
133	8893536	444.6768	1.4035236106503755	2.7459594882544884	444.05105000000003	445.4546	4.7891500000000065	6.192650000000015	0.16149479583020368	6.1921500000000265	27.459594882544884	13
134	9017379	450.86895000000004	1.42189589002179	2.6777710987776686	450.24375000000003	451.66560000000004	4.894649999999956	6.31654999999995	0.15860679788735807	6.304899999999975	26.777710987776707	13
135	9143477	457.17385	1.3964987570662053	2.652282655136048	456.56030000000004	457.95680000000004	4.948050000000023	6.344550000000027	0.1557596006323845	6.420149999999978	26.522826551360495	13
136	9271880	463.594	1.4481590563002975	2.4977117714853065	462.9048	464.353	4.851249999999993	6.2993999999999915	0.1561219312282887	6.405250000000024	24.977117714853065	13
137	9399985	469.99925	1.5876923084972427	1.9433169909780759	469.20425	470.79195000000004	4.8607000000000085	6.448399999999992	0.15711659622605867	6.364700000000028	19.433169909780766	13
138	9527279	476.36395000000005	1.5143118426946924	2.043911402292352	475.65265000000005	477.16695000000004	4.828199999999981	6.342550000000017	0.1579130215077546	6.332599999999957	20.43911402292352	13
139	9653931	482.69655	1.4822664187717252	1.9422204514657295	481.9952	483.47745000000003	4.792349999999999	6.274650000000008	0.1617625649072281	6.181900000000041	19.42220451465731	13
140	9777569	488.87845000000004	1.5205832248326392	1.6017826731207787	488.26980000000003	489.79040000000003	4.660750000000007	6.181350000000009	0.163538983605218	6.114749999999958	16.017826731207794	13
141	9899864	494.9932	1.6356407192888671	1.1025170997441052	494.45115000000004	496.08680000000004	1.4420999999999822	3.077699999999993	0.34012448556171215	2.94010000000003	11.025170997441053	13
142	9958666	497.93330000000003	1.630431717701722	1.0925303746630934	497.52885000000003	499.15930000000003	1.4165499999999724	3.0469999999999686	0.32388139463328897	3.087549999999965	10.925303746630945	13
143	10020417	501.02085	1.6631160378649832	1.0052461820331953	500.57590000000005	502.23900000000003	1.3969000000000165	3.0600500000000466	0.3116672640289225	3.2085500000000025	10.052461820331958	13
144	10084588	504.2294	1.6683949468122796	1.1726577953343895	503.63595000000004	505.3043	1.4117500000000405	3.0801500000000033	0.34438819437269513	2.903700000000015	11.726577953343893	13
145	10142662	507.1331	1.6346134459242225	1.0674039586755857	506.71605000000005	508.35065000000003	1.4123500000000035	3.046949999999981	0.32816473869882473	3.047250000000019	10.674039586755868	13
146	10203607	510.18035000000003	1.7088481515005232	1.0712908469825155	509.76300000000003	511.47185	1.4248999999999796	3.133699999999976	0.3052503052503043	3.2760000000000105	10.712908469825155	13
147	10269127	513.45635	1.6513466713984497	1.1286493700542408	512.8967	514.54805	1.4130499999999984	3.0643499999999904	0.3408258209642013	2.9340499999999565	11.286493700542419	13
148	10327808	516.3904	1.6971851812737995	1.0450389299185687	515.9611	517.6582500000001	1.4122499999999718	3.109450000000038	0.32029723583485004	3.122100000000046	10.45038929918569	13
149	10390250	519.5125	1.6802767999471167	1.039581907341777	519.0705	520.7508	1.4410500000000184	3.1213000000000193	0.3241123373361261	3.0853499999999485	10.32148754751216	13
150	10451957	522.59785	1.7068548279400915	1.1037700393749024	522.1918000000001	523.89865	1.3829000000000633	3.089749999999981	0.32407557442395835	3.0856999999999744	11.03770039374902	13
151	10513671	525.68355	1.696918588723615	1.0950883279826673	525.2816	526.9785	1.4498499999999694	3.1467999999999847	0.31874541803460604	3.1373000000000957	10.950883279826673	13
152	10576417	528.8208500000001	1.6417489078776912	1.131705234023583	528.4284	530.07015	1.4182500000000573	3.060000000000059	0.3307315782510928	3.0235999999999876	11.317052340235833	13
153	10636889	531.84445	1.6903219650737011	1.0531216925676201	531.4883500000001	533.1787	1.400199999999927	3.0904999999999063	0.32001024032768793	3.124900000000025	10.531216925676212	13
154	10699387	534.9693500000001	1.7162422169650906	1.0668545775176739	534.57885	536.2951	1.42349999999999	3.1397000000000617	0.31895891809135585	3.1351999999999407	10.66854577517675	13
155	10762091	538.10455	1.7087657310794109	1.1056919142539172	537.7186	539.42735	1.4018499999999676	3.110649999999964	0.32012292720405044	3.12379999999996	11.056919142539172	13
156	10824567	541.22835	1.6870171201208608	1.1140603069302397	540.82925	542.51625	1.4085000000000036	3.095550000000003	0.3264879689183439	3.0629000000000137	11.140603069302397	13
157	10885825	544.29125	1.7062307327535935	1.1174539093959144	543.92475	545.631	1.442350000000033	3.14855	0.315377822631514	3.1707999999999856	11.17453909395915	13
158	10949241	547.46205	1.6773373511554674	1.0970354513356035	547.0733	548.7506500000001	1.5117500000000064	3.1890500000000657	0.3135140219146273	3.1896500000000287	10.970354513356043	13
159	11013034	550.6517	1.7930764813486488	1.1182119809400763	550.2624000000001	552.0554500000001	1.4131999999999607	3.206299999999942	0.3145445395067905	3.179200000000037	11.182119809400763	13
160	11076618	553.8309	1.6641007329004818	1.1083282708710591	553.4687	555.1328	1.4805499999999938	3.144649999999956	0.31402596994771764	3.18444999999997	11.083282708710591	13
161	11140307	557.01535	1.6936299260051921	1.1019683917078371	556.6133	558.30695	1.4531499999999369	3.1467499999999973	0.3194122814022164	3.1307500000000346	11.01968391707838	13
162	11202922	560.1461	1.6776254644368775	1.1203750922158342	559.7601000000001	561.4377000000001	1.4730499999999438	3.150700000000029	0.3165658931906659	3.1589000000000174	11.203750922158353	13
163	11266100	563.3050000000001	1.7166602543871852	1.0923289460319303	562.9108	564.6274500000001	1.4440999999999349	3.1607500000000073	0.3175964302161269	3.148649999999975	10.92328946031931	13
164	11329073	566.45365	1.7428337374380791	1.1086265202801329	566.07155	567.81435	1.4262499999999818	3.1690999999999576	0.31717335109504663	3.152849999999944	11.086265202801325	13
165	11392130	569.6065	1.661939946262818	1.1174083947590283	569.2406500000001	570.9026	1.4198499999999967	3.081800000000044	0.3206926962238446	3.118249999999989	11.174083947590294	13
166	11454495	572.72475	1.797078919322975	1.1049867942060896	572.32245	574.1195	1.4710000000000036	3.268100000000004	0.308780163962264	3.2385500000000325	11.049867942060892	13
167	11519266	575.9633	1.647156412680354	1.12439695465347	575.59055	577.2377	1.4447999999999865	3.091949999999997	0.32087277394513347	3.1164999999999736	11.243969546534709	13
168	11581596	579.0798	1.7038359059111217	1.127977420956059	578.68245	580.3863	1.5122499999999945	3.2160499999999956	0.315005276338372	3.174550000000067	11.2797742095606	13
169	11645087	582.25435	1.7529344709650614	1.1655369028966582	581.89855	583.6515	1.4811999999999443	3.2341499999999996	0.3058291026974097	3.269800000000032	11.655369028966586	13
170	11710483	585.5241500000001	1.752829674964864	1.1239299961422038	585.1327	586.8855	1.412050000000022	3.1648999999999887	0.31619553531904154	3.1625999999999976	11.239299961422034	13
171	11773735	588.6867500000001	1.7983141993397849	1.121181031711453	588.29755	590.0959	1.3895499999999856	3.187850000000026	0.31263677859063904	3.198599999999942	11.211810317114525	13
172	11837707	591.88535	1.6536314705956727	1.096027836080303	591.48545	593.1391	1.405650000000037	3.0593000000000075	0.32830479817461866	3.0459500000000617	10.96027836080303	13
173	11898626	594.9313000000001	1.665353301724326	1.1059374602519512	594.5447	596.21005	1.4829499999999598	3.1482999999999493	0.3167614311281521	3.156949999999938	11.059374602519513	13
174	11961765	598.08825	1.7750111888361164	1.0899425871985553	597.6930500000001	599.4680500000001	1.3798999999999069	3.154899999999998	0.31852205765249264	3.139499999999998	10.899425871985551	13
175	12024555	601.22775	1.6248050540430472	1.1441842961731652	600.8479500000001	602.47275					11.210517610304727	13
0	59018	2.9509000000000003	1.4221631185160208	1.86703486634838	2.5445	3.96665	1.6801500000000007	3.1023000000000005	0.33577328587737565	2.9781999999999997	18.670348663483797	14
1	118582	5.9291	1.0544639880820215	4.867635699579523	5.646800000000001	6.70125	1.8787000000000003	2.9331499999999995	0.34200896063476866	2.9238999999999997	48.676356995795246	14
2	177060	8.853	1.0509006112362025	4.969538176666006	8.57995	9.63085	1.91845	2.9693500000000004	0.33891986239853567	2.9505500000000016	49.69538176666005	14
3	236071	11.803550000000001	1.0482754423453764	4.999725295996981	11.54935	12.5976	1.9314500000000017	2.979750000000001	0.3356267830172848	2.9795	49.99725295996979	14
4	295661	14.783050000000001	1.045429793567327	5.001359387884506	14.529050000000002	15.5745	1.9211500000000008	2.9665999999999997	0.33693289981300223	2.96795	50.01359387884508	14
5	355020	17.751	1.0285073815555021	4.990989670072544	17.4957	18.5242	1.932549999999999	2.9610999999999983	0.33808912029210914	2.957799999999999	49.90989670072547	14
6	414176	20.7088	1.0349390004349057	4.977718840764439	20.45675	21.4917	1.9436	2.978550000000002	0.3334000133360004	2.9994000000000014	49.77718840764442	14
7	474164	23.7082	1.0228194787854592	4.9759276643198405	23.43535	24.45815	1.9441500000000005	2.9669999999999987	0.33699534946417725	2.9674000000000014	49.75927664319843	14
8	533512	26.675600000000003	1.0283943780767557	4.962741863848031	26.4023	27.4307	1.9349999999999987	2.9634	0.3385928082887521	2.9533999999999985	49.627418638480314	14
9	592580	29.629	1.0427067708415272	4.942761090881511	29.365750000000002	30.408450000000002	1.9540500000000023	2.9967500000000022	0.3321486697445773	3.0107000000000035	49.42761090881514	14
10	652794	32.639700000000005	1.0134719771514182	4.95218684082468	32.362500000000004	33.37595	1.9546999999999954	2.968199999999996	0.33675702980299754	2.9694999999999965	49.52186840824682	14
11	712184	35.6092	1.0138193754029985	4.934996291675361	35.33065	36.344500000000004	1.9495500000000021	2.9633500000000055	0.3391440005426305	2.948599999999999	49.34996291675362	14
12	771156	38.5578	1.0099688868476429	4.918241556043121	38.294000000000004	39.30395	1.9584000000000046	2.968350000000001	0.33689317117542034	2.9682999999999993	49.182415560431195	14
13	830522	41.5261	1.0128088902106975	4.908438751754652	41.2624	42.275200000000005	1.9636499999999941	2.9764999999999944	0.3357845606259019	2.978100000000005	49.08438751754656	14
14	890084	44.504200000000004	1.0085631543191733	4.89125351593335	44.2389	45.24745	1.9748500000000035	2.983450000000005	0.33515995508856633	2.9836499999999972	48.912535159333544	14
15	949757	47.48785	1.0233442772158072	4.891649426110845	47.22235	48.2457	1.98245	3.0058000000000007	0.33276209174250865	3.0051500000000004	48.916494261108475	14
16	1009860	50.493	1.0084443974365365	4.876499932184636	50.22815	51.2366	1.988900000000001	2.9973499999999973	0.33309461552554	3.0021500000000003	48.764999321846396	14
17	1069903	53.49515	1.0252651005551103	4.855064380669553	53.225500000000004	54.250750000000004	1.980249999999998	3.0055499999999995	0.33403480642683003	2.993699999999997	48.55064380669556	14
18	1129777	56.48885	1.0124595645927243	4.845201500715767	56.23105	57.243500000000004	1.9810500000000033	2.9935000000000045	0.33404038548260456	2.9936500000000024	48.45201500715768	14
19	1189650	59.4825	1.0066899419600726	4.8379253118262895	59.224500000000006	60.2312	1.990549999999999	2.997249999999994	0.33361134278565446	2.9975000000000023	48.379253118262874	14
20	1249600	62.480000000000004	0.9976799396571704	4.822875370033373	62.22175	63.21945	1.9918500000000066	2.9895500000000084	0.333000333000333	3.003	48.22875370033376	14
21	1309660	65.483	1.0036742210781202	4.8084278404306176	65.21135000000001	66.215	1.9937500000000057	2.9974500000000006	0.33517680576504194	2.9834999999999923	48.084278404306204	14
22	1369330	68.4665	1.0073873698646902	4.794875572978448	68.20875000000001	69.21615	1.98275000000001	2.99015	0.33267353083051804	3.005950000000013	47.94875572978448	14
23	1429449	71.47245000000001	1.0003039633076756	4.776426496913189	71.19890000000001	72.1992	2.002600000000001	3.002899999999997	0.33335000083337557	2.999849999999995	47.76426496913189	14
24	1489446	74.4723	1.0037648567432538	4.775950872737532	74.2018	75.2056	1.9964000000000084	3.000150000000005	0.33311125916056017	3.001999999999995	47.759508727375334	14
25	1549486	77.4743	1.0008001988235629	4.764277918554562	77.202	78.20280000000001	1.9879499999999979	2.988749999999996	0.33475044354433714	2.987300000000005	47.642779185545635	14
26	1609232	80.4616	0.9968284023215879	4.746763330896286	80.19075000000001	81.18755	1.9943499999999972	2.991199999999992	0.3343139876972446	2.991200000000006	47.4676333089629	14
27	1669056	83.45280000000001	0.9982208115150687	4.743574426598279	83.1819	84.18015	2.0020999999999987	3.00030000000001	0.33342780454462095	2.99915	47.43574426598278	14
28	1729039	86.45195000000001	0.9851058245095309	4.735042353583971	86.18220000000001	87.1673	2.001800000000003	2.9868999999999915	0.3344481605351176	2.989999999999995	47.35042353583971	14
29	1788839	89.44195	0.9799303359673941	4.723671435440096	89.1691	90.14905	1.9997000000000043	2.9796500000000066	0.33561551886159163	2.9796000000000045	47.236714354401	14
30	1848431	92.42155000000001	0.9869438295886037	4.699406101769128	92.14880000000001	93.1357	2.0101000000000084	2.9970500000000015	0.3336614337431822	2.9970499999999873	46.99406101769132	14
31	1908372	95.4186	0.9887479516646476	4.695181409809969	95.14585000000001	96.13455	1.9924000000000035	2.9811499999999995	0.3354466472107598	2.981100000000012	46.95181409809973	14
32	1967994	98.39970000000001	0.9865688457658631	4.6771347483336	98.12700000000001	99.11355	1.9974500000000006	2.9839999999999947	0.3348905745047815	2.9860499999999917	46.771347483336015	14
33	2027715	101.38575	0.9830560137486668	4.643778452876084	101.11095	102.09400000000001	2.002749999999992	2.9857999999999976	0.3344593464664364	2.9899000000000058	46.43778452876085	14
34	2087513	104.37565000000001	0.9927011165567674	4.635768519084543	104.0968	105.0895	2.0020000000000095	2.994700000000009	0.3343642898938403	2.9907499999999914	46.35768519084546	14
35	2147328	107.3664	0.973947237630561	4.619615313941949	107.09150000000001	108.06545	2.000799999999998	2.9747500000000002	0.335497290859375	2.9806500000000113	46.19615313941952	14
36	2206941	110.34705000000001	0.9836781777288532	4.596867874896546	110.06625000000001	111.04990000000001	2.0103500000000025	2.9940500000000014	0.3337895123335234	2.995899999999992	45.9686787489655	14
37	2266859	113.34295	0.9853386955465191	4.594525875963534	113.06025000000001	114.04560000000001	2.0003499999999974	2.9856999999999942	0.33478406427853935	2.987000000000009	45.94525875963535	14
38	2326599	116.32995000000001	0.9870578712993302	4.578581346339185	116.04595	117.033	2.0044500000000056	2.991500000000002	0.33398460330978846	2.9941499999999905	45.78581346339187	14
39	2386482	119.3241	0.9809689537460916	4.581134136896182	119.03750000000001	120.01845	1.9989000000000061	2.9799000000000007	0.3355704697986573	2.980000000000004	45.81134136896185	14
40	2446082	122.3041	0.9768559876165819	4.553533017458207	122.01735000000001	122.9942	1.9918499999999995	2.9686999999999983	0.33626443835432196	2.9738499999999988	45.53533017458207	14
41	2505559	125.27795	0.977720258127898	4.537912459512498	124.98605	125.9638	1.995900000000006	2.9736000000000047	0.3365020610751225	2.9717500000000143	45.379124595124985	14
42	2564994	128.24970000000002	0.9836391538910335	4.512763335654057	127.95965000000001	128.9433	1.9984500000000196	2.9821000000000026	0.3347560465310917	2.987249999999989	45.12763335654058	14
43	2624739	131.23695	0.9825187869976042	4.509170830481331	130.94175	131.92430000000002	1.9971999999999923	2.97969999999998	0.33557046979865884	2.97999999999999	45.09170830481335	14
44	2684339	134.21695	0.9951021951297997	4.491945966358728	133.9215	134.91660000000002	1.991500000000002	2.98660000000001	0.33415758871883866	2.99260000000001	44.91945966358732	14
45	2744191	137.20955	0.9857481286613504	4.479024688796201	136.90810000000002	137.8938	1.9869500000000073	2.9727000000000032	0.3360497353608328	2.975750000000005	44.79024688796205	14
46	2803706	140.1853	0.990313733821665	4.4532193061504515	139.88075	140.8711	1.9846000000000004	2.974899999999991	0.3355592094225034	2.980099999999993	44.5321930615045	14
47	2863308	143.1654	0.9802260041610571	4.428691883934938	142.8557	143.8359	1.9856499999999926	2.965900000000005	0.336955606098897	2.9677499999999952	44.286918839349426	14
48	2922663	146.13315	0.9735181550456677	4.412835605850432	145.82155	146.79510000000002	1.988900000000001	2.9624000000000024	0.3373989911770155	2.963850000000008	44.12835605850432	14
49	2981940	149.097	0.9818451403245098	4.405465409040438	148.78400000000002	149.76585	1.9845499999999845	2.966399999999993	0.33717146855033253	2.965849999999989	44.054654090404426	14
50	3041257	152.06285	0.9831039066236932	4.380171682088012	151.75035	152.73345	1.9852500000000077	2.968350000000015	0.33719989209603185	2.9656000000000238	43.80171682088013	14
51	3100569	155.02845000000002	0.9819628904010635	4.37713252648043	154.71875	155.7007	1.9683500000000151	2.9502999999999986	0.3380834051760593	2.9578499999999797	43.77132526480432	14
52	3159726	157.9863	0.9833769457472722	4.350914058638487	157.66905	158.6524	1.9817500000000052	2.965149999999994	0.3384323812102335	2.954800000000006	43.509140586384895	14
53	3218822	160.9411	0.9767695671671536	4.332078727930053	160.63415	161.61095	1.9729999999999848	2.9497499999999945	0.3381577167590964	2.9572000000000003	43.32078727930052	14
54	3277966	163.8983	0.9833413138767007	4.310622604030129	163.58395000000002	164.56725	1.969600000000014	2.9529500000000155	0.3379862777571238	2.9586999999999932	43.10622604030134	14
55	3337140	166.857	0.9890494286131812	4.296141557610476	166.5369	167.52595	1.9785500000000127	2.9676000000000045	0.3373193233374371	2.9645500000000027	42.961415576104756	14
56	3396431	169.82155	0.976923015086283	4.288289714438605	169.50445000000002	170.4814	1.9721999999999866	2.949099999999987	0.33826066366742225	2.956299999999999	42.88289714438609	14
57	3455557	172.77785	0.9929558947047219	4.2709466616489635	172.45355	173.44650000000001	1.9673999999999978	2.9603500000000054	0.33745022609165065	2.963400000000007	42.70946661648968	14
58	3514825	175.74125	0.9911002156077652	4.245801670045125	175.4139	176.405	1.9665500000000122	2.957650000000001	0.3375698347595674	2.9623499999999865	42.45801670045125	14
59	3574072	178.7036	0.9875292103630491	4.249699870386195	178.37155	179.3591	1.9603500000000054	2.9478499999999883	0.3390002881502419	2.9498500000000263	42.49699870386193	14
60	3633069	181.65345000000002	0.9932024486616254	4.225689876683042	181.3194	182.3126	1.953850000000017	2.9470500000000186	0.33867881394679616	2.952649999999977	42.25689876683042	14
61	3692122	184.6061	0.9983936117193429	4.196553846617739	184.26645000000002	185.26485	1.952050000000014	2.9504499999999894	0.33834077683042313	2.955600000000004	41.965538466177435	14
62	3751234	187.5617	0.9978079406955979	4.180798741387136	187.2169	188.21470000000002	1.9553499999999815	2.9531499999999937	0.3383178834833197	2.9558000000000106	41.80798741387134	14
63	3810350	190.5175	0.9849039068736835	4.158879759532283	190.17010000000002	191.155	1.9402000000000044	2.9251000000000147	0.34093621083495323	2.933099999999996	41.588797595322816	14
64	3869012	193.4506	0.9854494321719045	4.148624318844369	193.0952	194.08065000000002	1.9375	2.922949999999986	0.341851123835569	2.9252500000000055	41.48624318844372	14
65	3927517	196.37585	0.9978303210460582	4.114266589337809	196.0181	197.01595	1.951750000000004	2.9495500000000163	0.33865014053980835	2.9528999999999996	41.14266589337807	14
66	3986575	199.32875	1.0054788080496249	4.102210970379275	198.9677	199.97320000000002	1.9500500000000045	2.955549999999988	0.3378321312140003	2.9600499999999954	41.02210970379274	14
67	4045776	202.2888	1.003916771359509	4.094522705738676	201.92325	202.92715	1.9440500000000043	2.9479499999999916	0.33857561239863815	2.953550000000007	40.945227057386774	14
68	4104847	205.24235000000002	1.0083299834615318	4.0820975715394425	204.87115	205.8795	1.9242500000000007	2.9325500000000204	0.3395124601072852	2.9454000000000065	40.82097571539442	14
69	4163755	208.18775000000002	1.010901614204189	4.045748904897167	207.80375	208.81465	1.9239499999999907	2.934849999999983	0.33905201057842305	2.949399999999997	40.45748904897167	14
70	4222743	211.13715000000002	1.0173729289198294	4.01092860899783	210.73860000000002	211.75595	1.9262500000000102	2.9436500000000194	0.3400146206286882	2.94104999999999	40.10928608997828	14
71	4281564	214.0782	1.018547380793374	4.009399887384113	213.68225	214.70080000000002	1.9331000000000245	2.9516500000000008	0.3371657844161969	2.965900000000005	40.09399887384113	14
72	4340882	217.04410000000001	1.0228492019855417	3.967488705589318	216.63385000000002	217.6567	1.9291000000000054	2.9519499999999823	0.33911524831714135	2.9488499999999935	39.67488705589322	14
73	4399859	219.99295	1.0338443299616222	3.9917487136031014	219.5858	220.61965	1.9087499999999977	2.9425999999999988	0.3389198623985367	2.9505499999999927	39.91748713603101	14
74	4458870	222.9435	1.0222859963719733	3.940105306129368	222.52845000000002	223.5507	1.903649999999999	2.9259500000000003	0.33947788301591963	2.9457000000000164	39.401053061293666	14
75	4517784	225.88920000000002	1.0523422718504445	3.91853748601946	225.45435	226.50670000000002	1.8909999999999911	2.9432999999999936	0.33778078027360287	2.960499999999996	39.185374860194585	14
76	4576994	228.8497	1.041828972055577	3.9006837488732558	228.39765	229.4395	1.8902999999999963	2.9321000000000197	0.3402459978564492	2.939050000000009	39.00683748873254	14
77	4635775	231.78875000000002	1.065718972968124	3.8713682912229643	231.32975000000002	232.3955	1.8877999999999986	2.953499999999991	0.3388050346428151	2.9515499999999975	38.71368291222962	14
78	4694806	234.74030000000002	1.051785168023128	3.8729997288029736	234.28325	235.33505000000002	1.877049999999997	2.9288500000000113	0.3400435255712736	2.940799999999996	38.729997288029764	14
79	4753622	237.68110000000001	1.0806283023317345	3.8291296455670008	237.21210000000002	238.29275	1.8754999999999882	2.956099999999992	0.33712031824158156	2.96629999999999	38.291296455670015	14
80	4812948	240.6474	1.0724779951188248	3.8228966612412805	240.1682	241.2407	1.8771999999999878	2.9496499999999912	0.3368137420006743	2.968999999999994	38.228966612412805	14
81	4872328	243.6164	1.0834783120846376	3.7896307278287864	243.11790000000002	244.20135000000002	1.8794499999999914	2.9629500000000064	0.3367343502710692	2.9697000000000173	37.89630727828786	14
82	4931722	246.58610000000002	1.0822425082179719	3.767491019891949	246.08085	247.16305	1.863250000000022	2.9455000000000098	0.33783783783783694	2.960000000000008	37.67491019891948	14
83	4990922	249.54610000000002	1.0888199891560246	3.732926004676891	249.02630000000002	250.1151	1.8605000000000018	2.949299999999994	0.3386272053096771	2.953099999999978	37.32926004676891	14
84	5049984	252.4992	1.1052447156608105	3.7207427273591165	251.97560000000001	253.08085	1.849800000000016	2.95505	0.3374217603293235	2.9636500000000017	37.20742727359116	14
85	5109257	255.46285	1.1133637271279004	3.681113588228513	254.9307	256.04405	1.8613999999999464	2.974749999999972	0.3343028114866419	2.991300000000024	36.81113588228512	14
86	5169083	258.45415	1.1097764500663616	3.6580142782845186	257.90545000000003	259.0152	1.837850000000003	2.94765000000001	0.3376895282477297	2.9612999999999943	36.580142782845186	14
87	5228309	261.41545	1.123035368256271	3.6342264037655596	260.85310000000004	261.97610000000003	1.8326999999999884	2.955750000000023	0.33827782757979363	2.9561499999999796	36.342264037655596	14
88	5287432	264.3716	1.137923496541055	3.605451887634473	263.8088	264.94675	1.8394999999999868	2.9773999999999887	0.33441460723004485	2.9902999999999906	36.05451887634471	14
89	5347238	267.3619	1.1412292606471572	3.5567933640669764	266.7862	267.92745	1.823949999999968	2.965149999999994	0.33651338481987997	2.971650000000011	35.56793364066977	14
90	5406671	270.33355	1.1379857217489742	3.546486658722106	269.7514	270.88935000000004	1.8263499999999908	2.9643500000000245	0.334258114115716	2.9917000000000376	35.46486658722105	14
91	5466505	273.32525000000004	1.169920011408534	3.507223533177555	272.71575	273.88565	1.8077000000000112	2.9775999999999954	0.33458803847762647	2.988749999999982	35.07223533177557	14
92	5526280	276.314	1.1640407127278858	3.4761133352495364	275.6933	276.85735	1.8065000000000282	2.9705000000000155	0.335384770177586	2.981650000000002	34.761133352495385	14
93	5585913	279.29565	1.1760294604845345	3.435087785320487	278.66385	279.83985	1.8204999999999814	2.9965499999999565	0.3334000133360027	2.9993999999999805	34.35087785320489	14
94	5645901	282.29505	1.1888421971187462	3.409898384159689	281.66035	282.8492	1.8187000000000353	3.0075500000000375	0.3305020325874973	3.025700000000029	34.098983841596905	14
95	5706415	285.32075000000003	1.2026475151059683	3.3896636908115028	284.66790000000003	285.87055000000004	1.822149999999965	3.0247999999999706	0.32726261188291	3.0556499999999573	33.89663690811504	14
96	5767528	288.3764	1.2107045905475504	3.3343161503967593	287.69275	288.90345	1.8053499999999758	3.016050000000007	0.33049657109807307	3.0257500000000164	33.34316150396759	14
97	5828043	291.40215	1.2243268297542818	3.2797972937895246	290.7088	291.9331	1.797649999999976	3.0219999999999914	0.3259239945244779	3.0681999999999907	32.79797293789525	14
98	5889407	294.47035	1.2489303059904837	3.2419673463343983	293.7308	294.97975	1.7888999999999555	3.0378499999999917	0.32693093583980043	3.058750000000032	32.419673463344004	14
99	5950582	297.5291	1.2887061037116219	3.1890858622987537	296.76865000000004	298.05735000000004	1.7941000000000145	3.08280000000002	0.32287227172930527	3.0971999999999866	31.890858622987555	14
100	6012526	300.6263	1.2884294815864414	3.1538388887068507	299.8514	301.13985	1.7879499999999666	3.076349999999991	0.3226482972236098	3.099350000000015	31.538388887068503	14
101	6074513	303.72565000000003	1.2878901323216503	3.136489114876131	302.92775	304.21565000000004	1.7940499999999702	3.081950000000006	0.32130578671721827	3.1123000000000047	31.364891148761313	14
102	6136759	306.83795000000003	1.3271417307901663	3.058714041183947	306.0097	307.33685	1.7793499999999653	3.1064999999999827	0.31820279063847356	3.1426500000000033	30.587140411839492	14
103	6199612	309.98060000000004	1.3513798139554916	2.954859355551207	309.1162	310.4676	1.7778000000000134	3.1291500000000383	0.316651097987682	3.158050000000003	29.54859355551207	14
104	6262773	313.13865000000004	1.370317143804673	2.931430646875615	312.24535000000003	313.61565	1.7626999999999953	3.1329999999999814	0.31820279063847934	3.1426499999999464	29.314306468756158	14
105	6325626	316.2813	1.4174189336623066	2.8830924565867875	315.3784	316.79580000000004	1.759399999999971	3.1768500000000017	0.31180331446923154	3.207150000000013	28.830924565867882	14
106	6389769	319.48845	1.4551667891857214	2.839074793513067	318.5552	320.01035	1.7636499999999842	3.2187999999999874	0.30669672294551314	3.2605500000000234	28.390747935130662	14
107	6454980	322.749	1.4932622096020263	2.7728941950860673	321.77405	323.26730000000003	1.769900000000007	3.2632000000000403	0.3022974607013308	3.3079999999999927	27.72894195086068	14
108	6521140	326.057	1.518656886246102	2.7383059400290186	325.03720000000004	326.5559	1.7700499999999693	3.288699999999949	0.2998590662388673	3.3349000000000046	27.383059400290207	14
109	6587838	329.3919	1.575939204692375	2.7010834592066573	328.32595000000003	329.90185	1.7641499999999724	3.3401000000000067	0.29838721709162264	3.351349999999968	27.010834592066573	14
110	6654865	332.74325	1.5949848456742708	2.667957824792527	331.666	333.261	1.7594500000000153	3.3544500000000426	0.28281342798155845	3.5359000000000265	26.679578247925285	14
111	6725583	336.27915	1.752326360922819	2.412461091634043	335.0205	336.7728	1.729949999999974	3.4822999999999524	0.2685861624409096	3.72320000000002	24.124610916340448	14
112	6800047	340.00235000000004	1.9953806233215148	2.151280256297124	338.50280000000004	340.49815	4.866800000000012	6.86220000000003	0.16968853669090408	5.8931499999999915	21.512802562971245	14
113	6917910	345.8955	1.184688157894509	3.9853812333786465	345.365	346.54970000000003	1.8070999999999913	2.991800000000012	0.26559014129395564	3.7651999999999934	39.85381233378648	14
114	6993214	349.6607	1.8526960218701511	2.156557284040325	348.3568	350.2095	4.733600000000024	6.586299999999994	0.16935087808430294	5.904899999999998	21.565572840403238	14
115	7111312	355.5656	1.248025263570901	3.7406456850662693	354.94305	356.1911	5.215899999999976	6.463899999999967	0.15457742396722987	6.469249999999988	37.406456850662735	14
116	7240697	362.03485	1.260686133599002	3.476080817763709	361.40695	362.66765000000004	4.868650000000002	6.129350000000045	0.1635858007524947	6.112999999999999	34.760808177637095	14
117	7362957	368.14785	1.2775684216767085	3.4796560815901465	367.53635	368.8139	4.8607000000000085	6.138299999999958	0.16177303243549226	6.181500000000028	34.79656081590148	14
118	7486587	374.32935000000003	1.3129275163904763	3.3589062856975858	373.6746	374.98755	4.8373000000000275	6.150200000000041	0.16187909250580834	6.177449999999965	33.58906285697588	14
119	7610136	380.5068	1.3195592820028774	3.2597188213466772	379.82480000000004	381.14435000000003	4.966099999999983	6.2856499999999755	0.158300485982491	6.317100000000039	32.597188213466794	14
120	7736478	386.82390000000004	1.354247241856996	3.180009837852431	386.1105	387.46475000000004	7.657550000000015	9.011799999999994	0.1137358825335811	8.792299999999955	31.80009837852432	14
121	7912324	395.6162	1.2171292431397829	3.6104413113970963	395.1223	396.3394	7.166650000000004	8.383800000000008	0.11958289486271831	8.362400000000036	36.104413113971006	14
122	8079572	403.97860000000003	1.2181003271851223	3.548954329832405	403.50605	404.72415	7.175749999999994	8.393849999999986	0.11801916631260968	8.473199999999963	35.48954329832405	14
123	8249036	412.4518	1.270492553332122	3.2564009836029513	411.89995000000005	413.17045	7.088799999999992	8.359300000000019	0.11992276973628958	8.338700000000017	32.56400983602952	14
124	8415810	420.7905	1.2756683220352978	3.1834650831932727	420.25925	421.5349	7.023900000000026	8.299599999999998	0.12002352461082355	8.331700000000012	31.83465083193275	14
125	8582444	429.1222	1.2710807773616166	3.0599603672908593	428.5588	429.8299	6.880650000000003	8.151700000000005	0.12174040076939925	8.214200000000005	30.599603672908586	14
126	8746728	437.3364	1.3022381760346704	2.8568425378265623	436.71055	438.01275000000004	7.042899999999975	8.34514999999999	0.11980567519483373	8.346850000000018	28.568425378265612	14
127	8913665	445.68325000000004	1.3709783949695529	2.660330668154238	445.05565	446.42665	6.997450000000015	8.368400000000008	0.1192797886362147	8.383649999999989	26.60330668154237	14
128	9081338	454.06690000000003	1.3812619615440258	2.557099401630854	453.4241	454.80535000000003	6.930049999999994	8.311350000000004	0.11948073671822255	8.369550000000004	25.570994016308546	14
129	9248729	462.43645000000004	1.39467729192283	2.3771040924666202	461.7354	463.1301	6.839749999999981	8.234399999999994	0.12000120001200064	8.333249999999964	23.771040924666195	14
130	9415394	470.7697	1.473875607020408	2.0534810729383928	469.9698	471.44370000000004	6.811749999999961	8.285599999999988	0.1237447640496706	8.081150000000036	20.53481072938395	14
131	9577017	478.85085000000004	1.488185987204127	1.5615513418196922	478.2554	479.7436	6.8904999999999745	8.378649999999993	0.11845955198597483	8.441699999999969	15.615513418196919	14
132	9745851	487.29255	1.518758469886426	1.2121832783697304	486.63405	488.1528	6.60775000000001	8.126500000000021	0.12317773931894996	8.11835000000002	11.950099058604902	14
133	9908218	495.4109	1.434491511369683	1.210172600941613	494.7606	496.1951	6.817349999999976	8.25184999999999	0.1251869980783798	7.988049999999986	12.101726009416135	14
134	10067979	503.39895	1.4748856854469516	1.1073878578290124	503.01245	504.48735000000005	6.557950000000005	8.032849999999996	0.1244686743463837	8.034150000000011	11.073878578290119	14
135	10228662	511.4331	1.416071683732327	1.1512057675892589	511.04525	512.46135	6.8192000000000235	8.235250000000065	0.12063890363364387	8.289199999999994	11.39780720317641	14
136	10394446	519.7223	1.4115123832115903	1.0381474569794396	519.2805500000001	520.69205	30.769149999999968	32.1806499999999	0.03114697165781311	32.10585000000003	10.188485960623108	14
137	11036563	551.82815	1.3823502417694777	1.159501779150471	551.4612000000001	552.84355	4.088449999999966	5.470800000000054	0.17986096747214458	5.559849999999983	11.094535164591688	14
138	11147760	557.388	1.2824773978759536	1.1283365238822363	556.932	558.21445					10.359335423134318	14
0	59470	2.9735	1.4816732476176568	1.5394255596844957	2.5773	4.05895	1.62915	3.11085	0.3330169672144796	3.00285	15.394255596844953	15
1	119527	5.97635	0.98589141822124	4.830088119462793	5.6881	6.674	1.88305	2.86895	0.3500481316180975	2.85675	48.30088119462793	15
2	176662	8.8331	0.9978711643931995	4.9291631440684185	8.5571	9.55495	1.8939000000000004	2.8918	0.3450119891666235	2.8984500000000004	49.291631440684206	15
3	234631	11.73155	0.9877228999194122	4.939039733125455	11.4489	12.4366	1.9082500000000007	2.896000000000001	0.34535156789611826	2.8956	49.39039733125453	15
4	292543	14.62715	0.992536815881182	4.928204636230575	14.3449	15.33745	1.9062999999999999	2.8988499999999995	0.3449703325514004	2.8988000000000014	49.28204636230579	15
5	350519	17.52595	0.9928622069344012	4.909547958577875	17.2437	18.23655	1.929549999999999	2.9223999999999997	0.34219036049754503	2.922349999999998	49.095479585778726	15
6	408966	20.4483	0.995321863577739	4.905072284975617	20.1661	21.161450000000002	1.929750000000002	2.9250500000000024	0.34178102089990936	2.9258500000000005	49.050722849756156	15
7	467483	23.37415	0.9863558327490319	4.897091484171511	23.0912	24.077550000000002	1.9253	2.911649999999998	0.3433358511295748	2.912600000000001	48.970914841715135	15
8	525735	26.28675	0.9885467766181625	4.877715697414764	26.0028	26.99135	1.9250000000000007	2.9135500000000008	0.34309436810594734	2.9146500000000017	48.77715697414769	15
9	584028	29.201400000000003	0.9860672298382736	4.8648361595497605	28.91635	29.90245	1.9388500000000022	2.924900000000001	0.3416525734980097	2.9269500000000015	48.648361595497605	15
10	642567	32.128350000000005	0.9887595051225392	4.858601489897467	31.841250000000002	32.83	1.9464000000000041	2.93515	0.3406632713893956	2.935449999999996	48.58601489897471	15
11	701276	35.0638	0.994212364348938	4.849971330292519	34.7764	35.77065	1.9588499999999982	2.9530499999999975	0.3389370932754879	2.9504000000000015	48.499713302925215	15
12	760284	38.0142	0.9846143114590494	4.853134413071601	37.72945	38.7141	1.9596000000000018	2.944200000000002	0.3387189648748432	2.952300000000001	48.53134413071602	15
13	819330	40.9665	0.9931834442392691	4.832045310417094	40.67365	41.666850000000004	1.9568000000000012	2.949950000000001	0.3392072726039244	2.948050000000002	48.32045310417095	15
14	878291	43.914550000000006	0.9814603460663232	4.830489325039878	43.6236	44.6051	1.9679499999999948	2.949399999999997	0.338833734286586	2.9512999999999967	48.30489325039882	15
15	937317	46.86585	0.9651346976381727	4.819057388612734	46.57305	47.53815	1.9679000000000002	2.9330500000000015	0.34106412005457	2.932000000000002	48.19057388612735	15
16	995957	49.797850000000004	0.968317190244305	4.804420384150234	49.5061	50.4744	1.9752500000000026	2.9436000000000035	0.3414134516899964	2.929000000000002	48.044203841502366	15
17	1054537	52.726850000000006	0.9810988114797278	4.7979079374393905	52.449650000000005	53.43075	1.972999999999999	2.954099999999997	0.3368591255137107	2.968599999999995	47.97907937439394	15
18	1113909	55.69545	0.9758121122311685	4.7878530914050685	55.40375	56.3796	1.9810000000000016	2.956800000000001	0.3375755325254027	2.962299999999999	47.87853091405068	15
19	1173155	58.65775	0.9705057051532553	4.768278326048822	58.360600000000005	59.331100000000006	1.9600000000000009	2.930500000000002	0.34146008331626	2.928600000000003	47.68278326048821	15
20	1231727	61.58635	0.9619742903257255	4.752395986824311	61.2911	62.25305	1.9638000000000062	2.9258000000000024	0.3429355281207128	2.9160000000000044	47.523959868243146	15
21	1290047	64.50235	0.9565366321478621	4.7353925651295725	64.21685000000001	65.1734	1.9746999999999986	2.93119999999999	0.34089553256404653	2.9334499999999935	47.35392565129571	15
22	1348716	67.4358	0.9618444271121175	4.731635010051868	67.1481	68.10995	1.9810999999999979	2.9429500000000104	0.3385985406402898	2.95335	47.31635010051869	15
23	1407783	70.38915	0.969605533371598	4.718829448485387	70.09105000000001	71.06065000000001	1.9755499999999984	2.945149999999998	0.34054146092286625	2.9365000000000094	47.1882944848539	15
24	1466513	73.32565000000001	0.9671309191934183	4.701563377947487	73.03615	74.00330000000001	1.9686999999999983	2.935850000000002	0.3394951706811974	2.9455499999999972	47.01563377947488	15
25	1525424	76.27120000000001	0.9585928912811448	4.675025756921748	75.97200000000001	76.9306	1.9880500000000012	2.9465999999999894	0.34090134315129295	2.933399999999992	46.75025756921749	15
26	1584092	79.2046	0.9565159243020928	4.684552086810768	78.9186	79.8751	1.9652499999999975	2.921750000000003	0.34058205473153647	2.936149999999998	46.84552086810769	15
27	1642815	82.14075	0.9627857431845623	4.645735019290825	81.84035	82.80315	1.963000000000008	2.9258000000000095	0.3413144017611821	2.929850000000002	46.45735019290827	15
28	1701412	85.0706	0.9670943119717645	4.619671952171345	84.7662	85.7333	1.9701000000000022	2.93719999999999	0.3404023555842999	2.9377000000000066	46.196719521713476	15
29	1760166	88.0083	0.9491883166827029	4.613360570312857	87.70335	88.65255	1.9721499999999992	2.9213000000000022	0.34220792553555496	2.9222000000000037	46.133605703128595	15
30	1818610	90.93050000000001	0.9528515015515033	4.605139216849899	90.6247	91.57755	1.9633500000000055	2.9162000000000035	0.3442222298716063	2.9050999999999902	46.051392168499035	15
31	1876712	93.8356	0.9527651552756318	4.586837447761766	93.54085	94.49365	1.9568500000000029	2.9095999999999975	0.3435953820780637	2.91040000000001	45.86837447761768	15
32	1934920	96.74600000000001	0.9502266383824638	4.5677171643354555	96.4505	97.4007	1.960250000000002	2.910499999999999	0.3431002538941887	2.914599999999993	45.67717164335454	15
33	1993212	99.6606	0.9433136010419229	4.561255631769896	99.361	100.3043	1.9606500000000011	2.903950000000009	0.34261828896426477	2.918700000000001	45.612556317699	15
34	2051586	102.5793	0.9582208828491392	4.5336168943628365	102.26490000000001	103.22315	1.9538500000000028	2.9120499999999936	0.34370166695308374	2.9095000000000084	45.336168943628365	15
35	2109776	105.48880000000001	0.943975574445352	4.514889733999169	105.17695	106.12095000000001	1.9543999999999926	2.8983499999999935	0.34413338610045413	2.9058499999999867	45.14889733999168	15
36	2167893	108.39465	0.9501285059336108	4.5011448400490295	108.0753	109.02545	1.9471499999999935	2.8972499999999997	0.3469150578480848	2.882550000000009	45.011448400490295	15
37	2225544	111.27720000000001	0.9517724663533271	4.478817112082801	110.97255	111.92435	1.9399000000000086	2.8916500000000127	0.3461405330564214	2.888999999999996	44.78817112082802	15
38	2283324	114.1662	0.9386765092630173	4.4632198097576605	113.86425	114.80290000000001	1.9445499999999925	2.8832499999999897	0.34714989932652907	2.880600000000001	44.63219809757661	15
39	2340936	117.0468	0.939797019084869	4.4756122387138575	116.74745	117.68725	1.9470500000000044	2.8868500000000097	0.3445543189883889	2.9022999999999968	44.7561223871386	15
40	2398982	119.9491	0.9338140926137102	4.482634871413104	119.63430000000001	120.56815	1.9477000000000118	2.8815000000000026	0.34685489325540525	2.8830500000000114	44.82634871413103	15
41	2456643	122.83215000000001	0.9332374271291076	4.466227712107951	122.51580000000001	123.44905	1.9327499999999986	2.865949999999998	0.34886357689825565	2.866449999999986	44.66227712107953	15
42	2513972	125.6986	0.9393108572057914	4.450868058982692	125.38180000000001	126.3211	1.9405500000000018	2.879899999999992	0.3469451479721038	2.882300000000015	44.50868058982695	15
43	2571618	128.5809	0.9377248663651059	4.427678369803097	128.26165	129.1994	1.917100000000005	2.8548000000000116	0.3513641713954439	2.846049999999991	44.276783698030954	15
44	2628539	131.42695	0.9396532095568022	4.385911195115646	131.1165	132.05615	1.930199999999985	2.8698499999999854	0.3470354496711834	2.8815500000000043	43.85911195115649	15
45	2686170	134.3085	0.9471588744386332	4.371557240169167	133.9863	134.93345	1.9341500000000167	2.88130000000001	0.3469391295297237	2.8823500000000024	43.71557240169166	15
46	2743817	137.19085	0.9422580495152623	4.354120526212199	136.86765	137.8099	1.9312500000000057	2.873500000000007	0.34751181540172355	2.877600000000001	43.541205262121984	15
47	2801369	140.06845	0.9507816505223513	4.335843954966975	139.74115	140.6919	1.9341000000000008	2.8848999999999876	0.34582331886639134	2.8916499999999985	43.358439549669754	15
48	2859202	142.9601	0.9554471318349242	4.311924479196065	142.626	143.58145000000002	1.9361499999999978	2.891600000000011	0.3462663827282341	2.8879499999999894	43.11924479196068	15
49	2916961	145.84805	0.956883667104342	4.316191749686091	145.51760000000002	146.4745	1.9273000000000025	2.8841500000000053	0.346242404307256	2.888149999999996	43.16191749686091	15
50	2974724	148.7362	0.9590314211094753	4.292621539847133	148.40175000000002	149.3608	1.9190499999999986	2.8780999999999892	0.346356331393737	2.887200000000007	42.92621539847135	15
51	3032468	151.6234	0.9648275274649263	4.2625994714101765	151.2799	152.2447	1.9314500000000123	2.8962999999999965	0.34627837318420107	2.8878500000000145	42.62599471410175	15
52	3090225	154.51125000000002	0.9611177706175484	4.2611952509036115	154.1762	155.1373	1.914199999999994	2.8753499999999974	0.34625439310261336	2.8880499999999927	42.61195250903614	15
53	3147986	157.3993	0.9655170398527524	4.2216998910164065	157.05155000000002	158.01705	1.9270999999999958	2.8926500000000033	0.34525618008562353	2.8964	42.216998910164065	15
54	3205914	160.2957	0.9559190860305681	4.213259266833312	159.94415	160.9001	1.9156999999999869	2.871600000000001	0.3476870121516616	2.8761499999999955	42.13259266833312	15
55	3263437	163.17185	0.9627084689454176	4.194007403148234	162.8158	163.7785	1.9227999999999952	2.8855000000000075	0.3450119891666239	2.898449999999997	41.94007403148237	15
56	3321406	166.0703	0.9605124294279377	4.173346671277713	165.70125000000002	166.66175	1.9179499999999905	2.8784499999999866	0.3487662394280218	2.8672500000000127	41.73346671277716	15
57	3378751	168.93755000000002	0.9746453990401933	4.17177528408628	168.57975000000002	169.55440000000002	1.9020000000000152	2.876650000000012	0.34638032559750603	2.8870000000000005	41.71775284086284	15
58	3436491	171.82455000000002	0.973383137581707	4.124798516279014	171.4564	172.4298	1.8987999999999943	2.8721999999999923	0.34775351231047535	2.8755999999999915	41.24798516279013	15
59	3494003	174.70015	0.9772677767054179	4.118980771131696	174.32855	175.30585000000002	1.902450000000016	2.879700000000014	0.34623041634207574	2.8882499999999993	41.189807711316945	15
60	3551768	177.5884	0.9892320403311867	4.096914356432819	177.2083	178.19750000000002	1.893999999999977	2.8832499999999754	0.3464703334776972	2.8862499999999898	40.9691435643282	15
61	3609493	180.47465	0.9789209186730441	4.090652155766378	180.09155	181.07045000000002	1.8794499999999914	2.8583500000000015	0.34935718278367706	2.862400000000008	40.906521557663815	15
62	3666741	183.33705	0.9539502592546633	4.046415800896305	182.94985	183.90380000000002	1.907449999999983	2.8614000000000033	0.34898532516707553	2.86545000000001	40.46415800896306	15
63	3724050	186.20250000000001	0.9619807947610506	4.061360454064435	185.81130000000002	186.77325000000002	1.89194999999998	2.8539499999999975	0.3508279539713715	2.8504000000000076	40.613604540644374	15
64	3781058	189.05290000000002	0.9748811091778334	4.044287639991246	188.6652	189.64010000000002	1.8823999999999899	2.8573000000000093	0.34828036569438703	2.871249999999975	40.44287639991249	15
65	3838483	191.92415	0.9707678936785553	4.0618827616090485	191.5225	192.49325000000002	1.8840999999999894	2.854849999999999	0.35140121233418137	2.8457500000000095	40.61882761609051	15
66	3895398	194.7699	0.9787927809678019	4.047613658603588	194.37735	195.35615	1.8772500000000036	2.8560500000000104	0.3489487917648096	2.8657499999999914	40.476136586035864	15
67	3952713	197.63565	0.9841655618153746	4.00309063097184	197.23345	198.2176	1.8771000000000129	2.8613	0.3492290768129354	2.8634500000000003	40.03090630971843	15
68	4009982	200.4991	0.99405249432493	3.9955734047043663	200.09475	201.08880000000002	1.8608000000000118	2.854849999999999	0.3488757479023832	2.8663500000000113	39.95573404704367	15
69	4067309	203.36545	1.0070972731763497	3.9496613332733403	202.94955000000002	203.95665	1.8911000000000229	2.8982000000000028	0.343294598259497	2.912949999999995	39.496613332733446	15
70	4125568	206.2784	1.0090991619040723	3.9507348717897415	205.84775000000002	206.85685	1.8623499999999922	2.871399999999994	0.3480500495971309	2.87315000000001	39.50734871789743	15
71	4183031	209.15155000000001	1.0158324513359926	3.9136717942358956	208.71915	209.735	1.8629000000000246	2.878700000000009	0.34633833792231655	2.887349999999998	39.13671794235899	15
72	4240778	212.0389	1.0169871243710165	3.893920426003696	211.5979	212.61485000000002	1.8436999999999841	2.86069999999998	0.3480439927606853	2.873199999999997	38.93920426003696	15
73	4298242	214.9121	1.027662833950948	3.864137923105133	214.45860000000002	215.48625	1.8391500000000178	2.866800000000012	0.3476991011978243	2.8760499999999922	38.64137923105134	15
74	4355763	217.78815	1.0236403461894488	3.825415663665389	217.3254	218.34905	1.8642499999999984	2.887900000000002	0.34661444342385667	2.8850500000000068	38.25415663665393	15
75	4413464	220.6732	1.031169072803762	3.8172265162160315	220.21325000000002	221.24445	1.8444000000000074	2.875550000000004	0.34553056217822364	2.8941000000000083	38.17226516216033	15
76	4471346	223.56730000000002	1.043905037351465	3.7937874031148695	223.08885	224.13275000000002	1.8391500000000178	2.8830499999999972	0.34585321989347667	2.8914000000000044	37.9378740311487	15
77	4529174	226.45870000000002	1.036546178811975	3.7595992018527156	225.97185000000002	227.00840000000002	1.8399	2.8764500000000055	0.3469571854833134	2.882199999999983	37.59599201852717	15
78	4586818	229.3409	1.034823070652876	3.7382849120697514	228.84830000000002	229.88315	1.8404999999999916	2.8752999999999815	0.34692709327134835	2.8824500000000057	37.382849120697514	15
79	4644467	232.22335	1.057930010754522	3.7069080849306744	231.72365000000002	232.78155	1.8065499999999872	2.8644999999999925	0.3476507500564926	2.8764500000000055	37.069080849306744	15
80	4701996	235.09980000000002	1.054272575956583	3.665673481597473	234.58815	235.6424	1.814549999999997	2.868850000000009	0.34624839860115547	2.888100000000008	36.65673481597477	15
81	4759758	237.98790000000002	1.0584331617717166	3.638777448258736	237.45700000000002	238.5154	1.8153500000000236	2.873800000000017	0.3465964231249136	2.8851999999999975	36.3877744825874	15
82	4817462	240.87310000000002	1.0822864960083274	3.5999964540092932	240.33075000000002	241.41305	1.8166500000000099	2.8988999999999976	0.34435261707989023	2.9039999999999964	35.99996454009294	15
83	4875542	243.77710000000002	1.0794231657546944	3.6017593938514025	243.22965000000002	244.3091	1.8129500000000007	2.8923499999999933	0.34470872113064677	2.9009999999999816	36.01759393851404	15
84	4933562	246.6781	1.0888289225614165	3.5649105692806202	246.12205	247.2109	1.7941999999999894	2.8830499999999972	0.3455365318498273	2.8940500000000213	35.64910569280622	15
85	4991443	249.57215000000002	1.0926292263430077	3.539304101703621	249.00505	250.0977	1.7989499999999907	2.891549999999995	0.34542314335060664	2.894999999999982	35.39304101703622	15
86	5049343	252.46715	1.0947509124387989	3.502037260297115	251.8966	252.99135	1.7867999999999995	2.8815500000000043	0.3457396234895474	2.8923500000000217	35.02037260297115	15
87	5107190	255.35950000000003	1.1099370189858602	3.46801222286582	254.77815	255.8881	1.7857999999999947	2.8957499999999925	0.3440445881786316	2.9065999999999694	34.680122228658206	15
88	5165322	258.2661	1.115124823136814	3.4356277749057753	257.67395	258.78905000000003	1.765299999999968	2.880449999999996	0.3463683280800765	2.887100000000032	34.35627774905775	15
89	5223064	261.1532	1.1052904633168597	3.391787891570793	260.5544	261.6597	1.775950000000023	2.8812500000000227	0.34681880451557995	2.883350000000007	33.91787891570794	15
90	5280731	264.03655000000003	1.1056668937492184	3.410784080597395	263.4356	264.54130000000004	1.785850000000039	2.8915000000000077	0.34542314335060664	2.894999999999982	34.10784080597395	15
91	5338631	266.93155	1.123664321672963	3.4197348557775875	266.32710000000003	267.45075	1.7688499999999863	2.892499999999984	0.34356587016646056	2.9106499999999755	34.197348557775875	15
92	5396844	269.8422	1.128483176427288	3.3517052554270492	269.21965	270.34815000000003	1.749650000000031	2.878150000000005	0.34542314335059987	2.8950000000000387	33.51705255427051	15
93	5454744	272.73720000000003	1.1451864197305404	3.284336096656208	272.09775	273.24295	1.769549999999981	2.9147499999999695	0.3418744978718314	2.925049999999999	32.8433609665621	15
94	5513245	275.66225000000003	1.135675064096786	3.2486797881220824	275.0125	276.14820000000003	1.7511500000000524	2.8868000000000507	0.344625564324361	2.9017000000000053	32.486797881220824	15
95	5571279	278.56395000000003	1.1782335457307753	3.1814313732965296	277.89930000000004	279.07755000000003	1.7470500000000015	2.9252499999999486	0.3406574689150071	2.9354999999999905	31.814313732965296	15
96	5629989	281.49945	1.1827338746885303	3.1258338749558696	280.82460000000003	282.00735000000003	1.7571500000000242	2.939900000000023	0.339408749957573	2.946300000000008	31.258338749558707	15
97	5688915	284.44575000000003	1.182529147752002	3.124396231103006	283.76445	284.947	1.7361999999999966	2.9187499999999886	0.34007243542874943	2.940549999999973	31.243962311030067	15
98	5747726	287.3863	1.205787489661528	3.0450867703718956	286.68325	287.88905	1.7585500000000138	2.9643500000000245	0.3377237419790597	2.9610000000000127	30.45086770371895	15
99	5806946	290.3473	1.2105688004487194	3.0434203097176784	289.6476	290.85815	1.7370499999999538	2.947599999999966	0.33685912551371233	2.968599999999981	30.434203097176795	15
100	5866318	293.3159	1.2239598954986781	2.95417938813965	292.59520000000003	293.81915000000004	1.7456000000000245	2.9695500000000266	0.33513187439257286	2.9839000000000055	29.541793881396494	15
101	5925996	296.2998	1.2466830275593326	2.931329358804227	295.5647	296.8114	1.7132500000000164	2.9599000000000046	0.33457124694703727	2.988900000000001	29.31329358804228	15
102	5985774	299.2887	1.2445047043673694	2.87358023168931	298.5246	299.76910000000004	1.7419999999999618	2.986499999999978	0.33558173093056964	2.9798999999999864	28.735802316893118	15
103	6045372	302.2686	1.2705502782578582	2.880604113088083	301.51115	302.7817	1.7235999999999763	2.9941499999999905	0.3314990386527836	3.0166000000000395	28.806041130880836	15
104	6105704	305.28520000000003	1.269384770350391	2.8400498058153154	304.50530000000003	305.77465	1.713700000000017	2.983100000000036	0.33455445710175885	2.9890499999999633	28.40049805815316	15
105	6165485	308.27425	1.2919961483594031	2.7786250627380404	307.48835	308.78035	1.7158000000000015	3.0077999999999747	0.3273858241938104	3.0545000000000186	27.786250627380422	15
106	6226575	311.32875	1.3304536099087447	2.7649353949176287	310.4962	311.82665000000003	1.713299999999947	3.0437499999999886	0.3311422752785713	3.0198500000000195	27.649353949176295	15
107	6286972	314.34860000000003	1.3062129094148056	2.6991799572262956	313.5399	314.84610000000004	1.7114499999999566	3.0176500000000033	0.32408607726212085	3.0856	26.991799572262977	15
108	6348684	317.43420000000003	1.3610518583407627	2.579606024781917	316.55760000000004	317.91865	1.6979000000000042	3.059000000000026	0.32462262619704885	3.0804999999999723	25.79606024781917	15
109	6410294	320.5147	1.3722758284940384	2.590766967547701	319.61655	320.98885	1.7326499999999783	3.1048999999999864	0.3244856901810644	3.081799999999987	25.907669675477024	15
110	6471930	323.5965	1.3584164429368917	2.6074629097280564	322.72145	324.07985	1.6841000000000008	3.042500000000018	0.3190810465858313	3.1340000000000146	26.074629097280553	15
111	6534610	326.7305	1.431925396456616	2.3353279255470873	325.76395	327.1959	1.692200000000014	3.1240999999999985	0.32387090505724453	3.087649999999997	23.353279255470884	15
112	6596363	329.81815	1.4052734482310247	2.487024975511435	328.8881	330.29335000000003	1.6608999999999696	3.0661999999999807	0.3164707185467659	3.159850000000006	24.87024975511435	15
113	6659560	332.978	1.4861030163670426	2.1997491390431776	331.95425	333.44035	1.6698499999999967	3.1559500000000185	0.31744016252936486	3.150199999999984	21.997491390431797	15
114	6722564	336.1282	1.4660017321656924	2.278529056171056	335.1102	336.57620000000003	1.6743999999999915	3.1403999999999996	0.31903523744197393	3.1344500000000153	22.78529056171056	15
115	6785253	339.26265	1.5143448986376171	2.1300227887678034	338.2506	339.76495	1.6437999999999988	3.158149999999978	0.31693711967545274	3.155200000000036	21.300227887678027	15
116	6848357	342.41785000000004	1.572883646470867	2.0081320373341285	341.40875	342.98165	1.6107000000000085	3.183550000000025	0.3093676525182542	3.232399999999984	20.081320373341285	15
117	6913005	345.65025	1.6329241391098128	1.897925143677817	344.5923	346.22525	1.6248499999999808	3.2577499999999873	0.29971527049303154	3.336500000000001	18.979251436778174	15
118	6979735	348.98675000000003	1.7083238338069526	1.8959723734037617	347.8501	349.5584	1.615350000000035	3.3237000000000307	0.2906385328566868	3.4406999999999925	18.959723734037624	15
119	7048549	352.42745	1.8380931294601413	1.6257360670334045	351.1738	353.01185000000004	1.6087999999999738	3.446899999999971	0.2886211126343908	3.4647499999999813	16.257360670334045	15
120	7117844	355.8922	1.6842952659402974	2.0840243316304985	354.6207	356.30495	5.0212999999999965	6.705600000000004	0.16396668197022257	6.09880000000004	20.840243316304985	15
121	7239820	361.99100000000004	1.256693709874619	3.327160726578704	361.3263	362.58295000000004	4.997849999999971	6.254549999999995	0.16187123143539306	6.177750000000003	33.27160726578704	15
122	7363375	368.16875000000005	1.22376855609091	3.3173962822469996	367.58085	368.8046	4.883199999999988	6.1069499999999834	0.16232712161548	6.160399999999982	33.17396282246999	15
123	7486583	374.32915	1.2498148372943514	3.198115129332873	373.68780000000004	374.93760000000003	4.830599999999947	6.080399999999997	0.16304835198878226	6.1331500000000005	31.981151293328725	15
124	7609246	380.4623	1.2867349858510775	3.058941316450582	379.76815	381.05490000000003	4.874899999999968	6.161600000000021	0.16377870221756397	6.105799999999987	30.589413164505828	15
125	7731362	386.5681	1.266825085091917	3.1224852283793005	385.9298	387.19660000000005	4.810599999999965	6.077449999999999	0.16236533824759078	6.158950000000004	31.224852283793	15
126	7854541	392.72705	1.3255238041755744	2.883752212016997	392.0072	393.33275000000003	4.83299999999997	6.158500000000004	0.1627524697687291	6.144299999999987	28.83752212016998	15
127	7977427	398.87135	1.3366056003285574	2.844814759241981	398.16575	399.50235000000004	4.743250000000046	6.079850000000022	0.16298988647754362	6.135350000000017	28.4481475924198	15
128	8100134	405.0067	1.3947859714925754	2.543227421850432	404.2456	405.6404	4.82344999999998	6.218249999999955	0.16223626467224303	6.163849999999968	25.432274218504325	15
129	8223411	411.17055	1.3942343229819556	2.5136215226536116	410.46385000000004	411.85810000000004	7.671300000000031	9.06555000000003	0.11198459092028937	8.9298	25.136215226536137	15
130	8402007	420.10035	1.2639695301963016	3.1016220373042422	419.52935	420.79330000000004	4.840499999999963	6.104449999999986	0.1580777742649378	6.326000000000022	31.016220373042433	15
131	8528527	426.42635	1.4867200456604361	2.1609887599219277	425.6338	427.12055000000004	4.811200000000042	6.297900000000027	0.15836566632354082	6.3145000000000095	21.6098875992193	15
132	8654817	432.74085	1.538781418580469	1.9895075369382909	431.93175	433.47055	7.727649999999983	9.266449999999963	0.10717424388570934	9.330600000000004	19.89507536938292	15
133	8841429	442.07145	1.601548354777042	1.876952777161467	441.19815	442.79970000000003	4.623449999999991	6.225000000000023	0.16074456884288046	6.22104999999999	18.769527771614662	15
134	8965850	448.2925	1.7351147974085994	1.2128781340656971	447.42315	449.15825	7.266999999999996	9.002099999999984	0.1141845793725559	8.757749999999987	12.128781340656968	15
135	9141005	457.05025	1.3905292499130593	2.414471255886461	456.42530000000005	457.8158	7.596450000000004	8.987000000000023	0.11170438551417522	8.952200000000005	24.144712558864626	15
136	9320049	466.00245	1.4286571797613055	2.127375474855228	465.4123	466.84095	7.606100000000026	9.034800000000018	0.10903757980187859	9.171150000000011	21.273754748552278	15
137	9503472	475.1736	1.6424061003163457	1.361076663831069	474.44705000000005	476.08945	7.386200000000031	9.028599999999983	0.1106133510314694	9.040500000000009	13.610766638310693	15
138	9684282	484.21410000000003	1.5536858200038783	1.512897867870313	483.4757	485.02935	7.357000000000028	8.91070000000002	0.11243661385893736	8.893899999999974	15.128978678703128	15
139	9862160	493.108	1.5858338277028874	1.3600803864304858	492.38635000000005	493.97220000000004	7.262699999999995	8.848549999999989	0.11576351828484752	8.638300000000015	13.600803864304858	15
140	10034926	501.7463	1.5702876560593957	1.247072796835777	501.23495	502.8052	7.387550000000033	8.957850000000008	0.11162707626361872	8.958399999999983	12.470727968357767	15
141	10214094	510.7047	1.5761127916625701	1.067728381931989	510.19280000000003	511.76890000000003	16.334949999999935	17.911049999999932	0.05597145455817522	17.866250000000036	10.67728381931989	15
142	10571419	528.57095	1.6415241383302959	1.0163665621997922	528.1038	529.74535	4.308499999999981	5.9500000000000455	0.16905456236000127	5.9152500000000146	10.16366562199792	15
143	10689724	534.4862	1.7404114676292055	1.02972892198102	534.0538	535.7942	6.9454999999999245	8.685899999999947	0.11462434735762211	8.724150000000009	10.168311307496738	15
144	10864207	543.2103500000001	1.5197191066871398	1.033721624991756	542.7397	544.2594	7.096300000000042	8.6160000000001	0.11633791510822365	8.595649999999978	10.337216249917565	15
145	11036120	551.806	1.7393988153767772	1.0408474055654953	551.3557500000001	553.09515	7.1416000000000395	8.880999999999972	0.11273321684234269	8.870499999999993	10.153759082588802	15
146	11213530	560.6765	1.7120673972379417	1.0083157455056035	560.23675	561.9488	13.155500000000075	14.867600000000039	0.06738317442134689	14.840500000000022	10.083157455056039	15
147	11510340	575.517	1.7559426166720689	1.0044056087550643	575.1043000000001	576.8602500000001	4.38454999999999	6.1404999999999745	0.1621152801757328	6.168450000000006	10.044056087550647	15
148	11633709	581.6854500000001	1.6750314186142758	1.032434548132077	581.2448	582.91985	4.13695000000007	5.811950000000024	0.17370761534185664	5.756799999999998	10.324345481320773	15
149	11748845	587.4422500000001	1.4963073025219142	1.1000355591717046	587.0567500000001	588.55305	4.273149999999987	5.7694499999998925	0.17266385800124268	5.791600000000017	11.000355591717042	15
150	11864677	593.2338500000001	1.513004567674175	1.0855390881161568	592.8262	594.3392	4.164300000000026	5.677300000000059	0.17745756545966093	5.635149999999953	10.781927051817213	15
151	11977380	598.869	1.4992204295676201	1.1877326995573547	598.5035	600.00275					11.249802570166326	15
0	60101	3.00505	1.5044744600718711	1.5179876324062214	2.6479	4.1524	1.58915	3.0936000000000003	0.3288770493151136	3.04065	15.179876324062224	16
1	120914	6.0457	0.9776288584600705	4.50428178275704	5.7415	6.71915	1.8287000000000004	2.8063000000000002	0.358179017873133	2.7919	45.04281782757041	16
2	176752	8.8376	0.9602512197456731	4.744680464239607	8.54785	9.5081	1.8611500000000003	2.8214000000000006	0.35438372669927004	2.8217999999999996	47.44680464239612	16
3	233188	11.6594	0.9776076051641853	4.770075979129501	11.369250000000001	12.34685	1.8786000000000005	2.8561999999999994	0.34993788602523035	2.8576500000000014	47.700759791295	16
4	290341	14.517050000000001	0.9759569305465091	4.7563660182809855	14.22545	15.201400000000001	1.8948	2.870750000000001	0.349748181309457	2.8592000000000013	47.56366018280987	16
5	347525	17.376250000000002	0.9783953372133926	4.748259721792955	17.0962	18.0746	1.8848999999999982	2.863299999999999	0.34858995363753653	2.868699999999997	47.48259721792953	16
6	404899	20.24495	0.9707405384208658	4.728233039755082	19.95945	20.9302	1.8956499999999998	2.8663500000000006	0.34823185276757235	2.8716500000000025	47.28233039755083	16
7	462332	23.116600000000002	0.9708003563576874	4.715899177904149	22.8258	23.7966	1.8854000000000006	2.856200000000001	0.3495647918341667	2.860699999999998	47.15899177904149	16
8	519546	25.9773	0.9817801231312333	4.70227594801117	25.682000000000002	26.663800000000002	1.8915500000000023	2.8733000000000004	0.3497359493582344	2.859300000000001	47.022759480111745	16
9	576732	28.8366	0.9562341605166672	4.693158710901557	28.55535	29.51155	1.9195000000000029	2.87575	0.3479471120389698	2.8740000000000023	46.93158710901557	16
10	634212	31.710600000000003	0.9616714150048036	4.693173529850256	31.4311	32.39275	1.9117499999999978	2.8734	0.34624839860115675	2.888099999999998	46.9317352985026	16
11	691974	34.5987	0.9686581565517932	4.66684810695768	34.30445	35.27315	1.9101	2.8787499999999966	0.3469812630117976	2.881999999999998	46.66848106957683	16
12	749614	37.4807	0.9650710905881541	4.646476206572956	37.1832	38.1483	1.9098499999999987	2.874900000000004	0.34835922803595026	2.870600000000003	46.464762065729545	16
13	807026	40.3513	0.964733040591859	4.643213059552508	40.0581	41.022850000000005	1.9014999999999986	2.866199999999999	0.348080336941766	2.8729000000000013	46.43213059552512	16
14	864484	43.2242	0.9596189522605856	4.621809858610149	42.9243	43.88395	1.913649999999997	2.8732499999999987	0.3482439797322005	2.871549999999999	46.21809858610149	16
15	921915	46.09575	0.9624299377948745	4.61850479683887	45.7976	46.76005	1.9003999999999976	2.8628500000000017	0.3491437250144019	2.864150000000002	46.18504796838872	16
16	979198	48.959900000000005	0.9458316693214293	4.585219247441195	48.6604	49.60625	1.9042999999999992	2.8500999999999976	0.3506618742877186	2.8517499999999956	45.852192474411964	16
17	1036233	51.81165	0.9545506194697461	4.58277942473606	51.5105	52.465050000000005	1.9074499999999972	2.862000000000002	0.3491498201878425	2.8641000000000005	45.82779424736064	16
18	1093515	54.67575	0.9554122113651131	4.557637391727965	54.372550000000004	55.32795	1.9111000000000047	2.866500000000002	0.34918029924751653	2.8638499999999993	45.57637391727964	16
19	1150792	57.5396	0.9484000900460989	4.543361934611852	57.239000000000004	58.187400000000004	1.8909999999999982	2.8393999999999977	0.35150002636250144	2.8449500000000043	45.433619346118505	16
20	1207691	60.384550000000004	0.9477005694078049	4.51977294861144	60.078450000000004	61.02615	1.8852000000000046	2.832900000000002	0.3528643765768625	2.8339500000000015	45.197729486114426	16
21	1264370	63.218500000000006	0.9334482649565675	4.504442454070642	62.911350000000006	63.844800000000006	1.9047000000000054	2.838150000000006	0.35275235021253293	2.834850000000003	45.0444245407064	16
22	1321067	66.05335000000001	0.9396477257658262	4.506221832794651	65.7495	66.68915	1.8917000000000002	2.8313499999999863	0.35297647411800004	2.83305	45.06221832794654	16
23	1377728	68.88640000000001	0.9371352641959558	4.528447115091176	68.5808	69.51795	1.8838500000000096	2.8209500000000105	0.35620146755004617	2.8074000000000012	45.284471150911756	16
24	1433876	71.69380000000001	0.9284969467417338	4.516967314113806	71.40180000000001	72.33030000000001	1.8969000000000023	2.825400000000002	0.3517287467904761	2.8430999999999926	45.1696731411381	16
25	1490738	74.5369	0.9521602582178079	4.473326728238995	74.22720000000001	75.17935	1.8952500000000043	2.8473999999999933	0.3508033396477934	2.8506	44.733267282389974	16
26	1547750	77.3875	0.9491200086256141	4.4492845945723545	77.0746	78.0237	1.9053499999999985	2.8545000000000016	0.35030564167235834	2.8546500000000066	44.49284594572355	16
27	1604843	80.24215000000001	0.9405450506146182	4.441122392475371	79.9291	80.8696	1.9041500000000013	2.844700000000003	0.35370059244849333	2.8272499999999923	44.41122392475373	16
28	1661388	83.0694	0.9320275584699005	4.426553500778752	82.77375	83.70580000000001	1.8921999999999883	2.824249999999992	0.35383826053111145	2.8261499999999984	44.265535007787506	16
29	1717911	85.89555	0.9385147054869333	4.400034004014998	85.59805	86.53655	1.8897499999999923	2.8282999999999987	0.3504898095087886	2.8531499999999994	44.00034004015	16
30	1774974	88.7487	0.9464140070185065	4.375255823989711	88.42635	89.37275000000001	1.8969999999999914	2.8434500000000043	0.35460364177939996	2.820050000000009	43.75255823989714	16
31	1831375	91.56875000000001	0.9487536844436661	4.382692134951554	91.2698	92.21855000000001	1.8907999999999987	2.8395500000000027	0.3507479700461233	2.8510500000000008	43.82692134951555	16
32	1888396	94.41980000000001	0.9366913802338881	4.35748995472585	94.1093	95.046	1.8961499999999916	2.8328499999999934	0.35071721670816886	2.851299999999995	43.57489954725853	16
33	1945422	97.2711	0.9222748180825263	4.352990943724983	96.94215	97.86445	1.8996999999999957	2.821950000000001	0.3571556127004544	2.799899999999994	43.52990943724986	16
34	2001420	100.071	0.9269564850118827	4.322509559300947	99.7641	100.69105	1.8940500000000071	2.821000000000012	0.35386956367882744	2.8259000000000043	43.225095593009485	16
35	2057938	102.8969	0.9390029846948106	4.307712474991156	102.58510000000001	103.5241	1.8903999999999996	2.8293999999999926	0.35331319448124665	2.83035000000001	43.077124749911604	16
36	2114545	105.72725000000001	0.9333966670212802	4.2898904614870474	105.4145	106.34790000000001	1.891849999999991	2.825249999999997	0.35389461018508717	2.8256999999999977	42.89890461487049	16
37	2171059	108.55295000000001	0.9360145013295348	4.271510440360615	108.23975	109.17580000000001	1.8909999999999911	2.826999999999998	0.3533256779436455	2.8302499999999924	42.715104403606176	16
38	2227664	111.3832	0.9411018803420245	4.2594556989996875	111.06675	112.00785	1.8652000000000015	2.8063000000000073	0.3563156957063959	2.8064999999999998	42.594556989996875	16
39	2283794	114.1897	0.9297086434787606	4.235943763661112	113.87310000000001	114.8028	1.8854500000000058	2.8152000000000044	0.35570732401380106	2.811300000000003	42.35943763661113	16
40	2340020	117.001	0.9136166132502258	4.276648731087427	116.68830000000001	117.6019	1.8783500000000117	2.7920000000000016	0.3580123156236576	2.793199999999999	42.766487310874304	16
41	2395884	119.7942	0.9146978058763547	4.270285977759563	119.4803	120.39495000000001	1.8785500000000042	2.7932500000000005	0.3556503956610647	2.8117500000000035	42.70285977759565	16
42	2452119	122.60595	0.9174412631548476	4.235124758580824	122.27350000000001	123.19095	1.8905500000000046	2.8079999999999927	0.3573725966692881	2.7981999999999942	42.35124758580826	16
43	2508083	125.40415	0.9233659106943058	4.210975194159957	125.08155000000001	126.0049	1.8793500000000023	2.8027000000000015	0.3547608911593591	2.818799999999996	42.109751941599555	16
44	2564459	128.22295	0.9348753892548849	4.181703909104627	127.88425000000001	128.81910000000002	1.8856499999999983	2.8205500000000114	0.3532757493861809	2.83065000000002	41.81703909104631	16
45	2621072	131.05360000000002	0.9323921611286001	4.167336711366708	130.7048	131.6372	1.8898499999999956	2.822249999999997	0.3554165481944865	2.8135999999999797	41.67336711366707	16
46	2677344	133.8672	0.9492778573626187	4.155657944423744	133.52700000000002	134.4763	1.8664000000000271	2.815650000000005	0.3544528134692043	2.8212500000000205	41.556579444237485	16
47	2733769	136.68845000000002	0.93628307200633	4.129448058888478	136.3427	137.27895	1.8961500000000058	2.8324499999999944	0.3534817956875247	2.8289999999999793	41.294480588884824	16
48	2790349	139.51745	0.9300650885450887	4.1231682553849325	139.17515	140.1052	1.8942499999999995	2.8243499999999813	0.35331319448124665	2.83035000000001	41.23168255384934	16
49	2846956	142.3478	0.9358630859455793	4.105740075568704	141.99945	142.9353	1.8561499999999853	2.7920000000000016	0.35618878005342774	2.8075000000000045	41.05740075568702	16
50	2903106	145.1553	0.9285818216067739	4.064341377275689	144.79145	145.72005000000001	1.878450000000015	2.8070000000000164	0.3570026061190258	2.801099999999991	40.6434137727569	16
51	2959128	147.9564	0.9371817438197555	4.056130825486328	147.5985	148.53570000000002	1.8798000000000172	2.8170000000000073	0.35381948130064	2.8263000000000034	40.56130825486326	16
52	3015654	150.7827	0.9498294855807675	4.026548191703029	150.41545000000002	151.36530000000002	1.8632499999999936	2.8130499999999756	0.35457849481428755	2.8202500000000157	40.265481917030314	16
53	3072059	153.60295000000002	0.9486745557560818	4.012144694874472	153.2285	154.1772	1.8853000000000009	2.8339500000000157	0.3527710163332983	2.834699999999998	40.12144694874473	16
54	3128753	156.43765000000002	0.9363619050627109	4.002952490583297	156.0625	156.99885	1.8775500000000136	2.8139500000000055	0.35477977045748965	2.818649999999991	40.02952490583297	16
55	3185126	159.2563	0.9372561008225894	3.977629727893671	158.87640000000002	159.8137	1.8599000000000103	2.797149999999988	0.35778175313059196	2.7949999999999875	39.77629727893672	16
56	3241026	162.0513	0.9382280564758462	3.981217833146303	161.67355	162.61180000000002	1.8560500000000104	2.7942500000000052	0.3576729795947563	2.7958500000000015	39.81217833146304	16
57	3296943	164.84715	0.9271478158880957	3.9593286771814817	164.46785	165.395	1.8502500000000168	2.7774	0.35936966560652384	2.782650000000018	39.593286771814846	16
58	3352596	167.62980000000002	0.941627469055308	3.9504876998616183	167.24525	168.18685000000002	1.8847499999999968	2.8264000000000067	0.3538132220001073	2.826349999999991	39.50487699861617	16
59	3409123	170.45615	0.944615186328441	3.9268302474924255	170.07165	171.01625	1.8639499999999884	2.808599999999984	0.35442140705298775	2.821499999999986	39.26830247492427	16
60	3465553	173.27765	0.9517108569504693	3.8906267860125183	172.8802	173.83195	1.8597999999999786	2.8114999999999952	0.3549434752515656	2.8173500000000047	38.906267860125176	16
61	3521900	176.095	0.9736307672122261	3.8651633821402456	175.6917	176.66535000000002	1.853049999999996	2.8266500000000008	0.35282702655023407	2.8342499999999973	38.651633821402434	16
62	3578585	178.92925	0.979647296941653	3.8623380090245902	178.5184	179.49805	1.8739499999999794	2.8536	0.34952813701502744	2.8610000000000184	38.6233800902459	16
63	3635805	181.79025000000001	0.9825956279373729	3.8176837320480246	181.372	182.3546	1.8374999999999773	2.8200999999999965	0.35228633833580114	2.8385999999999854	38.17683732048023	16
64	3692577	184.62885	0.9785037618485513	3.8114883817050256	184.19205	185.17055000000002	1.8241999999999905	2.8027000000000157	0.3561760934606059	2.807600000000008	38.11488381705025	16
65	3748729	187.43645	1.0011115965794073	3.791500868141938	186.9948	187.9959	1.8258500000000026	2.8269500000000107	0.3528208023145028	2.834300000000013	37.91500868141941	16
66	3805415	190.27075000000002	0.9919824211082422	3.751408130260856	189.82170000000002	190.8137	1.8300000000000125	2.821949999999987	0.35266526776110657	2.8355499999999836	37.514081302608574	16
67	3862126	193.1063	0.9955674975998701	3.7323804566847656	192.64365	193.63920000000002	1.8240999999999872	2.8196499999999958	0.3519391849088486	2.841399999999993	37.32380456684767	16
68	3918954	195.9477	1.0065967880296987	3.7123398843791335	195.4633	196.4699	1.823500000000024	2.830100000000016	0.3529391003582302	2.8333500000000242	37.12339884379138	16
69	3975621	198.78105000000002	1.0151241924670293	3.7011025095453647	198.29345	199.30855	1.7884500000000116	2.8035999999999888	0.35346930119119374	2.8290999999999826	37.01102509545363	16
70	4032203	201.61015	1.0339275510708803	3.6627326800056252	201.097	202.13095	1.7972000000000037	2.831099999999992	0.35252229703528654	2.8367000000000075	36.627326800056245	16
71	4088937	204.44685	1.0439872640876566	3.6534651981646533	203.92815000000002	204.9721	1.7888499999999965	2.8328500000000076	0.35254093881652154	2.836549999999988	36.534651981646554	16
72	4145668	207.2834	1.034816252171225	3.6148911057349267	206.76095	207.7958	1.7819500000000232	2.816750000000013	0.35455335141555144	2.8204500000000223	36.148911057349295	16
73	4202077	210.10385000000002	1.0489853224831867	3.6215802323342956	209.57775	210.62675000000002	1.7983499999999992	2.8473499999999774	0.3521684773995912	2.8395499999999743	36.21580232334297	16
74	4258868	212.9434	1.0376684956409037	3.6722302614631843	212.42505	213.4627	1.7845000000000084	2.822150000000022	0.3507356680637615	2.8511500000000183	36.722302614631865	16
75	4315891	215.79455000000002	1.0552205878700596	3.6305880603927747	215.24720000000002	216.3024	1.7735500000000002	2.828749999999985	0.35290796160361504	2.83359999999999	36.30588060392776	16
76	4372563	218.62815	1.0682995705809444	3.5968269442355663	218.07595	219.14425	1.753150000000005	2.8214499999999987	0.34960145434205026	2.8603999999999985	35.968269442355655	16
77	4429771	221.48855	1.0941037172491197	3.537663102391541	220.89745000000002	221.99155000000002	1.7786000000000115	2.872700000000009	0.3472282504904589	2.8799500000000084	35.37663102391542	16
78	4487370	224.3685	1.0972723846504466	3.542274718239913	223.7701	224.8674	1.7700499999999977	2.8673	0.3460267478676103	2.889949999999999	35.42274718239915	16
79	4545169	227.25845	1.1151319025469013	3.475176974995776	226.6374	227.75255	1.749449999999996	2.864599999999996	0.34690904044959453	2.8825999999999965	34.75176974995775	16
80	4602821	230.14105	1.1287754099622835	3.463024260267556	229.50205	230.63080000000002	1.7489499999999794	2.877749999999992	0.34532771600248535	2.8958000000000084	34.630242602675565	16
81	4660737	233.03685000000002	1.143726841983758	3.4386177790122936	232.37975	233.5235	1.751100000000008	2.8948500000000195	0.34434075961571575	2.9040999999999997	34.38617779012295	16
82	4718819	235.94095000000002	1.1427060222812928	3.4010154315438683	235.27460000000002	236.4173	1.7280000000000086	2.8706999999999994	0.34670457303331875	2.8842999999999965	34.0101543154387	16
83	4776505	238.82525	1.1764303718988784	3.3591418819425307	238.14530000000002	239.32175	1.7249499999999784	2.9013499999999794	0.3409478349812487	2.9329999999999927	33.5914188194253	16
84	4835165	241.75825	1.1842502960422077	3.2975692888748647	241.04670000000002	242.23095	1.7311499999999853	2.9154000000000053	0.3429943405933792	2.9155000000000086	32.975692888748654	16
85	4893475	244.67375	1.2005769578961656	3.3098517671179692	243.96205	245.16265	1.7229500000000257	2.9235000000000184	0.33974892554402186	2.9433500000000095	33.098517671179685	16
86	4952342	247.61710000000002	1.213419235284999	3.2451640049827226	246.88555000000002	248.09900000000002	1.7254500000000235	2.938850000000002	0.3388337342865852	2.9513000000000034	32.45164004982725	16
87	5011368	250.56840000000003	1.2106916777447332	3.2515940184261467	249.82440000000003	251.0351	1.7301999999999964	2.9408499999999833	0.33642847530615066	2.9723999999999933	32.515940184261474	16
88	5070816	253.54080000000002	1.2485611101889518	3.171789382475545	252.76530000000002	254.01385000000002	1.7113999999999976	2.959949999999992	0.33592555889615033	2.9768499999999847	31.71789382475546	16
89	5130353	256.51765	1.238866606173385	3.134238364397177	255.7252	256.96410000000003	1.7055500000000166	2.9444000000000017	0.3338953905741312	2.994950000000017	31.342383643971786	16
90	5190252	259.5126	1.2857814946578816	3.055136527847754	258.66965	259.9554	1.712350000000015	2.9981500000000096	0.33358908496513895	2.997700000000009	30.55136527847754	16
91	5250206	262.51030000000003	1.2859112386327238	3.0245648886671432	261.6678	262.9537	1.7052999999999656	2.9912499999999795	0.3316584581198276	3.0151500000000055	30.24564888667145	16
92	5310509	265.52545000000003	1.310274475487601	3.0469855111262376	264.65905000000004	265.96930000000003	1.7027499999999804	3.013050000000021	0.327096689781503	3.057199999999966	30.469855111262383	16
93	5371653	268.58265	1.3421330737370534	2.914199856678035	267.6721	269.0142	1.6961999999999762	3.03834999999998	0.32770231521685483	3.05155000000002	29.141998566780373	16
94	5432684	271.6342	1.3628892644873356	2.8923125647931087	270.71045000000004	272.0733	1.688350000000014	3.0512500000000387	0.32371364291147864	3.089150000000018	28.92312564793111	16
95	5494467	274.72335000000004	1.3930285462838599	2.823618373751195	273.76165000000003	275.1547	1.6966500000000337	3.089650000000006	0.32256503717562207	3.100149999999985	28.23618373751196	16
96	5556470	277.8235	1.3989645066127647	2.8274263253960186	276.85135	278.25030000000004	1.695250000000044	3.0942000000000007	0.31859816806053204	3.138750000000016	28.274263253960193	16
97	5619245	280.96225000000004	1.4413713874495588	2.6985846601372963	279.94550000000004	281.38685000000004	1.6657999999999902	3.10714999999999	0.316841721717919	3.1561499999999683	26.985846601372977	16
98	5682368	284.1184	1.4782210003868212	2.6060119268816635	283.05265	284.53085	1.6745500000000106	3.152749999999969	0.3148664179221965	3.1759500000000003	26.060119268816628	16
99	5745887	287.29435	1.5167002772734968	2.5516284326935015	286.2054	287.72215	1.6747500000000173	3.1914500000000317	0.31437643434248086	3.1809000000000083	25.516284326935004	16
100	5809505	290.47525	1.5451206288699992	2.494596388677504	289.39685000000003	290.942	1.667449999999974	3.2125499999999647	0.30272757545485013	3.303299999999979	24.945963886775047	16
101	5875571	293.77855	1.6258091404465493	2.3839411628273623	292.6094	294.23525	1.6546000000000163	3.280400000000043	0.3042704355631254	3.286550000000034	23.83941162827362	16
[truncated: 2,973 more rows]
