# Supplementary material for: Modeling Effects of Variable preBötzinger Complex Network Topology and Cellular Properties on Opioid-Induced Respiratory Depression and Recovery
Source: eNeuro. 2024 Mar 1;11(3):ENEURO.0284-23.2023. doi: 10.1523/ENEURO.0284-23.2023 (PMC10921262; doi:10.1523/ENEURO.0284-23.2023)
Supplement: Code files — Download Code files, ZIP file. [file eneuro-11-ENEURO.0284-23.2023-s001.zip › prebot-opioid-model-main/simulations/damgo_ramp_sim/burst_stats/damgo_ramp_pcon_0.16_burst_stats_copy.csv]

	Peak Samples	Peak Times	Burst Width	Burst Amp	Onset Times	Offset Times	PBI	IBI	Frequency	Period	Peaks
0	61668	3.0834	1.5617545315163712	1.254224496304852	2.68295	4.2447	1.5537	3.11545	0.3271716015049894	3.0564999999999993	12.542244963048516
1	122798	6.1399	0.9446663059175779	4.2552644329421625	5.7984	6.74305	1.84605	2.7907	0.36161134013162644	2.7654000000000005	42.55264432942161
2	178106	8.9053	0.9401348073253453	4.63029216255422	8.5891	9.529250000000001	1.8861499999999989	2.82625	0.35392592330425243	2.82545	46.302921625542204
3	234615	11.73075	0.9334174440039191	4.669634458860543	11.4154	12.3488	1.8939500000000002	2.827350000000001	0.3536255459094365	2.8278499999999998	46.69634458860542
4	291172	14.5586	0.9375030962394812	4.639810462648924	14.242700000000001	15.180200000000001	1.9132000000000016	2.8507000000000016	0.3504713840114956	2.853299999999999	46.39810462648923
5	348238	17.4119	0.9408279177439225	4.632693587559309	17.093400000000003	18.03425	1.9198500000000003	2.8606499999999997	0.35169163677287724	2.8434000000000026	46.326935875593136
6	405106	20.255300000000002	0.9401560960280331	4.624425726363533	19.9541	20.89425	1.9398499999999999	2.880049999999997	0.34726442449603273	2.879649999999998	46.244257263635326
7	462699	23.13495	0.9362529899503832	4.6111492101252765	22.83415	23.770400000000002	1.9236000000000004	2.8598500000000016	0.34857172734719466	2.868850000000002	46.11149210125277
8	520076	26.003800000000002	0.9343537108285528	4.605367326503135	25.69395	26.62835	1.9302499999999974	2.8645999999999994	0.3490218662199187	2.86515	46.053673265031364
9	577379	28.86895	0.9219063286196674	4.595687287688534	28.558600000000002	29.480500000000003	1.9511000000000003	2.873000000000001	0.3491132523390588	2.8644	45.95687287688532
10	634667	31.73335	0.9337041583726823	4.597191813764603	31.43155	32.36525	1.9498499999999979	2.8835499999999996	0.3452025475948012	2.8968500000000006	45.971918137646064
11	692604	34.6302	0.9397529632224353	4.577376754642515	34.3151	35.254850000000005	1.9645999999999972	2.904350000000001	0.34522042324023855	2.8967000000000027	45.773767546425155
12	750538	37.526900000000005	0.9275058361503529	4.577195174365507	37.21945	38.146950000000004	1.9508999999999972	2.878399999999999	0.3457635323202469	2.892149999999994	45.77195174365505
13	808381	40.41905	0.9323887971045158	4.5440257279843905	40.0979	41.03025	1.9622000000000028	2.894600000000004	0.3456261016831987	2.8933000000000035	45.4402572798439
14	866247	43.31235	0.928297890406457	4.533472501708829	42.992450000000005	43.920750000000005	1.9683499999999938	2.896649999999994	0.3452323413657392	2.8965999999999994	45.33472501708829
15	924179	46.20895	0.9267179471420649	4.536332937539342	45.88915	46.815850000000005	1.968199999999996	2.8949	0.3451370193967008	2.8973999999999975	45.36332937539342
16	982127	49.10635	0.9150093993811926	4.512513953179777	48.78405	49.69905	1.9750999999999976	2.890100000000004	0.34677671047612385	2.8837000000000046	45.12513953179779
17	1039801	51.990050000000004	0.9126976043934177	4.515825051587633	51.674150000000004	52.586850000000005	1.984499999999997	2.897199999999998	0.3448038066340255	2.900199999999998	45.15825051587635
18	1097805	54.89025	0.9221009355649702	4.511420642697949	54.5713	55.4934	1.9790500000000009	2.9011500000000012	0.3448216410061895	2.9000500000000002	45.11420642697949
19	1155806	57.7903	0.9243860152079492	4.495633123719358	57.47245	58.39685	1.9774999999999991	2.9018999999999977	0.3440031648291162	2.906950000000002	44.95633123719361
20	1213945	60.697250000000004	0.9185939613262658	4.466542886845076	60.3744	61.293000000000006	1.9795999999999978	2.8982000000000028	0.3454291093110415	2.8949500000000015	44.665428868450775
21	1271844	63.592200000000005	0.9031538414479933	4.450918977158672	63.27255	64.1757	1.9682999999999993	2.871450000000003	0.3468909895065474	2.8827500000000015	44.50918977158676
22	1329499	66.47495	0.9088284155786038	4.428027168978147	66.144	67.05285	1.9783999999999935	2.887199999999993	0.34730060603955726	2.8793500000000023	44.28027168978148
23	1387086	69.35430000000001	0.9120060038591968	4.425515389891501	69.03125	69.94325	1.9765000000000015	2.8885000000000076	0.34625439310261336	2.8880499999999927	44.25515389891499
24	1444847	72.24235	0.9188153567911476	4.405422331648175	71.9197	72.83855	1.9601999999999862	2.8789999999999907	0.3476326218452344	2.8765999999999963	44.05422331648173
25	1502379	75.11895	0.8986902614657185	4.38788987080968	74.79875	75.69745	1.9741500000000087	2.872850000000014	0.3495037047392689	2.861200000000011	43.87889870809681
26	1559603	77.98015000000001	0.8997931958953618	4.420365434088907	77.6716	78.5714	1.9676999999999936	2.8674999999999926	0.3469270932713501	2.8824499999999915	44.20365434088906
27	1617252	80.8626	0.9010255978076719	4.42026623506549	80.5391	81.4401	1.9723000000000042	2.873350000000002	0.34792290028529654	2.874200000000002	44.20266235065492
28	1674736	83.7368	0.897186799219437	4.413117962118221	83.4124	84.3096	1.969149999999999	2.866349999999997	0.34833495889647453	2.8708000000000027	44.13117962118223
29	1732152	86.6076	0.9130121678678202	4.382072006451985	86.27875	87.1918	1.980550000000008	2.8935500000000047	0.34444157409799364	2.90325	43.82072006451985
30	1790217	89.51085	0.9030505857236684	4.358728777980744	89.17235000000001	90.0754	1.9765000000000015	2.8795499999999947	0.3481772918770234	2.872100000000003	43.58728777980746
31	1847659	92.38295000000001	0.9126616624768009	4.348666438401509	92.0519	92.96455	1.9861000000000075	2.898750000000007	0.3444831031037925	2.9029000000000025	43.48666438401509
32	1905717	95.28585000000001	0.925323019111564	4.328980508936638	94.95060000000001	95.87595	2.0101999999999975	2.9354999999999905	0.3406806799986375	2.935299999999998	43.28980508936637
33	1964423	98.22115000000001	0.9197125004203293	4.324560694051314	97.8861	98.8058	1.9890999999999934	2.9087999999999994	0.34445937101718915	2.903099999999995	43.245606940513156
34	2022485	101.12425	0.8911825811793329	4.289210768602288	100.79495	101.68610000000001	2.0040499999999923	2.8952500000000043	0.34500008625002154	2.89855	42.89210768602288
35	2080456	104.0228	0.908562275913055	4.279991149991709	103.6902	104.59875000000001	2.0189999999999912	2.927599999999998	0.34098852573610955	2.9326499999999953	42.7999114999171
36	2139109	106.95545	0.9044671251441353	4.271631691407016	106.61775	107.52220000000001	1.9887999999999977	2.893250000000009	0.3434891629169086	2.9113000000000113	42.71631691407018
37	2197335	109.86675000000001	0.9062831941784593	4.243615762517223	109.51105000000001	110.41730000000001	1.9943499999999972	2.900649999999999	0.34660242968303256	2.885149999999996	42.436157625172214
38	2255038	112.7519	0.9194279659223743	4.215938679678388	112.41170000000001	113.3311	1.9872000000000014	2.906649999999999	0.3430708269722283	2.914850000000001	42.159386796783906
39	2313335	115.66675000000001	0.9208365997015033	4.196214722459331	115.31830000000001	116.23915000000001	2.0193999999999903	2.940249999999992	0.34000306002754105	2.9411499999999933	41.96214722459334
40	2372158	118.6079	0.8981899856818375	4.2099074034028945	118.2586	119.1568	1.9999499999999983	2.898150000000001	0.3440090818397597	2.9069000000000074	42.09907403402897
41	2430296	121.51480000000001	0.9208767930082977	4.183975428160188	121.1567	122.0776	2.008800000000008	2.9296500000000094	0.3415708844978054	2.92765	41.83975428160193
42	2488849	124.44245000000001	0.9068362353017787	4.162034575352287	124.08635000000001	124.9932	2.003600000000006	2.9104499999999973	0.3434419754782434	2.911699999999996	41.62034575352287
43	2547083	127.35415	0.9009034207623918	4.148247128857847	126.99685000000001	127.89775	2.004499999999993	2.905399999999986	0.34271809722912233	2.9178500000000156	41.48247128857851
44	2605440	130.27200000000002	0.9071158848938533	4.136167888658413	129.90225	130.80935	1.9867999999999881	2.893900000000002	0.345172758965863	2.8970999999999947	41.361678886584116
45	2663382	133.16910000000001	0.9160594504590147	4.094352622691737	132.79615	133.7122	1.9862500000000125	2.9023500000000126	0.34467901766479914	2.9012500000000045	40.9435262269174
46	2721407	136.07035000000002	0.9263293043443003	4.064050239115041	135.6985	136.6248	1.9906000000000006	2.9169499999999857	0.3415708844978054	2.92765	40.64050239115043
47	2779960	138.99800000000002	0.919329196450254	4.046849339105556	138.6154	139.53475	2.0091999999999928	2.928500000000014	0.34276508594834837	2.917449999999974	40.468493391055596
48	2838309	141.91545	0.9281493693463505	4.062747171437842	141.54395	142.4721	2.00660000000002	2.934750000000008	0.3393108596440604	2.947150000000022	40.6274717143784
49	2897252	144.86260000000001	0.9154495777718025	4.029299442719228	144.4787	145.39415	2.006750000000011	2.9222000000000037	0.34256547282599364	2.919150000000002	40.29299442719231
50	2955635	147.78175000000002	0.9179616366136819	4.018583897436969	147.40085000000002	148.3188	2.0112499999999898	2.9291999999999803	0.3403386369437611	2.9382499999999823	40.18583897436973
51	3014400	150.72	0.9082560441798764	3.98899688831753	150.33005	151.2383	2.002749999999992	2.9110000000000014	0.3432062326251838	2.9137000000000057	39.8899688831753
52	3072674	153.6337	0.9097751629774925	3.9775211471976206	153.24105	154.15085000000002	1.9972999999999956	2.907049999999998	0.3436426116838492	2.9099999999999966	39.77521147197624
53	3130874	156.5437	0.9173184756521602	3.950095133614667	156.1481	157.06545	2.0146000000000015	2.931900000000013	0.3408432461910774	2.933899999999994	39.500951336146656
54	3189552	159.4776	0.9183075483938213	3.941627729523198	159.08	159.9983	1.9896999999999991	2.907999999999987	0.342894371388891	2.9163500000000226	39.416277295231964
55	3247879	162.39395000000002	0.9274114662595326	3.9087962305964226	161.98805000000002	162.91545000000002	1.9939999999999998	2.9214000000000055	0.34192125553485203	2.9246499999999855	39.08796230596421
56	3306372	165.3186	0.9363262689808152	3.881920035815746	164.9094	165.84575	2.001899999999978	2.938199999999995	0.34061105623488497	2.9359000000000037	38.819200358157474
57	3365090	168.2545	0.9384036451051012	3.873978781591461	167.84765000000002	168.78605000000002	2.0009500000000173	2.939350000000019	0.34025757498426246	2.9389500000000055	38.739787815914596
58	3423869	171.19345	0.9342133547497914	3.8615553052783795	170.787	171.7212	1.987950000000012	2.922149999999988	0.34074452679103745	2.934750000000008	38.615553052783774
59	3482564	174.12820000000002	0.9370015239921166	3.8230529723867264	173.7091	174.64610000000002	1.9896999999999991	2.926700000000011	0.3421318233915548	2.9228499999999826	38.230529723867264
60	3541021	177.05105	0.9353559535366717	3.8312528285171155	176.63585	177.5712	1.990949999999998	2.926349999999985	0.34070389424551056	2.9351000000000056	38.31252828517117
61	3599723	179.98615	0.9194217142174254	3.8416274430724187	179.56220000000002	180.48160000000001	2.0197499999999877	2.9391999999999996	0.34047769019934976	2.9370499999999993	38.416274430724215
62	3658464	182.9232	0.927128202112345	3.863702523237471	182.50135	183.4285	2.006750000000011	2.9338500000000067	0.3394317911815619	2.9461000000000013	38.63702523237471
63	3717386	185.8693	0.9382266797987977	3.8082889921437797	185.43525	186.3735	2.000649999999979	2.9388999999999896	0.33939723051859766	2.9464000000000112	38.08288992143782
64	3776314	188.81570000000002	0.9467966759925941	3.8016265794053226	188.3741	189.32090000000002	2.0150999999999897	2.9618499999999983	0.33637755016230286	2.972849999999994	38.01626579405323
65	3835771	191.78855000000001	0.9496564052847447	3.7689634399676066	191.336	192.28565	2.020700000000005	2.9703500000000247	0.33671167379373096	2.9698999999999955	37.68963439967608
66	3895169	194.75845	0.9430807016125182	3.752693195735951	194.30635	195.24945	2.001499999999993	2.94459999999998	0.33823778116015496	2.9565000000000055	37.52693195735953
67	3954299	197.71495000000002	0.9627165311419172	3.699427865045621	197.2509	198.2136	2.0133500000000026	2.976050000000015	0.33252971984371116	3.0072499999999986	36.99427865045622
68	4014444	200.72220000000002	0.9789575431047939	3.662099512863037	200.22695000000002	201.2059	2.002299999999991	2.9812499999999886	0.33540164346805496	2.9814999999999827	36.62099512863038
69	4074074	203.7037	0.9881549423470395	3.6541766615401485	203.20825000000002	204.1964	2.0199499999999944	3.008100000000013	0.33211557622052207	3.011000000000024	36.54176661540153
70	4134294	206.71470000000002	0.9798846047283151	3.646379162812515	206.21635	207.1962	2.007249999999999	2.9871499999999855	0.3334611601113787	2.9988499999999756	36.463791628125165
71	4194271	209.71355	0.9923928702457343	3.6068319870090733	209.20345	210.19585	1.9858499999999992	2.9782500000000027	0.3334834008637191	2.9986500000000262	36.06831987009075
72	4254244	212.71220000000002	1.009026305111265	3.566526514078724	212.1817	213.19075	1.9913500000000113	3.0004000000000133	0.3322921512593873	3.0093999999999994	35.66526514078725
73	4314432	215.72160000000002	1.0110182323493995	3.542676993093142	215.18215	216.19315	1.9916500000000212	3.0027000000000044	0.3306003702724148	3.024799999999999	35.426769930931414
74	4374928	218.74640000000002	1.029824317294732	3.524257290082378	218.18485	219.21465	2.0090000000000146	3.0388499999999965	0.3282239800439834	3.046699999999987	35.242572900823774
75	4435862	221.7931	1.038042911962932	3.510726892878953	221.2237	222.26175	1.9937999999999931	3.0318499999999915	0.3255049395374582	3.0721499999999935	35.10726892878954
76	4497305	224.86525	1.055339858927019	3.4933910351200836	224.2555	225.31085000000002	1.9952499999999986	3.050600000000003	0.32667995165136604	3.0611000000000104	34.933910351200836
77	4558527	227.92635	1.0605172000491527	3.4742542469525013	227.30615	228.36665000000002	2.0011499999999955	3.061700000000002	0.32672264514653543	3.060699999999997	34.74254246952502
78	4619741	230.98705	1.083065209540492	3.4357486749584325	230.36780000000002	231.45090000000002	1.9810500000000104	3.0640999999999963	0.324791321575887	3.0789000000000044	34.357486749584325
79	4681319	234.06595000000002	1.1116330683280249	3.379190701911458	233.43195	234.5436	1.9882000000000062	3.0998500000000035	0.321465884433015	3.1107499999999955	33.791907019114575
80	4743534	237.1767	1.1139468172891065	3.3320009430920443	236.53175000000002	237.6457	1.968500000000006	3.0824499999999944	0.3192440301366375	3.13239999999999	33.32000943092046
81	4806182	240.3091	1.161278676303802	3.313135991773663	239.6142	240.77550000000002	1.9690999999999974	3.130349999999993	0.3153032428938507	3.1715500000000247	33.13135991773663
82	4869613	243.48065000000003	1.1855008783775849	3.257025494966804	242.74455	243.93005000000002	1.9379500000000007	3.1234500000000196	0.3154922467780364	3.1696499999999905	32.57025494966804
83	4933006	246.65030000000002	1.233336878646398	3.2393872933994494	245.86805	247.10135000000002	1.9469499999999869	3.1802999999999884	0.30761185536090696	3.2508499999999856	32.3938729339945
84	4998023	249.90115	1.281045711161662	3.175998298253056	249.0483	250.32935	1.9654000000000167	3.24645000000001	0.305721579357679	3.2709499999999996	31.759982982530552
85	5063442	253.1721	1.3287205238840079	3.183970124829667	252.29475000000002	253.6235	1.9321499999999787	3.2608499999999765	0.3031772980839181	3.298400000000015	31.839701248296684
86	5129410	256.4705	1.363675227958057	3.1644106856130527	255.55565	256.9193	1.9389999999999645	3.3026999999999873	0.2996973057212209	3.3367000000000075	31.644106856130538
87	5196144	259.8072	1.399301316434471	3.1293577239907506	258.8583	260.2576	1.9327499999999986	3.332050000000038	0.29438172478252517	3.396950000000004	31.29357723990752
88	5264083	263.20415	1.4514856386963744	3.077789121724418	262.1904	263.6419	1.9119999999999777	3.3634999999999877	0.29279147391228166	3.415399999999977	30.777891217244193
89	5332391	266.61955	1.5047188428343274	3.014143972534601	265.5539	267.0586	1.8994500000000016	3.4041500000000156	0.286763019041062	3.48720000000003	30.141439725346025
90	5402135	270.10675000000003	1.552884292886546	2.935342566721083	268.958	270.5109	1.8806999999999903	3.4335499999999683	0.2843009040768788	3.5173999999999523	29.353425667210843
91	5472483	273.62415	1.6518378395263107	2.7805939241203355	272.39155	274.0434	1.874149999999986	3.5260000000000105	0.2636122790599581	3.7934500000000075	27.805939241203347
92	5548352	277.4176	1.8781493152264042	2.5823294268621133	275.91755	277.7957	1.9124499999999784	3.7905999999999835	0.24878716258241115	4.019499999999994	25.823294268621147
93	5628742	281.4371	2.1051151276358406	2.723081833023681	279.70815	281.8133	1.9371999999999616	4.0423000000000116	0.24238604825906176	4.125650000000007	27.230818330236822
94	5711255	285.56275	2.202953210098483	2.4494538757558963	283.7505	285.95345000000003	5.45535000000001	7.658299999999997	0.16174686615446815	6.1825000000000045	24.49453875755897
95	5834905	291.74525	0.9732751429942903	4.257905951219172	291.40880000000004	292.38205	1.8914000000000328	2.8647000000000276	0.24060150375939848	4.15625	42.57905951219174
96	5918030	295.9015	2.1339850116357675	1.793268162524157	294.27345	296.40745000000004	5.319950000000006	7.453899999999976	0.16209294409414302	6.169300000000022	17.932681625241578
97	6041416	302.0708	0.9993135847663973	4.276233239839044	301.7274	302.7267	5.654700000000048	6.654050000000041	0.14553392759687156	6.871249999999975	42.76233239839046
98	6178841	308.94205	1.1297519689016975	3.8683390025473017	308.38145000000003	309.51120000000003	5.297400000000039	6.427149999999983	0.15784447583795672	6.335350000000006	38.68339002547304
99	6305548	315.2774	1.0796951983908192	3.8288189902433984	314.80855	315.88825	5.33359999999999	6.4132999999999925	0.15438412313677657	6.477350000000001	38.28818990243398
100	6435095	321.75475	1.1360282591249329	3.774972658517356	321.22185	322.35790000000003	5.424149999999997	6.5601500000000215	0.15091378295579702	6.626300000000015	37.7497265851736
101	6567621	328.38105	1.1805345025613438	3.6038731110839066	327.78205	328.96255	8.162699999999973	9.343249999999955	0.10963229328831108	9.121399999999994	36.03873111083905
102	6750049	337.50245	1.0825562961704098	4.165969376957285	337.12525	338.2078	5.1562999999999874	6.2388500000000136	0.13230488337324475	7.558300000000032	41.659693769572876
103	6901215	345.06075000000004	2.19859020040622	2.8768821748788085	343.36415	345.5627	8.412849999999992	10.61144999999999	0.10621913006532505	9.414499999999975	28.768821748788096
104	7089505	354.47525	1.131757537170779	3.864882815309123	353.97555	355.1073	7.667950000000019	8.79970000000003	0.11235955056179804	8.899999999999977	38.64882815309123
105	7267505	363.37525	1.2215734983118718	3.5746367868416016	362.77525	363.99685	7.335399999999993	8.556949999999972	0.11403158674952896	8.76950000000005	35.746367868416016
106	7442895	372.14475000000004	1.4435842916677242	3.2612024150044547	371.33225000000004	372.77585	7.183300000000031	8.626900000000035	0.11143551226905012	8.973799999999983	32.61202415004454
107	7622371	381.11855	1.735775283351075	2.794973273787498	379.95915	381.6949	10.06265000000002	11.798450000000003	0.0871714182353889	11.471650000000011	27.949732737874974
108	7851804	392.59020000000004	1.4657607390223537	3.08497443744454	391.75755000000004	393.22335000000004	9.698350000000005	11.164099999999962	0.0884967499568579	11.299849999999992	30.849744374445407
109	8077801	403.89005000000003	1.6215474250979256	2.7325429131862826	402.92170000000004	404.54325					27.325429131862837
0	59262	2.9631000000000003	1.6235111938012907	1.0462794525759698	2.45895	4.082450000000001	1.4480499999999994	3.07155	0.3327012010513358	3.0056999999999996	10.462794525759708
1	119376	5.9688	0.9237118640826106	3.960959393214196	5.53055	6.45425	1.7270500000000002	2.6507500000000004	0.38780733731482203	2.5786	39.609593932141976
2	170948	8.5474	0.9247009836867336	4.465170130007827	8.18125	9.10595	1.772400000000001	2.6971000000000007	0.3681071928145474	2.7166000000000015	44.65170130007827
3	225280	11.264000000000001	0.931828881501194	4.459267860766587	10.878400000000001	11.8102	1.7901000000000007	2.7219499999999996	0.3681681792242698	2.716149999999999	44.59267860766592
4	279603	13.98015	0.9322919821184478	4.457531194534241	13.60035	14.53265	1.798700000000002	2.7310000000000016	0.36600541688016974	2.7322000000000006	44.57531194534245
5	334247	16.71235	0.9414045040423138	4.449346961843894	16.331300000000002	17.2727	1.8000000000000007	2.7413999999999987	0.36589828027808263	2.7330000000000005	44.49346961843897
6	388907	19.44535	0.9189033714137274	4.455101522511718	19.0727	19.991600000000002	1.8260499999999986	2.7449499999999993	0.3645377661125695	2.743199999999998	44.55101522511718
7	443771	22.18855	0.9364938026841003	4.443560086411722	21.81765	22.754150000000003	1.805299999999999	2.7418000000000013	0.3636429753268239	2.749950000000002	44.43560086411726
8	498770	24.9385	0.9157225781702611	4.409875966124552	24.559450000000002	25.4752	1.7996499999999997	2.715350000000001	0.36805977290712005	2.7169500000000006	44.098759661245516
9	553109	27.655450000000002	0.9277187957104005	4.394380285548209	27.27485	28.202550000000002	1.7852999999999994	2.713049999999999	0.367816091954023	2.71875	43.943802855482105
10	607484	30.374200000000002	0.9225717539893231	4.371586428048147	29.98785	30.91045	1.801249999999996	2.723799999999997	0.36898326660885944	2.7101499999999987	43.7158642804815
11	661687	33.08435	0.915152709666628	4.376695398005744	32.7117	33.626850000000005	1.8212499999999991	2.736450000000005	0.36610591444104745	2.7314500000000024	43.76695398005747
12	716316	35.8158	0.8901929360814916	4.420031779803253	35.448100000000004	36.338300000000004	1.8063999999999965	2.6965999999999966	0.3698635203609871	2.7036999999999978	44.20031779803257
13	770390	38.5195	0.9066044471812434	4.382045054656068	38.1447	39.051300000000005	1.811249999999994	2.7178499999999985	0.36730945821854866	2.7225000000000037	43.82045054656071
14	824840	41.242000000000004	0.9150239253884648	4.351945243464549	40.8626	41.7776	1.815100000000001	2.730150000000002	0.3650234527568404	2.739549999999994	43.51945243464553
15	879631	43.98155	0.9137996784262592	4.33450447132185	43.59275	44.506550000000004	1.8213500000000025	2.7351500000000044	0.3659719299529717	2.732450000000007	43.34504471321853
16	934280	46.714000000000006	0.9133100843899767	4.314879757584194	46.3279	47.2412	1.813750000000006	2.7271	0.3670128821521637	2.7246999999999986	43.148797575841925
17	988774	49.438700000000004	0.9019008483415354	4.310644190766119	49.054950000000005	49.95685	1.841000000000001	2.742899999999999	0.3646773517130725	2.742149999999995	43.10644190766118
18	1043617	52.18085	0.9014156913694402	4.318674960083584	51.797900000000006	52.6993	1.8257499999999993	2.7271999999999963	0.3651834133693642	2.738350000000004	43.18674960083587
19	1098384	54.919200000000004	0.9087715219978593	4.289429505246936	54.5251	55.43385	1.8177500000000038	2.726550000000003	0.36713415081870954	2.723799999999997	42.8942950524694
20	1152860	57.643	0.8977134786127717	4.259669708166726	57.251650000000005	58.149350000000005	1.8297000000000025	2.727400000000003	0.365664137489715	2.7347500000000053	42.5966970816673
21	1207555	60.377750000000006	0.9004485287898221	4.249953271337354	59.979000000000006	60.879450000000006	1.8312499999999972	2.7316999999999965	0.3671745915182677	2.7234999999999943	42.499532713373554
22	1262025	63.10125	0.8946029092530953	4.24971391065224	62.7107	63.6053	1.8176500000000004	2.7122499999999974	0.3684191135836125	2.7143000000000015	42.49713910652238
23	1316311	65.81555	0.8915746275184793	4.277101545271975	65.42295	66.31455	1.8200499999999948	2.7116000000000042	0.36790405062359643	2.718100000000007	42.77101545271975
24	1370673	68.53365000000001	0.908980628069432	4.251947263928102	68.1346	69.04355000000001	1.8531499999999994	2.7621500000000054	0.36363636363636365	2.75	42.51947263928104
25	1425673	71.28365000000001	0.9045815007070079	4.231359994080783	70.89670000000001	71.8013	1.8400499999999909	2.7445999999999913	0.3632598942913714	2.752849999999995	42.31359994080783
26	1480730	74.0365	0.9008028072249726	4.200459815259769	73.6413	74.5421	1.8333999999999975	2.7342000000000013	0.3657443812519431	2.7341499999999996	42.00459815259774
27	1535413	76.77065	0.9072957607412827	4.1689755287594465	76.3755	77.28280000000001	1.8466999999999985	2.7539500000000032	0.36193199297851886	2.7629500000000036	41.68975528759445
28	1590672	79.5336	0.9020760371046956	4.164675899436574	79.12945	80.03155000000001	1.840999999999994	2.7430499999999967	0.3652300949598247	2.7379999999999995	41.64675899436573
29	1645432	82.2716	0.9028175588758895	4.138737443450765	81.87255	82.77535	1.8422999999999945	2.7451499999999953	0.36314117113027733	2.7537499999999966	41.38737443450765
30	1700507	85.02535	0.912590404033463	4.114496078243661	84.61765	85.53025000000001	1.842649999999992	2.755200000000002	0.36239105618873313	2.759450000000001	41.144960782436655
31	1755696	87.7848	0.9121697813881212	4.09310083831668	87.37285	88.28505	1.8442999999999898	2.756450000000001	0.36263417464461895	2.7575999999999965	40.93100838316679
32	1810848	90.5424	0.9051499352726271	4.080239429774487	90.1293	91.03445	1.855000000000004	2.76015000000001	0.36281179138321884	2.7562500000000085	40.8023942977449
33	1865973	93.29865000000001	0.9027908077676781	4.077136748528922	92.88945000000001	93.79225000000001	1.834949999999992	2.7376999999999896	0.36625341073488726	2.7303500000000014	40.771367485289204
34	1920580	96.02900000000001	0.8869325220988831	4.08612345476169	95.6272	96.5141	1.8333000000000084	2.720250000000007	0.36565745209887474	2.734799999999993	40.86123454761688
35	1975276	98.7638	0.8878742075362244	4.082417562548869	98.34740000000001	99.23530000000001	1.8374999999999915	2.7253499999999917	0.3676538171657571	2.719949999999997	40.82417562548868
36	2029675	101.48375	0.898213522722968	4.064950507683079	101.0728	101.971	1.8506	2.7488500000000045	0.36184031986684295	2.7636499999999984	40.64950507683078
37	2084948	104.2474	0.8967546901594382	4.023226054292465	103.8216	104.71835	1.8633999999999986	2.760149999999996	0.3630093474906977	2.7547500000000014	40.23226054292469
38	2140043	107.00215	0.8974895231401548	4.028628119006747	106.58175	107.47925000000001	1.8388499999999937	2.7363	0.3648702886123978	2.740700000000004	40.2862811900675
39	2194857	109.74285	0.9175848912322195	3.9657825446231456	109.3181	110.23565	1.8488499999999988	2.766450000000006	0.3605617552146248	2.773449999999997	39.657825446231456
40	2250326	112.5163	0.9142308925753693	3.9522362103433792	112.0845	112.99875	1.8477000000000032	2.761899999999997	0.36243045865574475	2.7591500000000053	39.52236210343378
41	2305509	115.27545	0.9116009481422837	3.9484964118883354	114.8464	115.75800000000001	1.8396499999999918	2.751249999999999	0.36268020672771795	2.757249999999999	39.48496411888337
42	2360654	118.0327	0.9233776627665852	3.908188537768112	117.5977	118.52105	1.8240499999999997	2.7474500000000006	0.3610173468835185	2.7699499999999944	39.08188537768112
43	2416053	120.80265	0.9113503073686734	3.845133560315098	120.3451	121.25645	1.8519000000000005	2.7632499999999993	0.36285128540067685	2.755950000000013	38.451335603150966
44	2471172	123.55860000000001	0.931279028496449	3.8819044558119202	123.1084	124.03970000000001	1.8434000000000026	2.77470000000001	0.3608479927830408	2.771249999999995	38.81904455811922
45	2526597	126.32985000000001	0.9079707653327147	3.8661216321302945	125.88310000000001	126.79105000000001	1.8540500000000009	2.762050000000002	0.36380172805821	2.748749999999987	38.66121632130293
46	2581572	129.0786	0.8995033751919633	3.8679478629340167	128.64515	129.54465000000002	1.84375	2.743249999999989	0.36408650695405215	2.746600000000001	38.67947862934015
47	2636504	131.8252	0.8985898651167286	3.883148586840008	131.38840000000002	132.287	1.8459999999999752	2.7445999999999913	0.36419258503896823	2.7458000000000027	38.83148586840012
48	2691420	134.571	0.9233559883372626	3.8602906438168816	134.13295	135.05635	1.8477000000000032	2.7710500000000025	0.35797386790764346	2.7934999999999945	38.602906438168844
49	2747290	137.3645	0.9173870557399467	3.8039773068538736	136.90405	137.82145	1.8555999999999813	2.772999999999996	0.359414872587425	2.7823000000000206	38.039773068538715
50	2802936	140.1468	0.9192236176839798	3.7869432251537063	139.677	140.59625	1.8579000000000008	2.7771000000000186	0.36021757141313543	2.7760999999999854	37.86943225153708
51	2858458	142.9229	0.9304400566927391	3.773951978382563	142.4541	143.38455000000002	1.8459999999999752	2.7764499999999828	0.35905353488205094	2.7851	37.739519783825656
52	2914160	145.708	0.9292747344353469	3.728211199708518	145.2306	146.15985	1.8632000000000062	2.792500000000018	0.3577817531305883	2.795000000000016	37.282111997085195
53	2970060	148.50300000000001	0.9335897373236017	3.7333962402048897	148.02305	148.95665	1.848700000000008	2.7822500000000048	0.3552839607055939	2.8146500000000003	37.33396240204888
54	3026353	151.31765000000001	0.9490724027916091	3.6671665379060983	150.80530000000002	151.7544	1.841949999999997	2.790999999999997	0.3579866828953974	2.7933999999999912	36.671665379061025
55	3082221	154.11105	0.9474800933617633	3.648467435709911	153.59635	154.54385000000002	1.857200000000006	2.804699999999997	0.35458478122119	2.8202	36.484674357099145
56	3138625	156.93125	0.9501012859317242	3.611790485652847	156.401	157.35115000000002	1.8547000000000082	2.8048	0.35678607107178656	2.8027999999999906	36.11790485652847
57	3194681	159.73405	0.9593639506519307	3.595872263876828	159.2058	160.16515	1.8188499999999976	2.7781999999999982	0.35736621102474453	2.7982500000000243	35.95872263876832
58	3250646	162.53230000000002	0.9643145316550742	3.526442046365567	161.984	162.94830000000002	1.8182499999999777	2.7825499999999863	0.3605487552054226	2.77355	35.26442046365567
59	3306117	165.30585000000002	0.9596053922553082	3.5484513512970217	164.76655	165.7262	1.8468499999999892	2.8064500000000123	0.3604058169498882	2.77464999999998	35.48451351297022
60	3361610	168.0805	0.9550103021358839	3.565915164399925	167.573	168.52800000000002	1.811949999999996	2.7669500000000085	0.35554923468027033	2.812550000000016	35.659151643999245
61	3417861	170.89305000000002	0.9619241673756391	3.547536497224062	170.33995000000002	171.30190000000002	1.8295999999999992	2.791499999999985	0.3587958810232883	2.787099999999981	35.47536497224064
62	3473603	173.68015	0.9647900475173258	3.562135029595268	173.13145	174.09625	1.8405500000000075	2.8053500000000042	0.3539133973916556	2.825550000000021	35.621350295952666
63	3530114	176.50570000000002	0.9926578938077902	3.4963661402481208	175.93685000000002	176.92950000000002	1.8164500000000032	2.809100000000001	0.3544905085166367	2.820949999999982	34.963661402481215
64	3586533	179.32665	1.006581934069912	3.4481525959547383	178.74595000000002	179.7525	1.782400000000024	2.7890000000000157	0.3530886429037994	2.832150000000013	34.4815259595474
65	3643176	182.1588	1.0366812591642143	3.3643736154910506	181.53490000000002	182.57160000000002	1.8186500000000194	2.8552999999999997	0.35217467864060736	2.839499999999987	33.6437361549105
66	3699966	184.9983	1.022269432660984	3.4206252300491435	184.39020000000002	185.41250000000002	1.8068499999999972	2.8290999999999826	0.35023202871902487	2.8552500000000123	34.20625230049145
67	3757071	187.85355	1.0428539923785254	3.342965447792192	187.21935000000002	188.2622	1.8108499999999879	2.8537000000000035	0.35063113604488033	2.852000000000004	33.42965447792192
68	3814111	190.70555000000002	1.0487818402681965	3.3768817472532113	190.07305	191.12185000000002	1.8140999999999963	2.8628999999999962	0.34800160080736436	2.8735499999999945	33.768817472532106
69	3871582	193.5791	1.059797039818368	3.3448510055142293	192.9359	193.9957	1.7948499999999967	2.8546499999999924	0.3465964231249136	2.8851999999999975	33.44851005514231
70	3929286	196.4643	1.080607381446194	3.2529816890711913	195.79055	196.87120000000002	1.794399999999996	2.875	0.3475540881049609	2.8772500000000036	32.52981689071191
71	3986831	199.34155	1.0875752659787192	3.2804131872387607	198.6656	199.75315	1.7672000000000025	2.8548000000000116	0.34514297547759293	2.8973499999999888	32.8041318723876
72	4044778	202.2389	1.109911625170801	3.178825689641762	201.52040000000002	202.6303	1.7976999999999919	2.907600000000002	0.3459968168292826	2.8902000000000214	31.78825689641763
73	4102582	205.12910000000002	1.1101945692568087	3.2330099616499695	204.42795	205.53815	1.7310500000000104	2.8412500000000023	0.3425009418775928	2.9196999999999775	32.330099616499695
74	4160976	208.0488	1.1596767271084711	3.0344493205997054	207.2692	208.4289	1.7653999999999996	2.9250999999999863	0.34425185465686575	2.9048500000000104	30.344493205997054
75	4219073	210.95365	1.139671099545341	3.12768000141595	210.1943	211.334	1.7892999999999972	2.9289500000000146	0.3408490549959942	2.9338500000000067	31.276800014159512
76	4277750	213.88750000000002	1.1654590272551404	3.105884494439813	213.12325	214.28875000000002	1.7403500000000065	2.9057999999999993	0.3390002881502452	2.949849999999998	31.058844944398132
77	4336747	216.83735000000001	1.1936747373609804	2.977104872202851	216.0291	217.22275000000002	1.751499999999993	2.9452	0.3385698808234026	2.953599999999994	29.771048722028524
78	4395819	219.79095	1.212955867919326	2.994717353608234	218.97425	220.18720000000002	1.7341499999999996	2.947100000000006	0.33776937107343113	2.9605999999999995	29.947173536082335
79	4455031	222.75155	1.2140888440598734	2.984965962950522	221.9214	223.13545000000002	1.7533999999999992	2.967500000000001	0.33658700774150074	2.9710000000000036	29.84965962950521
80	4514451	225.72255	1.2224062857383398	2.9706026482597423	224.88885000000002	226.11125	1.7361500000000092	2.9585500000000025	0.3337728008544587	2.9960499999999968	29.706026482597444
81	4574372	228.7186	1.251599836219009	2.869789524252379	227.84740000000002	229.09900000000002	1.7273500000000013	2.9789499999999975	0.33215970238490544	3.0106000000000113	28.697895242523785
82	4634584	231.72920000000002	1.2701113118693699	2.796861283102942	230.82635000000002	232.09650000000002	1.7151000000000067	2.985199999999992	0.3333388889814848	2.999949999999984	27.968612831029432
83	4694583	234.72915	1.2887874188168906	2.7855723058777464	233.8116	235.10035000000002	1.7014499999999941	2.990250000000003	0.3289636001776402	3.0398500000000013	27.855723058777475
84	4755380	237.769	1.327802772356337	2.6914759493480602	236.80180000000001	238.1296	1.705900000000014	3.0337000000000103	0.32623234267445195	3.0653000000000077	26.914759493480616
85	4816686	240.8343	1.3342753908653278	2.728587651518861	239.83550000000002	241.1698	1.6948999999999899	3.029149999999987	0.3230704616676888	3.095300000000009	27.285876515188622
86	4878592	243.92960000000002	1.415467130336771	2.493433999327589	242.86465	244.28015000000002	1.6970500000000186	3.1125000000000114	0.31993857179421636	3.1255999999999915	24.934339993275913
87	4941104	247.0552	1.4203873715857511	2.6673180347400454	245.9772	247.39755000000002	1.700099999999992	3.1204999999999927	0.31674638117259657	3.1570999999999856	26.673180347400464
88	5004246	250.2123	1.4564999954902103	2.4427311378896945	249.09765000000002	250.55415000000002	1.7104999999999961	3.1670000000000016	0.3174351241964924	3.1502499999999993	24.427311378896967
89	5067251	253.36255	1.4534825748335571	2.5393075579004503	252.26465000000002	253.71815	1.6809499999999957	3.134449999999987	0.3115313322637432	3.209949999999992	25.393075579004517
90	5131450	256.5725	1.536115273105912	2.235299476302181	255.3991	256.9352	1.6841499999999883	3.220249999999993	0.310173697270467	3.2240000000000464	22.3529947630218
91	5195930	259.79650000000004	1.515448116292851	2.655270159285031	258.6194	260.13485000000003	1.6619000000000028	3.17734999999999	0.31210012171904916	3.2040999999999826	26.5527015928503
92	5260012	263.0006	1.6389875252568165	1.9057659801225952	261.7967	263.4357	1.697499999999991	3.336500000000001	0.31526845108610047	3.1718999999999933	19.05765980122595
93	5323450	266.1725	1.422397710003378	3.1652240105535476	265.13325000000003	266.55565	1.6649999999999636	3.0874000000000024	0.29890004782400853	3.3455999999999904	31.65224010553547
94	5390362	269.5181	1.7137213731904515	1.7601908617634354	268.2206	269.93435	1.6878500000000258	3.401550000000043	0.30894710825506516	3.2368000000000166	17.60190861763435
95	5455098	272.7549	1.5118178620067892	3.128979831710769	271.62215000000003	273.134	1.6662000000000035	3.1779999999999973	0.29742430551424903	3.362199999999973	31.289798317107703
96	5522342	276.1171	1.8462773982538843	1.6615161459216967	274.8002	276.64645	1.6303500000000213	3.4766500000000065	0.291405009252105	3.431650000000048	16.615161459216978
97	5590975	279.54875000000004	1.6533007329844405	2.971532845881047	278.27685	279.93015	1.628599999999949	3.2818999999999505	0.2645607629932437	3.7798499999999535	29.715328458810472
98	5666572	283.3286	2.2392892010817773	1.3458993958737047	281.5587	283.798	1.5867000000000075	3.826000000000022	0.2405378426160891	4.157350000000008	13.458993958737047
99	5749719	287.48595	2.417192792690499	2.607718384409413	285.3847	287.8019	6.074850000000026	8.492050000000006	0.1465051203539567	6.825699999999984	26.07718384409415
100	5886233	294.31165	0.9406952786669136	3.823460279515409	293.87675	294.81745	1.7805000000000177	2.7212000000000103	0.25860842804866635	3.8668500000000563	38.2346027951541
101	5963570	298.17850000000004	2.0773082660611255	1.551245753445544	296.598	298.6753	6.847300000000018	8.924649999999986	0.13053041032234503	7.66104999999999	15.512457534455445
102	6116791	305.83955000000003	0.9033534763348755	4.2422906802832685	305.5226	306.42595	5.583750000000009	6.487099999999998	0.1436090387528993	6.963349999999991	42.42290680283269
103	6256058	312.8029	1.232925924215978	3.187892994055712	312.0097	313.24265	7.623699999999985	8.856600000000014	0.11776829088767878	8.49124999999998	31.87892994055711
104	6425883	321.29415	0.9928533040476963	3.8276689376796895	320.86635	321.8592	7.07650000000001	8.069349999999986	0.123469746825284	8.099150000000009	38.27668937679688
105	6587866	329.3933	1.0225839406795334	3.7321880293282064	328.93565	329.95825	7.3294500000000085	8.352000000000032	0.11860918865384462	8.431050000000027	37.32188029328205
106	6756487	337.82435000000004	1.0772823503166904	3.5776904350925633	337.28765000000004	338.36495	7.293199999999956	8.370449999999948	0.11775996985344772	8.49185	35.776904350925676
107	6926324	346.31620000000004	1.197216101806797	3.3796603763697526	345.6581	346.8553	7.2631000000000085	8.460300000000018	0.11177430532269256	8.94659999999999	33.79660376369754
108	7105256	355.2628	1.6449484986017924	2.8632885183657635	354.1184	355.76335	7.09514999999999	8.740099999999984	0.1148844262671757	8.704399999999964	28.632885183657635
109	7279344	363.9672	1.60848693851172	2.7320037458743442	362.8585	364.46700000000004	9.493449999999996	11.101950000000045	0.09313458413079784	10.737150000000042	27.320037458743442
110	7494087	374.70435000000003	1.2886158985859248	3.2461941592355004	373.96045000000004	375.24905	9.134400000000028	10.423000000000002	0.09356987798487944	10.687199999999962	32.461941592355004
111	7707831	385.39155	1.6068973103729542	2.618450238991997	384.38345000000004	385.99035000000003	11.21569999999997	12.822599999999966	0.07940793444080917	12.593200000000024	26.18450238991997
112	7959695	397.98475	1.4281940862840974	2.7555226130277077	397.2061	398.6343	11.361350000000016	12.78955000000002	0.0771866991879959	12.955600000000006	27.555226130277077
113	8218807	410.94035	1.6024744986671025	2.2948569797311897	409.9956	411.59810000000004	18.32480000000004	19.927250000000015	0.04973812875212009	20.1053	22.9485697973119
114	8620913	431.04565	1.9050410928202794	1.6437125938916104	429.9229	431.8279					16.040776926602398
0	60970	3.0485	1.5191576961397288	1.2785920172626266	2.67435	4.1935	1.5400999999999998	3.0593	0.3295761650517435	3.0342	12.785920172626273
1	121654	6.0827	0.9460663150764987	4.166788505876198	5.73365	6.6797	1.7822999999999993	2.7283999999999997	0.3713468751160458	2.6929000000000007	41.667885058761996
2	175512	8.7756	0.9316445301538275	4.539251272167341	8.46205	9.3937	1.8373999999999988	2.76905	0.36150676017641536	2.7661999999999995	45.39251272167344
3	230836	11.5418	0.9273647591401488	4.609400718319087	11.23105	12.15845	1.8420500000000004	2.769400000000001	0.36053575613361455	2.77365	46.094007183190854
4	286309	14.31545	0.9306767939969898	4.57904351724585	14.0005	14.93115	1.8592500000000012	2.789950000000001	0.35833945496568886	2.790650000000001	45.7904351724585
5	342122	17.1061	0.9347070007225529	4.5664187271247485	16.79045	17.72515	1.8737500000000011	2.8084500000000006	0.3558972168837641	2.809799999999999	45.6641872712475
6	398318	19.9159	0.9443409088216868	4.558583303083687	19.598850000000002	20.543200000000002	1.870899999999999	2.815249999999999	0.35449679180403393	2.8209000000000017	45.58583303083686
7	454736	22.736800000000002	0.9296629346065136	4.552800107533983	22.41415	23.3438	1.8781500000000015	2.8078000000000003	0.35569467169381813	2.811399999999999	45.52800107533983
8	510964	25.5482	0.9368137986352493	4.522463517233362	25.2219	26.15875	1.873350000000002	2.81015	0.3558275659615351	2.8103499999999997	45.22463517233365
9	567171	28.35855	0.9303877727550571	4.506511760015684	28.03205	28.96245	1.89105	2.8214499999999987	0.3552524068350561	2.8149000000000015	45.06511760015685
10	623469	31.173450000000003	0.9275528539918946	4.505757268825526	30.8535	31.78105	1.897199999999998	2.824749999999998	0.3532882302026105	2.8305500000000023	45.05757268825527
11	680080	34.004000000000005	0.9153600662536221	4.513968065749218	33.67825	34.593650000000004	1.8897499999999994	2.805100000000003	0.3561634077714859	2.807699999999997	45.13968065749219
12	736234	36.8117	0.9214347445231165	4.477707146736691	36.4834	37.4048	1.8790499999999994	2.8004999999999995	0.35664610007489583	2.8038999999999987	44.77707146736692
13	792312	39.6156	0.919462666678679	4.460871610554108	39.2839	40.20335	1.8710000000000022	2.79045	0.3581597750756608	2.7920500000000033	44.60871610554106
14	848153	42.407650000000004	0.9227417625545292	4.422704456885434	42.0743	42.99705	1.8667999999999978	2.7895499999999984	0.3585707370421504	2.7888499999999965	44.22704456885432
15	903930	45.1965	0.9102044954954065	4.395974252313941	44.8639	45.774100000000004	1.8723000000000027	2.782500000000006	0.35993233272144814	2.7783000000000015	43.95974252313941
16	959496	47.9748	0.9108387041261362	4.4542960192127765	47.6464	48.55725	1.8806999999999974	2.7915499999999938	0.3580315425789011	2.793050000000001	44.54296019212781
17	1015357	50.76785	0.9109842814400909	4.4377059374096675	50.43795	51.34895	1.8720500000000015	2.783050000000003	0.3591825006285691	2.7841000000000022	44.37705937409672
18	1071039	53.551950000000005	0.9195592202333734	4.419310938209513	53.221000000000004	54.140550000000005	1.8930000000000007	2.8125500000000017	0.3566079452250203	2.8041999999999945	44.193109382095166
19	1127123	56.35615	0.9316375565469498	4.394623388220474	56.033550000000005	56.9652	1.891300000000001	2.8229499999999987	0.3547671840354765	2.8187500000000014	43.94623388220473
20	1183498	59.1749	0.9159015646406566	4.375759244939708	58.85645	59.77235	1.9009	2.8168000000000006	0.352839475680539	2.834150000000001	43.757592449397066
21	1240181	62.00905	0.9159870679458022	4.367358994097685	61.67325	62.58925	1.8857500000000087	2.8017500000000055	0.35780735651925066	2.794799999999995	43.673589940976875
22	1296077	64.80385	0.9254663267928758	4.334870511345734	64.47505000000001	65.40050000000001	1.8900500000000022	2.8155500000000018	0.35578325683993167	2.8107000000000113	43.348705113457385
23	1352291	67.61455000000001	0.9103471342373989	4.3369733473260155	67.2906	68.20095	1.8961000000000041	2.806449999999998	0.35539760106619295	2.813749999999999	43.3697334732602
24	1408566	70.42830000000001	0.9156819253296242	4.326291181857059	70.09705000000001	71.01270000000001	1.8913999999999902	2.8070999999999913	0.3564871753738662	2.8051499999999976	43.26291181857062
25	1464669	73.23345	0.9143352219888009	4.305280842752111	72.90415	73.8185	1.8968500000000006	2.8111999999999995	0.355391285805672	2.8138000000000005	43.05280842752111
26	1520945	76.04725	0.9159622681094916	4.280257837443699	75.71535	76.63130000000001	1.8942499999999995	2.8102500000000106	0.3556251000195599	2.811949999999996	42.802578374437005
27	1577184	78.8592	0.912332637788367	4.255338695863621	78.52555000000001	79.4379	1.9056500000000085	2.817999999999998	0.35431466685563445	2.82235	42.553386958636196
28	1633631	81.68155	0.9121900153474417	4.266145257182487	81.34355000000001	82.25575	1.8878500000000003	2.800049999999999	0.35597323081304233	2.809200000000004	42.66145257182487
29	1689815	84.49075	0.9267949486117228	4.222340964156892	84.1436	85.0704	1.8892000000000024	2.8160000000000025	0.3558402277377462	2.8102499999999964	42.223409641568914
30	1746020	87.301	0.9071209121106658	4.213959917389417	86.95965000000001	87.86675000000001	1.879349999999988	2.7864999999999895	0.35934383815153575	2.7828499999999963	42.13959917389417
31	1801677	90.08385	0.9085241062043119	4.211991480480329	89.74615	90.65465	1.882099999999994	2.7906499999999994	0.35837155963302686	2.7904000000000053	42.11991480480329
32	1857485	92.87425	0.8878981674937532	4.227386226344031	92.5368	93.4247	1.8839499999999987	2.7718500000000006	0.3594600909434037	2.781949999999995	42.27386226344029
33	1913124	95.6562	0.9104479364098167	4.212951646367394	95.3086	96.21905000000001	1.9013999999999953	2.811850000000007	0.3564109418159133	2.8057500000000033	42.12951646367394
34	1969239	98.46195	0.9119316931044218	4.1963126983748325	98.1205	99.03240000000001	1.8814999999999884	2.793449999999993	0.356531660011409	2.8048	41.96312698374834
35	2025335	101.26675	0.9235542636959232	4.148879799277232	100.91395	101.8375	1.8971499999999963	2.820700000000002	0.35448422545196767	2.820999999999998	41.488797992772305
36	2081755	104.08775	0.910081615867652	4.154007975162351	103.7346	104.6447	1.897100000000009	2.807150000000007	0.35609365263064174	2.808250000000001	41.54007975162354
37	2137920	106.896	0.9085344699050301	4.135331516925419	106.54175000000001	107.4503	1.903950000000009	2.8125	0.3551640858076427	2.8156000000000034	41.353315169254174
38	2194232	109.7116	0.9070925747838803	4.118528843086565	109.35425000000001	110.26135000000001	1.9001499999999965	2.8072499999999962	0.35553027340277943	2.8127000000000066	41.185288430865654
39	2250486	112.52430000000001	0.9151896366811824	4.093797220686213	112.1615	113.0767	1.8817999999999984	2.7969499999999954	0.3576218149307107	2.7962500000000006	40.937972206862156
40	2306411	115.32055000000001	0.9305111428092467	4.068743215858525	114.9585	115.88900000000001	1.8816499999999934	2.8122000000000043	0.3550947215169655	2.8161499999999933	40.68743215858527
41	2362734	118.1367	0.914776108600176	4.0595686622936995	117.77065	118.68545	1.9027999999999992	2.817549999999997	0.35490568381452625	2.8176500000000004	40.59568662293701
42	2419087	120.95435	0.910316783736623	4.046641742552637	120.58825	121.49855000000001	1.9123000000000019	2.82265000000001	0.35362554590943673	2.827849999999998	40.46641742552636
43	2475644	123.7822	0.9133334790954599	4.03953838526364	123.41085000000001	124.3242	1.888850000000005	2.8021499999999975	0.35592888540869516	2.8095500000000015	40.395383852636414
44	2531835	126.59175	0.9071093276536325	4.002662031089642	126.21300000000001	127.12010000000001	1.8918999999999926	2.7989999999999924	0.35758984444841835	2.7964999999999947	40.02662031089646
45	2587765	129.38825	0.9110638028088026	3.993146847393106	129.01205000000002	129.9231	1.870650000000012	2.7817500000000166	0.3592276605298611	2.7837499999999977	39.931468473931055
46	2643440	132.172	0.9205886795642088	3.9447985130779415	131.79375000000002	132.71435	1.8777499999999918	2.7982999999999834	0.3573406707284386	2.7984500000000025	39.44798513077946
47	2699409	134.97045	0.9140505915901856	4.008642601194268	134.59210000000002	135.50615000000002	1.8729999999999905	2.7870499999999936	0.35853859667993015	2.789100000000019	40.086426011942706
48	2755191	137.75955000000002	0.9197805427553831	3.9843221495247647	137.37915	138.2989	1.8783999999999992	2.7982000000000085	0.3571747477453358	2.799749999999989	39.84322149524766
49	2811186	140.5593	0.9154659094170202	3.9502165200030177	140.17735000000002	141.0928	1.8885500000000093	2.804000000000002	0.3558592220917398	2.8101000000000056	39.502165200030205
50	2867388	143.3694	0.931720453320304	3.931156166666838	142.98135000000002	143.91305	1.8667000000000087	2.798400000000015	0.3557832568399335	2.810699999999997	39.31156166666837
51	2923602	146.1801	0.9232481461403659	3.902233502246496	145.77975	146.703	1.880599999999987	2.803849999999983	0.35651894898213793	2.8049000000000035	39.02233502246495
52	2979700	148.985	0.9339961495667697	3.892728076194146	148.58355	149.51755	1.8700000000000045	2.804000000000002	0.3563601375550128	2.8061500000000024	38.92728076194146
53	3035823	151.79115000000002	0.9336130803397624	3.8637234018655917	151.38755	152.32115000000002	1.8669999999999902	2.800600000000003	0.35558084130427137	2.8122999999999934	38.6372340186559
54	3092069	154.60345	0.9518037195133744	3.819230428164495	154.18815	155.14000000000001	1.870900000000006	2.8226999999999975	0.35460992907801503	2.819999999999993	38.19230428164496
55	3148469	157.42345	0.9530708144762321	3.829833356658142	157.01090000000002	157.96395	1.870350000000002	2.8234500000000082	0.3531634617082525	2.831549999999993	38.29833356658141
56	3205100	160.255	0.9402070138903801	3.7856898741403313	159.83435	160.77455	1.8837999999999795	2.823999999999984	0.35329447094152966	2.8305000000000007	37.85689874140331
57	3261710	163.0855	0.9412902810330503	3.7953611013807347	162.65835	163.59965	1.8854499999999916	2.826750000000004	0.35292664419700376	2.833449999999999	37.953611013807375
58	3318379	165.91895	0.9469085329906084	3.7688310132800567	165.48510000000002	166.43200000000002	1.8727999999999838	2.819749999999999	0.3531759345918147	2.831450000000018	37.68831013280058
59	3375008	168.7504	0.9423943481214112	3.738306279318593	168.30485000000002	169.24720000000002	1.8708999999999776	2.813299999999998	0.3543397764116019	2.8221499999999935	37.38306279318593
60	3431451	171.57255	0.9490785343180644	3.7249768084401893	171.1181	172.0672	1.8534999999999968	2.8025499999999965	0.35648082133181064	2.8052000000000135	37.24976808440189
61	3487555	174.37775000000002	0.9563887090286007	3.679587062766032	173.9207	174.8771	1.8526999999999987	2.809100000000001	0.3559035501379152	2.8097499999999798	36.79587062766035
62	3543750	177.1875	0.970517094609025	3.6515817654220584	176.72975	177.7003	1.8622000000000014	2.832700000000017	0.3528643765768607	2.8339500000000157	36.515817654220626
63	3600429	180.02145000000002	0.9584510812298861	3.698172427606245	179.56245	180.5209	1.848099999999988	2.806549999999987	0.35523347720289344	2.815049999999985	36.98172427606247
64	3656730	182.8365	0.9676225473642349	3.680059725445375	182.36905000000002	183.33665000000002	1.8478999999999814	2.8155500000000018	0.3538445207175971	2.8260999999999967	36.80059725445376
65	3713252	185.6626	0.9646839092760813	3.6520855446932217	185.18455	186.14925	1.8588499999999897	2.8234999999999957	0.35323207347226915	2.8310000000000173	36.520855446932245
66	3769872	188.49360000000001	0.9841049722393044	3.621990879118613	188.00805	188.99215	1.8512000000000057	2.835300000000018	0.35048366746109794	2.853199999999987	36.219908791186135
67	3826936	191.3468	0.9945054348725128	3.565945686390748	190.8434	191.83790000000002	1.8562000000000012	2.850699999999989	0.34819547694075476	2.8719499999999982	35.65945686390746
68	3884375	194.21875	1.0075749967861223	3.5404028145653648	193.69405	194.70165	1.8502499999999884	2.8577999999999975	0.3485170599100814	2.8693000000000097	35.40402814565364
69	3941761	197.08805	1.0140900661035441	3.529336235384843	196.55190000000002	197.566	1.8281999999999812	2.8422999999999945	0.349705373223058	2.859550000000013	35.29336235384845
70	3998952	199.94760000000002	1.019884351533372	3.4589309392059384	199.39415	200.41405	1.823049999999995	2.8429000000000144	0.35053280987100716	2.8527999999999736	34.589309392059405
71	4056008	202.8004	1.0266224963899238	3.450109930767727	202.2371	203.2637	1.833750000000009	2.8603999999999985	0.348656799679234	2.868150000000014	34.50109930767728
72	4113371	205.66855	1.0367638399603079	3.440477952102327	205.09745	206.13420000000002	1.8229499999999916	2.8597000000000037	0.34734885982736724	2.8789500000000032	34.40477952102329
73	4170950	208.5475	1.0381033320808783	3.3993797952009857	207.9572	208.99530000000001	1.8203000000000031	2.858399999999989	0.34708362980060153	2.881149999999991	33.99379795200988
74	4228573	211.42865	1.0673297963978723	3.3343751009585887	210.81560000000002	211.8829	1.819749999999999	2.8871000000000038	0.3453754230848939	2.895399999999995	33.3437510095859
75	4286481	214.32405	1.0685641493320932	3.347981182013214	213.70265	214.77120000000002	1.814799999999991	2.883350000000007	0.3441985337142451	2.905300000000011	33.479811820132156
76	4344587	217.22935	1.0979452359472401	3.2961148602903414	216.586	217.68395	1.7974499999999978	2.895399999999995	0.3440564252537423	2.906499999999994	32.961148602903435
77	4402717	220.13585	1.110871066161897	3.2546683707177735	219.4814	220.59230000000002	1.788499999999999	2.8993499999999983	0.34300022295014576	2.9154499999999928	32.54668370717775
78	4461026	223.0513	1.1199259229344316	3.2339549960462826	222.38080000000002	223.50070000000002	1.7779999999999916	2.8979500000000087	0.34376074252320143	2.9090000000000202	32.33954996046283
79	4519206	225.96030000000002	1.136321532296436	3.154990828937855	225.27870000000001	226.41505	1.7857999999999947	2.9221000000000004	0.3395124601072852	2.9454000000000065	31.54990828937857
80	4578114	228.90570000000002	1.1562577945052182	3.097012895537908	228.20080000000002	229.35705000000002	1.7891500000000065	2.9454000000000065	0.3387591253239404	2.9519499999999823	30.970128955379074
81	4637153	231.85765	1.1639626178855542	3.1095266753102138	231.14625	232.3102	1.765449999999987	2.929399999999987	0.33754134881522885	2.962600000000009	31.09526675310215
82	4696405	234.82025000000002	1.2139780105958693	3.0147744058830845	234.0756	235.2896	1.7498499999999808	2.963799999999992	0.33571128829206986	2.978749999999991	30.14774405883084
83	4755980	237.799	1.2113772518558894	3.0151757008687667	237.0394	238.2508	1.7650999999999897	2.97645	0.33347784039750406	2.9987000000000137	30.15175700868766
84	4815954	240.79770000000002	1.2000345207936132	2.9802708583952757	240.01590000000002	241.2159	1.7626999999999953	2.9627499999999998	0.3352273679623214	2.9830499999999915	29.802708583952768
85	4875615	243.78075	1.235708300106926	2.9647114059328104	242.9786	244.21435000000002	1.7372000000000014	2.97290000000001	0.3308519437551687	3.022500000000008	29.647114059328114
86	4936065	246.80325000000002	1.2655435538213236	2.841361578466607	245.9515	247.21705	1.7370500000000106	3.0025500000000136	0.3319391887406236	3.012599999999992	28.413615784666092
87	4996317	249.81585	1.2830140853797085	2.835475201329782	248.9541	250.2371	1.7125500000000216	2.995599999999996	0.3303164431525401	3.0274	28.35475201329782
88	5056865	252.84325	1.322094480554061	2.704642905475094	251.94965000000002	253.27175000000003	1.7160000000000082	3.0380499999999984	0.3260302556077189	3.067200000000014	27.046429054750938
89	5118209	255.91045000000003	1.3165582155040465	2.725426789034916	254.98775	256.3043	1.7191500000000133	3.03570000000002	0.3274019022050519	3.0543499999999995	27.254267890349173
90	5179296	258.9648	1.3647748016705736	2.6417415962671242	258.02345	259.38820000000004	1.7181999999999675	3.08299999999997	0.3198464736926312	3.126499999999964	26.417415962671257
91	5241826	262.0913	1.3843058433125262	2.5599757828404996	261.1064	262.4907	1.715750000000014	3.10005000000001	0.31946330165321785	3.1302500000000464	25.599757828405007
92	5304431	265.22155000000004	1.4172747374070809	2.593723055740355	264.2065	265.62375000000003	1.6983999999999924	3.115700000000004	0.3156715122243806	3.1678499999999867	25.93723055740355
93	5367788	268.3894	1.4613339257487563	2.4082047824702	267.3222	268.7835	1.6809499999999957	3.1422999999999774	0.3142085087664194	3.1825999999999794	24.082047824702
94	5431440	271.572	1.486137699941313	2.3794221277581507	270.4645	271.95065	1.6810500000000275	3.1672000000000367	0.3131801882212904	3.193050000000028	23.794221277581503
95	5495301	274.76505000000003	1.5133118540914263	2.3010884370710016	273.63165000000004	275.14495	1.6911499999999933	3.2044499999999516	0.3134059390425468	3.19074999999998	23.010884370710038
96	5559116	277.9558	1.5598444887307474	2.2342913291368696	276.83615000000003	278.39595	1.682899999999961	3.242750000000001	0.3059460617093202	3.2685500000000047	22.342913291368703
97	5624487	281.22435	1.5763558563885745	2.2705466189065753	280.07890000000003	281.65525	1.6873999999999683	3.263750000000016	0.30641009927687246	3.2635999999999967	22.70546618906576
98	5689759	284.48795	1.6564626892335248	2.109599145571856	283.34265	284.9991	1.6590499999999793	3.315499999999986	0.2894230351793696	3.4551500000000037	21.095991455718575
99	5758862	287.9431	1.6413217459604146	2.3723737675888756	286.6581	288.29945000000004	1.6817000000000348	3.323000000000036	0.306757876008465	3.259900000000016	23.723737675888753
100	5824060	291.20300000000003	1.773693683607923	1.8405324751242098	289.9811	291.7548	1.64285000000001	3.4165499999999724	0.2810054374552147	3.5586500000000005	18.40532475124211
101	5895233	294.76165000000003	1.7384972439069768	2.29299646867506	293.39765	295.13615	5.438000000000045	7.176500000000033	0.1557256425629334	6.421549999999969	22.929964686750623
102	6023664	301.1832	1.154426762460731	3.765791660833173	300.5742	301.72860000000003	1.669499999999971	2.823949999999968	0.26189322613170546	3.8183500000000095	37.65791660833177
103	6100031	305.00155	2.1584395375241994	1.0970730141394096	303.39815	305.5566	1.5219000000000165	3.6803500000000327	0.2730785510452089	3.6619499999999903	10.970730141394093
104	6173270	308.6635	2.035724081629049	2.0619798415090926	307.07845000000003	309.11420000000004	5.06635	7.102049999999963	0.16310286897946524	6.1311000000000035	20.619798415090926
105	6295892	314.7946	1.1510782145672478	3.8097982728656348	314.1805	315.33160000000004	5.125450000000001	6.276499999999999	0.15036124288603403	6.6506499999999855	38.097982728656376
106	6428905	321.44525	1.4700611944956705	3.0955151477430114	320.457	321.92705	4.9406999999999925	6.410750000000007	0.15788559609706754	6.333700000000021	30.955151477430135
107	6555579	327.77895	1.4221357934262138	3.2485316537790823	326.86775	328.2899	4.929149999999993	6.351249999999993	0.1529028608125259	6.540099999999995	32.48531653779084
108	6686381	334.31905	1.6000154008962215	3.0472700196778746	333.219	334.81905	7.729849999999999	9.329850000000022	0.11310425950641274	8.841400000000021	30.472700196778735
109	6863209	343.16045	1.2180598382414785	3.612087910524785	342.54885	343.7669	8.086149999999975	9.30419999999998	0.10498301899667725	9.525350000000003	36.120879105247894
110	7053716	352.68580000000003	1.3725217902231497	3.2503384168772875	351.85305	353.22560000000004	7.341450000000009	8.713950000000011	0.1145882272055369	8.7269	32.50338416877288
111	7228254	361.41270000000003	1.433032529884437	3.057277684007495	360.567	362.00005000000004	7.335450000000037	8.76845000000003	0.11308827104996816	8.842649999999992	30.572776840074972
112	7405107	370.25535	1.5192643818205689	2.9778134399432368	369.33545000000004	370.85475	6.986649999999997	8.505899999999997	0.10501664513825472	9.522299999999973	29.778134399432382
113	7595553	379.77765	2.66511899332474	1.5075451447462989	377.84135000000003	380.50645000000003	7.052399999999977	9.717499999999973	0.11608873823150406	8.614100000000008	15.075451447462985
114	7767835	388.39175	1.467487837058492	2.89651893992464	387.5589	389.0264	11.80744999999996	13.27494999999999	0.0746764642187722	13.391099999999993	28.9651893992464
115	8035657	401.78285	1.581766220482206	2.67661192925436	400.8338	402.41560000000004	11.428100000000029	13.009850000000029	0.07699207366601593	12.988350000000025	26.766119292543596
116	8295424	414.7712	1.65385776999956	2.3639088203580982	413.84365	415.4975	16.170450000000017	17.824299999999994	0.05562137418167052	17.978700000000003	23.639088203580986
117	8654998	432.7499	1.8919247321290895	1.169950756972728	431.66795	433.5599					11.398985508205808
0	61032	3.0516	1.428645122295648	1.4456576552778362	2.6883	4.11695	1.6288	3.0574500000000002	0.3339790261171598	2.9942000000000006	14.456576552778365
1	120916	6.045800000000001	0.970232770241327	4.608181919051191	5.74575	6.716	1.9019000000000004	2.8721500000000004	0.3493144703519344	2.8627499999999992	46.08181919051191
2	178171	8.90855	0.9607865797229025	4.848705156700504	8.61795	9.578750000000001	1.9373999999999985	2.898199999999999	0.34535753138436565	2.89555	48.48705156700504
3	236082	11.8041	0.9647992657403011	4.866374404095907	11.5161	12.4809	1.9540000000000006	2.918800000000001	0.34233679093492164	2.9211000000000014	48.663744040959095
4	294504	14.725200000000001	0.959593991237029	4.864700181175408	14.43495	15.39455	1.9522499999999994	2.9118499999999994	0.3437843784378439	2.9087999999999994	48.64700181175412
5	352680	17.634	0.9561565552524844	4.849135635188851	17.3468	18.30295	1.964500000000001	2.920650000000002	0.34161755914253983	2.927250000000001	48.4913563518885
6	411225	20.56125	0.9541241998546058	4.83981412232216	20.267400000000002	21.22155	1.9674999999999976	2.921599999999998	0.3440919413667334	2.9061999999999983	48.398141223221586
7	469349	23.46745	0.9580695943200379	4.824134154545561	23.18905	24.147100000000002	1.9834999999999994	2.941600000000001	0.33916700583367215	2.948400000000003	48.24134154545561
8	528317	26.415850000000002	0.961810115807652	4.818075895498154	26.1306	27.0924	1.9857499999999995	2.9475499999999997	0.3384953880003387	2.9542499999999983	48.18075895498157
9	587402	29.3701	0.9515636196943117	4.802670294513327	29.078200000000002	30.02975	1.9909999999999997	2.9425999999999988	0.340164980015307	2.9397500000000036	48.02670294513331
10	646197	32.309850000000004	0.9649719071820612	4.789169653254071	32.02075	32.98575	1.9936000000000007	2.9585500000000025	0.33885669750262654	2.9510999999999967	47.89169653254069
11	705219	35.26095	0.9674697764377285	4.788103846482535	34.979350000000004	35.9468	1.9906499999999951	2.9581499999999963	0.33809483560138653	2.9577499999999968	47.88103846482539
12	764374	38.2187	0.9524879140279547	4.7772515585534165	37.93745	38.88995	2.021099999999997	2.973550000000003	0.33571128829206826	2.978750000000005	47.77251558553421
13	823949	41.19745	0.9548266365778458	4.7767862265723835	40.91105	41.86585	2.0138000000000034	2.968650000000004	0.3364850768868403	2.971899999999998	47.76786226572388
14	883387	44.16935	0.9511271026580653	4.760541572607941	43.879650000000005	44.8308	2.014949999999999	2.9660499999999956	0.3368421052631579	2.96875	47.60541572607943
15	942762	47.1381	0.9519123249044118	4.750026993587234	46.84575	47.797650000000004	2.010849999999998	2.9627499999999998	0.3383922981912928	2.9551500000000033	47.50026993587236
16	1001865	50.093250000000005	0.9417944639688766	4.741195556014638	49.80845	50.75025	2.015350000000005	2.957100000000004	0.33834650065131755	2.9555499999999952	47.411955560146374
17	1060976	53.0488	0.9500381338375272	4.719383345652993	52.765550000000005	53.7156	2.013399999999997	2.9634499999999946	0.33735915255380816	2.9642000000000053	47.193833456529944
18	1120260	56.013000000000005	0.9484180080653285	4.710481120575714	55.72905	56.67745	2.025100000000002	2.973550000000003	0.3363379523745461	2.9731999999999985	47.104811205757166
19	1179724	58.986200000000004	0.9359120859403862	4.706328628264011	58.70255	59.638450000000006	2.0270499999999956	2.9629499999999993	0.3374046831770026	2.963799999999999	47.06328628264013
20	1239000	61.95	0.9362661830151687	4.692815346565858	61.6655	62.60175	2.034399999999998	2.970649999999999	0.33664366268304985	2.9705000000000013	46.92815346565856
21	1298410	64.9205	0.9332371777102585	4.676208079403118	64.63615	65.5694	2.019999999999996	2.953249999999997	0.33800341383447946	2.9585500000000025	46.76208079403118
22	1357581	67.87905	0.9372496122438344	4.65951003555481	67.58945	68.5267	2.026300000000006	2.963550000000012	0.33760972316002663	2.9620000000000033	46.5951003555481
23	1416821	70.84105000000001	0.9477908425390488	4.642000207011073	70.553	71.5008	2.0194000000000045	2.967199999999991	0.33628140027575143	2.973699999999994	46.420002070110726
24	1476295	73.81475	0.93193596005796	4.626854928046704	73.5202	74.45215	2.0317000000000007	2.9636500000000012	0.3375641371860651	2.9624000000000024	46.26854928046707
25	1535543	76.77715	0.9235533824089682	4.6195673462176075	76.48385	77.40740000000001	2.03394999999999	2.957499999999996	0.33854695646286126	2.953800000000001	46.19567346217609
26	1594619	79.73095	0.9200514811499859	4.602253158778083	79.44135	80.3614	2.027000000000001	2.947100000000006	0.3391670058336734	2.9483999999999924	46.022531587780854
27	1653587	82.67935	0.9205627838138258	4.5904170960600155	82.38845	83.309	2.032199999999989	2.9527499999999947	0.3376952300548747	2.961250000000007	45.90417096060013
28	1712812	85.6406	0.9339737591433805	4.570288023535284	85.3412	86.27515000000001	2.0247499999999974	2.958750000000009	0.33768382663312385	2.961349999999996	45.70288023535283
29	1772039	88.60195	0.9418890546043287	4.547936832476111	88.29990000000001	89.2418	2.0318500000000057	2.9737499999999955	0.3363096739477711	2.97345	45.479368324761154
30	1831508	91.5754	0.9241044420319959	4.537958536383435	91.2737	92.1978	2.027150000000006	2.9512500000000017	0.3384667456422411	2.954499999999996	45.37958536383439
31	1890598	94.5299	0.9172455401649233	4.528868670949812	94.2249	95.14215	2.0271000000000043	2.94435	0.34019391052900044	2.9395000000000095	45.28868670949815
32	1949388	97.46940000000001	0.9194543998792535	4.504105000484408	97.1693	98.08875	2.0289999999999964	2.948449999999994	0.3381977442210457	2.956850000000003	45.04105000484412
33	2008525	100.42625000000001	0.9233018980448949	4.49087726682707	100.11775	101.04105	2.025299999999987	2.948599999999999	0.338741912536838	2.9521000000000015	44.90877266827071
34	2067567	103.37835000000001	0.9209483514083201	4.476292374090214	103.0663	103.98725	2.030050000000003	2.9510000000000076	0.3400782179901377	2.9405	44.762923740902174
35	2126377	106.31885000000001	0.9234658639580012	4.4735108744876655	106.01735000000001	106.94080000000001	2.029749999999993	2.953249999999997	0.3379006234266514	2.9594499999999897	44.7351087448767
36	2185566	109.2783	0.9190337160331663	4.448592557382391	108.97055	109.8896	2.027550000000005	2.946550000000002	0.33905201057842305	2.949399999999997	44.485925573823906
37	2244554	112.2277	0.9256076432330768	4.420434375037935	111.91715	112.84275000000001	2.0086000000000013	2.934200000000004	0.3403965619947229	2.9377500000000083	44.204343750379365
38	2303309	115.16545	0.920324105863017	4.404605454908463	114.85135000000001	115.77165000000001	2.0240500000000026	2.9444000000000017	0.3391555027980334	2.9484999999999957	44.046054549084616
39	2362279	118.11395	0.9159879224241013	4.392145677991323	117.79575000000001	118.71170000000001	2.0269499999999994	2.942949999999996	0.34003196300452254	2.940899999999999	43.92145677991324
40	2421097	121.05485	0.9177556894490496	4.379140090597822	120.73865	121.6564	2.0211500000000058	2.938900000000004	0.3392590582168534	2.9476000000000084	43.791400905978236
41	2480049	124.00245000000001	0.913569136558054	4.3667308199978265	123.67755000000001	124.59115	2.015199999999993	2.9287499999999937	0.3412852803658583	2.930099999999996	43.667308199978294
42	2538651	126.93255	0.9172384754837491	4.349414068564542	126.6063	127.52355	2.013200000000012	2.9304500000000075	0.34086648259876584	2.9337000000000018	43.494140685645455
43	2597325	129.86625	0.9222635386513547	4.327288486828486	129.5368	130.45905000000002	2.021899999999988	2.944199999999995	0.3395585738539906	2.944999999999993	43.27288486828484
44	2656225	132.81125	0.9124610134404618	4.312250375068572	132.481	133.39345	2.0138000000000034	2.9262500000000102	0.3413784863277902	2.929300000000012	43.1225037506857
45	2714811	135.74055	0.9159932249463862	4.2974041586619975	135.40720000000002	136.3232	2.02464999999998	2.9406499999999767	0.3401187014267993	2.9401499999999885	42.974041586620004
46	2773614	138.6807	0.9261700002935949	4.277752793597621	138.34785	139.27405000000002	2.0146500000000174	2.9408000000000243	0.3392417945890918	2.9477500000000134	42.77752793597619
47	2832569	141.62845000000002	0.9208240726305638	4.264601239673347	141.28865000000002	142.20950000000002	2.0037499999999966	2.924549999999982	0.3415592178293908	2.927750000000003	42.646012396733454
48	2891124	144.55620000000002	0.9127226624696516	4.233544454909847	144.21325000000002	145.12595000000002	2.0211000000000183	2.9338000000000193	0.34100596760443586	2.932499999999976	42.335444549098504
49	2949774	147.4887	0.9121749842783436	4.220870186859621	147.14700000000002	148.0592	2.004899999999992	2.917049999999989	0.3414659131652181	2.9285500000000013	42.20870186859624
50	3008345	150.41725	0.9158269133558498	4.214651120469895	150.06405	150.97990000000001	2.013149999999996	2.928949999999986	0.3415125591243599	2.928150000000016	42.14651120469895
51	3066908	153.3454	0.918919243880664	4.188234720824113	152.99305	153.91195000000002	2.0039999999999907	2.9229500000000144	0.3412852803658599	2.930099999999982	41.88234720824114
52	3125510	156.2755	0.9258254185993924	4.177255007299628	155.91595	156.8418	1.996849999999995	2.9226500000000044	0.34256547282599364	2.919150000000002	41.77255007299629
53	3183893	159.19465	0.9196499178900384	4.168015247714031	158.83865	159.75830000000002	1.9890499999999918	2.908699999999982	0.34328281354594004	2.9130499999999984	41.68015247714035
54	3242154	162.1077	0.9257984931981424	4.159898348016199	161.74735	162.67315000000002	1.987400000000008	2.9132000000000176	0.34362489906018406	2.910150000000016	41.59898348016199
55	3300357	165.01785	0.9115668482922251	4.161927129197643	164.66055	165.5721	1.9932000000000016	2.9047999999999945	0.3432297923459757	2.913499999999999	41.61927129197642
56	3358627	167.93135	0.9068293735204498	4.157690942073522	167.5653	168.47215	1.9936999999999898	2.900499999999994	0.34449497037343096	2.9028000000000134	41.57690942073525
57	3416683	170.83415000000002	0.9071554375871085	4.14369330974985	170.4658	171.37300000000002	1.9885500000000036	2.895700000000005	0.34454244762954794	2.9024	41.43693309749854
58	3474731	173.73655000000002	0.9172987870768877	4.10975730008748	173.3615	174.27880000000002	1.9907499999999914	2.908050000000003	0.34304728906880055	2.9150499999999795	41.09757300087484
59	3533032	176.6516	0.9216306203750428	4.088058453174561	176.26955	177.1912	1.984499999999997	2.9061000000000092	0.34343018064427505	2.9118	40.880584531745654
60	3591268	179.5634	0.9209640582124238	4.052014542898796	179.17565000000002	180.0966	1.9864500000000191	2.9073999999999955	0.34327102964145323	2.9131500000000017	40.520145428987945
61	3649531	182.47655	0.9325931869860273	4.036652973594208	182.08305000000001	183.01565000000002	1.991599999999977	2.924199999999985	0.3415708844978054	2.92765	40.36652973594212
62	3708084	185.4042	0.9442425881964853	4.021087226794876	185.00730000000001	185.95155	1.995350000000002	2.939600000000013	0.33932237322067615	2.9470500000000186	40.21087226794874
63	3767025	188.35125000000002	0.9380720871158643	4.004540393760202	187.94685	188.88495	1.9770499999999913	2.9150999999999954	0.34192125553485203	2.9246499999999855	40.04540393760203
64	3825518	191.2759	0.9567549866429298	3.9673056930925767	190.86195	191.8187	1.9876999999999896	2.944449999999989	0.3390060343074095	2.9498000000000104	39.6730569309258
65	3884514	194.22570000000002	0.9559511978953379	3.9334427887070476	193.8064	194.76235	1.9849499999999978	2.940899999999999	0.3390347680154614	2.949549999999988	39.33442788707052
66	3943505	197.17525	0.956690619894024	3.9241050300908	196.74735	197.70405000000002	1.979549999999989	2.936250000000001	0.3398528437186689	2.9424500000000076	39.241050300907986
67	4002354	200.1177	0.960748955800035	3.913066444284077	199.68355	200.64430000000002	1.9753000000000043	2.936050000000023	0.3398990499821559	2.9420499999999947	39.13066444284077
68	4061195	203.05975	0.9577452056365786	3.8789025198459086	202.61960000000002	203.57735	1.969900000000024	2.92765	0.3400666530640018	2.9405999999999892	38.78902519845907
69	4120007	206.00035	0.9801916241663509	3.850126889362137	205.54725000000002	206.52745000000002	1.974599999999981	2.9547999999999774	0.33850111705368463	2.9542000000000144	38.50126889362139
70	4179091	208.95455	0.9715438479678473	3.840744610246105	208.50205	209.4736	1.9510499999999809	2.922550000000001	0.3407735559720582	2.9344999999999857	38.40744610246107
71	4237781	211.88905	0.9803447784013115	3.804402253896477	211.42465	212.405	1.9728000000000065	2.953150000000022	0.3391670058336701	2.948400000000021	38.044022538964775
72	4296749	214.83745000000002	0.9791851591557731	3.7988792034512713	214.37775000000002	215.35695	1.9561499999999796	2.935299999999984	0.3392245327182057	2.947900000000004	37.98879203451274
73	4355707	217.78535000000002	0.9882043849641924	3.7556009339369965	217.31305	218.30125	1.9601000000000113	2.9483000000000175	0.33887392195733834	2.9509499999999775	37.55600933936994
74	4414726	220.7363	0.9983283664745279	3.727325066090451	220.26135000000002	221.2597	1.9482500000000016	2.946550000000002	0.33582402820921675	2.9777500000000146	37.27325066090454
75	4474281	223.71405000000001	1.0114687741541304	3.698716575828122	223.20795	224.2194	1.959699999999998	2.971199999999982	0.3367060051516038	2.969949999999983	36.987165758281236
76	4533680	226.684	1.0128997758963612	3.6747105240773976	226.17915000000002	227.19205000000002	1.963799999999992	2.976699999999994	0.33461602810774455	2.988500000000016	36.74710524077396
77	4593450	229.6725	1.0194718402285594	3.6714548377959773	229.1558	230.17530000000002	1.9484500000000082	2.9679000000000144	0.3347448407451429	2.987349999999992	36.71454837795978
78	4653197	232.65985	1.0263715639223345	3.6471001291912657	232.1237	233.1501	1.943649999999991	2.969999999999999	0.3348232970050059	2.9866499999999974	36.471001291912636
79	4712930	235.6465	1.0396797231987585	3.6164568465583713	235.09375	236.13340000000002	1.9406999999999925	2.980400000000003	0.3344985031191976	2.9895500000000084	36.16456846558374
80	4772721	238.63605	1.0483031770167408	3.580002791098863	238.07415	239.12245000000001	1.9404499999999985	2.988749999999982	0.33226454903394154	3.0096499999999935	35.800027910988646
81	4832914	241.6457	1.063408739249455	3.560026638460066	241.0629	242.12630000000001	1.9207500000000266	2.984150000000028	0.333394455650203	2.999449999999996	35.60026638460065
82	4892903	244.64515	1.0807003728113138	3.503440044892777	244.04705	245.12775000000002	1.9175500000000056	2.9982499999999845	0.3320494089520504	3.011600000000015	35.034400448927784
83	4953135	247.65675000000002	1.0865220947443508	3.473246770065227	247.04525	248.1318	1.900350000000003	2.986850000000004	0.3322700691121737	3.009600000000006	34.73246770065228
84	5013327	250.66635000000002	1.108684558771085	3.431720867666627	250.0321	251.1408	1.913599999999974	3.0222499999999854	0.3296739524610164	3.033299999999997	34.31720867666627
85	5073993	253.69965000000002	1.1239970878942405	3.400003018127588	253.05435	254.17835000000002	1.913550000000015	3.0375000000000227	0.32723583886907204	3.0559000000000083	34.000030181275875
86	5135111	256.75555	1.1342709897254595	3.3843592498836266	256.09185	257.22615	1.917349999999999	3.0516000000000076	0.32741262175657215	3.054249999999968	33.84359249883626
87	5196196	259.8098	1.136486374850804	3.3787392702121295	259.14345000000003	260.27995	1.8811500000000478	3.0176500000000033	0.32516095467256273	3.075400000000002	33.78739270212129
88	5257704	262.8852	1.1738667654416524	3.294928960703775	262.16110000000003	263.33500000000004	1.891050000000007	3.064899999999966	0.32638140931492654	3.0638999999999896	32.94928960703774
89	5318982	265.9491	1.1818734908773099	3.2549281174168243	265.226	266.40790000000004	1.9037000000000148	3.085550000000012	0.3219056816352768	3.1065000000000396	32.549281174168236
90	5381112	269.0556	1.1919098887210713	3.256281960063564	268.31155	269.50345	1.8873000000000388	3.0792000000000144	0.32380798186675724	3.0882499999999595	32.562819600635656
91	5442877	272.14385	1.1930488956712186	3.1957943607136556	271.39075	272.5838	1.8690500000000156	3.0620999999999867	0.3223155146572972	3.102550000000008	31.95794360713656
92	5504928	275.2464	1.2230008822903504	3.154116613944847	274.4529	275.6759	1.8818499999999858	3.104849999999999	0.32028184802626225	3.122250000000008	31.54116613944849
93	5567373	278.36865	1.2529116335252766	3.1177163650147577	277.55775	278.81065	1.8651499999999714	3.1180499999999824	0.31590586005370314	3.1655000000000086	31.177163650147598
94	5630683	281.53415	1.2946918110345025	3.0818990477774086	280.67580000000004	281.97045	1.856999999999971	3.1517000000000053	0.3160955873055981	3.163600000000031	30.818990477774104
95	5693955	284.69775000000004	1.3104134015547577	3.043310927784848	283.82745	285.13785	1.8415999999999713	3.151999999999987	0.31331756301599667	3.1916499999999814	30.43310927784847
96	5757788	287.8894	1.3309142536788248	2.9738406405541866	286.97945	288.31035	1.8546999999999798	3.185600000000022	0.31258302986731096	3.199149999999975	29.73840640554188
97	5821771	291.08855	1.362901394448895	2.923595736496356	290.1651	291.528	1.8384499999999662	3.201349999999991	0.3086896125945342	3.239500000000021	29.235957364963582
98	5886561	294.32805	1.4044009613004513	2.791447884983903	293.36645	294.77085	1.8228000000000293	3.227200000000039	0.3028605175886244	3.3018500000000013	27.914478849839025
99	5952598	297.6299	1.4559665469552392	2.6886026402938725	296.59360000000004	298.04955	1.834350000000029	3.290300000000002	0.29448575425163626	3.395750000000021	26.886026402938736
100	6020513	301.02565000000004	1.5509519758854529	2.6751005661636	299.88390000000004	301.43485000000004	1.837699999999984	3.388649999999984	0.28636884306987714	3.491999999999962	26.751005661636015
101	6090353	304.51765	1.6469636427938938	2.5281270874922086	303.27255	304.91955	1.8394999999999868	3.4864499999999907	0.27914247431889183	3.582400000000007	25.281270874922075
102	6162001	308.10005	1.736033190463856	2.517343965710019	306.759	308.49505	1.8441500000000133	3.5801999999999907	0.27423932866212225	3.6464500000000157	25.173439657100186
103	6234930	311.7465	1.7880182759230492	2.427200599289815	310.33925	312.12725	1.7857000000000198	3.573750000000018	0.26422871637689505	3.7846000000000113	24.27200599289816
104	6310622	315.53110000000004	2.0438144831188025	1.9004404519105726	313.913	315.9568	5.233000000000004	7.276849999999968	0.16423462558611288	6.0888499999999794	19.004404519105723
105	6432399	321.61995	1.027806244674977	4.136192976497853	321.18985000000004	322.21765	5.499450000000024	6.527250000000038	0.14758731634603356	6.775649999999985	41.361929764978505
106	6567912	328.3956	1.2240518843750003	3.7184293113127325	327.71705000000003	328.9411	5.027800000000013	6.25184999999999	0.16176125656144022	6.181950000000029	37.18429311312737
107	6691551	334.57755000000003	1.210143567396002	3.799134505543833	333.96895	335.1791	5.1203499999999735	6.330499999999972	0.15694768149037486	6.371550000000013	37.991345055438366
108	6818982	340.94910000000004	1.2213311582638882	3.6889535858569573	340.2994	341.52075	5.038700000000006	6.260000000000048	0.1558020690514779	6.418399999999964	36.8895358585696
109	6947350	347.3675	1.3831301302175039	3.5293452893111557	346.55945	347.94255000000004	5.293799999999976	6.676949999999977	0.15218499608123676	6.570949999999982	35.29345289311155
110	7078769	353.93845	1.2380957804948092	3.3967643589186345	353.23635	354.47445	8.319200000000023	9.557299999999998	0.10702913868300631	9.343250000000012	33.96764358918634
111	7265634	363.2817	1.1420036372051574	3.8895657664968084	362.79365	363.93565	7.921600000000012	9.063600000000008	0.11015217523008035	9.07835	38.89565766496812
112	7447201	372.36005	1.1845978772747332	3.784869921952584	371.8573	373.0419	7.576599999999985	8.761199999999974	0.1129273594760169	8.855250000000012	37.84869921952582
113	7624306	381.2153	1.2322189379883466	3.514727376387512	380.61845	381.8507	7.507749999999987	8.739950000000022	0.11516226362945382	8.683400000000006	35.14727376387513
114	7797974	389.8987	1.205652266008407	3.5947862274759927	389.3584	390.56405	7.545099999999991	8.750749999999982	0.1138109599954477	8.78649999999999	35.94786227475997
115	7973704	398.6852	1.2286739969934803	3.434907016704841	398.10920000000004	399.33785	7.4395000000000095	8.668200000000013	0.11498812747583809	8.696550000000002	34.34907016704841
116	8147635	407.38175	1.274515993683366	3.236735788246868	406.77735	408.05190000000005	6.971850000000018	8.246350000000007	0.11538017768547323	8.66700000000003	32.367357882468696
117	8320975	416.04875000000004	1.6392826021187008	2.467346705888474	415.02375	416.66305	7.3819500000000176	9.021250000000009	0.1135595818736196	8.805949999999996	24.673467058884754
118	8497094	424.85470000000004	1.4106434543656186	2.763157103990636	424.045	425.45565000000005	7.483699999999999	8.894349999999974	0.11286872802586959	8.859849999999994	27.631571039906355
119	8674291	433.71455000000003	1.4295661704925822	2.566076869342101	432.9393	434.36885	7.442000000000007	8.871550000000013	0.11019587316455005	9.074749999999995	25.660768693421005
120	8855786	442.7893	1.6891022508470341	1.8453037075517749	441.8109	443.5	9.557000000000016	11.24615	0.09023479092598942	11.0822	18.453037075517763
121	9077430	453.8715	1.611249249983579	1.9977155517147303	453.05705	454.66830000000004	7.122700000000009	8.733949999999993	0.11599313320651435	8.621199999999988	19.97715551714732
122	9249854	462.4927	1.5609558086222037	1.0272097916538474	461.791	463.35195000000004	6.841499999999996	8.402449999999988	0.11821099480462673	8.459450000000004	10.27209791653847
123	9419043	470.95215	1.547004494132474	1.5426148807822866	470.19345000000004	471.74045	17.129099999999994	18.67610000000002	0.05360766160699692	18.654049999999984	15.426148807822868
124	9792124	489.6062	1.451230110459123	1.1765628984471252	488.86955	490.32075000000003	6.935000000000002	8.386250000000018	0.1196336816667362	8.358850000000018	11.76562898447125
125	9959301	497.96505	1.3298029288467021	1.0342612821286998	497.25575000000003	498.58555	54.32470000000001	55.654499999999985	0.018031240928031912	55.459299999999985	10.342612821287
126	11068487	553.42435	1.2807898476149888	1.0112235173813549	552.9103	554.19105					10.112235173813557
0	60330	3.0165	1.4243663423612223	1.4971040724149187	2.6824500000000002	4.1068500000000006	1.6013000000000002	3.0256499999999997	0.3327731651719605	3.0050500000000007	14.971040724149193
1	120431	6.02155	0.9758815116214632	4.366347676286026	5.70815	6.684	1.8354500000000007	2.811350000000001	0.35918895134785656	2.7840499999999997	43.663476762860284
2	176112	8.8056	0.9739504784599602	4.659503405800322	8.51945	9.493400000000001	1.8606499999999997	2.8346	0.35287060235011825	2.8339	46.59503405800321
3	232790	11.6395	0.9577793816381774	4.67641743440096	11.35405	12.31185	1.8691000000000013	2.8268500000000003	0.35340684195646016	2.829600000000001	46.764174344009625
4	289382	14.469100000000001	0.9505031723350899	4.663981557340854	14.180950000000001	15.131450000000001	1.878449999999999	2.828949999999999	0.35292664419700376	2.833449999999999	46.639815573408576
5	346051	17.30255	0.9671708406906372	4.651561103512456	17.00985	17.977	1.8743499999999997	2.8415	0.35211887533231195	2.8399500000000018	46.51561103512458
6	402850	20.142500000000002	0.9636202588229411	4.635286713967048	19.85135	20.815	1.8861500000000007	2.8497500000000002	0.35047138401149536	2.853300000000001	46.35286713967052
7	459916	22.995800000000003	0.9751920732797502	4.619161017027601	22.7011	23.6763	1.9010000000000034	2.8761500000000026	0.34764470710933426	2.8765	46.191610170276036
8	517446	25.872300000000003	0.9741073305485741	4.622160444696192	25.5773	26.5514	1.8979999999999997	2.8720999999999997	0.3487054310870895	2.8677499999999974	46.221604446961905
9	574801	28.74005	0.9631213150966215	4.60147858167273	28.449350000000003	29.4125	1.8965500000000013	2.8596499999999985	0.3498583073855089	2.8583	46.01478581672731
10	631967	31.59835	0.9538112289212993	4.59910806381064	31.309050000000003	32.26285	1.897750000000002	2.8516000000000012	0.3502381619501261	2.8552	45.991080638106396
11	689071	34.45355	0.951321208700951	4.576572705506926	34.160650000000004	35.11195	1.894200000000005	2.845550000000003	0.3512530954179034	2.8469499999999996	45.765727055069306
12	746010	37.3005	0.9568752569277306	4.559283863172816	37.0062	37.96305	1.9039999999999964	2.860899999999994	0.34961367688703954	2.8603000000000023	45.592838631728156
13	803216	40.1608	0.9533060702049232	4.547092911502595	39.86705	40.820350000000005	1.9011499999999941	2.85445	0.3496259002866934	2.860199999999999	45.47092911502594
14	860420	43.021	0.9478379346078437	4.522108979428602	42.72155	43.6694	1.9121999999999986	2.860050000000001	0.35108045008513655	2.8483500000000035	45.221089794286044
15	917387	45.869350000000004	0.9494901020798309	4.526461401947401	45.5816	46.5311	1.9012500000000045	2.850750000000005	0.3488149013725867	2.8668499999999995	45.26461401947404
16	974724	48.736200000000004	0.9426580994839723	4.488005038930822	48.432300000000005	49.374950000000005	1.884599999999999	2.8272499999999994	0.3531696980399084	2.8314999999999984	44.880050389308245
17	1031354	51.5677	0.9496381427831133	4.459380227638583	51.259550000000004	52.2092	1.8884000000000043	2.838000000000001	0.3536067892503532	2.828000000000003	44.59380227638587
18	1087914	54.395700000000005	0.9384348551083007	4.452003826847452	54.097550000000005	55.036	1.8961500000000058	2.83455	0.35355053120967356	2.8284499999999966	44.52003826847455
19	1144483	57.22415	0.9439152276701295	4.445838235903921	56.93215	57.87605	1.8743499999999997	2.818249999999999	0.3549623739883573	2.8171999999999997	44.458382359039206
20	1200827	60.04135	0.9262616474750918	4.426707257947996	59.750350000000005	60.67665	1.8952500000000043	2.8215000000000003	0.3527834615113241	2.834600000000002	44.26707257948
21	1257519	62.87595	0.936855744127254	4.4505817838420185	62.571850000000005	63.508700000000005	1.8815999999999917	2.8184499999999915	0.3557705991176889	2.8108000000000004	44.505817838420214
22	1313735	65.68675	0.9301862737610355	4.434189299892907	65.3903	66.32050000000001	1.8922999999999917	2.8224500000000035	0.35311981355273786	2.8319000000000045	44.341892998929076
23	1370373	68.51865000000001	0.9332055316280807	4.400178370539848	68.21275	69.14595	1.9038500000000056	2.837050000000005	0.3524850193866774	2.836999999999989	44.00178370539846
24	1427113	71.35565	0.9377041109018377	4.3966099597954695	71.0498	71.9875	1.8953500000000076	2.83305	0.35413899955732575	2.823750000000004	43.966099597954695
25	1483588	74.1794	0.9380172593384981	4.373839753727708	73.88285	74.82085000000001	1.8902499999999947	2.828249999999997	0.3531696980399075	2.8315000000000055	43.73839753727709
26	1540218	77.0109	0.947572766167589	4.362001546345475	76.71115	77.65870000000001	1.8827499999999873	2.8303499999999957	0.35177823899813637	2.8426999999999936	43.62001546345478
27	1597072	79.8536	0.9242474465919077	4.344685356976598	79.54145	80.4657	1.8945500000000095	2.81880000000001	0.3548616039744502	2.817999999999998	43.44685356976597
28	1653432	82.6716	0.9310936664374313	4.327750538843823	82.36030000000001	83.29140000000001	1.8790499999999923	2.810149999999993	0.3553786559579227	2.813900000000004	43.27750538843823
29	1709710	85.4855	0.9244859366039164	4.304776995562605	85.17045	86.09490000000001	1.8973999999999904	2.8218999999999994	0.3542330853701726	2.8230000000000075	43.047769955626045
30	1766170	88.30850000000001	0.9282379657885409	4.301268433810598	87.9923	88.92055	1.8761999999999972	2.804400000000001	0.3559542242867574	2.809349999999995	43.012684338106
31	1822357	91.11785	0.9360423760945211	4.268298281090914	90.7967	91.73275000000001	1.866349999999997	2.8024000000000058	0.3566524600103433	2.803849999999997	42.682982810909174
32	1878434	93.9217	0.9367430937880301	4.2509945385043935	93.59915000000001	94.5359	1.8758999999999872	2.8126499999999908	0.35530920783812014	2.814450000000008	42.50994538504398
33	1934723	96.73615000000001	0.9484451327361866	4.227878056553159	96.4118	97.36025000000001	1.8610499999999917	2.8095	0.3556251000195599	2.811949999999996	42.2787805655316
34	1990962	99.5481	0.9434194198048906	4.204517981244116	99.22125	100.16470000000001	1.8700999999999937	2.8135000000000048	0.3555934855273446	2.8122000000000043	42.04517981244118
35	2047206	102.36030000000001	0.9298348670461448	4.199041290876956	102.0348	102.96465	1.8722999999999956	2.8021499999999975	0.3571556127004544	2.799899999999994	41.99041290876957
36	2103204	105.1602	0.9225899966017693	4.192843535982817	104.8369	105.7595	1.8556999999999988	2.7783000000000015	0.3596863534997472	2.7802000000000078	41.92843535982816
37	2158808	107.94040000000001	0.9317764688221738	4.2131355227184955	107.6152	108.54700000000001	1.8599499999999978	2.791700000000006	0.35794183445190303	2.7937499999999886	42.13135522718493
38	2214683	110.73415	0.9298239215969342	4.198595310781478	110.40695000000001	111.33675000000001	1.8564499999999953	2.786299999999997	0.35785217126804764	2.794450000000012	41.985953107814765
39	2270572	113.52860000000001	0.9283346231247998	4.167688465097243	113.1932	114.12155	1.8593500000000063	2.787700000000001	0.35821750967187427	2.7915999999999883	41.676884650972426
40	2326404	116.3202	0.9438476683848771	4.13166851552878	115.9809	116.92475	1.870900000000006	2.8147500000000036	0.35544181417501935	2.8134000000000015	41.3166851552878
41	2382672	119.1336	0.9364577936653514	4.155774833323328	118.79565000000001	119.7321	1.8615000000000066	2.79795	0.35635378804076634	2.806200000000004	41.55774833323328
42	2438796	121.9398	0.9300328682458727	4.1117142286438195	121.59360000000001	122.52365	1.8573000000000093	2.7873500000000035	0.35838440311077635	2.790300000000002	41.117142286438224
43	2494602	124.73010000000001	0.9317131493021036	4.077774629669371	124.38095000000001	125.31265	1.8519500000000022	2.7836499999999944	0.3582945180938736	2.790999999999997	40.77774629669373
44	2550422	127.5211	0.945404564424255	4.053949225257718	127.16465000000001	128.11005	1.8445499999999981	2.789999999999992	0.35797386790764163	2.7935000000000088	40.539492252577205
45	2606292	130.3146	0.9538048255983741	4.040010965452545	129.95465000000002	130.90845000000002	1.8425000000000011	2.7963000000000022	0.3566333808844505	2.804000000000002	40.400109654525465
46	2662372	133.11860000000001	0.9453437887438574	4.014383432747657	132.7509	133.69625000000002	1.8403999999999883	2.7856999999999914	0.3591502505073011	2.7843499999999892	40.143834327476576
47	2718059	135.90295	0.9526272127784556	4.006273075086263	135.53665	136.48925	1.837050000000005	2.7897000000000105	0.357500357500357	2.7972000000000037	40.06273075086263
48	2774003	138.70015	0.950409412032133	3.9708307418590607	138.3263	139.2767	1.8324499999999944	2.7828499999999963	0.35937612305038424	2.782600000000002	39.708307418590614
49	2829655	141.48275	0.9533408281159355	3.967298547107575	141.10920000000002	142.06255000000002	1.828850000000017	2.7822000000000173	0.3586993561346568	2.7878499999999917	39.672985471075734
50	2885412	144.2706	0.9491443849869073	3.9472369567098227	143.89135000000002	144.84050000000002	1.82265000000001	2.7717499999999973	0.3607698829301729	2.7718500000000006	39.472369567098255
51	2940849	147.04245	0.9572414097843227	3.934511188525505	146.66315	147.62035	1.8246000000000038	2.7818499999999915	0.35959581430472115	2.7809000000000026	39.34511188525504
52	2996467	149.82335	0.9490214057628299	3.9682221634553514	149.44495	150.394	1.8302499999999782	2.7792499999999905	0.359311559052856	2.7830999999999904	39.68222163455352
53	3052129	152.60645	0.9555584592103493	3.947625825815635	152.22425	153.1798	1.8212500000000205	2.7768500000000245	0.35893110317474336	2.7860500000000172	39.47625825815638
54	3107850	155.3925	0.9612091457623291	3.9024137608428333	155.0011	155.9623	1.813699999999983	2.774899999999974	0.3593309258161304	2.7829499999999996	39.02413760842834
55	3163509	158.17545	0.9681032987442799	3.8823580874765327	157.77595	158.74405000000002	1.807249999999982	2.775350000000003	0.358365138239353	2.7904499999999928	38.82358087476532
56	3219318	160.9659	0.9760809451991227	3.8482678091576688	160.5513	161.5274	1.8220500000000186	2.798150000000021	0.3567542498349995	2.803050000000013	38.48267809157669
57	3275379	163.76895000000002	0.981834691944765	3.8467931028769655	163.3495	164.3313	1.8111499999999978	2.792999999999978	0.35705359374442386	2.8006999999999778	38.467931028769655
58	3331393	166.56965	0.9886988138805609	3.8241727698263333	166.1425	167.1312	1.7908999999999935	2.7796000000000163	0.3588087549336196	2.787000000000006	38.24172769826333
59	3387133	169.35665	0.9886788367522416	3.7862910261935028	168.92205	169.91075	1.7918999999999983	2.780550000000005	0.35861574323112794	2.788499999999999	37.86291026193501
60	3442903	172.14515	0.9937758001218084	3.755136743727938	171.70260000000002	172.6964	1.7752000000000123	2.7689499999999896	0.3603538674978801	2.7750500000000216	37.551367437279396
61	3498404	174.92020000000002	1.0018729797273176	3.7274213057815473	174.47155	175.47345	1.7814000000000192	2.7832500000000095	0.3584871840831722	2.7894999999999754	37.27421305781548
62	3554194	177.7097	1.003984308769298	3.7018891376770284	177.25480000000002	178.2588	1.786299999999983	2.790249999999986	0.35684336360554303	2.8023500000000183	37.0188913767703
63	3610241	180.51205000000002	0.9937462222903968	3.6876475473791785	180.04505	181.0388	1.7807500000000118	2.7745000000000175	0.36129125494517644	2.7678499999999815	36.87647547379183
64	3665598	183.2799	1.009210367592005	3.6517308953604513	182.81955000000002	183.8288	1.78094999999999	2.790149999999983	0.3580956473474058	2.7925500000000056	36.5173089536045
65	3721449	186.07245	0.9968774565492291	3.651602451127033	185.6097	186.60660000000001	1.7738999999999976	2.7707499999999925	0.36019162194287463	2.776299999999992	36.51602451127037
66	3776975	188.84875	1.003751304645557	3.6700014877706764	188.38045	189.38420000000002	1.7738999999999976	2.7776500000000226	0.3594019551466329	2.782400000000024	36.70001487770675
67	3832623	191.63115000000002	1.0128543537240011	3.6523353198239192	191.15815	192.17100000000002	1.7734000000000094	2.7862499999999955	0.3565888708613405	2.8043499999999995	36.52335319823918
68	3888710	194.43550000000002	1.0269374589060667	3.5934152001943716	193.94435000000001	194.9713	1.7659000000000162	2.7927999999999997	0.35720026432819785	2.799549999999982	35.93415200194373
69	3944701	197.23505	1.0235490745245712	3.572358540641382	196.73715	197.7607	1.7637499999999875	2.7872999999999877	0.3581469476926356	2.792150000000021	35.72358540641382
70	4000544	200.02720000000002	1.0295476687985472	3.5451014104970184	199.52450000000002	200.55405000000002	1.7523999999999944	2.781949999999995	0.3588795779576197	2.7864499999999737	35.4510141049702
71	4056273	202.81365	1.037941496698442	3.5171744463856704	202.30645	203.34435000000002	1.7434999999999832	2.7814500000000066	0.357564272177922	2.7967000000000155	35.17174446385671
72	4112207	205.61035	1.0548884187249234	3.5004882785733322	205.08790000000002	206.14280000000002	1.7576999999999998	2.8126000000000033	0.35401362952473736	2.8247499999999945	35.00488278573333
73	4168702	208.4351	1.056973013406084	3.452004303337432	207.90050000000002	208.95745000000002	1.747649999999993	2.8046500000000094	0.35486790042406763	2.817949999999996	34.52004303337433
74	4225061	211.25305	1.0595687133650296	3.426153936040027	210.70515	211.7647	1.7257999999999925	2.7853999999999814	0.3578265614656552	2.7946500000000185	34.26153936040026
75	4280954	214.04770000000002	1.0687707246751526	3.3816231058251986	213.4905	214.5593	1.736850000000004	2.8056000000000267	0.35679243600035637	2.802750000000003	33.81623105825199
76	4337009	216.85045000000002	1.0753783697769512	3.3704637244895856	216.29610000000002	217.3715	1.7118000000000109	2.787149999999997	0.3554354973431211	2.813449999999989	33.70463724489588
77	4393278	219.6639	1.0957000132577495	3.3148292199205756	219.0833	220.179	1.715299999999985	2.8109999999999786	0.35393218659304854	2.825400000000002	33.14829219920576
78	4449786	222.48930000000001	1.092613693085406	3.278410000390945	221.89425	222.98690000000002	1.7079999999999984	2.800600000000003	0.3585128885383433	2.7892999999999972	32.78410000390947
79	4505572	225.2786	1.0889880751674064	3.2566451453383287	224.69485	225.78385	1.7145500000000027	2.8035500000000013	0.3565634415503371	2.804550000000006	32.56645145338331
80	4561663	228.08315000000002	1.1032022535234691	3.2873137358477855	227.4984	228.60165	1.716399999999993	2.8196000000000083	0.3534130868866095	2.8295499999999834	32.87313735847785
81	4618254	230.9127	1.0938154235523194	3.287174695969604	230.31805	231.41185000000002	1.7075499999999977	2.801400000000001	0.35647446751626405	2.805250000000001	32.87174695969603
82	4674359	233.71795	1.1063475688689388	3.2663630318971038	233.1194	234.22575	1.711100000000016	2.817450000000008	0.3524104877361139	2.837600000000009	32.663630318971045
83	4731111	236.55555	1.1196467440431939	3.2083150359308554	235.93685000000002	237.0565	1.6974500000000035	2.817099999999982	0.3525285107433074	2.8366499999999917	32.083150359308554
84	4787844	239.3922	1.1323563205691987	3.1632106167677243	238.75395	239.8863	1.7001999999999953	2.8325499999999977	0.3525844439743294	2.8362000000000194	31.632106167677264
85	4844568	242.22840000000002	1.1413396512632725	3.1356811061958894	241.5865	242.72785000000002	1.7021500000000174	2.8434500000000185	0.3483774321099507	2.870449999999977	31.3568110619589
86	4901977	245.09885	1.1434144840550144	3.0799957109531313	244.42995000000002	245.57340000000002	1.6803500000000042	2.8237499999999898	0.35225531465205884	2.838850000000008	30.799957109531306
87	4958754	247.9377	1.1605237371593715	3.0613211065397508	247.2537	248.41425	1.696649999999977	2.85714999999999	0.3482136639041707	2.8718000000000075	30.613211065397504
88	5016190	250.8095	1.1694066593103112	2.98724490136998	250.11090000000002	251.2803	1.6961499999999887	2.865550000000013	0.350127796645776	2.856099999999998	29.872449013699804
89	5073312	253.6656	1.172270581362117	3.0168110004220914	252.9764	254.14865	1.6774000000000058	2.849649999999997	0.34823791614431315	2.8715999999999724	30.168110004220924
90	5130744	256.5372	1.1894856945340988	2.87034868103542	255.82605	257.01555	1.6770500000000084	2.866550000000018	0.3472463365511439	2.8798000000000457	28.703486810354196
91	5188340	259.41700000000003	1.2141111884512474	2.872946231075254	258.69265	259.90675	1.668800000000033	2.882949999999994	0.34500008625002154	2.89855	28.729462310752535
92	5246311	262.31555000000003	1.218182426617993	2.7813168862297424	261.57555	262.79375	1.6648500000000013	2.8829999999999814	0.34699932335132117	2.881849999999986	27.813168862297424
93	5303948	265.1974	1.231091311341757	2.7807940802846005	264.4586	265.6897	1.650100000000009	2.8812000000000353	0.3416350654231155	2.927099999999996	27.807940802846005
94	5362490	268.1245	1.2574163940865082	2.6785144022754146	267.33975000000004	268.5972	1.6625999999999976	2.919999999999959	0.3445661911653236	2.9021999999999935	26.785144022754135
95	5420534	271.0267	1.2488367187083234	2.696921076334334	270.25975	271.5086	1.6456499999999892	2.894450000000006	0.340118701426796	2.940150000000017	26.96921076334334
96	5479337	273.96685	1.283487195279356	2.619608900666023	273.15425	274.43775	1.6528000000000134	2.936300000000017	0.34094202280902364	2.93304999999998	26.19608900666025
97	5537998	276.8999	1.295629747022083	2.58785425713841	276.09055	277.38615	1.6344000000000278	2.9300499999999943	0.33533978303515866	2.982050000000015	25.878542571384095
98	5597639	279.88195	1.3100154219072313	2.5196614346042416	279.0206	280.3306	1.6455500000000143	2.955600000000004	0.3415242226054901	2.9280499999999847	25.196614346042423
99	5656200	282.81	1.3003125834135338	2.5714772044843244	281.9762	283.2765	1.6330500000000256	2.933400000000006	0.33285069981859766	3.0043499999999885	25.71477204484325
100	5716287	285.81435	1.3590403727195226	2.3734211587217295	284.9096	286.2686	1.6347000000000094	2.9937499999999773	0.33631532925270435	2.9734000000000265	23.734211587217306
101	5775755	288.78775	1.3472267184289173	2.4972021848380557	287.9033	289.25055000000003	1.6088000000000306	2.9560000000000173	0.33513187439257286	2.9839000000000055	24.97202184838055
102	5835433	291.77165	1.4168084855540657	2.232541477356193	290.85935	292.27615000000003	1.6070999999999458	3.023899999999969	0.3240283200751772	3.086149999999975	22.32541477356193
103	5897156	294.8578	1.3921106274968946	2.3542852610064458	293.88325000000003	295.27535	1.6322000000000116	3.0243500000000267	0.3328562393902073	3.0043000000000006	23.54285261006447
104	5957242	297.8621	1.4649693435904572	2.2070216592614855	296.9076	298.37255	1.589650000000006	3.054649999999981	0.3255367286814092	3.0718500000000404	22.070216592614848
105	6018679	300.93395000000004	1.462285833173804	2.1945563503558567	299.9622	301.4245	1.6184999999999832	3.080750000000023	0.32250782081465884	3.1006999999999607	21.945563503558567
106	6080693	304.03465	1.4495556064943318	2.2233462602482277	303.04295	304.49255	1.5898000000000252	3.039350000000013	0.324828247064364	3.078550000000007	22.233462602482273
107	6142264	307.1132	1.5368019909123891	2.0085943972839395	306.08230000000003	307.6191	1.580600000000004	3.117399999999975	0.3146682609858547	3.17795000000001	20.085943972839402
108	6205823	310.29115	1.518256382377958	2.2072176256039597	309.1997	310.718	1.6001999999999725	3.1184499999999957	0.31823823314133187	3.1422999999999774	22.072176256039604
109	6268669	313.43345	1.629400996903889	1.9041681176031524	312.3182	313.9476	1.5797000000000025	3.209100000000035	0.30739437160905536	3.253150000000005	19.041681176031513
110	6333732	316.6866	1.5655537675990259	2.131517693098676	315.5273	317.09285	1.589749999999981	3.1552999999999543	0.31054936182106124	3.220100000000002	21.315176930986752
111	6398134	319.9067	1.779953085953137	1.6955182222106622	318.68255	320.46250000000003	1.5726499999999533	3.3525999999999954	0.29240621070791195	3.4199000000000406	16.95518222210663
112	6466532	323.32660000000004	1.6773632365383209	2.054242392781042	322.03520000000003	323.71255	1.5835500000000025	3.260900000000049	0.2902884015269192	3.4448499999999735	20.54242392781041
113	6535429	326.77145	2.01774121989375	1.2286370410162224	325.2961	327.31385	1.5456500000000233	3.5634000000000015	0.3146286595245938	3.178350000000023	12.28637041016223
114	6598996	329.94980000000004	1.5203705521872735	2.4510910832682775	328.8595	330.37985000000003	4.9565000000000055	6.4769000000000005	0.16329063283284875	6.124049999999954	24.510910832682768
115	6721477	336.07385	1.2646087793055456	3.0890470783460025	335.3364	336.601	4.750650000000007	6.0152499999999804	0.1678232485546213	5.958650000000034	30.890470783460014
116	6840650	342.0325	1.2734815604589413	3.0383300247033205	341.3516	342.62510000000003	4.929899999999975	6.20335	0.16080272721425387	6.2187999999999874	30.38330024703321
117	6965026	348.2513	1.2760457219192758	2.923104754987616	347.55495	348.831	4.651949999999999	5.927999999999997	0.16967414081257004	5.89364999999998	29.23104754987618
118	7082899	354.14495	1.2964344895723743	2.9112040291026027	353.483	354.7794	4.63655	5.932999999999993	0.16175602338992004	6.1821500000000364	29.112040291026027
119	7206542	360.32710000000003	1.4801559960141313	2.566265107779291	359.416	360.89615000000003	4.671550000000025	6.151700000000005	0.16800792997429553	5.952099999999974	25.662651077792923
120	7325584	366.2792	1.3273816692938099	2.77280458979817	365.56765	366.89505	4.634649999999965	5.9620499999999765	0.16003712861383781	6.248550000000023	27.7280458979817
121	7450555	372.52775	1.6114716641260312	2.2955965510183347	371.52975000000004	373.1412	4.788999999999987	6.400500000000022	0.1633546511153042	6.121649999999988	22.955965510183344
122	7572988	378.6494	1.3470357893239242	2.728707139344703	377.9302	379.27725000000004	7.682650000000024	9.029650000000004	0.11259295956223851	8.881550000000004	27.28707139344703
123	7750619	387.53095	1.2593752107631881	2.9760475621518765	386.9599	388.21925000000005	7.308149999999955	8.567549999999983	0.11745498537685461	8.513899999999978	29.760475621518772
124	7920897	396.04485	1.237520471279137	3.029648642769491	395.52745000000004	396.76495	7.347100000000012	8.584600000000023	0.11611030478954992	8.612500000000011	30.296486427694916
125	8093147	404.65735	1.2622520828012378	2.870664306544093	404.112	405.37425	7.414949999999976	8.67719999999997	0.11421327043989205	8.755550000000028	28.706643065440918
126	8268258	413.41290000000004	1.3331074767503421	2.631706825206539	412.78925000000004	414.12235000000004	7.305300000000045	8.638400000000047	0.1162871828267088	8.599400000000003	26.31706825206538
127	8440246	422.01230000000004	1.3288634185803123	2.6243333304774588	421.42765	422.7565	7.354649999999992	8.683499999999981	0.11490422732652335	8.7029	26.243333304774577
128	8614304	430.71520000000004	1.3480010658142159	2.42345611813305	430.1111	431.45910000000003	7.416149999999959	8.764149999999972	0.11283306911589683	8.862649999999974	24.234561181330502
129	8791557	439.57785	1.4768177249763161	2.123711804072773	438.87530000000004	440.3521	7.123499999999979	8.600300000000004	0.1167630935213999	8.56434999999999	21.23711804072773
130	8962844	448.1422	1.440958592564892	2.0099467044363877	447.47555	448.91650000000004	7.051299999999969	8.492250000000013	0.11788768839926153	8.482650000000035	20.099467044363877
131	9132497	456.62485000000004	1.6067237347815186	1.1188796701638086	455.9678	457.57455000000004	6.839850000000013	8.446550000000002	0.11703297989373401	8.544600000000003	11.188796701638083
132	9303389	465.16945000000004	1.5199603802432307	1.4748569204812672	464.41435	465.93435	7.15360000000004	8.673550000000034	0.11630070710829962	8.59839999999997	14.74856920481267
133	9475357	473.76785	1.5659809718220496	1.1081574513272834	473.08790000000005	474.6539	7.046449999999993	8.61239999999998	0.11786406737110082	8.484350000000006	11.081574513272843
134	9645044	482.2522	1.523273224466294	1.1366170061299634	481.70035	483.22360000000003	15.721499999999992	17.244799999999998	0.05849201730193862	17.09635000000003	11.366170061299643
135	9986971	499.34855000000005	1.657037378829159	1.0690314578148339	498.94515	500.60215000000005	44.47804999999994	46.135099999999966	0.021663613902407588	46.160349999999994	10.690314578148346
136	10910178	545.5089	1.6712396729960106	1.0031493455302343	545.08025	546.75145	32.32835	33.99959999999999	0.02943938577665521	33.968099999999936	10.03149345530235
137	11589540	579.477	1.512709852364473	1.0616949213681224	579.0798	580.5925500000001					10.232196368595947
0	59406	2.9703	1.4318218065934758	1.5331910502343646	2.5620000000000003	3.99385	1.5650500000000003	2.9968500000000002	0.3437312021998797	2.90925	15.331910502343645
1	117591	5.87955	0.9825656791478352	4.668715689349554	5.5589	6.54145	1.8256500000000004	2.8082000000000003	0.3590213079146246	2.785350000000001	46.68715689349556
2	173298	8.664900000000001	0.9796648023044807	4.864044825163781	8.36705	9.3467	1.8617500000000007	2.8414	0.3527710163332981	2.8346999999999998	48.640448251637814
3	229992	11.499600000000001	0.9722213218877486	4.880192687057061	11.2085	12.1807	1.8917000000000002	2.863949999999999	0.3494853827738655	2.86135	48.80192687057064
4	287219	14.36095	0.9762672991769447	4.870170823030229	14.07245	15.0487	1.8952500000000008	2.871550000000001	0.3481530480799358	2.872300000000001	48.70170823030233
5	344665	17.23325	0.9796966824858683	4.861897858217475	16.94395	17.923650000000002	1.8932499999999983	2.8729499999999994	0.34752389226759367	2.8774999999999977	48.61897858217475
6	402215	20.11075	0.9908409014612902	4.84389043434409	19.8169	20.807750000000002	1.9034999999999975	2.8943499999999993	0.34558429664956014	2.893650000000001	48.438904343440925
7	460088	23.0044	0.9746871406263352	4.835230262099294	22.71125	23.685950000000002	1.9114000000000004	2.886050000000001	0.34665649807605614	2.8847000000000023	48.352302620992965
8	517782	25.889100000000003	0.9749709868949169	4.827120994015928	25.5973	26.572300000000002	1.9086999999999996	2.8836499999999994	0.3466564980760566	2.8846999999999987	48.271209940159316
9	575476	28.7738	0.9774011656274728	4.806801692287721	28.481	29.4584	1.9095999999999975	2.8870000000000005	0.3462364102208987	2.888200000000001	48.06801692287723
10	633240	31.662000000000003	0.9565749040677154	4.803219994290053	31.36795	32.32455	1.931350000000002	2.887900000000002	0.3451131971286581	2.8976000000000006	48.03219994290053
11	691192	34.5596	0.955493130732415	4.790465390530521	34.255900000000004	35.211400000000005	1.9253	2.8808000000000007	0.3481591087126816	2.872250000000001	47.90465390530521
12	748637	37.431850000000004	0.9620513455412817	4.779610830577276	37.136700000000005	38.09875	1.9222000000000037	2.8842500000000015	0.34650634972885863	2.885950000000001	47.79610830577279
13	806356	40.317800000000005	0.9548812033029681	4.76301148218819	40.02095	40.9758	1.9199000000000055	2.8748000000000005	0.3470234067287847	2.8816499999999934	47.63011482188192
14	863989	43.19945	0.9650626107773395	4.741596460792977	42.895700000000005	43.860800000000005	1.923099999999998	2.888149999999996	0.3455186234538036	2.894200000000005	47.415964607929745
15	921873	46.093650000000004	0.9649273805510777	4.736042708711906	45.78385	46.7488	1.9215500000000034	2.8864500000000035	0.3470414714558395	2.8814999999999955	47.3604270871191
16	979503	48.97515	0.9493383438130084	4.709955183905443	48.670300000000005	49.61965	1.9326000000000008	2.8819499999999962	0.34776560598156814	2.8755000000000024	47.09955183905444
17	1037013	51.85065	0.9450956778539346	4.711196965297766	51.55225	52.497350000000004	1.9247000000000014	2.869800000000005	0.3496564625255689	2.8599499999999978	47.11196965297766
18	1094212	54.7106	0.9459703928160947	4.687325284366359	54.4221	55.368050000000004	1.9316499999999976	2.8776499999999956	0.3460506964270258	2.8897500000000065	46.87325284366363
19	1152007	57.600350000000006	0.9499467502283632	4.67861731064329	57.29975	58.249700000000004	1.9415499999999994	2.8915000000000006	0.34707158351410045	2.8812499999999943	46.78617310643294
20	1209632	60.4816	0.956508591923432	4.672782511903996	60.1912	61.1477	1.919000000000004	2.8755000000000024	0.3475601279021268	2.877200000000002	46.727825119040006
21	1267176	63.3588	0.9555344527466805	4.63967769614991	63.066750000000006	64.02225	1.9213500000000039	2.876899999999999	0.3459908312429727	2.8902499999999947	46.39677696149914
22	1324981	66.24905	0.9418918350539287	4.618032561345771	65.9436	66.88550000000001	1.9200500000000034	2.8619000000000057	0.35143208574942875	2.8455000000000013	46.180325613457754
23	1381891	69.09455	0.926264608022978	4.615952901729791	68.80555	69.7318	1.912399999999991	2.8386999999999887	0.35191441441441446	2.8415999999999997	46.159529017297935
24	1438723	71.93615	0.9340399127151701	4.6452392444008055	71.64425	72.57825	1.9229000000000127	2.856950000000012	0.3500113753696994	2.857050000000001	46.45239244400804
25	1495864	74.7932	0.9223122230729671	4.646891259308475	74.50115000000001	75.4235	1.9077000000000055	2.8299999999999983	0.35273368606701844	2.835000000000008	46.46891259308474
26	1552564	77.6282	0.9255912994001759	4.601736667013313	77.33115000000001	78.25675	1.9159999999999968	2.841549999999998	0.3518401238477247	2.842199999999991	46.01736667013314
27	1609408	80.4704	0.9300077110459912	4.591898142989166	80.1727	81.10275	1.9249500000000097	2.8549500000000023	0.3501829706021382	2.8556500000000113	45.9189814298917
28	1666521	83.32605000000001	0.9452715860999539	4.55852051449402	83.02765000000001	83.97295	1.9229999999999876	2.868249999999989	0.3478079404552817	2.875149999999991	45.5852051449402
29	1724024	86.2012	0.9345685531286639	4.5418777084579105	85.89595	86.8305	1.9255500000000012	2.8601500000000044	0.349619788480027	2.8602500000000077	45.41877708457915
30	1781229	89.06145000000001	0.9361144976946526	4.528347776362644	88.75605	89.6922	1.9203500000000133	2.8564500000000095	0.3499256408013302	2.857749999999996	45.283477763626465
31	1838384	91.9192	0.9333652220410761	4.534578787982248	91.61250000000001	92.5459	1.9204500000000024	2.8537999999999926	0.3505205229766196	2.8529000000000053	45.34578787982247
32	1895442	94.77210000000001	0.9280383664306138	4.515081648043541	94.46635	95.3944	1.9262000000000086	2.8542500000000075	0.35027496584819073	2.8549000000000007	45.150816480435395
33	1952540	97.62700000000001	0.921284703337506	4.505850221318859	97.3206	98.2419	1.915300000000002	2.83659999999999	0.3521498749867952	2.8396999999999935	45.05850221318863
34	2009334	100.4667	0.926289622246474	4.46495440500847	100.15715	101.08345	1.9288999999999987	2.8551999999999964	0.3499501321061745	2.8575500000000034	44.64954405008474
35	2066485	103.32425	0.9335461505384883	4.463478817732273	103.01235	103.94590000000001	1.9320499999999896	2.8656000000000006	0.3466204506065852	2.885000000000005	44.63478817732275
36	2124185	106.20925000000001	0.9340619166206802	4.4423764155620304	105.878	106.81205	1.9146999999999963	2.8487500000000097	0.3524850193866774	2.836999999999989	44.42376415562035
37	2180925	109.04625	0.9368717584165046	4.40306064651849	108.72670000000001	109.6636	1.9333500000000043	2.870199999999997	0.3484320557491284	2.8700000000000045	44.03060646518492
38	2238325	111.91625	0.9307429306551581	4.3913452196762535	111.5969	112.52765000000001	1.9278000000000048	2.8585000000000065	0.3489183531053734	2.8659999999999997	43.91345219676254
39	2295645	114.78225	0.9303813727759523	4.391456213164432	114.45540000000001	115.3858	1.9240000000000066	2.8543499999999966	0.3500542584100531	2.8567000000000036	43.914562131644324
40	2352779	117.63895000000001	0.9125453439471313	4.377391188355276	117.30980000000001	118.22235	1.9207999999999998	2.833349999999996	0.3532695093086524	2.830699999999993	43.773911883552735
41	2409393	120.46965	0.9287005832618103	4.36472442911348	120.14315	121.07185000000001	1.917599999999993	2.8462999999999994	0.35083410809198795	2.850350000000006	43.64724429113478
42	2466400	123.32000000000001	0.9328722476424184	4.344928925175857	122.9894	123.9223	1.926400000000001	2.859250000000003	0.3497053732230597	2.8595499999999987	43.44928925175857
43	2523591	126.17955	0.9336069119330496	4.331117492794981	125.84870000000001	126.7823	1.9100499999999982	2.8436999999999983	0.35139503830205954	2.845799999999997	43.311174927949786
44	2580507	129.02535	0.9253146569763311	4.335369918925103	128.69235	129.6177	1.9259500000000003	2.851249999999993	0.3507848811716209	2.850750000000005	43.35369918925101
45	2637522	131.8761	0.9209928648483009	4.358907399775589	131.5436	132.46460000000002	1.904299999999978	2.8252999999999986	0.3542017178783315	2.8232500000000016	43.58907399775589
46	2693987	134.69935	0.9061922759833048	4.3299568974412495	134.36895	135.27515	1.9090500000000077	2.8152500000000202	0.3546979746745648	2.8192999999999984	43.29956897441251
47	2750373	137.51865	0.9286188827466453	4.314090495508765	137.18415000000002	138.1128	1.9172499999999957	2.8458499999999844	0.35030564167236006	2.8546499999999924	43.14090495508769
48	2807466	140.3733	0.9225922022922664	4.285738850521682	140.03	140.95260000000002	1.9110500000000172	2.8336000000000183	0.3521002781592189	2.8401000000000067	42.857388505216804
49	2864268	143.2134	0.9253933720448754	4.261996662396264	142.86360000000002	143.78900000000002	1.93689999999998	2.8622999999999763	0.3492961682210351	2.8628999999999962	42.619966623962654
50	2921526	146.0763	0.9242482399206842	4.25481584405324	145.72595	146.6502	1.907400000000024	2.8316500000000246	0.35226772346983654	2.8387500000000045	42.54815844053239
51	2978301	148.91505	0.9458210263018497	4.213019638692742	148.55755000000002	149.5034	1.9143499999999847	2.860149999999976	0.34981547233834015	2.858650000000011	42.13019638692744
52	3035474	151.77370000000002	0.9413403701940785	4.196398037604354	151.4177	152.35905	1.9189500000000237	2.8603000000000236	0.34897923573547407	2.8654999999999973	41.963980376043565
53	3092784	154.63920000000002	0.944301470821118	4.177580214713323	154.27800000000002	155.22230000000002	1.9166999999999916	2.86099999999999	0.34890617912843375	2.8660999999999888	41.77580214713323
54	3150106	157.5053	0.951592082559457	4.156715274985544	157.13905	158.0906	1.907650000000018	2.859250000000003	0.3496564625255689	2.8599499999999978	41.567152749855424
55	3207305	160.36525	0.9398055683557643	4.134151183944731	159.99825	160.93805	1.9299000000000035	2.8696999999999946	0.34805610664439185	2.8730999999999938	41.34151183944734
56	3264767	163.23835	0.9490408732445446	4.122833498801164	162.868	163.81705	1.9037999999999897	2.8528499999999894	0.3489548801339982	2.865700000000004	41.22833498801166
57	3322081	166.10405	0.9496903510340257	4.0805613382417505	165.7208	166.6705	1.915850000000006	2.865550000000013	0.34926566893107014	2.8631500000000187	40.805613382417505
58	3379344	168.96720000000002	0.9422183006265666	4.075070838216156	168.58635	169.5286	1.9100500000000125	2.852249999999998	0.35025042905677645	2.855099999999993	40.75070838216159
59	3436446	171.8223	0.9353630160214845	4.041077080264401	171.43865	172.374	1.9175500000000056	2.8529499999999928	0.3499685028347468	2.857399999999984	40.410770802644016
60	3493594	174.6797	0.948284529278311	4.035786951280123	174.29160000000002	175.23985000000002	1.8918499999999767	2.840149999999994	0.35114825479317285	2.8478000000000065	40.357869512801265
61	3550550	177.5275	0.9635674187841593	4.013088835212926	177.13175	178.0953	1.8936999999999955	2.8573000000000093	0.3507541213609261	2.850999999999999	40.130888352129276
62	3607570	180.3785	0.9528365949644475	4.004372479518565	179.989	180.94185000000002	1.8960500000000025	2.8488499999999988	0.35019523384286816	2.855549999999994	40.04372479518568
63	3664681	183.23405	0.9666241595260799	3.9704486546926034	182.83790000000002	183.80450000000002	1.8899999999999864	2.856650000000002	0.35031177748195835	2.854600000000005	39.70448654692604
64	3721773	186.08865	0.9650990733897314	3.979484043585046	185.6945	186.6596	1.8950499999999977	2.8601500000000044	0.34935718278367706	2.862400000000008	39.79484043585044
65	3779021	188.95105	0.9441913968428737	3.9882979849478346	188.55465	189.49885	1.895700000000005	2.8399	0.3504713840114967	2.85329999999999	39.88297984947834
66	3836087	191.80435	0.959917461273144	3.971033002592577	191.39455	192.35445	1.9033000000000015	2.863200000000006	0.3495525727069337	2.860800000000012	39.71033002592577
67	3893303	194.66515	0.9652212048131508	3.9363576050288387	194.25775000000002	195.223	1.8976499999999987	2.8628499999999804	0.34775351231047535	2.8755999999999915	39.3635760502884
68	3950815	197.54075	0.9680549226481235	3.910179004821984	197.12065	198.08870000000002	1.9061000000000092	2.8741500000000144	0.3489548801339982	2.865700000000004	39.10179004821986
69	4008129	200.40645	0.9641487447990105	3.896130252581763	199.99475	200.9589	1.8882000000000119	2.8523500000000013	0.3488757479023832	2.8663500000000113	38.96130252581764
70	4065456	203.27280000000002	0.9891276366314852	3.866024688961886	202.8471	203.83625	1.8991000000000042	2.8882499999999993	0.34353046256376957	2.9109499999999855	38.6602468896189
71	4123675	206.18375	0.9827474068402546	3.838583495883121	205.73535	206.71810000000002	1.8958999999999833	2.8786499999999933	0.3477716531325531	2.8754500000000007	38.38583495883124
72	4181184	209.0592	1.0002556167965755	3.8040731521671347	208.61405000000002	209.61430000000001	1.8917000000000144	2.8919500000000085	0.34482164100619034	2.9000499999999936	38.04073152167135
73	4239185	211.95925	0.9908851502864622	3.8055628172097613	211.50595	212.49685000000002	1.8917999999999893	2.882649999999984	0.34508342391773145	2.8978500000000054	38.0556281720976
74	4297142	214.8571	0.9976828941087239	3.777381195253845	214.3886	215.3863	1.908050000000003	2.9057000000000244	0.3456022118541538	2.8935000000000173	37.77381195253848
75	4355012	217.75060000000002	1.0061917816555128	3.7642465411334527	217.29435	218.30055000000002	1.8883000000000152	2.8944999999999936	0.3425537381176699	2.919249999999977	37.642465411334555
76	4413397	220.66985	1.016097347682435	3.7345376935527526	220.18880000000001	221.2049	1.8788999999999874	2.894999999999982	0.3436012850688035	2.9103500000000224	37.345376935527526
77	4471604	223.58020000000002	1.0227205723184627	3.703820207924288	223.0838	224.10655	1.8872499999999945	2.909950000000009	0.3431355728648392	2.9142999999999972	37.0382020792429
78	4529890	226.49450000000002	1.0305933876374738	3.6947458358796084	225.99375	227.02435	1.877350000000007	2.9079499999999996	0.3422606314708647	2.921750000000003	36.94745835879607
79	4588325	229.41625000000002	1.0522468148206827	3.6534652011868687	228.9017	229.95395000000002	1.8731500000000096	2.9253500000000088	0.3389083761205163	2.950649999999996	36.53465201186871
80	4647338	232.36690000000002	1.06144915140057	3.6329638375117455	231.82705	232.88850000000002	1.849049999999977	2.9104999999999848	0.3428062116485545	2.917100000000005	36.32963837511749
81	4705680	235.28400000000002	1.068522129289247	3.5982923041201857	234.73760000000001	235.80610000000001	1.8614500000000191	2.9299500000000194	0.34068067999863916	2.935299999999984	35.98292304120184
82	4764386	238.2193	1.0719350017820486	3.5841018877620883	237.66750000000002	238.73945	1.8573499999999967	2.9292999999999836	0.3366776648037163	2.9702000000000055	35.8410188776209
83	4823790	241.1895	1.0876392880861183	3.5538450297173902	240.59685000000002	241.68445	1.8442500000000166	2.931900000000013	0.3406690740614549	2.9354000000000156	35.53845029717391
84	4882498	244.12490000000003	1.0967393527280074	3.510496971269447	243.52870000000001	244.62545	1.8286999999999978	2.9253999999999962	0.33839229819129607	2.955149999999975	35.10496971269447
85	4941601	247.08005	1.1294728538531345	3.5009378871495223	246.45415	247.58360000000002	1.8375000000000057	2.967000000000013	0.3345600535296081	2.9890000000000043	35.009378871495215
86	5001381	250.06905	1.1356652336205357	3.467467159296131	249.42110000000002	250.55675000000002	1.820399999999978	2.9560499999999763	0.33664932922621155	2.9704499999999996	34.6746715929613
87	5060790	253.0395	1.1458594224937726	3.424832599492831	252.37720000000002	253.52305	1.808499999999981	2.954350000000005	0.33679672633582175	2.969149999999985	34.24832599492831
88	5120173	256.00865	1.1673924946258312	3.4161883601783494	255.3315	256.4989	1.8159500000000435	2.98335000000003	0.33430839949853336	2.9912500000000364	34.161883601783494
89	5179998	258.9999	1.1775552237630822	3.385771050094924	258.31485000000004	259.49240000000003	1.8110999999999535	2.98864999999995	0.3312409943854694	3.018949999999961	33.85771050094925
90	5240377	262.01885	1.2015561302594842	3.3639789272110967	261.3035	262.50505000000004	1.8041499999999928	3.005700000000047	0.3308519437551656	3.0225000000000364	33.63978927211098
91	5300827	265.04135	1.2330387030704413	3.312517455095513	264.30920000000003	265.54225	1.7962999999999738	3.0293499999999653	0.32760032760032665	3.052500000000009	33.12517455095515
92	5361877	268.09385000000003	1.2218439709444997	3.2880990195802795	267.3386	268.56045	1.7864999999999895	3.008350000000007	0.3303600925008273	3.026999999999987	32.88099019580281
93	5422417	271.12085	1.2426642805058044	3.263518278503959	270.34695	271.5896	1.7835999999999785	3.026299999999992	0.3274769538093752	3.053650000000004	32.63518278503958
94	5483490	274.1745	1.2582327319988982	3.2298151685922	273.3732	274.63145000000003	1.7813000000000443	3.0395000000000323	0.3278634776479075	3.050049999999999	32.29815168592201
95	5544491	277.22455	1.2756178978106938	3.185378141408851	276.41275	277.68835	1.7758499999999913	3.051499999999976	0.32404406999351776	3.086000000000013	31.85378141408852
96	5606211	280.31055000000003	1.3049419443588703	3.1618956440375534	279.4642	280.76915	1.7613999999999805	3.06635	0.3231592043820394	3.0944499999999944	31.61895644037554
97	5668100	283.40500000000003	1.3160875455547125	3.1354737653181672	282.5306	283.84665	1.7663499999999885	3.0824499999999944	0.3214968895175983	3.1104499999999575	31.354737653181665
98	5730309	286.51545	1.3593458971590735	3.0889035679207666	285.613	286.97235	1.7466000000000008	3.105950000000007	0.31805604147450406	3.144100000000037	30.889035679207673
99	5793191	289.65955	1.3835931879950687	3.0118626712540646	288.719	290.1026	1.7565999999999917	3.140199999999993	0.3149705502535533	3.1748999999999796	30.118626712540664
100	5856689	292.83445	1.391458972454397	2.9557241208928424	291.8592	293.25065	1.7604499999999916	3.1519499999999994	0.3138978262575547	3.1857499999999845	29.55724120892844
101	5920404	296.0202	1.4360217029015534	2.9535324356332033	295.01115	296.44715	1.756249999999966	3.192299999999989	0.31080031080030796	3.2175000000000296	29.535324356332048
102	5984754	299.2377	1.455236317389831	2.840557759973059	298.20345000000003	299.65865	1.7586000000000013	3.2138500000000363	0.30844205915918754	3.2420999999999935	28.405577599730613
103	6049596	302.4798	1.501292772305943	2.8254305840438327	301.4173	302.91855000000004	1.7338499999999613	3.235149999999976	0.30160908446562135	3.31555000000003	28.254305840438327
104	6115907	305.79535000000004	1.545680835243594	2.6927099953975393	304.65245	306.1981	1.727199999999982	3.272899999999993	0.30283300274064023	3.302149999999983	26.9270999539754
105	6181950	309.0975	1.5854732835231349	2.6100502857507344	307.9253	309.5108	1.6851499999999646	3.2706000000000017	0.3016727755403733	3.3148499999999785	26.10050285750735
106	6248247	312.41235	1.6778928637844976	2.3628531015649976	311.19595000000004	312.8738	1.6820999999999913	3.3600000000000136	0.2863852454321544	3.4918000000000116	23.628531015649965
107	6318083	315.90415	1.7520010864330922	2.312723680604609	314.5559	316.3079	1.6756500000000187	3.4276500000000283	0.26946914578280695	3.7110000000000127	23.12723680604611
108	6392303	319.61515	2.119471027334407	2.051011026416937	317.98355000000004	320.10305	1.7040999999999826	3.8235499999999547	0.2609637390884532	3.8319500000000066	20.51011026416937
109	6468942	323.44710000000003	2.022684554045275	2.5294364508633933	321.80715000000004	323.82985	5.241549999999961	7.264250000000004	0.16187123143539306	6.177750000000003	25.294364508633947
110	6592497	329.62485000000004	1.1230232988514939	3.9205808048340174	329.07135	330.19440000000003	1.7826499999999896	2.905650000000037	0.2827934335364762	3.5361499999999637	39.20580804834018
111	6663220	333.161	1.7122897811846343	2.16462269291355	331.97705	333.6893	4.814300000000003	6.5265999999999735	0.16675143197792136	5.996950000000027	21.64622692913552
112	6783159	339.15795	1.2245410314164125	3.7567366329780967	338.5036	339.72815	5.333749999999952	6.558249999999987	0.15030474286616155	6.653149999999982	37.56736632978096
113	6916222	345.8111	1.2744117518670857	3.403341243436156	345.06190000000004	346.3363	4.731200000000001	6.005650000000003	0.1475807820305635	6.775950000000022	34.03341243436158
114	7051741	352.58705000000003	1.9774177601091565	2.8937205790041602	351.06755000000004	353.04495000000003	4.914249999999981	6.891700000000014	0.15956216142903978	6.267149999999958	28.93720579004162
115	7177084	358.8542	1.442223590196902	3.3493460544508515	357.9592	359.40145	7.201300000000003	8.643500000000017	0.12121873314301994	8.24955	33.49346054450852
116	7342075	367.10375	1.189837180617871	3.8954122883209976	366.6027	367.79255	7.1754999999999995	8.36529999999999	0.11919306296373482	8.38975000000005	38.95412288321
117	7509870	375.49350000000004	1.2011620858458336	3.729905547742568	374.968	376.16915	7.119349999999997	8.320499999999981	0.11956716685598152	8.363499999999988	37.29905547742571
118	7677140	383.857	1.2131378930757288	3.5368097179587146	383.2885	384.50165000000004	7.069199999999967	8.282350000000008	0.1209460399242879	8.268149999999991	35.36809717958715
119	7842503	392.12515	1.23130003254544	3.501993190210065	391.57085	392.80215000000004	6.956349999999986	8.18765000000002	0.12130696119996806	8.243550000000027	35.019931902100666
120	8007374	400.36870000000005	1.2822019893455319	3.199740959807837	399.75855	401.04075	6.876899999999978	8.159099999999967	0.12223892820907829	8.180699999999945	31.997409598078363
121	8170988	408.5494	1.323852696980862	2.919672137477953	407.91765000000004	409.24150000000003	6.940599999999961	8.26445000000001	0.12061998673180134	8.290500000000009	29.19672137477952
122	8336798	416.8399	1.352792357364949	2.8556099268354984	416.18210000000005	417.53485	6.886799999999994	8.239599999999996	0.1207277468580597	8.283100000000047	28.55609926835499
123	8502460	425.12300000000005	1.3995130229017698	2.745974557322281	424.42165	425.82120000000003	6.7056499999999915	8.105150000000037	0.12101922390371717	8.263149999999996	27.459745573222804
124	8667723	433.38615000000004	1.5019100724582561	2.3480298751725535	432.52685	434.02875	6.800900000000013	8.30279999999999	0.12122314149771249	8.249249999999961	23.480298751725527
125	8832708	441.6354	1.5438144964027218	2.1289320403163607	440.8296	442.37345000000005	14.58420000000001	16.127999999999986	0.06140940730710533	16.28415000000001	21.28932040316362
126	9158391	457.91955	1.679108299076464	1.8582545022388324	456.9576	458.63675	29.811750000000018	31.490850000000023	0.032134863595537744	31.11885000000001	18.58254502238833
127	9780768	489.0384	1.581167949547898	1.0836172584447148	488.44845000000004	490.02965	15.928949999999986	17.510099999999966	0.05721691217490065	17.47735	10.836172584447148
128	10130315	506.51575	1.5737276968972758	1.0992783238126762	505.95855	507.5323	13.496000000000038	15.069700000000068	0.06639731489258592	15.06084999999996	10.80351123180219
129	10431532	521.5766	1.453508596463129	1.110549015719366	521.0283000000001	522.4818	31.04830000000004	32.50184999999999	0.030830797500238906	32.435100000000034	10.434934275172138
130	11080234	554.0117	1.545603927654028	1.0641545822483511	553.5301000000001	555.0757					10.273609319486923
0	59473	2.97365	1.4069772262042848	1.4963839386623476	2.58025	3.9872	1.5704500000000006	2.9774500000000006	0.3466144434238574	2.8850500000000006	14.963839386623476
1	117174	5.858700000000001	0.9637887141763655	4.606235777414533	5.557650000000001	6.521450000000001	1.8203500000000004	2.7841500000000003	0.3602175714131336	2.7760999999999996	46.06235777414536
2	172696	8.6348	0.9589382552903001	4.809417311901939	8.341800000000001	9.30075	1.8546499999999995	2.813599999999999	0.3560556158872015	2.8085500000000003	48.09417311901938
3	228867	11.44335	0.9748083246374271	4.816500406953622	11.1554	12.1302	1.88105	2.85585	0.35010328046773787	2.856300000000001	48.16500406953626
4	285993	14.299650000000002	0.9764265227839933	4.8190304361781315	14.01125	14.9877	1.8813499999999994	2.8577499999999993	0.34905232294320915	2.8649000000000004	48.19030436178136
5	343291	17.164550000000002	0.9810983329387877	4.806181338089047	16.86905	17.85015	1.8859500000000011	2.8670500000000025	0.348620335024142	2.8684499999999993	48.061813380890506
6	400660	20.033	0.9815621200438327	4.798583332361339	19.736050000000002	20.7176	1.8918999999999997	2.8734499999999983	0.3482015390508026	2.8719	47.98583332361338
7	458098	22.9049	0.9737824977125246	4.793582083353229	22.6095	23.5833	1.9068500000000022	2.880600000000001	0.3469752433163894	2.8820499999999996	47.93582083353227
8	515739	25.78695	0.9695153668882733	4.777833741576437	25.4901	26.459600000000002	1.9120500000000007	2.8815500000000007	0.3469030232598475	2.8826500000000017	47.77833741576441
9	573392	28.669600000000003	0.9671026851538452	4.769463161119667	28.3717	29.338800000000003	1.9113499999999988	2.8784499999999973	0.34941211411799644	2.86195	47.694631611196705
10	630631	31.531550000000003	0.9677275754716015	4.7605781773904	31.25015	32.2179	1.9187000000000012	2.88645	0.34639832343211513	2.8868499999999955	47.60578177390401
11	688368	34.4184	0.9726179014054419	4.763907151890606	34.1366	35.1092	1.922550000000001	2.8952000000000027	0.3457276703140931	2.8924500000000037	47.63907151890611
12	746217	37.31085	0.9594569791947841	4.755142718636478	37.031800000000004	37.99125	1.9277500000000032	2.8872	0.3462723778524185	2.887900000000002	47.551427186364805
13	803975	40.198750000000004	0.9596461789429886	4.736683445264653	39.919000000000004	40.8786	1.933800000000005	2.8934500000000014	0.3455126544009675	2.8942499999999995	47.366834452646515
14	861860	43.093	0.9616367996213376	4.738586181577155	42.812450000000005	43.77405	1.9209000000000032	2.882550000000002	0.3464583297243924	2.88635	47.38586181577156
15	919587	45.979350000000004	0.9517363518636441	4.7046964386172405	45.695	46.646750000000004	1.9365999999999985	2.8883499999999955	0.3444178477328696	2.9034499999999994	47.04696438617242
16	977656	48.8828	0.9498963413841033	4.695612174692705	48.58335	49.53325	1.9391999999999996	2.889099999999999	0.34727045422975455	2.8795999999999964	46.95612174692704
17	1035248	51.7624	0.9506011726458499	4.67958499380822	51.4724	52.423	1.9489500000000035	2.899550000000005	0.3451846738004826	2.897000000000005	46.7958499380822
18	1093188	54.659400000000005	0.9527005325926002	4.677529538864938	54.372	55.3247	1.9424999999999955	2.8951999999999956	0.34496438242751487	2.8988499999999955	46.7752953886494
19	1151165	57.55825	0.9463732482894557	4.660576841347016	57.2672	58.213550000000005	1.936399999999999	2.882800000000003	0.34790474368118013	2.8743499999999997	46.60576841347016
20	1208652	60.4326	0.9390563339012559	4.642623811951665	60.150000000000006	61.08905	1.9388999999999967	2.8779499999999985	0.347294575258734	2.879400000000004	46.42623811951669
21	1266240	63.312000000000005	0.9394825422427967	4.623300000399077	63.027950000000004	63.967400000000005	1.9503499999999931	2.8898499999999956	0.34620644290190256	2.888449999999999	46.23300000399075
22	1324009	66.20045	0.937768487816921	4.612817422199598	65.91775	66.8555	1.9463499999999954	2.8841000000000037	0.34682481878403154	2.8833000000000055	46.128174221995955
23	1381675	69.08375000000001	0.9439278836883489	4.615096505327664	68.80185	69.7458	1.9488000000000056	2.892700000000005	0.3459369702840148	2.8906999999999954	46.15096505327665
24	1439489	71.97445	0.9401951903602225	4.6452639288912465	71.69455	72.63475	1.9384999999999906	2.8786499999999933	0.3463563313937387	2.887199999999993	46.45263928891245
25	1497233	74.86165	0.9259666442992166	4.624776774102962	74.5732	75.4992	1.9618499999999983	2.8877999999999986	0.34586518175215286	2.891300000000001	46.247767741029605
26	1555059	77.75295	0.9298772836517543	4.618406101266508	77.461	78.3909	1.9485499999999973	2.878399999999999	0.347608453837597	2.876800000000003	46.184061012665104
27	1612595	80.62975	0.9246937358168303	4.602668067126473	80.3394	81.2641	1.9617000000000075	2.8863500000000073	0.34716797722578113	2.880449999999996	46.026680671264735
28	1670204	83.5102	0.933275991187105	4.57573968773935	83.22575	84.15905000000001	1.9641500000000036	2.8974000000000046	0.34418076373711454	2.905450000000002	45.75739687739352
29	1728313	86.41565	0.9262211322058109	4.571760707428737	86.1232	87.0494	1.9667500000000047	2.8930000000000007	0.3458173392813915	2.8917000000000006	45.71760707428741
30	1786147	89.30735	0.9309854073293624	4.559582620117887	89.0162	89.94720000000001	1.9686999999999983	2.8996999999999957	0.3444356422002547	2.9033000000000015	45.595826201178845
31	1844213	92.21065	0.9292004660937121	4.547568849224362	91.91590000000001	92.8451	1.9765500000000031	2.9057499999999976	0.3438375711313977	2.9083499999999987	45.475688492243656
32	1902380	95.119	0.9378664102593088	4.531914328655347	94.8216	95.7595	1.9735000000000014	2.9113499999999988	0.342641768031522	2.9185000000000088	45.31914328655346
33	1960750	98.03750000000001	0.936864252816781	4.515297937861703	97.733	98.66985000000001	1.9811499999999995	2.918050000000008	0.34291788831164355	2.916150000000002	45.152979378617026
34	2019073	100.95365000000001	0.9437265613863245	4.510555991984461	100.65105	101.59475	1.9787500000000051	2.9224999999999994	0.3419504855696905	2.9243999999999915	45.10555991984462
35	2077561	103.87805	0.9254815346261487	4.495855929953677	103.57350000000001	104.49900000000001	1.9834499999999906	2.9088999999999885	0.3440386699465021	2.906649999999999	44.95855929953677
36	2135694	106.7847	0.9229388285739814	4.48234532755307	106.4824	107.40535	1.983549999999994	2.9064500000000066	0.34392626220938205	2.907600000000002	44.823453275530674
37	2193846	109.6923	0.9318513937998097	4.479770855537318	109.38885	110.3207	1.97945	2.911299999999997	0.34319445397762266	2.913800000000009	44.79770855537318
38	2252122	112.60610000000001	0.9334210242618108	4.46801133927773	112.3002	113.23360000000001	1.9755499999999984	2.909000000000006	0.34335353396624924	2.9124499999999927	44.680113392777315
39	2310371	115.51855	0.9201016632379266	4.4207728825404615	115.20920000000001	116.1293	1.9960000000000093	2.9161	0.34305317324185175	2.9150000000000063	44.2077288254046
40	2368671	118.43355000000001	0.9382316908598413	4.45053188573204	118.12530000000001	119.06355	1.9954000000000036	2.93365	0.3405124712692615	2.9367499999999893	44.505318857320404
41	2427406	121.3703	0.9223610121215229	4.428088494469385	121.05890000000001	121.98125	1.9921500000000094	2.914500000000004	0.342149382420364	2.922700000000006	44.28088494469388
42	2485860	124.293	0.9287860723936232	4.385859900073783	123.97345	124.90220000000001	1.9934499999999957	2.922249999999991	0.3419271011420367	2.924599999999998	43.85859900073781
43	2544352	127.2176	0.9410373723968631	4.387245397272409	126.8957	127.83670000000001	1.9833500000000015	2.9244000000000057	0.34130275260670084	2.929949999999991	43.87245397272413
44	2602951	130.14755	0.9389235070870259	4.3770968553928356	129.82005	130.75900000000001	1.993850000000009	2.9327499999999986	0.3413784863277902	2.929300000000012	43.770968553928356
45	2661537	133.07685	0.9261815651440993	4.357896471272987	132.75285	133.679	1.9977499999999964	2.9239499999999907	0.341851123835569	2.9252500000000055	43.5789647127299
46	2720042	136.0021	0.9377262550004991	4.3439569108257885	135.67680000000001	136.6145	1.9996000000000151	2.9373500000000092	0.34029231109523134	2.9386499999999955	43.43956910825787
47	2778815	138.94075	0.9287775638018735	4.333485405423517	138.61415	139.5429	1.9902999999999906	2.919099999999986	0.34168759503186297	2.926649999999995	43.33485405423521
48	2837348	141.8674	0.9268297676320887	4.281459396309977	141.5332	142.46005	1.9882000000000062	2.915050000000008	0.34276508594834504	2.9174500000000023	42.81459396309981
49	2895697	144.78485	0.9399213206863264	4.280147709426764	144.44830000000002	145.3882	1.983000000000004	2.9228999999999985	0.3417810208999098	2.925849999999997	42.801477094267675
50	2954214	147.7107	0.9437878944681026	4.25718377596165	147.37120000000002	148.315	1.9672999999999945	2.9111000000000047	0.343200343200344	2.913749999999993	42.57183775961653
51	3012489	150.62445	0.939150901924586	4.247072198718428	150.28230000000002	151.22145	1.9808999999999912	2.9200500000000034	0.3423895365757595	2.9206500000000233	42.47072198718429
52	3070902	153.54510000000002	0.9441016014580149	4.235444186042045	153.2023	154.1464	1.9745499999999936	2.9186499999999853	0.34221378094896027	2.922149999999988	42.35444186042045
53	3129345	156.46725	0.9249189746783814	4.212672119530417	156.121	157.04590000000002	1.986249999999984	2.911200000000008	0.34190956492007996	2.924749999999989	42.12672119530417
54	3187840	159.392	0.9328462911580224	4.191392793986587	159.03220000000002	159.96505000000002	1.9798000000000116	2.9126500000000135	0.34297669473359294	2.9156499999999994	41.913927939865864
55	3246153	162.30765	0.9316796375348	4.1563013366712696	161.94485	162.87650000000002	1.9838499999999897	2.915549999999996	0.34312968586477105	2.914350000000013	41.563013366712696
56	3304440	165.222	0.9362027971049073	4.169125850917958	164.8604	165.7966	1.9730500000000006	2.909249999999986	0.3450238929045844	2.8983499999999935	41.6912585091796
57	3362407	168.12035	0.9397410734036239	4.122128364679206	167.76965	168.70935	1.9663500000000056	2.9061000000000092	0.345464909401826	2.894650000000013	41.221283646792045
58	3420300	171.01500000000001	0.9359658853359987	4.159051840155605	170.67575000000002	171.6117	1.98245	2.9183999999999912	0.34123869646818006	2.930499999999995	41.590518401556096
59	3478910	173.9455	0.9343739623255097	4.149950810277069	173.5941	174.5285	1.9680499999999768	2.9024	0.3448811022400022	2.899550000000005	41.49950810277068
60	3536901	176.84505000000001	0.9313693857057952	4.152162836757782	176.49655	177.42790000000002	1.9811499999999853	2.91255000000001	0.3433063837822074	2.9128499999999917	41.52162836757782
61	3595158	179.7579	0.925061079610046	4.114964003154633	179.4091	180.33415000000002	1.9867500000000007	2.9117999999999995	0.3415708844978054	2.92765	41.14964003154632
62	3653711	182.68555	0.9390688169763192	4.118388478755527	182.3209	183.25995	1.9672999999999945	2.9063500000000033	0.3424012600366379	2.920549999999992	41.18388478755526
63	3712122	185.6061	0.9407310209363233	4.043867633546682	185.22725	186.16795000000002	1.9788499999999942	2.9196000000000026	0.3423016362018204	2.9214000000000055	40.43867633546681
64	3770550	188.5275	0.9418511466460303	4.055194948337977	188.1468	189.08865	1.9695499999999981	2.911399999999986	0.3423016362018204	2.9214000000000055	40.551949483379815
65	3828978	191.4489	0.9497714929148322	4.002610161788567	191.05825000000002	192.008	1.9746000000000095	2.92440000000002	0.34202065804774606	2.9238000000000004	40.0261016178857
66	3887454	194.3727	0.9545193302085158	4.011222320313287	193.98260000000002	194.93710000000002	1.9784999999999968	2.9329999999999927	0.3404313264906622	2.9374500000000126	40.1122232031329
67	3946203	197.31015000000002	0.9652809889038094	3.976509618442755	196.9156	197.8809	1.9752500000000168	2.9405500000000018	0.3397893306150206	2.9429999999999836	39.76509618442756
68	4005063	200.25315	0.9777025427162648	3.979986608734663	199.8562	200.8339	1.9893500000000017	2.9670500000000004	0.3359876356550069	2.976300000000009	39.79986608734667
69	4064589	203.22945	0.9565920223055407	3.9420915224156374	202.82325	203.77980000000002	1.9868999999999915	2.9435000000000002	0.3381348481774524	2.957400000000007	39.420915224156396
70	4123737	206.18685000000002	0.9713027309408877	3.9372138469227878	205.76675	206.73805000000002	2.0088499999999954	2.9801999999999964	0.33675702980299915	2.9694999999999823	39.37213846922786
71	4183127	209.15635	0.9751904844638892	3.9150764369801223	208.7469	209.7221	1.9916500000000212	2.9668000000000063	0.3362192149281318	2.974250000000012	39.150764369801244
72	4242612	212.13060000000002	0.9693865887764376	3.8857343070041424	211.71375	212.68315	1.9939000000000249	2.963300000000004	0.33664366268305146	2.970499999999987	38.85734307004142
73	4302022	215.1011	0.9690682472232264	3.879901653862575	214.67700000000002	215.64610000000002	1.9914500000000146	2.960499999999996	0.3371828373935751	2.965750000000014	38.79901653862576
74	4361337	218.06685000000002	0.9672797144825105	3.8507335329326935	217.63750000000002	218.6048	1.9767999999999972	2.9440999999999917	0.33852403520649876	2.9540000000000077	38.50733532932698
75	4420417	221.02085000000002	0.9799945235695224	3.8153233306647536	220.5816	221.5616	1.9850000000000136	2.9650000000000034	0.33707486432737	2.9666999999999746	38.153233306647536
76	4479751	223.98755	0.9827509712116328	3.7951525792776906	223.54665	224.5294	1.9842999999999904	2.9670500000000004	0.3364001816560963	2.972650000000016	37.95152579277695
77	4539204	226.96020000000001	0.9857672126267106	3.7775308694372924	226.51365	227.49945000000002	1.985350000000011	2.971100000000007	0.3354410210824698	2.9811499999999853	37.775308694372924
78	4598827	229.94135	0.9888206894753502	3.763534292300072	229.4848	230.4736	1.9802999999999997	2.969149999999985	0.3336670003336654	2.997000000000014	37.63534292300072
79	4658767	232.93835	1.0105198588027153	3.7145137274055813	232.45395000000002	233.46445	1.9913999999999987	3.0019000000000062	0.33396787229068453	2.9943000000000097	37.14513727405583
80	4718653	235.93265000000002	1.0072184769093526	3.7171033150058648	235.4558	236.46305	1.9789499999999975	2.986150000000009	0.3332777870354954	3.000499999999988	37.17103315005863
81	4778663	238.93315	1.0184424225504045	3.681839840533037	238.442	239.46040000000002	1.9478499999999883	2.9662999999999897	0.333394455650203	2.999449999999996	36.81839840533037
82	4838652	241.9326	1.0500929589998909	3.658940607228814	241.40825	242.45835000000002	1.9589499999999873	3.009050000000002	0.3296413502109697	3.033600000000007	36.589406072288156
83	4899324	244.96620000000001	1.0593197195000015	3.6246049635362994	244.4173	245.47665	1.943950000000001	3.0032500000000084	0.3311313101210291	3.019949999999995	36.24604963536298
84	4959723	247.98615	1.0872476632132662	3.6170430234151567	247.4206	248.50785000000002	1.9418500000000165	3.0290999999999997	0.33038737920211525	3.0267499999999927	36.170430234151546
85	5020258	251.0129	1.0791435018897988	3.595834672227568	250.44965000000002	251.52880000000002	1.927899999999994	3.0070499999999925	0.3281001361615553	3.047850000000011	35.95834672227569
86	5081215	254.06075	1.1113079171201214	3.5562571259767566	253.4567	254.56805	1.9306999999999732	3.041999999999973	0.3271716015049894	3.0564999999999993	35.56257125976755
87	5142345	257.11725	1.1089113528600893	3.541692340661232	256.4987	257.6076	1.9321500000000356	3.041050000000041	0.32637608316062844	3.063949999999977	35.41692340661234
88	5203624	260.1812	1.133946541176783	3.5120956593912815	259.53975	260.6737	1.9084500000000162	3.0423999999999864	0.32693628011900006	3.0587000000000444	35.12095659391281
89	5264798	263.23990000000003	1.1660972107812297	3.460015879649241	262.5822	263.74830000000003	1.9279500000000098	3.0940499999999815	0.3230287172529674	3.0956999999999657	34.60015879649242
90	5326712	266.3356	1.1754493906245567	3.4366202739924105	265.6762	266.85165	1.9186000000000263	3.0940500000000384	0.32122321801419484	3.1131000000000313	34.36620273992413
91	5388974	269.44870000000003	1.1801370172726922	3.416864502116912	268.7703	269.9504	1.891900000000021	3.07204999999999	0.3212077411065613	3.1132499999999936	34.16864502116913
92	5451239	272.56195	1.2098353600566742	3.3633768462556652	271.84235	273.0522	1.8883499999999458	3.098199999999963	0.3195500734965194	3.129399999999975	33.63376846255666
93	5513827	275.69135	1.231151283271145	3.324362976723325	274.94055000000003	276.1717	1.9023000000000252	3.133450000000039	0.3200153607373115	3.1248500000000377	33.243629767233244
94	5576324	278.81620000000004	1.2152901087448003	3.3382186428385765	278.07395	279.28925000000004	1.8718000000000075	3.0870499999999765	0.32063100181157006	3.118849999999952	33.382186428385765
95	5638701	281.93505	1.2382162729416508	3.283275408911379	281.161	282.39925	1.860900000000015	3.0991000000000213	0.3182584895452058	3.1421000000000276	32.832754089113784
96	5701543	285.07715	1.2766097600691022	3.1841405699578686	284.26015	285.53675000000004	1.8461500000000228	3.1227499999999964	0.31360250882007346	3.1887499999999704	31.841405699578694
97	5765318	288.2659	1.3509310634376017	3.072815828704936	287.38285	288.73380000000003	1.8609500000000025	3.21184999999997	0.30800505128283795	3.2467000000000326	30.72815828704938
98	5830252	291.5126	1.3703450154539198	3.034423207737124	290.59475000000003	291.9651	1.852800000000002	3.2231500000000324	0.303762093528347	3.2920500000000175	30.34423207737123
99	5896093	294.80465000000004	1.4260747196021024	2.9476289613138356	293.81785	295.24395000000004	1.836749999999995	3.26279999999997	0.3004266057802084	3.3285999999999945	29.476289613138377
100	5962665	298.13325000000003	1.4868809892831836	2.8948371261228196	297.08065	298.56755000000004	1.8392000000000053	3.3260500000000093	0.29696501752093823	3.367399999999975	28.94837126122819
101	6030013	301.50065	1.5353932342302055	2.886037530507487	300.40675	301.94215	1.8547999999999547	3.390199999999993	0.2908921662739617	3.4377000000000066	28.86037530507489
102	6098767	304.93835	1.5587450176209678	2.8311318639265366	303.7969	305.35565	1.8617499999999723	3.420500000000004	0.2909810425850768	3.4366499999999855	28.311318639265373
103	6167500	308.375	1.5965510824502913	2.7796609205283396	307.2174	308.81395000000003	1.838549999999998	3.435100000000034	0.2832861189801676	3.5300000000000296	27.796609205283403
104	6238100	311.90500000000003	1.6804312311240472	2.6417437342193892	310.65250000000003	312.33295000000004	1.8221000000000345	3.5024999999999977	0.27082656266926924	3.692399999999964	26.417437342193892
105	6311948	315.5974	1.9008479301157875	2.4225290937433535	314.15505	316.0559	5.268799999999999	7.16964999999999	0.16092046506014274	6.21425000000005	24.225290937433552
106	6436233	321.81165000000004	1.1207080256914255	4.163963675515944	321.3247	322.4454	1.846400000000017	2.9671000000000163	0.25470568757800605	3.9260999999999626	41.639636755159465
107	6514755	325.73775	1.9012968853468541	2.121177121680237	324.2918	326.19305	4.98739999999998	6.888699999999972	0.16718773510775156	5.981300000000034	21.211771216802376
108	6634381	331.71905000000004	1.1699688782027458	4.084776649625773	331.1805	332.35045	5.572900000000004	6.74290000000002	0.14446483003712746	6.9221	40.84776649625776
109	6772823	338.64115000000004	1.2724410085467157	3.6329232473616244	337.9234	339.19585	4.8933999999999855	6.165849999999978	0.1590103197697542	6.2888999999999555	36.329232473616266
110	6898601	344.93005	1.3972689489722252	3.6195500716173115	344.0892	345.48650000000004	5.138050000000021	6.5353000000000065	0.157067240485651	6.366700000000037	36.1955007161731
111	7025935	351.29675000000003	1.29177044389667	3.660538730283477	350.62455	351.91630000000004	5.100899999999967	6.392699999999991	0.15358859758251567	6.5108999999999915	36.605387302834785
112	7156153	357.80765	1.3678581806996373	3.5108519690037987	357.01725	358.3851	7.5195999999999685	8.887450000000001	0.1171021892254273	8.53955000000002	35.108519690037994
113	7326944	366.34720000000004	1.1784891457627529	4.064404167450441	365.9047	367.08320000000003	7.447600000000023	8.626100000000008	0.11539682081758644	8.665750000000003	40.64404167450444
114	7500259	375.01295000000005	1.2066342977731954	3.9480514141315126	374.5308	375.73740000000004	7.68244999999996	8.889099999999985	0.11196327604545744	8.931499999999971	39.480514141315155
115	7678889	383.94445	1.2255155006017537	3.7799550181052908	383.41990000000004	384.6454	7.250450000000001	8.475999999999999	0.11795026037519939	8.478150000000028	37.79955018105291
116	7848452	392.42260000000005	1.2499987110628281	3.6378127496872708	391.89590000000004	393.14590000000004	7.1077999999999975	8.357799999999997	0.11884671151149256	8.414199999999994	36.37812749687273
117	8016736	400.83680000000004	1.2849066528552677	3.4410578332773945	400.25365	401.53855000000004	7.079599999999971	8.364500000000021	0.11927409784054244	8.384050000000002	34.410578332773966
118	8184417	409.22085000000004	1.3192749717181083	3.2480906925215045	408.6182	409.93745	7.2096500000000106	8.528950000000009	0.11689207354849301	8.554899999999975	32.48090692521504
119	8355515	417.77575	1.344317297344422	3.1306898794078535	417.14715	418.49145000000004	7.011900000000026	8.356200000000001	0.11881211645963649	8.416650000000004	31.306898794078528
120	8523848	426.1924	1.4035635560197757	2.8937996227361467	425.50335	426.9069	6.913850000000025	8.31740000000002	0.11960864052819209	8.360599999999977	28.937996227361477
121	8691060	434.553	1.421159027716145	2.733212468948018	433.82070000000004	435.24185	7.288650000000018	8.709799999999973	0.11451015418792207	8.732850000000042	27.33212468948018
122	8865717	443.28585000000004	1.4465158716662787	2.568763909644467	442.5305	443.97705	6.828899999999976	8.27539999999999	0.12039127163280695	8.306249999999977	25.68763909644467
123	9031842	451.5921	1.5771951333753766	2.0934179272061897	450.8059	452.3831	6.911100000000033	8.488300000000038	0.11859863848763003	8.43180000000001	20.93417927206191
124	9200478	460.0239	1.5421792617017405	2.0252315415894913	459.29420000000005	460.8364	7.020600000000002	8.562749999999994	0.11573136435705465	8.640699999999981	20.252315415894913
125	9373292	468.6646	1.6698539807467723	1.4084484597381088	467.85695000000004	469.52680000000004	6.9676000000000045	8.637450000000001	0.11732682560540598	8.523200000000031	14.084484597381094
126	9543756	477.18780000000004	1.5314812815573067	1.426853502827898	476.49445000000003	478.02590000000004	6.783999999999992	8.315499999999986	0.1208466516413998	8.27494999999999	14.268535028278974
127	9709255	485.46275	1.5274435074677692	1.1133302567150576	484.80995	486.3374	6.7500499999999874	8.277499999999975	0.12198022700520211	8.198050000000023	11.133302567150576
128	9873216	493.66080000000005	1.4919917772081681	1.093392567449218	493.08745000000005	494.57945	34.055049999999994	35.54705000000001	0.028224031069013465	35.43079999999992	10.933925674492174
129	10581832	529.0916	1.3721886834852397	1.0563586612919575	528.6345	530.00665	34.0462	35.41840000000002	0.028229648188009424	35.42375000000004	10.563586612919572
130	11290307	564.51535	1.2467077857256867	1.0151515754204006	564.0529	565.2996					10.151515754204002
0	59921	2.9960500000000003	1.4663676189373769	1.5296103676170176	2.6371	4.1034500000000005	1.56935	3.0357000000000003	0.33447612676645205	2.98975	15.29610367617018
1	119716	5.9858	0.9885792171249116	4.546928178867802	5.6728000000000005	6.6614	1.834249999999999	2.822799999999999	0.3563220438632435	2.8064500000000008	45.46928178867802
2	175845	8.792250000000001	0.9865454997687993	4.7322973471148515	8.495650000000001	9.4822	1.8345000000000002	2.8210500000000014	0.3565380158659417	2.8047500000000003	47.32297347114856
3	231940	11.597000000000001	0.9842794450965958	4.74872007949557	11.3167	12.30095	1.8424500000000013	2.8267500000000005	0.3534630542742522	2.8291499999999985	47.4872007949557
4	288523	14.42615	0.9883212900358195	4.737382374065355	14.143400000000002	15.13175	1.8693000000000008	2.8575999999999997	0.3497298337034637	2.8593500000000027	47.37382374065355
5	345710	17.285500000000003	0.9937780088654341	4.71982022724621	17.001	17.9948	1.8698000000000015	2.86355	0.34917420300988194	2.8638999999999974	47.198202272462126
6	402988	20.1494	0.9997251514822303	4.714718229462399	19.8646	20.8643	1.8670500000000025	2.8668000000000013	0.34866287786339367	2.868100000000002	47.147182294624
7	460350	23.017500000000002	0.978162900643691	4.706730479905453	22.7314	23.70955	1.8780000000000001	2.8561499999999995	0.3502995060776963	2.854700000000001	47.06730479905451
8	517444	25.872200000000003	0.9832695753039822	4.688208966793177	25.587500000000002	26.570800000000002	1.8858500000000014	2.8690999999999995	0.34752389226759367	2.8774999999999977	46.88208966793176
9	574994	28.7497	0.9860987245793164	4.686552608281531	28.4566	29.442700000000002	1.881149999999998	2.8672499999999985	0.348080336941766	2.8729000000000013	46.86552608281531
10	632452	31.622600000000002	0.9832949328434072	4.681032710230802	31.323900000000002	32.3072	1.880749999999999	2.864049999999999	0.3491132523390588	2.8644	46.81032710230802
11	689740	34.487	0.9798754189775326	4.666174896530613	34.1879	35.1678	1.896099999999997	2.875950000000003	0.34791079567198996	2.874299999999998	46.66174896530612
12	747226	37.3613	0.9726970021100307	4.658496104315567	37.06385	38.03655	1.8984000000000023	2.8710999999999984	0.34803793613503886	2.8732499999999987	46.58496104315565
13	804691	40.23455	0.9685378978575231	4.642336291520465	39.935	40.90355	1.9081499999999991	2.8766999999999996	0.34765679321373893	2.876400000000004	46.42336291520468
14	862219	43.11095	0.9715193272414094	4.635041531054476	42.8117	43.7832	1.9151000000000025	2.886650000000003	0.3460267478676103	2.889949999999999	46.35041531054476
15	920018	46.0009	0.9825172067086737	4.610769888446271	45.698350000000005	46.68085	1.912550000000003	2.8950999999999993	0.34534560461381686	2.8956500000000034	46.10769888446269
16	977931	48.896550000000005	0.9728676918413898	4.598467882146544	48.5934	49.566300000000005	1.9148500000000013	2.8877000000000024	0.3478563353335074	2.874749999999999	45.98467882146542
17	1035426	51.771300000000004	0.9627283641237242	4.604356024731359	51.481100000000005	52.443850000000005	1.904049999999998	2.866749999999996	0.3486324890616557	2.8683499999999995	46.043560247313636
18	1092793	54.63965	0.9583161202396033	4.578153142586132	54.3479	55.306200000000004	1.9032499999999999	2.861600000000003	0.34730060603955726	2.8793500000000023	45.78153142586133
19	1150380	57.519000000000005	0.9554238689559978	4.548739081615466	57.209450000000004	58.1649	1.8943000000000012	2.8496999999999986	0.35084641698096714	2.8502499999999955	45.48739081615467
20	1207385	60.36925	0.9669337864361588	4.533755062508071	60.05915	61.0261	1.8891500000000008	2.8560500000000033	0.3501461860326686	2.85595	45.337550625080695
21	1264504	63.2252	0.9619205048055505	4.514833803284951	62.91525	63.87715	1.8918000000000035	2.853749999999998	0.3529702446083793	2.8331000000000017	45.148338032849495
22	1321166	66.0583	0.9500448449243559	4.526860022183413	65.769	66.71905000000001	1.9098999999999933	2.8599499999999978	0.34803793613503886	2.8732499999999987	45.268600221834156
23	1378631	68.93155	0.9402968278196292	4.557554242868214	68.62895	69.56925	1.9099999999999966	2.8503000000000043	0.3521374744700335	2.8397999999999968	45.57554242868216
24	1435427	71.77135	0.9488120404640097	4.538050857816934	71.4792	72.42805	1.9010000000000105	2.849800000000002	0.350594257266066	2.8522999999999996	45.380508578169355
25	1492473	74.62365	0.9438682013057987	4.528110888837567	74.32900000000001	75.2729	1.9107999999999947	2.8546499999999924	0.34987666847436166	2.858150000000009	45.281108888375705
26	1549636	77.4818	0.9467644052792806	4.49196417397193	77.18365	78.13045000000001	1.9277999999999906	2.8745499999999993	0.34781398907864036	2.8751000000000033	44.91964173971934
27	1607138	80.35690000000001	0.9484852130193963	4.479667034400897	80.05825	81.00670000000001	1.910749999999993	2.859250000000003	0.349125440770869	2.8643	44.79667034400895
28	1664424	83.22120000000001	0.9562038975451258	4.454746788074971	82.9175	83.8737	1.905300000000011	2.8615000000000066	0.34772932749148083	2.875799999999998	44.54746788074973
29	1721940	86.09700000000001	0.9549474170359318	4.442473365875841	85.77900000000001	86.73395000000001	1.9102000000000032	2.86515	0.3500113753696994	2.857050000000001	44.42473365875842
30	1779081	88.95405000000001	0.9385037837099867	4.434110446944295	88.64410000000001	89.58265	1.9192500000000052	2.857749999999996	0.35001750087504385	2.8569999999999993	44.34110446944293
31	1836221	91.81105000000001	0.94193434349905	4.420411639412855	91.5019	92.44380000000001	1.9133999999999958	2.8553500000000014	0.35019523384286816	2.855549999999994	44.20411639412856
32	1893332	94.6666	0.9499565589152393	4.411597164357637	94.3572	95.30715000000001	1.9052499999999952	2.8551999999999964	0.3499011529242986	2.8579500000000024	44.11597164357635
33	1950491	97.52455	0.9501585122262012	4.365101588087619	97.21245	98.1626	1.9231500000000068	2.873350000000002	0.34818335335387596	2.8720500000000015	43.651015880876216
34	2007932	100.3966	0.9559242400960648	4.375680977436964	100.0858	101.0417	1.9152500000000003	2.8712000000000018	0.34814092744743086	2.872399999999999	43.75680977436967
35	2065380	103.269	0.9551878334539361	4.3377869117189505	102.95700000000001	103.9122	1.9223999999999961	2.877600000000001	0.3468609087755815	2.8829999999999956	43.37786911718949
36	2123040	106.152	0.9428818049139344	4.33638787518953	105.83460000000001	106.77745	1.9138499999999965	2.856749999999991	0.34971148802238017	2.8595000000000113	43.36387875189533
37	2180230	109.01150000000001	0.9361072924258886	4.305574515368221	108.69135	109.62745000000001	1.9067000000000007	2.842800000000011	0.3519577650681933	2.841249999999988	43.05574515368222
38	2237055	111.85275	0.945044335905672	4.287152796265396	111.53410000000001	112.47915	1.9061999999999983	2.851249999999993	0.350711066687708	2.8513500000000107	42.87152796265394
39	2294082	114.70410000000001	0.9558992942752783	4.270671288336672	114.38535	115.34125	1.8977000000000004	2.8536	0.34820760137193857	2.871849999999995	42.7067128833667
40	2351519	117.57595	0.957351286167698	4.247201626110019	117.23895	118.19630000000001	1.8982000000000028	2.855550000000008	0.34965034965034975	2.8599999999999994	42.47201626110018
41	2408719	120.43595	0.9469407632790041	4.2427542273124885	120.09455000000001	121.0415	1.8894999999999982	2.8364499999999992	0.35363805145433713	2.8277499999999947	42.42754227312491
42	2465274	123.2637	0.9528639635742643	4.217379798656275	122.93100000000001	123.88385000000001	1.888300000000001	2.841149999999999	0.35105580031946043	2.848550000000003	42.17379798656276
43	2522245	126.11225	0.9476844508721727	4.196678620268031	125.77210000000001	126.7198	1.8922000000000025	2.8398499999999984	0.3525657975919761	2.836349999999996	41.966786202680304
44	2578972	128.9486	0.939920677826996	4.235372977070909	128.612	129.55190000000002	1.894049999999993	2.834000000000003	0.35195776506819154	2.8412500000000023	42.35372977070912
45	2635797	131.78985	0.9273822226764169	4.2259086573567615	131.446	132.37335000000002	1.8903999999999996	2.8178000000000054	0.3546791040805809	2.8194500000000176	42.25908657356764
46	2692186	134.60930000000002	0.9329617403551703	4.194251451889059	134.2638	135.19675	1.9105000000000132	2.84344999999999	0.35127777289892154	2.846749999999986	41.94251451889059
47	2749121	137.45605	0.9401790979018203	4.1870458706689035	137.10725	138.04745	1.9066499999999849	2.8468499999999892	0.3509695533912418	2.849250000000012	41.870458706689035
48	2806106	140.30530000000002	0.9581960885154549	4.166851339355951	139.9541	140.91225	1.9113000000000113	2.8695000000000164	0.3482743008393422	2.871299999999991	41.66851339355955
49	2863532	143.1766	0.9623968824452954	4.150734368670953	142.8236	143.786	1.9014499999999828	2.863849999999985	0.3489183531053751	2.8659999999999854	41.50734368670957
50	2920852	146.0426	0.9526555066637462	4.128137817960628	145.6874	146.64005	1.8933000000000106	2.845950000000016	0.3515803536898353	2.844300000000004	41.28137817960628
51	2977738	148.8869	0.9615069500009763	4.106312558634947	148.53335	149.4949	1.8859999999999957	2.8474999999999966	0.348656799679234	2.868150000000014	41.063125586349514
52	3035101	151.75505	0.9571262164442335	4.087036665708787	151.3809	152.338	1.8944500000000062	2.8515999999999906	0.35069261792039436	2.8514999999999873	40.870366657087914
53	3092131	154.60655	0.961242283077538	4.069279597431866	154.23245	155.1937	1.877900000000011	2.839150000000018	0.3516854525312538	2.8434500000000185	40.69279597431867
54	3149000	157.45000000000002	0.9527533938242123	4.0537966057567445	157.07165	158.0244	1.882850000000019	2.8355999999999995	0.3520940795380533	2.840149999999994	40.53796605756747
55	3205803	160.29015	0.9656112580759219	4.0239129281288015	159.90725	160.87285	1.891699999999986	2.857299999999981	0.3504345388281469	2.8536	40.23912928128806
56	3262875	163.14375	0.9778843447802356	4.007640368422599	162.76455	163.74245000000002	1.8815500000000043	2.8594500000000096	0.34869935141920777	2.8677999999999884	40.076403684226015
57	3320231	166.01155	0.9841588546417421	3.9895008117923254	165.62395	166.6081	1.8713500000000067	2.8555000000000064	0.3490766921492653	2.864699999999999	39.89500811792328
58	3377525	168.87625	0.9844801126649837	3.970523265211625	168.47945	169.46395	1.8589000000000055	2.8433499999999867	0.35020749794252864	2.855450000000019	39.70523265211625
59	3434634	171.73170000000002	0.989077613993478	3.942545020339196	171.3228	172.3119	1.8733999999999753	2.8624499999999955	0.35031177748196185	2.8545999999999765	39.42545020339199
60	3491726	174.5863	0.9733027660536347	3.921633808983678	174.1853	175.1586	1.8570499999999868	2.83035000000001	0.35083410809198623	2.85035000000002	39.21633808983676
61	3548733	177.43665000000001	0.9799587601182983	3.912458802233722	177.0156	177.9956	1.8540500000000009	2.834000000000003	0.35211887533231373	2.8399499999999875	39.12458802233722
62	3605532	180.2766	0.9965689262437402	3.885093664555626	179.84965	180.8462	1.854549999999989	2.85114999999999	0.3515370959520502	2.8446500000000015	38.85093664555628
63	3662425	183.12125	0.9910860421927646	3.8875369406545843	182.70080000000002	183.69185000000002	1.865700000000004	2.856800000000021	0.3514259106323906	2.845550000000003	38.87536940654586
64	3719336	185.9668	0.9901242672341177	3.9231545684972815	185.5576	186.54770000000002	1.8357000000000028	2.8258500000000026	0.35093260339351906	2.8495499999999936	39.23154568497284
65	3776327	188.81635	0.9945615545629292	3.894802504051718	188.38345	189.37800000000001	1.8380500000000097	2.832599999999985	0.3522367030644595	2.8389999999999986	38.9480250405172
66	3833107	191.65535	1.0018474298543996	3.8582507484025754	191.21605	192.21790000000001	1.829650000000015	2.8315000000000055	0.3509202884564775	2.849649999999997	38.58250748402578
67	3890100	194.505	0.9974757357018768	3.81363395926482	194.0475	195.04500000000002	1.8436000000000092	2.8410499999999956	0.3516607177395218	2.843650000000025	38.13633959264821
68	3946973	197.34865000000002	1.019937367812218	3.80035973085122	196.88855	197.9085	1.818000000000012	2.8379500000000064	0.34998687549216984	2.8572499999999934	38.003597308512234
69	4004118	200.2059	1.02017244216518	3.7556655871877282	199.72650000000002	200.7467	1.82974999999999	2.849899999999991	0.3500665126374028	2.856599999999986	37.55665587187731
70	4061250	203.0625	1.0456812074572082	3.7493438175874445	202.57645000000002	203.62210000000002	1.8006000000000029	2.8463000000000136	0.3496564625255689	2.8599499999999978	37.493438175874466
71	4118449	205.92245	1.0573508153851376	3.71896217941039	205.42275	206.48010000000002	1.8258500000000026	2.883199999999988	0.3464883406673367	2.8860999999999986	37.18962179410394
72	4176171	208.80855	1.0442628262712388	3.70384311535706	208.30595000000002	209.3502	1.8187000000000069	2.862950000000012	0.3482379161443097	2.871600000000001	37.0384311535706
73	4233603	211.68015	1.0629538306928241	3.6797078313112337	211.1689	212.23185	1.8136499999999955	2.8765999999999963	0.346014774830885	2.8900500000000022	36.79707831311232
74	4291404	214.5702	1.0747728742054665	3.647654113170738	214.0455	215.12025	1.807299999999998	2.88209999999998	0.34569779099111325	2.8927000000000196	36.476541131707414
75	4349258	217.46290000000002	1.0649866224553437	3.6358839924630075	216.92755	217.99255000000002	1.7935999999999979	2.858550000000008	0.34960145434205026	2.8603999999999985	36.35883992463006
76	4406466	220.32330000000002	1.070337094572885	3.590222016079494	219.7861	220.85645000000002	1.7996499999999855	2.8700000000000045	0.3473609253695052	2.87885	35.90222016079497
77	4464043	223.20215000000002	1.0887509345092812	3.5657612354360495	222.65615	223.7449	1.8039499999999862	2.8926999999999907	0.34413338610045413	2.9058499999999867	35.65761235436048
78	4522160	226.108	1.0960585732234176	3.539975537573625	225.54885000000002	226.6449	1.7830000000000155	2.8791000000000224	0.345464909401826	2.894650000000013	35.399755375736255
79	4580053	229.00265000000002	1.113681764191622	3.4980985047007778	228.42790000000002	229.54160000000002	1.7901999999999987	2.903899999999993	0.34236023143551775	2.920899999999989	34.98098504700777
80	4638471	231.92355	1.1162973955530209	3.4920353017406995	231.33185	232.44815	1.778950000000009	2.8952500000000043	0.34496438242751315	2.89885000000001	34.92035301740699
81	4696448	234.82240000000002	1.1192094619801733	3.4581541660187334	234.22705000000002	235.3463	1.7689000000000021	2.88809999999998	0.34331227684701954	2.9128000000000043	34.581541660187355
82	4754704	237.73520000000002	1.1406229055561126	3.4225491075027925	237.11515	238.25580000000002	1.7713999999999999	2.912000000000006	0.3433594286499118	2.912399999999991	34.225491075027946
83	4812952	240.6476	1.1289805611885153	3.4035593862184896	240.02715	241.15615000000003	1.7642999999999915	2.8932499999999948	0.3422606314708647	2.921750000000003	34.03559386218489
84	4871387	243.56935000000001	1.1486346471809783	3.3452650263504644	242.92045000000002	244.06905	1.748800000000017	2.8974500000000205	0.34248334674726477	2.919849999999997	33.452650263504665
85	4929784	246.4892	1.164538975033164	3.3039405037769107	245.8179	246.98245	1.7527499999999918	2.917299999999983	0.343176787522092	2.91395	33.0394050377691
86	4988063	249.40315	1.1799192577958109	3.276135592971645	248.73520000000002	249.91510000000002	1.7452499999999986	2.925200000000018	0.3397431541754437	2.943399999999997	32.76135592971646
87	5046931	252.34655	1.1665886376287788	3.2481587333072923	251.66035000000002	252.82695	1.7487000000000137	2.915300000000002	0.34237781391765837	2.920749999999998	32.48158733307292
88	5105346	255.2673	1.179952358636912	3.227485542162423	254.5757	255.75565	1.7438000000000216	2.9237500000000125	0.34047189404514483	2.937100000000015	32.274855421624224
89	5164088	258.2044	1.1801139893064743	3.218927591764807	257.49945	258.67955	1.7411000000000172	2.9212499999999864	0.34120958798942375	2.9307499999999895	32.18927591764807
90	5222703	261.13515	1.194114849569183	3.1823074053634954	260.4207	261.6148	1.7218000000000302	2.9159500000000094	0.3415242226054901	2.9280499999999847	31.823074053634976
91	5281264	264.0632	1.223221666570753	3.1496694223268094	263.33665	264.55985000000004	1.735499999999945	2.9587499999999523	0.3367683707146216	2.9694000000000074	31.496694223268086
92	5340652	267.0326	1.2142316466254648	3.140899478276566	266.29540000000003	267.50960000000003	1.7237499999999955	2.938000000000045	0.33780930664639464	2.9602500000000305	31.40899478276568
93	5399857	269.99285000000003	1.2403291618881749	3.0969375409608624	269.2334	270.4737	1.7269000000000005	2.9672499999999786	0.3344369753519967	2.9900999999999844	30.969375409608634
94	5459659	272.98295	1.24889466951238	3.068065913289704	272.2006	273.4495	1.7200500000000147	2.9689500000000066	0.33192817074385156	3.0126999999999953	30.680659132897038
95	5519913	275.99565	1.275258975311555	2.9985280872228977	275.1696	276.44485000000003	1.7091499999999655	2.984449999999981	0.33405154415325977	2.9935500000000275	29.98528087222899
96	5579784	278.98920000000004	1.2816098347574008	2.917149993733041	278.154	279.4356	1.6968499999999835	2.9784500000000094	0.3342860485717644	2.991449999999986	29.171499937330424
97	5639613	281.98065	1.310631118111452	2.842698026204534	281.13245	282.4431	1.6832499999999868	2.993850000000009	0.3307151715584945	3.023750000000007	28.426980262045333
98	5700088	285.00440000000003	1.327279735161597	2.796446193577683	284.12635	285.45365000000004	1.6983999999999924	3.025699999999972	0.32955444239388293	3.034400000000005	27.96446193577683
99	5760776	288.03880000000004	1.3554301369880792	2.7712583585799777	287.15205000000003	288.5075	1.6722500000000196	3.0277000000000385	0.32488101232923844	3.078049999999962	27.712583585799788
100	5822337	291.11685	1.3858844698168804	2.640421518617071	290.17975	291.5656	1.6852499999999964	3.0711499999999887	0.32394434636129493	3.086950000000002	26.404215186170724
101	5884076	294.2038	1.3958322493973654	2.6007324312271294	293.2509	294.6467	1.6671499999999924	3.062999999999988	0.32587619963176084	3.068649999999991	26.007324312271315
102	5945449	297.27245	1.4591777548694518	2.4321798757911317	296.31385	297.77305	1.6447999999999752	3.1039499999999975	0.31888263524609395	3.1359500000000367	24.321798757911314
103	6008168	300.40840000000003	1.4589201299869456	2.3413600335119362	299.4178	300.87675	1.6620499999999652	3.1209499999999935	0.3170677573797556	3.1538999999999646	23.41360033511937
104	6071246	303.5623	1.5014880938050803	2.4184246734234556	302.53875	304.04025	1.653599999999983	3.155050000000017	0.3099333643266655	3.226500000000044	24.18424673423456
105	6135776	306.78880000000004	1.6069873540759554	2.0961356896431944	305.6938	307.30080000000004	1.6364500000000248	3.2434000000000083	0.30105519847064166	3.3216499999999773	20.961356896431944
106	6202209	310.11045	1.6046824889528566	2.3558407427731716	308.93725	310.5419	1.6447000000000003	3.24939999999998	0.30628340403375254	3.264949999999999	23.558407427731737
107	6267508	313.3754	1.738900406755088	1.925641788177984	312.18665000000004	313.92555	1.613550000000032	3.352450000000033	0.2892095901900117	3.457699999999988	19.256417881779832
108	6336662	316.8331	1.7168208279158454	2.296818385278069	315.53905000000003	317.2559	1.6439000000000306	3.3607000000000085	0.28875862666397184	3.4630999999999967	22.968183852780705
109	6405924	320.2962	1.8840665210471954	1.7344748508456576	318.8998	320.78385000000003	1.6082999999999856	3.4923499999999876	0.2877656436598026	3.47505000000001	17.344748508456576
110	6475425	323.77125	1.8129893074829597	2.2799783944671503	322.3921	324.2051	1.6055999999999813	3.418549999999982	0.27876507073663803	3.5872499999999827	22.799783944671525
111	6547170	327.3585	2.0956797528390307	1.0884955527790439	325.81065	327.90635000000003	1.5522000000000276	3.6478500000000054	0.30748416456552335	3.252200000000016	10.884955527790446
112	6612214	330.6107	1.5979034588074312	3.033455662077337	329.4585	331.05645000000004	4.955399999999997	6.553299999999979	0.16398953746750888	6.097950000000026	30.334556620773366
113	6734173	336.70865000000003	1.270479006280005	3.531007708170609	336.0118	337.2823	5.1918999999999755	6.462350000000015	0.13957026315973117	7.16485	35.31007708170611
114	6877470	343.87350000000004	1.9011946087695193	2.338929842153206	342.4742	344.3754	7.492999999999995	9.394200000000012	0.11696316829830324	8.549699999999973	23.389298421532075
115	7048464	352.4232	1.1556824430042412	3.6498916199145413	351.86835	353.02405000000005	4.939549999999997	6.095250000000021	0.15327314807718878	6.524299999999982	36.49891619914543
116	7178950	358.9475	1.5305644065876958	2.9571989988408234	357.96360000000004	359.49420000000003	7.5926000000000045	9.123149999999953	0.11398154638763919	8.77335000000005	29.57198998840825
117	7354417	367.72085000000004	1.2775466978261714	3.5775206955613044	367.08675	368.3643	7.408950000000004	8.686500000000024	0.11348869936276122	8.81144999999998	35.775206955613044
118	7530646	376.5323	1.4020002784775571	3.277176451996663	375.7733	377.1753	7.420349999999985	8.822349999999972	0.11533759313510615	8.670200000000023	32.771764519966624
119	7704050	385.20250000000004	1.280052937401645	3.391574762074203	384.59565000000003	385.8757	7.31635	8.596450000000004	0.11436805928840207	8.74369999999999	33.91574762074205
120	7878924	393.94620000000003	1.4299037869648077	2.98525642222425	393.19210000000004	394.622	7.038499999999999	8.468400000000031	0.11679650544855726	8.56189999999998	29.852564222242506
121	8050162	402.5081	1.4692753915579524	2.7162041982586587	401.66045	403.12975	7.237099999999998	8.706349999999986	0.11561495595070159	8.649400000000014	27.16204198258658
122	8223150	411.1575	1.4798459132363089	2.688758430449088	410.3668	411.84665	6.834850000000017	8.314700000000016	0.11304608323583087	8.845950000000016	26.88758430449088
123	8400069	420.00345000000004	2.122005764412973	1.0010403350035553	418.6815	420.80350000000004	9.476200000000006	11.59820000000002	0.09034239768723494	11.06899999999996	10.010403350035556
124	8621449	431.07245	1.5120243917765097	2.489421614302728	430.27970000000005	431.79175000000004	9.746549999999957	11.258549999999957	0.08643266463261787	11.569700000000012	24.8942161430273
125	8852843	442.64215	1.804163222863991	1.5863176517547508	441.53825	443.3424	9.689700000000016	11.493850000000009	0.08832088744827686	11.322350000000029	15.863176517547506
126	9079290	453.96450000000004	1.647193997000158	1.7702557963578371	453.0321	454.6793	17.32985000000002	18.97705000000002	0.053162221861900574	18.81034999999997	17.70255796357837
127	9455497	472.77485	1.6177894813153892	1.3792485769681964	472.00915000000003	473.62695	52.819750000000056	54.437550000000044	0.018484254188069895	54.10009999999999	13.792485769681972
128	10537499	526.87495	1.5754244946443476	1.0592972175791928	526.4467000000001	528.02215					10.592972175791932
0	63607	3.1803500000000002	1.4047665434935688	1.2080796979144335	2.7093000000000003	4.11405	1.5419500000000008	2.9467500000000006	0.35440256587457686	2.8216500000000004	12.080796979144331
1	120040	6.002000000000001	0.9288922483529423	4.380906054965308	5.6560500000000005	6.58495	1.8614000000000006	2.7903000000000002	0.3618468664061369	2.7636000000000003	43.809060549653125
2	175312	8.765600000000001	0.9258756686382287	4.674469217816728	8.4463	9.372200000000001	1.89715	2.8230000000000004	0.3548238299684208	2.818299999999999	46.74469217816726
3	231678	11.5839	0.9210534518838293	4.708075063410092	11.269350000000001	12.1904	1.9048499999999997	2.825899999999999	0.35318840835643767	2.8313500000000005	47.08075063410091
4	288305	14.41525	0.9297594747749769	4.684460502104912	14.09525	15.025	1.9109999999999996	2.8407999999999998	0.3512284214038601	2.847149999999999	46.84460502104915
5	345248	17.2624	0.9190422283742402	4.685985317707406	16.93605	17.8551	1.9298000000000002	2.8488500000000023	0.3511112671605629	2.8481000000000023	46.859853177074044
6	402210	20.110500000000002	0.9160644053145952	4.675983111014972	19.784850000000002	20.700950000000002	1.9208500000000015	2.8369	0.35234219473953116	2.838149999999999	46.75983111014974
7	458973	22.94865	0.9131083533425467	4.659683840540659	22.621750000000002	23.5349	1.9322499999999998	2.84535	0.3525720128336211	2.8363000000000014	46.59683840540659
8	515699	25.784950000000002	0.9077941942363948	4.661028154403986	25.46715	26.374950000000002	1.9402500000000025	2.8480500000000006	0.34983382893125775	2.8584999999999994	46.61028154403986
9	572869	28.64345	0.9125363569603419	4.642000625144853	28.315150000000003	29.227700000000002	1.9461999999999975	2.858749999999997	0.3510065111707824	2.8489499999999985	46.42000625144853
10	629848	31.4924	0.9096470012808044	4.637189585348878	31.17395	32.083600000000004	1.9487499999999969	2.8583999999999996	0.34930226871823467	2.8628500000000052	46.37189585348881
11	687105	34.355250000000005	0.9157544243827579	4.621415772233064	34.0323	34.94805	1.9585000000000008	2.8742500000000035	0.34814092744743086	2.872399999999999	46.21415772233064
12	744553	37.227650000000004	0.9218167683473206	4.602434943419439	36.90655	37.82835	1.9623500000000007	2.884149999999998	0.34638032559750603	2.8870000000000005	46.024349434194434
13	802293	40.114650000000005	0.9164582646209456	4.606630453892663	39.79075	40.7072	1.9473500000000001	2.8637999999999977	0.34908278498245887	2.8646499999999975	46.06630453892666
14	859586	42.9793	0.9235042358469567	4.579554709844388	42.6545	43.578	1.9649500000000018	2.888450000000006	0.34621842920698637	2.8883500000000026	45.79554709844386
15	917353	45.867650000000005	0.9098333593023534	4.58118842316815	45.543	46.452850000000005	1.9632999999999967	2.8731499999999954	0.3478381856760239	2.8748999999999967	45.8118842316815
16	974851	48.74255	0.9004909069715709	4.546518973588746	48.4161	49.3166	1.9524000000000044	2.8528500000000037	0.35095107741980736	2.849400000000003	45.46518973588747
17	1031839	51.591950000000004	0.9125117363391736	4.525696090499537	51.268950000000004	52.1815	1.944499999999998	2.8569999999999993	0.3488514067432981	2.8665499999999966	45.256960904995395
18	1089170	54.4585	0.9081064496706474	4.519732971018939	54.126000000000005	55.0341	1.9364500000000007	2.8446	0.35232357397033387	2.838300000000004	45.19732971018939
19	1145936	57.296800000000005	0.9100312973605353	4.499103480689854	56.970600000000005	57.8806	1.9453500000000048	2.855400000000003	0.3506004031904639	2.852249999999998	44.991034806898554
20	1202981	60.14905	0.8945273496105686	4.4811253772088335	59.826	60.7205	1.9500500000000045	2.8446	0.35081564637782797	2.850500000000004	44.811253772088364
21	1259991	62.999550000000006	0.8929784766341909	4.510835575963931	62.670550000000006	63.563550000000006	1.9512	2.844149999999999	0.35187107443832705	2.84194999999999	45.1083557596393
22	1316830	65.8415	0.8952943551454344	4.517878585645683	65.5147	66.41	1.9587499999999949	2.853999999999999	0.3500236265947937	2.856950000000012	45.17878585645681
23	1373969	68.69845000000001	0.8832990314732888	4.488320817338355	68.36875	69.25205	1.9637499999999903	2.847049999999996	0.3517349325548278	2.843049999999991	44.88320817338358
24	1430830	71.5415	0.8883933730676771	4.461677102011372	71.2158	72.10415	1.9609499999999969	2.849350000000001	0.35079103378117615	2.8507000000000033	44.61677102011376
25	1487844	74.3922	0.90163821352534	4.439395738366137	74.0651	74.96675	1.9763499999999965	2.878	0.3469872829160807	2.8819500000000033	44.39395738366137
26	1545483	77.27415	0.8990712495133397	4.445948207572393	76.94315	77.8422	1.969149999999999	2.8682000000000016	0.34870543108708907	2.867750000000001	44.45948207572391
27	1602838	80.1419	0.8894225426555961	4.421460829947179	79.8113	80.7007	1.9756500000000017	2.8650499999999965	0.3490766921492653	2.864699999999999	44.214608299471806
28	1660132	83.0066	0.8877059832203668	4.415556048105515	82.67635	83.56410000000001	1.9710999999999927	2.8588000000000022	0.34770514603616076	2.8760000000000048	44.15556048105513
29	1717652	85.88260000000001	0.8977071361835348	4.395478928744389	85.5352	86.4329	1.971350000000001	2.869100000000003	0.34767492394611055	2.876249999999999	43.954789287443894
30	1775177	88.75885000000001	0.8968251696014544	4.366523507977249	88.4043	89.3011	1.970550000000003	2.8674000000000035	0.34990727457223825	2.8579000000000008	43.665235079772515
31	1832335	91.61675000000001	0.900397342368425	4.349170455300829	91.27165000000001	92.17205	1.9742999999999995	2.87469999999999	0.3467586733013165	2.8838499999999954	43.49170455300829
32	1890012	94.5006	0.9048689613910974	4.33900251192037	94.1464	95.05125000000001	1.9705999999999904	2.8755000000000024	0.34906450712091563	2.8648000000000025	43.39002511920368
33	1947308	97.36540000000001	0.9100317895967863	4.313671481458478	97.0219	97.9319	1.9782500000000027	2.888300000000001	0.34516084495374866	2.8971999999999984	43.1367148145848
34	2005252	100.2626	0.9017485992778559	4.297280989713272	99.9102	100.81195000000001	1.9719499999999925	2.8736999999999995	0.3480924533556115	2.872799999999998	42.97280989713276
35	2062708	103.1354	0.8862636316203513	4.280165535204844	102.7839	103.67015	1.9907500000000056	2.8770000000000095	0.346644481419856	2.8847999999999985	42.80165535204847
36	2120404	106.0202	0.8935461120624328	4.278222575573771	105.6609	106.5544	1.9999499999999983	2.893499999999989	0.34595492207365325	2.8905500000000046	42.78222575573772
37	2178215	108.91075000000001	0.8915691614424345	4.253520465352302	108.55435	109.44595000000001	1.9680000000000035	2.859550000000013	0.3485352804837664	2.8691500000000048	42.535204653523024
38	2235598	111.77990000000001	0.9022932469276712	4.216816656774618	111.41395	112.31625000000001	1.9868999999999915	2.889199999999988	0.3461465238235352	2.888949999999994	42.168166567746184
39	2293377	114.66885	0.9025713686107891	4.2056271457948	114.30315	115.20570000000001	1.9626999999999981	2.865300000000005	0.34869327196331695	2.8678500000000042	42.05627145794804
40	2350734	117.53670000000001	0.8958041161478963	4.1766443324499605	117.16845	118.06425	1.9723000000000042	2.8680999999999983	0.34829249603817286	2.87115	41.76644332449958
41	2408157	120.40785000000001	0.8920401014965493	4.175915953256052	120.0365	120.92855	1.964100000000002	2.8561499999999995	0.34950981248798624	2.861149999999995	41.759159532560545
42	2465380	123.269	0.8861554145045113	4.1439258062267825	122.89265	123.7788	1.9750999999999976	2.8612499999999983	0.3507479700461233	2.8510500000000008	41.43925806226781
43	2522401	126.12005	0.8928300944275922	4.131495198688462	125.7539	126.64675000000001	1.9747500000000002	2.8675500000000085	0.3485778025655317	2.8688000000000073	41.31495198688463
44	2579777	128.98885	0.8918121289622272	4.162483830267313	128.62145	129.51325	1.9716999999999985	2.8634999999999877	0.348802734613439	2.8669500000000028	41.62483830267317
45	2637116	131.85580000000002	0.8947545479603345	4.157384154724426	131.48495	132.3797	1.9588999999999999	2.853650000000016	0.3489000924585274	2.866149999999976	41.57384154724426
46	2694439	134.72195	0.8948630804301008	4.127897985606815	134.3386	135.23345	1.9662000000000148	2.861050000000006	0.3491254407708672	2.8643000000000143	41.278979856068176
47	2751725	137.58625	0.8973300977084321	4.102417401530076	137.19965000000002	138.097	1.9663000000000181	2.863599999999991	0.3491193464485832	2.8643500000000017	41.024174015300744
48	2809012	140.4506	0.899704457981838	4.053338671964127	140.0633	140.963	1.9741999999999962	2.873899999999992	0.34708362980060153	2.881149999999991	40.533386719641314
49	2866635	143.33175	0.901024208970205	4.070106795440331	142.93720000000002	143.8382	1.982500000000016	2.883550000000014	0.346242404307256	2.888149999999996	40.70106795440333
50	2924398	146.2199	0.9077713014059468	4.027935938200265	145.82070000000002	146.7285	1.9729999999999848	2.8807499999999777	0.3465303647232087	2.8857500000000016	40.27935938200264
51	2982113	149.10565	0.906039572993666	4.014179103600021	148.7015	149.60755	1.9639999999999986	2.8700500000000204	0.34907059952875286	2.864750000000015	40.141791036000214
52	3039408	151.9704	0.9168699895928382	3.99522427524402	151.57150000000001	152.4884	1.9879000000000246	2.904750000000007	0.3428355931912872	2.9168499999999824	39.95224275244024
53	3097745	154.88725	0.9078553440193646	3.9987512834062358	154.47625000000002	155.38410000000002	1.9703999999999837	2.87824999999998	0.346038721732959	2.889850000000024	39.9875128340624
54	3155542	157.77710000000002	0.9199527884726879	3.9567558136682877	157.35455000000002	158.27450000000002	1.9868000000000166	2.9067500000000166	0.3440505066143732	2.9065499999999815	39.56755813668288
55	3213673	160.68365	0.9117521142378217	3.9643855548384437	160.26125000000002	161.173	1.9876000000000147	2.8993499999999983	0.3461644973691494	2.8888000000000034	39.643855548384415
56	3271449	163.57245	0.9228977621963946	3.9532583156688474	163.16065	164.08355	1.9721499999999992	2.8950499999999977	0.343076711952791	2.914800000000014	39.53258315668849
57	3329745	166.48725000000002	0.919763466396695	3.9387642757205725	166.0557	166.97545	1.9679999999999893	2.8877499999999827	0.34606267194989143	2.889649999999989	39.387642757205725
58	3387538	169.3769	0.9269346364844591	3.898478348082641	168.9434	169.87035	1.9701499999999896	2.8970500000000072	0.3448513690599353	2.899799999999999	38.98478348082645
59	3445534	172.2767	0.9295991505879211	3.8834803555410033	171.84045	172.77005	1.9682500000000118	2.8978500000000054	0.3434950622584806	2.9112499999999955	38.83480355541007
60	3503759	175.18795	0.9449599524432328	3.858837060950478	174.7383	175.68325000000002	1.9605499999999836	2.9054999999999893	0.34316501089548873	2.914050000000003	38.5883706095048
61	3562040	178.102	0.944928279239242	3.8132920723732227	177.6438	178.58875	1.9831499999999949	2.928050000000013	0.3419154101275343	2.9247000000000014	38.13292072373226
62	3620534	181.0267	0.9450440774392104	3.8216137517442874	180.5719	181.51690000000002	1.9530499999999904	2.8980999999999995	0.3416992704720585	2.9265499999999918	38.216137517442895
63	3679065	183.95325	0.9525410492130556	3.7706355418346718	183.47	184.4225	1.9627999999999872	2.9153499999999894	0.3433476394849759	2.9125000000000227	37.70635541834673
64	3737315	186.86575000000002	0.95425092731677	3.758569206076807	186.38535000000002	187.33960000000002	1.9492500000000064	2.903500000000008	0.3429472890016812	2.9158999999999935	37.585692060768054
65	3795633	189.78165	0.9688708744191332	3.7192987080509567	189.28885	190.2577	1.9612500000000068	2.9301499999999976	0.34106412005457165	2.931999999999988	37.192987080509546
66	3854273	192.71365	0.960738684785925	3.6992505690009594	192.21895	193.1797	1.9579999999999984	2.9187499999999886	0.34097689881510546	2.9327499999999986	36.99250569000958
67	3912928	195.6464	0.9806987115675584	3.6900664918415416	195.13775	196.11845	1.9381500000000074	2.9188500000000204	0.34119212528574744	2.9309000000000083	36.90066491841546
68	3971546	198.5773	0.9886860007739161	3.6519963507537767	198.05655000000002	199.04525	1.954499999999996	2.943150000000003	0.3402228459641047	2.9392500000000155	36.51996350753775
69	4030331	201.51655000000002	0.9863764724984067	3.6576415263685575	200.99975	201.98610000000002	1.9367999999999768	2.92319999999998	0.340222845964108	2.939249999999987	36.57641526368556
70	4089116	204.4558	0.9949737062413478	3.6257380182850767	203.92295000000001	204.9179	1.9536500000000103	2.948650000000015	0.33794059004426946	2.9591000000000065	36.25738018285076
71	4148298	207.41490000000002	0.9950844193148194	3.601103803605568	206.87155	207.86665000000002	1.940499999999986	2.9355999999999938	0.34029231109523134	2.9386499999999955	36.01103803605572
72	4207071	210.35355	1.0072847445048858	3.561901140100474	209.80715	210.81445000000002	1.941599999999994	2.948900000000009	0.3376952300548747	2.961250000000007	35.619011401004734
73	4266296	213.31480000000002	1.008271966850944	3.5258229676968327	212.7561	213.76435	1.9117999999999995	2.920099999999991	0.3385412258577801	2.9538499999999885	35.25822967696833
74	4325373	216.26865	1.0268749125667849	3.49350911496089	215.67615	216.70305000000002	1.9209000000000174	2.9477500000000134	0.33959316738547085	2.9447000000000116	34.93509114960892
75	4384267	219.21335000000002	1.0367705180986786	3.4845323801494246	218.62395	219.66070000000002	1.925799999999981	2.9625999999999806	0.33654736062732415	2.971350000000001	34.845323801494246
76	4443694	222.18470000000002	1.031889830307616	3.4867488415228323	221.5865	222.6184	1.9196000000000026	2.9514500000000226	0.3381577167590964	2.9572000000000003	34.86748841522833
77	4502838	225.14190000000002	1.0493271153077484	3.4230965751986915	224.53795000000002	225.5873	1.887900000000002	2.93719999999999	0.3357845606259043	2.9780999999999835	34.230965751986915
78	4562400	228.12	1.0825276573753917	3.376211779958844	227.47515	228.5577	1.908850000000001	2.9913500000000113	0.33254630707325905	3.0071000000000083	33.762117799588445
79	4622542	231.1271	1.0862064509601799	3.36940820295753	230.46650000000002	231.55270000000002	1.9033000000000015	2.9894999999999925	0.3332167074857142	3.0010499999999922	33.6940820295753
80	4682563	234.12815	1.0968559476912954	3.353773856694989	233.45600000000002	234.55290000000002	1.892799999999994	2.9896499999999833	0.3329061038334138	3.00385	33.53773856694988
81	4742640	237.132	1.1136268627884334	3.312488418614837	236.44565	237.5593	1.8745999999999867	2.988200000000006	0.3329282706040991	3.0036499999999933	33.12488418614838
82	4802713	240.13565	1.1190785929125735	3.2622532787270515	239.43390000000002	240.55300000000003	1.8739500000000078	2.993050000000011	0.33002211148146876	3.0301000000000045	32.622532787270515
83	4863315	243.16575	1.1485256790943443	3.2099869440113054	242.42695	243.57545000000002	1.8619500000000073	3.0105000000000075	0.33094501348600686	3.0216500000000224	32.099869440113046
84	4923748	246.18740000000003	1.1675421454405879	3.1886808576561876	245.43740000000003	246.60495	1.8752500000000225	3.0427999999999997	0.3260036838416296	3.0674499999999796	31.88680857656187
85	4985097	249.25485	1.1843880919552874	3.1550628605428415	248.48025	249.6646	1.8587500000000148	3.043149999999997	0.3221960885394848	3.1037000000000035	31.550628605428415
86	5047171	252.35855	1.2339023510407192	3.0312226666249096	251.5234	252.75730000000001	1.831150000000008	3.065049999999985	0.3229244033971649	3.0966999999999985	30.312226666249103
87	5109105	255.45525	1.267206692564348	2.9616322392788774	254.5884	255.85565000000003	1.8415000000000248	3.1087000000000273	0.3186438517668815	3.1382999999999868	29.616322392788767
88	5171871	258.59355	1.28611352970819	2.9397526563558003	257.69715	258.98325	1.8428499999999985	3.1289999999999623	0.31543751182890445	3.1702000000000226	29.397526563558007
89	5235275	261.76375	1.3256038887892385	2.9182591388056665	260.82615	262.15175	1.862700000000018	3.1883000000000266	0.31213908917814076	3.2036999999999694	29.182591388056665
90	5299349	264.96745	1.33381514225523	2.901640729508447	264.0144	265.34825	1.8158999999999992	3.1496999999999957	0.3097845448490524	3.2280500000000534	29.01640729508449
91	5363910	268.19550000000004	1.4127442347978707	2.673704550912948	267.16415	268.5769	1.8588499999999613	3.271599999999978	0.3088469200240919	3.2378499999999804	26.737045509129494
92	5428667	271.43335	1.374269717934495	2.886314085348662	270.43575	271.81	1.845799999999997	3.2200500000000147	0.3043028421885453	3.286200000000008	28.86314085348662
93	5494391	274.71955	1.4600289089922793	2.5989916122305097	273.6558	275.11585	1.8336499999999774	3.293700000000001	0.30290638678116405	3.3013500000000136	25.989916122305118
94	5560418	278.02090000000004	1.467392471903609	2.6771881570819183	276.94945	278.41685	1.8107499999999845	3.2781499999999824	0.2983249056547519	3.352049999999963	26.771881570819193
95	5627459	281.37295	1.5307816858249252	2.423674467903023	280.2276	281.7584	1.8016000000000076	3.332400000000007	0.296806363528431	3.369200000000035	24.236744679030245
96	5694843	284.74215000000004	1.5632625866096468	2.5062097804809653	283.56	285.12330000000003	1.809349999999995	3.372600000000034	0.29405278247445765	3.4007499999999595	25.062097804809653
97	5762858	288.1429	1.6393013376523742	2.1791710389305265	286.93260000000004	288.5719	1.769049999999993	3.4083499999999844	0.28760425654299415	3.4770000000000323	21.791710389305273
98	5832398	291.61990000000003	1.6629912467454562	2.4197138637004905	290.34095	292.00395000000003	1.756650000000036	3.4196000000000026	0.2711349709885585	3.688199999999995	24.197138637004898
99	5906162	295.3081	1.981823394826008	1.706831001085165	293.7606	295.74240000000003	1.7840999999999667	3.7659499999999753	0.27672851548987815	3.6136500000000065	17.06831001085166
100	5978435	298.92175000000003	1.7615377019097564	2.9304044441315753	297.52655	299.28805	5.749850000000038	7.511400000000037	0.1485266159695818	6.7327999999999975	29.304044441315757
101	6113091	305.65455000000003	1.1077849235024304	3.8533881713935116	305.03795	306.14570000000003	5.6422000000000025	6.75	0.14034693762982078	7.125200000000007	38.533881713935116
102	6255595	312.77975000000004	1.4141984253791162	3.235766789807901	311.78795	313.20215	5.1030999999999835	6.5172999999999774	0.16449397540815064	6.079250000000002	32.35766789807901
103	6377180	318.85900000000004	1.109876759384293	3.859218154321667	318.3052	319.4151	5.033050000000003	6.142899999999997	0.1598899956829701	6.254300000000001	38.59218154321669
104	6502266	325.11330000000004	1.179821423555771	3.6011542933626686	324.4481	325.62795	4.903149999999982	6.0829499999999825	0.16443176492834904	6.081549999999993	36.011542933626714
105	6623897	331.19485000000003	1.203457384253759	3.537845380151584	330.53110000000004	331.73455	4.9707500000000095	6.174250000000029	0.16223100072192861	6.164049999999975	35.378453801515846
106	6747178	337.3589	1.1922735902803019	3.5083371106979726	336.70535	337.8976	4.908450000000016	6.100750000000005	0.16150522873177986	6.191750000000012	35.08337110697972
107	6871013	343.55065	1.2794281064318493	3.304972612099707	342.80605	344.0855	4.789600000000007	6.069000000000017	0.16115645874797538	6.205150000000003	33.04972612099708
108	6995116	349.7558	1.3952324445382693	3.0594686614570605	348.87510000000003	350.27035	4.7248500000000035	6.1200999999999794	0.15631716753292466	6.3972499999999854	30.594686614570627
109	7123061	356.15305	1.6235254990539514	2.6734751614394305	354.9952	356.6187	4.633600000000001	6.257149999999967	0.14243492504362026	7.020750000000021	26.7347516143943
110	7263476	363.1738	2.429220191922877	1.3810922946572894	361.2523	363.68155	4.574299999999994	7.003500000000031	0.1605819489831148	6.227350000000001	13.810922946572898
111	7388023	369.40115000000003	1.6323333471128252	2.75063601061818	368.2558	369.88815	7.476100000000031	9.108400000000017	0.11728485559302149	8.526250000000005	27.506360106181795
112	7558548	377.92740000000003	1.1681372908655554	3.5658519844082264	377.36425	378.53235	7.106200000000001	8.27434999999997	0.11994218786544945	8.337349999999958	35.658519844082306
113	7725295	386.26475	1.2346839956828393	3.241834196950446	385.63855	386.87325000000004	7.6658500000000345	8.900500000000022	0.11229078822518757	8.90545000000003	32.41834196950446
114	7903404	395.1702	1.2310740892144387	3.1365455048122364	394.5391	395.77015	7.360299999999995	8.591399999999965	0.11570257496080562	8.64285000000001	31.365455048122385
115	8076261	403.81305000000003	1.3229558519477957	2.807273826552091	403.13050000000004	404.45345000000003	7.070249999999987	8.393250000000023	0.11902919786223572	8.401299999999992	28.072738265520933
116	8244287	412.21435	1.391737864256371	2.5758409697479863	411.5237	412.91545	7.081849999999974	8.473549999999989	0.11660379778569376	8.57605000000001	25.758409697479852
117	8415808	420.79040000000003	1.459890795358643	2.3147724993401724	419.99725	421.45715	6.985050000000001	8.444950000000006	0.11712687769025852	8.53774999999996	23.147724993401738
118	8586563	429.32815	1.6041440247065388	1.8617683622685703	428.44225	430.0464	6.6784000000000106	8.282550000000015	0.12132388624672379	8.242400000000032	18.617683622685725
119	8751411	437.57055	1.6216223149130122	1.6204233831406967	436.7248	438.3464	6.930900000000008	8.552549999999997	0.11659971899467735	8.57634999999999	16.20423383140697
120	8922938	446.1469	1.6602255666827783	1.065686205003141	445.2773	446.93755000000004	6.850750000000005	8.51094999999998	0.11930255725031477	8.382049999999992	10.656862050031407
121	9090579	454.52895	1.6261632552418859	1.1171803020290874	453.78830000000005	455.41445000000004	6.745849999999962	8.372050000000002	0.12123710340312507	8.248300000000029	11.171803020290877
122	9255545	462.77725000000004	1.5271764529345557	1.247557832357641	462.1603	463.6875	7.0741500000000315	8.601350000000025	0.1163927557148847	8.591599999999971	12.475578323576421
123	9427377	471.36885	1.5044681684042327	1.023817815476331	470.76165000000003	472.26615000000004	14.944050000000004	16.448499999999967	0.060693422350352806	16.476249999999993	10.126656903466994
124	9756902	487.8451	1.5239540153316222	1.1009935180741302	487.21020000000004	488.73415					11.009935180741309
0	61283	3.06415	1.5020549116501976	1.080480333067566	2.61775	4.119800000000001	1.4954999999999998	2.9975500000000004	0.3392417945890933	2.9477500000000005	10.804803330675659
1	120238	6.011900000000001	0.918906027970295	4.1943079807819785	5.61535	6.53425	1.8091500000000007	2.7280500000000005	0.37288388395853544	2.681799999999999	41.94307980781977
2	173874	8.6937	0.9077762579302348	4.566688978978689	8.343350000000001	9.25115	1.8500999999999994	2.7578499999999995	0.3608024245922931	2.771600000000001	45.666889789786936
3	229306	11.465300000000001	0.926309328360745	4.58129745666114	11.1012	12.0275	1.8720000000000017	2.798300000000001	0.3570727178589921	2.8005499999999994	45.812974566611395
4	285317	14.26585	0.9241195837887849	4.575708564903643	13.899550000000001	14.82365	1.8638499999999993	2.7879999999999985	0.3599129010779392	2.7784499999999994	45.75708564903643
5	340886	17.0443	0.9297172201922833	4.561591064909706	16.6875	17.6172	1.8689	2.7986000000000004	0.35566936975387653	2.811600000000002	45.61591064909706
6	397118	19.855900000000002	0.9270349234898284	4.552442337599388	19.486150000000002	20.41315	1.890550000000001	2.8176000000000023	0.356563441550338	2.804549999999999	45.52442337599392
7	453209	22.66045	0.9271121483329305	4.554909958500623	22.30375	23.23085	1.8857999999999997	2.812949999999997	0.3560175872688111	2.8088499999999996	45.549099585006275
8	509386	25.4693	0.9220004193947534	4.5182104666249145	25.1167	26.038700000000002	1.888349999999999	2.8103499999999997	0.3555808413042705	2.8123000000000005	45.182104666249145
9	565632	28.2816	0.9165913271025173	4.519832077293451	27.92705	28.84365	1.897949999999998	2.8145500000000006	0.35257822829440283	2.8362499999999997	45.19832077293451
10	622357	31.11785	0.9193776215016085	4.518472659627619	30.741600000000002	31.660950000000003	1.9059999999999953	2.8253999999999984	0.3540073633531578	2.8247999999999998	45.18472659627619
11	678853	33.94265	0.915947611515876	4.497335930505088	33.567	34.48295	1.8941999999999979	2.81015	0.35552395342636195	2.812750000000001	44.973359305050906
12	735108	36.7554	0.9041929232245661	4.47319634079232	36.3771	37.2813	1.8847999999999985	2.7890000000000015	0.3585193152281076	2.7892500000000027	44.73196340792323
13	790893	39.544650000000004	0.9111390740175441	4.455537068324006	39.1661	40.07725	1.8819000000000017	2.793050000000001	0.36013324930224183	2.77675	44.55537068324007
14	846428	42.321400000000004	0.9041822672736773	4.4353367505197525	41.9592	42.863350000000004	1.8943999999999974	2.7986000000000004	0.3581405343456771	2.792200000000001	44.35336750519754
15	902272	45.113600000000005	0.8931762172455958	4.4330498501244975	44.75775	45.65095	1.8996500000000012	2.7927999999999997	0.3578713810256594	2.7943	44.33049850124495
16	958158	47.907900000000005	0.8908568073901523	4.476237811315677	47.5506	48.44145	1.905300000000004	2.7961500000000044	0.3560682938987697	2.8084500000000006	44.7623781131568
17	1014327	50.716350000000006	0.8958733235652326	4.457062222761316	50.346700000000006	51.2426	1.9087499999999977	2.8045999999999935	0.35556819798037304	2.8123999999999967	44.570622227613136
18	1070575	53.52875	0.9043046010428807	4.434318270089527	53.15135	54.05565	1.9147999999999996	2.819100000000006	0.35450307531417835	2.82085	44.343182700895255
19	1126992	56.3496	0.9106159854839789	4.414613147890876	55.97045	56.88105	1.917900000000003	2.82855	0.35326950930865153	2.8307	44.14613147890876
20	1183606	59.1803	0.910983996570739	4.379023104603405	58.799	59.709950000000006	1.915849999999999	2.8268500000000003	0.3536568114301877	2.827600000000004	43.79023104603405
21	1240158	62.00790000000001	0.9070329320977443	4.37855076884248	61.625800000000005	62.53285	1.932300000000005	2.839350000000003	0.35273368606702016	2.8349999999999937	43.78550768842484
22	1296858	64.8429	0.9026025744319311	4.377345502935661	64.46520000000001	65.3678	1.9125999999999976	2.81519999999999	0.3542330853701726	2.8230000000000075	43.77345502935665
23	1353318	67.66590000000001	0.8997015908530681	4.330835570672605	67.28035	68.18005000000001	1.935549999999992	2.835250000000002	0.3536880824800614	2.8273499999999956	43.30835570672604
24	1409865	70.49325	0.8942884751598001	4.327983892344143	70.11565	71.00995	1.9222500000000053	2.8165500000000065	0.35340059724700923	2.829650000000001	43.27983892344146
25	1466458	73.3229	0.9108761735107866	4.272543558524774	72.93215000000001	73.84305	1.9355999999999938	2.84644999999999	0.3530699431557387	2.8323000000000036	42.72543558524777
26	1523104	76.15520000000001	0.9045506574357743	4.277939809253212	75.7786	76.68315	1.9414000000000016	2.845950000000002	0.35179061422641367	2.8425999999999902	42.779398092532105
27	1579956	78.9978	0.8929157156592002	4.273689258647231	78.6246	79.5175	1.9441499999999934	2.837050000000005	0.35245396070138196	2.8372500000000116	42.73689258647233
28	1636701	81.83505000000001	0.8906393825736479	4.259150241796114	81.46165	82.3523	1.9270500000000084	2.817700000000002	0.35244153875975814	2.8373500000000007	42.59150241796114
29	1693448	84.67240000000001	0.9018166148095043	4.210559784724204	84.2793	85.18115	1.9262999999999977	2.828099999999992	0.3534068419564604	2.8295999999999992	42.10559784724208
30	1750040	87.50200000000001	0.9012747620221461	4.203274361110651	87.1074	88.0087	1.9234500000000025	2.824700000000007	0.35355053120967445	2.8284499999999895	42.032743611106525
31	1806609	90.33045	0.898340768124559	4.179236747225481	89.93215000000001	90.83045	1.9021000000000043	2.800449999999998	0.3585707370421486	2.7888500000000107	41.79236747225485
32	1862386	93.11930000000001	0.8860970909330063	4.138519659086768	92.7326	93.6187	1.9181999999999988	2.804299999999998	0.35590988361746906	2.8096999999999923	41.38519659086769
33	1918580	95.929	0.8770804239199032	4.2204867990371895	95.5369	96.41395	1.9140500000000031	2.791150000000002	0.35667790202057975	2.8036500000000046	42.20486799037191
34	1974653	98.73265	0.8863362780082272	4.149919602964445	98.32805	99.21435000000001	1.921049999999994	2.8074000000000012	0.3579674607578176	2.793549999999996	41.49919602964445
35	2030524	101.5262	0.8966620659495239	4.182299484090109	101.1354	102.0321	1.9474000000000018	2.8440499999999957	0.3519267992257615	2.8414999999999964	41.82299484090108
36	2087354	104.3677	0.889965057779383	4.153209848025867	103.9795	104.86945	1.9341000000000008	2.8240499999999997	0.3527088036117381	2.8352000000000004	41.532098480258696
37	2144058	107.2029	0.903964264767943	4.102289459506089	106.8035	107.70750000000001	1.9373999999999967	2.8413500000000056	0.35080949290487645	2.8505500000000126	41.0228945950609
38	2201069	110.05345000000001	0.9005068577191327	4.109518889934719	109.64485	110.54535	1.9423500000000047	2.8428499999999985	0.3514629645901072	2.845249999999993	41.09518889934721
39	2257974	112.8987	0.8993399561498547	4.0907921009722585	112.4877	113.38705	1.9374499999999983	2.836749999999995	0.35243532811729017	2.8374000000000024	40.90792100972262
40	2314722	115.73610000000001	0.902633648378728	4.071109910903118	115.32445	116.22710000000001	1.9400499999999994	2.842650000000006	0.3509449191949318	2.8494500000000045	40.71109910903121
41	2371711	118.58555000000001	0.9050291744567687	4.024150274930605	118.16715	119.07215000000001	1.9363000000000028	2.8413500000000056	0.3517596777881353	2.8428499999999985	40.241502749306065
42	2428568	121.42840000000001	0.8914512307243422	4.033354722142661	121.00845000000001	121.8999	1.949700000000007	2.841149999999999	0.3512037508560602	2.8473499999999916	40.3335472214266
43	2485515	124.27575	0.9080230613787659	3.983839545328678	123.84960000000001	124.75765000000001	1.9455499999999972	2.8535499999999985	0.3507787287778861	2.8508000000000067	39.83839545328678
44	2542531	127.12655000000001	0.9042323079440044	4.008023850705236	126.70320000000001	127.60745	1.9439999999999884	2.848249999999993	0.34899750466784085	2.8653500000000065	40.080238507052336
45	2599838	129.99190000000002	0.9058892126445426	3.9094294882627665	129.5514	130.4573	1.9566499999999962	2.8625000000000114	0.35157417336122593	2.8443499999999915	39.09429488262765
46	2656725	132.83625	0.8943345921466826	3.9802775784207753	132.41395	133.30825000000002	1.9453499999999906	2.8396999999999935	0.34885140674329895	2.8665499999999895	39.80277578420777
47	2714056	135.7028	0.9065644992914983	3.876871297547069	135.25365	136.1602	1.9321999999999946	2.838799999999992	0.3533818644427161	2.829800000000006	38.76871297547068
48	2770652	138.5326	0.9141931493915618	3.8955077334197696	138.09245	139.00665	1.9354999999999905	2.849700000000013	0.350268831328044	2.8549500000000023	38.95507733419771
49	2827751	141.38755	0.9051087746458129	3.8443705399963193	140.9421	141.84720000000002	1.939249999999987	2.8443499999999915	0.3521932836740808	2.839349999999996	38.44370539996319
50	2884538	144.2269	0.9071807933591307	3.8640761122742333	143.78645	144.69365000000002	1.9317999999999813	2.8389999999999986	0.35178442650343617	2.8426500000000203	38.640761122742354
51	2941391	147.06955000000002	0.897227099073818	3.8320611152589734	146.62545	147.52270000000001	1.947400000000016	2.844600000000014	0.3520011264036074	2.8408999999999764	38.32061115258975
52	2998209	149.91045	0.8899193957981189	3.8982903725943387	149.4701	150.36	1.9287999999999954	2.8186999999999784	0.3533631336242694	2.8299499999999966	38.982903725943366
53	3054808	152.7404	0.9115222012561979	3.809590515668276	152.28875	153.2003	1.9461499999999887	2.8576500000000067	0.34903404827140583	2.865050000000025	38.09590515668274
54	3112109	155.60545000000002	0.917339897558908	3.7889722442879474	155.1464	156.06375	1.9447000000000116	2.8620500000000106	0.3490279571393688	2.865099999999984	37.88972244287946
55	3169411	158.47055	0.9153039089264814	3.742983782774658	158.0085	158.9238	1.957650000000001	2.872950000000003	0.34739712702575726	2.8785500000000184	37.429837827746624
56	3226982	161.34910000000002	0.9299935544244015	3.7544133355559737	160.8814	161.81140000000002	1.9407999999999959	2.8708000000000027	0.34588910795199124	2.8910999999999945	37.54413335555974
57	3284804	164.24020000000002	0.9367511569293682	3.676849901950199	163.75220000000002	164.68900000000002	1.9550000000000125	2.891750000000002	0.34562012891630833	2.893349999999998	36.76849901950199
58	3342671	167.13355	0.9320539397311165	3.712825195531238	166.64395000000002	167.57600000000002	1.963799999999992	2.895849999999996	0.3438080176029697	2.908600000000007	37.12825195531242
59	3400843	170.04215000000002	0.9369842049048981	3.674819139458428	169.53985	170.4768	1.9519500000000107	2.888949999999994	0.34752389226759367	2.8774999999999977	36.74819139458429
60	3458393	172.91965000000002	0.928403236724902	3.684191685309024	172.42875	173.3572	1.9560999999999922	2.8845000000000027	0.3427827100401076	2.917299999999983	36.841916853090225
61	3516739	175.83695	0.9431282544585644	3.6136595493686414	175.3133	176.25645	1.9758500000000083	2.919000000000011	0.34245988938545535	2.9200500000000034	36.13659549368644
62	3575140	178.757	0.9508181671770523	3.5868202170535284	178.23225000000002	179.1831	1.9618499999999983	2.912649999999985	0.3428297164798247	2.9168999999999983	35.868202170535284
63	3633478	181.6739	0.957071200007666	3.6034673520390044	181.1449	182.102	1.969300000000004	2.9263500000000136	0.33912099837221854	2.9488000000000056	36.03467352039007
64	3692454	184.6227	0.9645743794736685	3.5283018658901106	184.07125000000002	185.03585	1.9619500000000016	2.926499999999976	0.34173430158051993	2.9262500000000102	35.28301865890112
65	3750979	187.54895000000002	0.9730500189544401	3.5346674412173016	186.9978	187.97085	1.9667500000000189	2.9398000000000195	0.3381977442210457	2.956850000000003	35.346674412173016
66	3810116	190.50580000000002	0.9872908663706389	3.475701710096203	189.93755000000002	190.92485000000002	1.957349999999991	2.94459999999998	0.33994526881172343	2.9416499999999814	34.757017100962045
67	3868949	193.44745	0.9809758959173458	3.4844895172731647	192.88215	193.86315000000002	1.9442999999999984	2.9252500000000055	0.3382320610170646	2.956549999999993	34.84489517273167
68	3928080	196.404	0.9986457805545302	3.427258148572939	195.80745000000002	196.80610000000001	1.9644499999999994	2.963099999999997	0.3380719755235877	2.957950000000011	34.272581485729404
69	3987239	199.36195	1.0063042015986052	3.4042359621508247	198.77055000000001	199.77685	1.9485500000000116	2.9548500000000217	0.33195571710733773	3.012450000000001	34.04235962150824
70	4047488	202.3744	1.0368947786610807	3.3131093813552326	201.72535000000002	202.76225000000002	1.9491999999999905	2.9860999999999933	0.33348340086372225	2.998649999999998	33.13109381355234
71	4107461	205.37305	1.0544789971350925	3.2635791590362224	204.71145	205.76595	1.9515499999999975	3.0060499999999877	0.33415758871883866	2.99260000000001	32.63579159036222
72	4167313	208.36565000000002	1.0531409350073897	3.2856490247649432	207.71755000000002	208.7707	1.958200000000005	3.0113500000000215	0.32853130081968646	3.043849999999992	32.85649024764945
73	4228190	211.4095	1.088198380481219	3.2046246764726973	210.7289	211.81705000000002	1.9666499999999871	3.0548499999999876	0.32500771893332386	3.0768500000000074	32.04624676472699
74	4289727	214.48635000000002	1.0938624200164806	3.2349784144119447	213.7837	214.8776	1.9517999999999915	3.045649999999995	0.3256003256003264	3.071249999999992	32.34978414411944
75	4351152	217.5576	1.1162716018900276	3.1532439187991557	216.82935	217.94565	1.9260500000000036	3.0423000000000116	0.3259133722256631	3.0682999999999936	31.53243918799155
76	4412518	220.6259	1.1290994153449312	3.119084419650605	219.8717	221.0008	1.935149999999993	3.064249999999987	0.3248335228195529	3.0785000000000196	31.190844196506045
77	4474088	223.70440000000002	1.1369067683092784	3.111536389442964	222.93595000000002	224.07285000000002	1.9410500000000184	3.0779500000000155	0.3239233597330893	3.08714999999998	31.11536389442965
78	4535831	226.79155	1.154029502395587	3.1034036687817945	226.0139	227.1679	1.9182500000000005	3.0722999999999843	0.3191574243995847	3.133250000000004	31.03403668781794
79	4598496	229.9248	1.2147863064231352	2.95918308199661	229.08620000000002	230.30095	1.9178500000000156	3.1326500000000124	0.3153927428129884	3.170649999999995	29.59183081996612
80	4661909	233.09545	1.2431740023789928	2.9743064531112964	232.21880000000002	233.46200000000002	1.9317000000000064	3.174849999999992	0.3156764947282026	3.1677999999999997	29.74306453111298
81	4725265	236.26325	1.2420707924512215	2.9781816514102495	235.39370000000002	236.63575	1.8158499999999833	3.0578999999999894	0.3098517359443505	3.2273500000000013	29.781816514102495
82	4789812	239.4906	1.3798802458237391	2.7450655466072433	238.45155	239.83145000000002	1.8782999999999959	3.2581500000000005	0.3128519584532588	3.1964000000000112	27.45065546607245
83	4853740	242.687	1.3207111749319826	2.8576438565735494	241.7097	243.03045	1.813999999999993	3.1347000000000094	0.3065040152025999	3.262599999999992	28.576438565735508
84	4918992	245.9496	1.4275955652899575	2.668157503588432	244.84445000000002	246.27205	1.8243499999999813	3.2519499999999937	0.312070902509048	3.204400000000021	26.68157503588434
85	4983080	249.15400000000002	1.4009350254579447	2.731437098196242	248.09640000000002	249.49730000000002	1.7750499999999931	3.176000000000016	0.3045901739209902	3.2830999999999904	27.31437098196244
86	5048742	252.43710000000002	1.5260004723502323	2.3568554568471	251.2724	252.79840000000002	1.752600000000001	3.278599999999983	0.2993250220752214	3.340849999999989	23.568554568471
87	5115559	255.77795	1.5645118494621013	2.4813557049877346	254.55095	256.1155	1.7219499999999925	3.286450000000002	0.29464193638680686	3.393949999999989	24.813557049877346
88	5183438	259.1719	1.7390665082313588	1.9534882155301645	257.8374	259.5765	1.8634999999999877	3.602550000000008	0.29434273267792976	3.3974000000000046	19.534882155301645
89	5251386	262.5693	1.49475032032975	3.1040458547946166	261.43995	262.9347	1.7703000000000202	3.2650500000000306	0.2830936473785532	3.5323999999999955	31.04045854794618
90	5322034	266.1017	1.889357340121642	1.611908424636642	264.70505	266.5944	1.854949999999974	3.744299999999953	0.2982537244433799	3.3528500000000463	16.119084246366416
91	5389091	269.45455000000004	1.4153286568205805	3.3463719824843317	268.44935000000004	269.86465000000004	1.7524499999999534	3.1677999999999997	0.26833031461729523	3.7267499999999814	33.46371982484334
92	5463626	273.1813	1.9765683584536426	1.4801190311231345	271.6171	273.5937	1.8009500000000003	3.777500000000032	0.29030525597666224	3.444649999999967	14.801190311231354
93	5532519	276.62595	1.6022739338067826	3.1325432558982875	275.39465	276.99690000000004	5.968999999999994	7.571300000000008	0.14628116703114988	6.836150000000033	31.325432558982868
94	5669242	283.4621	0.9932026097568684	3.9859697212534613	282.96595	283.95915	5.678999999999974	6.672199999999975	0.13210039630118903	7.569999999999993	39.859697212534655
95	5820642	291.0321	1.7979053587741685	3.2257522778683096	289.6381	291.43605	6.9879999999999995	8.785900000000026	0.12580990123922714	7.948500000000024	32.25752277868312
96	5979612	298.98060000000004	1.033131995617971	3.7059307938949644	298.42405	299.4572	5.604150000000004	6.637299999999982	0.15099353747659638	6.622799999999983	37.05930793894967
97	6112068	305.6034	1.0384817416304724	3.770276124906424	305.06135	306.09985	7.4416499999999814	8.48014999999998	0.119913422508949	8.339349999999968	37.702761249064224
98	6278855	313.94275	0.9579212320157328	4.040224562076098	313.54145	314.49940000000004	8.222350000000006	9.180250000000001	0.10787835636536242	9.2697	40.40224562076102
99	6464249	323.21245	1.0171245362680406	3.7618021125976284	322.7217	323.73885	7.4465000000000146	8.463600000000042	0.11845043145569611	8.442350000000033	37.61802112597633
100	6633096	331.6548	1.029417754319776	3.7401104048349225	331.18535	332.21475000000004	9.924800000000005	10.954250000000002	0.09173133725943484	10.901399999999967	37.40110404834927
101	6851124	342.5562	1.01328144098958	3.9330835430788724	342.13955000000004	343.15285	10.612099999999998	11.625399999999956	0.08543977990712676	11.704150000000029	39.330835430788724
102	7085207	354.26035	1.0763309963093606	3.7158445375899944	353.76500000000004	354.8413	12.38390000000004	13.46025000000003	0.07414547341884765	13.487000000000023	37.15844537589997
103	7354947	367.74735000000004	1.1166380638718605	3.584628981885757	367.22520000000003	368.34185	11.75139999999999	12.868049999999982	0.07611798287345392	13.137499999999989	35.84628981885757
104	7617697	380.88485000000003	1.3348136423598975	3.0188553185621814	380.09325	381.42810000000003	11.81899999999996	13.15379999999999	0.07640294915383727	13.08850000000001	30.188553185621835
105	7879467	393.97335000000004	1.3092779120217544	2.8643262232576276	393.24705	394.55635	11.872650000000021	13.181900000000041	0.07423271212925418	13.471149999999966	28.643262232576276
106	8148890	407.4445	1.6245987548698206	2.238263521985399	406.42895000000004	408.05355000000003	14.064149999999984	15.68874999999997	0.06401106111136005	15.622299999999997	22.382635219854
107	8461336	423.0668	1.69921000946071	1.9945775086905542	422.1177	423.81690000000003					19.945775086905556
0	62385	3.11925	1.508577006800338	1.4429592018724495	2.74755	4.25615	1.64025	3.1488	0.3231644260599793	3.0944000000000003	14.429592018724495
1	124273	6.21365	0.9635002492258508	4.579533327166132	5.8964	6.8599000000000006	1.9220499999999996	2.8855500000000003	0.34906450712091597	2.8648	45.79533327166132
2	181569	9.07845	0.9565941317984006	4.7806621889103695	8.78195	9.73855	1.9575500000000012	2.914150000000001	0.3439499208915181	2.907400000000001	47.80662188910372
3	239717	11.985850000000001	0.9571691537863328	4.835997847287153	11.696100000000001	12.65325	1.9750000000000014	2.93215	0.3408781019907281	2.9336	48.359978472871575
4	298389	14.919450000000001	0.9589240851711831	4.830621002190391	14.628250000000001	15.587150000000001	1.9771	2.93605	0.34007243542874654	2.940549999999998	48.30621002190395
5	357200	17.86	0.9480908486838482	4.829464530527872	17.56425	18.51235	1.9791500000000006	2.927250000000001	0.3415125591243615	2.9281500000000023	48.29464530527876
6	415763	20.78815	0.9386529215380521	4.816460446640754	20.491500000000002	21.43015	1.9939500000000017	2.9326000000000008	0.3416058892855312	2.9273500000000006	48.16460446640752
7	474310	23.715500000000002	0.9382445900639403	4.80006702148453	23.424100000000003	24.362350000000003	1.9953499999999984	2.9335999999999984	0.340205484112404	2.939399999999999	48.000670214845314
8	533098	26.6549	0.940501029656455	4.789208242387119	26.357750000000003	27.298250000000003	2.0008000000000017	2.941300000000002	0.3398990499821555	2.9420499999999983	47.89208242387117
9	591939	29.59695	0.9360002162145218	4.780703668029851	29.299000000000003	30.235000000000003	2.0139999999999993	2.9499999999999993	0.33873043831718663	2.952200000000005	47.80703668029854
10	650983	32.549150000000004	0.9409101886874124	4.777048081626155	32.249050000000004	33.18995	2.010150000000003	2.951050000000002	0.3389600705036952	2.9501999999999953	47.77048081626157
11	709987	35.49935	0.9353394539044996	4.737737540575118	35.2001	36.13545	2.0188500000000005	2.9542	0.33862720530967466	2.953099999999999	47.377375405751216
12	769049	38.45245	0.9349033870199812	4.733021120094051	38.1543	39.089200000000005	2.0093999999999994	2.9442999999999984	0.3392475489364584	2.9477000000000046	47.33021120094054
13	828003	41.400150000000004	0.9414406683775073	4.722965649515764	41.098600000000005	42.04005	2.012900000000002	2.954349999999998	0.3385125757421892	2.954099999999997	47.22965649515766
14	887085	44.35425	0.9426497181794956	4.721366385224137	44.05295	44.9956	2.0138999999999996	2.95655	0.33784925166390706	2.9599000000000046	47.21366385224136
15	946283	47.314150000000005	0.9470078124519845	4.708508609324383	47.00945	47.956450000000004	2.0204999999999984	2.967500000000001	0.3374843913469005	2.963099999999997	47.085086093243824
16	1005545	50.27725	0.9443340285723331	4.69273720176416	49.977000000000004	50.9213	2.0264000000000024	2.9707500000000024	0.33628140027575065	2.973700000000001	46.92737201764163
17	1065019	53.25095	0.9467766097085318	4.685544041856559	52.947700000000005	53.8945	2.028350000000003	2.9750999999999976	0.33641149854502045	2.9725499999999982	46.85544041856557
18	1124470	56.2235	0.9305900182127022	4.676427575845473	55.922850000000004	56.8534	2.039450000000002	2.9700500000000005	0.3365756790414325	2.9711	46.764275758454765
19	1183892	59.1946	0.9320669859776972	4.661702334312643	58.89285	59.82495	2.0409500000000023	2.972999999999999	0.3365190469780587	2.9716000000000027	46.61702334312641
20	1243324	62.1662	0.9300398000149289	4.65760787433949	61.8659	62.795950000000005	2.0375999999999976	2.967649999999999	0.33672301165061547	2.9698000000000064	46.57607874339488
21	1302720	65.13600000000001	0.9277984485552297	4.632195719190648	64.83355	65.76135000000001	2.033149999999992	2.960949999999997	0.3374445325549619	2.9634499999999946	46.321957191906506
22	1361989	68.09945	0.9314026327349013	4.613784343222925	67.79445	68.72585000000001	2.0293499999999938	2.9607500000000044	0.33697263782180836	2.9676000000000045	46.13784343222929
23	1421341	71.06705000000001	0.9312365734636784	4.601604515467052	70.75525	71.68650000000001	2.0354499999999973	2.966700000000003	0.3374160677531477	2.9636999999999887	46.01604515467051
24	1480615	74.03075	0.923263576070976	4.595267612255213	73.7219	74.64515	2.037400000000005	2.960650000000001	0.3370237433227167	2.9671500000000037	45.95267612255213
25	1539958	76.9979	0.9255032021964202	4.58566098627783	76.68255	77.60805	2.0321	2.9575999999999993	0.3383808476440226	2.9552500000000066	45.856609862778285
26	1599063	79.95315000000001	0.9262158958269516	4.5662809270375035	79.64015	80.5664	2.044550000000001	2.9707499999999953	0.33679672633582014	2.969149999999999	45.66280927037508
27	1658446	82.9223	0.9184892913796823	4.557817551008959	82.61095	83.52940000000001	2.0444499999999977	2.9629500000000064	0.3370180641682404	2.967199999999991	45.578175510089636
28	1717790	85.8895	0.9225330409504939	4.53023904641185	85.57385000000001	86.49640000000001	2.025899999999993	2.948449999999994	0.338741912536838	2.9521000000000015	45.3023904641185
29	1776832	88.8416	0.9232513379370328	4.512402190437996	88.5223	89.44555	2.0400000000000063	2.963250000000002	0.33738760775316595	2.963950000000011	45.12402190437997
30	1836111	91.80555000000001	0.9279085147146718	4.505299098393131	91.48555	92.41345	2.0297000000000054	2.9575999999999993	0.3376781252110491	2.9613999999999976	45.052990983931295
31	1895339	94.76695000000001	0.9355924229496508	4.464215294453609	94.4432	95.3788	2.0293499999999938	2.9649500000000018	0.3393281303020017	2.9470000000000027	44.642152944536086
32	1954279	97.71395000000001	0.9172848633803194	4.465075652040824	97.4081	98.3254	2.0365000000000038	2.9537499999999994	0.33700670643345865	2.9672999999999945	44.65075652040825
33	2013625	100.68125	0.9182679018119699	4.448021337349594	100.36185	101.28015	2.0327999999999946	2.951049999999995	0.3375755325254027	2.962299999999999	44.48021337349594
34	2072871	103.64355	0.9244551401990816	4.436084984595077	103.31295	104.23740000000001	2.0290999999999997	2.953550000000007	0.33978355787363457	2.9430499999999995	44.36084984595078
35	2131732	106.5866	0.9222852982712677	4.413160696458185	106.26650000000001	107.1888	2.0337000000000103	2.956000000000003	0.3383808476440226	2.9552500000000066	44.13160696458189
36	2190837	109.54185000000001	0.9198993107177318	4.392050625115509	109.22245000000001	110.14235000000001	2.0161999999999978	2.936099999999996	0.34097689881510546	2.9327499999999986	43.92050625115512
37	2249492	112.47460000000001	0.9230799331902294	4.370323869274202	112.15855	113.08165000000001	2.020150000000001	2.9432000000000045	0.337057822269411	2.9668499999999938	43.70323869274205
38	2308829	115.44145	0.9294112762346631	4.352291922685225	115.10175000000001	116.03115000000001	1.9990499999999969	2.928449999999998	0.34357767432272246	2.9105500000000006	43.52291922685227
39	2367040	118.352	0.9340662925408455	4.3491443791264786	118.03025000000001	118.96430000000001	2.021249999999995	2.955299999999994	0.3384037495135446	2.95505	43.491443791264786
40	2426141	121.30705	0.922233370153606	4.318904471531496	120.9855	121.90775000000001	2.0120000000000005	2.934200000000004	0.3383064379715146	2.9558999999999997	43.18904471531494
41	2485259	124.26295	0.9229660079132533	4.306135909433117	123.91975000000001	124.84270000000001	2.0065000000000026	2.9295000000000044	0.3407213070069336	2.9349500000000006	43.06135909433118
42	2543958	127.1979	0.9344618596935412	4.286185527091263	126.84920000000001	127.78370000000001	2.0083000000000055	2.9427500000000038	0.3396277679663087	2.9444000000000017	42.86185527091264
43	2602846	130.1423	0.9207657750151353	4.263264217857149	129.79195	130.71275	2.0030500000000018	2.9238	0.3421845058855723	2.9224000000000103	42.632642178571516
44	2661294	133.06470000000002	0.9295322499415605	4.269310250674437	132.7158	133.64535	2.010549999999995	2.940100000000001	0.3401013502023627	2.9402999999999793	42.693102506744346
45	2720100	136.005	0.9304120397199644	4.244711057246569	135.65585000000002	136.5863	2.008250000000004	2.9386499999999955	0.33936843534182826	2.9466500000000053	42.447110572465704
46	2779033	138.95165	0.9363467999510002	4.229773851852663	138.5945	139.53085000000002	1.9937500000000057	2.9300499999999943	0.3414192799467369	2.9289500000000146	42.29773851852663
47	2837612	141.88060000000002	0.9373963436921826	4.197114301152055	141.52455	142.46195	1.9977499999999964	2.935149999999993	0.3399337129259812	2.9417499999999848	41.971143011520596
48	2896447	144.82235	0.9368946677644272	4.1748891207359975	144.45975	145.39665	1.997649999999993	2.9345500000000015	0.3399626041135453	2.941500000000019	41.74889120735998
49	2955277	147.76385000000002	0.9422157398005948	4.16230566018541	147.39425	148.3365	1.9964999999999975	2.9387000000000114	0.3397893306150206	2.9429999999999836	41.62305660185408
50	3014137	150.70685	0.9356045822844841	4.13447667583619	150.33295	151.26855	1.9990999999999985	2.9346999999999923	0.3405646561999776	2.936300000000017	41.344766758361914
51	3072863	153.64315000000002	0.9529243868478342	4.120664013265838	153.26765	154.22060000000002	1.9805000000000064	2.933400000000006	0.34043712126370296	2.9373999999999967	41.206640132658414
52	3131611	156.58055000000002	0.9528091772198212	4.095482423457369	156.2011	157.15390000000002	1.9635999999999854	2.9164499999999975	0.3416584099217615	2.926899999999989	40.95482423457372
53	3190149	159.50745	0.9458839839700144	4.062902453684664	159.11755	160.0634	1.9767999999999972	2.922699999999992	0.34190956492007996	2.924749999999989	40.629024536846664
54	3248644	162.4322	0.94059559755784	4.056487812756757	162.0402	162.98080000000002	1.9604500000000087	2.9010000000000105	0.3436012850688035	2.9103500000000224	40.56487812756757
55	3306851	165.34255000000002	0.9435425975115039	4.035752252360638	164.94125	165.88475	1.9720000000000084	2.915549999999996	0.34441784773287043	2.9034499999999923	40.35752252360639
56	3364920	168.246	0.9437333495604341	4.023897816734923	167.85680000000002	168.8005	1.9550000000000125	2.898750000000007	0.34428741113081196	2.9045500000000004	40.23897816734922
57	3423011	171.15055	0.954300726403296	4.004547379205128	170.75555	171.70985000000002	1.9449000000000183	2.8992000000000075	0.3446374414116347	2.901600000000002	40.045473792051325
58	3481043	174.05215	0.9551179704788607	3.992225826724976	173.65470000000002	174.60985	1.9381999999999948	2.893299999999982	0.3447384297164541	2.900749999999988	39.9222582672498
59	3539058	176.9529	0.9407851274837741	4.011745098662217	176.548	177.4888	1.9432999999999936	2.884050000000002	0.3456141563558427	2.8934000000000135	40.11745098662219
60	3596926	179.8463	0.9586055295678089	4.000110123726792	179.43205	180.39065000000002	1.9307999999999765	2.889399999999995	0.3433594286499118	2.912399999999991	40.0011012372679
61	3655174	182.7587	0.9643543051126879	3.9716631396170854	182.32145	183.2858	1.9544500000000085	2.9188000000000045	0.342366092062242	2.9208500000000015	39.71663139617088
62	3713591	185.67955	0.9653930972657166	3.9432977515647636	185.24030000000002	186.20565000000002	1.925549999999987	2.8909500000000037	0.3448692083527312	2.8996500000000083	39.43297751564764
63	3771584	188.57920000000001	0.9645565100839362	3.915659621473317	188.1312	189.09575	1.929550000000006	2.8941000000000088	0.3449881841546923	2.8986500000000035	39.15659621473321
64	3829557	191.47785000000002	0.9844857004393591	3.8846472894438904	191.02530000000002	192.0098	1.936949999999996	2.921449999999993	0.34172262374630685	2.926349999999985	38.84647289443892
65	3888084	194.4042	0.9818061968875351	3.8808203029933708	193.94675	194.92855	1.9323500000000138	2.9141500000000065	0.3419095649200766	2.9247500000000173	38.8082030299337
66	3946579	197.32895000000002	1.0066193798934808	3.8451116654332367	196.86090000000002	197.8675	1.9216000000000122	2.928200000000004	0.3410699363904568	2.9319500000000005	38.451116654332395
67	4005218	200.26090000000002	1.000501659703278	3.797014372718138	199.78910000000002	200.7896	1.9268999999999892	2.9273999999999774	0.340547259445932	2.9364499999999794	37.970143727181366
68	4063947	203.19735	1.0108037899432005	3.8092714694325167	202.7165	203.7273	1.9347500000000082	2.9455500000000256	0.3394433129667348	2.945999999999998	38.09271469432515
69	4122867	206.14335	1.0075532220093535	3.7918867371261484	205.66205000000002	206.6696	1.9074500000000114	2.914999999999992	0.34068648326377365	2.935250000000025	37.91886737126148
70	4181572	209.07860000000002	1.0180857615157497	3.756346013368443	208.57705	209.59515000000002	1.9305500000000109	2.948599999999999	0.3396623755986559	2.9440999999999913	37.56346013368446
71	4240454	212.02270000000001	1.0209130048869177	3.7521659886993675	211.52565	212.54655	1.9028000000000134	2.9236999999999966	0.3391727576441055	2.948350000000005	37.52165988699366
72	4299421	214.97105000000002	1.0333201291067993	3.7032073007652286	214.4494	215.48270000000002	1.9067000000000007	2.9400500000000136	0.33946059711119275	2.9458499999999788	37.03207300765233
73	4358338	217.9169	1.0315766657750123	3.667576811338492	217.38940000000002	218.42100000000002	1.9005999999999972	2.9321499999999787	0.3401765516302961	2.9396500000000003	36.67576811338495
74	4417131	220.85655	1.039580653685797	3.6178415233718653	220.32155	221.36115	1.8990999999999758	2.9386499999999955	0.3389945421878692	2.9499000000000137	36.17841523371863
75	4476129	223.80645	1.049742638775753	3.5999614500294754	223.26025	224.30995000000001	1.8864499999999964	2.9362000000000137	0.3400435255712736	2.940799999999996	35.99961450029477
76	4534945	226.74725	1.061810703981947	3.575921679397247	226.1964	227.25825	1.8873499999999979	2.949150000000003	0.3382492220267891	2.956400000000002	35.759216793972506
77	4594073	229.70365	1.0676526402745397	3.5449052872546964	229.1456	230.21325000000002	1.8833500000000072	2.9509999999999934	0.3372795035245708	2.9649	35.44905287254696
78	4653371	232.66855	1.0859493869241794	3.5166110892557825	232.09655	233.1825	1.8669000000000153	2.952850000000012	0.3351487222454948	2.983750000000015	35.16611089255782
79	4713046	235.65230000000003	1.0888961454420352	3.4781528770242502	235.04945	236.13835	1.8636999999999944	2.9525999999999897	0.33724537973829966	2.9651999999999816	34.781528770242524
80	4772350	238.6175	1.0932966672978364	3.440866362529597	238.00205000000003	239.09535000000002	1.8611500000000092	2.9544500000000085	0.33730225655209706	2.9646999999999935	34.408663625295986
81	4831644	241.5822	1.1051069444144146	3.4247823362071053	240.9565	242.0616	1.8717499999999916	2.9768499999999847	0.33563804792911345	2.9793999999999983	34.24782336207106
82	4891232	244.5616	1.1158439399105964	3.3807860762455597	243.93335000000002	245.0492	1.865399999999994	2.981250000000017	0.3333444448148244	2.999900000000025	33.80786076245559
83	4951230	247.56150000000002	1.1237111235038844	3.3410702949191027	246.91455000000002	248.03825	1.8495499999999936	2.973249999999979	0.3334333633423362	2.9990999999999985	33.41070294919105
84	5011212	250.56060000000002	1.138630245809257	3.2859479980666038	249.8878	251.02645	1.8549500000000023	2.9935500000000275	0.3347672530673066	2.9871499999999855	32.85947998066604
85	5070955	253.54775	1.1410176220387687	3.277598669735653	252.88135000000003	254.0224	1.8605000000000018	3.001499999999993	0.3302673514209752	3.027850000000001	32.77598669735655
86	5131512	256.5756	1.1456333799927496	3.2340412342223956	255.88285000000002	257.0285	1.851850000000013	2.9975000000000023	0.3325960786922345	3.006649999999979	32.34041234222396
87	5191645	259.58225	1.1664691848930904	3.17780912385156	258.8804	260.04685	1.834350000000029	3.000850000000014	0.32904478299496354	3.039100000000019	31.77809123851562
88	5252427	262.62135	1.1825413661810105	3.1273565737985614	261.88120000000004	263.06375	1.833249999999964	3.015799999999956	0.33006023599307105	3.0297499999999786	31.273565737985628
89	5313022	265.6511	1.2024971762919334	3.092672473945786	264.897	266.09950000000003	1.8446500000000015	3.0471500000000447	0.32756813417190267	3.0528000000000475	30.926724739457857
90	5374078	268.70390000000003	1.2062019985101187	3.0598565187799096	267.9442	269.1504	1.8285999999999945	3.0347999999999615	0.32750912931698334	3.0533499999999663	30.598565187799103
91	5435145	271.75725	1.2172925792056137	2.9729045279617807	270.979	272.19625	1.8344999999999914	3.0518000000000143	0.32493907392364074	3.0774999999999864	29.729045279617814
92	5496695	274.83475	1.239706827748893	2.927203457258795	274.03075	275.2705	1.823699999999974	3.0634000000000015	0.325324918262109	3.07385000000005	29.27203457258795
93	5558172	277.90860000000004	1.2555593678692356	2.872369835433428	277.0942	278.34975000000003	1.8263499999999908	3.0819000000000187	0.32257544233158014	3.1000499999999533	28.72369835433428
94	5620173	281.00865	1.2884116011266131	2.824922530073124	280.1761	281.4645	1.8135500000000206	3.1019999999999754	0.31605063131113287	3.164050000000032	28.249225300731254
95	5683454	284.1727	1.298747508762125	2.780701018601519	283.27805	284.5768	1.8231499999999983	3.1218999999999824	0.32306524302582945	3.0953499999999963	27.807010186015205
96	5745361	287.26805	1.313960603588773	2.705199419222744	286.40000000000003	287.71395	1.7959999999999923	3.109950000000026	0.3173192866662412	3.1514000000000233	27.05199419222744
97	5808389	290.41945000000004	1.3441775651023724	2.5619995992075637	289.50995	290.8541	1.8002500000000055	3.144450000000006	0.31628054083972645	3.1617499999999836	25.61999599207565
98	5871624	293.5812	1.3692201978675556	2.602140028957404	292.6544	294.0236	1.8058500000000208	3.1750999999999863	0.31598571744557324	3.164699999999982	26.02140028957404
99	5934918	296.7459	1.4004985836993438	2.478946713500495	295.82945	297.22995000000003	1.7916999999999916	3.192200000000014	0.309300671182453	3.233100000000036	24.78946713500497
100	5999580	299.97900000000004	1.4189525601043367	2.481668735432695	299.02165	300.4406	1.7768500000000245	3.1958000000000197	0.3105782967886239	3.219799999999964	24.816687354326973
101	6063976	303.1988	1.4599742385780439	2.2818582598978168	302.21745000000004	303.67745	1.7453499999999735	3.2052999999999656	0.3047294002925378	3.281600000000026	22.81858259897819
102	6129608	306.48040000000003	1.49586461688173	2.3635071741594516	305.42275	306.91865	1.7613999999999805	3.257249999999999	0.3045159718627279	3.28389999999996	23.635071741594505
103	6195286	309.7643	1.6440672237348277	1.9925022341108196	308.68005	310.3241	1.7350000000000136	3.379099999999994	0.2846488855996122	3.513100000000008	19.9250223411082
104	6265548	313.2774	1.6660563582079952	2.2868127346638794	312.0591	313.72515000000004	1.7860000000000014	3.4520500000000425	0.2824340163529273	3.5406500000000283	22.868127346638815
105	6336361	316.81805	1.8320739604319913	1.8664770287149608	315.51120000000003	317.34325	1.7866999999999962	3.6187499999999773	0.28490840194877676	3.5098999999999596	18.66477028714963
106	6406559	320.32795	1.5850321298604366	2.6041276804041793	319.12995	320.71495	5.058900000000051	6.643950000000018	0.16744388536791452	5.972150000000055	26.041276804041786
107	6526002	326.30010000000004	1.111106962055806	3.866984215242404	325.7739	326.885	1.7919499999999857	2.9030499999999506	0.26292264815691546	3.8033999999999533	38.669842152424025
108	6602070	330.1035	1.9292374539161101	1.489384381621047	328.6769	330.60615	5.197200000000009	7.1264000000000465	0.15730938035835088	6.356899999999996	14.893843816210477
109	6729208	336.4604	1.1565562447649893	3.4816390123236616	335.80335	336.9599	4.898000000000025	6.054550000000006	0.1669421211665904	5.990100000000041	34.816390123236616
110	6849010	342.45050000000003	1.1570360148784704	3.514983319463088	341.85785000000004	343.0149	4.9088500000000295	6.065899999999999	0.16389009530209026	6.1016500000000065	35.1498331946309
111	6971043	348.55215000000004	1.2072520272212104	3.2925106110078133	347.92375000000004	349.13105	4.868850000000009	6.076099999999997	0.16402585047403562	6.096599999999966	32.925106110078126
112	7092975	354.64875	1.2425620794401504	3.1680841864418348	353.99985000000004	355.24240000000003	4.851699999999994	6.094249999999988	0.16425755584756838	6.088000000000022	31.68084186441835
113	7214735	360.73675000000003	1.26784598680106	3.074978900915802	360.0941	361.36195000000004	4.870299999999986	6.138149999999996	0.16366210322168914	6.110149999999976	30.74978900915804
114	7336938	366.8469	1.2434930774340407	3.089060383665224	366.2323	367.4758	4.982349999999997	6.22584999999998	0.16004353184065992	6.248300000000029	30.890603836652232
115	7461904	373.09520000000003	1.25363018215457	2.957991935870293	372.45815000000005	373.71175	4.888400000000047	6.14205000000004	0.1620771811536658	6.169899999999984	29.579919358702945
116	7585302	379.2651	1.2857141496767757	2.8593737582588297	378.60020000000003	379.8859	4.858100000000036	6.143849999999986	0.16285318785115285	6.1404999999999745	28.593737582588297
117	7708112	385.4056	1.3038031777679921	2.7574379712020836	384.74405	386.04785000000004	4.7584000000000515	6.0622000000000185	0.16263732689289434	6.148650000000032	27.574379712020853
118	7831085	391.55425	1.358411932035396	2.556517005527514	390.80625000000003	392.16465	4.931550000000016	6.289999999999964	0.1598874392427737	6.2543999999999755	25.565170055275136
119	7956173	397.80865	1.3294552147598473	2.5654025166002903	397.09625	398.4257	4.808400000000006	6.137900000000002	0.16174686615446815	6.1825000000000045	25.654025166002896
120	8079823	403.99115	1.4320719392592554	2.3323270615097087	403.2341	404.66615	4.7961500000000115	6.228200000000015	0.16209819908900774	6.1691000000000145	23.32327061509708
121	8203205	410.16025	1.4151269936946687	2.312054011256425	409.4623	410.87745	4.741350000000011	6.156450000000007	0.15917737134488907	6.2823000000000215	23.120540112564257
122	8328851	416.44255000000004	1.491195145658264	2.1134659568036014	415.6188	417.11	4.7701000000000136	6.261300000000006	0.16035663315213125	6.236099999999965	21.134659568036017
123	8453573	422.67865	1.4682983619233594	2.0829882284110326	421.8801	423.3484	4.965599999999995	6.433899999999994	0.15577415862482535	6.419550000000015	20.829882284110347
124	8581964	429.0982	1.4396222501371987	2.0780263496100524	428.314	429.7536	4.62684999999999	6.066499999999962	0.16438581350429401	6.083250000000021	20.780263496100524
125	8703629	435.18145000000004	1.5984660747617483	1.5387846233063396	434.38050000000004	435.97895	4.734350000000006	6.332850000000008	0.15802406706541422	6.328149999999994	15.38784623306339
126	8830192	441.50960000000003	1.5941995888730511	1.5078864425370568	440.7133	442.3075	4.631450000000029	6.22565000000003	0.16171809302024678	6.183600000000013	15.078864425370579
127	8953864	447.69320000000005	1.5180003079857678	1.40722226729833	446.93895000000003	448.45695	7.303800000000024	8.821799999999996	0.11376758420223324	8.789850000000001	14.072222672983305
128	9129661	456.48305000000005	1.6029482700595632	1.2329746499488508	455.7608	457.36375000000004	7.290500000000009	8.893449999999973	0.11247708279438089	8.890699999999981	12.329746499488516
129	9307475	465.37375000000003	1.5763356154561974	1.07664794148865	464.65425000000005	466.23055000000005	18.92704999999995	20.5034	0.04946589203079741	20.21595000000002	10.7664794148865
130	9711794	485.58970000000005	1.6272304743965158	1.0106682128534672	485.1576	486.78485	36.17259999999999	37.79984999999999	0.02641847391043612	37.85229999999996	10.10668212853467
131	10468840	523.442	1.545087137249671	1.0016660903418995	522.95745	524.50255	4.249149999999986	5.794200000000046	0.1738208428572661	5.75305000000003	10.016660903419002
132	10583901	529.19505	1.4332436999703757	1.0069900597967667	528.75165	530.1849	21.57860000000005	23.01184999999998	0.04344803614876615	23.015999999999963	10.069900597967663
133	11044221	552.21105	1.4962394536856563	1.0248894409591447	551.7635	553.25975	4.395549999999957	5.891799999999989	0.17033743846559873	5.870700000000056	10.248894409591452
134	11161635	558.08175	1.5161734456687235	1.0186508888376942	557.6553	559.1715	13.138199999999983	14.654350000000022	0.0682677735148347	14.648199999999974	10.186508888376942
135	11454599	572.72995	1.5378901104853488	1.0390284466424475	572.30965	573.8475500000001	4.296349999999961	5.83420000000001	0.17177408272639855	5.8215999999999894	10.39028446642447
136	11571031	578.55155	1.5611078528421931	1.064231773248462	578.1439	579.705	15.766250000000014	17.327350000000024	0.057691420131997816	17.333600000000047	10.64231773248462
137	11917703	595.8851500000001	1.5460352213540116	1.0439037367758797	595.47125	597.01725					10.439037367758807
0	60101	3.00505	1.5044744600718711	1.5179876324062214	2.6479	4.1524	1.58915	3.0936000000000003	0.3288770493151136	3.04065	15.179876324062224
1	120914	6.0457	0.9776288584600705	4.50428178275704	5.7415	6.71915	1.8287000000000004	2.8063000000000002	0.358179017873133	2.7919	45.04281782757041
2	176752	8.8376	0.9602512197456731	4.744680464239607	8.54785	9.5081	1.8611500000000003	2.8214000000000006	0.35438372669927004	2.8217999999999996	47.44680464239612
3	233188	11.6594	0.9776076051641853	4.770075979129501	11.369250000000001	12.34685	1.8786000000000005	2.8561999999999994	0.34993788602523035	2.8576500000000014	47.700759791295
4	290341	14.517050000000001	0.9759569305465091	4.7563660182809855	14.22545	15.201400000000001	1.8948	2.870750000000001	0.349748181309457	2.8592000000000013	47.56366018280987
5	347525	17.376250000000002	0.9783953372133926	4.748259721792955	17.0962	18.0746	1.8848999999999982	2.863299999999999	0.34858995363753653	2.868699999999997	47.48259721792953
6	404899	20.24495	0.9707405384208658	4.728233039755082	19.95945	20.9302	1.8956499999999998	2.8663500000000006	0.34823185276757235	2.8716500000000025	47.28233039755083
7	462332	23.116600000000002	0.9708003563576874	4.715899177904149	22.8258	23.7966	1.8854000000000006	2.856200000000001	0.3495647918341667	2.860699999999998	47.15899177904149
8	519546	25.9773	0.9817801231312333	4.70227594801117	25.682000000000002	26.663800000000002	1.8915500000000023	2.8733000000000004	0.3497359493582344	2.859300000000001	47.022759480111745
9	576732	28.8366	0.9562341605166672	4.693158710901557	28.55535	29.51155	1.9195000000000029	2.87575	0.3479471120389698	2.8740000000000023	46.93158710901557
10	634212	31.710600000000003	0.9616714150048036	4.693173529850256	31.4311	32.39275	1.9117499999999978	2.8734	0.34624839860115675	2.888099999999998	46.9317352985026
11	691974	34.5987	0.9686581565517932	4.66684810695768	34.30445	35.27315	1.9101	2.8787499999999966	0.3469812630117976	2.881999999999998	46.66848106957683
12	749614	37.4807	0.9650710905881541	4.646476206572956	37.1832	38.1483	1.9098499999999987	2.874900000000004	0.34835922803595026	2.870600000000003	46.464762065729545
13	807026	40.3513	0.964733040591859	4.643213059552508	40.0581	41.022850000000005	1.9014999999999986	2.866199999999999	0.348080336941766	2.8729000000000013	46.43213059552512
14	864484	43.2242	0.9596189522605856	4.621809858610149	42.9243	43.88395	1.913649999999997	2.8732499999999987	0.3482439797322005	2.871549999999999	46.21809858610149
15	921915	46.09575	0.9624299377948745	4.61850479683887	45.7976	46.76005	1.9003999999999976	2.8628500000000017	0.3491437250144019	2.864150000000002	46.18504796838872
16	979198	48.959900000000005	0.9458316693214293	4.585219247441195	48.6604	49.60625	1.9042999999999992	2.8500999999999976	0.3506618742877186	2.8517499999999956	45.852192474411964
17	1036233	51.81165	0.9545506194697461	4.58277942473606	51.5105	52.465050000000005	1.9074499999999972	2.862000000000002	0.3491498201878425	2.8641000000000005	45.82779424736064
18	1093515	54.67575	0.9554122113651131	4.557637391727965	54.372550000000004	55.32795	1.9111000000000047	2.866500000000002	0.34918029924751653	2.8638499999999993	45.57637391727964
19	1150792	57.5396	0.9484000900460989	4.543361934611852	57.239000000000004	58.187400000000004	1.8909999999999982	2.8393999999999977	0.35150002636250144	2.8449500000000043	45.433619346118505
20	1207691	60.384550000000004	0.9477005694078049	4.51977294861144	60.078450000000004	61.02615	1.8852000000000046	2.832900000000002	0.3528643765768625	2.8339500000000015	45.197729486114426
21	1264370	63.218500000000006	0.9334482649565675	4.504442454070642	62.911350000000006	63.844800000000006	1.9047000000000054	2.838150000000006	0.35275235021253293	2.834850000000003	45.0444245407064
22	1321067	66.05335000000001	0.9396477257658262	4.506221832794651	65.7495	66.68915	1.8917000000000002	2.8313499999999863	0.35297647411800004	2.83305	45.06221832794654
23	1377728	68.88640000000001	0.9371352641959558	4.528447115091176	68.5808	69.51795	1.8838500000000096	2.8209500000000105	0.35620146755004617	2.8074000000000012	45.284471150911756
24	1433876	71.69380000000001	0.9284969467417338	4.516967314113806	71.40180000000001	72.33030000000001	1.8969000000000023	2.825400000000002	0.3517287467904761	2.8430999999999926	45.1696731411381
25	1490738	74.5369	0.9521602582178079	4.473326728238995	74.22720000000001	75.17935	1.8952500000000043	2.8473999999999933	0.3508033396477934	2.8506	44.733267282389974
26	1547750	77.3875	0.9491200086256141	4.4492845945723545	77.0746	78.0237	1.9053499999999985	2.8545000000000016	0.35030564167235834	2.8546500000000066	44.49284594572355
27	1604843	80.24215000000001	0.9405450506146182	4.441122392475371	79.9291	80.8696	1.9041500000000013	2.844700000000003	0.35370059244849333	2.8272499999999923	44.41122392475373
28	1661388	83.0694	0.9320275584699005	4.426553500778752	82.77375	83.70580000000001	1.8921999999999883	2.824249999999992	0.35383826053111145	2.8261499999999984	44.265535007787506
29	1717911	85.89555	0.9385147054869333	4.400034004014998	85.59805	86.53655	1.8897499999999923	2.8282999999999987	0.3504898095087886	2.8531499999999994	44.00034004015
30	1774974	88.7487	0.9464140070185065	4.375255823989711	88.42635	89.37275000000001	1.8969999999999914	2.8434500000000043	0.35460364177939996	2.820050000000009	43.75255823989714
31	1831375	91.56875000000001	0.9487536844436661	4.382692134951554	91.2698	92.21855000000001	1.8907999999999987	2.8395500000000027	0.3507479700461233	2.8510500000000008	43.82692134951555
32	1888396	94.41980000000001	0.9366913802338881	4.35748995472585	94.1093	95.046	1.8961499999999916	2.8328499999999934	0.35071721670816886	2.851299999999995	43.57489954725853
33	1945422	97.2711	0.9222748180825263	4.352990943724983	96.94215	97.86445	1.8996999999999957	2.821950000000001	0.3571556127004544	2.799899999999994	43.52990943724986
34	2001420	100.071	0.9269564850118827	4.322509559300947	99.7641	100.69105	1.8940500000000071	2.821000000000012	0.35386956367882744	2.8259000000000043	43.225095593009485
35	2057938	102.8969	0.9390029846948106	4.307712474991156	102.58510000000001	103.5241	1.8903999999999996	2.8293999999999926	0.35331319448124665	2.83035000000001	43.077124749911604
36	2114545	105.72725000000001	0.9333966670212802	4.2898904614870474	105.4145	106.34790000000001	1.891849999999991	2.825249999999997	0.35389461018508717	2.8256999999999977	42.89890461487049
37	2171059	108.55295000000001	0.9360145013295348	4.271510440360615	108.23975	109.17580000000001	1.8909999999999911	2.826999999999998	0.3533256779436455	2.8302499999999924	42.715104403606176
38	2227664	111.3832	0.9411018803420245	4.2594556989996875	111.06675	112.00785	1.8652000000000015	2.8063000000000073	0.3563156957063959	2.8064999999999998	42.594556989996875
39	2283794	114.1897	0.9297086434787606	4.235943763661112	113.87310000000001	114.8028	1.8854500000000058	2.8152000000000044	0.35570732401380106	2.811300000000003	42.35943763661113
40	2340020	117.001	0.9136166132502258	4.276648731087427	116.68830000000001	117.6019	1.8783500000000117	2.7920000000000016	0.3580123156236576	2.793199999999999	42.766487310874304
41	2395884	119.7942	0.9146978058763547	4.270285977759563	119.4803	120.39495000000001	1.8785500000000042	2.7932500000000005	0.3556503956610647	2.8117500000000035	42.70285977759565
42	2452119	122.60595	0.9174412631548476	4.235124758580824	122.27350000000001	123.19095	1.8905500000000046	2.8079999999999927	0.3573725966692881	2.7981999999999942	42.35124758580826
43	2508083	125.40415	0.9233659106943058	4.210975194159957	125.08155000000001	126.0049	1.8793500000000023	2.8027000000000015	0.3547608911593591	2.818799999999996	42.109751941599555
44	2564459	128.22295	0.9348753892548849	4.181703909104627	127.88425000000001	128.81910000000002	1.8856499999999983	2.8205500000000114	0.3532757493861809	2.83065000000002	41.81703909104631
45	2621072	131.05360000000002	0.9323921611286001	4.167336711366708	130.7048	131.6372	1.8898499999999956	2.822249999999997	0.3554165481944865	2.8135999999999797	41.67336711366707
46	2677344	133.8672	0.9492778573626187	4.155657944423744	133.52700000000002	134.4763	1.8664000000000271	2.815650000000005	0.3544528134692043	2.8212500000000205	41.556579444237485
47	2733769	136.68845000000002	0.93628307200633	4.129448058888478	136.3427	137.27895	1.8961500000000058	2.8324499999999944	0.3534817956875247	2.8289999999999793	41.294480588884824
48	2790349	139.51745	0.9300650885450887	4.1231682553849325	139.17515	140.1052	1.8942499999999995	2.8243499999999813	0.35331319448124665	2.83035000000001	41.23168255384934
49	2846956	142.3478	0.9358630859455793	4.105740075568704	141.99945	142.9353	1.8561499999999853	2.7920000000000016	0.35618878005342774	2.8075000000000045	41.05740075568702
50	2903106	145.1553	0.9285818216067739	4.064341377275689	144.79145	145.72005000000001	1.878450000000015	2.8070000000000164	0.3570026061190258	2.801099999999991	40.6434137727569
51	2959128	147.9564	0.9371817438197555	4.056130825486328	147.5985	148.53570000000002	1.8798000000000172	2.8170000000000073	0.35381948130064	2.8263000000000034	40.56130825486326
52	3015654	150.7827	0.9498294855807675	4.026548191703029	150.41545000000002	151.36530000000002	1.8632499999999936	2.8130499999999756	0.35457849481428755	2.8202500000000157	40.265481917030314
53	3072059	153.60295000000002	0.9486745557560818	4.012144694874472	153.2285	154.1772	1.8853000000000009	2.8339500000000157	0.3527710163332983	2.834699999999998	40.12144694874473
54	3128753	156.43765000000002	0.9363619050627109	4.002952490583297	156.0625	156.99885	1.8775500000000136	2.8139500000000055	0.35477977045748965	2.818649999999991	40.02952490583297
55	3185126	159.2563	0.9372561008225894	3.977629727893671	158.87640000000002	159.8137	1.8599000000000103	2.797149999999988	0.35778175313059196	2.7949999999999875	39.77629727893672
56	3241026	162.0513	0.9382280564758462	3.981217833146303	161.67355	162.61180000000002	1.8560500000000104	2.7942500000000052	0.3576729795947563	2.7958500000000015	39.81217833146304
57	3296943	164.84715	0.9271478158880957	3.9593286771814817	164.46785	165.395	1.8502500000000168	2.7774	0.35936966560652384	2.782650000000018	39.593286771814846
58	3352596	167.62980000000002	0.941627469055308	3.9504876998616183	167.24525	168.18685000000002	1.8847499999999968	2.8264000000000067	0.3538132220001073	2.826349999999991	39.50487699861617
59	3409123	170.45615	0.944615186328441	3.9268302474924255	170.07165	171.01625	1.8639499999999884	2.808599999999984	0.35442140705298775	2.821499999999986	39.26830247492427
60	3465553	173.27765	0.9517108569504693	3.8906267860125183	172.8802	173.83195	1.8597999999999786	2.8114999999999952	0.3549434752515656	2.8173500000000047	38.906267860125176
61	3521900	176.095	0.9736307672122261	3.8651633821402456	175.6917	176.66535000000002	1.853049999999996	2.8266500000000008	0.35282702655023407	2.8342499999999973	38.651633821402434
62	3578585	178.92925	0.979647296941653	3.8623380090245902	178.5184	179.49805	1.8739499999999794	2.8536	0.34952813701502744	2.8610000000000184	38.6233800902459
63	3635805	181.79025000000001	0.9825956279373729	3.8176837320480246	181.372	182.3546	1.8374999999999773	2.8200999999999965	0.35228633833580114	2.8385999999999854	38.17683732048023
64	3692577	184.62885	0.9785037618485513	3.8114883817050256	184.19205	185.17055000000002	1.8241999999999905	2.8027000000000157	0.3561760934606059	2.807600000000008	38.11488381705025
65	3748729	187.43645	1.0011115965794073	3.791500868141938	186.9948	187.9959	1.8258500000000026	2.8269500000000107	0.3528208023145028	2.834300000000013	37.91500868141941
66	3805415	190.27075000000002	0.9919824211082422	3.751408130260856	189.82170000000002	190.8137	1.8300000000000125	2.821949999999987	0.35266526776110657	2.8355499999999836	37.514081302608574
67	3862126	193.1063	0.9955674975998701	3.7323804566847656	192.64365	193.63920000000002	1.8240999999999872	2.8196499999999958	0.3519391849088486	2.841399999999993	37.32380456684767
68	3918954	195.9477	1.0065967880296987	3.7123398843791335	195.4633	196.4699	1.823500000000024	2.830100000000016	0.3529391003582302	2.8333500000000242	37.12339884379138
69	3975621	198.78105000000002	1.0151241924670293	3.7011025095453647	198.29345	199.30855	1.7884500000000116	2.8035999999999888	0.35346930119119374	2.8290999999999826	37.01102509545363
70	4032203	201.61015	1.0339275510708803	3.6627326800056252	201.097	202.13095	1.7972000000000037	2.831099999999992	0.35252229703528654	2.8367000000000075	36.627326800056245
71	4088937	204.44685	1.0439872640876566	3.6534651981646533	203.92815000000002	204.9721	1.7888499999999965	2.8328500000000076	0.35254093881652154	2.836549999999988	36.534651981646554
72	4145668	207.2834	1.034816252171225	3.6148911057349267	206.76095	207.7958	1.7819500000000232	2.816750000000013	0.35455335141555144	2.8204500000000223	36.148911057349295
73	4202077	210.10385000000002	1.0489853224831867	3.6215802323342956	209.57775	210.62675000000002	1.7983499999999992	2.8473499999999774	0.3521684773995912	2.8395499999999743	36.21580232334297
74	4258868	212.9434	1.0376684956409037	3.6722302614631843	212.42505	213.4627	1.7845000000000084	2.822150000000022	0.3507356680637615	2.8511500000000183	36.722302614631865
75	4315891	215.79455000000002	1.0552205878700596	3.6305880603927747	215.24720000000002	216.3024	1.7735500000000002	2.828749999999985	0.35290796160361504	2.83359999999999	36.30588060392776
76	4372563	218.62815	1.0682995705809444	3.5968269442355663	218.07595	219.14425	1.753150000000005	2.8214499999999987	0.34960145434205026	2.8603999999999985	35.968269442355655
77	4429771	221.48855	1.0941037172491197	3.537663102391541	220.89745000000002	221.99155000000002	1.7786000000000115	2.872700000000009	0.3472282504904589	2.8799500000000084	35.37663102391542
78	4487370	224.3685	1.0972723846504466	3.542274718239913	223.7701	224.8674	1.7700499999999977	2.8673	0.3460267478676103	2.889949999999999	35.42274718239915
79	4545169	227.25845	1.1151319025469013	3.475176974995776	226.6374	227.75255	1.749449999999996	2.864599999999996	0.34690904044959453	2.8825999999999965	34.75176974995775
80	4602821	230.14105	1.1287754099622835	3.463024260267556	229.50205	230.63080000000002	1.7489499999999794	2.877749999999992	0.34532771600248535	2.8958000000000084	34.630242602675565
81	4660737	233.03685000000002	1.143726841983758	3.4386177790122936	232.37975	233.5235	1.751100000000008	2.8948500000000195	0.34434075961571575	2.9040999999999997	34.38617779012295
82	4718819	235.94095000000002	1.1427060222812928	3.4010154315438683	235.27460000000002	236.4173	1.7280000000000086	2.8706999999999994	0.34670457303331875	2.8842999999999965	34.0101543154387
83	4776505	238.82525	1.1764303718988784	3.3591418819425307	238.14530000000002	239.32175	1.7249499999999784	2.9013499999999794	0.3409478349812487	2.9329999999999927	33.5914188194253
84	4835165	241.75825	1.1842502960422077	3.2975692888748647	241.04670000000002	242.23095	1.7311499999999853	2.9154000000000053	0.3429943405933792	2.9155000000000086	32.975692888748654
85	4893475	244.67375	1.2005769578961656	3.3098517671179692	243.96205	245.16265	1.7229500000000257	2.9235000000000184	0.33974892554402186	2.9433500000000095	33.098517671179685
86	4952342	247.61710000000002	1.213419235284999	3.2451640049827226	246.88555000000002	248.09900000000002	1.7254500000000235	2.938850000000002	0.3388337342865852	2.9513000000000034	32.45164004982725
87	5011368	250.56840000000003	1.2106916777447332	3.2515940184261467	249.82440000000003	251.0351	1.7301999999999964	2.9408499999999833	0.33642847530615066	2.9723999999999933	32.515940184261474
88	5070816	253.54080000000002	1.2485611101889518	3.171789382475545	252.76530000000002	254.01385000000002	1.7113999999999976	2.959949999999992	0.33592555889615033	2.9768499999999847	31.71789382475546
89	5130353	256.51765	1.238866606173385	3.134238364397177	255.7252	256.96410000000003	1.7055500000000166	2.9444000000000017	0.3338953905741312	2.994950000000017	31.342383643971786
90	5190252	259.5126	1.2857814946578816	3.055136527847754	258.66965	259.9554	1.712350000000015	2.9981500000000096	0.33358908496513895	2.997700000000009	30.55136527847754
91	5250206	262.51030000000003	1.2859112386327238	3.0245648886671432	261.6678	262.9537	1.7052999999999656	2.9912499999999795	0.3316584581198276	3.0151500000000055	30.24564888667145
92	5310509	265.52545000000003	1.310274475487601	3.0469855111262376	264.65905000000004	265.96930000000003	1.7027499999999804	3.013050000000021	0.327096689781503	3.057199999999966	30.469855111262383
93	5371653	268.58265	1.3421330737370534	2.914199856678035	267.6721	269.0142	1.6961999999999762	3.03834999999998	0.32770231521685483	3.05155000000002	29.141998566780373
94	5432684	271.6342	1.3628892644873356	2.8923125647931087	270.71045000000004	272.0733	1.688350000000014	3.0512500000000387	0.32371364291147864	3.089150000000018	28.92312564793111
95	5494467	274.72335000000004	1.3930285462838599	2.823618373751195	273.76165000000003	275.1547	1.6966500000000337	3.089650000000006	0.32256503717562207	3.100149999999985	28.23618373751196
96	5556470	277.8235	1.3989645066127647	2.8274263253960186	276.85135	278.25030000000004	1.695250000000044	3.0942000000000007	0.31859816806053204	3.138750000000016	28.274263253960193
97	5619245	280.96225000000004	1.4413713874495588	2.6985846601372963	279.94550000000004	281.38685000000004	1.6657999999999902	3.10714999999999	0.316841721717919	3.1561499999999683	26.985846601372977
98	5682368	284.1184	1.4782210003868212	2.6060119268816635	283.05265	284.53085	1.6745500000000106	3.152749999999969	0.3148664179221965	3.1759500000000003	26.060119268816628
99	5745887	287.29435	1.5167002772734968	2.5516284326935015	286.2054	287.72215	1.6747500000000173	3.1914500000000317	0.31437643434248086	3.1809000000000083	25.516284326935004
100	5809505	290.47525	1.5451206288699992	2.494596388677504	289.39685000000003	290.942	1.667449999999974	3.2125499999999647	0.30272757545485013	3.303299999999979	24.945963886775047
101	5875571	293.77855	1.6258091404465493	2.3839411628273623	292.6094	294.23525	1.6546000000000163	3.280400000000043	0.3042704355631254	3.286550000000034	23.83941162827362
102	5941302	297.06510000000003	1.6392682063706685	2.3843818170150435	295.88985	297.5291	1.647449999999992	3.2867499999999836	0.29232927970065603	3.4207999999999856	23.843818170150435
103	6009718	300.4859	1.783441233478254	2.1114535059597195	299.1766	300.96005	1.620049999999992	3.403500000000008	0.28156323910350206	3.551600000000007	21.114535059597216
104	6080750	304.0375	1.8305957236208024	2.2386145682291243	302.58005	304.41065000000003	5.393349999999998	7.223950000000002	0.15895850388256122	6.290950000000009	22.386145682291264
105	6206569	310.32845000000003	1.136607702973811	4.011579929408654	309.80400000000003	310.9406	1.682799999999986	2.8193999999999733	0.2658019244059322	3.762200000000007	40.11579929408654
106	6281813	314.09065000000004	1.9623405512837229	1.7923821512766587	312.6234	314.58575	4.972749999999962	6.93504999999999	0.16609502296263723	6.020649999999989	17.923821512766594
107	6402226	320.1113	1.1667149815625977	3.966839982956593	319.55850000000004	320.72520000000003	1.7274999999999636	2.8942499999999995	0.2523531935296651	3.9626999999999843	39.668399829565935
108	6481480	324.074	2.1440031436944382	1.536616584096203	322.4527	324.5967	5.356050000000039	7.500050000000044	0.14659424910760746	6.821550000000002	15.366165840962026
109	6617911	330.89555	1.4393768526548054	3.4058976249103594	329.9528	331.39215	8.048749999999984	9.488149999999962	0.11170812900054708	8.951900000000023	34.058976249103594
110	6796949	339.84745000000004	1.121981778954342	4.179665343870774	339.4409	340.5629	4.934649999999976	6.0566499999999905	0.13629177342855592	7.337199999999997	41.796653438707736
111	6943693	347.18465000000003	2.1678894872706382	2.6299761353185716	345.49760000000003	347.66545	7.39934999999997	9.567250000000001	0.11741016654632182	8.517149999999958	26.29976135318573
112	7114036	355.7018	1.237433852222236	3.67872611008292	355.06485000000004	356.3023	7.9000500000000216	9.137500000000045	0.11032717523816837	9.063950000000034	36.7872611008292
113	7295315	364.76575	1.2263090926243925	3.7279357883790283	364.20235	365.42865	7.14085	8.367149999999981	0.11643341173183076	8.588599999999985	37.27935788379031
114	7467087	373.35435	1.4035081101256424	3.185122893865735	372.56945	373.973	9.314099999999996	10.717600000000004	0.09526486012736911	10.497050000000002	31.85122893865736
115	7677028	383.8514	1.2638219109687023	3.4545669259336798	383.28705	384.5509	6.91070000000002	8.174500000000023	0.1184932399606602	8.439300000000003	34.54566925933679
116	7845814	392.2907	1.4768162036880386	2.8036224305261257	391.46155000000005	392.93835	10.172550000000001	11.64934999999997	0.08672575581496199	11.530599999999993	28.036224305261268
117	8076426	403.8213	1.406647812769888	2.9515936838347017	403.11095	404.5176	9.992349999999988	11.399000000000001	0.08674230595746132	11.528400000000033	29.515936838347024
118	8306994	415.34970000000004	1.5534048425286078	2.4980308631416506	414.5099	416.0633	15.192900000000009	16.74630000000002	0.05811605194412721	17.206950000000006	24.980308631416506
119	8651133	432.55665000000005	2.020019835850876	1.4541791400377626	431.25620000000004	433.27625					14.541791400377626
0	62131	3.1065500000000004	1.4731486498150321	1.4289531743844446	2.76465	4.2378	1.6199000000000003	3.0930500000000003	0.32371364291148047	3.0891500000000005	14.289531743844456
1	123914	6.1957	0.9472895326990219	4.422507151369835	5.8576500000000005	6.804950000000001	1.8926499999999988	2.839949999999999	0.357685773048377	2.79575	44.225071513698346
2	179829	8.99145	0.9386264528994158	4.719454802540589	8.6976	9.63625	1.9178999999999995	2.8565000000000005	0.3499807510586917	2.8573000000000004	47.19454802540587
3	236975	11.84875	0.9414575964183532	4.7545319297118525	11.55415	12.495600000000001	1.9433500000000006	2.8848000000000003	0.3463323405139572	2.8873999999999995	47.545319297118525
4	294723	14.73615	0.9299006123875531	4.7538902469657955	14.4389	15.3688	1.9354000000000013	2.8653000000000013	0.34831675926087197	2.870949999999999	47.538902469657955
5	352142	17.6071	0.9248454582909035	4.735982163099429	17.3042	18.22905	1.929549999999999	2.8543999999999983	0.3503485968538693	2.854300000000002	47.359821630994304
6	409228	20.4614	0.9221541753127619	4.732496002437884	20.15865	21.0808	1.9335000000000022	2.8557000000000023	0.3508648819339671	2.850100000000001	47.32496002437884
7	466230	23.311500000000002	0.9334594190651493	4.695570364762197	23.014300000000002	23.9478	1.9460499999999996	2.8795	0.3456679168322993	2.892949999999999	46.955703647621995
8	524089	26.20445	0.93935713885132	4.6827871276273925	25.893800000000002	26.8332	1.9466999999999999	2.8860499999999973	0.3465363689919257	2.8857	46.82787127627394
9	581803	29.09015	0.9367943200525072	4.686218574263663	28.77985	29.71665	1.944700000000001	2.8815000000000026	0.3467226045802054	2.8841500000000018	46.86218574263663
10	639486	31.974300000000003	0.9433593942439883	4.657356541229525	31.6614	32.60475	1.9397499999999965	2.883149999999997	0.3467947495274926	2.883549999999996	46.57356541229529
11	697157	34.85785	0.929394234008831	4.645491259253724	34.54455	35.4739	1.9632500000000022	2.8926500000000033	0.34692709327134835	2.8824500000000057	46.45491259253724
12	754806	37.740300000000005	0.9420087392963818	4.65044453979808	37.43715	38.379200000000004	1.9575999999999993	2.8995999999999995	0.34461368805569026	2.9017999999999944	46.504445397980824
13	812842	40.6421	0.9354655373238784	4.631879975057828	40.336800000000004	41.27225	1.9616000000000042	2.897100000000002	0.3453396415374515	2.895700000000005	46.318799750578286
14	870756	43.537800000000004	0.9216809955639707	4.613019637772489	43.233850000000004	44.155550000000005	1.9464499999999987	2.86815	0.34833495889647537	2.8707999999999956	46.130196377724886
15	928172	46.4086	0.9254023471468246	4.591259459704169	46.102000000000004	47.0274	1.9455500000000043	2.8709500000000006	0.34791079567198907	2.874300000000005	45.912594597041696
16	985658	49.282900000000005	0.9279037666778023	4.578652562614948	48.972950000000004	49.900850000000005	1.9582499999999996	2.8861500000000007	0.34659041677497626	2.885249999999999	45.7865256261495
17	1043363	52.168150000000004	0.9349904896389984	4.562098581578667	51.859100000000005	52.7941	1.9509499999999989	2.885949999999994	0.34608662548235863	2.8894499999999965	45.62098581578667
18	1101152	55.0576	0.9330591326048947	4.541602626614498	54.7451	55.67815	1.9478000000000009	2.880900000000004	0.34507151607170566	2.8979500000000016	45.416026266145025
19	1159111	57.95555	0.918347669644712	4.526412391610549	57.626000000000005	58.54435	1.9735000000000014	2.891849999999998	0.3481227480809729	2.872550000000004	45.2641239161055
20	1216562	60.828100000000006	0.9190329520671978	4.537931943885631	60.5178	61.43685	1.9479500000000058	2.8670000000000044	0.34591303746238256	2.890899999999995	45.379319438856314
21	1274380	63.719	0.9136094921186334	4.49426602338054	63.384800000000006	64.2984	1.9584499999999991	2.8720499999999944	0.3483288921399589	2.8708499999999972	44.94266023380544
22	1331797	66.58985	0.9216630046506645	4.483027432599009	66.25685	67.1785	1.9532000000000096	2.8748500000000092	0.3477716531325531	2.8754500000000007	44.8302743259901
23	1389306	69.4653	0.9228842445161776	4.461607514544525	69.13170000000001	70.05460000000001	1.9440999999999917	2.8669999999999902	0.3490035947370252	2.865300000000005	44.61607514544525
24	1446612	72.3306	0.9169665564431111	4.442491925031476	71.9987	72.9157	1.9362500000000011	2.853200000000001	0.3521932836740808	2.839349999999996	44.42491925031479
25	1503399	75.16995	0.912078778383648	4.422792326935443	74.8519	75.76400000000001	1.9487499999999898	2.8607999999999976	0.35040384042609	2.8538500000000084	44.22792326935444
26	1560476	78.02380000000001	0.9022457945625298	4.441490258172806	77.71275	78.61500000000001	1.9538999999999902	2.8561499999999995	0.34947927587894173	2.861399999999989	44.4149025817281
27	1617704	80.8852	0.9013806499232888	4.463538965991738	80.56885	81.47025000000001	1.939399999999992	2.84075	0.3522491105709946	2.8389000000000095	44.63538965991741
28	1674482	83.7241	0.8982226333936327	4.438919822019656	83.4096	84.30785	1.9598000000000013	2.858000000000004	0.3492351749668228	2.8633999999999986	44.38919822019654
29	1731750	86.5875	0.903263092975563	4.420915124274394	86.26765	87.1709	1.9501000000000062	2.853350000000006	0.349607565507718	2.860349999999997	44.20915124274396
30	1788957	89.44785	0.9025621414459079	4.372977147716156	89.12100000000001	90.02355	1.9720000000000084	2.8745499999999993	0.34848669652035985	2.869550000000004	43.72977147716155
31	1846348	92.3174	0.9194559160178062	4.372142161566465	91.9955	92.915	1.9507499999999993	2.870199999999997	0.34775955904087863	2.875550000000004	43.72142161566467
32	1903859	95.19295000000001	0.9051305510993	4.349332003350071	94.8657	95.77085000000001	1.9505999999999943	2.855699999999999	0.34829249603817286	2.87115	43.4933200335007
33	1961282	98.06410000000001	0.9057158612679574	4.334280854355079	97.7214	98.62715	1.96220000000001	2.867900000000006	0.35045910142286474	2.8533999999999935	43.34280854355079
34	2018350	100.9175	0.9086056323815137	4.317109820513409	100.58930000000001	101.4979	1.9438999999999993	2.852499999999992	0.350459101422863	2.8534000000000077	43.17109820513407
35	2075418	103.77090000000001	0.918517893391673	4.296930287357924	103.44185	104.36035000000001	1.9555999999999898	2.87415	0.34547684441450366	2.8945499999999953	42.96930287357927
36	2133309	106.66545	0.9192817028373946	4.294173646891323	106.316	107.23525000000001	1.9514999999999958	2.8708000000000027	0.34994400895856603	2.857600000000005	42.94173646891322
37	2190461	109.52305000000001	0.9262784149058629	4.277776248170149	109.18675	110.11305	1.9616000000000042	2.8878500000000003	0.3462723778524202	2.8878999999999877	42.77776248170149
38	2248219	112.41095	0.9042429843383609	4.256370291879321	112.07465	112.97890000000001	1.9587499999999949	2.8629999999999995	0.349192492361413	2.8637500000000102	42.5637029187932
39	2305494	115.27470000000001	0.8998769435452764	4.244615815188155	114.9376	115.8375	1.9590500000000048	2.8589000000000055	0.34948538277386526	2.8613500000000016	42.446158151881534
40	2362721	118.13605000000001	0.9017275610489538	4.233482278239016	117.79650000000001	118.69825	1.9402000000000044	2.841949999999997	0.3507418189470745	2.851099999999988	42.33482278239017
41	2419743	120.98715	0.9185817956902785	4.180974428697866	120.63845	121.55705	1.946399999999997	2.8649499999999932	0.34897923573547235	2.8655000000000115	41.8097442869787
42	2477053	123.85265000000001	0.9144994090616936	4.172406761833962	123.5034	124.4179	1.9572000000000003	2.871700000000004	0.34800160080736436	2.8735499999999945	41.72406761833966
43	2534524	126.7262	0.9108238868969959	4.163935596473721	126.37515	127.28595	1.9623000000000133	2.8731500000000096	0.34734885982736724	2.8789500000000032	41.63935596473725
44	2592103	129.60515	0.9306771611363628	4.142498201348253	129.24825	130.17895000000001	1.9362000000000137	2.8668499999999995	0.34846240961756125	2.8697500000000105	41.424982013482534
45	2649498	132.47490000000002	0.9190009698995389	4.105809377567915	132.1151	133.0341	1.9496500000000196	2.8686500000000024	0.3469752433163903	2.8820499999999925	41.05809377567913
46	2707139	135.35695	0.9069205432213377	4.095288596638149	134.98375000000001	135.8907	1.9405500000000018	2.8474499999999807	0.3529391003582337	2.833349999999996	40.95288596638148
47	2763806	138.1903	0.9100500726799248	4.075330315073131	137.83125	138.7413	1.9313999999999965	2.841450000000009	0.3519825416659339	2.8410499999999956	40.75330315073134
48	2820627	141.03135	0.9099327760061715	4.086981874027565	140.67270000000002	141.5826	1.9329500000000053	2.8429000000000144	0.35140121233418137	2.8457500000000095	40.86981874027567
49	2877542	143.8771	0.9000001746603987	4.087646818725865	143.51555000000002	144.41555	1.938050000000004	2.8380499999999813	0.3509264458169591	2.849599999999981	40.87646818725867
50	2934534	146.7267	0.9123458160212031	4.075348927208893	146.3536	147.26595	1.945999999999998	2.8583500000000015	0.3482136639041707	2.8718000000000075	40.753489272088956
51	2991970	149.5985	0.9159993154483848	4.0385514944441425	149.21200000000002	150.12800000000001	1.9402500000000202	2.856250000000017	0.3494060097833689	2.8619999999999948	40.385514944441425
52	3049210	152.4605	0.9300523509865627	3.9983912507529524	152.06825	152.9983	1.9369999999999834	2.8670499999999777	0.34803793613503714	2.873250000000013	39.98391250752953
53	3106675	155.33375	0.9302871191958897	3.9929030203497007	154.9353	155.8656	1.953550000000007	2.883850000000024	0.3468488779438817	2.8830999999999847	39.92903020349702
54	3164337	158.21685	0.9321986498130952	3.9885164684161794	157.81915	158.75135	1.9344499999999982	2.866649999999993	0.34789869190091743	2.8744000000000085	39.88516468416182
55	3221825	161.09125	0.934581855757162	3.9499852264883657	160.68575	161.62035	1.9335499999999968	2.8681499999999858	0.3481651695564385	2.8721999999999923	39.499852264883685
56	3279269	163.96345	0.9333367018532474	3.929779536906892	163.5539	164.48725000000002	1.9388000000000147	2.8721000000000174	0.34735489249365886	2.878900000000016	39.29779536906891
57	3336847	166.84235	0.9429525446987479	3.926277179173802	166.42600000000002	167.369	1.9390500000000088	2.882000000000005	0.34654837815358897	2.885600000000011	39.26277179173805
58	3394559	169.72795000000002	0.9499133236252237	3.87864345355856	169.30800000000002	170.25795000000002	1.924049999999994	2.8739499999999794	0.346326343313304	2.887450000000001	38.786434535585606
59	3452308	172.61540000000002	0.9581724305871409	3.838636166901779	172.18195	173.14015	1.9260500000000036	2.884200000000021	0.3466324655967293	2.8848999999999876	38.38636166901777
60	3510006	175.5003	0.960334320406546	3.8371196662162177	175.06615000000002	176.0265	1.9251500000000021	2.885499999999979	0.3452383007370849	2.8965499999999906	38.37119666216219
61	3567937	178.39685	0.9639381319399923	3.8302808163094113	177.95165	178.9156	1.924650000000014	2.8885500000000093	0.3456559686144361	2.8930500000000166	38.30280816309414
62	3625798	181.28990000000002	0.9650775299875299	3.8258874045885634	180.84025	181.80530000000002	1.91964999999999	2.884749999999997	0.3450953325856265	2.897750000000002	38.258874045885676
63	3683753	184.18765000000002	0.9555276681981748	3.794645116084297	183.72500000000002	184.6805	1.906800000000004	2.862349999999992	0.34845026743558205	2.8698499999999854	37.946451160842955
64	3741150	187.0575	0.9767098251927179	3.757496634991732	186.58735000000001	187.56405	1.9029500000000041	2.879700000000014	0.3440268340930573	2.9067500000000166	37.57496634991732
65	3799285	189.96425000000002	0.9980638478031615	3.7375404974892916	189.46705	190.4651	1.907350000000008	2.905450000000002	0.3434183866204227	2.9118999999999744	37.37540497489293
66	3857523	192.87615	1.012088477464579	3.7207950680730306	192.37245000000001	193.38455000000002	1.8978999999999928	2.9099499999999807	0.34220792553555496	2.9222000000000037	37.207950680730306
67	3915967	195.79835	1.0141608175469796	3.668724301364655	195.28245	196.2966	1.8777499999999918	2.8919500000000085	0.3425244048638466	2.9194999999999993	36.68724301364657
68	3974357	198.71785	1.0257092503982597	3.6273224371387442	198.17440000000002	199.20010000000002	1.8617000000000132	2.8874000000000137	0.344762200272361	2.9005500000000097	36.27322437138748
69	4032368	201.6184	1.0416874048585305	3.5883822650978274	201.06175000000002	202.10345	1.8782999999999959	2.91995	0.34296493183571947	2.9157500000000027	35.883822650978274
70	4090683	204.53415	1.0368110020734371	3.6050349805429036	203.98170000000002	205.01850000000002	1.8718999999999824	2.908699999999982	0.34203235626090267	2.9236999999999966	36.05034980542902
71	4149157	207.45785	1.0497707857665606	3.5418884153722097	206.8904	207.9402	1.860449999999986	2.9102000000000032	0.34199726402188707	2.9240000000000066	35.418884153722104
72	4207637	210.38185000000001	1.0586064982288983	3.534797424257217	209.80065000000002	210.85925	1.8660000000000139	2.924650000000014	0.3409245874812492	2.9331999999999994	35.34797424257219
73	4266301	213.31505	1.0539235974986108	3.5265076301973366	212.7253	213.7792	1.8670000000000186	2.920950000000005	0.3425302711127115	2.9194499999999834	35.26507630197339
74	4324690	216.2345	1.0582975576268043	3.4985221909144535	215.64625	216.70455	1.8424499999999853	2.900749999999988	0.3433653235359757	2.9123500000000035	34.98522190914453
75	4382937	219.14685	1.0586275542592631	3.4869616765576055	218.54695	219.6056	1.8497500000000002	2.908350000000013	0.34224891763779725	2.9218500000000063	34.86961676557605
76	4441374	222.0687	1.071226152320439	3.4542695101476433	221.45530000000002	222.52655000000001	1.843100000000021	2.9142999999999972	0.34366032613364883	2.909850000000006	34.54269510147643
77	4499571	224.97855	1.0737135406618938	3.484696325074374	224.36965	225.44335	1.8456999999999937	2.919399999999996	0.34115138592750466	2.9312500000000057	34.84696325074374
78	4558196	227.90980000000002	1.0845255966069642	3.470778209515835	227.28900000000002	228.37355000000002	1.8389500000000112	2.9234500000000025	0.3368364322285113	2.9687999999999874	34.70778209515836
79	4617572	230.8786	1.1149819660088514	3.4224774810202305	230.2125	231.32745	1.8488000000000113	2.963799999999992	0.3360045696621453	2.9761500000000187	34.22477481020233
80	4677095	233.85475000000002	1.1285529114506674	3.4064706209324207	233.17625	234.30485000000002	1.8420500000000004	2.9705999999999904	0.33444256785003634	2.9900499999999965	34.06470620932423
81	4736896	236.84480000000002	1.1448314418051393	3.36632022273092	236.14685	237.29170000000002	1.846100000000007	2.9909000000000106	0.33235841531507804	3.0087999999999795	33.66320222730922
82	4797072	239.8536	1.1534192843679805	3.3340498799504346	239.1378	240.2912	1.8269999999999982	2.9804499999999905	0.3320935175345375	3.0112000000000023	33.34049879950436
83	4857296	242.8648	1.1834737776523456	3.2866133053945568	242.11825000000002	243.3017	1.8215999999999894	3.0050999999999988	0.3318896135145427	3.013050000000021	32.86613305394557
84	4917557	245.87785000000002	1.1901351502027364	3.255520719653937	245.12335000000002	246.3135	1.8331000000000017	3.0232500000000186	0.32853130081968646	3.043849999999992	32.555207196539385
85	4978434	248.92170000000002	1.2079754370531532	3.2555810509238725	248.1466	249.35455000000002	1.8273000000000081	3.0353000000000065	0.3265146196920977	3.0626499999999908	32.555810509238725
86	5039687	251.98435	1.240096947117243	3.1880785670019627	251.1819	252.42200000000003	1.8155500000000018	3.0556499999999858	0.32598774286086857	3.0675999999999988	31.880785670019627
87	5101039	255.05195	1.2408826345806476	3.1360049784360697	254.23755	255.47840000000002	1.810549999999978	3.0514499999999884	0.32042552509733024	3.12084999999999	31.36004978436072
88	5163456	258.1728	1.2858574315766804	3.0267855029170008	257.28895	258.57480000000004	1.8155499999999734	3.1014000000000124	0.32094486167276093	3.1158000000000357	30.267855029170015
89	5225772	261.28860000000003	1.3028715803756379	3.0068088421213304	260.3904	261.69325000000003	1.7781999999999698	3.081099999999992	0.3175056754139504	3.149549999999976	30.068088421213325
90	5288763	264.43815	1.3757358571344056	2.8289823494698965	263.47145	264.8472	1.796350000000018	3.172050000000013	0.3094586021754944	3.2314499999999953	28.28982349469896
91	5353392	267.6696	1.4211530906987844	2.8099565407603	266.6435	268.06465000000003	1.7963499999999613	3.2174999999999727	0.3036836830757054	3.2929000000000315	28.099565407603023
92	5419250	270.96250000000003	1.5020608612661717	2.7359162213840804	269.861	271.36310000000003	1.797800000000052	3.299850000000049	0.294251791257782	3.3984499999999684	27.359162213840793
93	5487219	274.36095	1.6009851871897467	2.6805882350819275	273.1609	274.7619	1.8178499999999644	3.4188499999999635	0.2894188469553145	3.4551999999999907	26.80588235081928
94	5556323	277.81615	1.6309040866538882	2.7152858318702755	276.5797	278.2106	1.7988000000000284	3.4297000000000253	0.27870291662602176	3.5880500000000093	27.152858318702755
95	5628084	281.4042	1.783175436851103	2.5191544523743303	280.0094	281.7926	1.8210500000000138	3.6041999999999916	0.2779901313503347	3.597250000000031	25.191544523743303
96	5700029	285.00145000000003	1.7638206114429515	2.5897363632121007	283.61365	285.37745	1.757000000000005	3.5208000000000084	0.27062134661182075	3.6952	25.89736363212101
97	5773933	288.69665000000003	2.092174383552559	1.885602077752786	287.13445	289.2266	5.064399999999978	7.156599999999969	0.16739343315561725	5.973950000000002	18.85602077752788
98	5893412	294.67060000000004	0.9856361810367089	4.21738208939265	294.291	295.27665	1.8473999999999933	2.8330500000000143	0.2687124642276529	3.7214500000000044	42.17382089392653
99	5967841	298.39205000000004	1.811987420866918	1.9584968030992478	297.12405	298.93605	4.932799999999986	6.7447500000000105	0.16980811682798572	5.888999999999953	19.584968030992474
100	6085621	304.28105	1.013018878397625	4.131896721371298	303.86885	304.88185000000004	5.2561999999999784	6.2692499999999995	0.1548610896026263	6.457400000000006	41.31896721371301
101	6214769	310.73845	1.188247850397043	3.893176409557519	310.1381	311.32635	5.0341999999999985	6.222449999999981	0.16106690719324834	6.20859999999999	38.931764095575204
102	6338941	316.94705	1.1269497707679403	3.665540857689251	316.36055	317.4875	5.0948999999999955	6.221850000000018	0.16008965020411364	6.246500000000026	36.6554085768925
103	6463871	323.19355	1.1673481506357901	3.684637588637372	322.5824	323.74975	4.923600000000022	6.090950000000021	0.15998336173037986	6.250650000000007	36.84637588637372
104	6588884	329.4442	1.3125542816984468	3.5893649322845462	328.67330000000004	329.98585	4.921699999999987	6.2342499999999745	0.1571832756994664	6.361999999999966	35.89364932284544
105	6716124	335.8062	1.4249273974440062	3.456206346807832	334.9076	336.33250000000004	4.8831500000000005	6.3081000000000245	0.15608050632516127	6.406950000000052	34.56206346807834
106	6844263	342.21315000000004	1.5329433411517182	3.2448735900604326	341.2157	342.7486	4.878300000000024	6.4112499999999955	0.14720494608618848	6.793250000000001	32.44873590060433
107	6980128	349.00640000000004	1.8482448443793693	2.913573534084172	347.62695	349.47520000000003	7.234049999999968	9.082299999999975	0.12195419400473209	8.199799999999982	29.13573534084174
108	7144124	357.2062	1.171743693198031	3.876556827644258	356.70925	357.88100000000003	7.745699999999999	8.91745000000003	0.11141130267665648	8.975750000000005	38.76556827644258
109	7323639	366.18195000000003	1.1991476749161258	3.6775341519076363	365.6267	366.82585	7.227649999999983	8.426799999999957	0.1182263680268611	8.458349999999996	36.7753415190764
110	7492806	374.6403	1.2212412690876517	3.5453099960804515	374.05350000000004	375.27475000000004	7.408500000000004	8.629750000000001	0.11422109777897065	8.754950000000008	35.45309996080451
111	7667905	383.39525000000003	1.335498711547116	3.289080393432389	382.68325000000004	384.0187	7.708250000000021	9.043750000000045	0.10916375108481477	9.16055	32.8908039343239
112	7851116	392.55580000000003	1.418219215291273	2.9475052401545376	391.72695000000004	393.14520000000005	7.304200000000037	8.722399999999993	0.11536287391991526	8.668299999999988	29.475052401545394
113	8024482	401.2241	1.3895312493112404	2.8197270596868194	400.4494	401.8389	7.376599999999996	8.766149999999982	0.11357699384412702	8.804599999999994	28.197270596868186
114	8200574	410.0287	1.5384451748167165	2.5395345727385177	409.2155	410.75395000000003	7.109949999999969	8.648349999999994	0.11387965198378337	8.781200000000013	25.39534572738517
115	8376198	418.8099	1.640867006692989	2.3119588348430717	417.8639	419.50475	7.3322	8.973099999999988	0.11306845164062322	8.8442	23.11958834843074
116	8553082	427.6541	1.50713399022948	2.318795646492319	426.83695	428.3441	7.1527999999999565	8.659899999999993	0.11206490799471035	8.923400000000015	23.187956464923182
117	8731550	436.57750000000004	1.780520415312238	1.5045840238038686	435.49690000000004	437.2774	7.1825000000000045	8.963000000000022	0.11497622866472353	8.697450000000003	15.04584023803869
118	8905499	445.27495000000005	1.6212404031826184	1.2239031020066875	444.4599	446.08110000000005	15.161699999999996	16.782950000000028	0.05988131523320796	16.69969999999995	12.239031020066886
119	9239493	461.97465	1.5600081800504588	1.1874139382917726	461.24285000000003	462.80285000000003					11.874139382917726
0	61498	3.0749	1.503302383844374	1.305758176280742	2.71505	4.21835	1.5447000000000006	3.0480000000000005	0.3306386285109689	3.0244500000000003	13.057581762807418
1	121987	6.09935	0.9444380598722317	4.263289259051369	5.763050000000001	6.7075000000000005	1.820149999999999	2.764549999999999	0.3643982873280496	2.74425	42.63289259051368
2	176872	8.8436	0.9373885106541872	4.5779551584433875	8.527650000000001	9.465	1.8458500000000004	2.7832500000000007	0.35921475654219864	2.783850000000001	45.77955158443389
3	232549	11.627450000000001	0.9351023684391593	4.604091134437645	11.3109	12.246	1.8617500000000007	2.796850000000001	0.358070002685525	2.79275	46.04091134437644
4	288404	14.420200000000001	0.9401157948499721	4.592820985291404	14.107750000000001	15.04785	1.871850000000002	2.812000000000001	0.35476089115935866	2.8187999999999995	45.92820985291402
5	344780	17.239	0.946980102603775	4.580306964563235	16.919700000000002	17.8667	1.8828999999999994	2.829849999999997	0.3532507903986433	2.8308500000000016	45.80306964563236
6	401397	20.069850000000002	0.9357246261739056	4.570416345309511	19.7496	20.6853	1.8945499999999988	2.830300000000001	0.35287060235011825	2.8339	45.7041634530951
7	458075	22.903750000000002	0.9403753191475263	4.553777860660269	22.57985	23.52025	1.8927999999999976	2.83315	0.35267148651031566	2.8354999999999997	45.537778606602714
8	514785	25.739250000000002	0.9217271259078116	4.553484056236115	25.413	26.33475	1.9152500000000003	2.8369500000000016	0.35271502389644305	2.8351499999999987	45.5348405623612
9	571488	28.5744	0.9268126088648511	4.546550415342686	28.249950000000002	29.176750000000002	1.9095499999999994	2.8363499999999995	0.3525968759916785	2.836100000000002	45.465504153426906
10	628210	31.410500000000003	0.9317954163182119	4.542303570648031	31.0863	32.018100000000004	1.9183499999999967	2.8501499999999993	0.3507418189470732	2.851099999999999	45.42303570648033
11	685232	34.2616	0.9281567896776658	4.523272640283409	33.93645	34.864650000000005	1.9035499999999956	2.831699999999998	0.3524291176937042	2.837449999999997	45.23272640283411
12	741981	37.09905	0.9318515680982266	4.504096845678873	36.76815	37.7	1.9162999999999997	2.848150000000004	0.35114825479317285	2.8478000000000065	45.04096845678875
13	798937	39.946850000000005	0.9222519461070188	4.493368596931575	39.616350000000004	40.5386	1.9200000000000017	2.84225	0.3517596777881353	2.8428499999999985	44.93368596931574
14	855794	42.7897	0.9240248843567447	4.4918047601055235	42.458600000000004	43.382600000000004	1.9141499999999994	2.8382000000000005	0.3525036572254439	2.8368499999999983	44.918047601055214
15	912531	45.62655	0.9195841739809548	4.483254752606143	45.29675	46.216350000000006	1.9080999999999975	2.8276499999999984	0.35331943610217986	2.830300000000001	44.83254752606147
16	969137	48.45685	0.9168415937414975	4.450375409138772	48.12445	49.0413	1.9091499999999968	2.8260000000000005	0.35366931918656047	2.8275000000000006	44.503754091387734
17	1025687	51.28435	0.9248546205984487	4.424226852730975	50.9504	51.87525	1.906800000000004	2.8316500000000033	0.35497497426431485	2.8170999999999964	44.24226852730973
18	1082029	54.10145	0.9139520573467017	4.412360293102189	53.7821	54.69605	1.9165999999999954	2.8305499999999952	0.3517287467904752	2.8430999999999997	44.12360293102191
19	1138891	56.94455	0.9152019217628636	4.471980473151284	56.6126	57.527800000000006	1.9192999999999998	2.8345000000000056	0.35278968442962727	2.83455	44.71980473151284
20	1195582	59.7791	0.910195072571584	4.453776847654574	59.447100000000006	60.3573	1.9093500000000034	2.8195499999999996	0.35424563392256136	2.822900000000004	44.537768476545715
21	1252040	62.602000000000004	0.90975755501627	4.416672030791204	62.2667	63.17645	1.915549999999996	2.825349999999993	0.3539697709815574	2.825100000000006	44.16672030791209
22	1308542	65.42710000000001	0.9091838078283938	4.399192079675771	65.09205	66.00125	1.9181000000000097	2.827300000000008	0.3535067873303184	2.828799999999987	43.99192079675772
23	1365118	68.2559	0.9166478145424161	4.388892304674435	67.9193	68.83595	1.9424000000000063	2.8590499999999963	0.35135799866483874	2.846100000000007	43.888923046744345
24	1422040	71.102	0.9243208671513828	4.380883749454185	70.77835	71.70270000000001	1.935299999999998	2.8596000000000004	0.34941211411799733	2.861949999999993	43.80883749454189
25	1479279	73.96395	0.9179371185002034	4.3567987818759875	73.63795	74.55590000000001	1.9194499999999977	2.8374000000000024	0.35203210532800455	2.8406500000000108	43.56798781875989
26	1536092	76.80460000000001	0.9095562108735904	4.338815364776316	76.47540000000001	77.38495	1.9313999999999965	2.840999999999994	0.3492290768129354	2.8634500000000003	43.38815364776319
27	1593361	79.66805000000001	0.9100712673894712	4.311491183281802	79.3164	80.22645	1.9361999999999995	2.8462999999999994	0.3548804939936485	2.817849999999993	43.11491183281805
28	1649718	82.4859	0.904540712774545	4.3065256796487645	82.16265	83.0672	1.922050000000013	2.8265500000000117	0.3533693770097872	2.829900000000009	43.06525679648766
29	1706316	85.31580000000001	0.9099322405731073	4.29239599468017	84.98925	85.89915	1.9312999999999931	2.841249999999988	0.3514629645901072	2.845249999999993	42.92395994680171
30	1763221	88.16105	0.9193081132138498	4.258645649904132	87.83045	88.74975	1.9311000000000007	2.8504000000000076	0.3505881115571369	2.8523500000000013	42.58645649904132
31	1820268	91.0134	0.9219663496180438	4.257966264998906	90.68090000000001	91.60285	1.9367000000000019	2.858699999999999	0.34872975187878225	2.8675499999999943	42.57966264998905
32	1877619	93.88095	0.909712267469964	4.25246320567944	93.53955	94.44925	1.941749999999999	2.85145	0.3494365335895867	2.8617500000000007	42.524632056794424
33	1934854	96.7427	0.9179178463749006	4.233043075906998	96.39105	97.30895000000001	1.9374499999999983	2.855400000000003	0.34956479183416544	2.8607000000000085	42.33043075906998
34	1992068	99.60340000000001	0.8912798480779166	4.226658883908982	99.24640000000001	100.13770000000001	1.9266999999999967	2.817949999999996	0.3571364797057197	2.800049999999999	42.26658883908985
35	2048069	102.40345	0.9049853986719391	4.202614200709505	102.0644	102.96935	1.9273500000000041	2.8323500000000053	0.35096339451795183	2.8492999999999995	42.026142007095025
36	2105055	105.25275	0.8998174820617074	4.190551943796443	104.89670000000001	105.79655000000001	1.9174999999999898	2.817299999999989	0.35705359374442025	2.800700000000006	41.90551943796445
37	2161069	108.05345000000001	0.9030906803204911	4.176160858755182	107.71405	108.61715000000001	1.9224999999999994	2.8256000000000085	0.35166071773952534	2.8436499999999967	41.761608587551805
38	2217942	110.89710000000001	0.9071939994099085	4.206232348196089	110.53965000000001	111.44685000000001	1.9144999999999897	2.8216999999999928	0.3539509777895765	2.825249999999997	42.062323481960874
39	2274447	113.72235	0.916496036781976	4.181479674000414	113.3613	114.2778	1.914900000000003	2.831400000000002	0.3535067873303166	2.828800000000001	41.81479674000417
40	2331023	116.55115	0.9016510771881556	4.145579314524376	116.1927	117.09435	1.9261999999999944	2.827849999999998	0.35282702655023407	2.8342499999999973	41.45579314524379
41	2387708	119.3854	0.9127977606379893	4.116715274482949	119.0206	119.9334	1.9333500000000043	2.8461500000000086	0.3523608174770955	2.838000000000008	41.167152744829494
42	2444468	122.22340000000001	0.9144150727236877	4.096405295236799	121.86675000000001	122.78115000000001	1.9317499999999939	2.846199999999996	0.3506004031904639	2.852249999999998	40.96405295236799
43	2501513	125.07565000000001	0.9232763668577187	4.096514328804986	124.7129	125.6362	1.915450000000007	2.838700000000003	0.3508587267336808	2.8501499999999993	40.965143288049866
44	2558516	127.92580000000001	0.9238276632291498	4.058384252401019	127.55165000000001	128.4755	1.9292000000000087	2.853049999999996	0.34998687549216984	2.8572499999999934	40.58384252401018
45	2615661	130.78305	0.919446458018804	4.048262008100231	130.40465	131.32410000000002	1.9379000000000133	2.8573000000000093	0.34972983370346333	2.8593500000000063	40.482620081002324
46	2672848	133.6424	0.9222653547124007	4.047248724934505	133.262	134.18425000000002	1.9294500000000028	2.851699999999994	0.35063113604488033	2.852000000000004	40.47248724934509
47	2729888	136.4944	0.9297432999550366	4.021432538759804	136.11365	137.04340000000002	1.9323500000000138	2.8620500000000106	0.34925956971220934	2.863200000000006	40.214325387598024
48	2787152	139.35760000000002	0.9333954885370565	4.011379044586953	138.97570000000002	139.9091	1.9331999999999994	2.866599999999977	0.3481166887140597	2.872599999999977	40.11379044586952
49	2844604	142.2302	0.9237185479255859	3.9884288120875553	141.84235	142.76605	1.92410000000001	2.8478500000000224	0.35044681969511166	2.853499999999997	39.884288120875546
50	2901674	145.0837	0.9237822451260174	3.9663334536156825	144.6902	145.61395000000002	1.9148500000000013	2.8386500000000012	0.35174111853675477	2.8430000000000177	39.66333453615684
51	2958534	147.9267	0.9280366569673411	3.936162037980459	147.52885	148.45685	1.926649999999995	2.85469999999998	0.34893052793189094	2.865899999999982	39.361620379804606
52	3015852	150.7926	0.9135786434296984	3.925279056805273	150.38355	151.29715000000002	1.927800000000019	2.8414000000000215	0.3517163759144596	2.8432000000000244	39.25279056805277
53	3072716	153.63580000000002	0.9293743103228743	3.909223226389088	153.22490000000002	154.1543	1.922399999999982	2.8517499999999814	0.34988278926559857	2.858099999999979	39.09223226389089
54	3129878	156.4939	0.9394439085445367	3.8941443414942256	156.07665	157.0161	1.9117999999999995	2.851249999999993	0.3507479700461215	2.851050000000015	38.9414434149423
55	3186899	159.34495	0.9396020405872958	3.855127775482309	158.9279	159.8675	1.9074500000000114	2.8470500000000243	0.3506741710939273	2.8516500000000065	38.551277754823076
56	3243932	162.19660000000002	0.937160317609273	3.841709491578186	161.77495000000002	162.71210000000002	1.9177499999999839	2.8548999999999864	0.3509202884564775	2.849649999999997	38.417094915781895
57	3300925	165.04625000000001	0.9376910502117127	3.8524021998634197	164.62990000000002	165.5676	1.9080999999999904	2.845799999999997	0.350846416980968	2.8502499999999884	38.524021998634225
58	3357930	167.8965	0.9302768321072218	3.8808137309449364	167.47570000000002	168.40595000000002	1.9124499999999784	2.8427499999999952	0.3512407579775562	2.847049999999996	38.80813730944935
59	3414871	170.74355	0.9537401577596553	3.854248439664808	170.31845	171.2722	1.9037999999999897	2.8575500000000034	0.34772932749148083	2.875799999999998	38.5424843966481
60	3472387	173.61935	0.951573517593043	3.7909674780672518	173.17600000000002	174.12755	1.9160499999999843	2.8676499999999976	0.3487844860660571	2.867100000000022	37.9096747806725
61	3529729	176.48645000000002	0.9528227388829459	3.783961979315656	176.0436	176.99645	1.9186999999999728	2.8714999999999975	0.34805004959713437	2.8731499999999808	37.83961979315659
62	3587192	179.3596	0.950205338375317	3.7878397205483623	178.9151	179.86530000000002	1.914699999999982	2.8649000000000058	0.3473609253695052	2.87885	37.878397205483665
63	3644769	182.23845	0.96920474564014	3.739199233549094	181.78	182.7492	1.9145000000000039	2.8837000000000046	0.34603872173296246	2.8898499999999956	37.39199233549097
64	3702566	185.1283	0.9655941655791598	3.7288921879352586	184.6637	185.6293	1.9157500000000027	2.88130000000001	0.34507746989198823	2.8979000000000212	37.28892187935262
65	3760524	188.02620000000002	0.9745050385857467	3.7013361521462684	187.54505	188.51955	1.9053499999999985	2.8798500000000047	0.3460327346967043	2.889899999999983	37.013361521462706
66	3818322	190.9161	0.9667058374806308	3.684230748580859	190.42485000000002	191.3916	1.9020000000000152	2.86869999999999	0.34811668871405627	2.8726000000000056	36.84230748580858
67	3875774	193.7887	0.9887774663779653	3.639167662768635	193.2936	194.28235	1.8810000000000002	2.869799999999998	0.34457806416043674	2.90209999999999	36.39167662768635
68	3933816	196.6908	1.0238737077413826	3.59459747375913	196.16335	197.18725	1.8807499999999777	2.904599999999988	0.3430119882689879	2.915350000000018	35.945974737591314
69	3992123	199.60615	1.0364760473174044	3.570510081501972	199.06795	200.10445	1.9018000000000086	2.9382500000000107	0.33946635888383564	2.945799999999991	35.70510081501976
70	4051039	202.55195	1.0339983600678155	3.5598827887863465	202.0062	203.0402	1.8646000000000242	2.898600000000016	0.3427298432010953	2.9177500000000123	35.5988278878635
71	4109394	205.46970000000002	1.0490345966595924	3.527019227694474	204.90480000000002	205.95385000000002	1.872399999999999	2.921399999999977	0.3406168571282607	2.935849999999988	35.27019227694474
72	4168111	208.40555	1.067498151054629	3.4972494387326307	207.8262	208.89370000000002	1.8617500000000007	2.9292000000000087	0.34015919450302845	2.939799999999991	34.97249438732632
73	4226907	211.34535	1.060831717325747	3.4831710894442196	210.7554	211.81625	1.8575500000000034	2.9183500000000038	0.3403212632725291	2.9384000000000015	34.83171089444221
74	4285675	214.28375	1.0758539484458045	3.470696437390309	213.6738	214.74965	1.8674000000000035	2.9432999999999936	0.3382206213112785	2.956650000000025	34.70696437390309
75	4344808	217.24040000000002	1.0868775685504546	3.4582737012211915	216.61710000000002	217.70395000000002	1.8596499999999878	2.946550000000002	0.3367627001633305	2.969449999999995	34.582737012211915
76	4404197	220.20985000000002	1.1031812311906368	3.403664311065153	219.5636	220.66680000000002	1.8384499999999946	2.94165000000001	0.3379006234266498	2.959450000000004	34.036643110651546
77	4463386	223.16930000000002	1.13263417743342	3.346306238373156	222.5053	223.63795000000002	1.8329999999999984	2.9656499999999824	0.3349971525242048	2.9850999999999885	33.46306238373157
78	4523088	226.1544	1.1575824416654186	3.332002332194051	225.47095000000002	226.62855000000002	1.8352000000000146	2.992800000000017	0.3316584581198276	3.0151500000000055	33.32002332194051
79	4583391	229.16955000000002	1.145672878479492	3.315260679805071	228.46370000000002	229.60940000000002	1.829650000000015	2.9753000000000043	0.3343475208131352	2.990899999999982	33.152606798050705
80	4643209	232.16045	1.177589176009549	3.290746819316187	231.43900000000002	232.6166	1.8384000000000071	3.015999999999991	0.3309340613882656	3.0217500000000257	32.90746819316189
81	4703644	235.18220000000002	1.186500558177894	3.283924814530369	234.45505	235.64155000000002	1.827050000000014	3.0135500000000093	0.328461159467893	3.0444999999999993	32.839248145303706
82	4764534	238.22670000000002	1.2048296016005333	3.2318984104719704	237.4686	238.67340000000002	1.820699999999988	3.0255499999999813	0.325266718709342	3.074399999999997	32.318984104719725
83	4826022	241.30110000000002	1.2517587696283126	3.1523235991409244	240.4941	241.7459	1.820149999999984	3.0718999999999994	0.3253990205489483	3.0731499999999983	31.523235991409265
84	4887485	244.37425000000002	1.2381750149270054	3.1599927320150556	243.56605000000002	244.8042	1.8275500000000022	3.0657500000000084	0.32435939020434656	3.0829999999999984	31.599927320150574
85	4949145	247.45725000000002	1.2746896478138399	3.0945540327090875	246.63175	247.90645	1.8246000000000038	3.0992999999999995	0.32081615630163074	3.117050000000006	30.945540327090868
86	5011486	250.57430000000002	1.2802893364990597	3.088644498692684	249.7311	251.01135000000002	1.8131999999999948	3.093500000000006	0.32003584401452934	3.124650000000003	30.886444986926833
87	5073979	253.69895000000002	1.2946455375291874	3.0385398928724427	252.82455000000002	254.1192	1.8052000000000135	3.0998500000000035	0.318577868395486	3.138949999999966	30.38539892872443
88	5136758	256.8379	1.3293981065780855	2.995828412116893	255.92440000000002	257.2538	1.810699999999997	3.1400999999999897	0.31530821377896523	3.1715000000000373	29.958284121168948
89	5200188	260.0094	1.3692099972001743	2.924873178596549	259.0645	260.43375000000003	1.794300000000021	3.163499999999999	0.31301843678592556	3.1947000000000116	29.248731785965482
90	5264082	263.20410000000004	1.3971063280066476	2.8895985693993502	262.228	263.62510000000003	1.8118000000000052	3.2089000000000283	0.3081426700562362	3.245249999999998	28.895985693993506
91	5328987	266.44935000000004	1.4203273657875601	2.8732826476091766	265.43690000000004	266.85725	1.8033999999999537	3.223699999999951	0.30699801986277436	3.2573499999999735	28.73282647609177
92	5394134	269.7067	1.454136342898477	2.8316814745710417	268.66065000000003	270.1148	1.8063000000000216	3.2604500000000485	0.3077585941587414	3.249300000000005	28.316814745710424
93	5459120	272.956	1.4617073702668772	2.8210155003996142	271.9211	273.38280000000003	1.7708999999999833	3.2326499999999783	0.29736239555146143	3.3628999999999674	28.210155003996164
94	5526378	276.3189	1.5791974865142722	2.6112850673604733	275.15375	276.73295	1.7658999999999878	3.345100000000002	0.29122679286494085	3.4337500000000323	26.112850673604726
95	5595053	279.75265	1.6500000924277585	2.5962104940788606	278.4988	280.1488	1.756650000000036	3.4066500000000133	0.27351923524021876	3.6560499999999934	25.96210494078862
96	5668174	283.4087	1.8782385914482178	2.4340229775586835	281.90545000000003	283.7837	1.7470500000000015	3.6252999999999815	0.256268979921325	3.902150000000006	24.340229775586828
97	5746217	287.31085	2.2064198811822107	2.237356313514738	285.5308	287.73720000000003	5.495200000000011	7.701650000000029	0.1568996626657258	6.373499999999979	22.3735631351474
98	5873687	293.68435	1.032888121807808	4.095121406188994	293.23240000000004	294.2653	1.8088499999999499	2.841699999999946	0.26557603441865407	3.7653999999999996	40.951214061889985
99	5948995	297.44975	1.858035731011536	2.0669899748814515	296.07415000000003	297.93215000000004	5.0563999999999965	6.914450000000045	0.1670773986049035	5.985250000000008	20.669899748814537
100	6068700	303.435	1.0335031415262725	3.944992284664373	302.98855000000003	304.02205000000004	5.100549999999998	6.134050000000002	0.1563244983937657	6.396950000000004	39.44992284664373
101	6196639	309.83195	1.2752955597885884	3.6824526788752507	309.12260000000003	310.3979	5.183850000000007	6.4591499999999655	0.1565410685493337	6.388100000000009	36.82452678875249
102	6324401	316.22005	1.1922288948931732	3.566149436114557	315.58175	316.774	5.3134000000000015	6.505600000000015	0.15307020564982063	6.532950000000028	35.6614943611456
103	6455060	322.75300000000004	1.2014749825460838	3.482179497514128	322.0874	323.28885	5.419249999999977	6.620749999999987	0.14892698110116626	6.714699999999993	34.8217949751413
104	6589354	329.46770000000004	1.3012310830155853	3.3523893554067037	328.70815	330.0094	5.374599999999987	6.675850000000025	0.1452643811737371	6.883999999999957	33.52389355406706
105	6727034	336.3517	1.4963467094584835	3.1136996865655817	335.38395	336.88030000000003	7.567099999999982	9.063449999999989	0.11586948461253233	8.630400000000009	31.136996865655806
106	6899642	344.9821	1.126466065566987	3.713136794266852	344.4474	345.57390000000004	7.800049999999999	8.926499999999976	0.11167319954884024	8.954700000000003	37.131367942668504
107	7078736	353.9368	1.1766278120156377	3.558459874469996	353.37395000000004	354.55055000000004	7.5695499999999925	8.746200000000044	0.10970445619501037	9.115400000000022	35.5845987447
108	7261044	363.0522	1.5113135730928742	3.234650026142507	362.12010000000004	363.63145000000003	9.668949999999995	11.180250000000001	0.09150009836260585	10.928949999999986	32.34650026142508
109	7479623	373.98115	1.2974471150979865	3.357689291242316	373.30035000000004	374.5978	7.389549999999986	8.686999999999955	0.11319195657956573	8.834549999999979	33.57689291242318
110	7656314	382.8157	1.4660112901264801	3.0319550757512808	381.98740000000004	383.45340000000004	10.086400000000026	11.552400000000034	0.0879507475813544	11.370000000000005	30.319550757512825
111	7883714	394.1857	1.3249892895041966	3.1647893200939414	393.53975	394.86475	9.79480000000001	11.119799999999998	0.08908805017438982	11.224850000000004	31.64789320093943
112	8108211	405.41055	1.4269838791427203	2.797113236320719	404.65955	406.08655000000005	9.278950000000009	10.705899999999986	0.09401323706377863	10.636799999999994	27.97113236320721
113	8320947	416.04735	1.398833981785318	2.741066578106004	415.36545	416.76430000000005	11.368499999999983	12.767350000000022	0.07644412507787735	13.081450000000018	27.41066578106004
114	8582576	429.1288	1.709523241236806	2.092945831915177	428.13280000000003	429.84235	9.396450000000016	11.105950000000007	0.09112073953592216	10.97444999999999	20.92945831915179
115	8802065	440.10325	1.5697142560495065	2.0306035496574175	439.23875000000004	440.80850000000004	18.701100000000054	20.27080000000001	0.04956924327593208	20.17380000000003	20.30603549657419
116	9205541	460.27705000000003	1.5613175248228945	1.6349626961875483	459.50960000000003	461.0709	9.39160000000004	10.952949999999987	0.09137426900584782	10.944000000000017	16.34962696187548
117	9424421	471.22105000000005	1.4999562854823658	1.3660483553230183	470.46255	471.96250000000003	74.94824999999997	76.44819999999999	0.013131924628005413	76.15029999999996	13.66048355323018
118	10947427	547.37135	1.1703339529562742	1.011680252988878	546.9107	548.08105	36.14895000000001	37.31925000000001	0.026762225653734213	37.366100000000074	10.116802529888774
119	11694749	584.7374500000001	1.0768108632100746	1.033456982532341	584.22995	585.3068000000001					10.334569825323406
0	61400	3.0700000000000003	1.4441193232725382	1.295787538221287	2.67415	4.118250000000001	1.5927999999999995	3.03695	0.3358973497699103	2.9771	12.957875382212878
1	120942	6.0471	0.9309695249529519	4.507404490938804	5.71105	6.642	1.8714000000000004	2.8023500000000006	0.3599582448435981	2.7781000000000002	45.074044909388064
2	176504	8.8252	0.9421699500453804	4.789214790583699	8.5134	9.4556	1.9160500000000003	2.8582	0.3515741733612248	2.8443500000000004	47.892147905836985
3	233391	11.669550000000001	0.9392637599598064	4.816527888397026	11.37165	12.3109	1.93595	2.8752499999999994	0.34744540764032456	2.8781499999999998	48.16527888397026
4	290954	14.5477	0.9357395232495358	4.815119662078672	14.2469	15.1826	1.9512999999999998	2.8870500000000003	0.34618247278140307	2.88865	48.15119662078672
5	348727	17.43635	0.9494267605273082	4.794563379619376	17.133950000000002	18.08335	1.9527999999999999	2.9022499999999987	0.34474437204812625	2.9007000000000005	47.9456337961938
6	406741	20.33705	0.9495798472642492	4.791292870887673	20.0362	20.98575	1.952300000000001	2.9019000000000013	0.3445127728110518	2.9026500000000013	47.91292870887671
7	464794	23.239700000000003	0.9355666122007824	4.772556505766204	22.938100000000002	23.87365	1.9710999999999999	2.906649999999999	0.34401499905395894	2.9068499999999986	47.72556505766205
8	522931	26.14655	0.9371904629031197	4.7574994134732975	25.8447	26.7819	1.963049999999999	2.9002000000000017	0.3446493193175945	2.9014999999999986	47.574994134733004
9	580961	29.04805	0.9373571920004674	4.740732543192479	28.7449	29.68225	1.9638500000000008	2.9011999999999993	0.34445937101718827	2.903100000000002	47.40732543192482
10	639023	31.951150000000002	0.9286418935769122	4.726290416431901	31.646150000000002	32.5748	1.987400000000001	2.916050000000002	0.34347146610795326	2.9114499999999985	47.26290416431903
11	697252	34.8626	0.9305725526267139	4.7325123229894	34.56215	35.49275	1.9828499999999991	2.9133999999999958	0.34265350877193	2.9183999999999983	47.32512322989402
12	755620	37.781	0.9248785422863904	4.708049293597533	37.47555	38.40045	1.9827999999999975	2.907650000000004	0.3439913314184476	2.9070500000000052	47.08049293597534
13	813761	40.688050000000004	0.9204471946238191	4.696105692671111	40.3832	41.303650000000005	1.9829499999999953	2.9033999999999978	0.3439735828288392	2.907199999999996	46.96105692671112
14	871905	43.59525	0.924764503608091	4.679095606096396	43.28665	44.211400000000005	1.9835999999999956	2.9084000000000003	0.34387304207286634	2.908050000000003	46.79095606096394
15	930066	46.5033	0.9266784008122224	4.658392703486733	46.195	47.121700000000004	1.9823499999999967	2.908999999999999	0.34371938749205194	2.9093499999999963	46.583927034867344
16	988253	49.41265	0.9070832571255626	4.651629934901173	49.10405	50.01115	2.001250000000006	2.9083500000000058	0.34328870580157866	2.913000000000004	46.51629934901172
17	1046513	52.32565	0.9122047997964081	4.651292079575057	52.0124	52.924600000000005	1.9969999999999999	2.9091999999999985	0.34345377112240694	2.9116	46.512920795750574
18	1104745	55.23725	0.9085829309293768	4.62376905346985	54.921600000000005	55.830200000000005	1.9921999999999969	2.9007999999999967	0.34445937101718827	2.903100000000002	46.237690534698494
19	1162807	58.140350000000005	0.9171210407158011	4.602926057933338	57.8224	58.7395	1.9989000000000061	2.9160500000000056	0.3439380911435943	2.907499999999999	46.02926057933339
20	1220957	61.047850000000004	0.9097241645070259	4.595306401911202	60.738400000000006	61.64815	2.0028000000000006	2.9124999999999943	0.3433299572554204	2.9126499999999993	45.953064019112055
21	1279210	63.9605	0.9124536303866888	4.5848189436532465	63.6509	64.56335	1.9993500000000068	2.9118000000000066	0.3418978751047063	2.9248499999999993	45.8481894365325
22	1337707	66.88535	0.9147166547342087	4.560777342947631	66.5627	67.47745	2.0049999999999955	2.9196999999999917	0.34369576051279455	2.909549999999996	45.60777342947629
23	1395898	69.7949	0.9076970719181933	4.558021995153759	69.4824	70.3901	1.9963999999999942	2.9040999999999997	0.3436780424098703	2.909700000000001	45.580219951537615
24	1454092	72.7046	0.9093040901283734	4.532636241955771	72.38655	73.29585	1.9972500000000082	2.9066000000000116	0.3438848673464125	2.9079499999999996	45.32636241955772
25	1512251	75.61255	0.9119323055508664	4.516856188363036	75.29310000000001	76.20505	1.9966000000000008	2.9084999999999894	0.3442814845417611	2.904600000000002	45.168561883630375
26	1570343	78.51715	0.9058263165635873	4.509543981105949	78.20165	79.10745	1.9981500000000096	2.9040000000000106	0.3424950766332725	2.9197500000000076	45.095439811059485
27	1628738	81.43690000000001	0.9021828990928596	4.498257769325292	81.10565	82.0078	1.9853999999999985	2.887599999999992	0.34611058233105596	2.88924999999999	44.98257769325294
28	1686523	84.32615	0.8963929704049952	4.474402561304089	83.99325	84.8896	1.9895500000000084	2.8859500000000082	0.34661444342385667	2.8850500000000068	44.74402561304089
29	1744224	87.2112	0.8971334598768154	4.454576831155322	86.87915000000001	87.7763	1.9922499999999985	2.889349999999993	0.34618846500034656	2.8885999999999967	44.54576831155323
30	1801996	90.0998	0.8965939119141549	4.46043346111594	89.7685	90.66510000000001	1.9906000000000006	2.887200000000007	0.34618846500034656	2.8885999999999967	44.604334611159416
31	1859768	92.9884	0.8985621011415148	4.476532512119057	92.65575	93.5543	1.9882499999999936	2.886799999999994	0.34641632313714565	2.8867000000000047	44.765325121190585
32	1917502	95.8751	0.8902740352916648	4.477531371659481	95.5425	96.4328	1.9764499999999998	2.8666999999999945	0.34947316919743426	2.861450000000005	44.775313716594816
33	1974731	98.73655000000001	0.8810813730416355	4.438711454674518	98.4092	99.2903	1.9837500000000006	2.864850000000004	0.3491376300537676	2.8641999999999967	44.3871145467452
34	2032015	101.60075	0.8888063555464731	4.423632316325914	101.27405	102.16285	2.007649999999998	2.8964500000000015	0.3449465332873404	2.899000000000001	44.23632316325913
35	2089995	104.49975	0.8969428837458953	4.405263570268453	104.1705	105.06745000000001	2.0026500000000027	2.8996000000000066	0.3432297923459757	2.913499999999999	44.052635702684526
36	2148265	107.41325	0.8996899632620625	4.383259766748672	107.07010000000001	107.9698	2.011099999999999	2.9107999999999947	0.34554250172771184	2.8940000000000055	43.83259766748675
37	2206145	110.30725000000001	0.8888474625391886	4.372972556274732	109.98095	110.86980000000001	2.002449999999996	2.891300000000001	0.3452919443389398	2.89609999999999	43.72972556274734
38	2264067	113.20335	0.8948637407380622	4.346434694787185	112.8722	113.76705000000001	1.99969999999999	2.8945499999999953	0.345554442102353	2.893900000000002	43.464346947871846
39	2321945	116.09725	0.9016986508297502	4.333511039258255	115.7668	116.66850000000001	2.0114499999999964	2.9131500000000017	0.34138431339080016	2.929249999999996	43.335110392582564
40	2380530	119.0265	0.8875674343040912	4.3180107862068695	118.6799	119.56750000000001	2.0141500000000008	2.9017000000000053	0.3443822643133876	2.9037500000000023	43.180107862068695
41	2438605	121.93025	0.8831998216353357	4.309665880284236	121.58165000000001	122.46485000000001	2.0048499999999905	2.8880499999999927	0.3460327346967009	2.8899000000000115	43.0966588028424
42	2496403	124.82015000000001	0.8902290500192438	4.287094856605698	124.46965	125.35990000000001	2.0065000000000026	2.8967500000000115	0.3442696319757645	2.904699999999991	42.87094856605696
43	2554497	127.72485	0.8916218443013263	4.2617462316423556	127.36640000000001	128.25805	2.0212999999999965	2.9128999999999934	0.34348326377797256	2.9113499999999988	42.6174623164236
44	2612724	130.6362	0.9010266354468651	4.258894862409576	130.27935	131.18035	2.0254500000000064	2.9265000000000043	0.3416992704720585	2.9265499999999918	42.58894862409579
45	2671255	133.56275	0.8981121538110077	4.2257429065107175	133.2058	134.1039	2.014099999999985	2.9121999999999844	0.34298257648511316	2.915600000000012	42.2574290651072
46	2729567	136.47835	0.8882026326357854	4.217840319043525	136.118	137.0062	2.0024999999999977	2.8907000000000096	0.34496438242751315	2.89885000000001	42.17840319043523
47	2787544	139.37720000000002	0.9006505560989725	4.17797559676265	139.00875000000002	139.9094	2.002849999999995	2.903500000000008	0.3446136880556919	2.90179999999998	41.77975596762649
48	2845580	142.279	0.9027332688416122	4.171552977925174	141.91225	142.81495	2.005750000000006	2.9085000000000036	0.34348326377797256	2.9113499999999988	41.71552977925178
49	2903807	145.19035	0.8849324201711687	4.154568030735902	144.82070000000002	145.70565000000002	2.011400000000009	2.8962999999999965	0.3451310635213698	2.8974500000000205	41.545680307359056
50	2961756	148.08780000000002	0.8922922238729661	4.126416661153527	147.717	148.60930000000002	2.007550000000009	2.899799999999999	0.34367213678151015	2.9097500000000025	41.26416661153529
51	3019951	150.99755000000002	0.9035981422024081	4.1203672844916355	150.6168	151.5204	2.0099500000000035	2.9135499999999865	0.34267699266671414	2.9181999999999846	41.20367284491633
52	3078315	153.91575	0.890984888486797	4.090618439941075	153.53035	154.42135000000002	2.017600000000016	2.9085500000000195	0.343837571131396	2.908350000000013	40.90618439941079
53	3136482	156.82410000000002	0.9005287760141539	4.082665152375881	156.43890000000002	157.33945	2.015899999999988	2.9163999999999817	0.34231921266581244	2.9212499999999864	40.82665152375881
54	3194907	159.74535	0.8975326037424152	4.0732118728732445	159.35535000000002	160.25285	2.01430000000002	2.9118500000000154	0.3428062116485545	2.917100000000005	40.73211872873246
55	3253249	162.66245	0.9042751271497459	4.029366894568554	162.26715000000002	163.17145000000002	2.0117500000000064	2.915999999999997	0.3423192126658091	2.921250000000015	40.293668945685525
56	3311674	165.58370000000002	0.9170182481901488	4.020907600785833	165.18315	166.10015	2.0039500000000032	2.920950000000005	0.3422840615426747	2.9215499999999963	40.209076007858314
57	3370105	168.50525000000002	0.902138581770938	3.99403569252695	168.10415	169.00625	1.9929500000000075	2.895099999999985	0.3441926101846595	2.9053499999999985	39.94035692526952
58	3428212	171.41060000000002	0.9130018176460872	3.963533741028442	170.9992	171.9122	2.0039500000000032	2.916950000000014	0.3431473474710048	2.914199999999994	39.635337410284464
59	3486496	174.3248	0.9054612778486917	3.9606352712884814	173.9162	174.82165	1.991199999999992	2.896649999999994	0.3450953325856265	2.897750000000002	39.60635271288484
60	3544451	177.22255	0.9049537405601238	3.935961394302396	176.81285	177.7178	1.9986000000000104	2.9035499999999956	0.34434075961571575	2.9040999999999997	39.35961394302394
61	3602533	180.12665	0.9023895703956485	3.932876352982312	179.71640000000002	180.61875	1.995900000000006	2.898300000000006	0.3452621402800095	2.896349999999984	39.32876352982313
62	3660460	183.023	0.9067009527080926	3.9311521589511926	182.61465	183.52135	1.9953999999999894	2.90209999999999	0.3441511511855978	2.9057000000000244	39.311521589511955
63	3718574	185.92870000000002	0.9047013337977231	3.947037139090206	185.51680000000002	186.4215	2.011349999999993	2.9160500000000127	0.3427944604415216	2.91719999999998	39.470371390902095
64	3776918	188.8459	0.9163176038781647	3.925221948254368	188.43285	189.34915	2.0006500000000074	2.9170000000000016	0.34204990508115063	2.923550000000006	39.25221948254372
65	3835389	191.76945	0.9188458400291158	3.896456225760353	191.34985	192.2687	2.0066500000000076	2.9254999999999995	0.33974892554402186	2.9433500000000095	38.964562257603575
66	3894256	194.71280000000002	0.935700486374856	3.879982974667449	194.27535	195.21105	1.9980500000000063	2.9337500000000034	0.33942603058228665	2.9461499999999887	38.79982974667447
67	3953179	197.65895	0.9329394967522007	3.8207216772756	197.2091	198.142	1.9939500000000123	2.926899999999989	0.3402691528999436	2.938850000000002	38.20721677275602
68	4011956	200.5978	0.9400392177143367	3.80381928251132	200.136	201.07605	2.0023499999999785	2.942399999999992	0.340605255539094	2.935949999999991	38.03819282511323
69	4070675	203.53375	0.9395137645080686	3.8020545236861167	203.07835	204.0179	2.0234000000000094	2.962900000000019	0.3361118580263511	2.975200000000001	38.02054523686117
70	4130179	206.50895	0.9329284918303137	3.7777774460418954	206.0413	206.9742	2.008850000000024	2.9418000000000006	0.33795201081446397	2.959000000000003	37.77777446041897
71	4189359	209.46795	0.9686572144603823	3.7342527216634736	208.9831	209.95175	1.9833500000000015	2.9520499999999856	0.3373193233374371	2.9645500000000027	37.34252721663473
72	4248650	212.4325	0.9681939732779283	3.707942268096822	211.9351	212.9033	2.0159000000000162	2.984100000000012	0.33553106178804326	2.9803500000000156	37.079422680968214
73	4308257	215.41285000000002	0.9702721108882688	3.693389766693379	214.91925	215.8895	2.0035000000000025	2.973799999999983	0.3342245989304824	2.9919999999999902	36.93389766693379
74	4368097	218.40485	0.9845903469429818	3.6590038583609257	217.893	218.8776	1.9833500000000015	2.9679000000000144	0.3345376689415216	2.989200000000011	36.590038583609264
75	4427881	221.39405000000002	1.0012696381116286	3.6176949124071527	220.86095	221.8622	1.9960499999999968	2.997349999999983	0.3316529583443892	3.015199999999993	36.17694912407153
76	4488185	224.40925000000001	1.0119574769182131	3.613971577320129	223.85825	224.8702	1.9851500000000044	2.9971000000000174	0.33037100664045904	3.0268999999999835	36.1397157732013
77	4548723	227.43615	1.0197977106055245	3.554661083586712	226.8554	227.87515000000002	1.9604999999999961	2.9802999999999997	0.3343866512848792	2.9905500000000136	35.546610835867114
78	4608534	230.4267	1.0376814313020557	3.525283257860089	229.83565000000002	230.87335000000002	1.9478000000000009	2.985500000000002	0.33076986686512966	3.0232499999999902	35.25283257860089
79	4668999	233.44995	1.0690191470859574	3.4912828837176733	232.8212	233.89020000000002	1.9399500000000103	3.0089499999999987	0.333005877553739	3.0029499999999985	34.91282883717673
80	4729058	236.4529	1.0782479567666539	3.463424684845787	235.83015	236.9084	1.92734999999999	3.005599999999987	0.3283694813404028	3.0453500000000133	34.634246848457884
81	4789965	239.49825	1.0985108875527048	3.426206449137787	238.83575000000002	239.93425000000002	1.9396999999999878	3.038250000000005	0.3293373732051128	3.036399999999986	34.26206449137788
82	4850693	242.53465	1.096488474690402	3.4367855796570588	241.87395	242.97045	1.9223499999999945	3.018799999999999	0.328110901484701	3.0477500000000077	34.36785579657058
83	4911648	245.5824	1.1264885930038988	3.385308696813045	244.89280000000002	246.01930000000002	1.919700000000006	3.046199999999999	0.32614722285639675	3.066100000000006	33.853086968130455
84	4972970	248.6485	1.1390982828293927	3.334682700631401	247.93900000000002	249.0781	1.9107500000000073	3.0498500000000206	0.3236455434008677	3.0897999999999968	33.346827006314
85	5034766	251.7383	1.1571134396399372	3.307488598523239	250.98885	252.14595	1.9052000000000078	3.062349999999981	0.3241543623073316	3.084949999999992	33.074885985232385
86	5096465	254.82325	1.1919107708857395	3.263520251891215	254.05120000000002	255.2431	1.8961500000000058	3.088099999999997	0.321089134343692	3.1144000000000176	32.635202518912166
87	5158753	257.93765	1.2025926575894934	3.2214262412736083	257.1393	258.34185	1.8969000000000165	3.0995000000000346	0.3227003565838971	3.0988499999999704	32.214262412736076
88	5220730	261.0365	1.2162926449087914	3.18205356577284	260.2388	261.4551	1.8804999999999836	3.0967999999999734	0.3175460044773966	3.14915000000002	31.82053565772841
89	5283713	264.18565	1.2468771997780075	3.1140266632222016	263.3356	264.58245	1.851350000000025	3.0982500000000073	0.315656565656565	3.1680000000000064	31.14026663222201
90	5347073	267.35365	1.3099435972201638	2.9851999867482206	266.43385	267.74375000000003	1.8687499999999773	3.178699999999992	0.3125146491241807	3.1998499999999694	29.8519998674822
91	5411070	270.5535	1.3291140486068094	2.9821452360946523	269.6125	270.94165000000004	1.8476500000000442	3.176750000000027	0.3047479734259749	3.281400000000019	29.82145236094652
92	5476698	273.8349	1.4191937171330675	2.8036534813573404	272.78925000000004	274.20845	1.8508999999999673	3.2700999999999567	0.30052592036063236	3.327499999999986	28.036534813573418
93	5543248	277.1624	1.4816789052202832	2.814250458766498	276.05935	277.54105000000004	1.8654000000000224	3.3470500000000243	0.2963577630916037	3.374300000000005	28.142504587664995
94	5610734	280.5367	1.47977181660207	2.750772591307019	279.40645	280.88620000000003	1.8403999999999883	3.3202	0.2913880268659763	3.431849999999997	27.50772591307019
95	5679371	283.96855	1.5941603433108888	2.5666529321644695	282.7266	284.32075000000003	1.8718999999999824	3.4660499999999956	0.2889922839060182	3.460300000000018	25.66652932164471
96	5748577	287.42885	1.5930110308099539	2.702168570323039	286.1927	287.7857	1.8380999999999972	3.4311500000000024	0.2852171928923873	3.506100000000003	27.021685703230382
97	5818699	290.93495	1.691972578859562	2.349075105343182	289.6238	291.3158	1.8128999999999564	3.5048499999999763	0.2801355856234408	3.5697000000000116	23.490751053431843
98	5890093	294.50465	1.7134924175363035	2.4288902197874656	293.12865	294.84215	1.7837999999999852	3.4972999999999956	0.27390131335680007	3.650949999999966	24.288902197874656
99	5963112	298.1556	2.0168163814749103	1.8006771427670074	296.62600000000003	298.6428	1.7977000000000203	3.814550000000054	0.24528741552914413	4.076850000000036	18.006771427670095
100	6044649	302.23245000000003	2.119746851083357	2.7061199004630616	300.44050000000004	302.56025	5.367050000000006	7.48679999999996	0.16406621712523167	6.095100000000003	27.06119900463061
101	6166551	308.32755000000003	0.968229693420278	4.127663543426472	307.9273	308.89555	1.9252500000000055	2.89345000000003	0.2695381463861697	3.710049999999967	41.27663543426474
102	6240752	312.0376	1.7223805799664464	1.994279348266474	310.82075000000003	312.54315	5.091799999999978	6.814149999999984	0.16569047362621903	6.035349999999994	19.94279348266476
103	6361459	318.07295	1.000308113512164	4.036637756065318	317.63495	318.63525000000004	5.14345000000003	6.143750000000011	0.15771005007294056	6.340750000000013	40.36637756065321
104	6488274	324.4137	1.1605225626385305	3.7626920163315702	323.77865	324.9392	5.26094999999998	6.421449999999993	0.1555972210336323	6.426850000000002	37.626920163315745
105	6616811	330.84055	1.1948813188164495	3.7198837712226265	330.20015	331.39505	5.374499999999955	6.569399999999973	0.14205756172401054	7.039400000000001	37.198837712226265
106	6757599	337.87995	1.5570844923103229	3.11695697254833	336.7695	338.32660000000004	7.621900000000039	9.178950000000043	0.11799549257218386	8.474899999999991	31.16956972548329
107	6927097	346.35485	1.0700855942839758	4.183198363354123	345.9485	347.0186	7.464650000000006	8.534749999999974	0.11591246290801165	8.627200000000016	41.831983633541206
108	7099641	354.98205	1.115415876743803	3.9283349548532556	354.4832	355.59865	7.097499999999968	8.21289999999999	0.12055382426869031	8.295050000000003	39.28334954853254
109	7265542	363.2771	1.1766682185977233	3.718167814773828	362.6961	363.87280000000004	7.180300000000045	8.35695000000004	0.11897396849569343	8.40519999999998	37.181678147738296
110	7433646	371.6823	1.2084129145078828	3.6295091365183083	371.05310000000003	372.2615	7.335300000000018	8.543700000000001	0.11668475280335085	8.570100000000025	36.295091365183126
111	7605048	380.2524	1.2494891794511582	3.4801889884447625	379.59675000000004	380.84625	7.232650000000035	8.482100000000003	0.117813383600377	8.488	34.801889884447625
112	7774808	388.7404	1.274543246363476	3.2256678151921037	388.07890000000003	389.35345	7.120799999999974	8.39534999999995	0.11690095566531222	8.554250000000025	32.25667815192105
113	7945893	397.29465000000005	1.4474908094974235	2.716315848374869	396.47425000000004	397.92175000000003	7.036549999999977	8.484050000000025	0.11794052259445609	8.478849999999966	27.163158483748692
114	8115470	405.7735	1.4875183345950675	2.6151395326234947	404.9583	406.4458	7.04604999999998	8.533599999999979	0.11614671653232354	8.609800000000007	26.15139532623496
115	8287666	414.3833	1.5328257018354723	2.4142988821869267	413.49190000000004	415.0247	6.886950000000013	8.41980000000001	0.11544944468817067	8.661800000000028	24.14298882186926
116	8460902	423.04510000000005	1.7447994370810689	1.9233803909769627	421.9117	423.6565	6.986100000000022	8.73090000000002	0.11454884935680838	8.729899999999986	19.233803909769644
117	8635500	431.77500000000003	1.8180645482642577	1.6676620194270573	430.64255	432.46065000000004					16.67662019427057
0	61239	3.06195	1.4909528422617395	1.2132993027461154	2.70715	4.1981	1.5429500000000003	3.0339000000000005	0.3311039004039467	3.0202000000000004	12.132993027461158
1	121643	6.08215	0.9357766490288276	4.350706652211301	5.74105	6.6768	1.8403500000000008	2.7761500000000003	0.3623647926367473	2.7596500000000006	43.507066522113035
2	176836	8.841800000000001	0.9218021472164168	4.656527291594919	8.5172	9.439	1.8795000000000002	2.8012999999999995	0.3574684087293786	2.7974499999999995	46.5652729159492
3	232785	11.63925	0.9272299551274351	4.682410782654074	11.31845	12.245700000000001	1.9018999999999995	2.8291000000000004	0.35259065987342	2.83615	46.82410782654075
4	289508	14.4754	0.9373171364039998	4.672397509590823	14.14755	15.084900000000001	1.9382000000000001	2.8755000000000006	0.3490645071209161	2.864799999999999	46.72397509590827
5	346804	17.3402	0.9418326994058444	4.686656829843507	17.02305	17.9649	1.9331999999999994	2.875	0.3461764807698965	2.8887	46.8665682984351
6	404578	20.2289	0.9326193822482252	4.656213316359761	19.89805	20.8307	1.9239999999999995	2.8566000000000003	0.3502258957027279	2.855300000000003	46.56213316359765
7	461684	23.084200000000003	0.9388990773378639	4.638345959847911	22.7547	23.6936	1.9218499999999992	2.8607499999999995	0.34911934644858367	2.864349999999998	46.38345959847911
8	518971	25.94855	0.933630435145856	4.6104580307290846	25.615450000000003	26.54905	1.9453500000000012	2.8790000000000013	0.34793500574092734	2.874100000000002	46.10458030729086
9	576453	28.822650000000003	0.9262668797909166	4.618657092783799	28.494400000000002	29.4207	1.9472500000000004	2.8735	0.34913763005376713	2.8642000000000003	46.18657092783799
10	633737	31.686850000000003	0.9288725105880528	4.6240599138175185	31.36795	32.296800000000005	1.9301999999999992	2.8591000000000015	0.34916201117318424	2.8640000000000008	46.24059913817517
11	691017	34.550850000000004	0.9288239041311667	4.59159471466333	34.227000000000004	35.15585	1.9370499999999993	2.8658499999999947	0.3472825143254037	2.8795	45.915947146633286
12	748607	37.430350000000004	0.9244593172743509	4.572598517159285	37.0929	38.01735	1.9440500000000043	2.8685000000000045	0.3500052500787517	2.8570999999999955	45.72598517159288
13	805749	40.28745	0.9258763500072296	4.56550812376053	39.96135	40.88725	1.9502000000000024	2.8760499999999993	0.34797132716264145	2.873800000000003	45.655081237605344
14	863225	43.16125	0.9182692343585077	4.560626402234185	42.8374	43.755700000000004	1.9525999999999968	2.8708499999999972	0.34800160080736353	2.8735500000000016	45.606264022341875
15	920696	46.034800000000004	0.9159329156077293	4.556037290767328	45.70825	46.6242	1.9542500000000018	2.8701500000000024	0.34838956921629827	2.870349999999995	45.56037290767331
16	978103	48.90515	0.9080985535438988	4.538453919881235	48.5784	49.4865	1.9450000000000003	2.8530999999999977	0.35004813161809684	2.8567500000000052	45.38453919881237
17	1035238	51.761900000000004	0.9147279849283281	4.502960383520623	51.4315	52.346250000000005	1.939	2.8537000000000035	0.3502442953960385	2.855150000000002	45.029603835206274
18	1092341	54.617050000000006	0.9077048128634226	4.477417110377353	54.285250000000005	55.19295	1.9509499999999989	2.858699999999999	0.34958312212686415	2.8605499999999964	44.77417110377351
19	1149552	57.4776	0.9170113573470968	4.473738045484694	57.143950000000004	58.060950000000005	1.935699999999997	2.8527500000000003	0.3499562554680663	2.8575000000000017	44.73738045484696
20	1206702	60.335100000000004	0.9083177626282676	4.441814740659211	59.996700000000004	60.905	1.9463000000000008	2.8546499999999995	0.3509449191949327	2.8494499999999974	44.4181474065921
21	1263691	63.18455	0.909985954810679	4.4513414948834225	62.8513	63.761300000000006	1.9392500000000013	2.8492000000000033	0.3506249890429684	2.8520500000000055	44.51341494883424
22	1320732	66.0366	0.9095261764250929	4.439531215908779	65.7005	66.61005	1.9379500000000007	2.847449999999995	0.350938761186174	2.849499999999992	44.39531215908777
23	1377722	68.8861	0.8983445087890025	4.453895189819846	68.548	69.44635000000001	1.9353499999999997	2.8337000000000074	0.353238312227344	2.8309500000000014	44.538951898198505
24	1434341	71.71705	0.8996249691783684	4.443116882026644	71.38165000000001	72.2813	1.9438999999999993	2.8434999999999917	0.350821800066655	2.8504500000000093	44.43116882026647
25	1491350	74.56750000000001	0.9099791086056735	4.419373425173113	74.22515	75.13515000000001	1.9405500000000018	2.850500000000011	0.3505205229766214	2.852899999999991	44.19373425173116
26	1548408	77.4204	0.9137396605179762	4.390334047023906	77.0757	77.9894	1.946150000000003	2.859899999999996	0.34968703010805285	2.8597000000000037	43.90334047023909
27	1605602	80.2801	0.9077188252192923	4.373436694591412	79.93560000000001	80.8433	1.9462500000000063	2.8539499999999975	0.34998687549216984	2.8572499999999934	43.73436694591416
28	1662747	83.13735	0.9142510729272734	4.370077171243011	82.7895	83.70375	1.9415000000000049	2.8557500000000005	0.3498521874508019	2.8583500000000015	43.7007717124301
29	1719914	85.9957	0.9034581071649096	4.343074009712119	85.64525	86.54875	1.952699999999993	2.8561499999999995	0.3499501321061745	2.8575500000000034	43.430740097121216
30	1777065	88.85325	0.9087251800580999	4.332677327527044	88.5014	89.41015	1.942149999999998	2.850849999999994	0.34924127333368293	2.863349999999997	43.32677327527048
31	1834332	91.7166	0.8984966957052821	4.308781240699474	91.35225	92.25075000000001	1.9498999999999995	2.8484000000000123	0.3507971866065632	2.8506500000000017	43.08781240699474
32	1891345	94.56725	0.9086865978522692	4.281347927938796	94.20065000000001	95.10935	1.942700000000002	2.851399999999998	0.3516112585924989	2.84405000000001	42.81347927938795
33	1948226	97.41130000000001	0.9170544347501477	4.268573474116735	97.05205000000001	97.96910000000001	1.9400499999999994	2.8571000000000026	0.34999300013999823	2.8571999999999917	42.68573474116735
34	2005370	100.2685	0.9065571443996625	4.251163182341976	99.90915000000001	100.8157	1.9501999999999953	2.856749999999991	0.3482257896019774	2.871700000000004	42.51163182341974
35	2062804	103.14020000000001	0.9080234917822992	4.230285977616809	102.76595	103.67395	1.9575499999999977	2.8656000000000006	0.3493144703519354	2.8627499999999912	42.302859776168134
36	2120059	106.00295	0.9099029190917034	4.21626182481959	105.6315	106.54140000000001	1.941449999999989	2.8513499999999965	0.3501216672793779	2.8561500000000137	42.16261824819591
37	2177182	108.85910000000001	0.9024534387464869	4.197119794455439	108.4829	109.38535	1.9421999999999997	2.8446500000000015	0.3507233669443235	2.851249999999993	41.97119794455437
38	2234207	111.71035	0.9121812727845507	4.179365895214573	111.3275	112.2397	1.9405499999999876	2.8526999999999987	0.34956479183416717	2.8606999999999942	41.793658952145776
39	2291421	114.57105	0.9104384850094328	4.1619656161364205	114.18025	115.09070000000001	1.9315500000000014	2.842000000000013	0.35156799324989363	2.8444000000000074	41.61965616136425
40	2348309	117.41545	0.9149550312017789	4.131599308112577	117.02220000000001	117.93715	1.931350000000009	2.8462999999999994	0.35216227637695396	2.8396000000000043	41.31599308112579
41	2405101	120.25505000000001	0.9018619568427793	4.1158580483468725	119.86850000000001	120.77040000000001	1.9389499999999913	2.8407999999999873	0.3533756206159345	2.8298499999999933	41.15858048346873
42	2461698	123.0849	0.8999165422495455	4.112681860893211	122.7093	123.60925	1.9333500000000043	2.8332500000000067	0.35208168295044484	2.840249999999997	41.1268186089321
43	2518503	125.92515	0.8976744043472457	4.143342165056588	125.54260000000001	126.44025	1.9289999999999878	2.826699999999988	0.35217467864060387	2.8395000000000152	41.43342165056587
44	2575293	128.76465000000002	0.9037018383543007	4.123124115685108	128.36925	129.27295	1.9513000000000034	2.855000000000018	0.35087719298245684	2.8499999999999943	41.23124115685112
45	2632293	131.61465	0.9090058481326327	4.115470047155519	131.2243	132.13330000000002	1.9331999999999994	2.842199999999991	0.35054509762680985	2.8526999999999987	41.154700471555216
46	2689347	134.46735	0.9184049280047417	4.05811881926158	134.06645	134.98485	1.9340500000000134	2.8524500000000046	0.34994400895856775	2.857599999999991	40.581188192615805
47	2746499	137.32495	0.9193886410984211	4.034540191559273	136.91895	137.8383	1.9330500000000086	2.8524500000000046	0.3491802992475148	2.8638500000000136	40.34540191559276
48	2803776	140.18880000000001	0.9157268600992393	4.0333259958975205	139.7714	140.68710000000002	1.9244999999999948	2.8402499999999975	0.35247259525571983	2.8370999999999924	40.333259958975205
49	2860518	143.0259	0.9188252161375248	3.9965321088860577	142.61165	143.53045	1.933400000000006	2.852249999999998	0.3492656689310736	2.8631499999999903	39.96532108886057
50	2917781	145.88905	0.9263248863539659	3.9860287396274927	145.4639	146.3902	1.9232000000000085	2.8495499999999936	0.351043476734591	2.8486500000000206	39.860287396274956
51	2974754	148.73770000000002	0.9296920950806468	3.965067823439604	148.3134	149.2431	1.9293499999999995	2.8590499999999963	0.3485960294912238	2.8686500000000024	39.65067823439604
52	3032127	151.60635000000002	0.9434830759475241	3.9440722759133564	151.17245	152.11595	1.9253999999999962	2.868850000000009	0.3482743008393422	2.871299999999991	39.44072275913359
53	3089553	154.47765	0.943370576046221	3.914320151164958	154.04135	154.9847	1.9380000000000166	2.8814000000000135	0.34726442449603273	2.879649999999998	39.14320151164959
54	3147146	157.3573	0.9399488807686139	3.917261966516527	156.92275	157.86270000000002	1.928699999999992	2.868649999999974	0.34687294044191536	2.8829000000000065	39.17261966516526
55	3204804	160.24020000000002	0.9332916665468133	3.8889783157260354	159.7914	160.7247	1.9473000000000127	2.8806000000000154	0.34737902525445746	2.8786999999999807	38.88978315726035
56	3262378	163.1189	0.9391046373604798	3.902237638492487	162.672	163.61110000000002	1.9357499999999845	2.8748999999999967	0.3466745246225559	2.8845500000000186	39.022376384924854
57	3320069	166.00345000000002	0.9451882742815885	3.849503455193144	165.5469	166.49205	1.9279500000000098	2.8731500000000096	0.3469571854833134	2.882199999999983	38.49503455193144
58	3377713	168.88565	0.9564630125398049	3.8266389849395352	168.42000000000002	169.37650000000002	1.9281500000000165	2.884600000000006	0.34620644290190167	2.888450000000006	38.26638984939535
59	3435482	171.7741	0.9416304693663726	3.8081062789555133	171.30460000000002	172.24625	1.9121999999999844	2.8537999999999784	0.3489244404124289	2.865949999999998	38.081062789555176
60	3492801	174.64005	0.9529998551909812	3.782989345768293	174.15845000000002	175.11145000000002	1.9306500000000142	2.883650000000017	0.3458950900191963	2.891050000000007	37.82989345768296
61	3550622	177.5311	0.9464220206951955	3.757585995775152	177.04205000000002	177.98850000000002	1.9163000000000068	2.8626999999999896	0.34990727457223825	2.8579000000000008	37.57585995775156
62	3607780	180.389	0.9533153160753893	3.741870595843956	179.9048	180.8581	1.9214999999999804	2.8747999999999934	0.3467947495274939	2.8835499999999854	37.4187059584396
63	3665451	183.27255	0.9619768826101907	3.705510269738234	182.77955	183.74155000000002	1.9133500000000083	2.87530000000001	0.3471318233099012	2.880750000000006	37.055102697382324
64	3723066	186.1533	0.9624924840144814	3.688563074476896	185.65485	186.61735000000002	1.9182500000000005	2.880750000000006	0.3474454076403239	2.878150000000005	36.88563074476896
65	3780629	189.03145	0.9694343343382702	3.7123841516787977	188.53565	189.5051	1.9145000000000039	2.8839499999999987	0.3448513690599353	2.899799999999999	37.12384151678798
66	3838625	191.93125	0.9732360997516196	3.696817802819922	191.41955000000002	192.39280000000002	1.9282499999999914	2.9014499999999828	0.3452204232402377	2.89670000000001	36.96817802819926
67	3896559	194.82795000000002	0.9758626942695119	3.6944924647604864	194.32105	195.29690000000002	1.9271999999999991	2.9030500000000075	0.34221963656274595	2.9221	36.94492464760488
68	3955001	197.75005000000002	0.9947382051589899	3.6540000032427855	197.22405	198.21880000000002	1.9344499999999982	2.929149999999993	0.34021127119941597	2.9393499999999904	36.54000003242784
69	4013788	200.6894	0.9925188659155043	3.6187825200319708	200.1532	201.14575000000002	1.9015500000000145	2.8940500000000213	0.34168759503186297	2.926649999999995	36.18782520031971
70	4072321	203.61605	1.0176177901394432	3.5750051998887216	203.0473	204.06490000000002	1.9110999999999763	2.9287499999999795	0.34109902104580886	2.9317000000000064	35.750051998887244
71	4130955	206.54775	1.025215367940301	3.5386120318442806	205.97605000000001	207.00125	1.9171500000000208	2.9424000000000206	0.3401129174886057	2.9402000000000044	35.38612031844283
72	4189759	209.48795	1.013994959051977	3.5359255471960758	208.91845	209.9324	1.8769000000000062	2.890899999999988	0.3396450709009073	2.944250000000011	35.359255471960765
73	4248644	212.43220000000002	1.0632002792748623	3.466051259995762	211.8093	212.8725	1.9162500000000193	2.979450000000014	0.3367627001633305	2.969449999999995	34.66051259995763
74	4308033	215.40165000000002	1.0550368944138289	3.4975070335628793	214.7888	215.84380000000002	1.8740499999999827	2.929099999999977	0.3355310617880465	2.980349999999987	34.975070335628814
75	4367640	218.382	1.1046961219064426	3.389324116075752	217.71785	218.82255	1.8789500000000032	2.9836500000000115	0.3357451023183189	2.9784500000000094	33.893241160757526
76	4427209	221.36045000000001	1.1077640625644476	3.4151311649941043	220.70155	221.8093	1.8590499999999963	2.9668499999999938	0.33169146060334725	3.0148499999999956	34.15131164994104
77	4487506	224.3753	1.128362410432566	3.356809382145297	223.66835	224.79670000000002	1.8557500000000005	2.984100000000012	0.3322093583376233	3.01015000000001	33.56809382145298
78	4547709	227.38545000000002	1.1514828528719023	3.3280459753826754	226.65245000000002	227.80395000000001	1.8575500000000034	3.009050000000002	0.33236393851267226	3.008749999999992	33.28045975382675
79	4607884	230.3942	1.1568908605978359	3.3300949806998617	229.66150000000002	230.8184	1.8765999999999963	3.0334499999999878	0.3292452053666968	3.0372500000000002	33.30094980699862
80	4668629	233.43145	1.155690185488388	3.317609010410848	232.69500000000002	233.85070000000002	1.8566000000000145	3.0123000000000104	0.32818089330839156	3.0471000000000004	33.1760901041085
81	4729571	236.47855	1.1871873470321763	3.235549701457419	235.70725000000002	236.89445	1.8383000000000038	3.0254500000000064	0.32656793429453135	3.0621500000000026	32.3554970145742
82	4790814	239.54070000000002	1.2060184338818771	3.1585263468611586	238.73270000000002	239.93875	1.841949999999997	3.047949999999986	0.32659993141401517	3.0618499999999926	31.58526346861158
83	4852051	242.60255	1.22995332270246	3.146730038530251	241.78070000000002	243.01065	1.833800000000025	3.0638000000000147	0.32276805887289484	3.0981999999999914	31.46730038530253
84	4914015	245.70075	1.2609534390754533	3.117897945282486	244.84445000000002	246.1054	1.8277500000000089	3.0886999999999887	0.3188368830506304	3.136400000000009	31.17897945282487
85	4976743	248.83715	1.286563285308145	3.0408195381779883	247.93315	249.21970000000002	1.8239999999999839	3.1105499999999893	0.320805864331199	3.1171500000000094	30.408195381779873
86	5039086	251.95430000000002	1.2908618510554546	3.054792670998708	251.04375000000002	252.33460000000002	1.8119000000000085	3.1027500000000146	0.3177679975849628	3.146950000000004	30.54792670998708
87	5102025	255.10125000000002	1.3394390466209967	2.8971523256594054	254.14645000000002	255.48590000000002	1.7989500000000191	3.1383500000000026	0.31381409652921904	3.18659999999997	28.97152325659407
88	5165757	258.28785	1.3842113979161252	2.7821895403282753	257.28485	258.66905	1.78125	3.165450000000021	0.30947775628626256	3.2312500000000455	27.821895403282774
89	5230382	261.51910000000004	1.4440374482731335	2.7017092661353352	260.45025000000004	261.8943	1.7849500000000376	3.2289499999999975	0.3041871359260237	3.2874499999999784	27.01709266135336
90	5296131	264.80655	1.5020544417141006	2.6590503129230534	263.67925	265.1813	1.773300000000006	3.275350000000003	0.29375477351506935	3.404200000000003	26.590503129230544
91	5364215	268.21075	1.6187106879260391	2.55667625031791	266.95455000000004	268.5733	1.8198999999999614	3.4385999999999513	0.292491737108426	3.418900000000008	25.56676250317912
92	5432593	271.62965	1.5897025144881103	2.670970063766095	270.39315	271.98285	1.7930000000000064	3.3827	0.2875959851600466	3.477100000000007	26.709700637660944
93	5502135	275.10675000000003	1.7168279970759992	2.3926253218816385	273.77590000000004	275.4927	1.7654999999999745	3.4823499999999967	0.27970072022935594	3.5752499999999827	23.926253218816385
94	5573640	278.682	1.798217388892034	2.3882765619376016	277.25825000000003	279.05645000000004	1.745299999999986	3.543550000000039	0.27298536798427475	3.663200000000017	23.882765619376016
95	5646904	282.34520000000003	1.9356434861631133	1.9554012429998693	280.80175	282.73740000000004	1.7570499999999925	3.692700000000002	0.26721891909947537	3.7422499999999563	19.55401242999869
96	5721749	286.08745	1.9329002565446312	2.5472193334069857	284.49445000000003	286.42735	5.354450000000043	7.2873500000000035	0.16335064850207434	6.121800000000008	25.47219333406988
97	5844185	292.20925	0.9892564214318991	4.132947614098974	291.78180000000003	292.77105	1.7889000000000124	2.7781499999999824	0.2575096244222123	3.883350000000007	41.329476140989755
98	5921852	296.0926	1.9717253039961682	1.5525916084598386	294.55995	296.5317	5.175700000000006	7.147400000000005	0.16461311801937425	6.074850000000026	15.525916084598386
99	6043349	302.16745000000003	1.0035067205448636	4.078199730903862	301.70735	302.71085	5.617050000000006	6.62054999999998	0.14726672950047176	6.790399999999977	40.781997309038616
100	6179157	308.95785	1.114318250221573	3.7376759946413856	308.32795	309.44225	5.16255000000001	6.2768500000000245	0.15911531882731933	6.28475000000003	37.37675994641384
101	6304852	315.24260000000004	1.1628989375645762	3.675246962395171	314.6048	315.7677	5.300299999999993	6.463199999999972	0.15152663080536455	6.599499999999978	36.7524696239517
102	6436842	321.8421	1.2644123176759574	3.5390535746369096	321.06800000000004	322.3324	8.243650000000002	9.508050000000026	0.1088536082249788	9.186649999999986	35.3905357463691
103	6620575	331.02875	1.036142413953785	4.054454370366074	330.576	331.61215000000004	8.157549999999958	9.193699999999978	0.10809116408779125	9.251450000000034	40.544543703660715
104	6805604	340.28020000000004	1.0814543992573395	3.8650863358965424	339.76975000000004	340.8512	9.697850000000017	10.779300000000035	0.09348240661107621	10.697199999999953	38.65086335896541
105	7019548	350.9774	1.0606078617316206	4.044213906305963	350.54900000000004	351.6096	9.561300000000017	10.621899999999982	0.09382843470713781	10.657750000000021	40.44213906305964
106	7232703	361.63515	1.0976648835826666	3.8810355360190414	361.1709	362.2686	7.108450000000005	8.206099999999992	0.11703092542204248	8.544750000000022	38.81035536019044
107	7403598	370.17990000000003	1.3692166318911594	3.2178162616091335	369.377	370.74625000000003	7.03914999999995	8.408349999999984	0.11601802920173798	8.619349999999997	32.17816261609134
108	7575985	378.79925000000003	1.5638977354254575	2.8633756098901735	377.78535	379.34925000000004	7.207849999999951	8.771749999999997	0.11517287448460166	8.68259999999998	28.633756098901735
109	7749637	387.48185	1.5471010144796222	2.7951398928738875	386.5571	388.1042	9.816550000000007	11.363650000000007	0.0896680042143959	11.152250000000038	27.95139892873887
110	7972682	398.63410000000005	1.347479490278475	3.0886860083842613	397.92080000000004	399.2683	9.869449999999972	11.216949999999997	0.088016547110857	11.361499999999978	30.886860083842617
111	8199912	409.9956	1.523960004640743	2.673488179301579	409.1377	410.6617	9.638450000000034	11.162400000000048	0.0890836852138901	11.22539999999998	26.734881793015795
112	8424420	421.221	1.5911188936103136	2.2972609465271425	420.30010000000004	421.89125	11.940349999999967	13.53144999999995	0.074957180710519	13.34095000000002	22.97260946527144
113	8691239	434.56195	1.403104306836892	2.5059778815822007	433.83160000000004	435.23470000000003	129.56824999999998	130.97135000000003	0.007648127986832984	130.75095	25.05977881582203
114	11306258	565.3129	1.0886138625174762	1.014441665708242	564.8029	565.8915000000001	25.462749999999915	26.551349999999957	0.03765272888152572	26.55849999999998	10.144416657082424
115	11837428	591.8714	1.0707366277151742	1.0943406329186232	591.3543000000001	592.42505					10.73362600402039
0	61550	3.0775	1.3982354829452965	1.2957149111699344	2.67495	4.0732	1.5572500000000007	2.9555000000000007	0.34709567692334387	2.8810500000000006	12.957149111699344
1	119171	5.958550000000001	0.9233886208580291	4.474088872499145	5.6305000000000005	6.5539000000000005	1.83845	2.76185	0.36505010312665415	2.73935	44.740888724991436
2	173958	8.6979	0.9138759113035325	4.715243438402808	8.3923	9.3062	1.8855000000000004	2.7993500000000004	0.35705359374442114	2.800699999999999	47.15243438402808
3	229972	11.4986	0.935563078594349	4.748312860255723	11.191650000000001	12.1272	1.8935000000000013	2.8290500000000005	0.35336313362426897	2.82995	47.48312860255722
4	286571	14.32855	0.9333471150483209	4.73136232775861	14.020700000000001	14.95405	1.903900000000002	2.837250000000001	0.3522925437283118	2.8385500000000015	47.313623277586125
5	343342	17.1671	0.923376668763088	4.7127184566309595	16.858	17.78135	1.908050000000003	2.8314500000000002	0.35380696292103037	2.8263999999999996	47.12718456630958
6	399870	19.9935	0.9163045293605625	4.710620445423885	19.68945	20.60575	1.9098499999999987	2.8261499999999984	0.3524042781879372	2.83765	47.10620445423883
7	456623	22.83115	0.9289502983839019	4.684810769857798	22.515600000000003	23.44455	1.923849999999998	2.8527999999999984	0.35187726520989493	2.841899999999999	46.84810769857799
8	513461	25.67305	0.9299594920921372	4.68970517744043	25.3684	26.298350000000003	1.9339000000000013	2.863850000000003	0.3481712306112144	2.8721500000000013	46.89705177440432
9	570904	28.5452	0.9375944997512503	4.6843954989588	28.232200000000002	29.169800000000002	1.9292499999999997	2.8668499999999995	0.34905232294320937	2.8648999999999987	46.84395498958803
10	628202	31.4101	0.9265720421461272	4.6824539887512415	31.099050000000002	32.02565	1.9346999999999994	2.861250000000002	0.3485231332229676	2.869250000000001	46.82453988751246
11	685587	34.27935	0.9254114325438685	4.648393026647078	33.96035	34.88575	1.9375500000000017	2.862949999999998	0.350594257266066	2.8522999999999996	46.4839302664708
12	742633	37.13165	0.9152184681261192	4.629109601937245	36.82325	37.73845	1.9633000000000038	2.8785000000000025	0.34730663702983355	2.8793000000000006	46.29109601937249
13	800219	40.01095	0.9222241100812215	4.630869233847825	39.7018	40.624	1.9409500000000008	2.863199999999999	0.3489183531053734	2.8659999999999997	46.308692338478295
14	857539	42.87695	0.9078696451876255	4.595673010542569	42.56495	43.4728	1.944500000000005	2.8523500000000013	0.3506065493303411	2.8522000000000034	45.95673010542568
15	914583	45.729150000000004	0.9159536838058732	4.59960778072999	45.41735	46.3333	1.9404500000000056	2.8564000000000007	0.34996850283474507	2.8573999999999984	45.99607780729991
16	971731	48.58655	0.9123667558189656	4.580361080025888	48.273700000000005	49.1861	1.9359000000000037	2.84825	0.3509757124806959	2.8492000000000033	45.803610800258866
17	1028715	51.435750000000006	0.9127099357712898	4.560758210955861	51.122	52.0347	1.9305500000000038	2.8432999999999993	0.35161125859250064	2.8440499999999957	45.60758210955861
18	1085596	54.2798	0.9039277918637032	4.54076898006857	53.965250000000005	54.8692	1.9316499999999976	2.835549999999998	0.3531696980399084	2.8314999999999984	45.40768980068573
19	1142226	57.1113	0.9028524164279691	4.539573985489902	56.8008	57.703700000000005	1.9339999999999975	2.8368499999999983	0.35257822829440283	2.8362499999999997	45.395739854899006
20	1198951	59.94755	0.8933224776739604	4.558859237063253	59.6377	60.531000000000006	1.9424999999999955	2.8358500000000006	0.3526341773044636	2.835800000000006	45.58859237063253
21	1255667	62.783350000000006	0.89058406444703	4.56252123007598	62.47355	63.36415	1.9350000000000094	2.8256000000000085	0.3535380318537767	2.82855	45.625212300759785
22	1312238	65.6119	0.904843975026731	4.539781375181654	65.29910000000001	66.20395	1.9518499999999932	2.8566999999999894	0.3505696757230509	2.852499999999992	45.397813751816585
23	1369288	68.4644	0.8919045773702674	4.518631005049585	68.15585	69.04775000000001	1.9604499999999945	2.8523500000000013	0.35029337069795835	2.85475000000001	45.18631005049589
24	1426383	71.31915000000001	0.9047787123248331	4.501990156931058	71.0082	71.91295000000001	1.948449999999994	2.8532500000000027	0.35047752562866874	2.8532500000000027	45.019901569310555
25	1483448	74.17240000000001	0.9086522718274617	4.486090093610365	73.8614	74.77005	1.9422500000000014	2.8508999999999958	0.3498338289312586	2.8584999999999923	44.86090093610369
26	1540618	77.0309	0.9109096692800522	4.461264271495693	76.71235	77.62325	1.9486500000000007	2.8596000000000004	0.34925956971220934	2.863200000000006	44.61264271495694
27	1597882	79.89410000000001	0.8970989051681362	4.460121205805947	79.5719	80.46900000000001	1.9630499999999955	2.8601500000000044	0.3497114880223819	2.859499999999997	44.60121205805951
28	1655072	82.7536	0.8822540888367221	4.448540384348384	82.43205	83.3143	1.950800000000001	2.83305	0.3535317825072481	2.8285999999999945	44.485403843483866
29	1711644	85.5822	0.8886835510623875	4.422843147163853	85.26515	86.1538	1.9513000000000034	2.8400000000000034	0.35206308970567496	2.8404000000000025	44.22843147163854
30	1768452	88.4226	0.8934739625650342	4.406596944462962	88.10515000000001	88.99860000000001	1.9535999999999945	2.8470999999999975	0.35048366746109616	2.853200000000001	44.065969444629616
31	1825516	91.2758	0.8919502542071394	4.3838976477645915	90.9522	91.84415	1.951100000000011	2.843050000000005	0.3517040059086274	2.8432999999999993	43.83897647764591
32	1882382	94.1191	0.9072101100507542	4.371682615656859	93.79525000000001	94.70245	1.9424000000000063	2.8495999999999952	0.3504959517717573	2.8530999999999977	43.71682615656863
33	1939444	96.9722	0.9080144166214159	4.343028648850009	96.64485	97.55285	1.9457999999999913	2.8537999999999926	0.34980323567993	2.8587500000000006	43.43028648850013
34	1996619	99.83095	0.882898046789656	4.339740894124951	99.49865	100.38155	1.9634999999999962	2.8464000000000027	0.35086488193396753	2.8500999999999976	43.397408941249495
[truncated: 1,932 more rows]
