# Supplementary material for: Modeling Effects of Variable preBötzinger Complex Network Topology and Cellular Properties on Opioid-Induced Respiratory Depression and Recovery
Source: eNeuro. 2024 Mar 1;11(3):ENEURO.0284-23.2023. doi: 10.1523/ENEURO.0284-23.2023 (PMC10921262; doi:10.1523/ENEURO.0284-23.2023)
Supplement: Code files — Download Code files, ZIP file. [file eneuro-11-ENEURO.0284-23.2023-s001.zip › prebot-opioid-model-main/simulations/damgo_ramp_sim/connectivity_csv/damgo_ramp_pcon_0.01.csv]

run_seed	oprm1_T_oprm1_T	oprm1_T_oprm1_B	oprm1_T_oprm1_Q	oprm1_B_oprm1_T	oprm1_B_oprm1_B	oprm1_B_oprm1_Q	oprm1_Q_oprm1_T	oprm1_Q_oprm1_B	oprm1_Q_oprm1_Q	exc_T_oprm1_T	exc_T_oprm1_B	exc_T_oprm1_Q	exc_B_oprm1_T	exc_B_oprm1_B	exc_B_oprm1_Q	exc_Q_oprm1_T	exc_Q_oprm1_B	exc_Q_oprm1_Q	inh_T_oprm1_T	inh_T_oprm1_B	inh_T_oprm1_Q	inh_B_oprm1_T	inh_B_oprm1_B	inh_B_oprm1_Q	inh_Q_oprm1_T	inh_Q_oprm1_B	inh_Q_oprm1_Q	oprm1_T_exc_T	oprm1_T_exc_B	oprm1_T_exc_Q	oprm1_B_exc_T	oprm1_B_exc_B	oprm1_B_exc_Q	oprm1_Q_exc_T	oprm1_Q_exc_B	oprm1_Q_exc_Q	oprm1_T_inh_T	oprm1_T_inh_B	oprm1_T_inh_Q	oprm1_B_inh_T	oprm1_B_inh_B	oprm1_B_inh_Q	oprm1_Q_inh_T	oprm1_Q_inh_B	oprm1_Q_inh_Q	exc_T_exc_T	exc_T_exc_B	exc_T_exc_Q	exc_B_exc_T
1	37	1	27	2	0	2	31	6	21	43	7	34	5	0	1	39	6	27	2	0	4	4	0	2	13	2	26	49	1	46	5	0	4	31	2	35	3	4	31	2	1	0	1	2	24	46	2	44	1
2	31	12	28	8	2	1	33	2	28	31	7	24	2	0	3	39	2	32	3	2	3	3	0	6	23	5	30	24	3	41	4	1	4	33	2	23	3	5	30	1	1	8	3	2	15	41	5	30	5
3	43	1	45	3	1	2	37	5	37	41	4	24	6	0	5	37	3	38	5	1	5	5	0	0	24	4	27	32	13	32	4	0	3	23	3	33	2	4	37	0	1	4	4	3	31	19	3	35	5
4	25	3	22	4	1	9	38	6	51	39	4	32	5	0	2	26	4	36	2	1	8	3	0	2	27	3	30	35	6	25	3	1	6	29	4	36	2	1	24	0	2	3	4	2	27	32	6	33	3
5	38	9	24	10	2	6	35	8	26	56	6	25	5	1	2	28	7	20	4	1	1	3	0	1	22	8	33	32	6	28	4	0	9	32	6	30	1	0	33	1	0	2	2	2	25	34	2	30	3
6	38	3	30	5	0	8	39	2	31	29	7	14	8	1	2	41	4	29	6	1	1	1	0	2	33	3	26	32	4	36	4	0	3	21	4	31	6	1	26	0	1	2	2	0	33	34	1	35	2
7	20	10	26	4	1	5	30	2	36	20	10	30	6	0	6	25	2	37	3	0	2	5	0	5	24	5	26	34	3	33	7	0	1	35	3	25	3	5	18	0	0	5	1	7	34	40	3	32	2
8	19	1	30	5	1	3	30	1	47	42	9	30	8	0	11	16	1	47	1	0	5	5	0	7	29	5	36	21	7	19	3	0	2	35	9	32	1	7	27	0	0	4	2	5	39	37	3	22	7
9	39	3	29	5	0	6	32	4	49	37	2	37	4	0	2	25	3	33	1	0	2	3	2	5	28	2	38	36	2	27	8	0	5	42	3	32	2	2	21	2	0	4	0	1	31	51	3	24	7
10	37	3	44	4	0	3	27	3	36	32	3	21	8	0	7	32	1	23	4	0	0	4	0	3	24	2	29	35	6	30	2	1	5	40	3	25	1	2	31	0	0	4	0	2	32	30	4	26	2
11	34	3	24	3	0	4	36	3	49	46	5	29	1	0	1	32	4	24	1	0	0	2	1	3	40	4	37	50	1	19	5	0	6	33	3	42	0	4	28	0	1	6	0	4	32	42	1	32	0
12	36	9	44	4	0	2	39	5	31	32	6	51	4	0	5	30	7	27	2	0	2	0	0	2	29	7	18	46	6	24	7	1	5	35	3	30	5	4	28	0	0	4	3	2	31	27	3	24	7
13	44	3	31	1	0	2	28	1	20	53	0	38	2	0	6	31	4	17	3	0	0	1	0	4	29	2	16	56	4	36	2	0	0	24	3	26	1	1	45	0	0	2	1	0	30	55	4	35	1
14	43	3	36	2	0	2	28	2	22	52	2	32	4	0	3	35	1	27	2	1	1	1	0	2	39	1	32	50	6	44	2	0	3	33	2	28	2	1	37	0	0	6	0	3	28	36	4	24	9
15	20	10	26	5	0	4	41	5	29	25	3	30	1	2	4	19	5	19	3	4	2	3	0	1	22	4	26	40	2	26	7	0	5	30	5	31	7	0	32	0	0	2	9	1	30	52	5	29	8
16	43	5	31	2	1	0	29	5	29	35	5	25	6	1	9	22	1	27	0	0	1	4	0	2	42	1	27	30	3	36	4	0	0	30	7	37	0	4	23	0	1	4	1	6	24	36	4	35	2
17	27	4	34	4	0	2	36	7	42	35	5	37	1	0	8	24	3	34	3	0	3	2	0	1	30	10	36	21	3	25	3	1	2	45	4	32	3	2	27	0	0	2	2	2	28	34	13	31	1
18	28	3	35	3	2	3	29	4	33	34	3	35	2	0	7	30	3	35	0	0	0	0	0	2	40	0	42	33	3	27	5	0	3	33	4	29	1	3	27	1	0	2	0	1	41	30	4	45	4
19	46	2	28	2	2	4	33	4	14	32	5	35	8	0	13	20	0	25	0	0	2	2	0	2	26	3	24	42	10	21	6	0	4	43	6	26	1	4	34	0	0	1	0	3	34	48	7	27	6
20	15	5	25	9	1	7	28	10	24	16	5	38	5	0	4	22	11	25	0	0	1	1	0	3	32	10	45	27	2	36	11	0	8	22	3	36	1	2	30	0	0	12	1	2	21	20	2	22	5
21	33	6	37	2	0	3	28	4	39	34	5	27	5	0	5	39	1	25	3	0	1	1	0	2	28	1	32	43	5	36	5	1	3	29	6	22	1	1	35	0	0	1	1	1	28	26	5	32	4
22	36	0	39	7	0	3	29	2	30	23	3	28	4	3	7	30	5	30	0	0	1	1	0	4	28	4	36	31	7	32	4	1	6	24	2	35	0	3	24	0	0	3	0	3	31	29	7	26	9
23	33	7	30	2	1	5	33	2	28	36	4	36	5	0	4	30	0	22	0	0	2	2	0	4	28	6	24	24	4	16	7	2	6	35	5	27	2	3	39	0	1	5	0	1	24	26	5	25	6
24	25	6	51	6	0	7	32	6	34	37	1	28	2	0	2	33	1	28	1	0	2	5	0	11	23	3	21	39	0	29	5	0	5	30	4	38	1	6	29	0	0	3	0	4	29	32	2	37	1
25	32	4	33	5	0	1	44	6	32	30	6	37	4	0	9	36	8	28	1	0	0	3	1	3	24	5	21	31	4	26	7	0	8	30	4	30	4	7	34	1	0	1	2	1	33	29	5	32	8
26	37	0	30	3	2	0	39	1	38	35	5	50	4	3	4	32	4	30	1	1	1	0	0	0	27	1	39	36	0	28	5	1	0	28	6	33	1	0	25	0	0	5	3	0	33	43	0	26	5
27	24	3	33	2	0	3	28	5	40	27	2	31	3	0	3	23	4	32	1	0	0	4	0	3	36	2	32	26	8	38	3	0	2	32	4	41	0	2	25	0	2	6	0	5	25	18	5	37	5
28	36	1	28	4	3	1	34	10	24	25	6	30	2	0	8	30	5	35	0	0	3	1	3	3	36	9	24	24	12	32	2	0	2	34	12	41	0	3	22	0	2	5	0	2	28	28	9	27	11
29	26	7	30	7	0	3	44	10	34	25	4	33	5	1	6	16	5	25	2	0	0	5	1	6	25	3	37	30	5	17	3	1	6	34	8	33	1	2	28	0	1	3	1	4	32	37	6	38	10
30	39	7	31	3	0	2	39	5	35	34	6	43	3	0	4	28	3	29	3	0	6	1	1	1	29	4	23	54	1	25	2	2	3	28	3	30	3	1	34	2	0	5	2	1	35	39	3	27	7
31	30	10	29	3	3	10	28	5	20	47	11	24	3	2	7	47	8	24	2	0	0	4	0	3	33	6	21	35	5	36	7	1	5	39	2	18	2	9	33	0	0	6	1	6	26	41	5	27	6
32	40	7	34	4	1	2	24	2	15	35	8	26	3	1	2	31	8	32	0	0	0	2	0	0	40	7	32	37	2	44	5	0	3	29	0	34	1	0	37	0	0	5	2	1	27	33	2	35	2
33	34	5	33	2	1	4	32	3	26	27	8	37	4	0	6	35	3	28	2	0	2	2	0	1	34	7	44	32	5	27	4	3	5	36	6	28	4	1	26	1	0	8	5	2	24	26	8	34	1
34	45	2	29	2	0	3	32	1	26	35	4	26	2	1	3	37	2	36	0	0	0	1	1	1	22	2	20	34	5	33	4	0	6	30	4	26	0	5	33	0	0	2	0	3	22	21	3	25	3
35	23	2	33	6	2	4	34	7	38	22	6	32	4	0	5	23	7	42	0	0	2	0	0	4	32	5	51	32	6	27	5	0	8	26	2	38	0	5	28	0	0	6	0	3	37	32	1	28	3
36	27	3	34	5	0	2	35	6	35	29	0	29	4	0	7	34	3	24	1	2	2	2	0	4	18	2	36	29	3	31	5	1	5	43	4	25	1	2	31	0	0	2	3	3	28	37	5	32	6
37	28	4	31	3	2	6	29	5	35	35	3	31	3	0	11	21	3	28	1	0	1	0	1	1	30	3	35	51	5	27	2	1	1	42	4	22	0	3	29	0	0	0	0	2	32	45	8	45	3
38	25	5	25	4	1	1	39	3	34	27	3	33	6	0	7	34	4	26	5	1	2	3	0	10	31	3	22	23	5	37	2	0	2	32	5	34	2	6	29	0	0	2	2	5	33	25	8	30	9
39	29	7	31	6	0	5	30	4	39	32	2	21	5	1	2	43	8	38	0	0	0	4	0	4	26	1	35	29	6	27	4	0	5	30	1	35	0	2	25	0	0	3	0	2	23	35	6	25	5
40	36	6	30	1	2	0	34	5	46	35	2	30	9	2	6	39	5	29	2	0	1	2	1	5	23	1	34	25	7	25	3	1	4	27	7	32	4	6	32	0	1	3	1	2	27	27	9	27	7
[truncated: 35 more columns]
