# Supplementary material for: Modeling Effects of Variable preBötzinger Complex Network Topology and Cellular Properties on Opioid-Induced Respiratory Depression and Recovery
Source: eNeuro. 2024 Mar 1;11(3):ENEURO.0284-23.2023. doi: 10.1523/ENEURO.0284-23.2023 (PMC10921262; doi:10.1523/ENEURO.0284-23.2023)
Supplement: Code files — Download Code files, ZIP file. [file eneuro-11-ENEURO.0284-23.2023-s001.zip › prebot-opioid-model-main/simulations/damgo_ramp_sim/connectivity_csv/damgo_ramp_pcon_0.02.csv]

run_seed	oprm1_T_oprm1_T	oprm1_T_oprm1_B	oprm1_T_oprm1_Q	oprm1_B_oprm1_T	oprm1_B_oprm1_B	oprm1_B_oprm1_Q	oprm1_Q_oprm1_T	oprm1_Q_oprm1_B	oprm1_Q_oprm1_Q	exc_T_oprm1_T	exc_T_oprm1_B	exc_T_oprm1_Q	exc_B_oprm1_T	exc_B_oprm1_B	exc_B_oprm1_Q	exc_Q_oprm1_T	exc_Q_oprm1_B	exc_Q_oprm1_Q	inh_T_oprm1_T	inh_T_oprm1_B	inh_T_oprm1_Q	inh_B_oprm1_T	inh_B_oprm1_B	inh_B_oprm1_Q	inh_Q_oprm1_T	inh_Q_oprm1_B	inh_Q_oprm1_Q	oprm1_T_exc_T	oprm1_T_exc_B	oprm1_T_exc_Q	oprm1_B_exc_T	oprm1_B_exc_B	oprm1_B_exc_Q	oprm1_Q_exc_T	oprm1_Q_exc_B	oprm1_Q_exc_Q	oprm1_T_inh_T	oprm1_T_inh_B	oprm1_T_inh_Q	oprm1_B_inh_T	oprm1_B_inh_B	oprm1_B_inh_Q	oprm1_Q_inh_T	oprm1_Q_inh_B	oprm1_Q_inh_Q	exc_T_exc_T	exc_T_exc_B	exc_T_exc_Q	exc_B_exc_T
1	54	6	59	8	0	9	79	9	56	71	4	53	6	1	1	81	6	57	3	0	8	3	2	3	53	3	57	79	5	93	8	0	4	78	1	66	3	5	63	0	3	9	3	8	53	71	2	65	5
2	65	15	68	6	4	12	56	7	60	62	12	60	7	1	9	67	17	56	4	1	3	7	2	6	57	15	45	61	10	65	14	3	11	56	8	52	6	7	46	1	0	10	4	2	46	62	10	53	6
3	74	4	54	8	0	5	88	10	45	63	4	64	20	0	10	61	5	71	3	0	4	13	0	5	54	4	56	60	10	79	4	1	2	55	5	63	7	8	57	0	1	6	6	5	54	46	15	68	12
4	50	5	57	11	3	7	59	13	99	64	7	65	6	0	13	48	11	73	6	0	7	5	1	4	53	10	64	62	11	41	10	3	14	61	10	71	6	0	51	3	1	9	5	5	61	74	5	56	9
5	72	13	60	17	3	13	50	12	48	75	22	69	5	0	3	63	20	51	7	0	5	1	1	1	65	12	65	93	7	64	21	2	17	68	4	52	5	1	55	0	0	16	3	0	55	83	8	55	13
6	0	0	0	0	0	0	0	0	0	0	0	0	0	0	0	0	0	0	0	0	0	0	0	0	0	0	0	0	0	0	0	0	0	0	0	0	0	0	0	0	0	0	0	0	0	0	0	0	0
7	48	10	68	12	2	6	38	12	69	59	6	68	5	0	4	52	10	65	4	0	8	10	0	8	49	9	53	68	6	53	16	1	7	74	11	54	5	8	52	2	2	9	5	7	58	70	12	72	6
8	53	9	55	3	0	7	64	12	78	60	12	71	13	2	9	54	4	69	2	1	2	4	1	9	50	5	63	54	13	49	11	1	7	59	16	61	8	10	61	0	0	6	4	14	54	77	8	62	16
9	43	8	63	6	0	13	56	9	80	60	12	91	6	1	3	49	9	56	1	0	2	2	2	2	45	12	68	50	3	44	9	1	6	72	4	65	1	2	50	1	0	10	5	4	63	100	3	74	7
10	74	8	65	10	0	8	61	9	52	66	7	65	12	0	8	69	8	49	3	0	1	7	1	8	61	3	60	61	9	68	4	0	5	74	12	64	0	6	56	0	0	1	0	7	56	70	9	67	17
11	65	9	71	16	2	10	63	12	68	81	7	84	3	0	5	56	13	53	1	0	0	4	0	6	67	8	60	84	5	55	6	0	11	80	6	46	1	3	60	0	0	6	2	8	67	94	3	72	5
12	66	12	58	15	0	8	52	9	58	72	15	89	14	3	9	67	7	62	4	0	2	5	1	3	53	10	57	64	7	58	12	0	8	68	7	50	5	6	58	1	0	8	4	1	51	93	10	58	15
13	110	3	69	1	0	1	76	2	31	111	3	49	5	0	3	76	5	43	1	0	0	2	0	3	90	3	34	88	10	94	6	0	4	60	1	38	1	1	79	0	0	4	2	1	50	82	3	67	7
14	108	6	65	9	1	0	80	5	42	68	9	61	9	2	10	72	5	48	3	0	3	3	2	4	88	8	47	76	8	66	6	1	7	65	12	44	1	5	75	0	0	9	3	2	55	65	14	59	12
15	43	9	69	15	8	26	49	15	72	74	18	60	6	1	12	49	12	51	8	2	12	0	0	2	45	8	61	74	8	44	15	2	17	66	9	67	6	3	58	1	0	14	13	5	60	80	7	72	17
16	60	7	65	5	1	2	65	7	72	77	7	61	12	1	9	69	4	46	1	0	1	7	1	9	66	3	46	65	9	59	8	0	5	70	7	76	1	4	77	0	3	2	1	6	70	66	12	70	14
17	52	9	58	2	3	12	72	5	69	54	6	69	10	0	15	64	7	69	3	0	1	4	0	4	58	9	63	58	12	59	8	2	14	82	10	59	1	5	54	0	0	5	3	3	65	59	9	56	9
18	36	11	62	11	0	3	53	4	81	65	11	76	6	0	7	56	8	65	0	0	0	0	0	0	54	6	78	45	7	62	4	1	3	83	11	67	0	3	56	0	1	4	4	3	62	52	1	54	7
19	107	11	66	14	2	8	60	5	36	84	11	72	14	2	8	65	7	55	0	0	1	5	0	3	73	10	42	88	18	65	7	3	7	62	13	43	1	2	60	0	2	10	1	6	38	69	18	54	18
20	40	9	61	9	3	20	60	15	61	42	11	58	4	1	9	46	19	70	0	0	2	3	0	3	56	17	74	50	6	60	18	2	20	47	13	86	1	5	51	3	0	13	7	8	60	46	6	53	11
21	0	0	0	0	0	0	0	0	0	0	0	0	0	0	0	0	0	0	0	0	0	0	0	0	0	0	0	0	0	0	0	0	0	0	0	0	0	0	0	0	0	0	0	0	0	0	0	0	0
22	65	10	55	12	1	8	57	12	76	51	13	48	17	2	16	76	9	50	1	0	0	5	1	4	60	9	52	47	16	57	7	1	10	54	9	63	0	7	60	0	0	5	1	5	59	50	13	50	17
23	67	11	52	16	2	9	64	5	61	74	11	69	12	2	7	66	7	33	3	0	3	10	3	6	61	8	54	84	7	51	18	1	10	58	7	69	1	7	61	0	2	9	1	6	56	74	8	58	9
24	53	8	64	10	1	9	56	5	73	79	8	71	4	0	6	56	4	73	0	0	1	4	1	8	68	3	57	65	7	53	14	1	8	71	8	63	0	12	50	0	1	7	1	9	68	72	6	74	3
25	85	15	51	6	1	11	67	13	50	74	15	68	13	1	12	85	5	62	4	0	3	6	0	9	51	10	50	51	10	64	13	3	9	49	10	49	3	8	54	2	2	6	3	7	62	50	14	68	7
26	0	0	0	0	0	0	0	0	0	0	0	0	0	0	0	0	0	0	0	0	0	0	0	0	0	0	0	0	0	0	0	0	0	0	0	0	0	0	0	0	0	0	0	0	0	0	0	0	0
27	45	5	52	8	0	6	72	7	90	58	6	72	10	0	10	58	8	83	3	0	2	6	1	5	45	4	76	55	6	68	8	3	7	67	11	79	0	4	48	1	0	1	2	7	78	40	8	55	8
28	68	7	69	13	4	16	62	8	68	65	8	61	25	2	12	73	7	54	3	0	2	5	1	9	47	6	56	61	9	72	9	4	6	63	6	64	5	8	54	1	0	11	2	2	64	48	13	61	10
29	54	13	71	6	1	12	64	10	67	62	11	70	6	4	3	56	6	66	2	0	3	11	0	9	46	7	44	52	8	53	15	3	8	67	15	65	1	11	42	1	2	10	0	8	49	64	18	70	13
30	72	9	65	10	0	7	63	10	38	72	4	75	8	1	3	73	12	58	5	0	2	8	0	7	64	8	51	80	10	79	14	1	9	73	7	49	3	2	63	1	2	6	1	8	50	81	9	82	6
31	0	0	0	0	0	0	0	0	0	0	0	0	0	0	0	0	0	0	0	0	0	0	0	0	0	0	0	0	0	0	0	0	0	0	0	0	0	0	0	0	0	0	0	0	0	0	0	0	0
32	63	14	60	14	2	12	58	11	49	62	11	54	5	1	6	65	9	60	1	0	1	3	0	3	69	12	81	64	2	59	11	0	14	51	3	49	4	7	73	1	0	11	0	2	52	75	4	71	4
33	54	8	63	10	2	10	68	13	61	69	10	64	8	1	7	63	8	51	5	1	5	4	0	9	55	19	66	52	10	45	14	2	9	64	9	63	4	3	48	1	0	12	8	3	47	57	11	66	8
34	74	6	67	9	0	3	64	4	55	57	10	58	9	0	3	81	9	61	0	0	0	2	1	4	62	6	51	66	4	67	8	0	13	71	6	74	0	3	54	0	0	5	0	6	69	40	5	58	1
35	46	9	56	10	2	7	67	10	71	42	9	81	7	0	14	41	10	95	1	0	2	7	0	4	69	9	80	51	6	55	7	1	20	61	7	80	1	4	60	0	1	8	1	4	58	61	4	64	7
36	81	6	62	10	0	15	65	5	59	67	10	75	6	0	14	44	7	53	2	0	4	4	0	8	45	4	70	72	11	58	6	0	7	64	11	58	2	2	72	2	2	10	3	5	58	89	9	57	13
37	56	3	80	7	1	7	69	7	64	76	5	79	12	4	10	44	5	60	1	0	0	6	1	7	56	8	66	57	9	43	7	3	6	84	8	45	1	5	58	0	0	9	2	14	62	87	15	58	20
38	58	7	53	5	1	13	58	5	82	64	3	69	17	1	11	51	4	73	6	0	6	12	0	6	45	3	63	61	10	58	7	0	4	53	21	63	3	6	62	0	2	5	4	5	60	48	11	55	6
39	61	9	66	8	0	7	63	7	59	56	5	53	8	0	6	89	9	84	0	0	0	3	1	7	64	11	64	55	6	61	9	7	18	54	7	77	0	3	53	0	1	9	0	3	60	47	5	67	3
40	67	5	64	10	0	6	64	10	62	81	10	56	14	2	16	57	4	62	3	1	2	6	0	4	60	8	54	68	15	63	13	1	6	54	9	60	3	3	73	0	0	12	4	5	62	68	20	51	15
[truncated: 33 more columns]
