# Supplementary material for: Modeling Effects of Variable preBötzinger Complex Network Topology and Cellular Properties on Opioid-Induced Respiratory Depression and Recovery
Source: eNeuro. 2024 Mar 1;11(3):ENEURO.0284-23.2023. doi: 10.1523/ENEURO.0284-23.2023 (PMC10921262; doi:10.1523/ENEURO.0284-23.2023)
Supplement: Code files — Download Code files, ZIP file. [file eneuro-11-ENEURO.0284-23.2023-s001.zip › prebot-opioid-model-main/simulations/damgo_ramp_sim/connectivity_csv/damgo_ramp_pcon_0.04.csv]

run_seed	oprm1_T_oprm1_T	oprm1_T_oprm1_B	oprm1_T_oprm1_Q	oprm1_B_oprm1_T	oprm1_B_oprm1_B	oprm1_B_oprm1_Q	oprm1_Q_oprm1_T	oprm1_Q_oprm1_B	oprm1_Q_oprm1_Q	exc_T_oprm1_T	exc_T_oprm1_B	exc_T_oprm1_Q	exc_B_oprm1_T	exc_B_oprm1_B	exc_B_oprm1_Q	exc_Q_oprm1_T	exc_Q_oprm1_B	exc_Q_oprm1_Q	inh_T_oprm1_T	inh_T_oprm1_B	inh_T_oprm1_Q	inh_B_oprm1_T	inh_B_oprm1_B	inh_B_oprm1_Q	inh_Q_oprm1_T	inh_Q_oprm1_B	inh_Q_oprm1_Q	oprm1_T_exc_T	oprm1_T_exc_B	oprm1_T_exc_Q	oprm1_B_exc_T	oprm1_B_exc_B	oprm1_B_exc_Q	oprm1_Q_exc_T	oprm1_Q_exc_B	oprm1_Q_exc_Q	oprm1_T_inh_T	oprm1_T_inh_B	oprm1_T_inh_Q	oprm1_B_inh_T	oprm1_B_inh_B	oprm1_B_inh_Q	oprm1_Q_inh_T	oprm1_Q_inh_B	oprm1_Q_inh_Q	exc_T_exc_T	exc_T_exc_B	exc_T_exc_Q	exc_B_exc_T
1	150	15	125	14	1	8	140	14	112	138	15	127	15	1	7	148	12	156	7	1	5	4	0	3	139	12	110	144	16	144	11	0	7	121	12	122	5	7	119	0	2	10	6	6	110	128	11	131	10
2	128	26	116	23	7	18	118	25	101	119	26	120	20	3	11	141	25	104	8	4	12	20	4	11	115	27	98	127	23	139	18	8	29	127	16	124	15	8	103	3	4	27	9	13	113	116	15	121	15
3	144	14	142	8	1	10	136	12	127	133	16	130	25	0	19	164	14	128	12	2	9	12	0	14	124	9	121	149	24	148	9	1	9	113	20	104	13	10	119	0	3	5	6	13	104	104	19	117	21
4	70	13	90	22	2	34	122	28	173	115	28	166	21	2	19	94	28	122	8	0	15	15	2	9	104	18	129	130	16	66	25	3	19	163	22	121	8	10	103	1	1	23	14	11	129	146	22	132	14
5	133	26	104	22	6	17	114	29	108	143	50	150	8	2	11	105	32	92	9	4	9	8	0	3	110	33	96	136	9	120	37	2	28	134	16	105	4	2	119	3	0	20	6	2	116	156	25	125	8
6	0	0	0	0	0	0	0	0	0	0	0	0	0	0	0	0	0	0	0	0	0	0	0	0	0	0	0	0	0	0	0	0	0	0	0	0	0	0	0	0	0	0	0	0	0	0	0	0	0
7	112	16	112	19	5	17	129	19	153	122	28	127	12	2	21	105	21	121	10	2	7	22	4	13	92	20	116	124	22	104	18	3	23	173	21	131	7	18	88	3	6	14	6	16	127	158	16	145	18
8	100	13	130	14	0	7	103	13	162	128	17	135	21	3	27	102	11	123	2	1	5	24	3	23	106	11	104	120	32	126	13	4	6	162	24	125	10	17	106	2	0	10	8	21	95	130	36	106	23
9	92	21	134	14	2	22	111	19	160	118	24	148	15	1	19	90	17	141	4	4	3	3	2	7	107	15	157	118	8	101	23	0	17	181	12	130	4	9	109	0	2	13	3	11	126	167	16	117	13
10	143	8	106	13	0	11	128	10	123	135	14	130	18	0	24	115	5	110	1	0	3	10	1	11	127	6	116	140	27	123	10	3	6	117	13	123	2	10	112	0	1	10	2	11	121	143	13	105	13
11	109	18	130	26	1	22	106	20	105	160	17	163	8	2	6	96	15	139	4	0	2	5	2	15	121	23	139	127	8	108	19	2	13	166	11	123	1	10	135	0	1	12	3	11	121	197	5	144	6
12	135	22	119	21	3	22	135	14	115	160	31	140	19	4	15	115	13	92	5	2	9	8	1	2	121	18	116	136	14	116	19	2	18	134	27	80	13	8	120	0	2	17	7	8	115	165	22	115	18
13	249	6	137	6	0	4	126	5	72	213	9	117	9	0	5	134	8	96	8	0	3	6	0	4	132	5	96	186	8	161	6	0	8	131	9	98	3	7	170	0	0	6	3	4	98	210	18	119	13
14	176	14	131	15	2	8	141	17	91	173	13	111	21	2	17	126	11	93	6	1	4	4	0	11	112	13	113	164	25	131	12	3	9	120	15	98	4	4	150	0	0	9	1	9	117	144	21	129	15
15	104	28	119	40	7	24	112	28	124	128	20	151	21	1	28	109	31	116	17	2	12	3	1	6	92	28	116	119	15	109	28	4	28	142	20	116	21	4	105	2	2	28	18	5	113	169	29	128	24
16	129	8	136	10	2	17	126	5	112	147	11	144	23	0	22	138	10	130	2	0	3	12	0	14	123	10	122	143	29	127	14	1	10	135	12	137	1	12	118	0	2	14	3	15	109	137	14	137	19
17	120	14	129	9	1	14	117	17	151	104	7	127	20	3	20	130	12	148	11	0	7	4	2	4	121	8	155	84	11	109	16	2	15	141	20	165	8	7	113	0	0	17	11	7	134	111	17	114	16
18	111	17	138	12	4	19	119	13	148	125	19	135	17	1	17	112	7	132	3	1	3	2	0	3	136	16	124	134	11	103	15	2	9	143	18	119	2	1	99	1	2	12	1	4	152	117	10	114	15
19	198	23	139	17	1	14	113	7	97	167	14	120	39	2	25	115	10	90	5	0	2	13	1	7	120	11	111	155	23	150	21	5	7	127	24	84	2	7	136	0	0	15	0	10	122	160	21	127	35
20	80	32	121	27	5	37	106	28	142	92	36	96	15	2	25	145	32	145	5	0	4	4	3	3	99	33	141	114	9	130	21	5	34	114	21	158	3	8	100	1	3	27	7	8	139	83	22	111	19
21	0	0	0	0	0	0	0	0	0	0	0	0	0	0	0	0	0	0	0	0	0	0	0	0	0	0	0	0	0	0	0	0	0	0	0	0	0	0	0	0	0	0	0	0	0	0	0	0	0
22	129	12	121	16	1	21	126	12	125	110	22	100	31	3	26	130	19	102	2	0	1	11	4	13	119	15	106	115	33	144	13	4	18	110	20	136	1	13	135	0	2	21	3	11	119	94	25	111	29
23	153	27	103	12	6	15	104	21	105	160	24	138	20	5	12	112	15	109	2	0	1	15	4	4	117	24	108	116	21	137	18	5	25	117	17	109	1	8	124	0	1	18	1	13	107	149	28	111	16
24	124	14	110	15	1	13	122	12	129	123	11	123	12	2	14	135	13	127	5	1	3	24	0	12	118	18	111	127	7	128	13	1	17	114	11	140	4	13	112	0	0	11	3	12	128	135	12	130	10
25	162	21	126	30	5	17	129	18	114	142	21	102	26	1	27	149	15	87	5	0	9	14	1	18	120	15	108	133	31	133	12	0	22	129	23	119	8	21	94	2	4	15	9	11	87	127	19	112	22
26	119	11	123	15	1	21	131	17	134	143	22	153	12	3	11	113	16	113	5	0	4	0	0	0	126	16	129	137	12	95	17	1	14	147	12	144	4	0	141	0	0	11	7	0	122	171	11	114	14
27	124	11	129	11	2	10	131	13	182	111	19	140	15	1	24	142	16	148	1	0	1	12	0	16	105	10	133	86	22	116	13	2	9	138	33	155	1	12	129	0	0	12	2	19	150	122	17	118	19
28	117	15	134	13	3	19	121	19	112	118	18	101	40	4	24	125	21	107	4	1	7	8	3	12	120	18	116	113	24	110	24	0	18	111	29	115	3	10	117	0	2	21	5	7	96	86	27	104	22
29	104	16	128	20	2	17	127	22	155	112	13	126	19	3	20	126	18	119	4	0	2	22	4	11	104	12	104	122	20	89	31	3	16	146	14	117	3	12	100	1	5	14	3	23	127	162	16	134	19
30	123	24	106	20	1	17	143	20	106	170	18	131	20	3	19	116	12	125	15	3	11	8	1	4	150	16	112	157	19	124	26	2	17	118	22	98	18	5	123	2	1	14	21	3	109	129	18	117	21
31	0	0	0	0	0	0	0	0	0	0	0	0	0	0	0	0	0	0	0	0	0	0	0	0	0	0	0	0	0	0	0	0	0	0	0	0	0	0	0	0	0	0	0	0	0	0	0	0	0
32	159	24	127	19	2	14	143	13	120	127	26	106	10	1	4	159	16	133	3	1	3	4	0	4	145	15	118	143	9	157	17	1	19	129	6	124	5	4	137	0	0	23	3	3	106	108	13	111	10
33	118	12	107	19	3	19	132	24	122	119	17	116	20	7	28	129	17	116	7	2	15	9	1	5	111	9	149	135	26	114	25	2	20	126	29	119	17	8	108	3	2	22	15	11	125	124	28	108	20
34	138	17	124	19	2	11	132	8	105	129	9	105	12	1	9	154	15	117	0	0	0	8	3	5	124	15	110	144	16	166	13	2	16	125	12	115	0	18	162	0	1	19	0	6	123	112	10	128	13
35	106	17	105	13	6	28	123	20	157	103	26	139	16	3	19	107	19	152	1	1	0	7	4	9	106	20	133	93	9	115	21	5	27	102	17	148	1	3	116	0	1	15	3	7	136	104	16	124	22
36	120	16	129	17	3	14	117	16	141	130	15	142	24	6	16	102	13	115	6	1	13	11	2	11	117	10	120	144	19	104	20	2	9	155	20	104	10	12	109	2	1	23	10	13	115	139	21	124	19
37	108	13	138	13	1	19	145	15	136	136	12	136	26	3	26	97	15	116	3	0	0	9	3	13	131	20	110	153	17	100	28	5	7	152	16	107	1	12	115	0	1	18	2	12	108	168	26	125	20
38	115	16	122	19	1	14	114	23	138	112	11	115	27	2	34	127	13	130	6	2	13	14	3	21	108	11	138	130	28	142	11	2	14	119	26	120	8	18	124	1	2	13	13	19	101	94	26	125	28
39	129	17	144	23	2	21	141	18	129	100	18	118	13	1	11	132	18	155	0	0	0	9	1	12	126	16	132	121	14	132	10	2	24	115	18	142	0	7	135	0	3	17	0	17	163	97	8	137	16
40	146	28	128	17	3	20	106	20	114	141	20	115	40	5	40	118	21	104	11	0	7	9	2	11	124	10	111	130	28	128	18	4	17	123	36	99	6	10	123	0	1	11	10	15	119	126	32	108	26
[truncated: 33 more columns]
