# Supplementary material for: Modeling Effects of Variable preBötzinger Complex Network Topology and Cellular Properties on Opioid-Induced Respiratory Depression and Recovery
Source: eNeuro. 2024 Mar 1;11(3):ENEURO.0284-23.2023. doi: 10.1523/ENEURO.0284-23.2023 (PMC10921262; doi:10.1523/ENEURO.0284-23.2023)
Supplement: Code files — Download Code files, ZIP file. [file eneuro-11-ENEURO.0284-23.2023-s001.zip › prebot-opioid-model-main/simulations/damgo_ramp_sim/connectivity_csv/damgo_ramp_pcon_0.08.csv]

run_seed	oprm1_T_oprm1_T	oprm1_T_oprm1_B	oprm1_T_oprm1_Q	oprm1_B_oprm1_T	oprm1_B_oprm1_B	oprm1_B_oprm1_Q	oprm1_Q_oprm1_T	oprm1_Q_oprm1_B	oprm1_Q_oprm1_Q	exc_T_oprm1_T	exc_T_oprm1_B	exc_T_oprm1_Q	exc_B_oprm1_T	exc_B_oprm1_B	exc_B_oprm1_Q	exc_Q_oprm1_T	exc_Q_oprm1_B	exc_Q_oprm1_Q	inh_T_oprm1_T	inh_T_oprm1_B	inh_T_oprm1_Q	inh_B_oprm1_T	inh_B_oprm1_B	inh_B_oprm1_Q	inh_Q_oprm1_T	inh_Q_oprm1_B	inh_Q_oprm1_Q	oprm1_T_exc_T	oprm1_T_exc_B	oprm1_T_exc_Q	oprm1_B_exc_T	oprm1_B_exc_B	oprm1_B_exc_Q	oprm1_Q_exc_T	oprm1_Q_exc_B	oprm1_Q_exc_Q	oprm1_T_inh_T	oprm1_T_inh_B	oprm1_T_inh_Q	oprm1_B_inh_T	oprm1_B_inh_B	oprm1_B_inh_Q	oprm1_Q_inh_T	oprm1_Q_inh_B	oprm1_Q_inh_Q	exc_T_exc_T	exc_T_exc_B	exc_T_exc_Q	exc_B_exc_T
1	298	29	264	25	2	22	226	29	214	274	19	255	16	2	17	283	37	257	11	2	10	13	1	12	249	25	214	266	23	306	23	2	34	236	16	247	20	22	271	0	1	27	15	15	241	250	17	239	15
2	262	61	238	38	12	47	238	57	191	240	50	239	31	5	32	246	50	248	26	4	24	19	6	27	244	40	210	236	37	244	51	8	48	207	32	220	16	38	229	4	6	44	17	23	200	268	25	282	31
3	284	27	273	24	0	23	246	21	236	247	19	240	49	2	40	276	33	248	29	1	14	24	2	28	236	27	234	228	46	261	20	3	23	234	52	247	15	29	250	0	2	15	21	22	209	224	38	256	52
4	162	38	267	37	6	58	238	55	318	222	46	295	37	8	44	172	49	257	16	4	25	21	4	23	168	45	266	224	37	176	41	7	37	287	52	264	24	19	213	4	4	42	30	24	224	321	49	239	41
5	249	56	241	53	15	60	238	53	196	291	74	276	28	2	24	217	55	208	15	5	14	8	0	7	252	39	246	277	35	242	67	9	53	260	31	225	19	12	229	4	2	62	7	8	234	337	38	254	32
6	276	30	244	30	5	26	267	35	253	258	26	254	23	3	28	275	28	277	34	5	40	9	0	8	224	27	207	244	27	301	34	5	24	250	26	291	37	17	218	2	1	22	50	8	220	218	20	281	22
7	219	40	233	36	7	55	249	34	294	264	38	273	31	9	27	230	38	244	17	2	16	21	7	36	202	38	219	251	27	203	41	9	47	292	35	238	13	34	204	3	2	26	22	34	229	304	44	257	42
8	235	23	266	28	2	27	264	29	309	227	27	288	44	7	46	182	29	271	9	2	10	38	4	51	197	14	238	250	50	164	36	9	22	275	43	238	16	38	171	3	3	29	10	43	241	281	53	250	53
9	205	38	232	31	5	35	237	53	325	266	45	331	10	5	29	194	24	222	15	1	8	11	1	18	236	46	265	247	23	182	52	4	38	294	33	233	9	14	198	1	0	30	13	21	260	372	27	240	17
10	310	24	261	21	0	27	236	16	244	273	24	223	39	5	48	247	25	215	8	1	4	14	5	13	262	11	222	247	40	245	25	6	23	236	24	207	4	30	229	1	4	13	3	22	214	274	44	227	40
11	245	26	233	25	3	28	240	45	286	296	46	312	10	1	14	227	37	233	3	0	2	12	2	12	240	36	250	314	11	211	25	2	35	309	15	220	4	14	252	2	3	30	6	9	232	387	14	251	17
12	269	43	257	47	4	40	247	39	229	300	59	259	37	8	31	209	35	188	19	5	21	12	4	12	247	37	240	283	34	216	47	8	31	249	25	202	20	14	252	3	4	41	15	12	221	304	44	240	47
13	466	11	248	19	0	16	266	4	160	414	16	235	24	1	18	296	15	164	5	1	1	14	1	6	341	12	156	399	24	311	13	1	12	235	11	171	3	5	344	0	0	16	3	7	184	373	18	253	20
14	371	31	274	23	3	18	249	23	191	314	23	234	54	0	29	288	22	201	10	2	6	18	1	10	320	21	225	289	58	277	27	1	19	217	37	193	7	17	290	1	2	19	10	13	210	320	42	242	36
15	212	52	220	52	11	49	251	42	250	238	53	254	36	3	42	196	50	248	27	4	31	11	2	15	204	52	236	240	44	229	57	8	51	292	47	232	35	5	195	6	2	43	23	8	218	330	49	258	45
16	284	19	273	20	1	22	271	24	240	268	17	220	33	2	32	286	15	236	3	1	6	26	4	26	257	23	245	274	35	254	30	3	20	250	38	236	6	30	261	1	0	21	3	22	229	251	40	281	44
17	220	21	280	24	4	34	258	29	318	216	19	246	30	10	29	231	36	310	11	1	16	11	4	11	227	21	270	220	36	238	28	4	22	266	39	302	13	9	225	0	1	25	15	13	253	242	29	238	32
18	193	34	206	25	4	28	240	32	310	225	25	273	31	4	34	223	34	260	5	2	4	2	2	5	216	18	298	231	23	247	27	2	29	289	24	272	6	3	255	0	1	28	6	4	300	264	24	286	24
19	365	33	256	22	1	27	235	29	182	346	39	236	52	5	48	268	26	166	5	1	6	24	0	16	289	28	191	350	62	247	37	3	23	246	30	183	4	18	300	0	4	23	2	20	254	322	65	247	54
20	177	72	228	38	18	75	225	78	319	178	60	246	31	9	52	222	74	298	12	2	9	16	3	11	179	67	276	199	17	235	46	8	72	229	35	290	3	10	205	4	3	62	9	13	259	204	32	258	34
21	287	26	285	32	3	25	248	22	232	239	26	239	41	3	37	277	28	236	14	4	5	13	0	17	268	26	236	243	44	294	25	1	31	206	36	271	9	9	282	0	0	32	4	19	214	211	34	255	37
22	229	37	229	36	13	41	273	32	223	234	27	212	49	8	56	289	37	276	7	0	6	20	3	24	253	32	238	194	58	252	27	7	37	240	56	288	4	22	237	0	3	37	8	18	258	188	40	210	45
23	284	39	252	33	11	34	257	31	203	245	35	223	27	2	45	224	33	197	3	2	7	24	5	22	231	37	233	291	40	251	50	3	45	258	26	219	6	21	243	1	7	39	2	16	246	260	41	256	46
24	240	25	258	22	6	38	256	27	241	266	25	254	13	4	21	239	36	267	5	0	5	23	1	28	226	25	259	271	19	265	36	3	30	253	25	261	7	23	258	1	5	35	1	38	240	265	21	236	22
25	309	44	270	41	2	39	247	37	228	275	36	241	51	5	45	277	35	252	16	2	18	36	1	31	246	28	209	249	42	277	37	4	35	222	43	228	17	38	227	3	12	25	16	26	216	250	54	232	57
26	241	31	268	30	2	26	245	23	273	276	24	282	25	1	30	203	32	230	5	0	12	0	0	0	250	29	274	280	20	240	34	3	27	278	37	240	10	0	263	2	0	25	7	0	276	337	38	253	42
27	216	27	279	20	4	35	264	22	290	214	24	249	28	1	49	250	31	304	6	0	4	13	2	28	230	30	277	211	34	203	25	2	32	262	39	294	8	20	226	1	0	35	8	21	284	209	29	258	37
28	266	30	249	31	6	46	255	52	235	226	35	208	41	7	49	246	36	248	11	2	10	22	4	20	211	39	239	203	58	228	36	9	40	232	46	241	8	16	250	0	2	39	4	30	232	210	46	247	56
29	226	33	242	41	5	32	275	35	273	246	41	295	29	5	43	208	39	206	9	6	11	37	6	28	209	31	265	260	48	220	44	8	37	298	38	229	8	39	223	1	9	36	18	33	229	318	42	246	39
30	289	42	249	44	6	28	246	35	202	281	47	282	40	5	31	238	28	179	32	1	21	15	4	13	248	26	207	314	26	244	46	4	37	244	29	209	27	15	235	3	2	30	22	10	193	306	34	257	37
31	343	70	221	69	16	46	219	36	153	322	67	253	50	10	40	276	41	185	9	1	5	46	4	21	283	49	166	304	29	249	55	11	49	231	28	196	12	24	263	3	5	55	8	17	180	310	44	251	36
32	270	50	256	40	8	37	252	37	221	253	47	233	13	2	14	297	46	265	10	1	8	9	1	9	249	45	238	263	14	318	38	2	45	238	9	267	5	11	249	0	0	38	7	10	230	247	22	266	23
33	232	50	260	29	9	53	232	44	274	252	41	269	36	10	39	237	47	233	31	6	25	10	1	17	230	40	239	215	39	212	49	12	40	280	50	252	26	16	219	3	1	38	33	15	221	259	51	231	42
34	277	39	272	29	3	29	250	24	223	291	31	237	26	3	18	287	35	239	0	0	0	25	5	21	246	21	242	295	24	302	28	3	26	225	20	238	0	23	278	0	2	15	0	20	239	243	19	278	23
35	193	37	252	42	13	44	209	38	309	215	41	275	30	7	31	200	42	325	2	1	3	19	1	17	223	46	316	186	17	249	60	6	38	228	35	285	5	14	220	0	0	37	7	18	258	237	27	266	31
36	266	31	253	28	0	31	248	39	251	280	41	323	32	5	41	217	30	248	15	4	19	25	4	24	239	23	245	289	32	248	30	4	26	248	29	238	19	21	231	1	1	27	18	25	231	327	50	246	35
37	229	34	290	26	0	27	255	27	317	271	32	313	50	8	50	195	21	207	4	0	7	15	0	29	243	23	236	297	37	198	27	4	21	314	45	201	3	22	245	0	3	24	8	24	257	319	61	225	56
38	250	35	286	24	6	24	280	32	304	214	19	237	50	6	52	255	26	272	20	3	19	36	3	34	221	19	221	226	43	244	34	4	27	255	66	238	21	26	231	3	2	14	20	28	236	205	69	205	51
39	219	27	256	34	4	46	262	39	266	216	30	257	28	5	39	271	45	291	0	0	0	19	1	20	252	47	266	212	31	270	35	2	32	250	34	268	0	14	280	0	3	37	0	14	269	239	32	247	26
40	285	37	235	24	7	38	267	31	229	271	37	237	57	11	52	248	27	222	19	2	17	23	4	27	248	27	219	269	70	245	29	6	31	247	72	251	15	25	263	1	2	23	17	18	194	247	60	204	61
[truncated: 33 more columns]
