# Supplementary material for: Modeling Effects of Variable preBötzinger Complex Network Topology and Cellular Properties on Opioid-Induced Respiratory Depression and Recovery
Source: eNeuro. 2024 Mar 1;11(3):ENEURO.0284-23.2023. doi: 10.1523/ENEURO.0284-23.2023 (PMC10921262; doi:10.1523/ENEURO.0284-23.2023)
Supplement: Code files — Download Code files, ZIP file. [file eneuro-11-ENEURO.0284-23.2023-s001.zip › prebot-opioid-model-main/simulations/damgo_ramp_sim/connectivity_csv/damgo_ramp_pcon_0.16.csv]

run_seed	oprm1_T_oprm1_T	oprm1_T_oprm1_B	oprm1_T_oprm1_Q	oprm1_B_oprm1_T	oprm1_B_oprm1_B	oprm1_B_oprm1_Q	oprm1_Q_oprm1_T	oprm1_Q_oprm1_B	oprm1_Q_oprm1_Q	exc_T_oprm1_T	exc_T_oprm1_B	exc_T_oprm1_Q	exc_B_oprm1_T	exc_B_oprm1_B	exc_B_oprm1_Q	exc_Q_oprm1_T	exc_Q_oprm1_B	exc_Q_oprm1_Q	inh_T_oprm1_T	inh_T_oprm1_B	inh_T_oprm1_Q	inh_B_oprm1_T	inh_B_oprm1_B	inh_B_oprm1_Q	inh_Q_oprm1_T	inh_Q_oprm1_B	inh_Q_oprm1_Q	oprm1_T_exc_T	oprm1_T_exc_B	oprm1_T_exc_Q	oprm1_B_exc_T	oprm1_B_exc_B	oprm1_B_exc_Q	oprm1_Q_exc_T	oprm1_Q_exc_B	oprm1_Q_exc_Q	oprm1_T_inh_T	oprm1_T_inh_B	oprm1_T_inh_Q	oprm1_B_inh_T	oprm1_B_inh_B	oprm1_B_inh_Q	oprm1_Q_inh_T	oprm1_Q_inh_B	oprm1_Q_inh_Q	exc_T_exc_T	exc_T_exc_B	exc_T_exc_Q	exc_B_exc_T
1	614	60	497	59	7	56	518	63	458	564	35	454	35	3	39	589	52	483	35	3	20	38	3	29	479	54	453	553	38	561	46	5	51	488	34	498	34	43	558	4	3	55	25	40	451	524	35	528	38
2	541	100	448	82	23	76	519	93	438	503	87	468	73	8	71	480	96	477	47	10	36	38	13	41	426	97	382	476	67	494	92	8	109	465	78	479	55	62	436	13	16	83	37	45	406	501	76	496	72
3	576	42	519	49	3	44	520	50	480	468	43	478	85	8	71	585	46	492	39	5	48	72	1	66	455	40	411	504	94	506	42	10	49	451	86	491	39	55	465	8	4	49	53	55	415	490	85	488	89
4	352	69	486	81	18	96	500	110	614	428	96	598	58	14	90	399	71	452	42	10	39	50	4	51	356	79	528	497	76	379	96	14	87	615	89	507	33	33	348	11	11	86	60	44	515	603	82	521	99
5	470	123	445	112	16	112	502	114	451	601	126	531	52	14	42	430	112	392	26	8	19	14	2	21	502	99	479	583	37	443	143	16	122	504	44	419	17	14	465	6	3	133	26	10	507	649	65	530	79
6	514	65	519	66	7	67	495	71	482	536	60	444	52	10	41	536	59	537	77	5	66	13	4	14	505	58	470	470	41	558	64	9	64	478	52	538	90	20	475	6	0	59	70	19	455	463	48	517	64
7	434	80	483	80	12	87	470	74	539	496	85	572	65	9	60	442	81	473	30	7	41	66	11	84	415	69	453	522	54	397	87	6	87	600	75	485	32	57	378	9	9	60	31	78	465	640	74	504	63
8	404	36	524	51	9	67	568	62	577	474	63	571	88	10	106	428	44	478	30	3	22	88	11	100	393	53	422	459	117	437	70	13	43	595	137	469	20	80	377	0	10	45	35	102	477	521	112	433	105
9	392	58	464	51	11	76	472	90	648	488	95	639	48	6	48	391	55	526	20	3	23	23	7	33	428	79	539	516	37	386	79	9	55	664	57	516	16	35	437	6	6	62	24	36	534	721	40	495	64
10	0	0	0	0	0	0	0	0	0	0	0	0	0	0	0	0	0	0	0	0	0	0	0	0	0	0	0	0	0	0	0	0	0	0	0	0	0	0	0	0	0	0	0	0	0	0	0	0	0
11	467	74	523	70	15	59	520	85	551	553	85	596	26	6	27	446	62	450	8	1	11	36	10	32	482	69	552	558	24	404	85	5	68	590	27	456	6	35	459	0	6	75	15	36	476	695	28	546	34
12	559	59	520	69	9	92	483	76	438	575	82	517	71	18	68	490	79	419	24	7	36	28	5	31	526	69	452	592	61	456	92	8	66	558	64	423	30	26	510	3	7	74	35	31	491	619	87	520	79
13	879	41	512	30	2	27	477	17	288	806	36	467	37	2	32	563	27	339	12	0	10	23	2	9	643	23	433	819	40	560	39	3	19	464	33	330	8	15	676	0	0	27	4	15	401	799	54	551	45
14	723	48	520	57	2	36	522	43	390	662	61	459	85	9	72	549	46	401	18	2	11	27	0	27	619	40	426	647	105	520	70	5	37	456	87	401	16	24	561	2	3	33	16	10	386	603	94	513	83
15	412	83	479	88	23	117	458	108	516	523	128	579	87	18	71	418	93	451	76	16	73	14	5	14	390	91	479	523	87	407	115	16	105	572	78	478	62	19	424	11	4	97	67	15	439	633	84	507	93
16	611	46	506	42	1	46	495	44	472	543	38	518	83	7	70	508	54	505	12	0	7	48	5	45	538	48	442	548	69	575	39	6	45	512	67	507	7	44	549	2	3	53	4	52	458	510	60	498	70
17	417	33	519	40	6	55	537	71	616	444	45	517	66	3	78	479	55	593	26	2	26	27	3	26	455	44	559	407	84	491	55	5	53	556	67	610	21	33	449	2	4	67	33	33	538	424	73	512	65
18	394	50	500	57	5	66	509	61	588	462	59	540	38	6	64	425	53	558	8	1	10	8	1	13	423	71	566	489	52	459	59	10	62	587	69	584	8	6	476	1	0	74	9	14	575	571	50	515	53
19	701	53	501	66	7	48	526	41	377	675	61	474	121	8	85	513	35	319	9	1	11	44	7	20	572	47	414	656	130	425	55	11	45	518	97	324	8	39	575	1	2	41	7	37	424	643	104	500	127
20	355	96	434	103	32	145	443	148	564	333	106	477	48	12	90	457	141	633	14	3	20	17	10	34	400	122	541	337	48	493	97	15	122	477	72	640	20	22	384	5	3	107	17	26	517	354	66	485	65
21	588	52	530	72	4	62	534	51	471	507	51	456	82	13	64	565	39	489	15	0	19	27	4	22	517	45	494	522	79	562	47	10	57	452	75	515	20	34	508	1	3	58	14	21	473	498	78	464	79
22	548	77	511	67	10	73	532	69	438	458	72	433	117	13	103	553	76	518	12	1	8	35	4	55	453	78	467	451	104	542	62	13	83	425	109	513	7	51	548	1	3	69	9	39	467	427	97	449	91
23	544	86	479	101	11	81	482	63	443	574	70	499	71	15	73	453	81	423	10	2	10	45	4	40	488	70	469	529	74	496	82	10	69	539	67	456	10	43	502	1	5	63	6	45	446	559	84	461	78
24	511	76	503	58	11	65	510	68	508	502	59	533	35	11	53	521	68	530	6	3	6	55	10	63	494	62	473	499	45	485	63	3	57	508	46	493	15	56	448	0	11	67	5	58	462	506	38	528	47
25	580	73	495	79	10	48	495	72	463	537	62	439	94	14	86	546	73	488	27	1	31	84	10	64	478	59	436	498	98	558	72	12	74	421	97	453	37	70	478	4	12	64	28	66	414	504	79	494	86
26	509	58	510	76	5	73	481	67	520	563	67	573	59	5	56	478	53	439	18	2	16	0	0	0	514	71	524	579	56	507	70	3	65	589	63	457	22	0	513	1	0	53	16	0	539	674	62	537	57
27	411	51	517	58	3	53	513	55	615	397	48	522	67	14	72	508	55	615	13	1	8	45	7	50	426	65	543	413	72	504	45	8	50	524	82	596	10	52	486	0	5	39	9	55	526	420	61	468	88
28	502	84	510	70	15	81	483	87	470	467	81	427	108	18	93	527	78	506	14	5	20	54	5	45	441	85	447	474	109	478	68	20	82	474	116	503	15	55	488	2	7	65	18	43	481	444	90	455	110
29	416	82	521	65	6	83	494	77	550	526	76	616	84	12	100	416	63	500	21	1	17	70	6	58	428	59	464	496	79	427	69	14	65	567	91	449	27	70	421	3	10	80	21	73	512	574	87	501	98
30	601	78	536	73	17	71	534	63	430	602	81	521	70	9	55	492	55	434	57	5	42	30	2	17	518	74	436	618	60	492	71	17	72	523	53	442	54	28	503	9	5	56	49	31	426	620	80	508	65
31	646	133	442	138	21	82	463	82	309	660	135	419	80	20	57	535	94	351	26	2	13	63	16	42	502	81	365	603	74	460	111	20	81	450	71	342	25	61	515	3	14	112	18	53	364	637	82	481	85
32	573	96	521	87	14	76	457	73	391	568	87	486	35	7	29	566	82	534	17	4	19	12	3	19	525	73	462	523	31	538	70	6	87	469	27	520	20	16	563	3	6	77	18	25	492	482	43	523	34
33	0	0	0	0	0	0	0	0	0	0	0	0	0	0	0	0	0	0	0	0	0	0	0	0	0	0	0	0	0	0	0	0	0	0	0	0	0	0	0	0	0	0	0	0	0	0	0	0	0
34	577	57	534	51	7	39	508	50	454	488	41	432	50	4	50	645	70	554	0	0	0	51	5	46	504	40	467	532	44	594	56	4	52	424	39	514	0	43	526	0	2	54	0	38	459	472	26	499	39
35	394	81	488	87	16	100	489	94	615	431	71	489	56	10	61	480	83	564	9	1	6	41	4	41	443	67	536	404	75	499	83	9	95	511	69	583	3	33	422	0	6	98	10	30	526	410	63	518	74
36	528	67	498	69	6	62	496	64	551	601	79	536	68	8	65	463	48	457	40	3	45	50	6	36	500	46	448	589	71	478	73	9	52	546	72	426	38	36	486	8	8	59	38	38	456	590	79	482	89
37	483	51	520	53	3	45	532	58	528	606	64	632	89	5	95	405	39	411	10	1	11	55	4	55	468	53	484	558	90	373	59	8	41	617	93	386	10	52	463	0	7	44	9	40	529	702	104	448	115
38	485	59	551	39	6	63	534	49	513	462	52	490	110	17	108	472	52	552	40	6	42	62	6	72	423	51	446	450	101	493	38	12	48	471	117	557	38	81	439	3	9	42	39	74	465	468	79	461	113
39	497	63	513	73	13	80	505	72	544	431	61	492	54	7	76	538	95	558	0	0	0	44	6	47	493	62	526	451	60	512	63	10	87	471	55	545	0	35	491	0	3	88	0	43	521	450	71	497	57
40	545	68	494	71	9	59	497	67	436	540	52	465	145	19	115	528	53	465	28	3	23	32	5	47	517	55	463	523	134	504	68	19	52	492	132	461	38	48	534	5	6	60	20	32	435	470	106	433	130
[truncated: 33 more columns]
