# Supplementary material for: Modeling Effects of Variable preBötzinger Complex Network Topology and Cellular Properties on Opioid-Induced Respiratory Depression and Recovery
Source: eNeuro. 2024 Mar 1;11(3):ENEURO.0284-23.2023. doi: 10.1523/ENEURO.0284-23.2023 (PMC10921262; doi:10.1523/ENEURO.0284-23.2023)
Supplement: Code files — Download Code files, ZIP file. [file eneuro-11-ENEURO.0284-23.2023-s001.zip › prebot-opioid-model-main/simulations/damgo_ramp_sim/connectivity_csv/random_gl_ctrl_damgo_tbq_counts.csv]

	ctrl_t_count	ctrl_b_count	ctrl_q_count	damgo_t_count	damgo_b_count	damgo_q_count
1	119	15	166	59	10	231
2	118	25	157	61	19	220
3	118	21	161	58	18	224
4	113	24	163	66	16	218
5	122	21	157	67	12	221
6	119	15	166	61	9	230
7	118	24	158	66	16	218
8	113	28	159	61	26	213
9	117	17	166	68	9	223
10	120	19	161	59	15	226
11	121	16	163	68	7	225
12	126	20	154	68	13	219
13	143	9	148	69	8	223
14	128	17	155	62	15	223
15	121	23	156	70	15	215
16	118	18	164	58	15	227
17	107	17	176	56	13	231
18	111	14	175	60	8	232
19	130	21	149	64	17	219
20	96	25	179	50	12	238
21	115	18	167	55	16	229
22	108	25	167	51	21	228
23	120	22	158	61	16	223
24	115	19	166	59	13	228
25	117	26	157	57	22	221
26	122	13	165	66	9	225
27	104	20	176	52	17	231
28	110	26	164	54	19	227
29	115	25	160	62	20	218
30	129	18	153	69	17	214
31	128	26	146	64	15	221
32	116	15	169	57	8	235
33	115	23	162	63	15	222
34	115	16	169	54	15	231
35	102	21	177	53	13	234
36	122	20	158	65	18	217
37	122	21	157	67	17	216
38	111	25	164	56	25	219
39	105	19	176	51	14	235
40	118	26	156	58	23	219
