# Supplementary material for: Modeling Effects of Variable preBötzinger Complex Network Topology and Cellular Properties on Opioid-Induced Respiratory Depression and Recovery
Source: eNeuro. 2024 Mar 1;11(3):ENEURO.0284-23.2023. doi: 10.1523/ENEURO.0284-23.2023 (PMC10921262; doi:10.1523/ENEURO.0284-23.2023)
Supplement: Code files — Download Code files, ZIP file. [file eneuro-11-ENEURO.0284-23.2023-s001.zip › prebot-opioid-model-main/simulations/damgo_ramp_sim/damgo_ramp_analysis.ipynb]

# %% [markdown]
## Notebook for analysis of DAMGO ramping experiments

# %% [markdown]
### Import necessary packages

# %% [code]
%matplotlib notebook
%matplotlib inline
import pandas as pd
import seaborn as sns
import numpy as np
import matplotlib as mpl
import matplotlib.pyplot as plt
import glob
import re
import io
import os
import sys 
sys.path.append('..')
from brian2 import *
import brian_utils.postproc as bup
from scipy import stats
from scipy.optimize import curve_fit
from sklearn.preprocessing import PolynomialFeatures
from sklearn.linear_model import RidgeCV, LassoCV, ElasticNetCV, LinearRegression
from sklearn.metrics import r2_score
from sklearn.model_selection import train_test_split, KFold, cross_val_score, RepeatedKFold
from sklearn.metrics import mean_squared_error
from sklearn import preprocessing
from sklearn.decomposition import PCA
from mpl_toolkits import mplot3d
import statsmodels.api as sm
from statsmodels.formula.api import *
from statsmodels import *
from statsmodels.stats.outliers_influence import variance_inflation_factor
import pickle
from IPython.core.interactiveshell import InteractiveShell
InteractiveShell.ast_node_interactivity = "last_expr"


# %% [markdown]
### Load data

# %% [code]
df0 = pd.read_csv('damgo_ramp.csv')
df0 = df0.drop(columns=['Unnamed: 0'])
features = df0.iloc[:, 1:82].columns
df0 = df0.dropna()

# %% [code]
df1 = pd.read_csv('damgo_ramp_pcon_0.02.csv')
df1 = df1.drop(columns=['Unnamed: 0'])
features = df1.iloc[:, 1:82].columnsimport numpy as np
import pandas as pd
import matplotlib.pyplot as plt
import seaborn as sns
import networkx as nx
from itertools import count
import pickle
import sys
sys.path.append('..')
import brian_utils.postproc as bup
from brian2 import *
df1 = df1.dropna()

# %% [code]
df2 = pd.read_csv('damgo_ramp_pcon_0.04.csv')
#df2 = df.drop(columns=['Unnamed: 0'])
features = df2.iloc[:, 1:82].columns
df2 = df2.dropna()

# %% [code]
df3 = pd.read_csv('damgo_ramp_pcon_0.08.csv')
#df2 = df.drop(columns=['Unnamed: 0'])
features = df3.iloc[:, 1:82].columns
df3 = df3.dropna()

# %% [code]
df4 = pd.read_csv('damgo_ramp_pcon_0.16.csv')
#df2 = df.drop(columns=['Unnamed: 0'])
features = df4.iloc[:, 1:82].columns
df4 = df4.dropna()

# %% [code]
plt.figure(figsize=(7,3))
ax = sns.kdeplot(data=df0, x="I_opioid_shutdown", label=r'$P(connect) = 0.01$')
ax = sns.kdeplot(data=df1, x="I_opioid_shutdown", label=r'$P(connect) = 0.02$')
ax = sns.kdeplot(data=df2, x="I_opioid_shutdown", label=r'$P(connect) = 0.04$')
ax = sns.kdeplot(data=df3, x="I_opioid_shutdown", label=r'$P(connect) = 0.08$')
ax = sns.kdeplot(data=df4, x="I_opioid_shutdown", label=r'$P(connect) = 0.16$')
ax.set(xlabel='DAMGO shutdown dosage (pA)')
plt.legend()
plt.tight_layout()
plt.savefig('pcon_shutdown_dist.pdf')

# %% [code]
plt.figure(figsize=(10,8))
plt.scatter(df['LD50'], df['I_opioid_shutdown'])
plt.ylabel('Threshold (pA)')
plt.xlabel('LD50 (pA)')

lm = ols(r'I_opioid_shutdown~LD50',data=df).fit()
ls_line = lm.params[0] + lm.params[1]*df['LD50']
plt.plot(df['LD50'],ls_line)

lm.summary()
# def func(x, a, b):
#     y = a*x + b
#     return y

#popt, pcov = curve_fit(func, xdata = df['LD50'], ydata = df['I_opioid_shutdown'])
#plt.plot(df['LD50'],func(df['LD50'], *popt) )
plt.savefig('damgo_ramp_figs/LD50_vs_threshold.png')

# %% [code]


# %% [code]


# %% [code]
features # every type of connection

# %% [markdown]
### Exploratory data analysis

# %% [code]
df['oprm1_oprm1'] = df.iloc[:, 1:10].sum(axis=1)
df['inh_oprm1'] = df.iloc[:, 19:28].sum(axis=1)

ax=df.plot('inh_oprm1','oprm1_oprm1',kind='scatter', c='LD50',colormap=mpl.cm.viridis, colorbar=True, figsize=(15,10),sharex=False)
ax.set_xlabel('# I to E connections')
ax.set_ylabel('# E to E connections')
plt.tight_layout()

# %% [code]
df['I_opioid_shutdown']

# %% [markdown]
### PCA

# %% [code]
from pca import pca
X = df.loc[:, features2].values
pca = pca(n_components=len(features2))
results = pca.fit_transform(X)
results.keys()

# %% [code]
# Principal components: eigenvectors of the covariance matrix
results['PC'] = results['PC'].reset_index()
results['PC'] = results['PC'].drop(columns='index')
results['PC']

# %% [code]
# Cumulative proportion of variance explained by each PC 
results['explained_var']

# %% [code]
loadings = results['loadings'].T
loadings['connection type'] = features2
pd.set_option('display.max_rows', 25)
loadings = loadings.set_index('connection type')
loadings.sort_values('PC1')

# %% [code]
pca.plot()

# %% [code]
pca.biplot(n_feat=25,legend=False)

# %% [markdown]
### Correlations between connection types and shutdown dosage

# %% [code]
df[features].head()

# %% [code]
pd.set_option('display.max_columns', 81)
corr = df.iloc[:,1:83].corr()
corr.iloc[:, 81:82].T.drop(columns='I_opioid_shutdown')

# %% [markdown]
### LASSO regression

# %% [code]
y = df['I_opioid_shutdown'].values
X = df[features].values
X = preprocessing.StandardScaler().fit_transform(X)

model = LassoCV(alphas=np.logspace(-2,10,20),normalize=True).fit(X,y)
cv = RepeatedKFold(n_splits=5, n_repeats=10, random_state=3)
scores = cross_val_score(model,X,y,scoring='neg_root_mean_squared_error',cv=cv)

print('RMSE: %.4f (%.4f)' % (-mean(scores), std(scores)))
print(r'λ = ' + str(model.alpha_))
print('R2: '+ str(model.score(X,y)))

pd.set_option('display.max_rows',81)
lasso_coef = pd.DataFrame(zip(features, model.coef_)).sort_values(1)
lasso_coef.columns = ['connection type', 'coefficient']
nonzero_lasso_coef = lasso_coef[lasso_coef['coefficient'] != 0]
nonzero_lasso_coef

# %% [markdown]
### Ridge regression

# %% [code]
y = df['I_opioid_shutdown'].values
X = df[features].values
X = preprocessing.StandardScaler().fit_transform(X)

model = RidgeCV(alphas=np.logspace(-2,10,20)).fit(X, y)
cv = RepeatedKFold(n_splits=5, n_repeats=10,random_state=1)
scores = cross_val_score(model,X,y,scoring='neg_root_mean_squared_error',cv=cv)

print('RMSE: %.4f (%.4f)' % (-mean(scores), std(scores)))
print(r'λ = ' + str(model.alpha_))
print('R2: '+ str(model.score(X,y)))

pd.set_option('display.max_rows',81)
ridge_coef = pd.DataFrame(zip(features, model.coef_)).sort_values(1)
ridge_coef.columns = ['connection type', 'coefficient']
ridge_coef.head()
ridge_coef.tail()

# %% [markdown]
### Elastic net regression

# %% [code]
y = df['I_opioid_shutdown'].values
X = df[features].values
X = preprocessing.StandardScaler().fit_transform(X)

model = ElasticNetCV(alphas=np.logspace(-2,10,20)).fit(X, y)
cv = RepeatedKFold(n_splits=5, n_repeats=10,random_state=1)
scores = cross_val_score(model,X,y,scoring='neg_root_mean_squared_error',cv=cv)

print('RMSE: %.4f (%.4f)' % (-mean(scores), std(scores)))
print(r'λ = ' + str(model.alpha_))
print('R2: '+ str(model.score(X,y)))

pd.set_option('display.max_rows',81)
elastic_net_coef = pd.DataFrame(zip(features, model.coef_)).sort_values(1)
elastic_net_coef.columns = ['connection type', 'coefficient']
elastic_net_coef.head()
elastic_net_coef.tail()

# %% [markdown]
### OLS Regression

# %% [code]
y = df['I_opioid_shutdown'].values
X = df[features].values
X = preprocessing.StandardScaler().fit_transform(X)

#X_train, X_test , y_train, y_test = train_test_split(X, y, test_size=0.025, random_state=4)
model = LinearRegression().fit(X, y)
cv = RepeatedKFold(n_splits=5, n_repeats=10,random_state=1)
scores = cross_val_score(model,X,y,scoring='neg_root_mean_squared_error',cv=cv)
print('RMSE: %.4f (%.4f)' % (-mean(scores), std(scores)))
# pred = model.predict(X_test)
# print("MSE: " + str(mean_squared_error(y_test, pred)))
#print(r'λ = ' + str(model.alpha_))
print('R2: '+ str(model.score(X,y)))
pd.set_option('display.max_rows',81)
ols_coef = pd.DataFrame(zip(features, model.coef_)).sort_values(1)
ols_coef.columns = ['connection type', 'coefficient']
ols_coef.head()
ols_coef.tail()
