# Supplementary material for: Modeling Effects of Variable preBötzinger Complex Network Topology and Cellular Properties on Opioid-Induced Respiratory Depression and Recovery
Source: eNeuro. 2024 Mar 1;11(3):ENEURO.0284-23.2023. doi: 10.1523/ENEURO.0284-23.2023 (PMC10921262; doi:10.1523/ENEURO.0284-23.2023)
Supplement: Code files — Download Code files, ZIP file. [file eneuro-11-ENEURO.0284-23.2023-s001.zip › prebot-opioid-model-main/simulations/damgo_ramp_sim/graph_metrics.ipynb]

# %% [markdown]
## Exploring network connectivity and centrality

# %% [code]
%matplotlib notebook
import pandas as pd
import numpy as np
import pickle
import networkx as nx
import brian2
import matplotlib
import matplotlib.pyplot as plt
import glob
import re
import io
import os
import sys 
import scipy.sparse.linalg
from statistics import mean
from itertools import count
import seaborn as sns

# %% [code]
df = pd.read_csv('damgo_ramp.csv')
df = df.drop(columns=['Unnamed: 0'])
# T_count = 0
# B_count = 0
# Q_count = 0
T_props = []
B_props = []
Q_props = []
for seed in range(1,41):
    G = nx.read_gpickle(f'networkx_objects/seed{seed}graph.pkl')
    T_count = 0
    B_count = 0
    Q_count = 0
    for i in range(len(G.nodes)):
        if G.nodes[i]['spike_type'] == 'tonic':
            T_count += 1
        elif G.nodes[i]['spike_type'] == 'quiescent':
            Q_count += 1
        else:
            B_count += 1
    T_props.append(T_count / 300)
    B_props.append(B_count / 300)
    Q_props.append(Q_count / 300)

d = {'Prop_tonic': T_props, 'Prop_bursting': B_props, 'Prop_quiescent': Q_props}

# %% [code]
print(avg_T_prop)
print(avg_B_prop)
print(avg_Q_prop)

# %% [code]
avg_B_prop

# %% [code]
G.nodes[3]['spike_type']

# %% [markdown]
### Algebraic connectivity of the networks

# %% [code]
df = pd.read_csv('damgo_ramp.csv')
df = df.drop(columns=['Unnamed: 0'])
sub_G_fiedler_eigs = []
for seed in range(1,41):
    G = nx.read_gpickle(f'networkx_objects/seed{seed}graph.pkl')
    # add weights (max synaptic strength)
#     for u, v, attr in G.edges(data=True):
#         if u >= 60:
#             G[u][v]['weight'] = 3.5
#         elif u < 60:
#             G[u][v]['weight'] = -3.5
            
    # create subgraph based on neuron type
    nodes = (
        node
        for node, data
        in G.nodes(data=True)
        if data.get('neuron_type') == 'oprm1' or data.get('neuron_type') == 'exc'
    )
    sub_G = G.subgraph(nodes)

    # compute eigenvalues of Laplacian of G
    L=np.array(nx.directed_laplacian_matrix(sub_G))
    eigs = np.linalg.eigvalsh(L)
    print(f'Seed {seed} excitatory connectivity = {eigs[1]}')
    sub_G_fiedler_eigs.append(eigs[1])


# %% [code]
%matplotlib inline
nx.draw(G,alpha=0.5,pos=nx.kamada_kawai_layout(G))

# %% [code]
# get unique groups
%matplotlib inline
groups = set(nx.get_node_attributes(G,'spike_type').values())
mapping = dict(zip(sorted(groups),count()))
nodes = G.nodes()
colors = [mapping[G.nodes[n]['spike_type']] for n in nodes]
nx.draw(G,alpha=0.6,pos=nx.kamada_kawai_layout(G), node_color = colors)
plt.savefig('network.png',dpi=300)

# %% [code]
df = pd.read_csv('damgo_ramp.csv')
df = df.drop(columns=['Unnamed: 0'])
G_fiedler_eigs = []
for seed in range(1,41):
    G = nx.read_gpickle(f'networkx_objects/seed{seed}graph.pkl')
    # compute eigenvalues of Laplacian of G
    L=np.array(nx.directed_laplacian_matrix(G))
    eigs = np.linalg.eigvalsh(L)
    print(f'Seed {seed} overall connectivity = {eigs[1]}')
    G_fiedler_eigs.append(eigs[1])

# %% [code]
dra

# %% [code]
%matplotlib notebook
ax = plt.figure(figsize=(10,10))
ax = plt.axes(projection = '3d')
ax.plot(sub_G_fiedler_eigs, G_fiedler_eigs, df['I_opioid_shutdown'], '.', color = 'k', alpha = 0.5, markersize = 10)

for i in range(len(sub_G_fiedler_eigs)):
    ax.text(sub_G_fiedler_eigs[i], G_fiedler_eigs[i], df['I_opioid_shutdown'][i], df['run_seed'][i])

ax.set_xlabel('Excitatory connectivity')
ax.set_ylabel('Overall connectivity')
ax.set_zlabel('I_opioid_shutdown (pA)')

# %% [markdown]
### Group centrality of excitatory population

# %% [code]
plt.figure(figsize=(8,8))
for seed in range(1,41):
    G = nx.read_gpickle(f'networkx_objects/seed{seed}graph.pkl')
    nodes = {
        node
        for node, data
        in G.nodes(data=True)
        if data.get('neuron_type') == 'oprm1' or data.get('neuron_type') == 'exc'
    }
    sub_G = G.subgraph(nodes)
    cent = nx.group_betweenness_centrality(sub_G, nodes)
    #print(cent)
    plt.plot(cent, df['LD50'][seed-1],'.',color='b')
    plt.text(cent, df['LD50'][seed-1], df['run_seed'][seed-1])

plt.xlabel('Group betweenness centrality of oprm1 neurons')
plt.ylabel('LD50 (pA)')
#sorted(cent.items(), key = lambda x:x[1], reverse = True)

# %% [code]
sub_G.nodes

# %% [markdown]
### Eigenvector centrality of individual neurons

# %% [code]
plt.figure(figsize=(8,8))
for seed in range(1,41):
    G = nx.read_gpickle(f'graph_data/seed{seed}graph.pkl')
    
    nodes = (
        node
        for node, data
        in G.nodes(data=True)
        if data.get('neuron_type') == 'oprm1' or data.get('neuron_type') == 'exc'
    )
    
    sub_G = G.subgraph(nodes)
    cent = nx.eigenvector_centrality(sub_G)
    ranking = sorted(cent.items(), key = lambda x:x[1], reverse = True)[0:12]
    
    plt.plot(mean(dict(ranking).values()), df['I_opioid_shutdown'][seed-1],'.',color='k',alpha=0.5)
    plt.text(mean(dict(ranking).values()), df['I_opioid_shutdown'][seed-1], seed)
    
plt.xlabel('Mean eigenvector centrality of excitatory neurons')
plt.ylabel('Threshold shutdown value (pA)')

# %% [code]
G = nx.read_gpickle(f'graph_data/seed25graph.pkl')

nodes = (
    node
    for node, data
    in G.nodes(data=True)
    if data.get('neuron_type') == 'oprm1' or data.get('neuron_type') == 'exc'
)

sub_G = G.subgraph(nodes)
cent = nx.eigenvector_centrality(sub_G)
ranking = sorted(cent.items(), key = lambda x:x[1], reverse = True)[0:12]
ranking

# %% [code]
for i in range(len(ranking)):
    print(list(G.nodes(data=True))[ranking[i][0]])

# %% [markdown]
### Counts of tonic vs quiescent

# %% [code]
t_counts = []
q_counts = []
for seed in range(1,41):
    G = nx.read_gpickle(f'graph_data/seed{seed}graph.pkl')
    t_nodes = (
        node
        for node, data
        in G.nodes(data=True)
        if data.get('spike_type') == 'tonic'
    )
    tonic_G = G.subgraph(t_nodes)
    t_counts.append(len(tonic_G.nodes))

    q_nodes = (
        node
        for node, data
        in G.nodes(data=True)
        if data.get('spike_type') == 'quiescent'
    )
    quiescent_G = G.subgraph(q_nodes)
    q_counts.append(len(quiescent_G.nodes))

# %% [code]
%matplotlib notebook
ax = plt.figure(figsize=(10,10))
ax = plt.axes(projection = '3d')
ax.plot(t_counts, q_counts, df['LD50'], '.', color = 'k', alpha = 0.7, markersize = 10)
for i in range(len(t_counts)):
    ax.text(t_counts[i], q_counts[i], df['LD50'][i], df['run_seed'][i])

ax.set_xlabel('# tonic')
ax.set_ylabel('# quiescent')
ax.set_zlabel('LD50 (pA)')

plt.show()

# %% [code]
plt.figure()
plt.plot(t_counts, df['I_opioid_shutdown'],'.')
