# Supplementary material for: Modeling Effects of Variable preBötzinger Complex Network Topology and Cellular Properties on Opioid-Induced Respiratory Depression and Recovery
Source: eNeuro. 2024 Mar 1;11(3):ENEURO.0284-23.2023. doi: 10.1523/ENEURO.0284-23.2023 (PMC10921262; doi:10.1523/ENEURO.0284-23.2023)
Supplement: Code files — Download Code files, ZIP file. [file eneuro-11-ENEURO.0284-23.2023-s001.zip › prebot-opioid-model-main/simulations/damgo_ramp_sim/run_damgo_ramps.sh]

#!/bin/bash


for i in {1..40}
    do
        python run_damgo_ramp.py seed$i-damgo_ramp_pcon_0.01 --run_seed $i --pct_connect 0.02
        rm -r 0000
        python run_damgo_ramp.py seed$i-damgo_ramp_pcon_0.02 --run_seed $i --pct_connect 0.02
        rm -r 0000
        python run_damgo_ramp.py seed$i-damgo_ramp_pcon_0.04 --run_seed $i --pct_connect 0.04
        rm -r 0000
        python run_damgo_ramp.py seed$i-damgo_ramp_pcon_0.08 --run_seed $i --pct_connect 0.08
        rm -r 0000
        python run_damgo_ramp.py seed$i-damgo_ramp_pcon_0.16 --run_seed $i --pct_connect 0.16
        rm -r 0000
    done

for i in 0.01 0.02 0.04 0.08 0.16
    do
        python damgo_ramp_postproc.py 1 40 $i
        
python create_graphs.py 1 40
python tbq_all_networks.py
