# Supplementary material for: Modeling Effects of Variable preBötzinger Complex Network Topology and Cellular Properties on Opioid-Induced Respiratory Depression and Recovery
Source: eNeuro. 2024 Mar 1;11(3):ENEURO.0284-23.2023. doi: 10.1523/ENEURO.0284-23.2023 (PMC10921262; doi:10.1523/ENEURO.0284-23.2023)
Supplement: Code files — Download Code files, ZIP file. [file eneuro-11-ENEURO.0284-23.2023-s001.zip › prebot-opioid-model-main/simulations/damgo_ramp_sim/tbq_barplots.ipynb]

# %% [code]
import pandas as pd
import numpy as np
import matplotlib.pyplot as plt
import seaborn as sns

# %% [code]
ramps = pd.read_csv('damgo_ramp.csv')
tbq_counts = pd.read_csv('../synblock_sim/ctrl_damgo_tbq_counts.csv')
tbq_ratios = pd.read_csv('../synblock_sim/ctrl_damgo_tbq_ratios.csv')

# %% [code]
df = pd.concat([ramps,tbq_counts, tbq_ratios], axis=1)

# %% [code]
df.index = df['run_seed']

# %% [code]
df.columns

# %% [code]
df = df.loc[:,'I_opioid_shutdown':]
df = df.drop('Unnamed: 0', axis=1)

# %% [code]
df

# %% [code]
np.mean(df['I_opioid_shutdown'])

# %% [code]
def high_or_low_sensitivity(row, df):  
    if row['I_opioid_shutdown'] > np.median(df['I_opioid_shutdown']):
        return 'High Sensitivity'
    else:
        return 'Low Sensitivity'

# %% [code]
df['sensitivity_class'] = df.apply(lambda row: high_or_low_sensitivity(row,df), axis=1)
df

# %% [code]


# %% [code]
fig, axes = plt.subplots(3, 2, figsize=(8,12), sharex=True, sharey=True)
sns.barplot(ax=axes[0,0], x='sensitivity_class', y='ctrl_t_count', data=df, capsize=.1)
sns.barplot(ax=axes[0,1], x='sensitivity_class', y='damgo_t_count', data=df, capsize=.1)
sns.barplot(ax=axes[1,0], x='sensitivity_class', y='ctrl_b_count', data=df, capsize=.1)
sns.barplot(ax=axes[1,1], x='sensitivity_class', y='damgo_b_count', data=df, capsize=.1)
sns.barplot(ax=axes[2,0], x='sensitivity_class', y='ctrl_q_count', data=df, capsize=.1)
sns.barplot(ax=axes[2,1], x='sensitivity_class', y='damgo_q_count', data=df, capsize=.1)
for i in range(3):
    for j in range(2):
        axes[i,j].set_xlabel('')
        axes[i,j].set_ylabel('')
        
plt.savefig('high_low_sensitivity_barplot.pdf')

# %% [code]
axes[0][0]
