# Supplementary material for: Modeling Effects of Variable preBötzinger Complex Network Topology and Cellular Properties on Opioid-Induced Respiratory Depression and Recovery
Source: eNeuro. 2024 Mar 1;11(3):ENEURO.0284-23.2023. doi: 10.1523/ENEURO.0284-23.2023 (PMC10921262; doi:10.1523/ENEURO.0284-23.2023)
Supplement: Code files — Download Code files, ZIP file. [file eneuro-11-ENEURO.0284-23.2023-s001.zip › prebot-opioid-model-main/simulations/gleak_mod_sim/burst_stats/gleak_mod_amp_irreg.csv]

run_seed	Condition	Amplitude Irregularity	Condition
1	Control	0.014680030895412933	Control
1	DAMGO	0.2815270152559275	DAMGO
1	DAMGO + $G_{Leak} \times 0.5$	0.15205635519563077	DAMGO + $G_{Leak} \times 0.5$
1	DAMGO + $G_{Leak} \times 0.7$	0.05290707855280334	DAMGO + $G_{Leak} \times 0.7$
1	DAMGO + $G_{Leak} \times 0.9$	0.025829986755825873	DAMGO + $G_{Leak} \times 0.9$
2	Control	0.37309443151961924	Control
2	DAMGO	0.45112976127935434	DAMGO
2	DAMGO + $G_{Leak} \times 0.5$	0.09856863182852575	DAMGO + $G_{Leak} \times 0.5$
2	DAMGO + $G_{Leak} \times 0.7$	0.11870849379238639	DAMGO + $G_{Leak} \times 0.7$
2	DAMGO + $G_{Leak} \times 0.9$	0.09252732094122254	DAMGO + $G_{Leak} \times 0.9$
3	Control	0.011105186920518107	Control
3	DAMGO	0.15902498865361447	DAMGO
3	DAMGO + $G_{Leak} \times 0.5$	0.086077650939925	DAMGO + $G_{Leak} \times 0.5$
3	DAMGO + $G_{Leak} \times 0.7$	0.0515237530009423	DAMGO + $G_{Leak} \times 0.7$
3	DAMGO + $G_{Leak} \times 0.9$	0.018783246274684938	DAMGO + $G_{Leak} \times 0.9$
4	Control	0.011491727978387753	Control
4	DAMGO	0.6114949211231339	DAMGO
4	DAMGO + $G_{Leak} \times 0.5$	0.03698970475024203	DAMGO + $G_{Leak} \times 0.5$
4	DAMGO + $G_{Leak} \times 0.7$	0.061173020451883185	DAMGO + $G_{Leak} \times 0.7$
4	DAMGO + $G_{Leak} \times 0.9$	0.22552475289439386	DAMGO + $G_{Leak} \times 0.9$
5	Control	0.025657844922389934	Control
5	DAMGO	0.29304873732757425	DAMGO
5	DAMGO + $G_{Leak} \times 0.5$	0.12239411781998424	DAMGO + $G_{Leak} \times 0.5$
5	DAMGO + $G_{Leak} \times 0.7$	0.05686187218599844	DAMGO + $G_{Leak} \times 0.7$
5	DAMGO + $G_{Leak} \times 0.9$	0.05331193276731457	DAMGO + $G_{Leak} \times 0.9$
6	Control	0.0272071024856121	Control
6	DAMGO	0.37195321972754775	DAMGO
6	DAMGO + $G_{Leak} \times 0.5$	0.028456453419321903	DAMGO + $G_{Leak} \times 0.5$
6	DAMGO + $G_{Leak} \times 0.7$	0.04754922558141863	DAMGO + $G_{Leak} \times 0.7$
6	DAMGO + $G_{Leak} \times 0.9$	0.05172641922828099	DAMGO + $G_{Leak} \times 0.9$
7	Control	0.03126370112525273	Control
7	DAMGO	0.1289362741419619	DAMGO
7	DAMGO + $G_{Leak} \times 0.5$	0.126790603080229	DAMGO + $G_{Leak} \times 0.5$
7	DAMGO + $G_{Leak} \times 0.7$	0.09814941857324255	DAMGO + $G_{Leak} \times 0.7$
7	DAMGO + $G_{Leak} \times 0.9$	0.14253077277010703	DAMGO + $G_{Leak} \times 0.9$
8	Control	0.18923106443184384	Control
8	DAMGO	0.21289072199163592	DAMGO
8	DAMGO + $G_{Leak} \times 0.5$	0.20571838635419137	DAMGO + $G_{Leak} \times 0.5$
8	DAMGO + $G_{Leak} \times 0.7$	0.08628961938668099	DAMGO + $G_{Leak} \times 0.7$
8	DAMGO + $G_{Leak} \times 0.9$	0.10477539203116461	DAMGO + $G_{Leak} \times 0.9$
9	Control	0.06310179094639645	Control
9	DAMGO	0.4344563377292812	DAMGO
9	DAMGO + $G_{Leak} \times 0.5$	0.09293643192489488	DAMGO + $G_{Leak} \times 0.5$
9	DAMGO + $G_{Leak} \times 0.7$	0.1780138539708624	DAMGO + $G_{Leak} \times 0.7$
9	DAMGO + $G_{Leak} \times 0.9$	0.10967000155986457	DAMGO + $G_{Leak} \times 0.9$
10	Control	0.33847221912870273	Control
10	DAMGO	0.19708240479337347	DAMGO
10	DAMGO + $G_{Leak} \times 0.9$	0.19156376508736986	DAMGO + $G_{Leak} \times 0.9$
11	Control	0.021441030003102445	Control
11	DAMGO	0.13901726099911016	DAMGO
11	DAMGO + $G_{Leak} \times 0.5$	0.29904531595479833	DAMGO + $G_{Leak} \times 0.5$
11	DAMGO + $G_{Leak} \times 0.7$	0.08989541119891992	DAMGO + $G_{Leak} \times 0.7$
11	DAMGO + $G_{Leak} \times 0.9$	0.06718525892306036	DAMGO + $G_{Leak} \times 0.9$
12	Control	0.021956678570074644	Control
12	DAMGO	0.3631467636987709	DAMGO
12	DAMGO + $G_{Leak} \times 0.5$	0.08266069701469997	DAMGO + $G_{Leak} \times 0.5$
12	DAMGO + $G_{Leak} \times 0.7$	0.10020618022941967	DAMGO + $G_{Leak} \times 0.7$
12	DAMGO + $G_{Leak} \times 0.9$	0.17050101384794727	DAMGO + $G_{Leak} \times 0.9$
13	Control	0.022414007705579733	Control
13	DAMGO	0.1642694245210649	DAMGO
13	DAMGO + $G_{Leak} \times 0.5$	0.17912748377340582	DAMGO + $G_{Leak} \times 0.5$
13	DAMGO + $G_{Leak} \times 0.7$	0.07115822100624486	DAMGO + $G_{Leak} \times 0.7$
13	DAMGO + $G_{Leak} \times 0.9$	0.020752730165649727	DAMGO + $G_{Leak} \times 0.9$
14	Control	0.06206462482263085	Control
14	DAMGO	0.43119381775363796	DAMGO
14	DAMGO + $G_{Leak} \times 0.5$	0.25483188644411664	DAMGO + $G_{Leak} \times 0.5$
14	DAMGO + $G_{Leak} \times 0.7$	0.27251371571430105	DAMGO + $G_{Leak} \times 0.7$
14	DAMGO + $G_{Leak} \times 0.9$	0.14472845448199947	DAMGO + $G_{Leak} \times 0.9$
15	Control	0.10116558965686737	Control
15	DAMGO	0.22715582084561092	DAMGO
15	DAMGO + $G_{Leak} \times 0.5$	0.17767797324764353	DAMGO + $G_{Leak} \times 0.5$
15	DAMGO + $G_{Leak} \times 0.7$	0.09879524731589745	DAMGO + $G_{Leak} \times 0.7$
15	DAMGO + $G_{Leak} \times 0.9$	0.24295169575342818	DAMGO + $G_{Leak} \times 0.9$
16	Control	0.4384804117990245	Control
16	DAMGO	0.3537015515709326	DAMGO
16	DAMGO + $G_{Leak} \times 0.5$	0.12472318124671726	DAMGO + $G_{Leak} \times 0.5$
16	DAMGO + $G_{Leak} \times 0.7$	0.09370866397577161	DAMGO + $G_{Leak} \times 0.7$
16	DAMGO + $G_{Leak} \times 0.9$	0.07614715556625995	DAMGO + $G_{Leak} \times 0.9$
17	Control	0.30133810401993916	Control
17	DAMGO	0.3107109175646324	DAMGO
17	DAMGO + $G_{Leak} \times 0.5$	0.24237538490303898	DAMGO + $G_{Leak} \times 0.5$
17	DAMGO + $G_{Leak} \times 0.7$	0.1310637059067572	DAMGO + $G_{Leak} \times 0.7$
17	DAMGO + $G_{Leak} \times 0.9$	0.2179089537789604	DAMGO + $G_{Leak} \times 0.9$
18	Control	0.017831414940315666	Control
18	DAMGO	0.26159826456564644	DAMGO
18	DAMGO + $G_{Leak} \times 0.5$	0.18064100928060225	DAMGO + $G_{Leak} \times 0.5$
18	DAMGO + $G_{Leak} \times 0.7$	0.06272740631347681	DAMGO + $G_{Leak} \times 0.7$
18	DAMGO + $G_{Leak} \times 0.9$	0.20714801985382286	DAMGO + $G_{Leak} \times 0.9$
19	Control	0.05027332799375879	Control
19	DAMGO	0.1524209636956265	DAMGO
19	DAMGO + $G_{Leak} \times 0.5$	0.35974358157475866	DAMGO + $G_{Leak} \times 0.5$
19	DAMGO + $G_{Leak} \times 0.7$	0.11388290303885648	DAMGO + $G_{Leak} \times 0.7$
19	DAMGO + $G_{Leak} \times 0.9$	0.21832769911482983	DAMGO + $G_{Leak} \times 0.9$
20	Control	0.15446767924715865	Control
20	DAMGO	0.15033896842273753	DAMGO
20	DAMGO + $G_{Leak} \times 0.5$	0.29584054595720727	DAMGO + $G_{Leak} \times 0.5$
20	DAMGO + $G_{Leak} \times 0.7$	0.11341966668861929	DAMGO + $G_{Leak} \times 0.7$
21	Control	0.03205577268626095	Control
21	DAMGO	0.18384705626121017	DAMGO
21	DAMGO + $G_{Leak} \times 0.5$	0.08543410060063931	DAMGO + $G_{Leak} \times 0.5$
21	DAMGO + $G_{Leak} \times 0.7$	0.09239247426615446	DAMGO + $G_{Leak} \times 0.7$
21	DAMGO + $G_{Leak} \times 0.9$	0.1782518867501062	DAMGO + $G_{Leak} \times 0.9$
22	Control	0.08949505068314892	Control
22	DAMGO	0.5046284237158395	DAMGO
22	DAMGO + $G_{Leak} \times 0.5$	0.04721783050561047	DAMGO + $G_{Leak} \times 0.5$
22	DAMGO + $G_{Leak} \times 0.7$	0.047243666761330995	DAMGO + $G_{Leak} \times 0.7$
22	DAMGO + $G_{Leak} \times 0.9$	0.15145400733911393	DAMGO + $G_{Leak} \times 0.9$
23	Control	0.05737911403073525	Control
23	DAMGO	0.22057893457923786	DAMGO
23	DAMGO + $G_{Leak} \times 0.5$	0.1698682677165916	DAMGO + $G_{Leak} \times 0.5$
23	DAMGO + $G_{Leak} \times 0.7$	0.12899623509174066	DAMGO + $G_{Leak} \times 0.7$
23	DAMGO + $G_{Leak} \times 0.9$	0.08454714764357266	DAMGO + $G_{Leak} \times 0.9$
24	Control	0.03247875127335816	Control
24	DAMGO	0.2580215584649122	DAMGO
24	DAMGO + $G_{Leak} \times 0.5$	0.11012072575749454	DAMGO + $G_{Leak} \times 0.5$
24	DAMGO + $G_{Leak} \times 0.7$	0.09933637141877312	DAMGO + $G_{Leak} \times 0.7$
24	DAMGO + $G_{Leak} \times 0.9$	0.18106642203107187	DAMGO + $G_{Leak} \times 0.9$
25	Control	0.032462969068048776	Control
25	DAMGO	0.34057185899992043	DAMGO
25	DAMGO + $G_{Leak} \times 0.5$	0.04930225677425306	DAMGO + $G_{Leak} \times 0.5$
25	DAMGO + $G_{Leak} \times 0.7$	0.045869548992276854	DAMGO + $G_{Leak} \times 0.7$
25	DAMGO + $G_{Leak} \times 0.9$	0.03911834934321717	DAMGO + $G_{Leak} \times 0.9$
26	Control	0.02550504781512998	Control
26	DAMGO	0.25313440870083515	DAMGO
26	DAMGO + $G_{Leak} \times 0.5$	0.25091437869823924	DAMGO + $G_{Leak} \times 0.5$
26	DAMGO + $G_{Leak} \times 0.7$	0.07867191869137337	DAMGO + $G_{Leak} \times 0.7$
26	DAMGO + $G_{Leak} \times 0.9$	0.16219365665546848	DAMGO + $G_{Leak} \times 0.9$
27	Control	0.041029100078005025	Control
27	DAMGO	0.2941831547504169	DAMGO
27	DAMGO + $G_{Leak} \times 0.5$	0.1764961013354894	DAMGO + $G_{Leak} \times 0.5$
27	DAMGO + $G_{Leak} \times 0.7$	0.04315487917535864	DAMGO + $G_{Leak} \times 0.7$
27	DAMGO + $G_{Leak} \times 0.9$	0.11866538792096215	DAMGO + $G_{Leak} \times 0.9$
28	Control	0.011016913093864591	Control
28	DAMGO	0.3155873697159283	DAMGO
28	DAMGO + $G_{Leak} \times 0.5$	0.17256535529794992	DAMGO + $G_{Leak} \times 0.5$
28	DAMGO + $G_{Leak} \times 0.7$	0.07276842375469315	DAMGO + $G_{Leak} \times 0.7$
28	DAMGO + $G_{Leak} \times 0.9$	0.10996983138096543	DAMGO + $G_{Leak} \times 0.9$
29	Control	0.028566283225584146	Control
29	DAMGO	0.5651051325814908	DAMGO
29	DAMGO + $G_{Leak} \times 0.5$	0.16261431713532326	DAMGO + $G_{Leak} \times 0.5$
29	DAMGO + $G_{Leak} \times 0.7$	0.06903018465549257	DAMGO + $G_{Leak} \times 0.7$
29	DAMGO + $G_{Leak} \times 0.9$	0.41877027252942883	DAMGO + $G_{Leak} \times 0.9$
30	Control	0.046877400809884714	Control
30	DAMGO	0.3431054264638226	DAMGO
30	DAMGO + $G_{Leak} \times 0.5$	0.1351569612740665	DAMGO + $G_{Leak} \times 0.5$
30	DAMGO + $G_{Leak} \times 0.7$	0.06280669181327202	DAMGO + $G_{Leak} \times 0.7$
30	DAMGO + $G_{Leak} \times 0.9$	0.044728633927790376	DAMGO + $G_{Leak} \times 0.9$
31	Control	0.04149114466439066	Control
31	DAMGO	0.32996964945420665	DAMGO
31	DAMGO + $G_{Leak} \times 0.5$	0.139730822637914	DAMGO + $G_{Leak} \times 0.5$
31	DAMGO + $G_{Leak} \times 0.7$	0.07136432710739567	DAMGO + $G_{Leak} \times 0.7$
31	DAMGO + $G_{Leak} \times 0.9$	0.27841591985266656	DAMGO + $G_{Leak} \times 0.9$
32	Control	0.02055352012610202	Control
32	DAMGO	0.14855838736545515	DAMGO
32	DAMGO + $G_{Leak} \times 0.5$	0.11044555192024455	DAMGO + $G_{Leak} \times 0.5$
32	DAMGO + $G_{Leak} \times 0.7$	0.03176440339811082	DAMGO + $G_{Leak} \times 0.7$
32	DAMGO + $G_{Leak} \times 0.9$	0.03918415791993536	DAMGO + $G_{Leak} \times 0.9$
33	Control	0.09665217895173032	Control
33	DAMGO	0.26923820663203185	DAMGO
33	DAMGO + $G_{Leak} \times 0.5$	0.4280954296988255	DAMGO + $G_{Leak} \times 0.5$
33	DAMGO + $G_{Leak} \times 0.7$	0.5031199492303584	DAMGO + $G_{Leak} \times 0.7$
33	DAMGO + $G_{Leak} \times 0.9$	0.1104549155634724	DAMGO + $G_{Leak} \times 0.9$
34	Control	0.14859813853234546	Control
34	DAMGO	0.393556179525697	DAMGO
34	DAMGO + $G_{Leak} \times 0.5$	0.15055023661282035	DAMGO + $G_{Leak} \times 0.5$
34	DAMGO + $G_{Leak} \times 0.7$	0.0671261527427498	DAMGO + $G_{Leak} \times 0.7$
34	DAMGO + $G_{Leak} \times 0.9$	0.15238632232417146	DAMGO + $G_{Leak} \times 0.9$
35	Control	0.2499327205140416	Control
35	DAMGO	0.5282796689832489	DAMGO
35	DAMGO + $G_{Leak} \times 0.5$	0.09934397657191472	DAMGO + $G_{Leak} \times 0.5$
35	DAMGO + $G_{Leak} \times 0.7$	0.03129479329077973	DAMGO + $G_{Leak} \times 0.7$
35	DAMGO + $G_{Leak} \times 0.9$	0.15603256583219424	DAMGO + $G_{Leak} \times 0.9$
36	Control	0.014020197382334652	Control
36	DAMGO	0.3177129164369043	DAMGO
36	DAMGO + $G_{Leak} \times 0.5$	0.1663426716734026	DAMGO + $G_{Leak} \times 0.5$
36	DAMGO + $G_{Leak} \times 0.7$	0.06009868990754572	DAMGO + $G_{Leak} \times 0.7$
36	DAMGO + $G_{Leak} \times 0.9$	0.12321582969466578	DAMGO + $G_{Leak} \times 0.9$
37	Control	0.029984401419335827	Control
37	DAMGO	0.2986287688694039	DAMGO
37	DAMGO + $G_{Leak} \times 0.5$	0.15414720608024435	DAMGO + $G_{Leak} \times 0.5$
37	DAMGO + $G_{Leak} \times 0.7$	0.03201419086147153	DAMGO + $G_{Leak} \times 0.7$
37	DAMGO + $G_{Leak} \times 0.9$	0.07192401296164899	DAMGO + $G_{Leak} \times 0.9$
38	Control	0.09853798711803446	Control
38	DAMGO	0.3725132539711326	DAMGO
38	DAMGO + $G_{Leak} \times 0.5$	0.15241908496189135	DAMGO + $G_{Leak} \times 0.5$
38	DAMGO + $G_{Leak} \times 0.7$	0.04474770930874284	DAMGO + $G_{Leak} \times 0.7$
38	DAMGO + $G_{Leak} \times 0.9$	0.1300008393771665	DAMGO + $G_{Leak} \times 0.9$
39	Control	0.049292663651952805	Control
39	DAMGO	0.3364420055822685	DAMGO
39	DAMGO + $G_{Leak} \times 0.5$	0.11904725237097763	DAMGO + $G_{Leak} \times 0.5$
39	DAMGO + $G_{Leak} \times 0.7$	0.10302432179097867	DAMGO + $G_{Leak} \times 0.7$
39	DAMGO + $G_{Leak} \times 0.9$	0.21632621881625363	DAMGO + $G_{Leak} \times 0.9$
40	Control	0.0251478485720808	Control
40	DAMGO	0.2407022112510511	DAMGO
40	DAMGO + $G_{Leak} \times 0.5$	0.1420503614272518	DAMGO + $G_{Leak} \times 0.5$
40	DAMGO + $G_{Leak} \times 0.7$	0.059155596403457814	DAMGO + $G_{Leak} \times 0.7$
40	DAMGO + $G_{Leak} \times 0.9$	0.06968845361256149	DAMGO + $G_{Leak} \times 0.9$
