# Supplementary material for: Modeling Effects of Variable preBötzinger Complex Network Topology and Cellular Properties on Opioid-Induced Respiratory Depression and Recovery
Source: eNeuro. 2024 Mar 1;11(3):ENEURO.0284-23.2023. doi: 10.1523/ENEURO.0284-23.2023 (PMC10921262; doi:10.1523/ENEURO.0284-23.2023)
Supplement: Code files — Download Code files, ZIP file. [file eneuro-11-ENEURO.0284-23.2023-s001.zip › prebot-opioid-model-main/simulations/gleak_mod_sim/burst_stats/gleak_mod_avg_amps.csv]

run_seed	Condition	Burst Amp	Condition
1	Control	3.894596683481727	Control
1	DAMGO	2.825536462325129	DAMGO
1	DAMGO + $G_{Leak} \times 0.5$	6.887452557467405	DAMGO + $G_{Leak} \times 0.5$
1	DAMGO + $G_{Leak} \times 0.7$	4.186867798451042	DAMGO + $G_{Leak} \times 0.7$
1	DAMGO + $G_{Leak} \times 0.9$	2.793092582139559	DAMGO + $G_{Leak} \times 0.9$
2	Control	2.6944806520434668	Control
2	DAMGO	2.7900702500523074	DAMGO
2	DAMGO + $G_{Leak} \times 0.5$	7.134166416660857	DAMGO + $G_{Leak} \times 0.5$
2	DAMGO + $G_{Leak} \times 0.7$	4.545504279229507	DAMGO + $G_{Leak} \times 0.7$
2	DAMGO + $G_{Leak} \times 0.9$	2.770467388197483	DAMGO + $G_{Leak} \times 0.9$
3	Control	4.131486204780103	Control
3	DAMGO	2.9838043238968965	DAMGO
3	DAMGO + $G_{Leak} \times 0.5$	6.518895831219299	DAMGO + $G_{Leak} \times 0.5$
3	DAMGO + $G_{Leak} \times 0.7$	4.192637435711014	DAMGO + $G_{Leak} \times 0.7$
3	DAMGO + $G_{Leak} \times 0.9$	2.9429068534825564	DAMGO + $G_{Leak} \times 0.9$
4	Control	3.8652866262201755	Control
4	DAMGO	2.4003218338250782	DAMGO
4	DAMGO + $G_{Leak} \times 0.5$	5.584017927485029	DAMGO + $G_{Leak} \times 0.5$
4	DAMGO + $G_{Leak} \times 0.7$	3.602155348830775	DAMGO + $G_{Leak} \times 0.7$
4	DAMGO + $G_{Leak} \times 0.9$	2.2881437925485932	DAMGO + $G_{Leak} \times 0.9$
5	Control	3.4024090241754292	Control
5	DAMGO	2.441995552994259	DAMGO
5	DAMGO + $G_{Leak} \times 0.5$	6.279632037497164	DAMGO + $G_{Leak} \times 0.5$
5	DAMGO + $G_{Leak} \times 0.7$	4.011134907054769	DAMGO + $G_{Leak} \times 0.7$
5	DAMGO + $G_{Leak} \times 0.9$	2.5051400917786903	DAMGO + $G_{Leak} \times 0.9$
6	Control	3.9641759819636087	Control
6	DAMGO	2.67276596330464	DAMGO
6	DAMGO + $G_{Leak} \times 0.5$	5.93770632884865	DAMGO + $G_{Leak} \times 0.5$
6	DAMGO + $G_{Leak} \times 0.7$	3.9391723961957794	DAMGO + $G_{Leak} \times 0.7$
6	DAMGO + $G_{Leak} \times 0.9$	2.5765530420659526	DAMGO + $G_{Leak} \times 0.9$
7	Control	3.058343466571391	Control
7	DAMGO	2.1454282800272315	DAMGO
7	DAMGO + $G_{Leak} \times 0.5$	6.953904368941688	DAMGO + $G_{Leak} \times 0.5$
7	DAMGO + $G_{Leak} \times 0.7$	3.828060326840363	DAMGO + $G_{Leak} \times 0.7$
7	DAMGO + $G_{Leak} \times 0.9$	2.322478888869294	DAMGO + $G_{Leak} \times 0.9$
8	Control	3.1779571357517793	Control
8	DAMGO	2.3508658009083483	DAMGO
8	DAMGO + $G_{Leak} \times 0.5$	8.194034203824454	DAMGO + $G_{Leak} \times 0.5$
8	DAMGO + $G_{Leak} \times 0.7$	4.177929313491768	DAMGO + $G_{Leak} \times 0.7$
8	DAMGO + $G_{Leak} \times 0.9$	2.484543912755308	DAMGO + $G_{Leak} \times 0.9$
9	Control	3.608559194588897	Control
9	DAMGO	2.4227657947575167	DAMGO
9	DAMGO + $G_{Leak} \times 0.5$	6.8167184487097074	DAMGO + $G_{Leak} \times 0.5$
9	DAMGO + $G_{Leak} \times 0.7$	4.322512635700548	DAMGO + $G_{Leak} \times 0.7$
9	DAMGO + $G_{Leak} \times 0.9$	2.631764198949058	DAMGO + $G_{Leak} \times 0.9$
10	Control	2.8195840486643777	Control
10	DAMGO	2.123730414014997	DAMGO
10	DAMGO + $G_{Leak} \times 0.9$	2.2772235224290527	DAMGO + $G_{Leak} \times 0.9$
11	Control	3.3845706617274502	Control
11	DAMGO	2.015763522198665	DAMGO
11	DAMGO + $G_{Leak} \times 0.5$	7.5234068247005075	DAMGO + $G_{Leak} \times 0.5$
11	DAMGO + $G_{Leak} \times 0.7$	3.6088875244449574	DAMGO + $G_{Leak} \times 0.7$
11	DAMGO + $G_{Leak} \times 0.9$	2.2326436261410354	DAMGO + $G_{Leak} \times 0.9$
12	Control	4.485662467489705	Control
12	DAMGO	3.40267524185284	DAMGO
12	DAMGO + $G_{Leak} \times 0.5$	7.0769242205200555	DAMGO + $G_{Leak} \times 0.5$
12	DAMGO + $G_{Leak} \times 0.7$	4.910258093969101	DAMGO + $G_{Leak} \times 0.7$
12	DAMGO + $G_{Leak} \times 0.9$	3.0000363687560254	DAMGO + $G_{Leak} \times 0.9$
13	Control	4.217950535642974	Control
13	DAMGO	3.3158835510699998	DAMGO
13	DAMGO + $G_{Leak} \times 0.5$	6.432628041673871	DAMGO + $G_{Leak} \times 0.5$
13	DAMGO + $G_{Leak} \times 0.7$	4.119848778437752	DAMGO + $G_{Leak} \times 0.7$
13	DAMGO + $G_{Leak} \times 0.9$	3.2561061469780337	DAMGO + $G_{Leak} \times 0.9$
14	Control	3.8345958236021227	Control
14	DAMGO	2.7770256703846026	DAMGO
14	DAMGO + $G_{Leak} \times 0.5$	8.88825139489976	DAMGO + $G_{Leak} \times 0.5$
14	DAMGO + $G_{Leak} \times 0.7$	4.837226170183082	DAMGO + $G_{Leak} \times 0.7$
14	DAMGO + $G_{Leak} \times 0.9$	2.516648073904237	DAMGO + $G_{Leak} \times 0.9$
15	Control	3.042881365249026	Control
15	DAMGO	2.4106559065211823	DAMGO
15	DAMGO + $G_{Leak} \times 0.5$	6.655163371314961	DAMGO + $G_{Leak} \times 0.5$
15	DAMGO + $G_{Leak} \times 0.7$	3.905606349323193	DAMGO + $G_{Leak} \times 0.7$
15	DAMGO + $G_{Leak} \times 0.9$	2.398580023994308	DAMGO + $G_{Leak} \times 0.9$
16	Control	2.6730644049962082	Control
16	DAMGO	2.307188164887727	DAMGO
16	DAMGO + $G_{Leak} \times 0.5$	6.662876906849576	DAMGO + $G_{Leak} \times 0.5$
16	DAMGO + $G_{Leak} \times 0.7$	4.5025672721980605	DAMGO + $G_{Leak} \times 0.7$
16	DAMGO + $G_{Leak} \times 0.9$	2.6182501540296292	DAMGO + $G_{Leak} \times 0.9$
17	Control	2.985268374693454	Control
17	DAMGO	2.4384162156613507	DAMGO
17	DAMGO + $G_{Leak} \times 0.5$	7.470172765510924	DAMGO + $G_{Leak} \times 0.5$
17	DAMGO + $G_{Leak} \times 0.7$	4.327781131573825	DAMGO + $G_{Leak} \times 0.7$
17	DAMGO + $G_{Leak} \times 0.9$	2.5208162467304187	DAMGO + $G_{Leak} \times 0.9$
18	Control	3.7304445701405253	Control
18	DAMGO	2.176527997835905	DAMGO
18	DAMGO + $G_{Leak} \times 0.5$	7.004034405663823	DAMGO + $G_{Leak} \times 0.5$
18	DAMGO + $G_{Leak} \times 0.7$	3.756375442373726	DAMGO + $G_{Leak} \times 0.7$
18	DAMGO + $G_{Leak} \times 0.9$	2.347701846917502	DAMGO + $G_{Leak} \times 0.9$
19	Control	4.040002176033954	Control
19	DAMGO	2.83145784909458	DAMGO
19	DAMGO + $G_{Leak} \times 0.5$	2.2758776580095503	DAMGO + $G_{Leak} \times 0.5$
19	DAMGO + $G_{Leak} \times 0.7$	4.261919006909492	DAMGO + $G_{Leak} \times 0.7$
19	DAMGO + $G_{Leak} \times 0.9$	2.59843976519989	DAMGO + $G_{Leak} \times 0.9$
20	Control	2.3896832369456424	Control
20	DAMGO	1.759768634495049	DAMGO
20	DAMGO + $G_{Leak} \times 0.5$	6.70987218110257	DAMGO + $G_{Leak} \times 0.5$
20	DAMGO + $G_{Leak} \times 0.7$	3.945003157295488	DAMGO + $G_{Leak} \times 0.7$
21	Control	3.3717122952616148	Control
21	DAMGO	2.379177050127562	DAMGO
21	DAMGO + $G_{Leak} \times 0.5$	6.1561910551660315	DAMGO + $G_{Leak} \times 0.5$
21	DAMGO + $G_{Leak} \times 0.7$	3.9574745189813614	DAMGO + $G_{Leak} \times 0.7$
21	DAMGO + $G_{Leak} \times 0.9$	2.6001109158976674	DAMGO + $G_{Leak} \times 0.9$
22	Control	2.9590772428085708	Control
22	DAMGO	2.50574573609261	DAMGO
22	DAMGO + $G_{Leak} \times 0.5$	5.869431179316312	DAMGO + $G_{Leak} \times 0.5$
22	DAMGO + $G_{Leak} \times 0.7$	3.5497498693662752	DAMGO + $G_{Leak} \times 0.7$
22	DAMGO + $G_{Leak} \times 0.9$	2.1231576908988066	DAMGO + $G_{Leak} \times 0.9$
23	Control	2.9318711397460144	Control
23	DAMGO	2.2648620390215433	DAMGO
23	DAMGO + $G_{Leak} \times 0.5$	6.054494270650419	DAMGO + $G_{Leak} \times 0.5$
23	DAMGO + $G_{Leak} \times 0.7$	3.8820127953568693	DAMGO + $G_{Leak} \times 0.7$
23	DAMGO + $G_{Leak} \times 0.9$	2.0838865797976647	DAMGO + $G_{Leak} \times 0.9$
24	Control	3.329309819076681	Control
24	DAMGO	2.204998101681284	DAMGO
24	DAMGO + $G_{Leak} \times 0.5$	6.404149232275364	DAMGO + $G_{Leak} \times 0.5$
24	DAMGO + $G_{Leak} \times 0.7$	3.4265876832406432	DAMGO + $G_{Leak} \times 0.7$
24	DAMGO + $G_{Leak} \times 0.9$	2.2250762408896487	DAMGO + $G_{Leak} \times 0.9$
25	Control	3.625201603741491	Control
25	DAMGO	2.4104218916309117	DAMGO
25	DAMGO + $G_{Leak} \times 0.5$	5.764051470599685	DAMGO + $G_{Leak} \times 0.5$
25	DAMGO + $G_{Leak} \times 0.7$	4.105424656587454	DAMGO + $G_{Leak} \times 0.7$
25	DAMGO + $G_{Leak} \times 0.9$	2.8382020888308723	DAMGO + $G_{Leak} \times 0.9$
26	Control	3.4963595629404876	Control
26	DAMGO	2.375215937374225	DAMGO
26	DAMGO + $G_{Leak} \times 0.5$	7.858686338366039	DAMGO + $G_{Leak} \times 0.5$
26	DAMGO + $G_{Leak} \times 0.7$	4.197476453821434	DAMGO + $G_{Leak} \times 0.7$
26	DAMGO + $G_{Leak} \times 0.9$	2.3815947446100303	DAMGO + $G_{Leak} \times 0.9$
27	Control	3.015399365300289	Control
27	DAMGO	2.1638327982307914	DAMGO
27	DAMGO + $G_{Leak} \times 0.5$	6.43263412748842	DAMGO + $G_{Leak} \times 0.5$
27	DAMGO + $G_{Leak} \times 0.7$	3.5366363016345885	DAMGO + $G_{Leak} \times 0.7$
27	DAMGO + $G_{Leak} \times 0.9$	2.1020455270180767	DAMGO + $G_{Leak} \times 0.9$
28	Control	3.629364584840625	Control
28	DAMGO	2.520584466607726	DAMGO
28	DAMGO + $G_{Leak} \times 0.5$	6.331645784186811	DAMGO + $G_{Leak} \times 0.5$
28	DAMGO + $G_{Leak} \times 0.7$	3.816562875622056	DAMGO + $G_{Leak} \times 0.7$
28	DAMGO + $G_{Leak} \times 0.9$	2.4100136608410425	DAMGO + $G_{Leak} \times 0.9$
29	Control	3.4615681968690577	Control
29	DAMGO	2.527847986081195	DAMGO
29	DAMGO + $G_{Leak} \times 0.5$	6.872638417300274	DAMGO + $G_{Leak} \times 0.5$
29	DAMGO + $G_{Leak} \times 0.7$	3.9422630915754695	DAMGO + $G_{Leak} \times 0.7$
29	DAMGO + $G_{Leak} \times 0.9$	2.4284521291557395	DAMGO + $G_{Leak} \times 0.9$
30	Control	3.8430330853421184	Control
30	DAMGO	3.1288703038283	DAMGO
30	DAMGO + $G_{Leak} \times 0.5$	6.142265494015986	DAMGO + $G_{Leak} \times 0.5$
30	DAMGO + $G_{Leak} \times 0.7$	4.056129583743678	DAMGO + $G_{Leak} \times 0.7$
30	DAMGO + $G_{Leak} \times 0.9$	2.9202557449236815	DAMGO + $G_{Leak} \times 0.9$
31	Control	3.932295171162301	Control
31	DAMGO	2.80578121309305	DAMGO
31	DAMGO + $G_{Leak} \times 0.5$	7.808656413287399	DAMGO + $G_{Leak} \times 0.5$
31	DAMGO + $G_{Leak} \times 0.7$	4.530425279937931	DAMGO + $G_{Leak} \times 0.7$
31	DAMGO + $G_{Leak} \times 0.9$	2.8390945192479107	DAMGO + $G_{Leak} \times 0.9$
32	Control	4.295681249357145	Control
32	DAMGO	3.239329747870671	DAMGO
32	DAMGO + $G_{Leak} \times 0.5$	6.027410897761913	DAMGO + $G_{Leak} \times 0.5$
32	DAMGO + $G_{Leak} \times 0.7$	4.290542929564529	DAMGO + $G_{Leak} \times 0.7$
32	DAMGO + $G_{Leak} \times 0.9$	3.295964591855369	DAMGO + $G_{Leak} \times 0.9$
33	Control	2.7534505958812545	Control
33	DAMGO	2.3551065415408576	DAMGO
33	DAMGO + $G_{Leak} \times 0.5$	8.028520105498316	DAMGO + $G_{Leak} \times 0.5$
33	DAMGO + $G_{Leak} \times 0.7$	4.8729007760511065	DAMGO + $G_{Leak} \times 0.7$
33	DAMGO + $G_{Leak} \times 0.9$	2.4270200336373713	DAMGO + $G_{Leak} \times 0.9$
34	Control	3.0623806780580667	Control
34	DAMGO	2.361025081406492	DAMGO
34	DAMGO + $G_{Leak} \times 0.5$	6.608727767384675	DAMGO + $G_{Leak} \times 0.5$
34	DAMGO + $G_{Leak} \times 0.7$	4.178420692177424	DAMGO + $G_{Leak} \times 0.7$
34	DAMGO + $G_{Leak} \times 0.9$	2.4788697789255614	DAMGO + $G_{Leak} \times 0.9$
35	Control	2.953817684786994	Control
35	DAMGO	2.4294111766127227	DAMGO
35	DAMGO + $G_{Leak} \times 0.5$	5.9618129088033	DAMGO + $G_{Leak} \times 0.5$
35	DAMGO + $G_{Leak} \times 0.7$	3.65641011451447	DAMGO + $G_{Leak} \times 0.7$
35	DAMGO + $G_{Leak} \times 0.9$	2.3675171645613897	DAMGO + $G_{Leak} \times 0.9$
36	Control	3.5777785465620164	Control
36	DAMGO	2.2693908775540113	DAMGO
36	DAMGO + $G_{Leak} \times 0.5$	7.286391372515911	DAMGO + $G_{Leak} \times 0.5$
36	DAMGO + $G_{Leak} \times 0.7$	4.302864936408436	DAMGO + $G_{Leak} \times 0.7$
36	DAMGO + $G_{Leak} \times 0.9$	2.704678908665477	DAMGO + $G_{Leak} \times 0.9$
37	Control	3.5624579335417415	Control
37	DAMGO	2.8079692938099514	DAMGO
37	DAMGO + $G_{Leak} \times 0.5$	7.0023651689183595	DAMGO + $G_{Leak} \times 0.5$
37	DAMGO + $G_{Leak} \times 0.7$	4.011126736442664	DAMGO + $G_{Leak} \times 0.7$
37	DAMGO + $G_{Leak} \times 0.9$	2.6756959482517235	DAMGO + $G_{Leak} \times 0.9$
38	Control	2.6676860358487726	Control
38	DAMGO	2.2282129639947517	DAMGO
38	DAMGO + $G_{Leak} \times 0.5$	6.46694455147682	DAMGO + $G_{Leak} \times 0.5$
38	DAMGO + $G_{Leak} \times 0.7$	3.654140421094003	DAMGO + $G_{Leak} \times 0.7$
38	DAMGO + $G_{Leak} \times 0.9$	2.1601488297182727	DAMGO + $G_{Leak} \times 0.9$
39	Control	2.847464413453314	Control
39	DAMGO	2.3328118933091666	DAMGO
39	DAMGO + $G_{Leak} \times 0.5$	8.476625454474721	DAMGO + $G_{Leak} \times 0.5$
39	DAMGO + $G_{Leak} \times 0.7$	4.194510103339983	DAMGO + $G_{Leak} \times 0.7$
39	DAMGO + $G_{Leak} \times 0.9$	2.299574536123301	DAMGO + $G_{Leak} \times 0.9$
40	Control	3.396140000103302	Control
40	DAMGO	2.5166417957602683	DAMGO
40	DAMGO + $G_{Leak} \times 0.5$	6.456022910557861	DAMGO + $G_{Leak} \times 0.5$
40	DAMGO + $G_{Leak} \times 0.7$	4.2238885295304325	DAMGO + $G_{Leak} \times 0.7$
40	DAMGO + $G_{Leak} \times 0.9$	2.6923779768628897	DAMGO + $G_{Leak} \times 0.9$
