# Supplementary material for: Modeling Effects of Variable preBötzinger Complex Network Topology and Cellular Properties on Opioid-Induced Respiratory Depression and Recovery
Source: eNeuro. 2024 Mar 1;11(3):ENEURO.0284-23.2023. doi: 10.1523/ENEURO.0284-23.2023 (PMC10921262; doi:10.1523/ENEURO.0284-23.2023)
Supplement: Code files — Download Code files, ZIP file. [file eneuro-11-ENEURO.0284-23.2023-s001.zip › prebot-opioid-model-main/simulations/gleak_mod_sim/burst_stats/gleak_mod_avg_freqs.csv]

run_seed	Condition	Frequency	Condition
1	Control	0.3637446429109919	Control
1	DAMGO	0.3199131937611251	DAMGO
1	DAMGO + $G_{Leak} \times 0.5$	0.30137826572123994	DAMGO + $G_{Leak} \times 0.5$
1	DAMGO + $G_{Leak} \times 0.7$	0.31559096662445957	DAMGO + $G_{Leak} \times 0.7$
1	DAMGO + $G_{Leak} \times 0.9$	0.29730864715704886	DAMGO + $G_{Leak} \times 0.9$
2	Control	0.41928369641807733	Control
2	DAMGO	0.2741002524537001	DAMGO
2	DAMGO + $G_{Leak} \times 0.5$	0.2927714696874697	DAMGO + $G_{Leak} \times 0.5$
2	DAMGO + $G_{Leak} \times 0.7$	0.2646462818976493	DAMGO + $G_{Leak} \times 0.7$
2	DAMGO + $G_{Leak} \times 0.9$	0.2548496859932005	DAMGO + $G_{Leak} \times 0.9$
3	Control	0.3590548212558778	Control
3	DAMGO	0.3395479338810209	DAMGO
3	DAMGO + $G_{Leak} \times 0.5$	0.32180916296964557	DAMGO + $G_{Leak} \times 0.5$
3	DAMGO + $G_{Leak} \times 0.7$	0.3581662712046134	DAMGO + $G_{Leak} \times 0.7$
3	DAMGO + $G_{Leak} \times 0.9$	0.33686294278782947	DAMGO + $G_{Leak} \times 0.9$
4	Control	0.35827192259009844	Control
4	DAMGO	0.2999305124324503	DAMGO
4	DAMGO + $G_{Leak} \times 0.5$	0.3223363114689521	DAMGO + $G_{Leak} \times 0.5$
4	DAMGO + $G_{Leak} \times 0.7$	0.3296032935817016	DAMGO + $G_{Leak} \times 0.7$
4	DAMGO + $G_{Leak} \times 0.9$	0.29647207597959724	DAMGO + $G_{Leak} \times 0.9$
5	Control	0.393728187928688	Control
5	DAMGO	0.31685112597980564	DAMGO
5	DAMGO + $G_{Leak} \times 0.5$	0.3290311083354628	DAMGO + $G_{Leak} \times 0.5$
5	DAMGO + $G_{Leak} \times 0.7$	0.3298723658027767	DAMGO + $G_{Leak} \times 0.7$
5	DAMGO + $G_{Leak} \times 0.9$	0.3111518735379299	DAMGO + $G_{Leak} \times 0.9$
6	Control	0.3686688854311717	Control
6	DAMGO	0.33746139895566984	DAMGO
6	DAMGO + $G_{Leak} \times 0.5$	0.3250785011231725	DAMGO + $G_{Leak} \times 0.5$
6	DAMGO + $G_{Leak} \times 0.7$	0.33932655476803625	DAMGO + $G_{Leak} \times 0.7$
6	DAMGO + $G_{Leak} \times 0.9$	0.32348500557986065	DAMGO + $G_{Leak} \times 0.9$
7	Control	0.3983197272659003	Control
7	DAMGO	0.2907565984332658	DAMGO
7	DAMGO + $G_{Leak} \times 0.5$	0.33564132038658867	DAMGO + $G_{Leak} \times 0.5$
7	DAMGO + $G_{Leak} \times 0.7$	0.3422984552822117	DAMGO + $G_{Leak} \times 0.7$
7	DAMGO + $G_{Leak} \times 0.9$	0.3349772213501549	DAMGO + $G_{Leak} \times 0.9$
8	Control	0.37330328341272107	Control
8	DAMGO	0.30340183025321804	DAMGO
8	DAMGO + $G_{Leak} \times 0.5$	0.4498582300335853	DAMGO + $G_{Leak} \times 0.5$
8	DAMGO + $G_{Leak} \times 0.7$	0.2845450929935737	DAMGO + $G_{Leak} \times 0.7$
8	DAMGO + $G_{Leak} \times 0.9$	0.2841166499306604	DAMGO + $G_{Leak} \times 0.9$
9	Control	0.3942307646056026	Control
9	DAMGO	0.3365575029787334	DAMGO
9	DAMGO + $G_{Leak} \times 0.5$	0.27893860071641197	DAMGO + $G_{Leak} \times 0.5$
9	DAMGO + $G_{Leak} \times 0.7$	0.3693428085781431	DAMGO + $G_{Leak} \times 0.7$
9	DAMGO + $G_{Leak} \times 0.9$	0.356665026421646	DAMGO + $G_{Leak} \times 0.9$
10	Control	0.3283052058612955	Control
10	DAMGO	0.3812765757519408	DAMGO
10	DAMGO + $G_{Leak} \times 0.9$	0.25807874491277505	DAMGO + $G_{Leak} \times 0.9$
11	Control	0.37869914750352573	Control
11	DAMGO	0.3801641459731765	DAMGO
11	DAMGO + $G_{Leak} \times 0.5$	0.4541500967229272	DAMGO + $G_{Leak} \times 0.5$
11	DAMGO + $G_{Leak} \times 0.7$	0.31380517003265007	DAMGO + $G_{Leak} \times 0.7$
11	DAMGO + $G_{Leak} \times 0.9$	0.3144684020023015	DAMGO + $G_{Leak} \times 0.9$
12	Control	0.3535052058469469	Control
12	DAMGO	0.2676453879731489	DAMGO
12	DAMGO + $G_{Leak} \times 0.5$	0.3282333787858758	DAMGO + $G_{Leak} \times 0.5$
12	DAMGO + $G_{Leak} \times 0.7$	0.29583763302909977	DAMGO + $G_{Leak} \times 0.7$
12	DAMGO + $G_{Leak} \times 0.9$	0.2657177765839025	DAMGO + $G_{Leak} \times 0.9$
13	Control	0.36508553975708835	Control
13	DAMGO	0.3228626942984738	DAMGO
13	DAMGO + $G_{Leak} \times 0.5$	0.2349176034987944	DAMGO + $G_{Leak} \times 0.5$
13	DAMGO + $G_{Leak} \times 0.7$	0.2991353456249356	DAMGO + $G_{Leak} \times 0.7$
13	DAMGO + $G_{Leak} \times 0.9$	0.30402168608730856	DAMGO + $G_{Leak} \times 0.9$
14	Control	0.3779473961051411	Control
14	DAMGO	0.3725047524374134	DAMGO
14	DAMGO + $G_{Leak} \times 0.5$	0.5919146931278003	DAMGO + $G_{Leak} \times 0.5$
14	DAMGO + $G_{Leak} \times 0.7$	0.43305921660326335	DAMGO + $G_{Leak} \times 0.7$
14	DAMGO + $G_{Leak} \times 0.9$	0.35259710188422505	DAMGO + $G_{Leak} \times 0.9$
15	Control	0.39507888497188637	Control
15	DAMGO	0.3775071321232872	DAMGO
15	DAMGO + $G_{Leak} \times 0.5$	0.36313219056584084	DAMGO + $G_{Leak} \times 0.5$
15	DAMGO + $G_{Leak} \times 0.7$	0.3616815359989807	DAMGO + $G_{Leak} \times 0.7$
15	DAMGO + $G_{Leak} \times 0.9$	0.3582660710805696	DAMGO + $G_{Leak} \times 0.9$
16	Control	0.44635025471383327	Control
16	DAMGO	0.2961428590820388	DAMGO
16	DAMGO + $G_{Leak} \times 0.5$	0.3256953725610926	DAMGO + $G_{Leak} \times 0.5$
16	DAMGO + $G_{Leak} \times 0.7$	0.2814832424762674	DAMGO + $G_{Leak} \times 0.7$
16	DAMGO + $G_{Leak} \times 0.9$	0.22146608577825028	DAMGO + $G_{Leak} \times 0.9$
17	Control	0.4054067477147957	Control
17	DAMGO	0.3316403212067533	DAMGO
17	DAMGO + $G_{Leak} \times 0.5$	0.3836291881563798	DAMGO + $G_{Leak} \times 0.5$
17	DAMGO + $G_{Leak} \times 0.7$	0.36734494276468277	DAMGO + $G_{Leak} \times 0.7$
17	DAMGO + $G_{Leak} \times 0.9$	0.24074160860588703	DAMGO + $G_{Leak} \times 0.9$
18	Control	0.37646272266372793	Control
18	DAMGO	0.34083043311173633	DAMGO
18	DAMGO + $G_{Leak} \times 0.5$	0.37918183013034645	DAMGO + $G_{Leak} \times 0.5$
18	DAMGO + $G_{Leak} \times 0.7$	0.33797150424017425	DAMGO + $G_{Leak} \times 0.7$
18	DAMGO + $G_{Leak} \times 0.9$	0.3241346378495594	DAMGO + $G_{Leak} \times 0.9$
19	Control	0.36245977794108303	Control
19	DAMGO	0.30282524096677177	DAMGO
19	DAMGO + $G_{Leak} \times 0.5$	0.3371861270917714	DAMGO + $G_{Leak} \times 0.5$
19	DAMGO + $G_{Leak} \times 0.7$	0.3248241916932249	DAMGO + $G_{Leak} \times 0.7$
19	DAMGO + $G_{Leak} \times 0.9$	0.32807795319367494	DAMGO + $G_{Leak} \times 0.9$
20	Control	0.4350241029937802	Control
20	DAMGO	0.27682183462617416	DAMGO
20	DAMGO + $G_{Leak} \times 0.5$	0.3711435819129827	DAMGO + $G_{Leak} \times 0.5$
20	DAMGO + $G_{Leak} \times 0.7$	0.30629390682931973	DAMGO + $G_{Leak} \times 0.7$
21	Control	0.35744447116673933	Control
21	DAMGO	0.2526026801579147	DAMGO
21	DAMGO + $G_{Leak} \times 0.5$	0.2964238849273487	DAMGO + $G_{Leak} \times 0.5$
21	DAMGO + $G_{Leak} \times 0.7$	0.3249300042143337	DAMGO + $G_{Leak} \times 0.7$
21	DAMGO + $G_{Leak} \times 0.9$	0.2481668506879222	DAMGO + $G_{Leak} \times 0.9$
22	Control	0.40557915094337665	Control
22	DAMGO	0.2816094134599334	DAMGO
22	DAMGO + $G_{Leak} \times 0.5$	0.29670032279871705	DAMGO + $G_{Leak} \times 0.5$
22	DAMGO + $G_{Leak} \times 0.7$	0.2916524699694964	DAMGO + $G_{Leak} \times 0.7$
22	DAMGO + $G_{Leak} \times 0.9$	0.2616433652348649	DAMGO + $G_{Leak} \times 0.9$
23	Control	0.4146549387182763	Control
23	DAMGO	0.31604507567814727	DAMGO
23	DAMGO + $G_{Leak} \times 0.5$	0.28446723282787995	DAMGO + $G_{Leak} \times 0.5$
23	DAMGO + $G_{Leak} \times 0.7$	0.3359572182777071	DAMGO + $G_{Leak} \times 0.7$
23	DAMGO + $G_{Leak} \times 0.9$	0.29059370701871334	DAMGO + $G_{Leak} \times 0.9$
24	Control	0.39131387900606135	Control
24	DAMGO	0.34523214741221253	DAMGO
24	DAMGO + $G_{Leak} \times 0.5$	0.3915685860957095	DAMGO + $G_{Leak} \times 0.5$
24	DAMGO + $G_{Leak} \times 0.7$	0.34428528852698276	DAMGO + $G_{Leak} \times 0.7$
24	DAMGO + $G_{Leak} \times 0.9$	0.3100460073054585	DAMGO + $G_{Leak} \times 0.9$
25	Control	0.37131943810723284	Control
25	DAMGO	0.348098201026491	DAMGO
25	DAMGO + $G_{Leak} \times 0.5$	0.3186607956415281	DAMGO + $G_{Leak} \times 0.5$
25	DAMGO + $G_{Leak} \times 0.7$	0.3291092606182387	DAMGO + $G_{Leak} \times 0.7$
25	DAMGO + $G_{Leak} \times 0.9$	0.32123772269198103	DAMGO + $G_{Leak} \times 0.9$
26	Control	0.39794434782183113	Control
26	DAMGO	0.3317006932327234	DAMGO
26	DAMGO + $G_{Leak} \times 0.5$	0.380871106829887	DAMGO + $G_{Leak} \times 0.5$
26	DAMGO + $G_{Leak} \times 0.7$	0.2979337904767457	DAMGO + $G_{Leak} \times 0.7$
26	DAMGO + $G_{Leak} \times 0.9$	0.29888848850969635	DAMGO + $G_{Leak} \times 0.9$
27	Control	0.42078162706474087	Control
27	DAMGO	0.30520147422639377	DAMGO
27	DAMGO + $G_{Leak} \times 0.5$	0.3649893119307424	DAMGO + $G_{Leak} \times 0.5$
27	DAMGO + $G_{Leak} \times 0.7$	0.30382833051280544	DAMGO + $G_{Leak} \times 0.7$
27	DAMGO + $G_{Leak} \times 0.9$	0.2665993428396686	DAMGO + $G_{Leak} \times 0.9$
28	Control	0.3546977374857194	Control
28	DAMGO	0.371361204657665	DAMGO
28	DAMGO + $G_{Leak} \times 0.5$	0.35233277510585215	DAMGO + $G_{Leak} \times 0.5$
28	DAMGO + $G_{Leak} \times 0.7$	0.3524510949399816	DAMGO + $G_{Leak} \times 0.7$
28	DAMGO + $G_{Leak} \times 0.9$	0.3397472469441657	DAMGO + $G_{Leak} \times 0.9$
29	Control	0.39503651300100445	Control
29	DAMGO	0.3253559629230896	DAMGO
29	DAMGO + $G_{Leak} \times 0.5$	0.3572495565897483	DAMGO + $G_{Leak} \times 0.5$
29	DAMGO + $G_{Leak} \times 0.7$	0.3392974128047374	DAMGO + $G_{Leak} \times 0.7$
29	DAMGO + $G_{Leak} \times 0.9$	0.3174533663251903	DAMGO + $G_{Leak} \times 0.9$
30	Control	0.33467662850177243	Control
30	DAMGO	0.3248364683596742	DAMGO
30	DAMGO + $G_{Leak} \times 0.5$	0.34439147040792006	DAMGO + $G_{Leak} \times 0.5$
30	DAMGO + $G_{Leak} \times 0.7$	0.35863030311912536	DAMGO + $G_{Leak} \times 0.7$
30	DAMGO + $G_{Leak} \times 0.9$	0.32832382652501113	DAMGO + $G_{Leak} \times 0.9$
31	Control	0.3914380813052378	Control
31	DAMGO	0.3654806822095688	DAMGO
31	DAMGO + $G_{Leak} \times 0.5$	0.3806101490224638	DAMGO + $G_{Leak} \times 0.5$
31	DAMGO + $G_{Leak} \times 0.7$	0.3593012769507022	DAMGO + $G_{Leak} \times 0.7$
31	DAMGO + $G_{Leak} \times 0.9$	0.3402449499826521	DAMGO + $G_{Leak} \times 0.9$
32	Control	0.35247598899261273	Control
32	DAMGO	0.35775189085170733	DAMGO
32	DAMGO + $G_{Leak} \times 0.5$	0.24774763254203389	DAMGO + $G_{Leak} \times 0.5$
32	DAMGO + $G_{Leak} \times 0.7$	0.3214422458004504	DAMGO + $G_{Leak} \times 0.7$
32	DAMGO + $G_{Leak} \times 0.9$	0.323106266389387	DAMGO + $G_{Leak} \times 0.9$
33	Control	0.5026906383236811	Control
33	DAMGO	0.35113040782373395	DAMGO
33	DAMGO + $G_{Leak} \times 0.5$	0.4182699631138023	DAMGO + $G_{Leak} \times 0.5$
33	DAMGO + $G_{Leak} \times 0.7$	0.42825073460349894	DAMGO + $G_{Leak} \times 0.7$
33	DAMGO + $G_{Leak} \times 0.9$	0.34732355790282915	DAMGO + $G_{Leak} \times 0.9$
34	Control	0.34920851725297625	Control
34	DAMGO	0.29983554633744064	DAMGO
34	DAMGO + $G_{Leak} \times 0.5$	0.4148923909217041	DAMGO + $G_{Leak} \times 0.5$
34	DAMGO + $G_{Leak} \times 0.7$	0.35455132300266645	DAMGO + $G_{Leak} \times 0.7$
34	DAMGO + $G_{Leak} \times 0.9$	0.23798901241559292	DAMGO + $G_{Leak} \times 0.9$
35	Control	0.3901133795718392	Control
35	DAMGO	0.2891269868058083	DAMGO
35	DAMGO + $G_{Leak} \times 0.5$	0.30768126615805647	DAMGO + $G_{Leak} \times 0.5$
35	DAMGO + $G_{Leak} \times 0.7$	0.29908622068036844	DAMGO + $G_{Leak} \times 0.7$
35	DAMGO + $G_{Leak} \times 0.9$	0.26600506739255203	DAMGO + $G_{Leak} \times 0.9$
36	Control	0.3853416092551486	Control
36	DAMGO	0.37595268204170196	DAMGO
36	DAMGO + $G_{Leak} \times 0.5$	0.351850905434264	DAMGO + $G_{Leak} \times 0.5$
36	DAMGO + $G_{Leak} \times 0.7$	0.33295089514664583	DAMGO + $G_{Leak} \times 0.7$
36	DAMGO + $G_{Leak} \times 0.9$	0.32938223691018087	DAMGO + $G_{Leak} \times 0.9$
37	Control	0.40021124018622406	Control
37	DAMGO	0.39863486400288656	DAMGO
37	DAMGO + $G_{Leak} \times 0.5$	0.3487334968774724	DAMGO + $G_{Leak} \times 0.5$
37	DAMGO + $G_{Leak} \times 0.7$	0.35718507942619565	DAMGO + $G_{Leak} \times 0.7$
37	DAMGO + $G_{Leak} \times 0.9$	0.3405943505585061	DAMGO + $G_{Leak} \times 0.9$
38	Control	0.38626439055881223	Control
38	DAMGO	0.32282289430329647	DAMGO
38	DAMGO + $G_{Leak} \times 0.5$	0.360349527278652	DAMGO + $G_{Leak} \times 0.5$
38	DAMGO + $G_{Leak} \times 0.7$	0.3762303348426463	DAMGO + $G_{Leak} \times 0.7$
38	DAMGO + $G_{Leak} \times 0.9$	0.35057027729606366	DAMGO + $G_{Leak} \times 0.9$
39	Control	0.4090748481078265	Control
39	DAMGO	0.3693322289105272	DAMGO
39	DAMGO + $G_{Leak} \times 0.5$	0.42391914977717304	DAMGO + $G_{Leak} \times 0.5$
39	DAMGO + $G_{Leak} \times 0.7$	0.40099052893333703	DAMGO + $G_{Leak} \times 0.7$
39	DAMGO + $G_{Leak} \times 0.9$	0.3291688893999486	DAMGO + $G_{Leak} \times 0.9$
40	Control	0.40338270579588265	Control
40	DAMGO	0.38889041150055226	DAMGO
40	DAMGO + $G_{Leak} \times 0.5$	0.342997408395849	DAMGO + $G_{Leak} \times 0.5$
40	DAMGO + $G_{Leak} \times 0.7$	0.34142623451304577	DAMGO + $G_{Leak} \times 0.7$
40	DAMGO + $G_{Leak} \times 0.9$	0.2723954489070866	DAMGO + $G_{Leak} \times 0.9$
