# Supplementary material for: Modeling Effects of Variable preBötzinger Complex Network Topology and Cellular Properties on Opioid-Induced Respiratory Depression and Recovery
Source: eNeuro. 2024 Mar 1;11(3):ENEURO.0284-23.2023. doi: 10.1523/ENEURO.0284-23.2023 (PMC10921262; doi:10.1523/ENEURO.0284-23.2023)
Supplement: Code files — Download Code files, ZIP file. [file eneuro-11-ENEURO.0284-23.2023-s001.zip › prebot-opioid-model-main/simulations/gleak_mod_sim/burst_stats/gleak_mod_freq_irreg.csv]

run_seed	Condition	Frequency Irregularity	Condition
1	Control	0.2343033176464794	Control
1	DAMGO	0.0981548971439004	DAMGO
1	DAMGO + $G_{Leak} \times 0.5$	0.09463245649354167	DAMGO + $G_{Leak} \times 0.5$
1	DAMGO + $G_{Leak} \times 0.7$	0.1202422108368691	DAMGO + $G_{Leak} \times 0.7$
1	DAMGO + $G_{Leak} \times 0.9$	0.07300781437157251	DAMGO + $G_{Leak} \times 0.9$
2	Control	0.259558066457729	Control
2	DAMGO	0.10983148840297412	DAMGO
2	DAMGO + $G_{Leak} \times 0.5$	0.1324887277333022	DAMGO + $G_{Leak} \times 0.5$
2	DAMGO + $G_{Leak} \times 0.7$	0.07795087244997093	DAMGO + $G_{Leak} \times 0.7$
2	DAMGO + $G_{Leak} \times 0.9$	0.07565268727404843	DAMGO + $G_{Leak} \times 0.9$
3	Control	0.16266147936811443	Control
3	DAMGO	0.14965167248135713	DAMGO
3	DAMGO + $G_{Leak} \times 0.5$	0.03177937910047347	DAMGO + $G_{Leak} \times 0.5$
3	DAMGO + $G_{Leak} \times 0.7$	0.03026040238164949	DAMGO + $G_{Leak} \times 0.7$
3	DAMGO + $G_{Leak} \times 0.9$	0.02188293845370908	DAMGO + $G_{Leak} \times 0.9$
4	Control	0.1682247871824432	Control
4	DAMGO	0.26142976405936375	DAMGO
4	DAMGO + $G_{Leak} \times 0.5$	0.06875896289325044	DAMGO + $G_{Leak} \times 0.5$
4	DAMGO + $G_{Leak} \times 0.7$	0.04715107831936323	DAMGO + $G_{Leak} \times 0.7$
4	DAMGO + $G_{Leak} \times 0.9$	0.10094664451729113	DAMGO + $G_{Leak} \times 0.9$
5	Control	0.17435526723364486	Control
5	DAMGO	0.16971310517229446	DAMGO
5	DAMGO + $G_{Leak} \times 0.5$	0.04018472687161776	DAMGO + $G_{Leak} \times 0.5$
5	DAMGO + $G_{Leak} \times 0.7$	0.046973013132533395	DAMGO + $G_{Leak} \times 0.7$
5	DAMGO + $G_{Leak} \times 0.9$	0.07069462895574394	DAMGO + $G_{Leak} \times 0.9$
6	Control	0.09234352782659967	Control
6	DAMGO	0.1540989674072096	DAMGO
6	DAMGO + $G_{Leak} \times 0.5$	0.027145119440946684	DAMGO + $G_{Leak} \times 0.5$
6	DAMGO + $G_{Leak} \times 0.7$	0.026857316530066823	DAMGO + $G_{Leak} \times 0.7$
6	DAMGO + $G_{Leak} \times 0.9$	0.05171050086709493	DAMGO + $G_{Leak} \times 0.9$
7	Control	0.14547364534403037	Control
7	DAMGO	0.20150625769400884	DAMGO
7	DAMGO + $G_{Leak} \times 0.5$	0.16484223742593013	DAMGO + $G_{Leak} \times 0.5$
7	DAMGO + $G_{Leak} \times 0.7$	0.11765096525918942	DAMGO + $G_{Leak} \times 0.7$
7	DAMGO + $G_{Leak} \times 0.9$	0.2219316634500724	DAMGO + $G_{Leak} \times 0.9$
8	Control	0.4678625347611621	Control
8	DAMGO	0.33450714993567515	DAMGO
8	DAMGO + $G_{Leak} \times 0.5$	0.2916964778069122	DAMGO + $G_{Leak} \times 0.5$
8	DAMGO + $G_{Leak} \times 0.7$	0.07253882714508418	DAMGO + $G_{Leak} \times 0.7$
8	DAMGO + $G_{Leak} \times 0.9$	0.074148217147783	DAMGO + $G_{Leak} \times 0.9$
9	Control	0.15025889005932255	Control
9	DAMGO	0.3948322666056091	DAMGO
9	DAMGO + $G_{Leak} \times 0.5$	0.0732309534223653	DAMGO + $G_{Leak} \times 0.5$
9	DAMGO + $G_{Leak} \times 0.7$	0.312307739083684	DAMGO + $G_{Leak} \times 0.7$
9	DAMGO + $G_{Leak} \times 0.9$	0.11934301974903039	DAMGO + $G_{Leak} \times 0.9$
10	Control	0.24528713807601776	Control
10	DAMGO	0.4349988414899048	DAMGO
10	DAMGO + $G_{Leak} \times 0.9$	0.29532438771488284	DAMGO + $G_{Leak} \times 0.9$
11	Control	0.21120594860840297	Control
11	DAMGO	0.17666924584235072	DAMGO
11	DAMGO + $G_{Leak} \times 0.5$	0.40677148158108306	DAMGO + $G_{Leak} \times 0.5$
11	DAMGO + $G_{Leak} \times 0.7$	0.08933777396271819	DAMGO + $G_{Leak} \times 0.7$
11	DAMGO + $G_{Leak} \times 0.9$	0.18967601205487553	DAMGO + $G_{Leak} \times 0.9$
12	Control	0.14470662548748264	Control
12	DAMGO	0.1463997031609412	DAMGO
12	DAMGO + $G_{Leak} \times 0.5$	0.03826109089593585	DAMGO + $G_{Leak} \times 0.5$
12	DAMGO + $G_{Leak} \times 0.7$	0.03996710833124402	DAMGO + $G_{Leak} \times 0.7$
12	DAMGO + $G_{Leak} \times 0.9$	0.16053629217103768	DAMGO + $G_{Leak} \times 0.9$
13	Control	0.1387991687305278	Control
13	DAMGO	0.22293045200090927	DAMGO
13	DAMGO + $G_{Leak} \times 0.5$	0.028175898516112387	DAMGO + $G_{Leak} \times 0.5$
13	DAMGO + $G_{Leak} \times 0.7$	0.0773218483391558	DAMGO + $G_{Leak} \times 0.7$
13	DAMGO + $G_{Leak} \times 0.9$	0.017793986909945683	DAMGO + $G_{Leak} \times 0.9$
14	Control	0.1996712804182576	Control
14	DAMGO	0.3260230600464157	DAMGO
14	DAMGO + $G_{Leak} \times 0.5$	0.5633723404715432	DAMGO + $G_{Leak} \times 0.5$
14	DAMGO + $G_{Leak} \times 0.7$	0.3312021985406419	DAMGO + $G_{Leak} \times 0.7$
14	DAMGO + $G_{Leak} \times 0.9$	0.11383196523745212	DAMGO + $G_{Leak} \times 0.9$
15	Control	0.34795599888108264	Control
15	DAMGO	0.3407931144483483	DAMGO
15	DAMGO + $G_{Leak} \times 0.5$	0.11838400768282975	DAMGO + $G_{Leak} \times 0.5$
15	DAMGO + $G_{Leak} \times 0.7$	0.17045076111489774	DAMGO + $G_{Leak} \times 0.7$
15	DAMGO + $G_{Leak} \times 0.9$	0.17808510031795302	DAMGO + $G_{Leak} \times 0.9$
16	Control	0.6110068116364668	Control
16	DAMGO	0.2862517243244576	DAMGO
16	DAMGO + $G_{Leak} \times 0.5$	0.11680097678043003	DAMGO + $G_{Leak} \times 0.5$
16	DAMGO + $G_{Leak} \times 0.7$	0.13261395636484424	DAMGO + $G_{Leak} \times 0.7$
16	DAMGO + $G_{Leak} \times 0.9$	0.04117041067684149	DAMGO + $G_{Leak} \times 0.9$
17	Control	0.49059689478704976	Control
17	DAMGO	0.817372298713831	DAMGO
17	DAMGO + $G_{Leak} \times 0.5$	0.5458243380173483	DAMGO + $G_{Leak} \times 0.5$
17	DAMGO + $G_{Leak} \times 0.7$	0.3796778560724029	DAMGO + $G_{Leak} \times 0.7$
17	DAMGO + $G_{Leak} \times 0.9$	0.1328360880778173	DAMGO + $G_{Leak} \times 0.9$
18	Control	0.1856730930818076	Control
18	DAMGO	0.20472160619347402	DAMGO
18	DAMGO + $G_{Leak} \times 0.5$	0.28704491637142554	DAMGO + $G_{Leak} \times 0.5$
18	DAMGO + $G_{Leak} \times 0.7$	0.020174728709022018	DAMGO + $G_{Leak} \times 0.7$
18	DAMGO + $G_{Leak} \times 0.9$	0.06609876753182974	DAMGO + $G_{Leak} \times 0.9$
19	Control	0.12771024061086617	Control
19	DAMGO	0.12623423838556508	DAMGO
19	DAMGO + $G_{Leak} \times 0.5$	0.07436066744954682	DAMGO + $G_{Leak} \times 0.5$
19	DAMGO + $G_{Leak} \times 0.7$	0.04410647747056115	DAMGO + $G_{Leak} \times 0.7$
19	DAMGO + $G_{Leak} \times 0.9$	0.0799784869989906	DAMGO + $G_{Leak} \times 0.9$
20	Control	0.23922638221066064	Control
20	DAMGO	0.3538448243281852	DAMGO
20	DAMGO + $G_{Leak} \times 0.5$	0.3538166874024248	DAMGO + $G_{Leak} \times 0.5$
20	DAMGO + $G_{Leak} \times 0.7$	0.2923853176023004	DAMGO + $G_{Leak} \times 0.7$
21	Control	0.2034390547926494	Control
21	DAMGO	0.1805335913300651	DAMGO
21	DAMGO + $G_{Leak} \times 0.5$	0.03885093458233768	DAMGO + $G_{Leak} \times 0.5$
21	DAMGO + $G_{Leak} \times 0.7$	0.04145591670372771	DAMGO + $G_{Leak} \times 0.7$
21	DAMGO + $G_{Leak} \times 0.9$	0.23218094540605513	DAMGO + $G_{Leak} \times 0.9$
22	Control	0.24921774949832948	Control
22	DAMGO	0.16130716821353885	DAMGO
22	DAMGO + $G_{Leak} \times 0.5$	0.036298698995046945	DAMGO + $G_{Leak} \times 0.5$
22	DAMGO + $G_{Leak} \times 0.7$	0.06477773843658138	DAMGO + $G_{Leak} \times 0.7$
22	DAMGO + $G_{Leak} \times 0.9$	0.09811801054090834	DAMGO + $G_{Leak} \times 0.9$
23	Control	0.21048975603549694	Control
23	DAMGO	0.570700484032866	DAMGO
23	DAMGO + $G_{Leak} \times 0.5$	0.14091560011216187	DAMGO + $G_{Leak} \times 0.5$
23	DAMGO + $G_{Leak} \times 0.7$	0.2360280920030349	DAMGO + $G_{Leak} \times 0.7$
23	DAMGO + $G_{Leak} \times 0.9$	0.2416847439471917	DAMGO + $G_{Leak} \times 0.9$
24	Control	0.2125002100282281	Control
24	DAMGO	0.24059883720946962	DAMGO
24	DAMGO + $G_{Leak} \times 0.5$	0.1918422616055008	DAMGO + $G_{Leak} \times 0.5$
24	DAMGO + $G_{Leak} \times 0.7$	0.06489962883762997	DAMGO + $G_{Leak} \times 0.7$
24	DAMGO + $G_{Leak} \times 0.9$	0.06665586541509311	DAMGO + $G_{Leak} \times 0.9$
25	Control	0.2121434851230488	Control
25	DAMGO	0.1868686525250731	DAMGO
25	DAMGO + $G_{Leak} \times 0.5$	0.03489983171279841	DAMGO + $G_{Leak} \times 0.5$
25	DAMGO + $G_{Leak} \times 0.7$	0.07389558697607232	DAMGO + $G_{Leak} \times 0.7$
25	DAMGO + $G_{Leak} \times 0.9$	0.042548641381389446	DAMGO + $G_{Leak} \times 0.9$
26	Control	0.19905528504269895	Control
26	DAMGO	0.16689852174247588	DAMGO
26	DAMGO + $G_{Leak} \times 0.5$	0.2574424812993387	DAMGO + $G_{Leak} \times 0.5$
26	DAMGO + $G_{Leak} \times 0.7$	0.15508014506003764	DAMGO + $G_{Leak} \times 0.7$
26	DAMGO + $G_{Leak} \times 0.9$	0.11256534114906497	DAMGO + $G_{Leak} \times 0.9$
27	Control	0.18865687025258185	Control
27	DAMGO	0.23059848829959853	DAMGO
27	DAMGO + $G_{Leak} \times 0.5$	0.20727344950040966	DAMGO + $G_{Leak} \times 0.5$
27	DAMGO + $G_{Leak} \times 0.7$	0.08265719102736209	DAMGO + $G_{Leak} \times 0.7$
27	DAMGO + $G_{Leak} \times 0.9$	0.14643110079857719	DAMGO + $G_{Leak} \times 0.9$
28	Control	0.21077207105282517	Control
28	DAMGO	0.39752106024418415	DAMGO
28	DAMGO + $G_{Leak} \times 0.5$	0.07617280228525594	DAMGO + $G_{Leak} \times 0.5$
28	DAMGO + $G_{Leak} \times 0.7$	0.04817734289141045	DAMGO + $G_{Leak} \times 0.7$
28	DAMGO + $G_{Leak} \times 0.9$	0.07093335469106077	DAMGO + $G_{Leak} \times 0.9$
29	Control	0.23169084028128306	Control
29	DAMGO	0.32131481080985513	DAMGO
29	DAMGO + $G_{Leak} \times 0.5$	0.11833090184313573	DAMGO + $G_{Leak} \times 0.5$
29	DAMGO + $G_{Leak} \times 0.7$	0.0601017813494545	DAMGO + $G_{Leak} \times 0.7$
29	DAMGO + $G_{Leak} \times 0.9$	0.17162627300166908	DAMGO + $G_{Leak} \times 0.9$
30	Control	0.18487502771291572	Control
30	DAMGO	0.12356059967877195	DAMGO
30	DAMGO + $G_{Leak} \times 0.5$	0.07972000096266675	DAMGO + $G_{Leak} \times 0.5$
30	DAMGO + $G_{Leak} \times 0.7$	0.032005096635126844	DAMGO + $G_{Leak} \times 0.7$
30	DAMGO + $G_{Leak} \times 0.9$	0.05356844884676515	DAMGO + $G_{Leak} \times 0.9$
31	Control	0.034259377051128685	Control
31	DAMGO	0.16807624955276418	DAMGO
31	DAMGO + $G_{Leak} \times 0.5$	0.07618604998047283	DAMGO + $G_{Leak} \times 0.5$
31	DAMGO + $G_{Leak} \times 0.7$	0.10904970646412813	DAMGO + $G_{Leak} \times 0.7$
31	DAMGO + $G_{Leak} \times 0.9$	0.09630303554270143	DAMGO + $G_{Leak} \times 0.9$
32	Control	0.06927678717017213	Control
32	DAMGO	0.16995873972076334	DAMGO
32	DAMGO + $G_{Leak} \times 0.5$	0.011857688860703574	DAMGO + $G_{Leak} \times 0.5$
32	DAMGO + $G_{Leak} \times 0.7$	0.029239156075039296	DAMGO + $G_{Leak} \times 0.7$
32	DAMGO + $G_{Leak} \times 0.9$	0.04675707129149914	DAMGO + $G_{Leak} \times 0.9$
33	Control	0.36805467296274824	Control
33	DAMGO	0.41290531262962477	DAMGO
33	DAMGO + $G_{Leak} \times 0.5$	0.485366232013237	DAMGO + $G_{Leak} \times 0.5$
33	DAMGO + $G_{Leak} \times 0.7$	0.8267526534473502	DAMGO + $G_{Leak} \times 0.7$
33	DAMGO + $G_{Leak} \times 0.9$	0.1766094294179382	DAMGO + $G_{Leak} \times 0.9$
34	Control	0.20242540541846438	Control
34	DAMGO	0.2360718127687326	DAMGO
34	DAMGO + $G_{Leak} \times 0.5$	0.1857633287247994	DAMGO + $G_{Leak} \times 0.5$
34	DAMGO + $G_{Leak} \times 0.7$	0.14601198524216427	DAMGO + $G_{Leak} \times 0.7$
34	DAMGO + $G_{Leak} \times 0.9$	0.22297503001676297	DAMGO + $G_{Leak} \times 0.9$
35	Control	0.1767199133762493	Control
35	DAMGO	0.09838738962694599	DAMGO
35	DAMGO + $G_{Leak} \times 0.5$	0.04914751154115	DAMGO + $G_{Leak} \times 0.5$
35	DAMGO + $G_{Leak} \times 0.7$	0.0614843331079923	DAMGO + $G_{Leak} \times 0.7$
35	DAMGO + $G_{Leak} \times 0.9$	0.04643811097131056	DAMGO + $G_{Leak} \times 0.9$
36	Control	0.20021470709455996	Control
36	DAMGO	0.18985309545129747	DAMGO
36	DAMGO + $G_{Leak} \times 0.5$	0.23157312384126935	DAMGO + $G_{Leak} \times 0.5$
36	DAMGO + $G_{Leak} \times 0.7$	0.047966459353736404	DAMGO + $G_{Leak} \times 0.7$
36	DAMGO + $G_{Leak} \times 0.9$	0.07223017868819741	DAMGO + $G_{Leak} \times 0.9$
37	Control	0.10490513784294873	Control
37	DAMGO	0.4268130030843878	DAMGO
37	DAMGO + $G_{Leak} \times 0.5$	0.11004386175919242	DAMGO + $G_{Leak} \times 0.5$
37	DAMGO + $G_{Leak} \times 0.7$	0.04507829872154214	DAMGO + $G_{Leak} \times 0.7$
37	DAMGO + $G_{Leak} \times 0.9$	0.039570136108017503	DAMGO + $G_{Leak} \times 0.9$
38	Control	0.21033210242641318	Control
38	DAMGO	0.44279480890472306	DAMGO
38	DAMGO + $G_{Leak} \times 0.5$	0.04776255331698734	DAMGO + $G_{Leak} \times 0.5$
38	DAMGO + $G_{Leak} \times 0.7$	0.08744773239350513	DAMGO + $G_{Leak} \times 0.7$
38	DAMGO + $G_{Leak} \times 0.9$	0.11684080298497372	DAMGO + $G_{Leak} \times 0.9$
39	Control	0.14732266231238575	Control
39	DAMGO	0.2589746615625098	DAMGO
39	DAMGO + $G_{Leak} \times 0.5$	0.30418655527998273	DAMGO + $G_{Leak} \times 0.5$
39	DAMGO + $G_{Leak} \times 0.7$	0.28645350609747855	DAMGO + $G_{Leak} \times 0.7$
39	DAMGO + $G_{Leak} \times 0.9$	0.2421017854639406	DAMGO + $G_{Leak} \times 0.9$
40	Control	0.18114825607151033	Control
40	DAMGO	0.4269954291522828	DAMGO
40	DAMGO + $G_{Leak} \times 0.5$	0.09132912881003778	DAMGO + $G_{Leak} \times 0.5$
40	DAMGO + $G_{Leak} \times 0.7$	0.14159329555201058	DAMGO + $G_{Leak} \times 0.7$
40	DAMGO + $G_{Leak} \times 0.9$	0.07996314117562783	DAMGO + $G_{Leak} \times 0.9$
