# Supplementary material for: Modeling Effects of Variable preBötzinger Complex Network Topology and Cellular Properties on Opioid-Induced Respiratory Depression and Recovery
Source: eNeuro. 2024 Mar 1;11(3):ENEURO.0284-23.2023. doi: 10.1523/ENEURO.0284-23.2023 (PMC10921262; doi:10.1523/ENEURO.0284-23.2023)
Supplement: Code files — Download Code files, ZIP file. [file eneuro-11-ENEURO.0284-23.2023-s001.zip › prebot-opioid-model-main/simulations/gleak_mod_sim/burst_stats/seed1to40_damgo_to_high_gleak_burst_stats.csv]

	Peak Samples	Peak Times	Burst Width	Burst Amp	Onset Times	Offset Times	PBI	IBI	Frequency	Period	Peaks	filename	Condition	run_seed	$G_{Leak}$ str
0	69123	3.45615	1.4555417759346883	3.6390220670437614	2.734	4.1895	1.2719000000000005	2.72745	0.358487184083169	2.7895000000000003	18.396719775936255	seed1-gleak-01_damgo_to_high_gl_vars.pkl	Transient	1	-0.1
1	124913	6.24565	1.3003773052851584	3.604333698010585	5.4614	6.7618	1.504550000000001	2.804900000000001	0.38199285673357913	2.61785	30.389931230768273	seed1-gleak-01_damgo_to_high_gl_vars.pkl	Transient	1	-0.1
2	177270	8.8635	1.1566562009272545	4.16063742256782	8.266300000000001	9.42295	1.56935	2.725999999999999	0.38347234205732894	2.607750000000001	35.78898310792161	seed1-gleak-01_damgo_to_high_gl_vars.pkl	Transient	1	-0.1
3	229425	11.471250000000001	1.0990729388642213	4.061002950025554	10.9923	12.0914	1.4784500000000005	2.5775000000000006	0.3663204938000258	2.729849999999999	38.09702108046633	seed1-gleak-01_damgo_to_high_gl_vars.pkl	Transient	1	-0.1
4	284022	14.2011	1.1585412121300849	4.101693784586992	13.5698	14.72835	1.6075499999999998	2.76605	0.3775223210072296	2.6488499999999995	36.43297525464045	seed1-gleak-01_damgo_to_high_gl_vars.pkl	Transient	1	-0.1
5	336999	16.84995	1.0980106892492127	4.253133210284496	16.33585	17.4339	1.4853500000000004	2.5833499999999994	0.370857979936583	2.6964500000000022	37.9567859419046	seed1-gleak-01_damgo_to_high_gl_vars.pkl	Transient	1	-0.1
6	390928	19.546400000000002	1.1909685988933285	4.083746936939598	18.91925	20.110200000000003	1.5960999999999999	2.7871000000000024	0.37658400647724516	2.6554499999999983	35.99787575857046	seed1-gleak-01_damgo_to_high_gl_vars.pkl	Transient	1	-0.1
7	444037	22.20185	1.071162933765829	4.161911687927287	21.70635	22.7775	1.513099999999998	2.5842499999999973	0.3820512330703545	2.6174500000000016	38.03301019947873	seed1-gleak-01_damgo_to_high_gl_vars.pkl	Transient	1	-0.1
8	496386	24.819300000000002	1.0909061132192757	4.127481255336164	24.29055	25.38145	1.50995	2.600850000000001	0.38583224014198636	2.591799999999999	37.622886061394354	seed1-gleak-01_damgo_to_high_gl_vars.pkl	Transient	1	-0.1
9	548222	27.4111	1.1092488691470703	4.036270803819178	26.8914	28.00065	1.5315000000000012	2.6407500000000006	0.3747072599531617	2.6687499999999993	36.65352909758347	seed1-gleak-01_damgo_to_high_gl_vars.pkl	Transient	1	-0.1
10	601597	30.07985	1.118029601586447	4.0807426952632895	29.532200000000003	30.6502	1.5181999999999967	2.636249999999997	0.3753190211679927	2.6644000000000005	36.49489085537225	seed1-gleak-01_damgo_to_high_gl_vars.pkl	Transient	1	-0.1
11	654885	32.74425	1.1424259818133258	4.146763167096019	32.16845	33.31085	1.5334999999999965	2.6759500000000003	0.37691046491905794	2.6531500000000037	36.74593695417853	seed1-gleak-01_damgo_to_high_gl_vars.pkl	Control	1	-0.1
12	707948	35.397400000000005	1.1358514328873832	4.137330262385149	34.84435	35.9802	1.4968000000000004	2.6326500000000053	0.37876635797208513	2.6401499999999984	38.06093838212115	seed1-gleak-01_damgo_to_high_gl_vars.pkl	Control	1	-0.1
13	760751	38.03755	1.1549786508678808	3.9418874188384194	37.477000000000004	38.632000000000005	1.4446499999999958	2.5995999999999952	0.3716781267422412	2.6905	35.74352481306692	seed1-gleak-01_damgo_to_high_gl_vars.pkl	Control	1	-0.1
14	814561	40.72805	1.2006808179013024	3.9988880111129035	40.0766	41.277300000000004	1.5318499999999986	2.7325500000000034	0.3825481532487904	2.614049999999999	35.64135007869653	seed1-gleak-01_damgo_to_high_gl_vars.pkl	Control	1	-0.1
15	866842	43.3421	1.1184319299521275	4.070802968697045	42.809200000000004	43.92765	1.488899999999994	2.6073499999999967	0.381570161213393	2.620750000000001	37.41058143836902	seed1-gleak-01_damgo_to_high_gl_vars.pkl	Control	1	-0.1
16	919257	45.96285	1.1321504186534148	4.0744258322404505	45.4165	46.54865	1.4885500000000036	2.6207000000000065	0.37623687873885425	2.657899999999998	37.361707016443134	seed1-gleak-01_damgo_to_high_gl_vars.pkl	Control	1	-0.1
17	972415	48.62075	1.1204630678240386	4.0555111209436205	48.03725	49.157700000000006	1.5371999999999986	2.6576999999999984	0.38447490340067986	2.6009500000000045	36.44972341183738	seed1-gleak-01_damgo_to_high_gl_vars.pkl	Control	1	-0.1
18	1024434	51.221700000000006	1.121495561284083	4.128937489400734	50.694900000000004	51.8164	1.5652000000000044	2.68665	0.3785226261899808	2.641849999999998	37.98960627910608	seed1-gleak-01_damgo_to_high_gl_vars.pkl	Control	1	-0.1
19	1077271	53.863550000000004	1.07351715079922	4.049087222887152	53.381600000000006	54.4551	1.501100000000001	2.5745999999999967	0.380742066287194	2.6264499999999984	36.61670155000637	seed1-gleak-01_damgo_to_high_gl_vars.pkl	Control	1	-0.1
20	1129800	56.49	1.1012992332379101	4.087128888292604	55.9562	57.057500000000005	1.5611499999999978	2.6624499999999998	0.3681885125184093	2.716000000000001	36.47481198951355	seed1-gleak-01_damgo_to_high_gl_vars.pkl	Control	1	-0.1
21	1184120	59.206	1.1383186463348918	4.167971231937578	58.6186	59.7569	11.689250000000001	12.827550000000002	0.054318010222649524	18.4101	36.50599656120353	seed1-gleak-01_damgo_to_high_gl_vars.pkl	Control	1	-0.1
22	1552322	77.6161	6.481209848114034	2.0133764085644366	71.44615	77.9274	10.796949999999995	17.278149999999997	0.08634907476966384	11.5809	11.275089939462871	seed1-gleak-01_damgo_to_high_gl_vars.pkl	DAMGO	1	-0.1
23	1783940	89.197	0.9381431540006423	3.485049047314728	88.7243	89.66245	6.6007999999999925	7.53895	0.13281711747009953	7.529150000000001	21.140448742222297	seed1-gleak-01_damgo_to_high_gl_vars.pkl	DAMGO	1	-0.1
24	1934523	96.72615	0.9197969523779582	3.4033572208275924	96.26325	97.18305000000001	2.8027000000000015	3.722500000000011	0.28460432883184167	3.5136499999999984	16.912059770010323	seed1-gleak-01_damgo_to_high_gl_vars.pkl	DAMGO	1	-0.1
25	2004796	100.2398	1.3781694757406018	6.053769783737131	99.98575000000001	101.36395	2.2383000000000095	3.6164500000000004	0.2681648140947426	3.729050000000001	57.64542646261344	seed1-gleak-01_damgo_to_high_gl_vars.pkl	DAMGO	1	-0.1
26	2079377	103.96885	1.099783237463166	4.737894066245545	103.60220000000001	104.702	1.669399999999996	2.7691499999999962	0.3487723214285718	2.867199999999997	43.512820307828456	seed1-gleak-01_damgo_to_high_gl_vars.pkl	Transient	1	-0.1
27	2136721	106.83605	1.1222281394620193	4.242439034838135	106.37140000000001	107.4936	1.5464500000000072	2.668700000000001	0.35918250062856816	2.7841000000000093	39.296607782089865	seed1-gleak-01_damgo_to_high_gl_vars.pkl	Transient	1	-0.1
28	2192403	109.62015000000001	1.150653925455129	4.045399872869513	109.04010000000001	110.19075000000001	1.487799999999993	2.6384499999999917	0.37824343747635997	2.643799999999999	35.95892082518828	seed1-gleak-01_damgo_to_high_gl_vars.pkl	Transient	1	-0.1
29	2245279	112.26395000000001	1.1455032927187394	4.174890351073898	111.67855	112.82405	1.591549999999998	2.7370500000000106	0.37894577285990483	2.6388999999999925	36.63773288100814	seed1-gleak-01_damgo_to_high_gl_vars.pkl	Wash	1	-0.1
30	2298057	114.90285	1.0693820692061446	4.183931993371516	114.41560000000001	115.485	1.5580499999999944	2.627449999999996	0.37598932190325807	2.659649999999999	37.622419604663335	seed1-gleak-01_damgo_to_high_gl_vars.pkl	Wash	1	-0.1
31	2351250	117.5625	1.1107131480663317	4.176318102520177	117.043	118.1537	1.5652000000000044	2.6758999999999986	0.3719200371920039	2.688749999999999	37.76049747113927	seed1-gleak-01_damgo_to_high_gl_vars.pkl	Wash	1	-0.1
32	2405025	120.25125	1.1204521684764652	4.16660150088105	119.71895	120.83940000000001	1.4666999999999888	2.5871999999999957	0.37255048059011936	2.684200000000004	37.280655595207946	seed1-gleak-01_damgo_to_high_gl_vars.pkl	Wash	1	-0.1
33	2458709	122.93545	1.1729930814069696	4.083993837984778	122.3061	123.4791	1.459299999999999	2.632249999999999	0.3800041800459799	2.6315500000000043	36.5574593528435	seed1-gleak-01_damgo_to_high_gl_vars.pkl	Wash	1	-0.1
34	2511340	125.56700000000001	1.1906327618100214	4.150028150206374	124.93835	126.129	1.5662000000000091	2.7568000000000126	0.37589039036217126	2.660349999999994	36.33108670647631	seed1-gleak-01_damgo_to_high_gl_vars.pkl	Wash	1	-0.1
35	2564547	128.22735	1.0846037657975918	4.157459120354652	127.69515000000001	128.77975	1.5962999999999852	2.68089999999998	0.38009806530084805	2.630899999999997	38.09997342933413	seed1-gleak-01_damgo_to_high_gl_vars.pkl	Wash	1	-0.1
36	2617165	130.85825	1.0794437167599331	4.091649249251269	130.3761	131.4555	1.5316500000000133	2.6111000000000217	0.3791037986200624	2.6377999999999986	37.44157005756861	seed1-gleak-01_damgo_to_high_gl_vars.pkl	Wash	1	-0.1
37	2669921	133.49605	1.0909135181143181	4.256227913758181	132.9872	134.0781	1.560699999999997	2.651600000000002	0.3737549288931226	2.6755500000000154	36.8378743941408	seed1-gleak-01_damgo_to_high_gl_vars.pkl	Wash	1	-0.1
38	2723432	136.1716	1.0872186907853698	4.208655536980849	135.6388	136.726	1.4516999999999882	2.538899999999984	0.38831935383659594	2.5751999999999953	37.23799028427131	seed1-gleak-01_damgo_to_high_gl_vars.pkl	Wash	1	-0.1
39	2774936	138.7468	1.123984914159379	4.024702907027397	138.17770000000002	139.30165	0.8312000000000239	1.9552000000000191	0.5729345708720099	1.7453999999999892	36.11980612275029	seed1-gleak-01_damgo_to_high_gl_vars.pkl	Wash	1	-0.1
40	2809844	140.4922	1.2854048767921982	5.296865301110323	140.13285000000002	141.41825	1.4791000000000167	2.764499999999998	0.3442400041308784	2.9049500000000137	45.87828321358811	seed1-gleak-01_damgo_to_high_gl_vars.pkl	Transient	1	-0.1
41	2867943	143.39715	1.2019481254442597	5.21588958892292	142.8974	144.09935000000002	1.4210000000000207	2.622950000000003	0.3810539953511405	2.624300000000005	38.3198146128675	seed1-gleak-01_damgo_to_high_gl_vars.pkl	Transient	1	-0.1
42	2920429	146.02145000000002	1.2400286228369921	4.702152930012829	145.52030000000002	146.76035000000002	1.43040000000002	2.6704000000000008	0.3756150696765972	2.6622999999999877	39.40690571059281	seed1-gleak-01_damgo_to_high_gl_vars.pkl	Transient	1	-0.1
43	2973675	148.68375	1.1698097962479805	4.969469300315545	148.19075	149.36055000000002	1.3746500000000026	2.5444999999999993	0.3917650976474511	2.5525499999999965	39.315052316213766	seed1-gleak-01_damgo_to_high_gl_vars.pkl	Transient	1	-0.1
44	3024726	151.2363	1.274572594760242	4.753520843678331	150.73525	152.0098	1.435149999999993	2.7097499999999854	0.37233547426230856	2.685750000000013	39.525201822877804	seed1-gleak-01_damgo_to_high_gl_vars.pkl	$G_{Leak}$	1	-0.1
45	3078441	153.92205	1.2113839385085972	4.876367539320071	153.445	154.65640000000002	1.4312500000000057	2.6426500000000033	0.37225231261749153	2.6863500000000045	39.20945011283999	seed1-gleak-01_damgo_to_high_gl_vars.pkl	$G_{Leak}$	1	-0.1
46	3132168	156.60840000000002	1.2460299488410354	4.840777188791861	156.08765	157.33365	1.515800000000013	2.7618500000000097	0.3659317537279322	2.7327499999999816	39.50469366298797	seed1-gleak-01_damgo_to_high_gl_vars.pkl	$G_{Leak}$	1	-0.1
47	3186823	159.34115	1.2699638615646633	4.716528891925279	158.8495	160.11945	1.495900000000006	2.765899999999988	0.3619778469557636	2.7626000000000204	39.957772088925324	seed1-gleak-01_damgo_to_high_gl_vars.pkl	$G_{Leak}$	1	-0.1
48	3242075	162.10375000000002	1.2401376746468014	4.932785319058894	161.6154	162.8555	1.3999499999999898	2.6400999999999897	0.3781647663887192	2.6443499999999744	39.915177558371326	seed1-gleak-01_damgo_to_high_gl_vars.pkl	$G_{Leak}$	1	-0.1
49	3294962	164.7481	1.2082028415448265	4.82138651905391	164.25545	165.46365	1.4208500000000015	2.6290500000000065	0.37911098474078125	2.637750000000011	39.44801927896627	seed1-gleak-01_damgo_to_high_gl_vars.pkl	$G_{Leak}$	1	-0.1
50	3347717	167.38585	1.219181715330924	4.79496810142728	166.88455000000002	168.1037	1.4312000000000182	2.650400000000019	0.3810104396860452	2.624600000000015	39.66826082486841	seed1-gleak-01_damgo_to_high_gl_vars.pkl	$G_{Leak}$	1	-0.1
51	3400209	170.01045000000002	1.2032887770207366	4.97825521806773	169.53495	170.73825000000002	1.3368000000000109	2.5400999999999954	0.3885683200248709	2.573549999999983	39.36131884710686	seed1-gleak-01_damgo_to_high_gl_vars.pkl	$G_{Leak}$	1	-0.1
52	3451680	172.584	1.222090739483526	4.766816890905027	172.07500000000002	173.2971	1.3233000000000175	2.5454000000000008	0.3910297769175102	2.557350000000014	38.77361098076323	seed1-gleak-01_damgo_to_high_gl_vars.pkl	$G_{Leak}$	1	-0.1
53	3502827	175.14135000000002	1.2649813896804583	4.762598490492913	174.62040000000002	175.8854	1.489450000000005	2.7544499999999914	0.3701373209460726	2.701699999999988	38.89710963342883	seed1-gleak-01_damgo_to_high_gl_vars.pkl	$G_{Leak}$	1	-0.1
54	3556861	177.84305	1.2072602244319395	4.761595033818502	177.37485	178.5821	13.338250000000016	14.545500000000004	0.06767021596949431	14.77754999999999	40.09683310606757	seed1-gleak-01_damgo_to_high_gl_vars.pkl	$G_{Leak}$	1	-0.1
55	3852412	192.6206	1.1684721547585912	3.670100274874084	191.9204	193.08885	7.225999999999999	8.394499999999994	0.12104632442835865	8.261300000000006	21.863366521787256	seed1-gleak-01_damgo_to_high_gl_vars.pkl	DAMGO + $G_{Leak}$	1	-0.1
56	4017638	200.8819	1.0128022893422983	3.830685368744845	200.31490000000002	201.32770000000002	9.721800000000002	10.7346	0.0923992386302735	10.822600000000023	23.479273015179423	seed1-gleak-01_damgo_to_high_gl_vars.pkl	DAMGO + $G_{Leak}$	1	-0.1
57	4234090	211.70450000000002	1.1259280099565163	3.2844752679125016	211.04950000000002	212.1754	5.738500000000016	6.864450000000005	0.14607389878539587	6.8458499999999844	24.690947240002522	seed1-gleak-01_damgo_to_high_gl_vars.pkl	DAMGO + $G_{Leak}$	1	-0.1
58	4371007	218.55035	1.1392966332373209	3.245963286526962	217.9139	219.0532					24.02455302856007	seed1-gleak-01_damgo_to_high_gl_vars.pkl	DAMGO + $G_{Leak}$	1	-0.1
59	69123	3.45615	1.4555417759346883	3.6390220670437614	2.734	4.1895	1.2719000000000005	2.72745	0.358487184083169	2.7895000000000003	18.396719775936255	seed1-gleak-05_damgo_to_high_gl_vars.pkl	Transient	1	-0.5
60	124913	6.24565	1.3003773052851584	3.604333698010585	5.4614	6.7618	1.504550000000001	2.804900000000001	0.38199285673357913	2.61785	30.389931230768273	seed1-gleak-05_damgo_to_high_gl_vars.pkl	Transient	1	-0.5
61	177270	8.8635	1.1566562009272545	4.16063742256782	8.266300000000001	9.42295	1.56935	2.725999999999999	0.38347234205732894	2.607750000000001	35.78898310792161	seed1-gleak-05_damgo_to_high_gl_vars.pkl	Transient	1	-0.5
62	229425	11.471250000000001	1.0990729388642213	4.061002950025554	10.9923	12.0914	1.4784500000000005	2.5775000000000006	0.3663204938000258	2.729849999999999	38.09702108046633	seed1-gleak-05_damgo_to_high_gl_vars.pkl	Transient	1	-0.5
63	284022	14.2011	1.1585412121300849	4.101693784586992	13.5698	14.72835	1.6075499999999998	2.76605	0.3775223210072296	2.6488499999999995	36.43297525464045	seed1-gleak-05_damgo_to_high_gl_vars.pkl	Transient	1	-0.5
64	336999	16.84995	1.0980106892492127	4.253133210284496	16.33585	17.4339	1.4853500000000004	2.5833499999999994	0.370857979936583	2.6964500000000022	37.9567859419046	seed1-gleak-05_damgo_to_high_gl_vars.pkl	Transient	1	-0.5
65	390928	19.546400000000002	1.1909685988933285	4.083746936939598	18.91925	20.110200000000003	1.5960999999999999	2.7871000000000024	0.37658400647724516	2.6554499999999983	35.99787575857046	seed1-gleak-05_damgo_to_high_gl_vars.pkl	Transient	1	-0.5
66	444037	22.20185	1.071162933765829	4.161911687927287	21.70635	22.7775	1.513099999999998	2.5842499999999973	0.3820512330703545	2.6174500000000016	38.03301019947873	seed1-gleak-05_damgo_to_high_gl_vars.pkl	Transient	1	-0.5
67	496386	24.819300000000002	1.0909061132192757	4.127481255336164	24.29055	25.38145	1.50995	2.600850000000001	0.38583224014198636	2.591799999999999	37.622886061394354	seed1-gleak-05_damgo_to_high_gl_vars.pkl	Transient	1	-0.5
68	548222	27.4111	1.1092488691470703	4.036270803819178	26.8914	28.00065	1.5315000000000012	2.6407500000000006	0.3747072599531617	2.6687499999999993	36.65352909758347	seed1-gleak-05_damgo_to_high_gl_vars.pkl	Transient	1	-0.5
69	601597	30.07985	1.118029601586447	4.0807426952632895	29.532200000000003	30.6502	1.5181999999999967	2.636249999999997	0.3753190211679927	2.6644000000000005	36.49489085537225	seed1-gleak-05_damgo_to_high_gl_vars.pkl	Transient	1	-0.5
70	654885	32.74425	1.1424259818133258	4.146763167096019	32.16845	33.31085	1.5334999999999965	2.6759500000000003	0.37691046491905794	2.6531500000000037	36.74593695417853	seed1-gleak-05_damgo_to_high_gl_vars.pkl	Control	1	-0.5
71	707948	35.397400000000005	1.1358514328873832	4.137330262385149	34.84435	35.9802	1.4968000000000004	2.6326500000000053	0.37876635797208513	2.6401499999999984	38.06093838212115	seed1-gleak-05_damgo_to_high_gl_vars.pkl	Control	1	-0.5
72	760751	38.03755	1.1549786508678808	3.9418874188384194	37.477000000000004	38.632000000000005	1.4446499999999958	2.5995999999999952	0.3716781267422412	2.6905	35.74352481306692	seed1-gleak-05_damgo_to_high_gl_vars.pkl	Control	1	-0.5
73	814561	40.72805	1.2006808179013024	3.9988880111129035	40.0766	41.277300000000004	1.5318499999999986	2.7325500000000034	0.3825481532487904	2.614049999999999	35.64135007869653	seed1-gleak-05_damgo_to_high_gl_vars.pkl	Control	1	-0.5
74	866842	43.3421	1.1184319299521275	4.070802968697045	42.809200000000004	43.92765	1.488899999999994	2.6073499999999967	0.381570161213393	2.620750000000001	37.41058143836902	seed1-gleak-05_damgo_to_high_gl_vars.pkl	Control	1	-0.5
75	919257	45.96285	1.1321504186534148	4.0744258322404505	45.4165	46.54865	1.4885500000000036	2.6207000000000065	0.37623687873885425	2.657899999999998	37.361707016443134	seed1-gleak-05_damgo_to_high_gl_vars.pkl	Control	1	-0.5
76	972415	48.62075	1.1204630678240386	4.0555111209436205	48.03725	49.157700000000006	1.5371999999999986	2.6576999999999984	0.38447490340067986	2.6009500000000045	36.44972341183738	seed1-gleak-05_damgo_to_high_gl_vars.pkl	Control	1	-0.5
77	1024434	51.221700000000006	1.121495561284083	4.128937489400734	50.694900000000004	51.8164	1.5652000000000044	2.68665	0.3785226261899808	2.641849999999998	37.98960627910608	seed1-gleak-05_damgo_to_high_gl_vars.pkl	Control	1	-0.5
78	1077271	53.863550000000004	1.07351715079922	4.049087222887152	53.381600000000006	54.4551	1.501100000000001	2.5745999999999967	0.380742066287194	2.6264499999999984	36.61670155000637	seed1-gleak-05_damgo_to_high_gl_vars.pkl	Control	1	-0.5
79	1129800	56.49	1.1012992332379101	4.087128888292604	55.9562	57.057500000000005	1.5611499999999978	2.6624499999999998	0.3681885125184093	2.716000000000001	36.47481198951355	seed1-gleak-05_damgo_to_high_gl_vars.pkl	Control	1	-0.5
80	1184120	59.206	1.1383186463348918	4.167971231937578	58.6186	59.7569	11.689250000000001	12.827550000000002	0.054318010222649524	18.4101	36.50599656120353	seed1-gleak-05_damgo_to_high_gl_vars.pkl	Control	1	-0.5
81	1552322	77.6161	6.481209848114034	2.0133764085644366	71.44615	77.9274	10.796949999999995	17.278149999999997	0.08634907476966384	11.5809	11.275089939462871	seed1-gleak-05_damgo_to_high_gl_vars.pkl	DAMGO	1	-0.5
82	1783940	89.197	0.9381431540006423	3.485049047314728	88.7243	89.66245	6.6007999999999925	7.53895	0.13281711747009953	7.529150000000001	21.140448742222297	seed1-gleak-05_damgo_to_high_gl_vars.pkl	DAMGO	1	-0.5
83	1934523	96.72615	0.9197969523779582	3.4033572208275924	96.26325	97.18305000000001	2.8027000000000015	3.722500000000011	0.28460432883184167	3.5136499999999984	16.912059770010323	seed1-gleak-05_damgo_to_high_gl_vars.pkl	DAMGO	1	-0.5
84	2004796	100.2398	1.3781694757406018	6.053769783737131	99.98575000000001	101.36395	2.2383000000000095	3.6164500000000004	0.2681648140947426	3.729050000000001	57.64542646261344	seed1-gleak-05_damgo_to_high_gl_vars.pkl	DAMGO	1	-0.5
85	2079377	103.96885	1.099783237463166	4.737894066245545	103.60220000000001	104.702	1.669399999999996	2.7691499999999962	0.3487723214285718	2.867199999999997	43.512820307828456	seed1-gleak-05_damgo_to_high_gl_vars.pkl	Transient	1	-0.5
86	2136721	106.83605	1.1222281394620193	4.242439034838135	106.37140000000001	107.4936	1.5464500000000072	2.668700000000001	0.35918250062856816	2.7841000000000093	39.296607782089865	seed1-gleak-05_damgo_to_high_gl_vars.pkl	Transient	1	-0.5
87	2192403	109.62015000000001	1.150653925455129	4.045399872869513	109.04010000000001	110.19075000000001	1.487799999999993	2.6384499999999917	0.37824343747635997	2.643799999999999	35.95892082518828	seed1-gleak-05_damgo_to_high_gl_vars.pkl	Transient	1	-0.5
88	2245279	112.26395000000001	1.1455032927187394	4.174890351073898	111.67855	112.82405	1.591549999999998	2.7370500000000106	0.37894577285990483	2.6388999999999925	36.63773288100814	seed1-gleak-05_damgo_to_high_gl_vars.pkl	Wash	1	-0.5
89	2298057	114.90285	1.0693820692061446	4.183931993371516	114.41560000000001	115.485	1.5580499999999944	2.627449999999996	0.37598932190325807	2.659649999999999	37.622419604663335	seed1-gleak-05_damgo_to_high_gl_vars.pkl	Wash	1	-0.5
90	2351250	117.5625	1.1107131480663317	4.176318102520177	117.043	118.1537	1.5652000000000044	2.6758999999999986	0.3719200371920039	2.688749999999999	37.76049747113927	seed1-gleak-05_damgo_to_high_gl_vars.pkl	Wash	1	-0.5
91	2405025	120.25125	1.1204521684764652	4.16660150088105	119.71895	120.83940000000001	1.4666999999999888	2.5871999999999957	0.37255048059011936	2.684200000000004	37.280655595207946	seed1-gleak-05_damgo_to_high_gl_vars.pkl	Wash	1	-0.5
92	2458709	122.93545	1.1729930814069696	4.083993837984778	122.3061	123.4791	1.459299999999999	2.632249999999999	0.3800041800459799	2.6315500000000043	36.5574593528435	seed1-gleak-05_damgo_to_high_gl_vars.pkl	Wash	1	-0.5
93	2511340	125.56700000000001	1.1906327618100214	4.150028150206374	124.93835	126.129	1.5662000000000091	2.7568000000000126	0.37589039036217126	2.660349999999994	36.33108670647631	seed1-gleak-05_damgo_to_high_gl_vars.pkl	Wash	1	-0.5
94	2564547	128.22735	1.0846037657975918	4.157459120354652	127.69515000000001	128.77975	1.5962999999999852	2.68089999999998	0.38009806530084805	2.630899999999997	38.09997342933413	seed1-gleak-05_damgo_to_high_gl_vars.pkl	Wash	1	-0.5
95	2617165	130.85825	1.0794437167599331	4.091649249251269	130.3761	131.4555	1.5316500000000133	2.6111000000000217	0.3791037986200624	2.6377999999999986	37.44157005756861	seed1-gleak-05_damgo_to_high_gl_vars.pkl	Wash	1	-0.5
96	2669921	133.49605	1.0909135181143181	4.256227913758181	132.9872	134.0781	1.560699999999997	2.651600000000002	0.3737549288931226	2.6755500000000154	36.8378743941408	seed1-gleak-05_damgo_to_high_gl_vars.pkl	Wash	1	-0.5
97	2723432	136.1716	1.0872186907853698	4.208655536980849	135.6388	136.726	1.4516999999999882	2.538899999999984	0.38831935383659594	2.5751999999999953	37.23799028427131	seed1-gleak-05_damgo_to_high_gl_vars.pkl	Wash	1	-0.5
98	2774936	138.7468	1.123984914159379	4.024702907027397	138.17770000000002	139.30165	0.7017500000000041	1.8257499999999993	0.6876869648935812	1.4541499999999985	36.11980612275029	seed1-gleak-05_damgo_to_high_gl_vars.pkl	Wash	1	-0.5
99	2804019	140.20095	40.09561407855125	9.137926942635275	140.0034	180.09900000000002	2.432949999999977	42.528549999999996	0.022900719655115157	43.66675000000001	70.82682184130766	seed1-gleak-05_damgo_to_high_gl_vars.pkl	Transient	1	-0.5
100	3677354	183.8677	2.349536336977151	13.750523901935793	182.53195	184.88150000000002	1.4183500000000038	3.76785000000001	0.3006704952043065	3.32589999999999	22.759556209465583	seed1-gleak-05_damgo_to_high_gl_vars.pkl	Transient	1	-0.5
101	3743872	187.1936	1.6205456009924646	13.157802648328362	186.29985000000002	187.9204	-6.9211500000000115	-5.300600000000003	0.22314704274381644	4.481349999999992	26.810642712998764	seed1-gleak-05_damgo_to_high_gl_vars.pkl	Transient	1	-0.5
102	3833499	191.67495	39.01971037557004	6.393312733938732	180.99925000000002	220.01895000000002	-27.168800000000005	11.850950000000012	0.3589117794846017	2.786200000000008	27.861333223565424	seed1-gleak-05_damgo_to_high_gl_vars.pkl	Transient	1	-0.5
103	3889223	194.46115	2.1742907759506025	12.981271803025445	192.8502	195.02445	0.7312000000000012	2.9054999999999893	0.425785574384739	2.3486000000000047	23.094645556438238	seed1-gleak-05_damgo_to_high_gl_vars.pkl	DAMGO + $G_{Leak}$	1	-0.5
104	3936195	196.80975	1.8075717808028218	12.285005796689756	195.75565	197.56325	0.3608999999999867	2.168450000000007	0.432778655356716	2.3106500000000096	24.547042129170634	seed1-gleak-05_damgo_to_high_gl_vars.pkl	DAMGO + $G_{Leak}$	1	-0.5
105	3982408	199.12040000000002	1.9265240274717566	12.275936672123281	197.92415	199.85065	0.23570000000000846	2.1622500000000002	0.3897571812760661	2.5656999999999925	21.76877586959811	seed1-gleak-05_damgo_to_high_gl_vars.pkl	DAMGO + $G_{Leak}$	1	-0.5
106	4033722	201.6861	2.3445174506559967	12.214959749307663	200.08635	202.43085000000002	0.5741999999999905	2.918700000000001	0.4295717169981529	2.3278999999999996	24.319655661670218	seed1-gleak-05_damgo_to_high_gl_vars.pkl	DAMGO + $G_{Leak}$	1	-0.5
107	4080280	204.014	1.6545588540307712	12.672234008965358	203.00505	204.65965	0.5645000000000095	2.21905000000001	0.3783507689979397	2.643049999999988	24.610338396506158	seed1-gleak-05_damgo_to_high_gl_vars.pkl	DAMGO + $G_{Leak}$	1	-0.5
108	4133141	206.65705	2.1281100001949587	12.12629391845789	205.22415	207.35225	1.041150000000016	3.1692999999999927	0.3710575139146538	2.6950000000000216	26.107320294589748	seed1-gleak-05_damgo_to_high_gl_vars.pkl	DAMGO + $G_{Leak}$	1	-0.5
109	4187041	209.35205000000002	1.5910220128071728	12.735029249818574	208.3934	209.98445	0.7307999999999879	2.321799999999996	0.4887346659498569	2.0460999999999956	25.257319399590187	seed1-gleak-05_damgo_to_high_gl_vars.pkl	DAMGO + $G_{Leak}$	1	-0.5
110	4227963	211.39815000000002	1.6720911731968169	12.382317547583984	210.71525	212.38735	0.620900000000006	2.2930000000000064	0.4406256884776395	2.2694999999999936	23.326498939302866	seed1-gleak-05_damgo_to_high_gl_vars.pkl	DAMGO + $G_{Leak}$	1	-0.5
111	4273353	213.66765	1.4546122712843585	13.02711690376118	213.00820000000002	214.46280000000002	1.122950000000003	2.5775500000000022	0.36892200988710994	2.7105999999999995	22.862866056988935	seed1-gleak-05_damgo_to_high_gl_vars.pkl	DAMGO + $G_{Leak}$	1	-0.5
112	4327565	216.37825	1.594040457770275	12.15783658057614	215.58575000000002	217.1798	0.5525000000000091	2.146500000000003	0.46422022607524677	2.1541500000000156	27.72031658257867	seed1-gleak-05_damgo_to_high_gl_vars.pkl	DAMGO + $G_{Leak}$	1	-0.5
113	4370648	218.53240000000002	1.3342595662226902	12.928219655147426	217.7323	219.06655					22.6430335152888	seed1-gleak-05_damgo_to_high_gl_vars.pkl	DAMGO + $G_{Leak}$	1	-0.5
114	69123	3.45615	1.4555417759346883	3.6390220670437614	2.734	4.1895	1.2719000000000005	2.72745	0.358487184083169	2.7895000000000003	18.396719775936255	seed1-gleak-03_damgo_to_high_gl_vars.pkl	Transient	1	-0.3
115	124913	6.24565	1.3003773052851584	3.604333698010585	5.4614	6.7618	1.504550000000001	2.804900000000001	0.38199285673357913	2.61785	30.389931230768273	seed1-gleak-03_damgo_to_high_gl_vars.pkl	Transient	1	-0.3
116	177270	8.8635	1.1566562009272545	4.16063742256782	8.266300000000001	9.42295	1.56935	2.725999999999999	0.38347234205732894	2.607750000000001	35.78898310792161	seed1-gleak-03_damgo_to_high_gl_vars.pkl	Transient	1	-0.3
117	229425	11.471250000000001	1.0990729388642213	4.061002950025554	10.9923	12.0914	1.4784500000000005	2.5775000000000006	0.3663204938000258	2.729849999999999	38.09702108046633	seed1-gleak-03_damgo_to_high_gl_vars.pkl	Transient	1	-0.3
118	284022	14.2011	1.1585412121300849	4.101693784586992	13.5698	14.72835	1.6075499999999998	2.76605	0.3775223210072296	2.6488499999999995	36.43297525464045	seed1-gleak-03_damgo_to_high_gl_vars.pkl	Transient	1	-0.3
119	336999	16.84995	1.0980106892492127	4.253133210284496	16.33585	17.4339	1.4853500000000004	2.5833499999999994	0.370857979936583	2.6964500000000022	37.9567859419046	seed1-gleak-03_damgo_to_high_gl_vars.pkl	Transient	1	-0.3
120	390928	19.546400000000002	1.1909685988933285	4.083746936939598	18.91925	20.110200000000003	1.5960999999999999	2.7871000000000024	0.37658400647724516	2.6554499999999983	35.99787575857046	seed1-gleak-03_damgo_to_high_gl_vars.pkl	Transient	1	-0.3
121	444037	22.20185	1.071162933765829	4.161911687927287	21.70635	22.7775	1.513099999999998	2.5842499999999973	0.3820512330703545	2.6174500000000016	38.03301019947873	seed1-gleak-03_damgo_to_high_gl_vars.pkl	Transient	1	-0.3
122	496386	24.819300000000002	1.0909061132192757	4.127481255336164	24.29055	25.38145	1.50995	2.600850000000001	0.38583224014198636	2.591799999999999	37.622886061394354	seed1-gleak-03_damgo_to_high_gl_vars.pkl	Transient	1	-0.3
123	548222	27.4111	1.1092488691470703	4.036270803819178	26.8914	28.00065	1.5315000000000012	2.6407500000000006	0.3747072599531617	2.6687499999999993	36.65352909758347	seed1-gleak-03_damgo_to_high_gl_vars.pkl	Transient	1	-0.3
124	601597	30.07985	1.118029601586447	4.0807426952632895	29.532200000000003	30.6502	1.5181999999999967	2.636249999999997	0.3753190211679927	2.6644000000000005	36.49489085537225	seed1-gleak-03_damgo_to_high_gl_vars.pkl	Transient	1	-0.3
125	654885	32.74425	1.1424259818133258	4.146763167096019	32.16845	33.31085	1.5334999999999965	2.6759500000000003	0.37691046491905794	2.6531500000000037	36.74593695417853	seed1-gleak-03_damgo_to_high_gl_vars.pkl	Control	1	-0.3
126	707948	35.397400000000005	1.1358514328873832	4.137330262385149	34.84435	35.9802	1.4968000000000004	2.6326500000000053	0.37876635797208513	2.6401499999999984	38.06093838212115	seed1-gleak-03_damgo_to_high_gl_vars.pkl	Control	1	-0.3
127	760751	38.03755	1.1549786508678808	3.9418874188384194	37.477000000000004	38.632000000000005	1.4446499999999958	2.5995999999999952	0.3716781267422412	2.6905	35.74352481306692	seed1-gleak-03_damgo_to_high_gl_vars.pkl	Control	1	-0.3
128	814561	40.72805	1.2006808179013024	3.9988880111129035	40.0766	41.277300000000004	1.5318499999999986	2.7325500000000034	0.3825481532487904	2.614049999999999	35.64135007869653	seed1-gleak-03_damgo_to_high_gl_vars.pkl	Control	1	-0.3
129	866842	43.3421	1.1184319299521275	4.070802968697045	42.809200000000004	43.92765	1.488899999999994	2.6073499999999967	0.381570161213393	2.620750000000001	37.41058143836902	seed1-gleak-03_damgo_to_high_gl_vars.pkl	Control	1	-0.3
130	919257	45.96285	1.1321504186534148	4.0744258322404505	45.4165	46.54865	1.4885500000000036	2.6207000000000065	0.37623687873885425	2.657899999999998	37.361707016443134	seed1-gleak-03_damgo_to_high_gl_vars.pkl	Control	1	-0.3
131	972415	48.62075	1.1204630678240386	4.0555111209436205	48.03725	49.157700000000006	1.5371999999999986	2.6576999999999984	0.38447490340067986	2.6009500000000045	36.44972341183738	seed1-gleak-03_damgo_to_high_gl_vars.pkl	Control	1	-0.3
132	1024434	51.221700000000006	1.121495561284083	4.128937489400734	50.694900000000004	51.8164	1.5652000000000044	2.68665	0.3785226261899808	2.641849999999998	37.98960627910608	seed1-gleak-03_damgo_to_high_gl_vars.pkl	Control	1	-0.3
133	1077271	53.863550000000004	1.07351715079922	4.049087222887152	53.381600000000006	54.4551	1.501100000000001	2.5745999999999967	0.380742066287194	2.6264499999999984	36.61670155000637	seed1-gleak-03_damgo_to_high_gl_vars.pkl	Control	1	-0.3
134	1129800	56.49	1.1012992332379101	4.087128888292604	55.9562	57.057500000000005	1.5611499999999978	2.6624499999999998	0.3681885125184093	2.716000000000001	36.47481198951355	seed1-gleak-03_damgo_to_high_gl_vars.pkl	Control	1	-0.3
135	1184120	59.206	1.1383186463348918	4.167971231937578	58.6186	59.7569	11.689250000000001	12.827550000000002	0.054318010222649524	18.4101	36.50599656120353	seed1-gleak-03_damgo_to_high_gl_vars.pkl	Control	1	-0.3
136	1552322	77.6161	6.481209848114034	2.0133764085644366	71.44615	77.9274	10.796949999999995	17.278149999999997	0.08634907476966384	11.5809	11.275089939462871	seed1-gleak-03_damgo_to_high_gl_vars.pkl	DAMGO	1	-0.3
137	1783940	89.197	0.9381431540006423	3.485049047314728	88.7243	89.66245	6.6007999999999925	7.53895	0.13281711747009953	7.529150000000001	21.140448742222297	seed1-gleak-03_damgo_to_high_gl_vars.pkl	DAMGO	1	-0.3
138	1934523	96.72615	0.9197969523779582	3.4033572208275924	96.26325	97.18305000000001	2.8027000000000015	3.722500000000011	0.28460432883184167	3.5136499999999984	16.912059770010323	seed1-gleak-03_damgo_to_high_gl_vars.pkl	DAMGO	1	-0.3
139	2004796	100.2398	1.3781694757406018	6.053769783737131	99.98575000000001	101.36395	2.2383000000000095	3.6164500000000004	0.2681648140947426	3.729050000000001	57.64542646261344	seed1-gleak-03_damgo_to_high_gl_vars.pkl	DAMGO	1	-0.3
140	2079377	103.96885	1.099783237463166	4.737894066245545	103.60220000000001	104.702	1.669399999999996	2.7691499999999962	0.3487723214285718	2.867199999999997	43.512820307828456	seed1-gleak-03_damgo_to_high_gl_vars.pkl	Transient	1	-0.3
141	2136721	106.83605	1.1222281394620193	4.242439034838135	106.37140000000001	107.4936	1.5464500000000072	2.668700000000001	0.35918250062856816	2.7841000000000093	39.296607782089865	seed1-gleak-03_damgo_to_high_gl_vars.pkl	Transient	1	-0.3
142	2192403	109.62015000000001	1.150653925455129	4.045399872869513	109.04010000000001	110.19075000000001	1.487799999999993	2.6384499999999917	0.37824343747635997	2.643799999999999	35.95892082518828	seed1-gleak-03_damgo_to_high_gl_vars.pkl	Transient	1	-0.3
143	2245279	112.26395000000001	1.1455032927187394	4.174890351073898	111.67855	112.82405	1.591549999999998	2.7370500000000106	0.37894577285990483	2.6388999999999925	36.63773288100814	seed1-gleak-03_damgo_to_high_gl_vars.pkl	Wash	1	-0.3
144	2298057	114.90285	1.0693820692061446	4.183931993371516	114.41560000000001	115.485	1.5580499999999944	2.627449999999996	0.37598932190325807	2.659649999999999	37.622419604663335	seed1-gleak-03_damgo_to_high_gl_vars.pkl	Wash	1	-0.3
145	2351250	117.5625	1.1107131480663317	4.176318102520177	117.043	118.1537	1.5652000000000044	2.6758999999999986	0.3719200371920039	2.688749999999999	37.76049747113927	seed1-gleak-03_damgo_to_high_gl_vars.pkl	Wash	1	-0.3
146	2405025	120.25125	1.1204521684764652	4.16660150088105	119.71895	120.83940000000001	1.4666999999999888	2.5871999999999957	0.37255048059011936	2.684200000000004	37.280655595207946	seed1-gleak-03_damgo_to_high_gl_vars.pkl	Wash	1	-0.3
147	2458709	122.93545	1.1729930814069696	4.083993837984778	122.3061	123.4791	1.459299999999999	2.632249999999999	0.3800041800459799	2.6315500000000043	36.5574593528435	seed1-gleak-03_damgo_to_high_gl_vars.pkl	Wash	1	-0.3
148	2511340	125.56700000000001	1.1906327618100214	4.150028150206374	124.93835	126.129	1.5662000000000091	2.7568000000000126	0.37589039036217126	2.660349999999994	36.33108670647631	seed1-gleak-03_damgo_to_high_gl_vars.pkl	Wash	1	-0.3
149	2564547	128.22735	1.0846037657975918	4.157459120354652	127.69515000000001	128.77975	1.5962999999999852	2.68089999999998	0.38009806530084805	2.630899999999997	38.09997342933413	seed1-gleak-03_damgo_to_high_gl_vars.pkl	Wash	1	-0.3
150	2617165	130.85825	1.0794437167599331	4.091649249251269	130.3761	131.4555	1.5316500000000133	2.6111000000000217	0.3791037986200624	2.6377999999999986	37.44157005756861	seed1-gleak-03_damgo_to_high_gl_vars.pkl	Wash	1	-0.3
151	2669921	133.49605	1.0909135181143181	4.256227913758181	132.9872	134.0781	1.560699999999997	2.651600000000002	0.3737549288931226	2.6755500000000154	36.8378743941408	seed1-gleak-03_damgo_to_high_gl_vars.pkl	Wash	1	-0.3
152	2723432	136.1716	1.0872186907853698	4.208655536980849	135.6388	136.726	1.4516999999999882	2.538899999999984	0.38831935383659594	2.5751999999999953	37.23799028427131	seed1-gleak-03_damgo_to_high_gl_vars.pkl	Wash	1	-0.3
153	2774936	138.7468	1.123984914159379	4.024702907027397	138.17770000000002	139.30165	0.7269000000000005	1.8508999999999958	0.6621420294653144	1.5102500000000134	36.11980612275029	seed1-gleak-03_damgo_to_high_gl_vars.pkl	Wash	1	-0.3
154	2805141	140.25705000000002	2.9173208685956897	7.28873017984256	140.0286	142.9459	1.371500000000026	4.288850000000025	0.2256750504947939	4.431149999999974	60.61401240568263	seed1-gleak-03_damgo_to_high_gl_vars.pkl	Transient	1	-0.3
155	2893764	144.6882	1.9856294366467977	6.769199052395152	144.31745	146.30305	1.3073499999999854	3.292999999999978	0.30375286666767726	3.292150000000021	43.83959746982076	seed1-gleak-03_damgo_to_high_gl_vars.pkl	Transient	1	-0.3
156	2959607	147.98035000000002	1.899064914225205	7.07880118245243	147.6104	149.50945000000002	1.327399999999983	3.22645	0.3092432816897054	3.233699999999999	43.50871065409131	seed1-gleak-03_damgo_to_high_gl_vars.pkl	Transient	1	-0.3
157	3024281	151.21405000000001	2.0139701478928096	7.0057624307921245	150.83685	152.85085	1.3084499999999935	3.322400000000016	0.3027504881851636	3.3030499999999847	43.670782775803396	seed1-gleak-03_damgo_to_high_gl_vars.pkl	$G_{Leak}$	1	-0.3
158	3090342	154.5171	2.0111571417291882	6.824619811773573	154.15925000000001	156.1704	1.327050000000014	3.3382000000000005	0.296819578219378	3.3690500000000156	43.71687921755415	seed1-gleak-03_damgo_to_high_gl_vars.pkl	$G_{Leak}$	1	-0.3
159	3157723	157.88615000000001	1.9218854673771655	6.898206375202925	157.4975	159.41935	1.3461499999999944	3.268049999999988	0.3075172594061851	3.2518499999999904	43.05434262009071	seed1-gleak-03_damgo_to_high_gl_vars.pkl	$G_{Leak}$	1	-0.3
160	3222760	161.138	1.946146357849054	6.894549443978825	160.7655	162.71165000000002	1.2757500000000164	3.2218500000000176	0.3076733739462181	3.2502000000000066	43.80673211499169	seed1-gleak-03_damgo_to_high_gl_vars.pkl	$G_{Leak}$	1	-0.3
161	3287764	164.3882	1.964958981394442	6.72812425021975	163.98735000000002	165.9523	1.2895000000000039	3.2544499999999914	0.3088469200240892	3.237850000000009	43.88012184390037	seed1-gleak-03_damgo_to_high_gl_vars.pkl	$G_{Leak}$	1	-0.3
162	3352521	167.62605000000002	1.9569894971398172	6.962417869628169	167.2418	169.1988	1.384900000000016	3.3419000000000096	0.30134096730450505	3.3185	43.73571279982571	seed1-gleak-03_damgo_to_high_gl_vars.pkl	$G_{Leak}$	1	-0.3
163	3418891	170.94455000000002	2.066636931594531	6.294473068008763	170.58375	172.65040000000002	1.228100000000012	3.2947499999999934	0.299163837075375	3.3426499999999923	44.36111702400797	seed1-gleak-03_damgo_to_high_gl_vars.pkl	$G_{Leak}$	1	-0.3
164	3485744	174.2872	1.9992798551746411	6.952863852943835	173.87845000000002	175.87775000000002	1.3220499999999902	3.3212999999999795	0.3037620935283496	3.292049999999989	43.0696010660998	seed1-gleak-03_damgo_to_high_gl_vars.pkl	$G_{Leak}$	1	-0.3
165	3551585	177.57925	1.934022898216243	6.514359998182272	177.1998	179.1338	6.444199999999995	8.378250000000008	0.1182102961167915	8.45950000000002	43.80454441523439	seed1-gleak-03_damgo_to_high_gl_vars.pkl	$G_{Leak}$	1	-0.3
166	3720775	186.03875000000002	1.0317541987461738	6.911140044693626	185.57805000000002	186.6098	-6.1939000000000135	-5.162149999999997	0.22495669583605285	4.445299999999975	16.731718324271615	seed1-gleak-03_damgo_to_high_gl_vars.pkl	Transient	1	-0.3
167	3809681	190.48405	10.749301881790768	4.879975536235381	180.41590000000002	191.1652	3.7294499999999857	14.478749999999991	0.1974704041231817	5.064050000000009	27.167598868313004	seed1-gleak-03_damgo_to_high_gl_vars.pkl	Transient	1	-0.3
168	3910962	195.5481	1.1320412681977032	7.122619505332551	194.89465	196.0267	0.2642500000000041	1.396300000000025	0.2374281779761616	4.211800000000011	22.540503169243447	seed1-gleak-03_damgo_to_high_gl_vars.pkl	DAMGO + $G_{Leak}$	1	-0.3
169	3995198	199.75990000000002	4.0256232845710125	6.158186035652886	196.29090000000002	200.31655	3.415999999999997	7.441599999999994	0.2165087956698238	4.618750000000006	25.418080099241816	seed1-gleak-03_damgo_to_high_gl_vars.pkl	DAMGO + $G_{Leak}$	1	-0.3
170	4087573	204.37865000000002	1.1880525407193694	7.413988105699225	203.73250000000002	204.92055000000002	0.5663999999999874	1.7544499999999914	0.20820320632937758	4.802999999999997	24.76895926171261	seed1-gleak-03_damgo_to_high_gl_vars.pkl	DAMGO + $G_{Leak}$	1	-0.3
171	4183633	209.18165000000002	4.259164371093572	6.183481191091602	205.48695	209.7461	2.864399999999989	7.1235499999999945	0.2018794981275675	4.953450000000004	25.358970714299584	seed1-gleak-03_damgo_to_high_gl_vars.pkl	DAMGO + $G_{Leak}$	1	-0.3
172	4282702	214.13510000000002	2.068614976918651	6.190872725788996	212.6105	214.6791	0.3200999999999965	2.3887	0.19157638629462606	5.21984999999998	25.086178823366957	seed1-gleak-03_damgo_to_high_gl_vars.pkl	DAMGO + $G_{Leak}$	1	-0.3
173	4387099	219.35495	4.927763820458111	5.475366953570756	214.99925000000002	219.92700000000002					26.86968457371581	seed1-gleak-03_damgo_to_high_gl_vars.pkl	DAMGO + $G_{Leak}$	1	-0.3
174	157108	7.8554	1.3360714722620484	2.7217666298277408	6.89825	8.234300000000001	1.2165999999999997	2.5527000000000006	0.4435376563470237	2.254600000000001	18.73755158349477	seed2-gleak-01_damgo_to_high_gl_vars.pkl	Transient	2	-0.1
175	202200	10.110000000000001	1.1031502780722542	3.211744399088367	9.4509	10.55405	1.0860500000000002	2.1891999999999996	0.46722422090361165	2.1403	24.401277504272638	seed2-gleak-01_damgo_to_high_gl_vars.pkl	Transient	2	-0.1
176	245006	12.250300000000001	1.115324704992064	3.2602494237706665	11.6401	12.75545	1.243500000000001	2.3588000000000005	0.4133512452206262	2.41925	25.910741779549767	seed2-gleak-01_damgo_to_high_gl_vars.pkl	Transient	2	-0.1
177	293391	14.669550000000001	1.1253915186851984	3.32443867306279	13.9989	15.1243	1.2022999999999993	2.3276999999999983	0.44947860481841095	2.2247999999999983	25.00944792467067	seed2-gleak-01_damgo_to_high_gl_vars.pkl	Transient	2	-0.1
178	337887	16.89435	1.1672285027799256	3.4373645235577293	16.3266	17.493850000000002	1.3910000000000018	2.558200000000003	0.38868159203980085	2.572800000000001	23.26053352739578	seed2-gleak-01_damgo_to_high_gl_vars.pkl	Transient	2	-0.1
179	389343	19.46715	1.0826431190685166	3.3879391454368246	18.884800000000002	19.96745	1.2948500000000003	2.3774999999999977	0.4217540751987516	2.3710500000000003	27.602509345110924	seed2-gleak-01_damgo_to_high_gl_vars.pkl	Transient	2	-0.1
180	436764	21.8382	1.04567544918083	3.622362583848144	21.2623	22.308	1.403500000000001	2.449150000000003	0.42148742913742593	2.3725500000000004	27.17420448756532	seed2-gleak-01_damgo_to_high_gl_vars.pkl	Transient	2	-0.1
181	484215	24.21075	1.0549396065973968	3.9670583286605705	23.7115	24.7664	1.4395500000000006	2.4944999999999986	0.387499273438862	2.580650000000002	25.194294000207968	seed2-gleak-01_damgo_to_high_gl_vars.pkl	Transient	2	-0.1
182	535828	26.791400000000003	1.137911759540203	3.5014437371481364	26.206	27.3439	1.3320499999999988	2.469999999999999	0.4096681687832857	2.440999999999999	27.50717646196059	seed2-gleak-01_damgo_to_high_gl_vars.pkl	Transient	2	-0.1
183	584648	29.232400000000002	1.0226845891545702	3.735573655044835	28.67595	29.69865	1.1007999999999996	2.123450000000002	0.420335848342826	2.3790499999999994	26.935457539237564	seed2-gleak-01_damgo_to_high_gl_vars.pkl	Transient	2	-0.1
184	632229	31.61145	1.2557602040267084	3.252027687423862	30.799400000000002	32.055150000000005	1.2960999999999956	2.551849999999998	0.4212477357934197	2.3739000000000026	20.75517178322449	seed2-gleak-01_damgo_to_high_gl_vars.pkl	Control	2	-0.1
185	679707	33.985350000000004	1.0789042540250695	3.5078001063135105	33.35125	34.430150000000005	1.2545999999999964	2.333500000000001	0.4427521473479144	2.2586000000000013	27.48264794401653	seed2-gleak-01_damgo_to_high_gl_vars.pkl	Control	2	-0.1
186	724879	36.243950000000005	1.0490722005024204	3.4720364825993535	35.6848	36.733850000000004	1.3312999999999988	2.3804000000000016	0.43364194184861576	2.306049999999999	26.601234630114433	seed2-gleak-01_damgo_to_high_gl_vars.pkl	Control	2	-0.1
187	771000	38.550000000000004	1.0485665507856292	3.6324137013902487	38.06515	39.11375	1.2876499999999993	2.336199999999998	0.4074647542987531	2.4542	28.662122355117095	seed2-gleak-01_damgo_to_high_gl_vars.pkl	Control	2	-0.1
188	820084	41.004200000000004	1.067285223161045	3.552670339668577	40.40135	41.468650000000004	1.2993999999999986	2.3667000000000016	0.425314732902348	2.3511999999999986	25.536315166753877	seed2-gleak-01_damgo_to_high_gl_vars.pkl	Control	2	-0.1
189	867108	43.3554	1.1170097002576047	3.7083813764097293	42.768100000000004	43.8851	1.4738499999999988	2.5908999999999978	0.3857801438959942	2.5921499999999966	25.23476539614411	seed2-gleak-01_damgo_to_high_gl_vars.pkl	Control	2	-0.1
190	918951	45.94755	1.1185988392764064	3.454819820046051	45.359	46.4776	1.3764000000000038	2.4950000000000045	0.4020747054802774	2.487100000000005	29.0777615251899	seed2-gleak-01_damgo_to_high_gl_vars.pkl	Control	2	-0.1
191	968693	48.434650000000005	1.073155353984877	3.354690677521127	47.853950000000005	48.9271	1.094699999999996	2.1678499999999943	0.4329379167027456	2.3097999999999956	25.652659742111318	seed2-gleak-01_damgo_to_high_gl_vars.pkl	Control	2	-0.1
192	1014889	50.74445	1.2093344062581892	3.0301250293991195	50.02185	51.2312	1.2455500000000015	2.454900000000002	0.40550678210093016	2.4660500000000027	21.613041215914066	seed2-gleak-01_damgo_to_high_gl_vars.pkl	Control	2	-0.1
193	1064210	53.2105	1.2077280327851418	3.2406596354118307	52.47675	53.684450000000005	1.0022999999999982	2.2100500000000025	0.443872342314351	2.252899999999997	21.26315768262232	seed2-gleak-01_damgo_to_high_gl_vars.pkl	Control	2	-0.1
194	1109268	55.4634	1.2064365705646225	3.392864559432617	54.68675	55.8932	1.4192499999999981	2.6256500000000003	0.42142526023009796	2.3729000000000013	24.825377611343647	seed2-gleak-01_damgo_to_high_gl_vars.pkl	Control	2	-0.1
195	1156726	57.8363	1.0749316611839925	3.4944315128424144	57.312400000000004	58.387350000000005	1.2414500000000004	2.31635	0.46797856658165	2.1368500000000026	28.183489077964737	seed2-gleak-01_damgo_to_high_gl_vars.pkl	Control	2	-0.1
196	1199463	59.973150000000004	2.650386409042543	2.5694680118313986	59.628750000000004	62.27915	37.698350000000005	40.3487	0.024857380777787444	40.2295	13.080275477178732	seed2-gleak-01_damgo_to_high_gl_vars.pkl	Control	2	-0.1
197	2004053	100.20265	1.3417213454743964	5.993405118879011	99.9775	101.31920000000001	1.8293999999999926	3.1710999999999956	0.30068405622791855	3.3257499999999998	54.93721953649095	seed2-gleak-01_damgo_to_high_gl_vars.pkl	DAMGO	2	-0.1
198	2070568	103.5284	1.0219967102563474	3.855196050532463	103.1486	104.17060000000001	1.508349999999993	2.5303499999999985	0.3740555098376598	2.673400000000001	33.35658404469437	seed2-gleak-01_damgo_to_high_gl_vars.pkl	Transient	2	-0.1
199	2124036	106.2018	1.0644272268272936	3.7557991027191555	105.67895	106.74335	3.195700000000002	4.26015000000001	0.21210932114411757	4.714550000000003	28.944173708786593	seed2-gleak-01_damgo_to_high_gl_vars.pkl	Transient	2	-0.1
200	2218327	110.91635000000001	1.4920641588849248	3.3759325223286965	109.93905000000001	111.4311	1.45805	2.950099999999992	0.3639473732098348	2.747649999999993	26.94055042295884	seed2-gleak-01_damgo_to_high_gl_vars.pkl	Transient	2	-0.1
201	2273280	113.664	1.2720813563704492	3.4688796950052883	112.8892	114.16125000000001	1.3728499999999997	2.6449500000000086	0.39684114448985963	2.519900000000007	26.634959211253925	seed2-gleak-01_damgo_to_high_gl_vars.pkl	Wash	2	-0.1
202	2323678	116.18390000000001	1.0732999823353486	3.4758407916185625	115.53410000000001	116.60740000000001	1.2276999999999987	2.301000000000002	0.4591895304787044	2.177750000000003	25.59642149604754	seed2-gleak-01_damgo_to_high_gl_vars.pkl	Wash	2	-0.1
203	2367233	118.36165000000001	1.0767810869224836	3.487484227929574	117.83510000000001	118.9119	1.1905500000000018	2.2672999999999917	0.4078885648440845	2.4516500000000008	24.698822767648053	seed2-gleak-01_damgo_to_high_gl_vars.pkl	Wash	2	-0.1
204	2416266	120.81330000000001	1.1296562647270971	3.4513483351510175	120.1024	121.23205	1.308550000000011	2.438200000000009	0.4434589800443468	2.2549999999999955	27.364939018641458	seed2-gleak-01_damgo_to_high_gl_vars.pkl	Wash	2	-0.1
205	2461366	123.06830000000001	0.9982652857824229	3.4068102136065654	122.54065	123.53890000000001	1.2789999999999964	2.2772999999999968	0.43943488673565817	2.275649999999999	27.534566838378378	seed2-gleak-01_damgo_to_high_gl_vars.pkl	Wash	2	-0.1
206	2506879	125.34395	1.0251667887771503	3.448825538065016	124.81795000000001	125.8431	1.2459500000000077	2.271100000000004	0.42599416387995576	2.347449999999995	28.51457744984829	seed2-gleak-01_damgo_to_high_gl_vars.pkl	Wash	2	-0.1
207	2553828	127.6914	1.1194892821048388	3.3125229357095165	127.08900000000001	128.20850000000002	1.2321000000000026	2.351600000000005	0.43729228616406945	2.2868000000000137	25.37401980295798	seed2-gleak-01_damgo_to_high_gl_vars.pkl	Wash	2	-0.1
208	2599564	129.97820000000002	1.0206897057018942	3.5015001523297684	129.44060000000002	130.4613	1.2235000000000014	2.244199999999978	0.40697556111755745	2.4571499999999844	28.080866796482834	seed2-gleak-01_damgo_to_high_gl_vars.pkl	Wash	2	-0.1
209	2648707	132.43535	1.2624990755738226	3.395231937285466	131.6848	132.9473	1.432850000000002	2.695350000000019	0.39599255533995714	2.5253000000000156	22.166986880692807	seed2-gleak-01_damgo_to_high_gl_vars.pkl	Wash	2	-0.1
210	2699213	134.96065000000002	1.1310624819618185	3.4342857701116785	134.3802	135.51125000000002	1.3135999999999797	2.444699999999983	0.40852176399697887	2.4478499999999883	28.009377405172934	seed2-gleak-01_damgo_to_high_gl_vars.pkl	Wash	2	-0.1
211	2748170	137.4085	1.0287434964560904	3.6967674873700886	136.82485	137.8536	1.405699999999996	2.4344499999999982	0.35871222311900064	2.787750000000017	27.953735638958698	seed2-gleak-01_damgo_to_high_gl_vars.pkl	Wash	2	-0.1
212	2803925	140.19625000000002	1.6965379366361304	4.620637465640584	139.2593	140.95585	1.296999999999997	2.9935000000000116	0.3562268452550591	2.8071999999999946	37.496308446451806	seed2-gleak-01_damgo_to_high_gl_vars.pkl	Wash	2	-0.1
213	2860069	143.00345000000002	1.2394462019073544	4.544116496441227	142.2528	143.49225	1.3345500000000072	2.5740000000000123	0.4393962695256734	2.2758499999999913	22.266412853520855	seed2-gleak-01_damgo_to_high_gl_vars.pkl	Transient	2	-0.1
214	2905586	145.2793	1.049296464577294	4.950916941624911	144.82680000000002	145.8761	1.1841499999999883	2.2334499999999764	0.4348298728122643	2.299749999999989	31.786857121375903	seed2-gleak-01_damgo_to_high_gl_vars.pkl	Transient	2	-0.1
215	2951581	147.57905	1.0896057298684958	4.417379036015067	147.06025	148.14985000000001	1.269549999999981	2.3591499999999996	0.400657077607275	2.495900000000006	30.573190851544123	seed2-gleak-01_damgo_to_high_gl_vars.pkl	Transient	2	-0.1
216	3001499	150.07495	1.2079375564470887	4.344626641781055	149.41945	150.62735	1.2086999999999932	2.416650000000004	0.4319281271596398	2.3152000000000044	27.226196772018756	seed2-gleak-01_damgo_to_high_gl_vars.pkl	Transient	2	-0.1
217	3047803	152.39015	1.1418468614578947	4.1412862040604494	151.83610000000002	152.97795000000002	1.0813500000000147	2.22320000000002	0.4215940470920554	2.3719499999999982	31.73599424613222	seed2-gleak-01_damgo_to_high_gl_vars.pkl	$G_{Leak}$	2	-0.1
218	3095242	154.7621	1.221912909131404	4.06334257530369	154.05925000000002	155.28115	1.175200000000018	2.3970999999999947	0.4263846842621397	2.345300000000009	28.206245820618467	seed2-gleak-01_damgo_to_high_gl_vars.pkl	$G_{Leak}$	2	-0.1
219	3142148	157.1074	1.2898740085938247	4.09678321301211	156.4564	157.74625	1.2290500000000009	2.5189499999999896	0.4112264829855053	2.431749999999994	26.604521733012817	seed2-gleak-01_damgo_to_high_gl_vars.pkl	$G_{Leak}$	2	-0.1
220	3190783	159.53915	1.099602854802506	4.206943806231809	158.9753	160.07495	1.2841499999999826	2.383749999999992	0.41387302375631096	2.4162000000000035	29.560589111559615	seed2-gleak-01_damgo_to_high_gl_vars.pkl	$G_{Leak}$	2	-0.1
221	3239107	161.95535	1.18528041562289	4.181095663072835	161.3591	162.54435	1.1624500000000069	2.347750000000019	0.4292582417582419	2.3295999999999992	30.153734751621744	seed2-gleak-01_damgo_to_high_gl_vars.pkl	$G_{Leak}$	2	-0.1
222	3285699	164.28495	1.0898391337210547	4.842000963387619	163.70685	164.79665	1.368850000000009	2.4586999999999932	0.4049976712633927	2.469149999999985	29.354467714022626	seed2-gleak-01_damgo_to_high_gl_vars.pkl	$G_{Leak}$	2	-0.1
223	3335082	166.7541	1.2189721945785685	4.061504450278207	166.1655	167.3845	1.09344999999999	2.3123999999999967	0.4303944565193985	2.3234500000000082	29.922704098525063	seed2-gleak-01_damgo_to_high_gl_vars.pkl	$G_{Leak}$	2	-0.1
224	3381551	169.07755	1.1246884345355443	3.916732868980052	168.4779	169.6026	1.153950000000009	2.2786000000000115	0.4296455424274946	2.327500000000015	29.948933971923836	seed2-gleak-01_damgo_to_high_gl_vars.pkl	$G_{Leak}$	2	-0.1
225	3428101	171.40505000000002	1.2235787074961932	4.227442338676177	170.75650000000002	171.98010000000002	1.2648499999999956	2.4883999999999844	0.4149463681819158	2.4099499999999807	28.324667324328594	seed2-gleak-01_damgo_to_high_gl_vars.pkl	$G_{Leak}$	2	-0.1
226	3476300	173.815	1.1207419008449884	4.006422588578051	173.24495000000002	174.3657	0.9555000000000007	2.076250000000016	0.47355211441018785	2.1117000000000132	29.4193752999588	seed2-gleak-01_damgo_to_high_gl_vars.pkl	$G_{Leak}$	2	-0.1
227	3518534	175.9267	1.2062306466104928	4.100996676513706	175.32115000000002	176.5274	1.1687000000000012	2.3748999999999967	0.41386445938955146	2.416249999999991	27.861709101758386	seed2-gleak-01_damgo_to_high_gl_vars.pkl	$G_{Leak}$	2	-0.1
228	3566859	178.34295	1.2155637261285912	3.901886646258834	177.69605	178.91160000000002	1.050249999999977	2.2657999999999845	0.04908348855986586	20.37345000000002	28.760238309776472	seed2-gleak-01_damgo_to_high_gl_vars.pkl	$G_{Leak}$	2	-0.1
229	3974328	198.71640000000002	24.614935314757517	2.8808055126805048	179.9619	204.57680000000002					12.176304122911795	seed2-gleak-01_damgo_to_high_gl_vars.pkl	$G_{Leak}$	2	-0.1
230	157108	7.8554	1.3360714722620484	2.7217666298277408	6.89825	8.234300000000001	1.2165999999999997	2.5527000000000006	0.4435376563470237	2.254600000000001	18.73755158349477	seed2-gleak-05_damgo_to_high_gl_vars.pkl	Transient	2	-0.5
231	202200	10.110000000000001	1.1031502780722542	3.211744399088367	9.4509	10.55405	1.0860500000000002	2.1891999999999996	0.46722422090361165	2.1403	24.401277504272638	seed2-gleak-05_damgo_to_high_gl_vars.pkl	Transient	2	-0.5
232	245006	12.250300000000001	1.115324704992064	3.2602494237706665	11.6401	12.75545	1.243500000000001	2.3588000000000005	0.4133512452206262	2.41925	25.910741779549767	seed2-gleak-05_damgo_to_high_gl_vars.pkl	Transient	2	-0.5
233	293391	14.669550000000001	1.1253915186851984	3.32443867306279	13.9989	15.1243	1.2022999999999993	2.3276999999999983	0.44947860481841095	2.2247999999999983	25.00944792467067	seed2-gleak-05_damgo_to_high_gl_vars.pkl	Transient	2	-0.5
234	337887	16.89435	1.1672285027799256	3.4373645235577293	16.3266	17.493850000000002	1.3910000000000018	2.558200000000003	0.38868159203980085	2.572800000000001	23.26053352739578	seed2-gleak-05_damgo_to_high_gl_vars.pkl	Transient	2	-0.5
235	389343	19.46715	1.0826431190685166	3.3879391454368246	18.884800000000002	19.96745	1.2948500000000003	2.3774999999999977	0.4217540751987516	2.3710500000000003	27.602509345110924	seed2-gleak-05_damgo_to_high_gl_vars.pkl	Transient	2	-0.5
236	436764	21.8382	1.04567544918083	3.622362583848144	21.2623	22.308	1.403500000000001	2.449150000000003	0.42148742913742593	2.3725500000000004	27.17420448756532	seed2-gleak-05_damgo_to_high_gl_vars.pkl	Transient	2	-0.5
237	484215	24.21075	1.0549396065973968	3.9670583286605705	23.7115	24.7664	1.4395500000000006	2.4944999999999986	0.387499273438862	2.580650000000002	25.194294000207968	seed2-gleak-05_damgo_to_high_gl_vars.pkl	Transient	2	-0.5
238	535828	26.791400000000003	1.137911759540203	3.5014437371481364	26.206	27.3439	1.3320499999999988	2.469999999999999	0.4096681687832857	2.440999999999999	27.50717646196059	seed2-gleak-05_damgo_to_high_gl_vars.pkl	Transient	2	-0.5
239	584648	29.232400000000002	1.0226845891545702	3.735573655044835	28.67595	29.69865	1.1007999999999996	2.123450000000002	0.420335848342826	2.3790499999999994	26.935457539237564	seed2-gleak-05_damgo_to_high_gl_vars.pkl	Transient	2	-0.5
240	632229	31.61145	1.2557602040267084	3.252027687423862	30.799400000000002	32.055150000000005	1.2960999999999956	2.551849999999998	0.4212477357934197	2.3739000000000026	20.75517178322449	seed2-gleak-05_damgo_to_high_gl_vars.pkl	Control	2	-0.5
241	679707	33.985350000000004	1.0789042540250695	3.5078001063135105	33.35125	34.430150000000005	1.2545999999999964	2.333500000000001	0.4427521473479144	2.2586000000000013	27.48264794401653	seed2-gleak-05_damgo_to_high_gl_vars.pkl	Control	2	-0.5
242	724879	36.243950000000005	1.0490722005024204	3.4720364825993535	35.6848	36.733850000000004	1.3312999999999988	2.3804000000000016	0.43364194184861576	2.306049999999999	26.601234630114433	seed2-gleak-05_damgo_to_high_gl_vars.pkl	Control	2	-0.5
243	771000	38.550000000000004	1.0485665507856292	3.6324137013902487	38.06515	39.11375	1.2876499999999993	2.336199999999998	0.4074647542987531	2.4542	28.662122355117095	seed2-gleak-05_damgo_to_high_gl_vars.pkl	Control	2	-0.5
244	820084	41.004200000000004	1.067285223161045	3.552670339668577	40.40135	41.468650000000004	1.2993999999999986	2.3667000000000016	0.425314732902348	2.3511999999999986	25.536315166753877	seed2-gleak-05_damgo_to_high_gl_vars.pkl	Control	2	-0.5
245	867108	43.3554	1.1170097002576047	3.7083813764097293	42.768100000000004	43.8851	1.4738499999999988	2.5908999999999978	0.3857801438959942	2.5921499999999966	25.23476539614411	seed2-gleak-05_damgo_to_high_gl_vars.pkl	Control	2	-0.5
246	918951	45.94755	1.1185988392764064	3.454819820046051	45.359	46.4776	1.3764000000000038	2.4950000000000045	0.4020747054802774	2.487100000000005	29.0777615251899	seed2-gleak-05_damgo_to_high_gl_vars.pkl	Control	2	-0.5
247	968693	48.434650000000005	1.073155353984877	3.354690677521127	47.853950000000005	48.9271	1.094699999999996	2.1678499999999943	0.4329379167027456	2.3097999999999956	25.652659742111318	seed2-gleak-05_damgo_to_high_gl_vars.pkl	Control	2	-0.5
248	1014889	50.74445	1.2093344062581892	3.0301250293991195	50.02185	51.2312	1.2455500000000015	2.454900000000002	0.40550678210093016	2.4660500000000027	21.613041215914066	seed2-gleak-05_damgo_to_high_gl_vars.pkl	Control	2	-0.5
249	1064210	53.2105	1.2077280327851418	3.2406596354118307	52.47675	53.684450000000005	1.0022999999999982	2.2100500000000025	0.443872342314351	2.252899999999997	21.26315768262232	seed2-gleak-05_damgo_to_high_gl_vars.pkl	Control	2	-0.5
250	1109268	55.4634	1.2064365705646225	3.392864559432617	54.68675	55.8932	1.4192499999999981	2.6256500000000003	0.42142526023009796	2.3729000000000013	24.825377611343647	seed2-gleak-05_damgo_to_high_gl_vars.pkl	Control	2	-0.5
251	1156726	57.8363	1.0749316611839925	3.4944315128424144	57.312400000000004	58.387350000000005	1.2414500000000004	2.31635	0.46797856658165	2.1368500000000026	28.183489077964737	seed2-gleak-05_damgo_to_high_gl_vars.pkl	Control	2	-0.5
252	1199463	59.973150000000004	2.650386409042543	2.5694680118313986	59.628750000000004	62.27915	37.698350000000005	40.3487	0.024857380777787444	40.2295	13.080275477178732	seed2-gleak-05_damgo_to_high_gl_vars.pkl	Control	2	-0.5
253	2004053	100.20265	1.3417213454743964	5.993405118879011	99.9775	101.31920000000001	1.8293999999999926	3.1710999999999956	0.30068405622791855	3.3257499999999998	54.93721953649095	seed2-gleak-05_damgo_to_high_gl_vars.pkl	DAMGO	2	-0.5
254	2070568	103.5284	1.0219967102563474	3.855196050532463	103.1486	104.17060000000001	1.508349999999993	2.5303499999999985	0.3740555098376598	2.673400000000001	33.35658404469437	seed2-gleak-05_damgo_to_high_gl_vars.pkl	Transient	2	-0.5
255	2124036	106.2018	1.0644272268272936	3.7557991027191555	105.67895	106.74335	3.195700000000002	4.26015000000001	0.21210932114411757	4.714550000000003	28.944173708786593	seed2-gleak-05_damgo_to_high_gl_vars.pkl	Transient	2	-0.5
256	2218327	110.91635000000001	1.4920641588849248	3.3759325223286965	109.93905000000001	111.4311	1.45805	2.950099999999992	0.3639473732098348	2.747649999999993	26.94055042295884	seed2-gleak-05_damgo_to_high_gl_vars.pkl	Transient	2	-0.5
257	2273280	113.664	1.2720813563704492	3.4688796950052883	112.8892	114.16125000000001	1.3728499999999997	2.6449500000000086	0.39684114448985963	2.519900000000007	26.634959211253925	seed2-gleak-05_damgo_to_high_gl_vars.pkl	Wash	2	-0.5
258	2323678	116.18390000000001	1.0732999823353486	3.4758407916185625	115.53410000000001	116.60740000000001	1.2276999999999987	2.301000000000002	0.4591895304787044	2.177750000000003	25.59642149604754	seed2-gleak-05_damgo_to_high_gl_vars.pkl	Wash	2	-0.5
259	2367233	118.36165000000001	1.0767810869224836	3.487484227929574	117.83510000000001	118.9119	1.1905500000000018	2.2672999999999917	0.4078885648440845	2.4516500000000008	24.698822767648053	seed2-gleak-05_damgo_to_high_gl_vars.pkl	Wash	2	-0.5
260	2416266	120.81330000000001	1.1296562647270971	3.4513483351510175	120.1024	121.23205	1.308550000000011	2.438200000000009	0.4434589800443468	2.2549999999999955	27.364939018641458	seed2-gleak-05_damgo_to_high_gl_vars.pkl	Wash	2	-0.5
261	2461366	123.06830000000001	0.9982652857824229	3.4068102136065654	122.54065	123.53890000000001	1.2789999999999964	2.2772999999999968	0.43943488673565817	2.275649999999999	27.534566838378378	seed2-gleak-05_damgo_to_high_gl_vars.pkl	Wash	2	-0.5
262	2506879	125.34395	1.0251667887771503	3.448825538065016	124.81795000000001	125.8431	1.2459500000000077	2.271100000000004	0.42599416387995576	2.347449999999995	28.51457744984829	seed2-gleak-05_damgo_to_high_gl_vars.pkl	Wash	2	-0.5
263	2553828	127.6914	1.1194892821048388	3.3125229357095165	127.08900000000001	128.20850000000002	1.2321000000000026	2.351600000000005	0.43729228616406945	2.2868000000000137	25.37401980295798	seed2-gleak-05_damgo_to_high_gl_vars.pkl	Wash	2	-0.5
264	2599564	129.97820000000002	1.0206897057018942	3.5015001523297684	129.44060000000002	130.4613	1.2235000000000014	2.244199999999978	0.40697556111755745	2.4571499999999844	28.080866796482834	seed2-gleak-05_damgo_to_high_gl_vars.pkl	Wash	2	-0.5
265	2648707	132.43535	1.2624990755738226	3.395231937285466	131.6848	132.9473	1.432850000000002	2.695350000000019	0.39599255533995714	2.5253000000000156	22.166986880692807	seed2-gleak-05_damgo_to_high_gl_vars.pkl	Wash	2	-0.5
266	2699213	134.96065000000002	1.1310624819618185	3.4342857701116785	134.3802	135.51125000000002	1.3135999999999797	2.444699999999983	0.40852176399697887	2.4478499999999883	28.009377405172934	seed2-gleak-05_damgo_to_high_gl_vars.pkl	Wash	2	-0.5
267	2748170	137.4085	1.0287434964560904	3.6967674873700886	136.82485	137.8536	1.5345499999999959	2.563299999999998	0.3665353248419313	2.7282500000000027	27.953735638958698	seed2-gleak-05_damgo_to_high_gl_vars.pkl	Wash	2	-0.5
268	2802735	140.13675	40.704445512671256	9.051345304784704	139.38815	180.0926	3.4744499999999903	44.17885000000001	0.02243656621815971	44.5701	65.768238617832	seed2-gleak-05_damgo_to_high_gl_vars.pkl	Wash	2	-0.5
269	3694137	184.70685	3.0331030210209313	11.642874764123562	183.567	186.6001	17.44240000000002	20.47550000000001	0.04730346592494828	21.140100000000018	21.264409880465934	seed2-gleak-05_damgo_to_high_gl_vars.pkl	Transient	2	-0.5
270	4116939	205.84695000000002	2.7849675595633454	11.935417083504447	204.04250000000002	206.82750000000001	-25.944199999999995	-23.159250000000014	0.2875918496469814	3.477149999999995	23.742200137000765	seed2-gleak-05_damgo_to_high_gl_vars.pkl	Transient	2	-0.5
271	4186482	209.32410000000002	39.15064183140225	7.507598372011913	180.88325	220.03390000000002					23.873295803975207	seed2-gleak-05_damgo_to_high_gl_vars.pkl	DAMGO + $G_{Leak}$	2	-0.5
272	157108	7.8554	1.3360714722620484	2.7217666298277408	6.89825	8.234300000000001	1.2165999999999997	2.5527000000000006	0.4435376563470237	2.254600000000001	18.73755158349477	seed2-gleak-03_damgo_to_high_gl_vars.pkl	Transient	2	-0.3
273	202200	10.110000000000001	1.1031502780722542	3.211744399088367	9.4509	10.55405	1.0860500000000002	2.1891999999999996	0.46722422090361165	2.1403	24.401277504272638	seed2-gleak-03_damgo_to_high_gl_vars.pkl	Transient	2	-0.3
274	245006	12.250300000000001	1.115324704992064	3.2602494237706665	11.6401	12.75545	1.243500000000001	2.3588000000000005	0.4133512452206262	2.41925	25.910741779549767	seed2-gleak-03_damgo_to_high_gl_vars.pkl	Transient	2	-0.3
275	293391	14.669550000000001	1.1253915186851984	3.32443867306279	13.9989	15.1243	1.2022999999999993	2.3276999999999983	0.44947860481841095	2.2247999999999983	25.00944792467067	seed2-gleak-03_damgo_to_high_gl_vars.pkl	Transient	2	-0.3
276	337887	16.89435	1.1672285027799256	3.4373645235577293	16.3266	17.493850000000002	1.3910000000000018	2.558200000000003	0.38868159203980085	2.572800000000001	23.26053352739578	seed2-gleak-03_damgo_to_high_gl_vars.pkl	Transient	2	-0.3
277	389343	19.46715	1.0826431190685166	3.3879391454368246	18.884800000000002	19.96745	1.2948500000000003	2.3774999999999977	0.4217540751987516	2.3710500000000003	27.602509345110924	seed2-gleak-03_damgo_to_high_gl_vars.pkl	Transient	2	-0.3
278	436764	21.8382	1.04567544918083	3.622362583848144	21.2623	22.308	1.403500000000001	2.449150000000003	0.42148742913742593	2.3725500000000004	27.17420448756532	seed2-gleak-03_damgo_to_high_gl_vars.pkl	Transient	2	-0.3
279	484215	24.21075	1.0549396065973968	3.9670583286605705	23.7115	24.7664	1.4395500000000006	2.4944999999999986	0.387499273438862	2.580650000000002	25.194294000207968	seed2-gleak-03_damgo_to_high_gl_vars.pkl	Transient	2	-0.3
280	535828	26.791400000000003	1.137911759540203	3.5014437371481364	26.206	27.3439	1.3320499999999988	2.469999999999999	0.4096681687832857	2.440999999999999	27.50717646196059	seed2-gleak-03_damgo_to_high_gl_vars.pkl	Transient	2	-0.3
281	584648	29.232400000000002	1.0226845891545702	3.735573655044835	28.67595	29.69865	1.1007999999999996	2.123450000000002	0.420335848342826	2.3790499999999994	26.935457539237564	seed2-gleak-03_damgo_to_high_gl_vars.pkl	Transient	2	-0.3
282	632229	31.61145	1.2557602040267084	3.252027687423862	30.799400000000002	32.055150000000005	1.2960999999999956	2.551849999999998	0.4212477357934197	2.3739000000000026	20.75517178322449	seed2-gleak-03_damgo_to_high_gl_vars.pkl	Control	2	-0.3
283	679707	33.985350000000004	1.0789042540250695	3.5078001063135105	33.35125	34.430150000000005	1.2545999999999964	2.333500000000001	0.4427521473479144	2.2586000000000013	27.48264794401653	seed2-gleak-03_damgo_to_high_gl_vars.pkl	Control	2	-0.3
284	724879	36.243950000000005	1.0490722005024204	3.4720364825993535	35.6848	36.733850000000004	1.3312999999999988	2.3804000000000016	0.43364194184861576	2.306049999999999	26.601234630114433	seed2-gleak-03_damgo_to_high_gl_vars.pkl	Control	2	-0.3
285	771000	38.550000000000004	1.0485665507856292	3.6324137013902487	38.06515	39.11375	1.2876499999999993	2.336199999999998	0.4074647542987531	2.4542	28.662122355117095	seed2-gleak-03_damgo_to_high_gl_vars.pkl	Control	2	-0.3
286	820084	41.004200000000004	1.067285223161045	3.552670339668577	40.40135	41.468650000000004	1.2993999999999986	2.3667000000000016	0.425314732902348	2.3511999999999986	25.536315166753877	seed2-gleak-03_damgo_to_high_gl_vars.pkl	Control	2	-0.3
287	867108	43.3554	1.1170097002576047	3.7083813764097293	42.768100000000004	43.8851	1.4738499999999988	2.5908999999999978	0.3857801438959942	2.5921499999999966	25.23476539614411	seed2-gleak-03_damgo_to_high_gl_vars.pkl	Control	2	-0.3
288	918951	45.94755	1.1185988392764064	3.454819820046051	45.359	46.4776	1.3764000000000038	2.4950000000000045	0.4020747054802774	2.487100000000005	29.0777615251899	seed2-gleak-03_damgo_to_high_gl_vars.pkl	Control	2	-0.3
289	968693	48.434650000000005	1.073155353984877	3.354690677521127	47.853950000000005	48.9271	1.094699999999996	2.1678499999999943	0.4329379167027456	2.3097999999999956	25.652659742111318	seed2-gleak-03_damgo_to_high_gl_vars.pkl	Control	2	-0.3
290	1014889	50.74445	1.2093344062581892	3.0301250293991195	50.02185	51.2312	1.2455500000000015	2.454900000000002	0.40550678210093016	2.4660500000000027	21.613041215914066	seed2-gleak-03_damgo_to_high_gl_vars.pkl	Control	2	-0.3
291	1064210	53.2105	1.2077280327851418	3.2406596354118307	52.47675	53.684450000000005	1.0022999999999982	2.2100500000000025	0.443872342314351	2.252899999999997	21.26315768262232	seed2-gleak-03_damgo_to_high_gl_vars.pkl	Control	2	-0.3
292	1109268	55.4634	1.2064365705646225	3.392864559432617	54.68675	55.8932	1.4192499999999981	2.6256500000000003	0.42142526023009796	2.3729000000000013	24.825377611343647	seed2-gleak-03_damgo_to_high_gl_vars.pkl	Control	2	-0.3
293	1156726	57.8363	1.0749316611839925	3.4944315128424144	57.312400000000004	58.387350000000005	1.2414500000000004	2.31635	0.46797856658165	2.1368500000000026	28.183489077964737	seed2-gleak-03_damgo_to_high_gl_vars.pkl	Control	2	-0.3
294	1199463	59.973150000000004	2.650386409042543	2.5694680118313986	59.628750000000004	62.27915	37.698350000000005	40.3487	0.024857380777787444	40.2295	13.080275477178732	seed2-gleak-03_damgo_to_high_gl_vars.pkl	Control	2	-0.3
295	2004053	100.20265	1.3417213454743964	5.993405118879011	99.9775	101.31920000000001	1.8293999999999926	3.1710999999999956	0.30068405622791855	3.3257499999999998	54.93721953649095	seed2-gleak-03_damgo_to_high_gl_vars.pkl	DAMGO	2	-0.3
296	2070568	103.5284	1.0219967102563474	3.855196050532463	103.1486	104.17060000000001	1.508349999999993	2.5303499999999985	0.3740555098376598	2.673400000000001	33.35658404469437	seed2-gleak-03_damgo_to_high_gl_vars.pkl	Transient	2	-0.3
297	2124036	106.2018	1.0644272268272936	3.7557991027191555	105.67895	106.74335	3.195700000000002	4.26015000000001	0.21210932114411757	4.714550000000003	28.944173708786593	seed2-gleak-03_damgo_to_high_gl_vars.pkl	Transient	2	-0.3
298	2218327	110.91635000000001	1.4920641588849248	3.3759325223286965	109.93905000000001	111.4311	1.45805	2.950099999999992	0.3639473732098348	2.747649999999993	26.94055042295884	seed2-gleak-03_damgo_to_high_gl_vars.pkl	Transient	2	-0.3
299	2273280	113.664	1.2720813563704492	3.4688796950052883	112.8892	114.16125000000001	1.3728499999999997	2.6449500000000086	0.39684114448985963	2.519900000000007	26.634959211253925	seed2-gleak-03_damgo_to_high_gl_vars.pkl	Wash	2	-0.3
300	2323678	116.18390000000001	1.0732999823353486	3.4758407916185625	115.53410000000001	116.60740000000001	1.2276999999999987	2.301000000000002	0.4591895304787044	2.177750000000003	25.59642149604754	seed2-gleak-03_damgo_to_high_gl_vars.pkl	Wash	2	-0.3
301	2367233	118.36165000000001	1.0767810869224836	3.487484227929574	117.83510000000001	118.9119	1.1905500000000018	2.2672999999999917	0.4078885648440845	2.4516500000000008	24.698822767648053	seed2-gleak-03_damgo_to_high_gl_vars.pkl	Wash	2	-0.3
302	2416266	120.81330000000001	1.1296562647270971	3.4513483351510175	120.1024	121.23205	1.308550000000011	2.438200000000009	0.4434589800443468	2.2549999999999955	27.364939018641458	seed2-gleak-03_damgo_to_high_gl_vars.pkl	Wash	2	-0.3
303	2461366	123.06830000000001	0.9982652857824229	3.4068102136065654	122.54065	123.53890000000001	1.2789999999999964	2.2772999999999968	0.43943488673565817	2.275649999999999	27.534566838378378	seed2-gleak-03_damgo_to_high_gl_vars.pkl	Wash	2	-0.3
304	2506879	125.34395	1.0251667887771503	3.448825538065016	124.81795000000001	125.8431	1.2459500000000077	2.271100000000004	0.42599416387995576	2.347449999999995	28.51457744984829	seed2-gleak-03_damgo_to_high_gl_vars.pkl	Wash	2	-0.3
305	2553828	127.6914	1.1194892821048388	3.3125229357095165	127.08900000000001	128.20850000000002	1.2321000000000026	2.351600000000005	0.43729228616406945	2.2868000000000137	25.37401980295798	seed2-gleak-03_damgo_to_high_gl_vars.pkl	Wash	2	-0.3
306	2599564	129.97820000000002	1.0206897057018942	3.5015001523297684	129.44060000000002	130.4613	1.2235000000000014	2.244199999999978	0.40697556111755745	2.4571499999999844	28.080866796482834	seed2-gleak-03_damgo_to_high_gl_vars.pkl	Wash	2	-0.3
307	2648707	132.43535	1.2624990755738226	3.395231937285466	131.6848	132.9473	1.432850000000002	2.695350000000019	0.39599255533995714	2.5253000000000156	22.166986880692807	seed2-gleak-03_damgo_to_high_gl_vars.pkl	Wash	2	-0.3
308	2699213	134.96065000000002	1.1310624819618185	3.4342857701116785	134.3802	135.51125000000002	1.3135999999999797	2.444699999999983	0.40852176399697887	2.4478499999999883	28.009377405172934	seed2-gleak-03_damgo_to_high_gl_vars.pkl	Wash	2	-0.3
309	2748170	137.4085	1.0287434964560904	3.6967674873700886	136.82485	137.8536	1.4757999999999925	2.5045499999999947	0.3637487950821144	2.7491500000000144	27.953735638958698	seed2-gleak-03_damgo_to_high_gl_vars.pkl	Wash	2	-0.3
310	2803153	140.15765000000002	3.278390101759485	6.893408959811779	139.3294	142.6078	0.8465500000000077	4.1249500000000126	0.24143509017600662	4.141899999999993	55.11699141701051	seed2-gleak-03_damgo_to_high_gl_vars.pkl	Wash	2	-0.3
311	2885991	144.29955	1.6402261402331526	7.332592010740928	143.45435	145.0946	1.185450000000003	2.825649999999996	0.3886664852889729	2.572900000000004	30.22544310126406	seed2-gleak-03_damgo_to_high_gl_vars.pkl	Transient	2	-0.3
312	2937449	146.87245000000001	1.575232352631516	7.578703397836762	146.28	147.85525	0.8123000000000218	2.387500000000017	0.40655364475342554	2.459699999999998	32.414738829577715	seed2-gleak-03_damgo_to_high_gl_vars.pkl	Transient	2	-0.3
313	2986643	149.33215	1.8794925508524525	7.3872446970187085	148.66755	150.54705	0.5606000000000222	2.440100000000001	0.42534186852683087	2.3510499999999865	30.0892305692899	seed2-gleak-03_damgo_to_high_gl_vars.pkl	Transient	2	-0.3
314	3033664	151.6832	1.3851305376741803	7.737937122978931	151.10760000000002	152.49275	0.8296500000000151	2.2147999999999968	0.43244178252502524	2.3124500000000126	28.944248162505666	seed2-gleak-03_damgo_to_high_gl_vars.pkl	$G_{Leak}$	2	-0.3
315	3079913	153.99565	1.581462002934958	7.750032379391442	153.32240000000002	154.90390000000002	1.040549999999996	2.6219999999999857	0.40005600784109735	2.4996500000000026	30.151599540948958	seed2-gleak-03_damgo_to_high_gl_vars.pkl	$G_{Leak}$	2	-0.3
316	3129906	156.49530000000001	1.5685191679358483	7.6454724208126805	155.9444	157.51295000000002	1.1317999999999984	2.7002999999999986	0.3675997573841606	2.7203499999999963	30.78784734129915	seed2-gleak-03_damgo_to_high_gl_vars.pkl	$G_{Leak}$	2	-0.3
317	3184313	159.21565	1.239524682978238	9.13356022328023	158.6447	159.88425	0.9581999999999766	2.1976999999999975	0.4837812341259295	2.0670499999999947	30.154881743132854	seed2-gleak-03_damgo_to_high_gl_vars.pkl	$G_{Leak}$	2	-0.3
318	3225654	161.2827	1.2216570518826135	7.64233935410893	160.84245	162.0641	0.890749999999997	2.112400000000008	0.441637592191849	2.2642999999999915	31.55987233496734	seed2-gleak-03_damgo_to_high_gl_vars.pkl	$G_{Leak}$	2	-0.3
319	3270940	163.547	1.589360074317991	7.9882790582782555	162.9548	164.54415	1.3597000000000037	2.9490499999999997	0.339547044242977	2.945100000000025	32.88588197781276	seed2-gleak-03_damgo_to_high_gl_vars.pkl	$G_{Leak}$	2	-0.3
320	3329842	166.49210000000002	1.4962155454999302	7.436966352673782	165.90385	167.40005000000002	0.6878499999999974	2.1840500000000134	0.4119634176485167	2.4273999999999774	33.806090366774285	seed2-gleak-03_damgo_to_high_gl_vars.pkl	$G_{Leak}$	2	-0.3
321	3378390	168.9195	1.5147051578708226	8.319827588899837	168.08795	169.60265	0.8973500000000172	2.4120499999999936	0.48481322570479274	2.062650000000019	29.747900600977474	seed2-gleak-03_damgo_to_high_gl_vars.pkl	$G_{Leak}$	2	-0.3
322	3419643	170.98215000000002	1.3758938220035983	7.341825649194888	170.5	171.8759	0.7951500000000067	2.171050000000008	0.41869033662703237	2.38839999999999	31.19163835186704	seed2-gleak-03_damgo_to_high_gl_vars.pkl	$G_{Leak}$	2	-0.3
323	3467411	173.37055	1.7585250994866948	8.173183665963847	172.67105	174.42955	0.7712500000000091	2.5297999999999945	0.406157345355592	2.4620999999999924	29.60695749811518	seed2-gleak-03_damgo_to_high_gl_vars.pkl	$G_{Leak}$	2	-0.3
324	3516653	175.83265	1.4583026420508278	7.681852783848733	175.20080000000002	176.6591	0.8282500000000255	2.2865500000000054	0.47622449222563434	2.0998500000000035	30.28543063252224	seed2-gleak-03_damgo_to_high_gl_vars.pkl	$G_{Leak}$	2	-0.3
325	3558650	177.9325	1.1990763054664713	8.598372702056988	177.4874	178.68645	0.7669999999999959	1.966099999999983	0.49824369098926474	2.0070499999999925	29.79618088884417	seed2-gleak-03_damgo_to_high_gl_vars.pkl	$G_{Leak}$	2	-0.3
326	3598791	179.93955	0.6629568697437178	6.13856444670445	179.45345	180.1164	9.423450000000003	10.086399999999998	0.09711189232233369	10.29740000000001	26.352125995985958	seed2-gleak-03_damgo_to_high_gl_vars.pkl	$G_{Leak}$	2	-0.3
327	3804739	190.23695	1.1746540626895148	7.351645469786382	189.53990000000002	190.71455	2.3927500000000066	3.567450000000008	0.22776449151577255	4.390500000000003	18.11809079017237	seed2-gleak-03_damgo_to_high_gl_vars.pkl	Transient	2	-0.3
328	3892549	194.62745	2.1802869243787137	7.012059872859375	193.1073	195.2876	6.001350000000002	8.18164999999999	0.13975752070158284	7.155249999999995	18.637339489595433	seed2-gleak-03_damgo_to_high_gl_vars.pkl	Transient	2	-0.3
329	4035654	201.7827	1.0864293829569593	7.785896097881059	201.28900000000002	202.3754	-21.7783	-20.691849999999988	0.22651852355226376	4.414649999999995	18.623771036786017	seed2-gleak-03_damgo_to_high_gl_vars.pkl	DAMGO + $G_{Leak}$	2	-0.3
330	4123947	206.19735	39.40520490419928	4.783345197812226	180.5971	220.00230000000002	-10.785800000000023	28.619399999999985	0.25495570144687235	3.922250000000019	18.740568252437754	seed2-gleak-03_damgo_to_high_gl_vars.pkl	DAMGO + $G_{Leak}$	2	-0.3
331	4202392	210.11960000000002	1.4018124581180513	7.010084742618778	209.2165	210.61835000000002	2.702850000000012	4.104650000000021	0.2568812052866164	3.892849999999982	16.808520259318023	seed2-gleak-03_damgo_to_high_gl_vars.pkl	DAMGO + $G_{Leak}$	2	-0.3
332	4280249	214.01245	2.7373830605612137	6.525237258857244	213.3212	216.05855					16.651141250899634	seed2-gleak-03_damgo_to_high_gl_vars.pkl	DAMGO + $G_{Leak}$	2	-0.3
333	157956	7.8978	1.1262593607730553	3.427399006004734	7.245950000000001	8.372200000000001	1.1556999999999995	2.28195	0.3290880968835357	3.0387000000000004	28.03607847368911	seed3-gleak-03_damgo_to_high_gl_vars.pkl	Transient	3	-0.3
334	218730	10.9365	1.8219174106176041	2.515191915318786	9.5279	11.34985	0.6672000000000011	2.4891000000000005	0.40634714236372127	2.4609500000000004	15.168407179041223	seed3-gleak-03_damgo_to_high_gl_vars.pkl	Transient	3	-0.3
335	267949	13.397450000000001	1.870941162480814	3.487968546576692	12.017050000000001	13.888	1.3612000000000002	3.232149999999999	0.3453754230848932	2.8954000000000004	30.046174426711026	seed3-gleak-03_damgo_to_high_gl_vars.pkl	Transient	3	-0.3
336	325857	16.29285	1.4401880185736549	3.176900850882763	15.24915	16.68935	2.4343000000000004	3.874500000000001	0.2889755815633579	3.4605	25.797543334754362	seed3-gleak-03_damgo_to_high_gl_vars.pkl	Transient	3	-0.3
337	395067	19.75335	1.164964154778293	3.813296823186075	19.12365	20.28865	1.7204499999999996	2.8854000000000006	0.2536075676498186	3.9431000000000007	32.95798559664338	seed3-gleak-03_damgo_to_high_gl_vars.pkl	Transient	3	-0.3
338	473929	23.696450000000002	2.12023220666945	3.7612588119638026	22.009050000000002	24.1293	1.8739500000000007	3.9941999999999993	0.3230182828348084	3.0958000000000006	29.38100502863532	seed3-gleak-03_damgo_to_high_gl_vars.pkl	Transient	3	-0.3
339	535845	26.792250000000003	1.2526438599124696	3.9359675094733717	26.00325	27.2559	1.5349000000000004	2.7875499999999995	0.3825701059719197	2.6138999999999974	32.66023225493824	seed3-gleak-03_damgo_to_high_gl_vars.pkl	Transient	3	-0.3
340	588123	29.40615	1.0961062794654863	3.634003243498711	28.790850000000002	29.886950000000002	3.769650000000002	4.865750000000002	0.20070850100856022	4.98235	30.71575094457408	seed3-gleak-03_damgo_to_high_gl_vars.pkl	Transient	3	-0.3
341	687770	34.3885	1.1654255723666285	3.8229836124119174	33.656600000000005	34.822	1.637599999999999	2.803049999999999	0.2689943645680621	3.717550000000003	32.7927298217349	seed3-gleak-03_damgo_to_high_gl_vars.pkl	Control	3	-0.3
342	762121	38.10605	2.1132463091959597	3.801786054320889	36.45965	38.572900000000004	3.4221999999999966	5.535449999999997	0.23007546475243904	4.346399999999996	29.989937514410606	seed3-gleak-03_damgo_to_high_gl_vars.pkl	Control	3	-0.3
343	849049	42.45245	1.052579462568887	4.041464894002402	41.99505	43.047650000000004	1.8076000000000008	2.8601500000000044	0.23933464967390622	4.178250000000006	36.339973851103416	seed3-gleak-03_damgo_to_high_gl_vars.pkl	Control	3	-0.3
344	932614	46.630700000000004	2.164242144554196	3.5182729081592505	44.855250000000005	47.0195	1.899000000000001	4.0632499999999965	0.3021650123132244	3.3094499999999982	26.29362863554613	seed3-gleak-03_damgo_to_high_gl_vars.pkl	Control	3	-0.3
345	998803	49.94015	1.4961905746398088	3.788039409196813	48.91845	50.41465	2.877600000000001	4.373800000000003	0.2492522432701894	4.0120000000000005	31.498439234827345	seed3-gleak-03_damgo_to_high_gl_vars.pkl	Control	3	-0.3
346	1079043	53.95215	1.1966942297365168	4.057451991132556	53.29225	54.48895	1.810699999999997	3.007399999999997	0.3445840009648349	2.9020500000000027	31.73999664422232	seed3-gleak-03_damgo_to_high_gl_vars.pkl	Control	3	-0.3
347	1137084	56.854200000000006	1.0397968604532652	3.731209757861137	56.29965	57.33945	1.4200500000000034	2.459850000000003	0.3827165218722498	2.6128999999999962	32.385338719580204	seed3-gleak-03_damgo_to_high_gl_vars.pkl	Control	3	-0.3
348	1189342	59.4671	1.1182048274736969	3.2474158069575907	58.7595	59.877700000000004	40.138149999999996	41.25635	0.024541653935683687	40.74705	27.322491665121234	seed3-gleak-03_damgo_to_high_gl_vars.pkl	Control	3	-0.3
349	2004283	100.21415	1.2947253334055189	6.3208581462821485	100.0159	101.31065000000001	2.347449999999995	3.6422000000000025	0.25465704063053074	3.9268500000000013	59.345372524649875	seed3-gleak-03_damgo_to_high_gl_vars.pkl	Transient	3	-0.3
350	2082820	104.141	1.036964557306457	4.423152430361533	103.6581	104.69505000000001	1.1470999999999947	2.184100000000001	0.367262243605047	2.722849999999994	36.04522985465813	seed3-gleak-03_damgo_to_high_gl_vars.pkl	Transient	3	-0.3
351	2137277	106.86385	1.3816353870507563	3.3263473479735843	105.84215	107.22380000000001	3.819599999999994	5.2012	0.20947233917761107	4.773900000000012	28.163779208946682	seed3-gleak-03_damgo_to_high_gl_vars.pkl	Transient	3	-0.3
352	2232755	111.63775000000001	1.1261696312330896	3.8002237710066957	111.04335	112.1695	1.6367000000000047	2.7628500000000003	0.31310174241119676	3.1938499999999976	34.06817258881397	seed3-gleak-03_damgo_to_high_gl_vars.pkl	Wash	3	-0.3
353	2296632	114.83160000000001	1.410823382051033	3.4615219629139986	113.8062	115.21705	2.0810500000000047	3.4918499999999995	0.27281779863318334	3.665449999999993	29.167145463586703	seed3-gleak-03_damgo_to_high_gl_vars.pkl	Wash	3	-0.3
354	2369941	118.49705	1.622038048804505	3.3167467678576408	117.2981	118.9201	2.2750500000000073	3.897100000000009	0.2860534633923077	3.495850000000004	24.58748102562693	seed3-gleak-03_damgo_to_high_gl_vars.pkl	Wash	3	-0.3
355	2439858	121.9929	1.3082084909423954	3.8441692663118303	121.1952	122.5034	1.3806499999999886	2.688849999999988	0.3775508277801894	2.6486500000000035	34.32232117548109	seed3-gleak-03_damgo_to_high_gl_vars.pkl	Wash	3	-0.3
356	2492831	124.64155000000001	1.224565531507903	3.5352558471346853	123.884	125.10860000000001	1.185699999999997	2.410250000000005	0.4209905908602947	2.3753499999999974	29.838597438429474	seed3-gleak-03_damgo_to_high_gl_vars.pkl	Wash	3	-0.3
357	2540338	127.0169	1.148629730645311	3.2445030477795846	126.2943	127.44295000000001	2.6162999999999954	3.764949999999999	0.2669585413385307	3.745899999999992	27.468709784880893	seed3-gleak-03_damgo_to_high_gl_vars.pkl	Wash	3	-0.3
358	2615256	130.7628	1.226020810079109	3.6937508638946923	130.05925000000002	131.28525000000002	1.883199999999988	3.109250000000003	0.3213470869886544	3.11190000000002	31.224893889682594	seed3-gleak-03_damgo_to_high_gl_vars.pkl	Wash	3	-0.3
359	2677494	133.87470000000002	1.1414541609997164	3.6624177047204256	133.1685	134.30995000000001	1.3976000000000113	2.539050000000003	0.400584853886678	2.4963499999999783	31.82570479400538	seed3-gleak-03_damgo_to_high_gl_vars.pkl	Wash	3	-0.3
360	2727421	136.37105	1.1034169440964006	3.5541885799402095	135.70755	136.81095000000002	1.4198499999999967	2.5232499999999902	0.3848225967828824	2.5986000000000047	31.16869578422289	seed3-gleak-03_damgo_to_high_gl_vars.pkl	Wash	3	-0.3
361	2779393	138.96965	1.1213845358124237	3.411705451678486	138.23080000000002	139.35215	0.6466500000000224	1.7680500000000166	0.7985307035055554	1.252299999999991	27.984803962151325	seed3-gleak-03_damgo_to_high_gl_vars.pkl	Wash	3	-0.3
362	2804439	140.22195	5.168764654575685	7.495793692125822	139.99885	145.1676	-1.2933500000000038	3.875399999999985	0.24697151183610833	4.0490500000000225	59.70528046955357	seed3-gleak-03_damgo_to_high_gl_vars.pkl	Wash	3	-0.3
363	2885420	144.27100000000002	1.239799711161037	9.921381223049849	143.8742	145.114	0.37675000000001546	1.616550000000018	0.4190412336573953	2.3863999999999805	31.74359338319008	seed3-gleak-03_damgo_to_high_gl_vars.pkl	Transient	3	-0.3
364	2933148	146.6574	1.7383831633179216	7.659200910080262	145.4908	147.22915	0.23449999999999704	1.9728999999999814	0.5221386800334172	1.9151999999999987	28.052807256698507	seed3-gleak-03_damgo_to_high_gl_vars.pkl	Transient	3	-0.3
365	2971452	148.5726	1.727235655330145	6.770920608383825	147.46365	149.1909	0.35540000000000305	2.0826000000000136	0.555895269331257	1.7989000000000033	32.122669464021385	seed3-gleak-03_damgo_to_high_gl_vars.pkl	Transient	3	-0.3
366	3007430	150.3715	1.4656021191081265	7.199269114582613	149.54625000000001	151.01185	0.3099499999999864	1.7755499999999813	0.501353654868139	1.99460000000002	31.627566742785913	seed3-gleak-03_damgo_to_high_gl_vars.pkl	Transient	3	-0.3
367	3047322	152.36610000000002	1.7337893765644636	7.251633030159763	151.3218	153.0556	0.2431500000000142	1.9769500000000164	0.476996827971093	2.0964500000000044	31.092167973777478	seed3-gleak-03_damgo_to_high_gl_vars.pkl	$G_{Leak}$	3	-0.3
368	3089251	154.46255000000002	1.9439085190413754	6.366443759880077	153.2988	155.2427	0.24309999999999832	2.1869999999999834	0.4192256901502945	2.3853499999999883	32.09003071717959	seed3-gleak-03_damgo_to_high_gl_vars.pkl	$G_{Leak}$	3	-0.3
369	3136958	156.8479	2.0568953470987967	7.241978149355226	155.48575	157.54265	0.25329999999999586	2.310200000000009	0.4754885645000211	2.103100000000012	31.966488155522615	seed3-gleak-03_damgo_to_high_gl_vars.pkl	$G_{Leak}$	3	-0.3
370	3179020	158.95100000000002	1.865964072071761	6.581646901990734	157.79600000000002	159.66195000000002	0.2777499999999975	2.1436999999999955	0.5357477699499106	1.8665499999999895	30.43670208268475	seed3-gleak-03_damgo_to_high_gl_vars.pkl	$G_{Leak}$	3	-0.3
371	3216351	160.81755	1.4063566088162363	7.443933489865799	159.93970000000002	161.34605000000002	0.294399999999996	1.7007499999999993	0.525486074619025	1.9029999999999914	30.2022704976223	seed3-gleak-03_damgo_to_high_gl_vars.pkl	$G_{Leak}$	3	-0.3
372	3254411	162.72055	1.8077999158417575	6.517758312962496	161.6404	163.4482	0.2787500000000023	2.086550000000017	0.49432759089448364	2.0229500000000087	33.239404176199685	seed3-gleak-03_damgo_to_high_gl_vars.pkl	$G_{Leak}$	3	-0.3
373	3294870	164.7435	1.7604269184331875	6.700837408716069	163.727	165.4874	0.24840000000000373	2.0088499999999954	0.5324530110217803	1.8780999999999894	30.564960670571793	seed3-gleak-03_damgo_to_high_gl_vars.pkl	$G_{Leak}$	3	-0.3
374	3332432	166.6216	1.5126192849428393	7.621433769866755	165.73585	167.24845000000002	0.3149999999999977	1.8275999999999897	0.5007762031148253	1.9969000000000108	30.549882050664937	seed3-gleak-03_damgo_to_high_gl_vars.pkl	$G_{Leak}$	3	-0.3
375	3372370	168.6185	1.748080828481866	6.932618268475927	167.56345000000002	169.3115	0.26455000000001405	2.012650000000008	0.5322687957418506	1.8787499999999966	32.80949091756553	seed3-gleak-03_damgo_to_high_gl_vars.pkl	$G_{Leak}$	3	-0.3
376	3409945	170.49725	1.6145201219843002	7.196611816015725	169.5761	171.19060000000002	0.2940499999999986	1.908600000000007	0.5236835903746967	1.909549999999996	31.42922212669825	seed3-gleak-03_damgo_to_high_gl_vars.pkl	$G_{Leak}$	3	-0.3
377	3448136	172.4068	1.6448025000850903	6.962759873165222	171.4847	173.1295	0.3113999999999919	1.9561999999999955	0.49465769687376177	2.0216000000000065	32.7463746806346	seed3-gleak-03_damgo_to_high_gl_vars.pkl	$G_{Leak}$	3	-0.3
378	3488568	174.4284	1.7356970186407912	7.248215856453463	173.44085	175.17655000000002	0.2755499999999813	2.0112499999999898	0.5814798662596291	1.719750000000005	32.222392282813516	seed3-gleak-03_damgo_to_high_gl_vars.pkl	$G_{Leak}$	3	-0.3
379	3522963	176.14815000000002	1.481586245128396	6.707548096992504	175.45215000000002	176.93370000000002	0.9636500000000012	2.4452500000000157	0.42350449973531257	2.361249999999984	25.742410264086445	seed3-gleak-03_damgo_to_high_gl_vars.pkl	$G_{Leak}$	3	-0.3
380	3570188	178.5094	1.4714487166530918	6.6007731647521055	177.8974	179.36885	13.102299999999985	14.57374999999999	0.06356390078946363	15.732200000000006	35.59801751408605	seed3-gleak-03_damgo_to_high_gl_vars.pkl	$G_{Leak}$	3	-0.3
381	3884832	194.2416	2.3520823836525206	7.122899371885287	192.47115000000002	194.8232	4.637749999999983	6.98984999999999	0.16233107422588394	6.160249999999991	22.327102480508152	seed3-gleak-03_damgo_to_high_gl_vars.pkl	DAMGO + $G_{Leak}$	3	-0.3
382	4008037	200.40185	4.352578435075749	6.612700579912957	199.46095	203.81355000000002	6.315500000000014	10.668050000000022	0.09068485200232135	11.027200000000022	24.88978173753678	seed3-gleak-03_damgo_to_high_gl_vars.pkl	DAMGO + $G_{Leak}$	3	-0.3
383	4228581	211.42905000000002	2.3717427824119106	7.887318751162299	210.12905	212.5008					21.70144534071241	seed3-gleak-03_damgo_to_high_gl_vars.pkl	DAMGO + $G_{Leak}$	3	-0.3
384	157956	7.8978	1.1262593607730553	3.427399006004734	7.245950000000001	8.372200000000001	1.1556999999999995	2.28195	0.3290880968835357	3.0387000000000004	28.03607847368911	seed3-gleak-05_damgo_to_high_gl_vars.pkl	Transient	3	-0.5
385	218730	10.9365	1.8219174106176041	2.515191915318786	9.5279	11.34985	0.6672000000000011	2.4891000000000005	0.40634714236372127	2.4609500000000004	15.168407179041223	seed3-gleak-05_damgo_to_high_gl_vars.pkl	Transient	3	-0.5
386	267949	13.397450000000001	1.870941162480814	3.487968546576692	12.017050000000001	13.888	1.3612000000000002	3.232149999999999	0.3453754230848932	2.8954000000000004	30.046174426711026	seed3-gleak-05_damgo_to_high_gl_vars.pkl	Transient	3	-0.5
387	325857	16.29285	1.4401880185736549	3.176900850882763	15.24915	16.68935	2.4343000000000004	3.874500000000001	0.2889755815633579	3.4605	25.797543334754362	seed3-gleak-05_damgo_to_high_gl_vars.pkl	Transient	3	-0.5
388	395067	19.75335	1.164964154778293	3.813296823186075	19.12365	20.28865	1.7204499999999996	2.8854000000000006	0.2536075676498186	3.9431000000000007	32.95798559664338	seed3-gleak-05_damgo_to_high_gl_vars.pkl	Transient	3	-0.5
389	473929	23.696450000000002	2.12023220666945	3.7612588119638026	22.009050000000002	24.1293	1.8739500000000007	3.9941999999999993	0.3230182828348084	3.0958000000000006	29.38100502863532	seed3-gleak-05_damgo_to_high_gl_vars.pkl	Transient	3	-0.5
390	535845	26.792250000000003	1.2526438599124696	3.9359675094733717	26.00325	27.2559	1.5349000000000004	2.7875499999999995	0.3825701059719197	2.6138999999999974	32.66023225493824	seed3-gleak-05_damgo_to_high_gl_vars.pkl	Transient	3	-0.5
391	588123	29.40615	1.0961062794654863	3.634003243498711	28.790850000000002	29.886950000000002	3.769650000000002	4.865750000000002	0.20070850100856022	4.98235	30.71575094457408	seed3-gleak-05_damgo_to_high_gl_vars.pkl	Transient	3	-0.5
392	687770	34.3885	1.1654255723666285	3.8229836124119174	33.656600000000005	34.822	1.637599999999999	2.803049999999999	0.2689943645680621	3.717550000000003	32.7927298217349	seed3-gleak-05_damgo_to_high_gl_vars.pkl	Control	3	-0.5
393	762121	38.10605	2.1132463091959597	3.801786054320889	36.45965	38.572900000000004	3.4221999999999966	5.535449999999997	0.23007546475243904	4.346399999999996	29.989937514410606	seed3-gleak-05_damgo_to_high_gl_vars.pkl	Control	3	-0.5
394	849049	42.45245	1.052579462568887	4.041464894002402	41.99505	43.047650000000004	1.8076000000000008	2.8601500000000044	0.23933464967390622	4.178250000000006	36.339973851103416	seed3-gleak-05_damgo_to_high_gl_vars.pkl	Control	3	-0.5
395	932614	46.630700000000004	2.164242144554196	3.5182729081592505	44.855250000000005	47.0195	1.899000000000001	4.0632499999999965	0.3021650123132244	3.3094499999999982	26.29362863554613	seed3-gleak-05_damgo_to_high_gl_vars.pkl	Control	3	-0.5
396	998803	49.94015	1.4961905746398088	3.788039409196813	48.91845	50.41465	2.877600000000001	4.373800000000003	0.2492522432701894	4.0120000000000005	31.498439234827345	seed3-gleak-05_damgo_to_high_gl_vars.pkl	Control	3	-0.5
397	1079043	53.95215	1.1966942297365168	4.057451991132556	53.29225	54.48895	1.810699999999997	3.007399999999997	0.3445840009648349	2.9020500000000027	31.73999664422232	seed3-gleak-05_damgo_to_high_gl_vars.pkl	Control	3	-0.5
398	1137084	56.854200000000006	1.0397968604532652	3.731209757861137	56.29965	57.33945	1.4200500000000034	2.459850000000003	0.3827165218722498	2.6128999999999962	32.385338719580204	seed3-gleak-05_damgo_to_high_gl_vars.pkl	Control	3	-0.5
399	1189342	59.4671	1.1182048274736969	3.2474158069575907	58.7595	59.877700000000004	40.138149999999996	41.25635	0.024541653935683687	40.74705	27.322491665121234	seed3-gleak-05_damgo_to_high_gl_vars.pkl	Control	3	-0.5
400	2004283	100.21415	1.2947253334055189	6.3208581462821485	100.0159	101.31065000000001	2.347449999999995	3.6422000000000025	0.25465704063053074	3.9268500000000013	59.345372524649875	seed3-gleak-05_damgo_to_high_gl_vars.pkl	Transient	3	-0.5
401	2082820	104.141	1.036964557306457	4.423152430361533	103.6581	104.69505000000001	1.1470999999999947	2.184100000000001	0.367262243605047	2.722849999999994	36.04522985465813	seed3-gleak-05_damgo_to_high_gl_vars.pkl	Transient	3	-0.5
402	2137277	106.86385	1.3816353870507563	3.3263473479735843	105.84215	107.22380000000001	3.819599999999994	5.2012	0.20947233917761107	4.773900000000012	28.163779208946682	seed3-gleak-05_damgo_to_high_gl_vars.pkl	Transient	3	-0.5
403	2232755	111.63775000000001	1.1261696312330896	3.8002237710066957	111.04335	112.1695	1.6367000000000047	2.7628500000000003	0.31310174241119676	3.1938499999999976	34.06817258881397	seed3-gleak-05_damgo_to_high_gl_vars.pkl	Wash	3	-0.5
404	2296632	114.83160000000001	1.410823382051033	3.4615219629139986	113.8062	115.21705	2.0810500000000047	3.4918499999999995	0.27281779863318334	3.665449999999993	29.167145463586703	seed3-gleak-05_damgo_to_high_gl_vars.pkl	Wash	3	-0.5
405	2369941	118.49705	1.622038048804505	3.3167467678576408	117.2981	118.9201	2.2750500000000073	3.897100000000009	0.2860534633923077	3.495850000000004	24.58748102562693	seed3-gleak-05_damgo_to_high_gl_vars.pkl	Wash	3	-0.5
406	2439858	121.9929	1.3082084909423954	3.8441692663118303	121.1952	122.5034	1.3806499999999886	2.688849999999988	0.3775508277801894	2.6486500000000035	34.32232117548109	seed3-gleak-05_damgo_to_high_gl_vars.pkl	Wash	3	-0.5
407	2492831	124.64155000000001	1.224565531507903	3.5352558471346853	123.884	125.10860000000001	1.185699999999997	2.410250000000005	0.4209905908602947	2.3753499999999974	29.838597438429474	seed3-gleak-05_damgo_to_high_gl_vars.pkl	Wash	3	-0.5
408	2540338	127.0169	1.148629730645311	3.2445030477795846	126.2943	127.44295000000001	2.6162999999999954	3.764949999999999	0.2669585413385307	3.745899999999992	27.468709784880893	seed3-gleak-05_damgo_to_high_gl_vars.pkl	Wash	3	-0.5
409	2615256	130.7628	1.226020810079109	3.6937508638946923	130.05925000000002	131.28525000000002	1.883199999999988	3.109250000000003	0.3213470869886544	3.11190000000002	31.224893889682594	seed3-gleak-05_damgo_to_high_gl_vars.pkl	Wash	3	-0.5
410	2677494	133.87470000000002	1.1414541609997164	3.6624177047204256	133.1685	134.30995000000001	1.3976000000000113	2.539050000000003	0.400584853886678	2.4963499999999783	31.82570479400538	seed3-gleak-05_damgo_to_high_gl_vars.pkl	Wash	3	-0.5
411	2727421	136.37105	1.1034169440964006	3.5541885799402095	135.70755	136.81095000000002	1.4198499999999967	2.5232499999999902	0.3848225967828824	2.5986000000000047	31.16869578422289	seed3-gleak-05_damgo_to_high_gl_vars.pkl	Wash	3	-0.5
412	2779393	138.96965	1.1213845358124237	3.411705451678486	138.23080000000002	139.35215	0.6322000000000116	1.7536000000000058	0.8207148426279165	1.2184500000000185	27.984803962151325	seed3-gleak-05_damgo_to_high_gl_vars.pkl	Wash	3	-0.5
413	2803762	140.18810000000002	40.106900304671306	9.2760648479411	139.9844	180.09130000000002	8.893699999999995	49.00059999999999	0.019926113969401464	50.18539999999999	70.20297387219165	seed3-gleak-05_damgo_to_high_gl_vars.pkl	Wash	3	-0.5
414	3807470	190.3735	1.9323800573763439	12.754981629652447	188.98495	190.91735	0.8987500000000068	2.8311000000000206	0.28954035468693334	3.4537500000000136	22.631098626655728	seed3-gleak-05_damgo_to_high_gl_vars.pkl	Transient	3	-0.5
415	3876545	193.82725000000002	3.612525778047391	12.39955978960565	191.8161	195.42860000000002	5.697649999999982	9.31019999999998	0.09724362932673385	10.283449999999988	23.15275831425517	seed3-gleak-05_damgo_to_high_gl_vars.pkl	Transient	3	-0.5
416	4082214	204.1107	3.9162845824744554	12.57297047058229	201.12630000000001	205.04255	-23.483800000000002	-19.567499999999995	0.09403533848020089	10.634299999999996	22.627846326452477	seed3-gleak-05_damgo_to_high_gl_vars.pkl	DAMGO + $G_{Leak}$	3	-0.5
417	4294900	214.745	38.44297511849469	9.199498176013345	181.55875	220.00175000000002					24.15139845876606	seed3-gleak-05_damgo_to_high_gl_vars.pkl	DAMGO + $G_{Leak}$	3	-0.5
418	157956	7.8978	1.1262593607730553	3.427399006004734	7.245950000000001	8.372200000000001	1.1556999999999995	2.28195	0.3290880968835357	3.0387000000000004	28.03607847368911	seed3-gleak-01_damgo_to_high_gl_vars.pkl	Transient	3	-0.1
419	218730	10.9365	1.8219174106176041	2.515191915318786	9.5279	11.34985	0.6672000000000011	2.4891000000000005	0.40634714236372127	2.4609500000000004	15.168407179041223	seed3-gleak-01_damgo_to_high_gl_vars.pkl	Transient	3	-0.1
420	267949	13.397450000000001	1.870941162480814	3.487968546576692	12.017050000000001	13.888	1.3612000000000002	3.232149999999999	0.3453754230848932	2.8954000000000004	30.046174426711026	seed3-gleak-01_damgo_to_high_gl_vars.pkl	Transient	3	-0.1
421	325857	16.29285	1.4401880185736549	3.176900850882763	15.24915	16.68935	2.4343000000000004	3.874500000000001	0.2889755815633579	3.4605	25.797543334754362	seed3-gleak-01_damgo_to_high_gl_vars.pkl	Transient	3	-0.1
422	395067	19.75335	1.164964154778293	3.813296823186075	19.12365	20.28865	1.7204499999999996	2.8854000000000006	0.2536075676498186	3.9431000000000007	32.95798559664338	seed3-gleak-01_damgo_to_high_gl_vars.pkl	Transient	3	-0.1
423	473929	23.696450000000002	2.12023220666945	3.7612588119638026	22.009050000000002	24.1293	1.8739500000000007	3.9941999999999993	0.3230182828348084	3.0958000000000006	29.38100502863532	seed3-gleak-01_damgo_to_high_gl_vars.pkl	Transient	3	-0.1
424	535845	26.792250000000003	1.2526438599124696	3.9359675094733717	26.00325	27.2559	1.5349000000000004	2.7875499999999995	0.3825701059719197	2.6138999999999974	32.66023225493824	seed3-gleak-01_damgo_to_high_gl_vars.pkl	Transient	3	-0.1
425	588123	29.40615	1.0961062794654863	3.634003243498711	28.790850000000002	29.886950000000002	3.769650000000002	4.865750000000002	0.20070850100856022	4.98235	30.71575094457408	seed3-gleak-01_damgo_to_high_gl_vars.pkl	Transient	3	-0.1
426	687770	34.3885	1.1654255723666285	3.8229836124119174	33.656600000000005	34.822	1.637599999999999	2.803049999999999	0.2689943645680621	3.717550000000003	32.7927298217349	seed3-gleak-01_damgo_to_high_gl_vars.pkl	Control	3	-0.1
427	762121	38.10605	2.1132463091959597	3.801786054320889	36.45965	38.572900000000004	3.4221999999999966	5.535449999999997	0.23007546475243904	4.346399999999996	29.989937514410606	seed3-gleak-01_damgo_to_high_gl_vars.pkl	Control	3	-0.1
428	849049	42.45245	1.052579462568887	4.041464894002402	41.99505	43.047650000000004	1.8076000000000008	2.8601500000000044	0.23933464967390622	4.178250000000006	36.339973851103416	seed3-gleak-01_damgo_to_high_gl_vars.pkl	Control	3	-0.1
429	932614	46.630700000000004	2.164242144554196	3.5182729081592505	44.855250000000005	47.0195	1.899000000000001	4.0632499999999965	0.3021650123132244	3.3094499999999982	26.29362863554613	seed3-gleak-01_damgo_to_high_gl_vars.pkl	Control	3	-0.1
430	998803	49.94015	1.4961905746398088	3.788039409196813	48.91845	50.41465	2.877600000000001	4.373800000000003	0.2492522432701894	4.0120000000000005	31.498439234827345	seed3-gleak-01_damgo_to_high_gl_vars.pkl	Control	3	-0.1
431	1079043	53.95215	1.1966942297365168	4.057451991132556	53.29225	54.48895	1.810699999999997	3.007399999999997	0.3445840009648349	2.9020500000000027	31.73999664422232	seed3-gleak-01_damgo_to_high_gl_vars.pkl	Control	3	-0.1
432	1137084	56.854200000000006	1.0397968604532652	3.731209757861137	56.29965	57.33945	1.4200500000000034	2.459850000000003	0.3827165218722498	2.6128999999999962	32.385338719580204	seed3-gleak-01_damgo_to_high_gl_vars.pkl	Control	3	-0.1
433	1189342	59.4671	1.1182048274736969	3.2474158069575907	58.7595	59.877700000000004	40.138149999999996	41.25635	0.024541653935683687	40.74705	27.322491665121234	seed3-gleak-01_damgo_to_high_gl_vars.pkl	Control	3	-0.1
434	2004283	100.21415	1.2947253334055189	6.3208581462821485	100.0159	101.31065000000001	2.347449999999995	3.6422000000000025	0.25465704063053074	3.9268500000000013	59.345372524649875	seed3-gleak-01_damgo_to_high_gl_vars.pkl	Transient	3	-0.1
435	2082820	104.141	1.036964557306457	4.423152430361533	103.6581	104.69505000000001	1.1470999999999947	2.184100000000001	0.367262243605047	2.722849999999994	36.04522985465813	seed3-gleak-01_damgo_to_high_gl_vars.pkl	Transient	3	-0.1
436	2137277	106.86385	1.3816353870507563	3.3263473479735843	105.84215	107.22380000000001	3.819599999999994	5.2012	0.20947233917761107	4.773900000000012	28.163779208946682	seed3-gleak-01_damgo_to_high_gl_vars.pkl	Transient	3	-0.1
437	2232755	111.63775000000001	1.1261696312330896	3.8002237710066957	111.04335	112.1695	1.6367000000000047	2.7628500000000003	0.31310174241119676	3.1938499999999976	34.06817258881397	seed3-gleak-01_damgo_to_high_gl_vars.pkl	Wash	3	-0.1
438	2296632	114.83160000000001	1.410823382051033	3.4615219629139986	113.8062	115.21705	2.0810500000000047	3.4918499999999995	0.27281779863318334	3.665449999999993	29.167145463586703	seed3-gleak-01_damgo_to_high_gl_vars.pkl	Wash	3	-0.1
439	2369941	118.49705	1.622038048804505	3.3167467678576408	117.2981	118.9201	2.2750500000000073	3.897100000000009	0.2860534633923077	3.495850000000004	24.58748102562693	seed3-gleak-01_damgo_to_high_gl_vars.pkl	Wash	3	-0.1
440	2439858	121.9929	1.3082084909423954	3.8441692663118303	121.1952	122.5034	1.3806499999999886	2.688849999999988	0.3775508277801894	2.6486500000000035	34.32232117548109	seed3-gleak-01_damgo_to_high_gl_vars.pkl	Wash	3	-0.1
441	2492831	124.64155000000001	1.224565531507903	3.5352558471346853	123.884	125.10860000000001	1.185699999999997	2.410250000000005	0.4209905908602947	2.3753499999999974	29.838597438429474	seed3-gleak-01_damgo_to_high_gl_vars.pkl	Wash	3	-0.1
442	2540338	127.0169	1.148629730645311	3.2445030477795846	126.2943	127.44295000000001	2.6162999999999954	3.764949999999999	0.2669585413385307	3.745899999999992	27.468709784880893	seed3-gleak-01_damgo_to_high_gl_vars.pkl	Wash	3	-0.1
443	2615256	130.7628	1.226020810079109	3.6937508638946923	130.05925000000002	131.28525000000002	1.883199999999988	3.109250000000003	0.3213470869886544	3.11190000000002	31.224893889682594	seed3-gleak-01_damgo_to_high_gl_vars.pkl	Wash	3	-0.1
444	2677494	133.87470000000002	1.1414541609997164	3.6624177047204256	133.1685	134.30995000000001	1.3976000000000113	2.539050000000003	0.400584853886678	2.4963499999999783	31.82570479400538	seed3-gleak-01_damgo_to_high_gl_vars.pkl	Wash	3	-0.1
445	2727421	136.37105	1.1034169440964006	3.5541885799402095	135.70755	136.81095000000002	1.4198499999999967	2.5232499999999902	0.3848225967828824	2.5986000000000047	31.16869578422289	seed3-gleak-01_damgo_to_high_gl_vars.pkl	Wash	3	-0.1
446	2779393	138.96965	1.1213845358124237	3.411705451678486	138.23080000000002	139.35215	0.6782500000000198	1.799650000000014	0.7064142413110989	1.415600000000012	27.984803962151325	seed3-gleak-01_damgo_to_high_gl_vars.pkl	Wash	3	-0.1
447	2807705	140.38525	1.1260902394563659	4.768588608349987	140.03040000000001	141.1565	1.4527000000000214	2.578800000000001	0.32797100736294976	3.049049999999994	42.1851229819841	seed3-gleak-01_damgo_to_high_gl_vars.pkl	Transient	3	-0.1
448	2868686	143.4343	1.2581758972438286	5.028318837119901	142.60920000000002	143.8674	1.3486999999999796	2.60684999999998	0.385616504386386	2.593250000000012	25.434113060758072	seed3-gleak-01_damgo_to_high_gl_vars.pkl	Transient	3	-0.1
449	2920551	146.02755000000002	1.3072183294303716	4.113816877399607	145.2161	146.5233	0.568099999999987	1.8753499999999974	0.41348797783704805	2.4184499999999787	32.81183562773387	seed3-gleak-01_damgo_to_high_gl_vars.pkl	Transient	3	-0.1
450	2968920	148.446	1.872284137133439	3.869297040242177	147.0914	148.96370000000002	0.8968500000000006	2.7691500000000246	0.401139235428614	2.49290000000002	29.817993762197258	seed3-gleak-01_damgo_to_high_gl_vars.pkl	Transient	3	-0.1
451	3018778	150.93890000000002	1.6125951072587632	3.989177850025783	149.8606	151.47315	3.03540000000001	4.647999999999996	0.22851658459112711	4.376049999999992	30.90114451685986	seed3-gleak-01_damgo_to_high_gl_vars.pkl	Transient	3	-0.1
452	3106299	155.31495	1.2930828395682155	4.3769135490979565	154.5086	155.8017	0.6783500000000231	1.9714500000000044	0.4040159182271806	2.475149999999985	33.693537174548126	seed3-gleak-01_damgo_to_high_gl_vars.pkl	$G_{Leak}$	3	-0.1
453	3155802	157.7901	1.736274223355623	4.026720190183273	156.48000000000002	158.21630000000002	1.4895500000000084	3.2257999999999925	0.3757844500394567	2.6611000000000047	26.260172478080264	seed3-gleak-01_damgo_to_high_gl_vars.pkl	$G_{Leak}$	3	-0.1
454	3209024	160.4512	1.3145170343224426	4.115054270830143	159.7058	161.02035	0.5832499999999925	1.897750000000002	0.3968726435686788	2.5197000000000003	34.79341584329481	seed3-gleak-01_damgo_to_high_gl_vars.pkl	$G_{Leak}$	3	-0.1
455	3259418	162.9709	1.8173572461746168	3.619585561140596	161.60355	163.42095	1.0347500000000025	2.852100000000007	0.38520801232665586	2.5960000000000036	29.139893762916152	seed3-gleak-01_damgo_to_high_gl_vars.pkl	$G_{Leak}$	3	-0.1
456	3311338	165.5669	1.589595955219539	3.946102588926639	164.4557	166.0453	0.603350000000006	2.192949999999996	0.40647927971871656	2.4601499999999987	28.554852183242684	seed3-gleak-01_damgo_to_high_gl_vars.pkl	$G_{Leak}$	3	-0.1
457	3360541	168.02705	1.8538679864074104	3.5722744092005847	166.64860000000002	168.50245	0.6171500000000094	2.4710000000000036	0.3993610223642142	2.504000000000019	28.469380987074903	seed3-gleak-01_damgo_to_high_gl_vars.pkl	$G_{Leak}$	3	-0.1
458	3410621	170.53105000000002	1.967929795113439	3.6824960082245326	169.11965	171.0876	0.6287499999999966	2.5966999999999985	0.3711814706209877	2.6940999999999917	28.863111607632383	seed3-gleak-01_damgo_to_high_gl_vars.pkl	$G_{Leak}$	3	-0.1
459	3464503	173.22515	2.033988510697894	3.864654009153327	171.71630000000002	173.7503	0.5115499999999997	2.5455499999999915	0.3516669011112698	2.843599999999981	31.129765097065665	seed3-gleak-01_damgo_to_high_gl_vars.pkl	$G_{Leak}$	3	-0.1
460	3521375	176.06875	2.3102626269639472	3.7218374965717693	174.2619	176.57215000000002	0.6301500000000146	2.940400000000011	0.3324854953202653	3.0076500000000124	29.114680894062175	seed3-gleak-01_damgo_to_high_gl_vars.pkl	$G_{Leak}$	3	-0.1
461	3581528	179.0764	2.35382789621593	4.125038918079046	177.2023	179.55610000000001					31.263918070154574	seed3-gleak-01_damgo_to_high_gl_vars.pkl	$G_{Leak}$	3	-0.1
462	192284	9.6142	1.1494222843116717	3.3997871249579177	9.00425	10.15365	1.5155999999999992	2.665049999999999	0.38890833430560406	2.571300000000001	25.517092875714745	seed4-gleak-03_damgo_to_high_gl_vars.pkl	Transient	4	-0.3
463	243710	12.185500000000001	1.0302269974545648	3.405474090948605	11.6693	12.69955	1.2774	2.3076500000000006	0.425323777725794	2.3511499999999987	24.91724040652263	seed4-gleak-03_damgo_to_high_gl_vars.pkl	Transient	4	-0.3
464	290733	14.53665	1.0617275207577768	3.4999386741997114	13.97695	15.03865	1.43975	2.5015	0.4011633737839731	2.4927500000000027	22.92048808243807	seed4-gleak-03_damgo_to_high_gl_vars.pkl	Transient	4	-0.3
465	340588	17.029400000000003	1.0216234044577375	3.480118891122462	16.478450000000002	17.50005	1.43675	2.458400000000001	0.37970117517513724	2.6336499999999994	24.292782474668538	seed4-gleak-03_damgo_to_high_gl_vars.pkl	Transient	4	-0.3
466	393261	19.663050000000002	1.1572027385400114	3.464941280787322	18.93685	20.09405	1.4338500000000032	2.591100000000001	0.4084133142740455	2.4484999999999992	22.58009447173427	seed4-gleak-03_damgo_to_high_gl_vars.pkl	Transient	4	-0.3
467	442231	22.11155	1.1899682087893861	3.4241083146010034	21.527900000000002	22.7179	1.322099999999999	2.5120499999999986	0.3866079022655222	2.5866000000000007	24.70723486968609	seed4-gleak-03_damgo_to_high_gl_vars.pkl	Transient	4	-0.3
468	493963	24.698150000000002	1.0596684007961128	3.4386123194179987	24.040000000000003	25.09965	1.5505999999999993	2.6102500000000006	0.3926341827319485	2.546900000000001	24.436401800321796	seed4-gleak-03_damgo_to_high_gl_vars.pkl	Transient	4	-0.3
469	544901	27.245050000000003	1.0599273879610178	3.398414205617442	26.65025	27.710150000000002	1.3865999999999978	2.4465499999999984	0.4067438124097539	2.458549999999999	24.547195956058328	seed4-gleak-03_damgo_to_high_gl_vars.pkl	Transient	4	-0.3
470	594072	29.7036	1.077280101233616	3.5495420868862517	29.0968	30.17405	1.4528500000000015	2.5301500000000026	0.40581945092628346	2.4641499999999965	26.825013067691916	seed4-gleak-03_damgo_to_high_gl_vars.pkl	Transient	4	-0.3
471	643355	32.16775	1.0852855052698172	3.6351566462749076	31.626900000000003	32.7122	1.2565999999999988	2.3418499999999973	0.3780432481475877	2.6452000000000027	22.72595340529766	seed4-gleak-03_damgo_to_high_gl_vars.pkl	Control	4	-0.3
472	696259	34.81295	1.2980457058005326	3.46489713929358	33.96875	35.2668	1.4050000000000011	2.703000000000003	0.384681964186109	2.5995500000000007	24.02733624752382	seed4-gleak-03_damgo_to_high_gl_vars.pkl	Control	4	-0.3
473	748250	37.4125	1.1970851696267666	3.3986175013337956	36.671800000000005	37.868900000000004	1.4509499999999989	2.648049999999998	0.39675454779900354	2.520450000000004	22.1871796377401	seed4-gleak-03_damgo_to_high_gl_vars.pkl	Control	4	-0.3
474	798659	39.932950000000005	1.2049475023877865	3.2785593132531474	39.31985	40.5248	1.4830499999999986	2.6880000000000024	0.36839196905507543	2.714499999999994	24.08900159434019	seed4-gleak-03_damgo_to_high_gl_vars.pkl	Control	4	-0.3
475	852949	42.64745	1.1441802046910279	3.3408495333394796	42.007850000000005	43.152	1.30865	2.452849999999998	0.38622714018114	2.5891500000000036	23.640626664148893	seed4-gleak-03_damgo_to_high_gl_vars.pkl	Control	4	-0.3
476	904732	45.2366	1.1882071610567684	3.3893151567135504	44.46065	45.64885	1.1394499999999965	2.3276499999999984	0.4451170657883022	2.246600000000001	21.31459078214433	seed4-gleak-03_damgo_to_high_gl_vars.pkl	Control	4	-0.3
477	949664	47.483200000000004	1.1519170623369457	3.2861346808069953	46.7883	47.940200000000004	1.401299999999999	2.553200000000004	0.39103742228131266	2.557299999999998	23.858029735038603	seed4-gleak-03_damgo_to_high_gl_vars.pkl	Control	4	-0.3
478	1000810	50.0405	1.2044188795151947	3.4054513548829917	49.341550000000005	50.545950000000005	1.3175999999999988	2.52205	0.40853010866900874	2.447800000000001	23.609709223395683	seed4-gleak-03_damgo_to_high_gl_vars.pkl	Control	4	-0.3
479	1049766	52.4883	1.1220399983890064	3.547164781613219	51.863600000000005	52.985600000000005	1.5008499999999998	2.6229000000000013	0.39318222029999744	2.5433500000000038	22.766414998489267	seed4-gleak-03_damgo_to_high_gl_vars.pkl	Control	4	-0.3
480	1100633	55.031650000000006	1.0915241934454534	3.714811685396576	54.4865	55.578	1.6724999999999994	2.7640499999999975	0.37182323523397065	2.6894499999999937	26.958946002978585	seed4-gleak-03_damgo_to_high_gl_vars.pkl	Control	4	-0.3
481	1154422	57.7211	0.9941897700485075	3.8251684914598094	57.2505	58.2447	1.3539500000000046	2.348150000000004	0.44664790745455335	2.238900000000001	26.373103778223076	seed4-gleak-03_damgo_to_high_gl_vars.pkl	Control	4	-0.3
482	1199200	59.96	2.2786271726735867	3.371654773624577	59.598650000000006	61.877300000000005	38.1182	40.3968	0.024844627908218977	40.25015	15.217131517621635	seed4-gleak-03_damgo_to_high_gl_vars.pkl	Control	4	-0.3
483	2004203	100.21015	1.3409985382983578	6.03200370429208	99.99545	101.33645	2.1385000000000076	3.4795000000000016	0.27306363748071405	3.662150000000011	54.96205457978759	seed4-gleak-03_damgo_to_high_gl_vars.pkl	DAMGO	4	-0.3
484	2077446	103.87230000000001	1.022177273705532	3.761450905198302	103.47495	104.49715	1.4221000000000004	2.4442499999999967	0.3856313749686683	2.5931499999999943	29.82195954247703	seed4-gleak-03_damgo_to_high_gl_vars.pkl	Transient	4	-0.3
485	2129309	106.46545	1.0488294783639722	3.5082997861350016	105.9192	106.96805	1.498350000000002	2.547150000000002	0.39089221147268627	2.558250000000001	22.426450784309235	seed4-gleak-03_damgo_to_high_gl_vars.pkl	Transient	4	-0.3
486	2180474	109.0237	1.0778482848495945	3.538666243844176	108.46635	109.5442	1.3952500000000043	2.4731000000000023	0.37848680973468085	2.6420999999999992	24.512452305602924	seed4-gleak-03_damgo_to_high_gl_vars.pkl	Transient	4	-0.3
487	2233316	111.6658	1.150919290771219	3.4779973272424662	110.93945000000001	112.09035	1.4823000000000093	2.633200000000002	0.4087471898630696	2.4465000000000003	23.246085902701907	seed4-gleak-03_damgo_to_high_gl_vars.pkl	Wash	4	-0.3
488	2282246	114.1123	1.0886981307806913	3.6597544785085887	113.57265000000001	114.66135	1.5954000000000121	2.684100000000001	0.3704389701796628	2.6995000000000005	25.770105586570537	seed4-gleak-03_damgo_to_high_gl_vars.pkl	Wash	4	-0.3
489	2336236	116.8118	1.042096727667912	3.500315560771245	116.25675000000001	117.29885	1.2464999999999975	2.288599999999988	0.39835876190096786	2.510300000000001	25.784042312294662	seed4-gleak-03_damgo_to_high_gl_vars.pkl	Wash	4	-0.3
490	2386442	119.3221	1.2506872976678658	3.043343451696682	118.5454	119.79605000000001	1.4397500000000036	2.6904500000000127	0.4162330905306966	2.4025000000000034	20.254078274518818	seed4-gleak-03_damgo_to_high_gl_vars.pkl	Wash	4	-0.3
491	2434492	121.72460000000001	1.0802786980307195	3.451193092279887	121.23580000000001	122.3161	1.3672499999999985	2.447499999999991	0.3916040100250622	2.553600000000003	26.45449163741379	seed4-gleak-03_damgo_to_high_gl_vars.pkl	Wash	4	-0.3
492	2485564	124.27820000000001	1.0141651817049133	3.1156608670939647	123.68335	124.6975	0.9496500000000054	1.9638000000000062	0.44876253730338755	2.228349999999992	20.609215315495486	seed4-gleak-03_damgo_to_high_gl_vars.pkl	Wash	4	-0.3
493	2530131	126.50655	1.2225971465287264	3.094738136365997	125.64715000000001	126.86975000000001	1.6159999999999997	2.8385999999999996	0.39367753872802613	2.5401500000000112	22.265628629051776	seed4-gleak-03_damgo_to_high_gl_vars.pkl	Wash	4	-0.3
494	2580934	129.04670000000002	1.164678822034411	3.56988009689762	128.48575	129.65040000000002	1.476099999999974	2.6407999999999845	0.3644580508783448	2.743799999999993	25.20715059120498	seed4-gleak-03_damgo_to_high_gl_vars.pkl	Wash	4	-0.3
495	2635810	131.7905	1.0853955837280025	3.5173332665649593	131.1265	132.2119	1.3934999999999889	2.47890000000001	0.39587498268046983	2.526049999999998	18.9888047260833	seed4-gleak-03_damgo_to_high_gl_vars.pkl	Wash	4	-0.3
496	2686331	134.31655	1.178709536137758	3.5483403786670387	133.6054	134.78415	1.5123000000000104	2.6910000000000025	0.39464856545246635	2.5338999999999885	24.73284346514957	seed4-gleak-03_damgo_to_high_gl_vars.pkl	Wash	4	-0.3
497	2737009	136.85045	1.1156417351792567	3.6234062406828365	136.29645	137.41205	1.869950000000017	2.985600000000005	0.37031550881350883	2.700400000000002	25.573043860178274	seed4-gleak-03_damgo_to_high_gl_vars.pkl	Wash	4	-0.3
498	2791017	139.55085	0.6230296889612451	11.412021255197747	139.282	139.90505000000002	-0.7176499999999919	-0.09465000000000146	1.570351758793915	0.6368000000000222	26.47314738751525	seed4-gleak-03_damgo_to_high_gl_vars.pkl	Wash	4	-0.3
499	2803753	140.18765000000002	3.124972266841377	7.417965951994049	139.18735	142.31235	1.1152000000000157	4.24015	0.2569901315789475	3.8911999999999978	55.56596622563883	seed4-gleak-03_damgo_to_high_gl_vars.pkl	Wash	4	-0.3
500	2881577	144.07885000000002	1.668717425142089	6.734151013581744	143.4275	145.09625	0.9009499999999946	2.5696499999999958	0.39542102453587763	2.5289499999999805	30.082990279713393	seed4-gleak-03_damgo_to_high_gl_vars.pkl	Transient	4	-0.3
501	2932156	146.6078	1.584781119337352	6.984245905743084	145.99715	147.58195	0.5970999999999833	2.181849999999997	0.3740555098376578	2.673400000000015	27.87092065225206	seed4-gleak-03_damgo_to_high_gl_vars.pkl	Transient	4	-0.3
502	2985624	149.2812	1.8714188275573775	7.360881730455571	148.179	150.05045	1.4594000000000165	3.3308000000000106	0.35664610007489583	2.8038999999999987	25.274564633587264	seed4-gleak-03_damgo_to_high_gl_vars.pkl	Transient	4	-0.3
503	3041702	152.0851	1.391776764882193	8.116432433059291	151.50985	152.9016	0.6193499999999972	2.0111499999999864	0.3793554750478961	2.636049999999983	28.920111102233015	seed4-gleak-03_damgo_to_high_gl_vars.pkl	$G_{Leak}$	4	-0.3
504	3094423	154.72115	1.9781494687906933	7.390532827643131	153.52095	155.4991	0.32134999999999536	2.2994999999999948	0.4999375078115179	2.0002500000000225	21.348672382867587	seed4-gleak-03_damgo_to_high_gl_vars.pkl	$G_{Leak}$	4	-0.3
505	3134428	156.72140000000002	1.5638591741586338	7.554741938071471	155.8205	157.38435	0.6467000000000098	2.210550000000012	0.42892682508364033	2.331400000000002	19.693261859844107	seed4-gleak-03_damgo_to_high_gl_vars.pkl	$G_{Leak}$	4	-0.3
506	3181056	159.05280000000002	1.6880546320589727	6.953754787262618	158.031	159.7191	0.8737500000000011	2.561800000000005	0.45286778525009846	2.208149999999989	29.201425819220503	seed4-gleak-03_damgo_to_high_gl_vars.pkl	$G_{Leak}$	4	-0.3
507	3225219	161.26095	1.4877720230424778	7.564808410319014	160.59285	162.0806	1.0113999999999805	2.499149999999986	0.4038527552854246	2.47614999999999	29.293043932998973	seed4-gleak-03_damgo_to_high_gl_vars.pkl	$G_{Leak}$	4	-0.3
508	3274742	163.7371	1.3711525611802238	7.622322869394125	163.092	164.46315	0.6963000000000079	2.067450000000008	0.5012531328320791	1.9950000000000045	26.355270302659918	seed4-gleak-03_damgo_to_high_gl_vars.pkl	$G_{Leak}$	4	-0.3
509	3314642	165.7321	1.243658814984537	7.722522347045864	165.15945000000002	166.4031	1.0823000000000036	2.3259999999999934	0.422716800879248	2.3656500000000165	27.564241190865737	seed4-gleak-03_damgo_to_high_gl_vars.pkl	$G_{Leak}$	4	-0.3
510	3361955	168.09775000000002	1.6013008690131596	6.594207890873971	167.48545000000001	169.08675	0.6086999999999989	2.210000000000008	0.39910600255428047	2.505599999999987	30.590014661835802	seed4-gleak-03_damgo_to_high_gl_vars.pkl	$G_{Leak}$	4	-0.3
511	3412067	170.60335	1.8447604125729762	6.838217585292206	169.69545000000002	171.5402	1.2959500000000048	3.140749999999997	0.357047219494779	2.8007499999999936	28.807520716599058	seed4-gleak-03_damgo_to_high_gl_vars.pkl	$G_{Leak}$	4	-0.3
512	3468082	173.4041	1.615047372865351	6.520848255471936	172.83615	174.4512	0.48910000000000764	2.104150000000004	0.3839287428253286	2.604650000000021	31.511856642670676	seed4-gleak-03_damgo_to_high_gl_vars.pkl	$G_{Leak}$	4	-0.3
513	3520175	176.00875000000002	2.3428873088283	6.5660058465465525	174.9403	177.28320000000002	0.9836999999999989	3.3266000000000133	0.3626999383410131	2.75709999999998	24.30243264558181	seed4-gleak-03_damgo_to_high_gl_vars.pkl	$G_{Leak}$	4	-0.3
514	3575317	178.76585	1.6742740285142792	7.059454469178654	178.26690000000002	179.9412	0.9913499999999829	2.6655999999999835	0.027785109959572667	35.9905	30.96008106693003	seed4-gleak-03_damgo_to_high_gl_vars.pkl	$G_{Leak}$	4	-0.3
515	4295127	214.75635	39.132298351859305	3.92430584104034	180.93255000000002	220.06485					15.983797020074185	seed4-gleak-03_damgo_to_high_gl_vars.pkl	Transient	4	-0.3
516	192284	9.6142	1.1494222843116717	3.3997871249579177	9.00425	10.15365	1.5155999999999992	2.665049999999999	0.38890833430560406	2.571300000000001	25.517092875714745	seed4-gleak-05_damgo_to_high_gl_vars.pkl	Transient	4	-0.5
517	243710	12.185500000000001	1.0302269974545648	3.405474090948605	11.6693	12.69955	1.2774	2.3076500000000006	0.425323777725794	2.3511499999999987	24.91724040652263	seed4-gleak-05_damgo_to_high_gl_vars.pkl	Transient	4	-0.5
518	290733	14.53665	1.0617275207577768	3.4999386741997114	13.97695	15.03865	1.43975	2.5015	0.4011633737839731	2.4927500000000027	22.92048808243807	seed4-gleak-05_damgo_to_high_gl_vars.pkl	Transient	4	-0.5
519	340588	17.029400000000003	1.0216234044577375	3.480118891122462	16.478450000000002	17.50005	1.43675	2.458400000000001	0.37970117517513724	2.6336499999999994	24.292782474668538	seed4-gleak-05_damgo_to_high_gl_vars.pkl	Transient	4	-0.5
520	393261	19.663050000000002	1.1572027385400114	3.464941280787322	18.93685	20.09405	1.4338500000000032	2.591100000000001	0.4084133142740455	2.4484999999999992	22.58009447173427	seed4-gleak-05_damgo_to_high_gl_vars.pkl	Transient	4	-0.5
521	442231	22.11155	1.1899682087893861	3.4241083146010034	21.527900000000002	22.7179	1.322099999999999	2.5120499999999986	0.3866079022655222	2.5866000000000007	24.70723486968609	seed4-gleak-05_damgo_to_high_gl_vars.pkl	Transient	4	-0.5
522	493963	24.698150000000002	1.0596684007961128	3.4386123194179987	24.040000000000003	25.09965	1.5505999999999993	2.6102500000000006	0.3926341827319485	2.546900000000001	24.436401800321796	seed4-gleak-05_damgo_to_high_gl_vars.pkl	Transient	4	-0.5
523	544901	27.245050000000003	1.0599273879610178	3.398414205617442	26.65025	27.710150000000002	1.3865999999999978	2.4465499999999984	0.4067438124097539	2.458549999999999	24.547195956058328	seed4-gleak-05_damgo_to_high_gl_vars.pkl	Transient	4	-0.5
524	594072	29.7036	1.077280101233616	3.5495420868862517	29.0968	30.17405	1.4528500000000015	2.5301500000000026	0.40581945092628346	2.4641499999999965	26.825013067691916	seed4-gleak-05_damgo_to_high_gl_vars.pkl	Transient	4	-0.5
525	643355	32.16775	1.0852855052698172	3.6351566462749076	31.626900000000003	32.7122	1.2565999999999988	2.3418499999999973	0.3780432481475877	2.6452000000000027	22.72595340529766	seed4-gleak-05_damgo_to_high_gl_vars.pkl	Control	4	-0.5
526	696259	34.81295	1.2980457058005326	3.46489713929358	33.96875	35.2668	1.4050000000000011	2.703000000000003	0.384681964186109	2.5995500000000007	24.02733624752382	seed4-gleak-05_damgo_to_high_gl_vars.pkl	Control	4	-0.5
527	748250	37.4125	1.1970851696267666	3.3986175013337956	36.671800000000005	37.868900000000004	1.4509499999999989	2.648049999999998	0.39675454779900354	2.520450000000004	22.1871796377401	seed4-gleak-05_damgo_to_high_gl_vars.pkl	Control	4	-0.5
528	798659	39.932950000000005	1.2049475023877865	3.2785593132531474	39.31985	40.5248	1.4830499999999986	2.6880000000000024	0.36839196905507543	2.714499999999994	24.08900159434019	seed4-gleak-05_damgo_to_high_gl_vars.pkl	Control	4	-0.5
529	852949	42.64745	1.1441802046910279	3.3408495333394796	42.007850000000005	43.152	1.30865	2.452849999999998	0.38622714018114	2.5891500000000036	23.640626664148893	seed4-gleak-05_damgo_to_high_gl_vars.pkl	Control	4	-0.5
530	904732	45.2366	1.1882071610567684	3.3893151567135504	44.46065	45.64885	1.1394499999999965	2.3276499999999984	0.4451170657883022	2.246600000000001	21.31459078214433	seed4-gleak-05_damgo_to_high_gl_vars.pkl	Control	4	-0.5
531	949664	47.483200000000004	1.1519170623369457	3.2861346808069953	46.7883	47.940200000000004	1.401299999999999	2.553200000000004	0.39103742228131266	2.557299999999998	23.858029735038603	seed4-gleak-05_damgo_to_high_gl_vars.pkl	Control	4	-0.5
532	1000810	50.0405	1.2044188795151947	3.4054513548829917	49.341550000000005	50.545950000000005	1.3175999999999988	2.52205	0.40853010866900874	2.447800000000001	23.609709223395683	seed4-gleak-05_damgo_to_high_gl_vars.pkl	Control	4	-0.5
533	1049766	52.4883	1.1220399983890064	3.547164781613219	51.863600000000005	52.985600000000005	1.5008499999999998	2.6229000000000013	0.39318222029999744	2.5433500000000038	22.766414998489267	seed4-gleak-05_damgo_to_high_gl_vars.pkl	Control	4	-0.5
534	1100633	55.031650000000006	1.0915241934454534	3.714811685396576	54.4865	55.578	1.6724999999999994	2.7640499999999975	0.37182323523397065	2.6894499999999937	26.958946002978585	seed4-gleak-05_damgo_to_high_gl_vars.pkl	Control	4	-0.5
535	1154422	57.7211	0.9941897700485075	3.8251684914598094	57.2505	58.2447	1.3539500000000046	2.348150000000004	0.44664790745455335	2.238900000000001	26.373103778223076	seed4-gleak-05_damgo_to_high_gl_vars.pkl	Control	4	-0.5
536	1199200	59.96	2.2786271726735867	3.371654773624577	59.598650000000006	61.877300000000005	38.1182	40.3968	0.024844627908218977	40.25015	15.217131517621635	seed4-gleak-05_damgo_to_high_gl_vars.pkl	Control	4	-0.5
537	2004203	100.21015	1.3409985382983578	6.03200370429208	99.99545	101.33645	2.1385000000000076	3.4795000000000016	0.27306363748071405	3.662150000000011	54.96205457978759	seed4-gleak-05_damgo_to_high_gl_vars.pkl	DAMGO	4	-0.5
538	2077446	103.87230000000001	1.022177273705532	3.761450905198302	103.47495	104.49715	1.4221000000000004	2.4442499999999967	0.3856313749686683	2.5931499999999943	29.82195954247703	seed4-gleak-05_damgo_to_high_gl_vars.pkl	Transient	4	-0.5
539	2129309	106.46545	1.0488294783639722	3.5082997861350016	105.9192	106.96805	1.498350000000002	2.547150000000002	0.39089221147268627	2.558250000000001	22.426450784309235	seed4-gleak-05_damgo_to_high_gl_vars.pkl	Transient	4	-0.5
540	2180474	109.0237	1.0778482848495945	3.538666243844176	108.46635	109.5442	1.3952500000000043	2.4731000000000023	0.37848680973468085	2.6420999999999992	24.512452305602924	seed4-gleak-05_damgo_to_high_gl_vars.pkl	Transient	4	-0.5
541	2233316	111.6658	1.150919290771219	3.4779973272424662	110.93945000000001	112.09035	1.4823000000000093	2.633200000000002	0.4087471898630696	2.4465000000000003	23.246085902701907	seed4-gleak-05_damgo_to_high_gl_vars.pkl	Wash	4	-0.5
542	2282246	114.1123	1.0886981307806913	3.6597544785085887	113.57265000000001	114.66135	1.5954000000000121	2.684100000000001	0.3704389701796628	2.6995000000000005	25.770105586570537	seed4-gleak-05_damgo_to_high_gl_vars.pkl	Wash	4	-0.5
543	2336236	116.8118	1.042096727667912	3.500315560771245	116.25675000000001	117.29885	1.2464999999999975	2.288599999999988	0.39835876190096786	2.510300000000001	25.784042312294662	seed4-gleak-05_damgo_to_high_gl_vars.pkl	Wash	4	-0.5
544	2386442	119.3221	1.2506872976678658	3.043343451696682	118.5454	119.79605000000001	1.4397500000000036	2.6904500000000127	0.4162330905306966	2.4025000000000034	20.254078274518818	seed4-gleak-05_damgo_to_high_gl_vars.pkl	Wash	4	-0.5
545	2434492	121.72460000000001	1.0802786980307195	3.451193092279887	121.23580000000001	122.3161	1.3672499999999985	2.447499999999991	0.3916040100250622	2.553600000000003	26.45449163741379	seed4-gleak-05_damgo_to_high_gl_vars.pkl	Wash	4	-0.5
546	2485564	124.27820000000001	1.0141651817049133	3.1156608670939647	123.68335	124.6975	0.9496500000000054	1.9638000000000062	0.44876253730338755	2.228349999999992	20.609215315495486	seed4-gleak-05_damgo_to_high_gl_vars.pkl	Wash	4	-0.5
547	2530131	126.50655	1.2225971465287264	3.094738136365997	125.64715000000001	126.86975000000001	1.6159999999999997	2.8385999999999996	0.39367753872802613	2.5401500000000112	22.265628629051776	seed4-gleak-05_damgo_to_high_gl_vars.pkl	Wash	4	-0.5
548	2580934	129.04670000000002	1.164678822034411	3.56988009689762	128.48575	129.65040000000002	1.476099999999974	2.6407999999999845	0.3644580508783448	2.743799999999993	25.20715059120498	seed4-gleak-05_damgo_to_high_gl_vars.pkl	Wash	4	-0.5
549	2635810	131.7905	1.0853955837280025	3.5173332665649593	131.1265	132.2119	1.3934999999999889	2.47890000000001	0.39587498268046983	2.526049999999998	18.9888047260833	seed4-gleak-05_damgo_to_high_gl_vars.pkl	Wash	4	-0.5
550	2686331	134.31655	1.178709536137758	3.5483403786670387	133.6054	134.78415	1.5123000000000104	2.6910000000000025	0.39464856545246635	2.5338999999999885	24.73284346514957	seed4-gleak-05_damgo_to_high_gl_vars.pkl	Wash	4	-0.5
551	2737009	136.85045	1.1156417351792567	3.6234062406828365	136.29645	137.41205	1.8809500000000128	2.996600000000001	0.37031550881350883	2.700400000000002	25.573043860178274	seed4-gleak-05_damgo_to_high_gl_vars.pkl	Wash	4	-0.5
552	2791017	139.55085	0.6021794365610927	12.078143449830268	139.29305	139.89525	-0.6530500000000075	-0.05084999999999695	1.6460905349793808	0.6075000000000159	26.47314738751525	seed4-gleak-05_damgo_to_high_gl_vars.pkl	Wash	4	-0.5
553	2803167	140.15835	40.8326038123983	9.38125784134995	139.24215	180.0748	6.5639500000000055	47.39654999999999	0.020895453776121925	47.85730000000001	66.61854702588522	seed4-gleak-05_damgo_to_high_gl_vars.pkl	Wash	4	-0.5
554	3760313	188.01565000000002	2.3641263309134404	11.09558882621606	186.6387	189.00285	11.266600000000011	13.630700000000019	0.07436409404083333	13.447349999999998	20.96884997819258	seed4-gleak-05_damgo_to_high_gl_vars.pkl	Transient	4	-0.5
555	4029260	201.46300000000002	1.7592028918889353	11.22222284708482	200.26945	202.02865	2.108450000000005	3.8676499999999976	0.2836356416547316	3.525649999999984	20.67389617561351	seed4-gleak-05_damgo_to_high_gl_vars.pkl	Transient	4	-0.5
556	4099773	204.98865	1.7288661481459393	11.589693696611258	204.13705000000002	205.86595	-24.602000000000004	-22.87315000000001	0.0871262284798216	11.477599999999995	20.615164272532258	seed4-gleak-05_damgo_to_high_gl_vars.pkl	DAMGO + $G_{Leak}$	4	-0.5
557	4329325	216.46625	38.7686583235794	6.544206282918102	181.2639	220.03255000000001					22.052726507779113	seed4-gleak-05_damgo_to_high_gl_vars.pkl	DAMGO + $G_{Leak}$	4	-0.5
558	192284	9.6142	1.1494222843116717	3.3997871249579177	9.00425	10.15365	1.5155999999999992	2.665049999999999	0.38890833430560406	2.571300000000001	25.517092875714745	seed4-gleak-01_damgo_to_high_gl_vars.pkl	Transient	4	-0.1
559	243710	12.185500000000001	1.0302269974545648	3.405474090948605	11.6693	12.69955	1.2774	2.3076500000000006	0.425323777725794	2.3511499999999987	24.91724040652263	seed4-gleak-01_damgo_to_high_gl_vars.pkl	Transient	4	-0.1
560	290733	14.53665	1.0617275207577768	3.4999386741997114	13.97695	15.03865	1.43975	2.5015	0.4011633737839731	2.4927500000000027	22.92048808243807	seed4-gleak-01_damgo_to_high_gl_vars.pkl	Transient	4	-0.1
561	340588	17.029400000000003	1.0216234044577375	3.480118891122462	16.478450000000002	17.50005	1.43675	2.458400000000001	0.37970117517513724	2.6336499999999994	24.292782474668538	seed4-gleak-01_damgo_to_high_gl_vars.pkl	Transient	4	-0.1
562	393261	19.663050000000002	1.1572027385400114	3.464941280787322	18.93685	20.09405	1.4338500000000032	2.591100000000001	0.4084133142740455	2.4484999999999992	22.58009447173427	seed4-gleak-01_damgo_to_high_gl_vars.pkl	Transient	4	-0.1
563	442231	22.11155	1.1899682087893861	3.4241083146010034	21.527900000000002	22.7179	1.322099999999999	2.5120499999999986	0.3866079022655222	2.5866000000000007	24.70723486968609	seed4-gleak-01_damgo_to_high_gl_vars.pkl	Transient	4	-0.1
564	493963	24.698150000000002	1.0596684007961128	3.4386123194179987	24.040000000000003	25.09965	1.5505999999999993	2.6102500000000006	0.3926341827319485	2.546900000000001	24.436401800321796	seed4-gleak-01_damgo_to_high_gl_vars.pkl	Transient	4	-0.1
565	544901	27.245050000000003	1.0599273879610178	3.398414205617442	26.65025	27.710150000000002	1.3865999999999978	2.4465499999999984	0.4067438124097539	2.458549999999999	24.547195956058328	seed4-gleak-01_damgo_to_high_gl_vars.pkl	Transient	4	-0.1
566	594072	29.7036	1.077280101233616	3.5495420868862517	29.0968	30.17405	1.4528500000000015	2.5301500000000026	0.40581945092628346	2.4641499999999965	26.825013067691916	seed4-gleak-01_damgo_to_high_gl_vars.pkl	Transient	4	-0.1
567	643355	32.16775	1.0852855052698172	3.6351566462749076	31.626900000000003	32.7122	1.2565999999999988	2.3418499999999973	0.3780432481475877	2.6452000000000027	22.72595340529766	seed4-gleak-01_damgo_to_high_gl_vars.pkl	Control	4	-0.1
568	696259	34.81295	1.2980457058005326	3.46489713929358	33.96875	35.2668	1.4050000000000011	2.703000000000003	0.384681964186109	2.5995500000000007	24.02733624752382	seed4-gleak-01_damgo_to_high_gl_vars.pkl	Control	4	-0.1
569	748250	37.4125	1.1970851696267666	3.3986175013337956	36.671800000000005	37.868900000000004	1.4509499999999989	2.648049999999998	0.39675454779900354	2.520450000000004	22.1871796377401	seed4-gleak-01_damgo_to_high_gl_vars.pkl	Control	4	-0.1
570	798659	39.932950000000005	1.2049475023877865	3.2785593132531474	39.31985	40.5248	1.4830499999999986	2.6880000000000024	0.36839196905507543	2.714499999999994	24.08900159434019	seed4-gleak-01_damgo_to_high_gl_vars.pkl	Control	4	-0.1
571	852949	42.64745	1.1441802046910279	3.3408495333394796	42.007850000000005	43.152	1.30865	2.452849999999998	0.38622714018114	2.5891500000000036	23.640626664148893	seed4-gleak-01_damgo_to_high_gl_vars.pkl	Control	4	-0.1
572	904732	45.2366	1.1882071610567684	3.3893151567135504	44.46065	45.64885	1.1394499999999965	2.3276499999999984	0.4451170657883022	2.246600000000001	21.31459078214433	seed4-gleak-01_damgo_to_high_gl_vars.pkl	Control	4	-0.1
573	949664	47.483200000000004	1.1519170623369457	3.2861346808069953	46.7883	47.940200000000004	1.401299999999999	2.553200000000004	0.39103742228131266	2.557299999999998	23.858029735038603	seed4-gleak-01_damgo_to_high_gl_vars.pkl	Control	4	-0.1
574	1000810	50.0405	1.2044188795151947	3.4054513548829917	49.341550000000005	50.545950000000005	1.3175999999999988	2.52205	0.40853010866900874	2.447800000000001	23.609709223395683	seed4-gleak-01_damgo_to_high_gl_vars.pkl	Control	4	-0.1
575	1049766	52.4883	1.1220399983890064	3.547164781613219	51.863600000000005	52.985600000000005	1.5008499999999998	2.6229000000000013	0.39318222029999744	2.5433500000000038	22.766414998489267	seed4-gleak-01_damgo_to_high_gl_vars.pkl	Control	4	-0.1
576	1100633	55.031650000000006	1.0915241934454534	3.714811685396576	54.4865	55.578	1.6724999999999994	2.7640499999999975	0.37182323523397065	2.6894499999999937	26.958946002978585	seed4-gleak-01_damgo_to_high_gl_vars.pkl	Control	4	-0.1
577	1154422	57.7211	0.9941897700485075	3.8251684914598094	57.2505	58.2447	1.3539500000000046	2.348150000000004	0.44664790745455335	2.238900000000001	26.373103778223076	seed4-gleak-01_damgo_to_high_gl_vars.pkl	Control	4	-0.1
578	1199200	59.96	2.2786271726735867	3.371654773624577	59.598650000000006	61.877300000000005	38.1182	40.3968	0.024844627908218977	40.25015	15.217131517621635	seed4-gleak-01_damgo_to_high_gl_vars.pkl	Control	4	-0.1
579	2004203	100.21015	1.3409985382983578	6.03200370429208	99.99545	101.33645	2.1385000000000076	3.4795000000000016	0.27306363748071405	3.662150000000011	54.96205457978759	seed4-gleak-01_damgo_to_high_gl_vars.pkl	DAMGO	4	-0.1
580	2077446	103.87230000000001	1.022177273705532	3.761450905198302	103.47495	104.49715	1.4221000000000004	2.4442499999999967	0.3856313749686683	2.5931499999999943	29.82195954247703	seed4-gleak-01_damgo_to_high_gl_vars.pkl	Transient	4	-0.1
581	2129309	106.46545	1.0488294783639722	3.5082997861350016	105.9192	106.96805	1.498350000000002	2.547150000000002	0.39089221147268627	2.558250000000001	22.426450784309235	seed4-gleak-01_damgo_to_high_gl_vars.pkl	Transient	4	-0.1
582	2180474	109.0237	1.0778482848495945	3.538666243844176	108.46635	109.5442	1.3952500000000043	2.4731000000000023	0.37848680973468085	2.6420999999999992	24.512452305602924	seed4-gleak-01_damgo_to_high_gl_vars.pkl	Transient	4	-0.1
583	2233316	111.6658	1.150919290771219	3.4779973272424662	110.93945000000001	112.09035	1.4823000000000093	2.633200000000002	0.4087471898630696	2.4465000000000003	23.246085902701907	seed4-gleak-01_damgo_to_high_gl_vars.pkl	Wash	4	-0.1
584	2282246	114.1123	1.0886981307806913	3.6597544785085887	113.57265000000001	114.66135	1.5954000000000121	2.684100000000001	0.3704389701796628	2.6995000000000005	25.770105586570537	seed4-gleak-01_damgo_to_high_gl_vars.pkl	Wash	4	-0.1
585	2336236	116.8118	1.042096727667912	3.500315560771245	116.25675000000001	117.29885	1.2464999999999975	2.288599999999988	0.39835876190096786	2.510300000000001	25.784042312294662	seed4-gleak-01_damgo_to_high_gl_vars.pkl	Wash	4	-0.1
586	2386442	119.3221	1.2506872976678658	3.043343451696682	118.5454	119.79605000000001	1.4397500000000036	2.6904500000000127	0.4162330905306966	2.4025000000000034	20.254078274518818	seed4-gleak-01_damgo_to_high_gl_vars.pkl	Wash	4	-0.1
587	2434492	121.72460000000001	1.0802786980307195	3.451193092279887	121.23580000000001	122.3161	1.3672499999999985	2.447499999999991	0.3916040100250622	2.553600000000003	26.45449163741379	seed4-gleak-01_damgo_to_high_gl_vars.pkl	Wash	4	-0.1
588	2485564	124.27820000000001	1.0141651817049133	3.1156608670939647	123.68335	124.6975	0.9496500000000054	1.9638000000000062	0.44876253730338755	2.228349999999992	20.609215315495486	seed4-gleak-01_damgo_to_high_gl_vars.pkl	Wash	4	-0.1
589	2530131	126.50655	1.2225971465287264	3.094738136365997	125.64715000000001	126.86975000000001	1.6159999999999997	2.8385999999999996	0.39367753872802613	2.5401500000000112	22.265628629051776	seed4-gleak-01_damgo_to_high_gl_vars.pkl	Wash	4	-0.1
590	2580934	129.04670000000002	1.164678822034411	3.56988009689762	128.48575	129.65040000000002	1.476099999999974	2.6407999999999845	0.3644580508783448	2.743799999999993	25.20715059120498	seed4-gleak-01_damgo_to_high_gl_vars.pkl	Wash	4	-0.1
591	2635810	131.7905	1.0853955837280025	3.5173332665649593	131.1265	132.2119	1.3934999999999889	2.47890000000001	0.39587498268046983	2.526049999999998	18.9888047260833	seed4-gleak-01_damgo_to_high_gl_vars.pkl	Wash	4	-0.1
592	2686331	134.31655	1.178709536137758	3.5483403786670387	133.6054	134.78415	1.5123000000000104	2.6910000000000025	0.39464856545246635	2.5338999999999885	24.73284346514957	seed4-gleak-01_damgo_to_high_gl_vars.pkl	Wash	4	-0.1
593	2737009	136.85045	1.1156417351792567	3.6234062406828365	136.29645	137.41205	1.8286000000000229	2.944250000000011	0.37031550881350883	2.700400000000002	25.573043860178274	seed4-gleak-01_damgo_to_high_gl_vars.pkl	Wash	4	-0.1
594	2791017	139.55085	0.699439311280055	9.326779560015655	139.2407	139.9401	-0.8728499999999997	-0.1734000000000151	1.2629451881787959	0.7918000000000233	26.47314738751525	seed4-gleak-01_damgo_to_high_gl_vars.pkl	Wash	4	-0.1
595	2806853	140.34265000000002	2.1624697307411815	4.592387734303369	139.06730000000002	141.22975	1.560450000000003	3.7229499999999973	0.34383757113139934	2.9083499999999844	36.42593872507007	seed4-gleak-01_damgo_to_high_gl_vars.pkl	Wash	4	-0.1
596	2865020	143.251	1.0489072186189936	4.500949772411904	142.79025000000001	143.83915000000002	1.472549999999984	2.521500000000003	0.38948393378773194	2.5674999999999955	30.312634131152922	seed4-gleak-01_damgo_to_high_gl_vars.pkl	Transient	4	-0.1
597	2916370	145.8185	1.1282895738355816	4.404594152674704	145.3117	146.44	1.2447500000000105	2.3730500000000063	0.3844749034006788	2.6009500000000116	28.326286670520734	seed4-gleak-01_damgo_to_high_gl_vars.pkl	Transient	4	-0.1
598	2968389	148.41945	1.2604475397111616	3.9366039094251306	147.68475	148.9452	1.3494500000000187	2.6099000000000103	0.4105427374989736	2.4358000000000004	25.603762982043378	seed4-gleak-01_damgo_to_high_gl_vars.pkl	Transient	4	-0.1
599	3017105	150.85525	1.1559163393188268	4.350773739585797	150.2947	151.4506	1.4001499999999965	2.556049999999999	0.39323633503735644	2.5430000000000064	30.03859226993218	seed4-gleak-01_damgo_to_high_gl_vars.pkl	$G_{Leak}$	4	-0.1
600	3067965	153.39825000000002	1.0995116667512572	4.355365212221486	152.85075	153.95025	1.4677000000000078	2.5672500000000014	0.3963614023266445	2.5229499999999803	26.80874261935893	seed4-gleak-01_damgo_to_high_gl_vars.pkl	$G_{Leak}$	4	-0.1
601	3118424	155.9212	1.1406351137461141	4.4572137325019625	155.418	156.55865	1.5310999999999808	2.6717499999999745	0.37835792659856216	2.6430000000000007	27.894632078736766	seed4-gleak-01_damgo_to_high_gl_vars.pkl	$G_{Leak}$	4	-0.1
602	3171284	158.5642	1.0987055146256695	4.4590783085733285	158.08975	159.18845000000002	1.3821499999999958	2.4808500000000038	0.36320052300875366	2.753299999999996	29.92575647566596	seed4-gleak-01_damgo_to_high_gl_vars.pkl	$G_{Leak}$	4	-0.1
603	3226350	161.3175	1.19875220880094	4.385826985651601	160.5706	161.76935	1.4146000000000072	2.613400000000013	0.42212794698072764	2.3689500000000123	28.000190826963763	seed4-gleak-01_damgo_to_high_gl_vars.pkl	$G_{Leak}$	4	-0.1
604	3273729	163.68645	1.0705661459358409	4.358554063183384	163.184	164.25455	1.5473500000000229	2.6179500000000075	0.3759327832183588	2.6600500000000125	28.218931364355974	seed4-gleak-01_damgo_to_high_gl_vars.pkl	$G_{Leak}$	4	-0.1
605	3326930	166.34650000000002	1.1536295200534863	4.341799742735493	165.80190000000002	166.95555000000002	1.3927000000000191	2.5463000000000022	0.3792188092529389	2.6370000000000005	29.172097029933777	seed4-gleak-01_damgo_to_high_gl_vars.pkl	$G_{Leak}$	4	-0.1
606	3379670	168.98350000000002	1.2206607991708442	4.307206257579061	168.34820000000002	169.5689	1.3252000000000237	2.5458500000000015	0.38862117208145713	2.5731999999999857	27.61653765914715	seed4-gleak-01_damgo_to_high_gl_vars.pkl	$G_{Leak}$	4	-0.1
607	3431134	171.5567	1.228907057510037	4.17875073100943	170.8941	172.12300000000002	1.393950000000018	2.6228499999999997	0.3875443253822141	2.58035000000001	27.684486378752233	seed4-gleak-01_damgo_to_high_gl_vars.pkl	$G_{Leak}$	4	-0.1
608	3482741	174.13705000000002	1.1554584125575378	4.276608341540918	173.51695	174.6724	1.4060500000000218	2.5614999999999952	0.394524006785815	2.5346999999999866	27.646602906990836	seed4-gleak-01_damgo_to_high_gl_vars.pkl	$G_{Leak}$	4	-0.1
609	3533435	176.67175	1.1637878873646492	4.24343143510524	176.07845	177.2422	1.4835000000000207	2.6473000000000013	0.3750797044371929	2.6661	27.63244671273745	seed4-gleak-01_damgo_to_high_gl_vars.pkl	$G_{Leak}$	4	-0.1
610	3586757	179.33785	1.1421647409999511	4.147187489133479	178.72575	179.86790000000002					28.135493791404283	seed4-gleak-01_damgo_to_high_gl_vars.pkl	$G_{Leak}$	4	-0.1
611	160553	8.02765	1.7999417350563833	2.8048872514254093	6.6382	8.43815	1.6328999999999994	3.4327999999999994	0.2797554936985075	3.57455	19.34537070860533	seed5-gleak-01_damgo_to_high_gl_vars.pkl	Transient	5	-0.1
612	232044	11.6022	2.0040517361265855	3.4694212985702784	10.07105	12.0751	1.4976500000000001	3.5017000000000014	0.3722661703117728	2.686250000000001	27.63876476015467	seed5-gleak-01_damgo_to_high_gl_vars.pkl	Transient	5	-0.1
613	285769	14.288450000000001	1.1192321634995286	3.601825214288766	13.572750000000001	14.69195	1.362700000000002	2.481950000000001	0.38781485718717884	2.57855	26.087388836265482	seed5-gleak-01_damgo_to_high_gl_vars.pkl	Transient	5	-0.1
614	337340	16.867	1.2254549744785996	3.300599926065118	16.054650000000002	17.2801	1.2097000000000016	2.43515	0.4046043980498067	2.4715500000000006	24.218110543545095	seed5-gleak-01_damgo_to_high_gl_vars.pkl	Transient	5	-0.1
615	386771	19.33855	1.2588450913436828	3.3669454065202977	18.48985	19.7487	1.6665500000000009	2.9254	0.346140533056421	2.8889999999999993	20.56561883598698	seed5-gleak-01_damgo_to_high_gl_vars.pkl	Transient	5	-0.1
616	444551	22.22755	1.2785738071130763	3.7307867843496965	21.415200000000002	22.6938	1.3114500000000007	2.59	0.38928682653379015	2.5687999999999995	30.411201575336477	seed5-gleak-01_damgo_to_high_gl_vars.pkl	Transient	5	-0.1
617	495927	24.79635	1.1814496515828738	3.2337326560283977	24.005200000000002	25.18665	2.888650000000002	4.0701	0.2595110811231639	3.853400000000001	24.280545066478886	seed5-gleak-01_damgo_to_high_gl_vars.pkl	Transient	5	-0.1
618	572995	28.64975	1.0611586012334913	3.791380280178174	28.07535	29.1365	1.4548000000000023	2.51595	0.3811411365628693	2.6236999999999995	30.100260334199124	seed5-gleak-01_damgo_to_high_gl_vars.pkl	Transient	5	-0.1
619	625469	31.27345	1.0941533150657372	3.592202450382654	30.591250000000002	31.6854	1.3501499999999993	2.4442999999999984	0.37723037458976144	2.6509000000000036	27.08208226322599	seed5-gleak-01_damgo_to_high_gl_vars.pkl	Control	5	-0.1
620	678487	33.924350000000004	1.2383369194540952	2.9113127808325245	33.03555	34.273900000000005	1.2321499999999972	2.4704499999999996	0.3990502603802951	2.5059499999999986	19.254764231461877	seed5-gleak-01_damgo_to_high_gl_vars.pkl	Control	5	-0.1
621	728606	36.4303	1.4150678864599904	3.211110954202674	35.506	36.92105	1.3744000000000014	2.789450000000002	0.3829950210647266	2.610999999999997	24.35013948448738	seed5-gleak-01_damgo_to_high_gl_vars.pkl	Control	5	-0.1
622	780826	39.0413	1.180131620870845	3.1426323408470864	38.295500000000004	39.47565	1.3915500000000023	2.5717	0.3919109578303809	2.5516000000000005	23.487944350715097	seed5-gleak-01_damgo_to_high_gl_vars.pkl	Control	5	-0.1
623	831858	41.5929	1.1360556403798459	3.410816228297918	40.867200000000004	42.00325	1.3119000000000014	2.4480000000000004	0.38777726074143	2.578800000000001	27.146459398136415	seed5-gleak-01_damgo_to_high_gl_vars.pkl	Control	5	-0.1
624	883434	44.1717	1.2721034760596581	3.2176482365752577	43.315200000000004	44.5873	2.766300000000001	4.038400000000003	0.2509599217005042	3.9847000000000037	24.767828054354876	seed5-gleak-01_damgo_to_high_gl_vars.pkl	Control	5	-0.1
625	963128	48.156400000000005	1.1627376311886124	2.8377588381053016	47.353550000000006	48.5163	1.3930000000000007	2.5556999999999945	0.4308580538141716	2.3209499999999963	20.67302116684998	seed5-gleak-01_damgo_to_high_gl_vars.pkl	Control	5	-0.1
626	1009547	50.47735	1.0304773867701238	3.7848429546509266	49.9093	50.939750000000004	1.366500000000002	2.3970000000000056	0.3708648568461647	2.696400000000004	29.731309869717897	seed5-gleak-01_damgo_to_high_gl_vars.pkl	Control	5	-0.1
627	1063475	53.173750000000005	1.286226614533167	3.081906591506712	52.3063	53.5925	1.1632000000000033	2.449449999999999	0.2982804134166529	3.3525500000000013	20.08375586080602	seed5-gleak-01_damgo_to_high_gl_vars.pkl	Control	5	-0.1
628	1130526	56.526300000000006	2.2538145838811645	2.767808776573922	54.755750000000006	57.009550000000004	1.3553500000000014	3.6092000000000013	0.40155804521543625	2.4902999999999977	12.292649905661321	seed5-gleak-01_damgo_to_high_gl_vars.pkl	Control	5	-0.1
629	1180332	59.016600000000004	1.1650405164221418	4.063311950221415	58.36495	59.53	39.97125000000001	41.136300000000006	0.024276263882988407	41.1925	33.108923246814065	seed5-gleak-01_damgo_to_high_gl_vars.pkl	Control	5	-0.1
630	2004182	100.2091	1.790216918001324	6.116731297360062	99.50120000000001	101.29145000000001	1.9411499999999933	3.731349999999992	0.2909979775640565	3.4364499999999936	55.27931514531987	seed5-gleak-01_damgo_to_high_gl_vars.pkl	DAMGO	5	-0.1
631	2072911	103.64555	0.9930557601437555	3.8829550253381413	103.23255	104.22565	1.4232500000000101	2.4163000000000068	0.35471055618615094	2.8192000000000093	32.25689032736659	seed5-gleak-01_damgo_to_high_gl_vars.pkl	Transient	5	-0.1
632	2129295	106.46475000000001	1.1909485750585096	3.455007649666978	105.64885000000001	106.83980000000001	1.310299999999998	2.501199999999997	0.40312014996069623	2.480649999999997	23.106315079197483	seed5-gleak-01_damgo_to_high_gl_vars.pkl	Transient	5	-0.1
633	2178908	108.9454	1.2002374484440546	3.1247074174713028	108.15005000000001	109.3503	1.3188999999999993	2.5190999999999946	0.4086887222347103	2.4468499999999977	22.68009250258418	seed5-gleak-01_damgo_to_high_gl_vars.pkl	Transient	5	-0.1
634	2227845	111.39225	1.1695101928669493	3.4193664509126336	110.66915	111.83865	1.1403000000000105	2.30980000000001	0.40747305584418253	2.4541499999999985	27.28361811305647	seed5-gleak-01_damgo_to_high_gl_vars.pkl	Wash	5	-0.1
635	2276928	113.8464	1.2268036098343087	2.712848781499991	112.97895000000001	114.20580000000001	0.9658000000000015	2.1925999999999988	0.4518854922162711	2.2129500000000064	16.779849102762263	seed5-gleak-01_damgo_to_high_gl_vars.pkl	Wash	5	-0.1
636	2321187	116.05935000000001	1.3007774294431322	3.2088466253557435	115.17155000000001	116.47235	1.3281999999999954	2.628949999999989	0.38730416932938405	2.581949999999992	24.789230842127502	seed5-gleak-01_damgo_to_high_gl_vars.pkl	Wash	5	-0.1
637	2372826	118.6413	1.2607734509905335	3.276860063082996	117.8005	119.0613	1.2792500000000047	2.5400000000000063	0.3316749585406301	3.0150000000000006	23.538189356134744	seed5-gleak-01_damgo_to_high_gl_vars.pkl	Wash	5	-0.1
638	2433126	121.6563	1.6442214972405462	3.0243250498109724	120.3405	121.98475	1.1715000000000089	2.8157000000000068	0.4067189978443881	2.4587000000000074	20.527565826991463	seed5-gleak-01_damgo_to_high_gl_vars.pkl	Wash	5	-0.1
639	2482300	124.11500000000001	1.341513664286351	3.2228062391876087	123.15625	124.49775000000001	1.245049999999992	2.5865499999999884	0.4003683388717629	2.4976999999999947	23.937794433099974	seed5-gleak-01_damgo_to_high_gl_vars.pkl	Wash	5	-0.1
640	2532254	126.6127	1.2409521790131461	3.046686668204039	125.7428	126.98375	1.2263499999999823	2.4672999999999945	0.3633918999945485	2.7518500000000046	23.514219796176704	seed5-gleak-01_damgo_to_high_gl_vars.pkl	Wash	5	-0.1
641	2587291	129.36455	1.5219057185889455	2.746114411973412	128.21005	129.732	1.1832499999999868	2.7051500000000033	0.4036489868410449	2.4773999999999887	18.65407244177881	seed5-gleak-01_damgo_to_high_gl_vars.pkl	Wash	5	-0.1
642	2636839	131.84195	1.3260571878838818	3.2367756245968025	130.91525000000001	132.2413	1.284400000000005	2.6104500000000144	0.39957644896409533	2.502650000000017	23.10573745176666	seed5-gleak-01_damgo_to_high_gl_vars.pkl	Wash	5	-0.1
643	2686892	134.3446	1.2295970136540244	3.278670768019495	133.52565	134.75525000000002	1.331799999999987	2.561399999999992	0.40516996880191364	2.4680999999999926	25.69913039531388	seed5-gleak-01_damgo_to_high_gl_vars.pkl	Wash	5	-0.1
644	2736254	136.8127	1.1453241764454871	3.196540742288775	136.0871	137.2324	1.661849999999987	2.8071999999999946	0.294772214771036	3.3924499999999966	24.263308658208054	seed5-gleak-01_damgo_to_high_gl_vars.pkl	Wash	5	-0.1
645	2804103	140.20515	2.4747258559663314	4.661898838190709	138.89430000000002	141.369	1.2761000000000138	3.750850000000014	0.3271073893559265	3.0570999999999913	37.98059482522508	seed5-gleak-01_damgo_to_high_gl_vars.pkl	Wash	5	-0.1
646	2865245	143.26225	1.1202391367225908	4.481356262106356	142.64515	143.7654	1.4974499999999864	2.617699999999985	0.3740135392901188	2.673700000000025	30.83906508876215	seed5-gleak-01_damgo_to_high_gl_vars.pkl	Transient	5	-0.1
647	2918719	145.93595000000002	1.1890679830152076	4.054051174857083	145.26285000000001	146.4519	1.2241500000000087	2.4132000000000176	0.3880104762828608	2.5772499999999923	29.676426701784663	seed5-gleak-01_damgo_to_high_gl_vars.pkl	Transient	5	-0.1
648	2970264	148.5132	1.3029284612197662	4.2650757931198235	147.67600000000002	148.97895	1.9004999999999939	3.203399999999988	0.3036836830757081	3.2929000000000026	26.8586856273193	seed5-gleak-01_damgo_to_high_gl_vars.pkl	Transient	5	-0.1
649	3036122	151.80610000000001	1.4886714418607998	4.251789504316093	150.8794	152.36805	2.336500000000001	3.825150000000008	0.26765162464536185	3.7361999999999966	33.59305087949044	seed5-gleak-01_damgo_to_high_gl_vars.pkl	$G_{Leak}$	5	-0.1
650	3110846	155.5423	1.4223200275766432	4.52667842284168	154.7046	156.1269	0.9704499999999996	2.392799999999994	0.40655364475342554	2.459699999999998	30.290343285702164	seed5-gleak-01_damgo_to_high_gl_vars.pkl	$G_{Leak}$	5	-0.1
651	3160040	158.002	1.2916041762619512	3.5361576006587185	157.09740000000002	158.389	1.05925000000002	2.3508500000000083	0.4592949822023223	2.1772499999999866	21.008774955159314	seed5-gleak-01_damgo_to_high_gl_vars.pkl	$G_{Leak}$	5	-0.1
652	3203585	160.17925	1.240692453108984	4.116870962661405	159.4482	160.68890000000002	1.6917499999999848	2.9324499999999887	0.3253355022366797	3.073750000000018	31.11036665811344	seed5-gleak-01_damgo_to_high_gl_vars.pkl	$G_{Leak}$	5	-0.1
653	3265060	163.25300000000001	1.3951457078106237	4.0535875044364005	162.38070000000002	163.7758	1.121200000000016	2.516350000000017	0.4228598008330356	2.36484999999999	29.408123068374188	seed5-gleak-01_damgo_to_high_gl_vars.pkl	$G_{Leak}$	5	-0.1
654	3312357	165.61785	1.198055044203438	4.039631770684004	164.89700000000002	166.0951	1.16964999999999	2.367699999999985	0.4272682603772771	2.340450000000004	27.34679166189621	seed5-gleak-01_damgo_to_high_gl_vars.pkl	$G_{Leak}$	5	-0.1
655	3359166	167.9583	1.1932977831169265	4.003865096242929	167.2647	168.458	2.019950000000023	3.2132500000000164	0.2975791932628083	3.360449999999986	29.503090739216468	seed5-gleak-01_damgo_to_high_gl_vars.pkl	$G_{Leak}$	5	-0.1
656	3426375	171.31875	1.3980085464291274	4.080426193574528	170.47795000000002	171.87595000000002	0.6844999999999857	2.082499999999982	0.2564793085317833	3.8989500000000135	30.768872885179047	seed5-gleak-01_damgo_to_high_gl_vars.pkl	$G_{Leak}$	5	-0.1
657	3504354	175.2177	3.1484198616392214	3.7432401449840356	172.56050000000002	175.7089	1.7240999999999929	4.872500000000002	0.3199436899105753	3.125550000000004	27.414861701545984	seed5-gleak-01_damgo_to_high_gl_vars.pkl	$G_{Leak}$	5	-0.1
658	3566865	178.34325	1.4242385725054658	4.170075520543271	177.43300000000002	178.85725000000002	0.38535000000001673	1.8096000000000174	0.04790327370972536	20.875399999999985	32.018345278527	seed5-gleak-01_damgo_to_high_gl_vars.pkl	$G_{Leak}$	5	-0.1
659	3984373	199.21865	40.79771759013788	2.209457350494656	179.24255000000002	220.0403					11.279568640333267	seed5-gleak-01_damgo_to_high_gl_vars.pkl	$G_{Leak}$	5	-0.1
660	160553	8.02765	1.7999417350563833	2.8048872514254093	6.6382	8.43815	1.6328999999999994	3.4327999999999994	0.2797554936985075	3.57455	19.34537070860533	seed5-gleak-05_damgo_to_high_gl_vars.pkl	Transient	5	-0.5
661	232044	11.6022	2.0040517361265855	3.4694212985702784	10.07105	12.0751	1.4976500000000001	3.5017000000000014	0.3722661703117728	2.686250000000001	27.63876476015467	seed5-gleak-05_damgo_to_high_gl_vars.pkl	Transient	5	-0.5
662	285769	14.288450000000001	1.1192321634995286	3.601825214288766	13.572750000000001	14.69195	1.362700000000002	2.481950000000001	0.38781485718717884	2.57855	26.087388836265482	seed5-gleak-05_damgo_to_high_gl_vars.pkl	Transient	5	-0.5
663	337340	16.867	1.2254549744785996	3.300599926065118	16.054650000000002	17.2801	1.2097000000000016	2.43515	0.4046043980498067	2.4715500000000006	24.218110543545095	seed5-gleak-05_damgo_to_high_gl_vars.pkl	Transient	5	-0.5
664	386771	19.33855	1.2588450913436828	3.3669454065202977	18.48985	19.7487	1.6665500000000009	2.9254	0.346140533056421	2.8889999999999993	20.56561883598698	seed5-gleak-05_damgo_to_high_gl_vars.pkl	Transient	5	-0.5
665	444551	22.22755	1.2785738071130763	3.7307867843496965	21.415200000000002	22.6938	1.3114500000000007	2.59	0.38928682653379015	2.5687999999999995	30.411201575336477	seed5-gleak-05_damgo_to_high_gl_vars.pkl	Transient	5	-0.5
666	495927	24.79635	1.1814496515828738	3.2337326560283977	24.005200000000002	25.18665	2.888650000000002	4.0701	0.2595110811231639	3.853400000000001	24.280545066478886	seed5-gleak-05_damgo_to_high_gl_vars.pkl	Transient	5	-0.5
667	572995	28.64975	1.0611586012334913	3.791380280178174	28.07535	29.1365	1.4548000000000023	2.51595	0.3811411365628693	2.6236999999999995	30.100260334199124	seed5-gleak-05_damgo_to_high_gl_vars.pkl	Transient	5	-0.5
668	625469	31.27345	1.0941533150657372	3.592202450382654	30.591250000000002	31.6854	1.3501499999999993	2.4442999999999984	0.37723037458976144	2.6509000000000036	27.08208226322599	seed5-gleak-05_damgo_to_high_gl_vars.pkl	Control	5	-0.5
669	678487	33.924350000000004	1.2383369194540952	2.9113127808325245	33.03555	34.273900000000005	1.2321499999999972	2.4704499999999996	0.3990502603802951	2.5059499999999986	19.254764231461877	seed5-gleak-05_damgo_to_high_gl_vars.pkl	Control	5	-0.5
670	728606	36.4303	1.4150678864599904	3.211110954202674	35.506	36.92105	1.3744000000000014	2.789450000000002	0.3829950210647266	2.610999999999997	24.35013948448738	seed5-gleak-05_damgo_to_high_gl_vars.pkl	Control	5	-0.5
671	780826	39.0413	1.180131620870845	3.1426323408470864	38.295500000000004	39.47565	1.3915500000000023	2.5717	0.3919109578303809	2.5516000000000005	23.487944350715097	seed5-gleak-05_damgo_to_high_gl_vars.pkl	Control	5	-0.5
672	831858	41.5929	1.1360556403798459	3.410816228297918	40.867200000000004	42.00325	1.3119000000000014	2.4480000000000004	0.38777726074143	2.578800000000001	27.146459398136415	seed5-gleak-05_damgo_to_high_gl_vars.pkl	Control	5	-0.5
673	883434	44.1717	1.2721034760596581	3.2176482365752577	43.315200000000004	44.5873	2.766300000000001	4.038400000000003	0.2509599217005042	3.9847000000000037	24.767828054354876	seed5-gleak-05_damgo_to_high_gl_vars.pkl	Control	5	-0.5
674	963128	48.156400000000005	1.1627376311886124	2.8377588381053016	47.353550000000006	48.5163	1.3930000000000007	2.5556999999999945	0.4308580538141716	2.3209499999999963	20.67302116684998	seed5-gleak-05_damgo_to_high_gl_vars.pkl	Control	5	-0.5
675	1009547	50.47735	1.0304773867701238	3.7848429546509266	49.9093	50.939750000000004	1.366500000000002	2.3970000000000056	0.3708648568461647	2.696400000000004	29.731309869717897	seed5-gleak-05_damgo_to_high_gl_vars.pkl	Control	5	-0.5
676	1063475	53.173750000000005	1.286226614533167	3.081906591506712	52.3063	53.5925	1.1632000000000033	2.449449999999999	0.2982804134166529	3.3525500000000013	20.08375586080602	seed5-gleak-05_damgo_to_high_gl_vars.pkl	Control	5	-0.5
677	1130526	56.526300000000006	2.2538145838811645	2.767808776573922	54.755750000000006	57.009550000000004	1.3553500000000014	3.6092000000000013	0.40155804521543625	2.4902999999999977	12.292649905661321	seed5-gleak-05_damgo_to_high_gl_vars.pkl	Control	5	-0.5
678	1180332	59.016600000000004	1.1650405164221418	4.063311950221415	58.36495	59.53	39.97125000000001	41.136300000000006	0.024276263882988407	41.1925	33.108923246814065	seed5-gleak-05_damgo_to_high_gl_vars.pkl	Control	5	-0.5
679	2004182	100.2091	1.790216918001324	6.116731297360062	99.50120000000001	101.29145000000001	1.9411499999999933	3.731349999999992	0.2909979775640565	3.4364499999999936	55.27931514531987	seed5-gleak-05_damgo_to_high_gl_vars.pkl	DAMGO	5	-0.5
680	2072911	103.64555	0.9930557601437555	3.8829550253381413	103.23255	104.22565	1.4232500000000101	2.4163000000000068	0.35471055618615094	2.8192000000000093	32.25689032736659	seed5-gleak-05_damgo_to_high_gl_vars.pkl	Transient	5	-0.5
681	2129295	106.46475000000001	1.1909485750585096	3.455007649666978	105.64885000000001	106.83980000000001	1.310299999999998	2.501199999999997	0.40312014996069623	2.480649999999997	23.106315079197483	seed5-gleak-05_damgo_to_high_gl_vars.pkl	Transient	5	-0.5
682	2178908	108.9454	1.2002374484440546	3.1247074174713028	108.15005000000001	109.3503	1.3188999999999993	2.5190999999999946	0.4086887222347103	2.4468499999999977	22.68009250258418	seed5-gleak-05_damgo_to_high_gl_vars.pkl	Transient	5	-0.5
683	2227845	111.39225	1.1695101928669493	3.4193664509126336	110.66915	111.83865	1.1403000000000105	2.30980000000001	0.40747305584418253	2.4541499999999985	27.28361811305647	seed5-gleak-05_damgo_to_high_gl_vars.pkl	Wash	5	-0.5
684	2276928	113.8464	1.2268036098343087	2.712848781499991	112.97895000000001	114.20580000000001	0.9658000000000015	2.1925999999999988	0.4518854922162711	2.2129500000000064	16.779849102762263	seed5-gleak-05_damgo_to_high_gl_vars.pkl	Wash	5	-0.5
685	2321187	116.05935000000001	1.3007774294431322	3.2088466253557435	115.17155000000001	116.47235	1.3281999999999954	2.628949999999989	0.38730416932938405	2.581949999999992	24.789230842127502	seed5-gleak-05_damgo_to_high_gl_vars.pkl	Wash	5	-0.5
686	2372826	118.6413	1.2607734509905335	3.276860063082996	117.8005	119.0613	1.2792500000000047	2.5400000000000063	0.3316749585406301	3.0150000000000006	23.538189356134744	seed5-gleak-05_damgo_to_high_gl_vars.pkl	Wash	5	-0.5
687	2433126	121.6563	1.6442214972405462	3.0243250498109724	120.3405	121.98475	1.1715000000000089	2.8157000000000068	0.4067189978443881	2.4587000000000074	20.527565826991463	seed5-gleak-05_damgo_to_high_gl_vars.pkl	Wash	5	-0.5
688	2482300	124.11500000000001	1.341513664286351	3.2228062391876087	123.15625	124.49775000000001	1.245049999999992	2.5865499999999884	0.4003683388717629	2.4976999999999947	23.937794433099974	seed5-gleak-05_damgo_to_high_gl_vars.pkl	Wash	5	-0.5
689	2532254	126.6127	1.2409521790131461	3.046686668204039	125.7428	126.98375	1.2263499999999823	2.4672999999999945	0.3633918999945485	2.7518500000000046	23.514219796176704	seed5-gleak-05_damgo_to_high_gl_vars.pkl	Wash	5	-0.5
690	2587291	129.36455	1.5219057185889455	2.746114411973412	128.21005	129.732	1.1832499999999868	2.7051500000000033	0.4036489868410449	2.4773999999999887	18.65407244177881	seed5-gleak-05_damgo_to_high_gl_vars.pkl	Wash	5	-0.5
691	2636839	131.84195	1.3260571878838818	3.2367756245968025	130.91525000000001	132.2413	1.284400000000005	2.6104500000000144	0.39957644896409533	2.502650000000017	23.10573745176666	seed5-gleak-05_damgo_to_high_gl_vars.pkl	Wash	5	-0.5
692	2686892	134.3446	1.2295970136540244	3.278670768019495	133.52565	134.75525000000002	1.331799999999987	2.561399999999992	0.40516996880191364	2.4680999999999926	25.69913039531388	seed5-gleak-05_damgo_to_high_gl_vars.pkl	Wash	5	-0.5
693	2736254	136.8127	1.1453241764454871	3.196540742288775	136.0871	137.2324	2.087999999999994	3.2333500000000015	0.29967934310287864	3.336900000000014	24.263308658208054	seed5-gleak-05_damgo_to_high_gl_vars.pkl	Wash	5	-0.5
694	2802992	140.14960000000002	40.75418122018636	9.340573981789866	139.3204	180.0746	2.389499999999998	43.143699999999995	0.021424676728409014	46.67515	67.59513059028177	seed5-gleak-05_damgo_to_high_gl_vars.pkl	Wash	5	-0.5
695	3736495	186.82475000000002	5.102259730883711	10.723631214278221	182.4641	187.56640000000002	0.9251500000000021	6.0274	0.3707479840578371	2.697249999999997	21.837691488853217	seed5-gleak-05_damgo_to_high_gl_vars.pkl	Transient	5	-0.5
696	3790440	189.52200000000002	2.342120657428494	11.459690990601361	188.49155000000002	190.83365	2.9280499999999847	5.270150000000001	0.18033614657722014	5.545199999999994	21.430360623827454	seed5-gleak-05_damgo_to_high_gl_vars.pkl	Transient	5	-0.5
697	3901344	195.0672	2.054642803114024	11.90634953427869	193.76165	195.8163	2.3456500000000062	4.400300000000016	0.23270154862880643	4.2973499999999945	21.142649034983165	seed5-gleak-05_damgo_to_high_gl_vars.pkl	Transient	5	-0.5
698	3987291	199.36455	2.226597416752414	11.51962430276283	198.162	200.3886	2.0889999999999986	4.315599999999989	0.21659085986571414	4.61699999999999	23.929669900178443	seed5-gleak-05_damgo_to_high_gl_vars.pkl	DAMGO + $G_{Leak}$	5	-0.5
699	4079631	203.98155	2.308734275880316	11.749589040070683	202.47755	204.7863	3.6542499999999905	5.962999999999994	0.16942978406174003	5.902150000000006	26.03716569273005	seed5-gleak-05_damgo_to_high_gl_vars.pkl	DAMGO + $G_{Leak}$	5	-0.5
700	4197674	209.8837	3.2465894474236063	11.293164881499203	208.44055	211.68715	1.5597999999999956	4.806350000000009	0.23712415820923727	4.21720000000002	26.528251293100396	seed5-gleak-05_damgo_to_high_gl_vars.pkl	DAMGO + $G_{Leak}$	5	-0.5
701	4282018	214.10090000000002	1.891126290018298	12.061625264138408	213.2469	215.13805000000002	-34.291949999999986	-32.40084999999999	0.19445794846864425	5.142499999999984	26.75028142147389	seed5-gleak-05_damgo_to_high_gl_vars.pkl	DAMGO + $G_{Leak}$	5	-0.5
702	4384868	219.2434	39.184954138787	6.8110887026873534	180.8461	220.03105000000002					27.783479027392893	seed5-gleak-05_damgo_to_high_gl_vars.pkl	DAMGO + $G_{Leak}$	5	-0.5
703	160553	8.02765	1.7999417350563833	2.8048872514254093	6.6382	8.43815	1.6328999999999994	3.4327999999999994	0.2797554936985075	3.57455	19.34537070860533	seed5-gleak-03_damgo_to_high_gl_vars.pkl	Transient	5	-0.3
704	232044	11.6022	2.0040517361265855	3.4694212985702784	10.07105	12.0751	1.4976500000000001	3.5017000000000014	0.3722661703117728	2.686250000000001	27.63876476015467	seed5-gleak-03_damgo_to_high_gl_vars.pkl	Transient	5	-0.3
705	285769	14.288450000000001	1.1192321634995286	3.601825214288766	13.572750000000001	14.69195	1.362700000000002	2.481950000000001	0.38781485718717884	2.57855	26.087388836265482	seed5-gleak-03_damgo_to_high_gl_vars.pkl	Transient	5	-0.3
706	337340	16.867	1.2254549744785996	3.300599926065118	16.054650000000002	17.2801	1.2097000000000016	2.43515	0.4046043980498067	2.4715500000000006	24.218110543545095	seed5-gleak-03_damgo_to_high_gl_vars.pkl	Transient	5	-0.3
707	386771	19.33855	1.2588450913436828	3.3669454065202977	18.48985	19.7487	1.6665500000000009	2.9254	0.346140533056421	2.8889999999999993	20.56561883598698	seed5-gleak-03_damgo_to_high_gl_vars.pkl	Transient	5	-0.3
708	444551	22.22755	1.2785738071130763	3.7307867843496965	21.415200000000002	22.6938	1.3114500000000007	2.59	0.38928682653379015	2.5687999999999995	30.411201575336477	seed5-gleak-03_damgo_to_high_gl_vars.pkl	Transient	5	-0.3
709	495927	24.79635	1.1814496515828738	3.2337326560283977	24.005200000000002	25.18665	2.888650000000002	4.0701	0.2595110811231639	3.853400000000001	24.280545066478886	seed5-gleak-03_damgo_to_high_gl_vars.pkl	Transient	5	-0.3
710	572995	28.64975	1.0611586012334913	3.791380280178174	28.07535	29.1365	1.4548000000000023	2.51595	0.3811411365628693	2.6236999999999995	30.100260334199124	seed5-gleak-03_damgo_to_high_gl_vars.pkl	Transient	5	-0.3
711	625469	31.27345	1.0941533150657372	3.592202450382654	30.591250000000002	31.6854	1.3501499999999993	2.4442999999999984	0.37723037458976144	2.6509000000000036	27.08208226322599	seed5-gleak-03_damgo_to_high_gl_vars.pkl	Control	5	-0.3
712	678487	33.924350000000004	1.2383369194540952	2.9113127808325245	33.03555	34.273900000000005	1.2321499999999972	2.4704499999999996	0.3990502603802951	2.5059499999999986	19.254764231461877	seed5-gleak-03_damgo_to_high_gl_vars.pkl	Control	5	-0.3
713	728606	36.4303	1.4150678864599904	3.211110954202674	35.506	36.92105	1.3744000000000014	2.789450000000002	0.3829950210647266	2.610999999999997	24.35013948448738	seed5-gleak-03_damgo_to_high_gl_vars.pkl	Control	5	-0.3
714	780826	39.0413	1.180131620870845	3.1426323408470864	38.295500000000004	39.47565	1.3915500000000023	2.5717	0.3919109578303809	2.5516000000000005	23.487944350715097	seed5-gleak-03_damgo_to_high_gl_vars.pkl	Control	5	-0.3
715	831858	41.5929	1.1360556403798459	3.410816228297918	40.867200000000004	42.00325	1.3119000000000014	2.4480000000000004	0.38777726074143	2.578800000000001	27.146459398136415	seed5-gleak-03_damgo_to_high_gl_vars.pkl	Control	5	-0.3
716	883434	44.1717	1.2721034760596581	3.2176482365752577	43.315200000000004	44.5873	2.766300000000001	4.038400000000003	0.2509599217005042	3.9847000000000037	24.767828054354876	seed5-gleak-03_damgo_to_high_gl_vars.pkl	Control	5	-0.3
717	963128	48.156400000000005	1.1627376311886124	2.8377588381053016	47.353550000000006	48.5163	1.3930000000000007	2.5556999999999945	0.4308580538141716	2.3209499999999963	20.67302116684998	seed5-gleak-03_damgo_to_high_gl_vars.pkl	Control	5	-0.3
718	1009547	50.47735	1.0304773867701238	3.7848429546509266	49.9093	50.939750000000004	1.366500000000002	2.3970000000000056	0.3708648568461647	2.696400000000004	29.731309869717897	seed5-gleak-03_damgo_to_high_gl_vars.pkl	Control	5	-0.3
719	1063475	53.173750000000005	1.286226614533167	3.081906591506712	52.3063	53.5925	1.1632000000000033	2.449449999999999	0.2982804134166529	3.3525500000000013	20.08375586080602	seed5-gleak-03_damgo_to_high_gl_vars.pkl	Control	5	-0.3
720	1130526	56.526300000000006	2.2538145838811645	2.767808776573922	54.755750000000006	57.009550000000004	1.3553500000000014	3.6092000000000013	0.40155804521543625	2.4902999999999977	12.292649905661321	seed5-gleak-03_damgo_to_high_gl_vars.pkl	Control	5	-0.3
721	1180332	59.016600000000004	1.1650405164221418	4.063311950221415	58.36495	59.53	39.97125000000001	41.136300000000006	0.024276263882988407	41.1925	33.108923246814065	seed5-gleak-03_damgo_to_high_gl_vars.pkl	Control	5	-0.3
722	2004182	100.2091	1.790216918001324	6.116731297360062	99.50120000000001	101.29145000000001	1.9411499999999933	3.731349999999992	0.2909979775640565	3.4364499999999936	55.27931514531987	seed5-gleak-03_damgo_to_high_gl_vars.pkl	DAMGO	5	-0.3
723	2072911	103.64555	0.9930557601437555	3.8829550253381413	103.23255	104.22565	1.4232500000000101	2.4163000000000068	0.35471055618615094	2.8192000000000093	32.25689032736659	seed5-gleak-03_damgo_to_high_gl_vars.pkl	Transient	5	-0.3
724	2129295	106.46475000000001	1.1909485750585096	3.455007649666978	105.64885000000001	106.83980000000001	1.310299999999998	2.501199999999997	0.40312014996069623	2.480649999999997	23.106315079197483	seed5-gleak-03_damgo_to_high_gl_vars.pkl	Transient	5	-0.3
725	2178908	108.9454	1.2002374484440546	3.1247074174713028	108.15005000000001	109.3503	1.3188999999999993	2.5190999999999946	0.4086887222347103	2.4468499999999977	22.68009250258418	seed5-gleak-03_damgo_to_high_gl_vars.pkl	Transient	5	-0.3
726	2227845	111.39225	1.1695101928669493	3.4193664509126336	110.66915	111.83865	1.1403000000000105	2.30980000000001	0.40747305584418253	2.4541499999999985	27.28361811305647	seed5-gleak-03_damgo_to_high_gl_vars.pkl	Wash	5	-0.3
727	2276928	113.8464	1.2268036098343087	2.712848781499991	112.97895000000001	114.20580000000001	0.9658000000000015	2.1925999999999988	0.4518854922162711	2.2129500000000064	16.779849102762263	seed5-gleak-03_damgo_to_high_gl_vars.pkl	Wash	5	-0.3
728	2321187	116.05935000000001	1.3007774294431322	3.2088466253557435	115.17155000000001	116.47235	1.3281999999999954	2.628949999999989	0.38730416932938405	2.581949999999992	24.789230842127502	seed5-gleak-03_damgo_to_high_gl_vars.pkl	Wash	5	-0.3
729	2372826	118.6413	1.2607734509905335	3.276860063082996	117.8005	119.0613	1.2792500000000047	2.5400000000000063	0.3316749585406301	3.0150000000000006	23.538189356134744	seed5-gleak-03_damgo_to_high_gl_vars.pkl	Wash	5	-0.3
730	2433126	121.6563	1.6442214972405462	3.0243250498109724	120.3405	121.98475	1.1715000000000089	2.8157000000000068	0.4067189978443881	2.4587000000000074	20.527565826991463	seed5-gleak-03_damgo_to_high_gl_vars.pkl	Wash	5	-0.3
731	2482300	124.11500000000001	1.341513664286351	3.2228062391876087	123.15625	124.49775000000001	1.245049999999992	2.5865499999999884	0.4003683388717629	2.4976999999999947	23.937794433099974	seed5-gleak-03_damgo_to_high_gl_vars.pkl	Wash	5	-0.3
732	2532254	126.6127	1.2409521790131461	3.046686668204039	125.7428	126.98375	1.2263499999999823	2.4672999999999945	0.3633918999945485	2.7518500000000046	23.514219796176704	seed5-gleak-03_damgo_to_high_gl_vars.pkl	Wash	5	-0.3
733	2587291	129.36455	1.5219057185889455	2.746114411973412	128.21005	129.732	1.1832499999999868	2.7051500000000033	0.4036489868410449	2.4773999999999887	18.65407244177881	seed5-gleak-03_damgo_to_high_gl_vars.pkl	Wash	5	-0.3
734	2636839	131.84195	1.3260571878838818	3.2367756245968025	130.91525000000001	132.2413	1.284400000000005	2.6104500000000144	0.39957644896409533	2.502650000000017	23.10573745176666	seed5-gleak-03_damgo_to_high_gl_vars.pkl	Wash	5	-0.3
735	2686892	134.3446	1.2295970136540244	3.278670768019495	133.52565	134.75525000000002	1.331799999999987	2.561399999999992	0.40516996880191364	2.4680999999999926	25.69913039531388	seed5-gleak-03_damgo_to_high_gl_vars.pkl	Wash	5	-0.3
736	2736254	136.8127	1.1453241764454871	3.196540742288775	136.0871	137.2324	1.893749999999983	3.0390999999999906	0.298075919936808	3.354849999999999	24.263308658208054	seed5-gleak-03_damgo_to_high_gl_vars.pkl	Wash	5	-0.3
737	2803351	140.16755	3.4570968213093702	7.2168906393793435	139.1262	142.5833	0.8798999999999921	4.3370000000000175	0.2617355685550888	3.82065	56.820849767746935	seed5-gleak-03_damgo_to_high_gl_vars.pkl	Wash	5	-0.3
738	2879764	143.9882	1.2871683746227762	7.919711465415091	143.4632	144.75035	0.23015000000000896	1.5173499999999933	0.6353441977191158	1.5739499999999964	33.54596505159083	seed5-gleak-03_damgo_to_high_gl_vars.pkl	Transient	5	-0.3
739	2911243	145.56215	1.1792335706170183	7.307510415484797	144.98055	146.15975	0.3813000000000102	1.5605500000000063	0.6537443205962132	1.5296500000000037	20.057491238123692	seed5-gleak-03_damgo_to_high_gl_vars.pkl	Transient	5	-0.3
740	2941836	147.0918	1.2928034147234402	6.074924528395311	146.5411	147.8339	0.2736500000000035	1.5664500000000032	0.5759870978890043	1.7361500000000092	30.036282599008274	seed5-gleak-03_damgo_to_high_gl_vars.pkl	Transient	5	-0.3
741	2976559	148.82795000000002	1.36588976479352	7.1750865473975445	148.10750000000002	149.4734	0.37794999999999845	1.7438499999999806	0.47422582633850263	2.108699999999999	27.36924706616515	seed5-gleak-03_damgo_to_high_gl_vars.pkl	Transient	5	-0.3
742	3018733	150.93665000000001	1.7209664754542058	6.581753374993738	149.85135	151.57235	0.36924999999999386	2.09020000000001	0.5098789037603552	1.9612500000000068	27.749313145414654	seed5-gleak-03_damgo_to_high_gl_vars.pkl	Transient	5	-0.3
743	3057958	152.89790000000002	1.4261054964933546	6.749984828412519	151.9416	153.3677	0.32220000000000937	1.7483000000000004	0.687025522998185	1.4555499999999881	24.97982840849261	seed5-gleak-03_damgo_to_high_gl_vars.pkl	$G_{Leak}$	5	-0.3
744	3087069	154.35345	1.3563898053761805	6.2528071912379595	153.68985	155.04625000000001	0.3952500000000043	1.7516500000000121	0.5330064227273952	1.8761499999999953	28.260658359960953	seed5-gleak-03_damgo_to_high_gl_vars.pkl	$G_{Leak}$	5	-0.3
745	3124592	156.2296	1.4949592992275023	6.292009848572064	155.44155	156.9365	0.21100000000001273	1.7059500000000014	0.5351313747525046	1.86869999999999	29.001434056537903	seed5-gleak-03_damgo_to_high_gl_vars.pkl	$G_{Leak}$	5	-0.3
746	3161966	158.0983	1.4633780043998734	6.71966651754656	157.14745000000002	158.61085	0.29675000000000296	1.7600999999999942	0.5968902020473302	1.6753500000000088	23.001938432977532	seed5-gleak-03_damgo_to_high_gl_vars.pkl	$G_{Leak}$	5	-0.3
747	3195473	159.77365	1.5069889152389486	5.691047288554774	158.90755000000001	160.41455000000002	0.46875	1.975750000000005	0.5465824929627469	1.8295500000000118	26.527771308288926	seed5-gleak-03_damgo_to_high_gl_vars.pkl	$G_{Leak}$	5	-0.3
748	3232064	161.60320000000002	1.4022319040621165	6.646718904808868	160.88335	162.28560000000002	0.36905000000001564	1.7712999999999965	0.5367398421984856	1.8631000000000029	28.97550914402749	seed5-gleak-03_damgo_to_high_gl_vars.pkl	$G_{Leak}$	5	-0.3
749	3269326	163.46630000000002	1.340913920727279	7.090531184470251	162.65460000000002	163.99555	0.45034999999998604	1.791249999999991	0.6361120829490196	1.5720499999999902	27.523275944083387	seed5-gleak-03_damgo_to_high_gl_vars.pkl	$G_{Leak}$	5	-0.3
750	3300767	165.03835	1.287654925972619	6.71925208078893	164.4459	165.73355	0.2903999999999769	1.5780499999999904	0.5042101547925212	1.9832999999999856	28.23876017747554	seed5-gleak-03_damgo_to_high_gl_vars.pkl	$G_{Leak}$	5	-0.3
751	3340433	167.02165	1.726189950191509	5.920153232261139	166.0239	167.7501	0.4584999999999866	2.184650000000005	0.5139670547117928	1.9456500000000005	29.13341748694922	seed5-gleak-03_damgo_to_high_gl_vars.pkl	$G_{Leak}$	5	-0.3
752	3379346	168.9673	1.5373035530490335	6.1565275674150755	168.20860000000002	169.7459	0.37494999999998413	1.9122500000000002	0.5175715542673722	1.9321000000000195	27.249309978883492	seed5-gleak-03_damgo_to_high_gl_vars.pkl	$G_{Leak}$	5	-0.3
753	3417988	170.8994	1.4273947308788077	6.3045201945628335	170.12085000000002	171.54825	0.393100000000004	1.8205000000000098	0.5748613147078334	1.7395499999999797	29.070375222597285	seed5-gleak-03_damgo_to_high_gl_vars.pkl	$G_{Leak}$	5	-0.3
754	3452779	172.63895	1.3363526869233697	5.960579195334873	171.94135	173.2777	0.3716000000000008	1.7079499999999825	0.5690386092696381	1.7573500000000026	28.108393644732693	seed5-gleak-03_damgo_to_high_gl_vars.pkl	$G_{Leak}$	5	-0.3
755	3487926	174.3963	1.605936879466707	5.909349957039549	173.64925	175.2552	0.31825000000000614	1.9241500000000258	0.47746371275782873	2.0944000000000074	25.31892163542996	seed5-gleak-03_damgo_to_high_gl_vars.pkl	$G_{Leak}$	5	-0.3
756	3529814	176.4907	1.4624778601035011	6.637484209100897	175.57340000000002	177.0359	0.4453499999999906	1.9077999999999804	0.595007883854456	1.6806500000000142	26.945057851679735	seed5-gleak-03_damgo_to_high_gl_vars.pkl	$G_{Leak}$	5	-0.3
757	3563427	178.17135000000002	1.3888918031110895	5.664135761793368	177.4812	178.8701	0.39674999999999727	1.7856000000000165	0.6162378678169788	1.6227499999999964	28.861612324481797	seed5-gleak-03_damgo_to_high_gl_vars.pkl	$G_{Leak}$	5	-0.3
758	3595882	179.79410000000001	0.8179578158217017	5.821285786760864	179.26680000000002	180.0848	6.672750000000008	7.490700000000004	0.12707287629455513	7.869499999999987	26.243775589310648	seed5-gleak-03_damgo_to_high_gl_vars.pkl	$G_{Leak}$	5	-0.3
759	3753272	187.6636	1.7101316861903295	6.378009952687325	186.75750000000002	188.46765000000002	4.062899999999985	5.773049999999984	0.17297746103682662	5.781100000000009	17.2728152960392	seed5-gleak-03_damgo_to_high_gl_vars.pkl	Transient	5	-0.3
760	3868894	193.4447	1.9735107703473886	6.252695263963103	192.53055	194.50410000000002	-13.891950000000008	-11.918450000000007	0.07842060893602847	12.751749999999987	15.875692306707265	seed5-gleak-03_damgo_to_high_gl_vars.pkl	Transient	5	-0.3
761	4123929	206.19645	39.42360849572667	3.7871069003000564	180.61215	220.03575	-1.4702500000000214	37.95335	0.07587742760344926	13.179150000000023	20.639262622743587	seed5-gleak-03_damgo_to_high_gl_vars.pkl	DAMGO + $G_{Leak}$	5	-0.3
762	4387512	219.37560000000002	1.3986013698388824	6.740301398522833	218.56550000000001	219.9641					19.222426075709425	seed5-gleak-03_damgo_to_high_gl_vars.pkl	DAMGO + $G_{Leak}$	5	-0.3
763	68482	3.4241	1.284328276773386	3.5127518241659796	2.85795	4.1423000000000005	1.3989000000000003	2.6832	0.3465003465003465	2.886	17.164829739133875	seed6-gleak-01_damgo_to_high_gl_vars.pkl	Transient	6	-0.1
764	126202	6.3101	1.2589784338267798	3.2351427059460534	5.54115	6.80015	1.6104500000000002	2.8694000000000006	0.3879276902785321	2.5778	24.544486659120214	seed6-gleak-01_damgo_to_high_gl_vars.pkl	Transient	6	-0.1
765	177758	8.8879	1.0755519247265504	3.8608065455932667	8.41055	9.4861	1.7119999999999997	2.7875499999999995	0.3613695907489384	2.7672500000000007	31.04145886953605	seed6-gleak-01_damgo_to_high_gl_vars.pkl	Transient	6	-0.1
766	233103	11.65515	1.028495805331123	3.968063504725496	11.19815	12.226650000000001	1.7912499999999998	2.819750000000001	0.34559026817804817	2.8935999999999993	33.30570476067602	seed6-gleak-01_damgo_to_high_gl_vars.pkl	Transient	6	-0.1
767	290975	14.54875	1.0753281755057718	4.032442455906541	14.017850000000001	15.093200000000001	1.6042500000000004	2.6795500000000008	0.3555934855273448	2.8122000000000025	32.893449860046914	seed6-gleak-01_damgo_to_high_gl_vars.pkl	Transient	6	-0.1
768	347219	17.360950000000003	1.1859793076799134	4.012786275011475	16.69745	17.8834	1.6999499999999976	2.8859499999999976	0.3653702113666677	2.7369499999999967	31.649784266724588	seed6-gleak-01_damgo_to_high_gl_vars.pkl	Transient	6	-0.1
769	401958	20.0979	1.0554785083289113	4.018812928259337	19.5834	20.63885	1.6772500000000008	2.732750000000003	0.36717459151826676	2.7235000000000014	33.82070958516351	seed6-gleak-01_damgo_to_high_gl_vars.pkl	Transient	6	-0.1
770	456428	22.8214	1.0993544236502086	4.033654165163394	22.316100000000002	23.4155	1.7071500000000022	2.8064999999999998	0.36150676017641514	2.7662000000000013	33.3516079069971	seed6-gleak-01_damgo_to_high_gl_vars.pkl	Transient	6	-0.1
771	511752	25.587600000000002	1.0440666306755593	4.1814279635881455	25.12265	26.166700000000002	1.739449999999998	2.783549999999998	0.35203830176723244	2.8405999999999985	33.14975262339191	seed6-gleak-01_damgo_to_high_gl_vars.pkl	Transient	6	-0.1
772	568564	28.4282	1.1017981711927918	4.174807543542659	27.90615	29.00795	1.8194000000000017	2.9212000000000025	0.337131683635628	2.9662000000000006	34.42906251967179	seed6-gleak-01_damgo_to_high_gl_vars.pkl	Transient	6	-0.1
773	627888	31.3944	1.1372506356493455	4.128934392607675	30.8274	31.964650000000002	1.7106499999999976	2.8478999999999957	0.35466652480005634	2.819550000000003	33.9481393855164	seed6-gleak-01_damgo_to_high_gl_vars.pkl	Control	6	-0.1
774	684279	34.213950000000004	1.1274095373581048	4.108923622449272	33.67525	34.8027	1.7424500000000052	2.8698500000000067	0.3481045706130128	2.8726999999999947	33.64945799332123	seed6-gleak-01_damgo_to_high_gl_vars.pkl	Control	6	-0.1
775	741733	37.08665	1.1137172319122124	4.081332595814629	36.54515	37.65885	1.8216499999999982	2.9353999999999942	0.3437430177199521	2.909150000000004	33.24447785759656	seed6-gleak-01_damgo_to_high_gl_vars.pkl	Control	6	-0.1
776	799916	39.9958	1.096259795018303	4.180337352661841	39.4805	40.576750000000004	1.7164499999999947	2.8126999999999995	0.3484138459662384	2.8701500000000024	33.80628252345764	seed6-gleak-01_damgo_to_high_gl_vars.pkl	Control	6	-0.1
777	857319	42.865950000000005	1.127975379813509	4.11862173851193	42.29325	43.4212	1.8106000000000009	2.938600000000001	0.3503056416723592	2.8546499999999995	32.71820890437955	seed6-gleak-01_damgo_to_high_gl_vars.pkl	Control	6	-0.1
778	914412	45.720600000000005	1.075409922542813	4.146582106008303	45.23185	46.30725	1.7601499999999959	2.8355999999999995	0.34747558983981414	2.877899999999997	34.56287856613139	seed6-gleak-01_damgo_to_high_gl_vars.pkl	Control	6	-0.1
779	971970	48.5985	1.1043911578621948	4.253743638287183	48.0674	49.171800000000005	1.8425000000000011	2.946850000000005	0.3442992649210689	2.904450000000004	33.22819568555343	seed6-gleak-01_damgo_to_high_gl_vars.pkl	Control	6	-0.1
780	1030059	51.502950000000006	1.0381088848318498	4.221508985123439	51.014300000000006	52.052400000000006	1.7310999999999979	2.769199999999998	0.3475842891901292	2.8769999999999953	33.70177202640773	seed6-gleak-01_damgo_to_high_gl_vars.pkl	Control	6	-0.1
781	1087599	54.37995	1.126724058885139	4.075950984808298	53.78345	54.9102	1.7567500000000038	2.8834500000000034	0.34802582351610467	2.873350000000002	33.22471012109325	seed6-gleak-01_damgo_to_high_gl_vars.pkl	Control	6	-0.1
782	1145066	57.2533	1.1080469942938187	4.0363962357705105	56.66695	57.775000000000006	1.7152999999999992	2.823349999999998	0.37414647834627246	2.6727500000000006	32.69567513604518	seed6-gleak-01_damgo_to_high_gl_vars.pkl	Control	6	-0.1
783	1198521	59.926050000000004	0.7037455413527903	4.108136419016461	59.49025	60.194	15.400350000000003	16.104100000000003	0.06032563779280556	16.576700000000002	30.190207304594217	seed6-gleak-01_damgo_to_high_gl_vars.pkl	Control	6	-0.1
784	1530055	76.50275	1.3498048372250866	2.3815635635830716	75.59440000000001	76.94420000000001	14.2012	15.551050000000004	0.05388381033976439	18.558449999999993	12.462159319201266	seed6-gleak-01_damgo_to_high_gl_vars.pkl	DAMGO	6	-0.1
785	1901224	95.0612	4.398895861278521	2.606334234608969	91.14545000000001	95.54435000000001	4.325699999999998	8.724599999999995	0.1949013799017694	5.130800000000008	12.430584633149213	seed6-gleak-01_damgo_to_high_gl_vars.pkl	DAMGO	6	-0.1
786	2003840	100.19200000000001	1.5043924549463321	6.143459351087998	99.87	101.37440000000001	2.1758999999999986	3.6803000000000026	0.2636435539151073	3.7929999999999926	55.520793185147525	seed6-gleak-01_damgo_to_high_gl_vars.pkl	DAMGO	6	-0.1
787	2079700	103.985	1.056858585710067	4.299241146723091	103.55035000000001	104.6072	1.8174000000000063	2.8742500000000035	0.3322700691121737	3.009600000000006	36.43748798234739	seed6-gleak-01_damgo_to_high_gl_vars.pkl	Transient	6	-0.1
788	2139892	106.9946	1.1458756573698716	4.278305515772658	106.42455000000001	107.57045000000001	1.858549999999994	3.0043999999999897	0.3405414609228679	2.9364999999999952	33.98128673765021	seed6-gleak-01_damgo_to_high_gl_vars.pkl	Transient	6	-0.1
789	2198622	109.9311	1.0635350592412287	4.279029984713805	109.429	110.49255000000001	1.7153500000000008	2.7789000000000073	0.35145678838786665	2.845300000000009	34.1544655009004	seed6-gleak-01_damgo_to_high_gl_vars.pkl	Transient	6	-0.1
790	2255528	112.77640000000001	1.1179661201259354	4.1871255307051065	112.20785000000001	113.3258	1.7905000000000086	2.908450000000002	0.35560613064969226	2.812100000000001	33.29569064646375	seed6-gleak-01_damgo_to_high_gl_vars.pkl	Wash	6	-0.1
791	2311770	115.58850000000001	1.0237108234988292	4.082133578529341	115.11630000000001	116.14005	1.7222000000000008	2.745899999999992	0.35168545253125727	2.84344999999999	32.99082315212547	seed6-gleak-01_damgo_to_high_gl_vars.pkl	Wash	6	-0.1
792	2368639	118.43195	1.1592446654247122	4.061498344751563	117.8622	119.02145	1.866650000000007	3.025900000000007	0.3356267830172846	2.9795000000000016	33.722178978489836	seed6-gleak-01_damgo_to_high_gl_vars.pkl	Wash	6	-0.1
793	2428229	121.41145	1.1063440079966327	4.149103232459215	120.88815000000001	121.9945	1.74345000000001	2.849800000000002	0.3452502200970151	2.8964500000000015	33.58934743542546	seed6-gleak-01_damgo_to_high_gl_vars.pkl	Wash	6	-0.1
794	2486158	124.3079	1.1114943577275844	4.202511720311801	123.73795000000001	124.84945	1.8610000000000042	2.9724999999999966	0.34595492207365325	2.8905500000000046	33.338161685282316	seed6-gleak-01_damgo_to_high_gl_vars.pkl	Wash	6	-0.1
795	2543969	127.19845000000001	1.053955372717511	3.9444614865173975	126.71045000000001	127.76440000000001	1.6265999999999963	2.6805499999999967	0.36419258503896823	2.7458000000000027	32.53125660652421	seed6-gleak-01_damgo_to_high_gl_vars.pkl	Wash	6	-0.1
796	2598885	129.94425	1.0472885365216296	4.041304184907748	129.39100000000002	130.43825	1.7063499999999863	2.7536499999999933	0.37167812674224315	2.690499999999986	32.92833266465631	seed6-gleak-01_damgo_to_high_gl_vars.pkl	Wash	6	-0.1
797	2652695	132.63475	1.0389449239583919	4.059702787444515	132.14465	133.1836	1.6236499999999978	2.6625999999999976	0.3744406792353889	2.6706500000000233	33.18052158769299	seed6-gleak-01_damgo_to_high_gl_vars.pkl	Wash	6	-0.1
798	2706108	135.30540000000002	1.0672162407475525	4.112969375510058	134.8072	135.87445	1.7691000000000088	2.8363000000000227	0.3549686740145185	2.817149999999998	33.04857698295686	seed6-gleak-01_damgo_to_high_gl_vars.pkl	Wash	6	-0.1
799	2762451	138.12255000000002	1.0506342066000915	4.1121821946407096	137.64355	138.69415	1.3915499999999952	2.4421999999999855	0.4405189313010731	2.2700499999999977	33.72361133852792	seed6-gleak-01_damgo_to_high_gl_vars.pkl	Wash	6	-0.1
800	2807852	140.39260000000002	1.280590511705843	5.3228281822471075	140.0857	141.3663	1.6610000000000014	2.9415500000000065	0.31569144318343445	3.1676499999999805	44.791132521810766	seed6-gleak-01_damgo_to_high_gl_vars.pkl	Transient	6	-0.1
801	2871205	143.56025	1.1322163162122247	5.17651327837978	143.02725	144.15945000000002	1.4461999999999762	2.578399999999988	0.3804234112567256	2.6286500000000217	34.43706973410714	seed6-gleak-01_damgo_to_high_gl_vars.pkl	Transient	6	-0.1
802	2923778	146.18890000000002	1.2176715100642062	4.763373522698618	145.6057	146.82335	1.4705999999999904	2.688299999999998	0.37966513535062324	2.633899999999983	34.68278145714375	seed6-gleak-01_damgo_to_high_gl_vars.pkl	Transient	6	-0.1
803	2976456	148.8228	1.2185160800922896	4.731946598554384	148.294	149.51250000000002	1.5257500000000164	2.7442500000000223	0.3604123116845681	2.7745999999999924	35.225462130927916	seed6-gleak-01_damgo_to_high_gl_vars.pkl	Transient	6	-0.1
804	3031948	151.5974	1.2600906355271349	4.763378522870202	151.03825	152.2983	1.4979999999999905	2.7580999999999847	0.35762820971317866	2.7962000000000273	35.32280880728685	seed6-gleak-01_damgo_to_high_gl_vars.pkl	$G_{Leak}$	6	-0.1
805	3087872	154.39360000000002	1.2793017053597608	4.897019163559268	153.79635000000002	155.07565	1.7064000000000021	2.9857000000000085	0.3459788606916137	2.8903499999999838	34.96741250834638	seed6-gleak-01_damgo_to_high_gl_vars.pkl	$G_{Leak}$	6	-0.1
806	3145679	157.28395	1.1892357751282165	5.022833849767462	156.78205	157.97125	1.63930000000002	2.828550000000007	0.3416350654231155	2.927099999999996	35.78034038151304	seed6-gleak-01_damgo_to_high_gl_vars.pkl	$G_{Leak}$	6	-0.1
807	3204221	160.21105	1.3274098574070028	4.706340094141762	159.61055000000002	160.93800000000002	1.704400000000021	3.031800000000004	0.34318856495701605	2.9138499999999965	35.85045676690763	seed6-gleak-01_damgo_to_high_gl_vars.pkl	$G_{Leak}$	6	-0.1
808	3262498	163.1249	1.1557712283990114	4.8621835251148795	162.6424	163.79815000000002	1.630899999999997	2.786699999999996	0.35919540229884794	2.7840000000000202	36.40364473324897	seed6-gleak-01_damgo_to_high_gl_vars.pkl	$G_{Leak}$	6	-0.1
809	3318178	165.90890000000002	1.192660926057538	4.756885855972659	165.4291	166.62175000000002	1.616500000000002	2.809200000000004	0.3546916842534645	2.819349999999986	36.57415934547666	seed6-gleak-01_damgo_to_high_gl_vars.pkl	$G_{Leak}$	6	-0.1
810	3374565	168.72825	1.210317125039501	4.707037714140029	168.23825000000002	169.4486	1.345249999999993	2.5555499999999824	0.3758197568446158	2.6608500000000106	36.04834846566437	seed6-gleak-01_damgo_to_high_gl_vars.pkl	$G_{Leak}$	6	-0.1
811	3427782	171.3891	1.2069277352261125	4.790452638713365	170.7938	172.00075	1.5893500000000245	2.796250000000015	0.37045955507807693	2.6993499999999813	34.79746149583306	seed6-gleak-01_damgo_to_high_gl_vars.pkl	$G_{Leak}$	6	-0.1
812	3481769	174.08845	1.1630546952990584	4.79002981572237	173.59005000000002	174.75310000000002	1.5219999999999914	2.6850499999999897	0.36329288672527776	2.752600000000001	35.74144237395637	seed6-gleak-01_damgo_to_high_gl_vars.pkl	$G_{Leak}$	6	-0.1
813	3536821	176.84105	1.2187847097303253	4.827687980976144	176.2751	177.4939	1.7220000000000084	2.9407500000000084	0.35174730473627724	2.842950000000002	35.1310363271579	seed6-gleak-01_damgo_to_high_gl_vars.pkl	$G_{Leak}$	6	-0.1
814	3593680	179.684	0.902895730184624	4.638891116076536	179.2159	180.11880000000002	9.45750000000001	10.360399999999998	0.08692590870171804	11.504050000000007	37.047627356198774	seed6-gleak-01_damgo_to_high_gl_vars.pkl	$G_{Leak}$	6	-0.1
815	3823761	191.18805	2.066563013940584	2.977428354963635	189.57625000000002	191.64285	0.5608499999999879	2.6273999999999944	0.3309340613882687	3.0217499999999973	14.293607524636112	seed6-gleak-01_damgo_to_high_gl_vars.pkl	Transient	6	-0.1
816	3884196	194.2098	2.51949743910227	3.4190814390436586	192.20365	194.72315	6.075999999999993	8.59545	0.13143108739510143	7.608550000000008	12.886367301515937	seed6-gleak-01_damgo_to_high_gl_vars.pkl	DAMGO + $G_{Leak}$	6	-0.1
817	4036367	201.81835	1.5785012408018113	2.995727783376079	200.7991	202.3776	4.456950000000006	6.035449999999997	0.1778631520907815	5.622299999999996	20.119178276569027	seed6-gleak-01_damgo_to_high_gl_vars.pkl	DAMGO + $G_{Leak}$	6	-0.1
818	4148813	207.44065	1.055130588814593	3.565046234515009	206.83460000000002	207.88975000000002	6.8688999999999965	7.924049999999994	0.12303300975651751	8.127900000000011	18.90404410541154	seed6-gleak-01_damgo_to_high_gl_vars.pkl	DAMGO + $G_{Leak}$	6	-0.1
819	4311371	215.56855000000002	1.2839587701261044	3.51737155946363	214.75865000000002	216.04260000000002					18.81998531270768	seed6-gleak-01_damgo_to_high_gl_vars.pkl	DAMGO + $G_{Leak}$	6	-0.1
820	68482	3.4241	1.284328276773386	3.5127518241659796	2.85795	4.1423000000000005	1.3989000000000003	2.6832	0.3465003465003465	2.886	17.164829739133875	seed6-gleak-05_damgo_to_high_gl_vars.pkl	Transient	6	-0.5
821	126202	6.3101	1.2589784338267798	3.2351427059460534	5.54115	6.80015	1.6104500000000002	2.8694000000000006	0.3879276902785321	2.5778	24.544486659120214	seed6-gleak-05_damgo_to_high_gl_vars.pkl	Transient	6	-0.5
822	177758	8.8879	1.0755519247265504	3.8608065455932667	8.41055	9.4861	1.7119999999999997	2.7875499999999995	0.3613695907489384	2.7672500000000007	31.04145886953605	seed6-gleak-05_damgo_to_high_gl_vars.pkl	Transient	6	-0.5
823	233103	11.65515	1.028495805331123	3.968063504725496	11.19815	12.226650000000001	1.7912499999999998	2.819750000000001	0.34559026817804817	2.8935999999999993	33.30570476067602	seed6-gleak-05_damgo_to_high_gl_vars.pkl	Transient	6	-0.5
824	290975	14.54875	1.0753281755057718	4.032442455906541	14.017850000000001	15.093200000000001	1.6042500000000004	2.6795500000000008	0.3555934855273448	2.8122000000000025	32.893449860046914	seed6-gleak-05_damgo_to_high_gl_vars.pkl	Transient	6	-0.5
825	347219	17.360950000000003	1.1859793076799134	4.012786275011475	16.69745	17.8834	1.6999499999999976	2.8859499999999976	0.3653702113666677	2.7369499999999967	31.649784266724588	seed6-gleak-05_damgo_to_high_gl_vars.pkl	Transient	6	-0.5
826	401958	20.0979	1.0554785083289113	4.018812928259337	19.5834	20.63885	1.6772500000000008	2.732750000000003	0.36717459151826676	2.7235000000000014	33.82070958516351	seed6-gleak-05_damgo_to_high_gl_vars.pkl	Transient	6	-0.5
827	456428	22.8214	1.0993544236502086	4.033654165163394	22.316100000000002	23.4155	1.7071500000000022	2.8064999999999998	0.36150676017641514	2.7662000000000013	33.3516079069971	seed6-gleak-05_damgo_to_high_gl_vars.pkl	Transient	6	-0.5
828	511752	25.587600000000002	1.0440666306755593	4.1814279635881455	25.12265	26.166700000000002	1.739449999999998	2.783549999999998	0.35203830176723244	2.8405999999999985	33.14975262339191	seed6-gleak-05_damgo_to_high_gl_vars.pkl	Transient	6	-0.5
829	568564	28.4282	1.1017981711927918	4.174807543542659	27.90615	29.00795	1.8194000000000017	2.9212000000000025	0.337131683635628	2.9662000000000006	34.42906251967179	seed6-gleak-05_damgo_to_high_gl_vars.pkl	Transient	6	-0.5
830	627888	31.3944	1.1372506356493455	4.128934392607675	30.8274	31.964650000000002	1.7106499999999976	2.8478999999999957	0.35466652480005634	2.819550000000003	33.9481393855164	seed6-gleak-05_damgo_to_high_gl_vars.pkl	Control	6	-0.5
831	684279	34.213950000000004	1.1274095373581048	4.108923622449272	33.67525	34.8027	1.7424500000000052	2.8698500000000067	0.3481045706130128	2.8726999999999947	33.64945799332123	seed6-gleak-05_damgo_to_high_gl_vars.pkl	Control	6	-0.5
832	741733	37.08665	1.1137172319122124	4.081332595814629	36.54515	37.65885	1.8216499999999982	2.9353999999999942	0.3437430177199521	2.909150000000004	33.24447785759656	seed6-gleak-05_damgo_to_high_gl_vars.pkl	Control	6	-0.5
833	799916	39.9958	1.096259795018303	4.180337352661841	39.4805	40.576750000000004	1.7164499999999947	2.8126999999999995	0.3484138459662384	2.8701500000000024	33.80628252345764	seed6-gleak-05_damgo_to_high_gl_vars.pkl	Control	6	-0.5
834	857319	42.865950000000005	1.127975379813509	4.11862173851193	42.29325	43.4212	1.8106000000000009	2.938600000000001	0.3503056416723592	2.8546499999999995	32.71820890437955	seed6-gleak-05_damgo_to_high_gl_vars.pkl	Control	6	-0.5
835	914412	45.720600000000005	1.075409922542813	4.146582106008303	45.23185	46.30725	1.7601499999999959	2.8355999999999995	0.34747558983981414	2.877899999999997	34.56287856613139	seed6-gleak-05_damgo_to_high_gl_vars.pkl	Control	6	-0.5
836	971970	48.5985	1.1043911578621948	4.253743638287183	48.0674	49.171800000000005	1.8425000000000011	2.946850000000005	0.3442992649210689	2.904450000000004	33.22819568555343	seed6-gleak-05_damgo_to_high_gl_vars.pkl	Control	6	-0.5
837	1030059	51.502950000000006	1.0381088848318498	4.221508985123439	51.014300000000006	52.052400000000006	1.7310999999999979	2.769199999999998	0.3475842891901292	2.8769999999999953	33.70177202640773	seed6-gleak-05_damgo_to_high_gl_vars.pkl	Control	6	-0.5
838	1087599	54.37995	1.126724058885139	4.075950984808298	53.78345	54.9102	1.7567500000000038	2.8834500000000034	0.34802582351610467	2.873350000000002	33.22471012109325	seed6-gleak-05_damgo_to_high_gl_vars.pkl	Control	6	-0.5
839	1145066	57.2533	1.1080469942938187	4.0363962357705105	56.66695	57.775000000000006	1.7152999999999992	2.823349999999998	0.37414647834627246	2.6727500000000006	32.69567513604518	seed6-gleak-05_damgo_to_high_gl_vars.pkl	Control	6	-0.5
840	1198521	59.926050000000004	0.7037455413527903	4.108136419016461	59.49025	60.194	15.400350000000003	16.104100000000003	0.06032563779280556	16.576700000000002	30.190207304594217	seed6-gleak-05_damgo_to_high_gl_vars.pkl	Control	6	-0.5
841	1530055	76.50275	1.3498048372250866	2.3815635635830716	75.59440000000001	76.94420000000001	14.2012	15.551050000000004	0.05388381033976439	18.558449999999993	12.462159319201266	seed6-gleak-05_damgo_to_high_gl_vars.pkl	DAMGO	6	-0.5
842	1901224	95.0612	4.398895861278521	2.606334234608969	91.14545000000001	95.54435000000001	4.325699999999998	8.724599999999995	0.1949013799017694	5.130800000000008	12.430584633149213	seed6-gleak-05_damgo_to_high_gl_vars.pkl	DAMGO	6	-0.5
843	2003840	100.19200000000001	1.5043924549463321	6.143459351087998	99.87	101.37440000000001	2.1758999999999986	3.6803000000000026	0.2636435539151073	3.7929999999999926	55.520793185147525	seed6-gleak-05_damgo_to_high_gl_vars.pkl	DAMGO	6	-0.5
844	2079700	103.985	1.056858585710067	4.299241146723091	103.55035000000001	104.6072	1.8174000000000063	2.8742500000000035	0.3322700691121737	3.009600000000006	36.43748798234739	seed6-gleak-05_damgo_to_high_gl_vars.pkl	Transient	6	-0.5
845	2139892	106.9946	1.1458756573698716	4.278305515772658	106.42455000000001	107.57045000000001	1.858549999999994	3.0043999999999897	0.3405414609228679	2.9364999999999952	33.98128673765021	seed6-gleak-05_damgo_to_high_gl_vars.pkl	Transient	6	-0.5
846	2198622	109.9311	1.0635350592412287	4.279029984713805	109.429	110.49255000000001	1.7153500000000008	2.7789000000000073	0.35145678838786665	2.845300000000009	34.1544655009004	seed6-gleak-05_damgo_to_high_gl_vars.pkl	Transient	6	-0.5
847	2255528	112.77640000000001	1.1179661201259354	4.1871255307051065	112.20785000000001	113.3258	1.7905000000000086	2.908450000000002	0.35560613064969226	2.812100000000001	33.29569064646375	seed6-gleak-05_damgo_to_high_gl_vars.pkl	Wash	6	-0.5
848	2311770	115.58850000000001	1.0237108234988292	4.082133578529341	115.11630000000001	116.14005	1.7222000000000008	2.745899999999992	0.35168545253125727	2.84344999999999	32.99082315212547	seed6-gleak-05_damgo_to_high_gl_vars.pkl	Wash	6	-0.5
849	2368639	118.43195	1.1592446654247122	4.061498344751563	117.8622	119.02145	1.866650000000007	3.025900000000007	0.3356267830172846	2.9795000000000016	33.722178978489836	seed6-gleak-05_damgo_to_high_gl_vars.pkl	Wash	6	-0.5
850	2428229	121.41145	1.1063440079966327	4.149103232459215	120.88815000000001	121.9945	1.74345000000001	2.849800000000002	0.3452502200970151	2.8964500000000015	33.58934743542546	seed6-gleak-05_damgo_to_high_gl_vars.pkl	Wash	6	-0.5
851	2486158	124.3079	1.1114943577275844	4.202511720311801	123.73795000000001	124.84945	1.8610000000000042	2.9724999999999966	0.34595492207365325	2.8905500000000046	33.338161685282316	seed6-gleak-05_damgo_to_high_gl_vars.pkl	Wash	6	-0.5
852	2543969	127.19845000000001	1.053955372717511	3.9444614865173975	126.71045000000001	127.76440000000001	1.6265999999999963	2.6805499999999967	0.36419258503896823	2.7458000000000027	32.53125660652421	seed6-gleak-05_damgo_to_high_gl_vars.pkl	Wash	6	-0.5
853	2598885	129.94425	1.0472885365216296	4.041304184907748	129.39100000000002	130.43825	1.7063499999999863	2.7536499999999933	0.37167812674224315	2.690499999999986	32.92833266465631	seed6-gleak-05_damgo_to_high_gl_vars.pkl	Wash	6	-0.5
854	2652695	132.63475	1.0389449239583919	4.059702787444515	132.14465	133.1836	1.6236499999999978	2.6625999999999976	0.3744406792353889	2.6706500000000233	33.18052158769299	seed6-gleak-05_damgo_to_high_gl_vars.pkl	Wash	6	-0.5
855	2706108	135.30540000000002	1.0672162407475525	4.112969375510058	134.8072	135.87445	1.7691000000000088	2.8363000000000227	0.3549686740145185	2.817149999999998	33.04857698295686	seed6-gleak-05_damgo_to_high_gl_vars.pkl	Wash	6	-0.5
856	2762451	138.12255000000002	1.0506342066000915	4.1121821946407096	137.64355	138.69415	1.299350000000004	2.3499999999999943	0.4860149206580661	2.057549999999992	33.72361133852792	seed6-gleak-05_damgo_to_high_gl_vars.pkl	Wash	6	-0.5
857	2803602	140.1801	40.09329092501549	9.333455932530626	139.9935	180.0868	2.0600499999999897	42.15334999999999	0.021988532980050903	45.47825	68.77059324843046	seed6-gleak-05_damgo_to_high_gl_vars.pkl	Wash	6	-0.5
858	3713167	185.65835	5.397946476501739	11.60975162223214	182.14685	187.5448	0.43940000000000623	5.837350000000015	0.3306222310388159	3.0245999999999924	20.697980745205115	seed6-gleak-05_damgo_to_high_gl_vars.pkl	Transient	6	-0.5
859	3773659	188.68295	3.0220339657235193	11.160528721471188	187.98420000000002	191.00625000000002	-9.902150000000006	-6.880099999999999	0.24284812278400988	4.117800000000017	22.41216012421194	seed6-gleak-05_damgo_to_high_gl_vars.pkl	Transient	6	-0.5
860	3856015	192.80075000000002	38.904769244597176	6.812139545310721	181.10415	220.0089	-16.856349999999992	22.048450000000003	0.08623477417268516	11.596249999999998	24.667673669930675	seed6-gleak-05_damgo_to_high_gl_vars.pkl	Transient	6	-0.5
861	4087940	204.39700000000002	2.9892287799496904	11.510588355491407	203.15255000000002	206.14180000000002	1.1153500000000065	4.104549999999989	0.2629814203626516	3.802549999999997	21.03846564212607	seed6-gleak-05_damgo_to_high_gl_vars.pkl	DAMGO + $G_{Leak}$	6	-0.5
862	4163991	208.19955000000002	1.7862000441852026	11.34647810177382	207.25715	209.04335	2.3857500000000016	4.17195000000001	0.22044883382566868	4.536200000000008	23.186268646414057	seed6-gleak-05_damgo_to_high_gl_vars.pkl	DAMGO + $G_{Leak}$	6	-0.5
863	4254715	212.73575000000002	1.9988834529697896	12.117003999437255	211.42905000000002	213.42795	0.20959999999999468	2.208449999999999	0.16243259047495315	6.156399999999991	23.13611142966688	seed6-gleak-05_damgo_to_high_gl_vars.pkl	DAMGO + $G_{Leak}$	6	-0.5
864	4377843	218.89215000000002	6.227703864539834	11.114326845099525	213.63755	219.86525					23.965551551253824	seed6-gleak-05_damgo_to_high_gl_vars.pkl	DAMGO + $G_{Leak}$	6	-0.5
865	68482	3.4241	1.284328276773386	3.5127518241659796	2.85795	4.1423000000000005	1.3989000000000003	2.6832	0.3465003465003465	2.886	17.164829739133875	seed6-gleak-03_damgo_to_high_gl_vars.pkl	Transient	6	-0.3
866	126202	6.3101	1.2589784338267798	3.2351427059460534	5.54115	6.80015	1.6104500000000002	2.8694000000000006	0.3879276902785321	2.5778	24.544486659120214	seed6-gleak-03_damgo_to_high_gl_vars.pkl	Transient	6	-0.3
867	177758	8.8879	1.0755519247265504	3.8608065455932667	8.41055	9.4861	1.7119999999999997	2.7875499999999995	0.3613695907489384	2.7672500000000007	31.04145886953605	seed6-gleak-03_damgo_to_high_gl_vars.pkl	Transient	6	-0.3
868	233103	11.65515	1.028495805331123	3.968063504725496	11.19815	12.226650000000001	1.7912499999999998	2.819750000000001	0.34559026817804817	2.8935999999999993	33.30570476067602	seed6-gleak-03_damgo_to_high_gl_vars.pkl	Transient	6	-0.3
869	290975	14.54875	1.0753281755057718	4.032442455906541	14.017850000000001	15.093200000000001	1.6042500000000004	2.6795500000000008	0.3555934855273448	2.8122000000000025	32.893449860046914	seed6-gleak-03_damgo_to_high_gl_vars.pkl	Transient	6	-0.3
870	347219	17.360950000000003	1.1859793076799134	4.012786275011475	16.69745	17.8834	1.6999499999999976	2.8859499999999976	0.3653702113666677	2.7369499999999967	31.649784266724588	seed6-gleak-03_damgo_to_high_gl_vars.pkl	Transient	6	-0.3
871	401958	20.0979	1.0554785083289113	4.018812928259337	19.5834	20.63885	1.6772500000000008	2.732750000000003	0.36717459151826676	2.7235000000000014	33.82070958516351	seed6-gleak-03_damgo_to_high_gl_vars.pkl	Transient	6	-0.3
872	456428	22.8214	1.0993544236502086	4.033654165163394	22.316100000000002	23.4155	1.7071500000000022	2.8064999999999998	0.36150676017641514	2.7662000000000013	33.3516079069971	seed6-gleak-03_damgo_to_high_gl_vars.pkl	Transient	6	-0.3
873	511752	25.587600000000002	1.0440666306755593	4.1814279635881455	25.12265	26.166700000000002	1.739449999999998	2.783549999999998	0.35203830176723244	2.8405999999999985	33.14975262339191	seed6-gleak-03_damgo_to_high_gl_vars.pkl	Transient	6	-0.3
874	568564	28.4282	1.1017981711927918	4.174807543542659	27.90615	29.00795	1.8194000000000017	2.9212000000000025	0.337131683635628	2.9662000000000006	34.42906251967179	seed6-gleak-03_damgo_to_high_gl_vars.pkl	Transient	6	-0.3
875	627888	31.3944	1.1372506356493455	4.128934392607675	30.8274	31.964650000000002	1.7106499999999976	2.8478999999999957	0.35466652480005634	2.819550000000003	33.9481393855164	seed6-gleak-03_damgo_to_high_gl_vars.pkl	Control	6	-0.3
876	684279	34.213950000000004	1.1274095373581048	4.108923622449272	33.67525	34.8027	1.7424500000000052	2.8698500000000067	0.3481045706130128	2.8726999999999947	33.64945799332123	seed6-gleak-03_damgo_to_high_gl_vars.pkl	Control	6	-0.3
877	741733	37.08665	1.1137172319122124	4.081332595814629	36.54515	37.65885	1.8216499999999982	2.9353999999999942	0.3437430177199521	2.909150000000004	33.24447785759656	seed6-gleak-03_damgo_to_high_gl_vars.pkl	Control	6	-0.3
878	799916	39.9958	1.096259795018303	4.180337352661841	39.4805	40.576750000000004	1.7164499999999947	2.8126999999999995	0.3484138459662384	2.8701500000000024	33.80628252345764	seed6-gleak-03_damgo_to_high_gl_vars.pkl	Control	6	-0.3
879	857319	42.865950000000005	1.127975379813509	4.11862173851193	42.29325	43.4212	1.8106000000000009	2.938600000000001	0.3503056416723592	2.8546499999999995	32.71820890437955	seed6-gleak-03_damgo_to_high_gl_vars.pkl	Control	6	-0.3
880	914412	45.720600000000005	1.075409922542813	4.146582106008303	45.23185	46.30725	1.7601499999999959	2.8355999999999995	0.34747558983981414	2.877899999999997	34.56287856613139	seed6-gleak-03_damgo_to_high_gl_vars.pkl	Control	6	-0.3
881	971970	48.5985	1.1043911578621948	4.253743638287183	48.0674	49.171800000000005	1.8425000000000011	2.946850000000005	0.3442992649210689	2.904450000000004	33.22819568555343	seed6-gleak-03_damgo_to_high_gl_vars.pkl	Control	6	-0.3
882	1030059	51.502950000000006	1.0381088848318498	4.221508985123439	51.014300000000006	52.052400000000006	1.7310999999999979	2.769199999999998	0.3475842891901292	2.8769999999999953	33.70177202640773	seed6-gleak-03_damgo_to_high_gl_vars.pkl	Control	6	-0.3
883	1087599	54.37995	1.126724058885139	4.075950984808298	53.78345	54.9102	1.7567500000000038	2.8834500000000034	0.34802582351610467	2.873350000000002	33.22471012109325	seed6-gleak-03_damgo_to_high_gl_vars.pkl	Control	6	-0.3
884	1145066	57.2533	1.1080469942938187	4.0363962357705105	56.66695	57.775000000000006	1.7152999999999992	2.823349999999998	0.37414647834627246	2.6727500000000006	32.69567513604518	seed6-gleak-03_damgo_to_high_gl_vars.pkl	Control	6	-0.3
885	1198521	59.926050000000004	0.7037455413527903	4.108136419016461	59.49025	60.194	15.400350000000003	16.104100000000003	0.06032563779280556	16.576700000000002	30.190207304594217	seed6-gleak-03_damgo_to_high_gl_vars.pkl	Control	6	-0.3
886	1530055	76.50275	1.3498048372250866	2.3815635635830716	75.59440000000001	76.94420000000001	14.2012	15.551050000000004	0.05388381033976439	18.558449999999993	12.462159319201266	seed6-gleak-03_damgo_to_high_gl_vars.pkl	DAMGO	6	-0.3
887	1901224	95.0612	4.398895861278521	2.606334234608969	91.14545000000001	95.54435000000001	4.325699999999998	8.724599999999995	0.1949013799017694	5.130800000000008	12.430584633149213	seed6-gleak-03_damgo_to_high_gl_vars.pkl	DAMGO	6	-0.3
888	2003840	100.19200000000001	1.5043924549463321	6.143459351087998	99.87	101.37440000000001	2.1758999999999986	3.6803000000000026	0.2636435539151073	3.7929999999999926	55.520793185147525	seed6-gleak-03_damgo_to_high_gl_vars.pkl	DAMGO	6	-0.3
889	2079700	103.985	1.056858585710067	4.299241146723091	103.55035000000001	104.6072	1.8174000000000063	2.8742500000000035	0.3322700691121737	3.009600000000006	36.43748798234739	seed6-gleak-03_damgo_to_high_gl_vars.pkl	Transient	6	-0.3
890	2139892	106.9946	1.1458756573698716	4.278305515772658	106.42455000000001	107.57045000000001	1.858549999999994	3.0043999999999897	0.3405414609228679	2.9364999999999952	33.98128673765021	seed6-gleak-03_damgo_to_high_gl_vars.pkl	Transient	6	-0.3
891	2198622	109.9311	1.0635350592412287	4.279029984713805	109.429	110.49255000000001	1.7153500000000008	2.7789000000000073	0.35145678838786665	2.845300000000009	34.1544655009004	seed6-gleak-03_damgo_to_high_gl_vars.pkl	Transient	6	-0.3
892	2255528	112.77640000000001	1.1179661201259354	4.1871255307051065	112.20785000000001	113.3258	1.7905000000000086	2.908450000000002	0.35560613064969226	2.812100000000001	33.29569064646375	seed6-gleak-03_damgo_to_high_gl_vars.pkl	Wash	6	-0.3
893	2311770	115.58850000000001	1.0237108234988292	4.082133578529341	115.11630000000001	116.14005	1.7222000000000008	2.745899999999992	0.35168545253125727	2.84344999999999	32.99082315212547	seed6-gleak-03_damgo_to_high_gl_vars.pkl	Wash	6	-0.3
894	2368639	118.43195	1.1592446654247122	4.061498344751563	117.8622	119.02145	1.866650000000007	3.025900000000007	0.3356267830172846	2.9795000000000016	33.722178978489836	seed6-gleak-03_damgo_to_high_gl_vars.pkl	Wash	6	-0.3
895	2428229	121.41145	1.1063440079966327	4.149103232459215	120.88815000000001	121.9945	1.74345000000001	2.849800000000002	0.3452502200970151	2.8964500000000015	33.58934743542546	seed6-gleak-03_damgo_to_high_gl_vars.pkl	Wash	6	-0.3
896	2486158	124.3079	1.1114943577275844	4.202511720311801	123.73795000000001	124.84945	1.8610000000000042	2.9724999999999966	0.34595492207365325	2.8905500000000046	33.338161685282316	seed6-gleak-03_damgo_to_high_gl_vars.pkl	Wash	6	-0.3
897	2543969	127.19845000000001	1.053955372717511	3.9444614865173975	126.71045000000001	127.76440000000001	1.6265999999999963	2.6805499999999967	0.36419258503896823	2.7458000000000027	32.53125660652421	seed6-gleak-03_damgo_to_high_gl_vars.pkl	Wash	6	-0.3
898	2598885	129.94425	1.0472885365216296	4.041304184907748	129.39100000000002	130.43825	1.7063499999999863	2.7536499999999933	0.37167812674224315	2.690499999999986	32.92833266465631	seed6-gleak-03_damgo_to_high_gl_vars.pkl	Wash	6	-0.3
899	2652695	132.63475	1.0389449239583919	4.059702787444515	132.14465	133.1836	1.6236499999999978	2.6625999999999976	0.3744406792353889	2.6706500000000233	33.18052158769299	seed6-gleak-03_damgo_to_high_gl_vars.pkl	Wash	6	-0.3
900	2706108	135.30540000000002	1.0672162407475525	4.112969375510058	134.8072	135.87445	1.7691000000000088	2.8363000000000227	0.3549686740145185	2.817149999999998	33.04857698295686	seed6-gleak-03_damgo_to_high_gl_vars.pkl	Wash	6	-0.3
901	2762451	138.12255000000002	1.0506342066000915	4.1121821946407096	137.64355	138.69415	1.3206500000000005	2.371299999999991	0.4766898655734629	2.097799999999978	33.72361133852792	seed6-gleak-03_damgo_to_high_gl_vars.pkl	Wash	6	-0.3
902	2804407	140.22035	2.937438637939538	7.581270427322821	140.01485	142.95225000000002	1.3213499999999954	4.258800000000008	0.22620596052706	4.420749999999998	58.44381062323056	seed6-gleak-03_damgo_to_high_gl_vars.pkl	Transient	6	-0.3
903	2892822	144.6411	1.6158070823841264	7.385196711555476	144.27365	145.88945	1.4137000000000057	3.0295500000000004	0.32713414135465974	3.0568500000000256	37.476869209650815	seed6-gleak-03_damgo_to_high_gl_vars.pkl	Transient	6	-0.3
904	2953959	147.69795000000002	1.567967500217352	7.347831494345389	147.30315000000002	148.87115	1.440100000000001	3.0080499999999972	0.32889327413254615	3.0404999999999798	38.56631387955244	seed6-gleak-03_damgo_to_high_gl_vars.pkl	Transient	6	-0.3
905	3014769	150.73845	1.4600075916067932	7.296228341063848	150.3112	151.7712	1.4198000000000093	2.879799999999989	0.34965034965034797	2.8600000000000136	38.09033538315761	seed6-gleak-03_damgo_to_high_gl_vars.pkl	$G_{Leak}$	6	-0.3
906	3071969	153.59845	1.5849840491330485	7.640552099130652	153.191	154.776	1.374900000000025	2.959850000000017	0.33654169751632357	2.9713999999999885	37.11363691633217	seed6-gleak-03_damgo_to_high_gl_vars.pkl	$G_{Leak}$	6	-0.3
907	3131397	156.56985	2.015046014612238	6.841346067094904	156.15085000000002	158.1659	0.9453000000000031	2.960349999999977	0.33447053314602954	2.9898000000000025	39.44146770288129	seed6-gleak-03_damgo_to_high_gl_vars.pkl	$G_{Leak}$	6	-0.3
908	3191193	159.55965	1.6971520181840287	6.639206674214538	159.11125	160.8084	1.3872499999999945	3.0844000000000165	0.3333611134261182	2.999750000000006	36.73689596215702	seed6-gleak-03_damgo_to_high_gl_vars.pkl	$G_{Leak}$	6	-0.3
909	3251188	162.5594	2.075530567739578	6.286989866771378	162.19565	164.27115	1.0568000000000097	3.1323500000000024	0.31102264244836925	3.2152000000000105	39.851783642181275	seed6-gleak-03_damgo_to_high_gl_vars.pkl	$G_{Leak}$	6	-0.3
910	3315492	165.77460000000002	1.6748511821749854	6.520855169851345	165.328	167.00285	1.3007000000000062	2.9755499999999984	0.3389887964202782	2.949950000000001	38.80124327258642	seed6-gleak-03_damgo_to_high_gl_vars.pkl	$G_{Leak}$	6	-0.3
911	3374491	168.72455000000002	1.5067295331896051	7.596247342048176	168.30355	169.81025	1.4569000000000187	2.9636500000000012	0.33688749642057186	2.9683499999999867	37.40650243195117	seed6-gleak-03_damgo_to_high_gl_vars.pkl	$G_{Leak}$	6	-0.3
912	3433858	171.6929	1.658611519221752	7.18145920705253	171.2672	172.9258	1.470199999999977	3.128799999999984	0.32457521219104485	3.080950000000001	37.94980554537877	seed6-gleak-03_damgo_to_high_gl_vars.pkl	$G_{Leak}$	6	-0.3
913	3495477	174.77385	1.8149106902453118	6.7720945798566525	174.39595	176.21085000000002	1.1074999999999875	2.9224000000000103	0.3333666700003345	2.99969999999999	38.38771044903635	seed6-gleak-03_damgo_to_high_gl_vars.pkl	$G_{Leak}$	6	-0.3
914	3555471	177.77355	1.6007450361697935	7.846050811912722	177.31835	178.91910000000001	6.213699999999989	7.814449999999994	0.11415525114155226	8.76000000000002	36.518007432156566	seed6-gleak-03_damgo_to_high_gl_vars.pkl	$G_{Leak}$	6	-0.3
915	3730671	186.53355000000002	1.875398512386228	6.34766203819586	185.13285000000002	187.00825	3.254349999999988	5.129750000000001	0.2230823285333463	4.482649999999978	17.155228076627104	seed6-gleak-03_damgo_to_high_gl_vars.pkl	Transient	6	-0.3
916	3820324	191.0162	1.2875855782171246	6.5435455426130495	190.26255	191.55015	1.794150000000002	3.081700000000012	0.3419738731960863	2.924200000000013	20.667842131579185	seed6-gleak-03_damgo_to_high_gl_vars.pkl	DAMGO + $G_{Leak}$	6	-0.3
917	3878808	193.9404	1.2448334920665949	6.529699572125827	193.3443	194.5891	1.9878999999999962	3.2327499999999816	0.26117161586878707	3.8289000000000044	18.784221222916372	seed6-gleak-03_damgo_to_high_gl_vars.pkl	DAMGO + $G_{Leak}$	6	-0.3
918	3955386	197.76930000000002	1.6641151748889127	5.687794156500114	196.577	198.24115	0.32534999999998604	1.989450000000005	0.20013609254292916	4.996600000000001	20.877309055321213	seed6-gleak-03_damgo_to_high_gl_vars.pkl	DAMGO + $G_{Leak}$	6	-0.3
919	4055318	202.76590000000002	4.87074625661315	4.929408955857284	198.56650000000002	203.43720000000002	1.5770499999999856	6.447800000000001	0.312095251470749	3.2041499999999985	21.525853622747874	seed6-gleak-03_damgo_to_high_gl_vars.pkl	DAMGO + $G_{Leak}$	6	-0.3
920	4119401	205.97005000000001	1.4085103089812678	6.913687819420334	205.01425	206.42280000000002	0.19614999999998872	1.6046499999999924	0.1837171490772805	5.443150000000003	18.55421549837864	seed6-gleak-03_damgo_to_high_gl_vars.pkl	DAMGO + $G_{Leak}$	6	-0.3
921	4228264	211.41320000000002	5.409989032401378	5.757471871516836	206.61895	212.02890000000002	1.622649999999993	7.032650000000018	0.32739118335543194	3.0544500000000028	20.27155451453308	seed6-gleak-03_damgo_to_high_gl_vars.pkl	DAMGO + $G_{Leak}$	6	-0.3
922	4289353	214.46765000000002	1.420453982118983	5.9424099149637435	213.6516	215.07205000000002	0.3751500000000192	1.7956000000000074	0.33970276008492634	2.9437499999999943	19.921025731284217	seed6-gleak-03_damgo_to_high_gl_vars.pkl	DAMGO + $G_{Leak}$	6	-0.3
923	4348228	217.41140000000001	2.583052833062178	5.582668509625927	215.44715000000002	218.0302					15.351279607754151	seed6-gleak-03_damgo_to_high_gl_vars.pkl	DAMGO + $G_{Leak}$	6	-0.3
924	239633	11.98165	1.0524013468871214	3.1115256596924823	11.3282	12.380600000000001	1.9405999999999999	2.9930000000000003	0.16432773523515296	6.085400000000002	13.01170471822936	seed7-gleak-03_damgo_to_high_gl_vars.pkl	Transient	7	-0.3
925	361341	18.067050000000002	4.141026633946586	2.790416552049585	14.321150000000001	18.4622	3.29795	7.43895	0.2293814728584373	4.359549999999999	19.144784928595026	seed7-gleak-03_damgo_to_high_gl_vars.pkl	Transient	7	-0.3
926	448532	22.4266	1.0805902399157379	2.9716675720287284	21.7601	22.840700000000002	4.0748	5.1554	0.20059778138853787	4.985099999999999	21.39514246954928	seed7-gleak-03_damgo_to_high_gl_vars.pkl	Transient	7	-0.3
927	548234	27.4117	0.9269229902881955	2.696506656581839	26.9155	27.842450000000003	0.2957000000000001	1.2226	0.8832751843836925	1.1321500000000029	16.255686411297646	seed7-gleak-03_damgo_to_high_gl_vars.pkl	Transient	7	-0.3
928	570877	28.543850000000003	0.7526041577657568	2.4243939216018084	28.138150000000003	28.89075	2.1942500000000003	2.9468500000000013	0.3155470007257581	3.1691000000000003	12.350089838944983	seed7-gleak-03_damgo_to_high_gl_vars.pkl	Transient	7	-0.3
929	634259	31.712950000000003	1.0775578435476172	3.212959974912293	31.084950000000003	32.16255	3.1809999999999974	4.258549999999996	0.1891682273045419	5.286300000000001	18.246963078810765	seed7-gleak-03_damgo_to_high_gl_vars.pkl	Control	7	-0.3
930	739985	36.99925	2.241345263121766	2.7584862616677235	35.34355	37.584900000000005	3.2453999999999965	5.486750000000001	0.20738497910596332	4.821950000000001	18.545028848920108	seed7-gleak-03_damgo_to_high_gl_vars.pkl	Control	7	-0.3
931	836424	41.821200000000005	1.3056431143773313	4.283408551186186	40.8303	42.1359	-1.382950000000001	-0.07730000000000103	1.0305559849538866	0.9703499999999963	13.29032466464322	seed7-gleak-03_damgo_to_high_gl_vars.pkl	Control	7	-0.3
932	855831	42.79155	2.4501745479741253	2.979696230101739	40.75295	43.20315	2.513850000000005	4.964000000000006	0.2728848016809705	3.6645499999999984	16.6588149278286	seed7-gleak-03_damgo_to_high_gl_vars.pkl	Control	7	-0.3
933	929122	46.4561	1.1705826866888152	2.7787437108810344	45.716950000000004	46.887550000000005	0.3926000000000016	1.5631500000000003	0.2837322135368638	3.5244500000000016	18.25896040069423	seed7-gleak-03_damgo_to_high_gl_vars.pkl	Control	7	-0.3
934	999611	49.98055	3.003533713924885	2.4015122351310954	47.28015	50.28365	0.5572000000000017	3.5607499999999987	0.7616146230007602	1.3130000000000024	11.507407177345574	seed7-gleak-03_damgo_to_high_gl_vars.pkl	Control	7	-0.3
935	1025871	51.29355	0.8869049303895736	3.2422510915449543	50.840900000000005	51.7278	3.784700000000001	4.671599999999998	0.2143094414024409	4.666150000000002	20.66290907607842	seed7-gleak-03_damgo_to_high_gl_vars.pkl	Control	7	-0.3
936	1119194	55.959700000000005	0.8667373496827437	3.1155339868061773	55.51245	56.379200000000004	43.6159	44.482600000000005	0.022600964157130945	44.2459	22.19833428597336	seed7-gleak-03_damgo_to_high_gl_vars.pkl	Control	7	-0.3
937	2004112	100.2056	1.2433357959801332	5.941496342159411	99.99510000000001	101.2384	3.055500000000009	4.298850000000002	0.1965447434108373	5.087900000000005	51.78833611875017	seed7-gleak-03_damgo_to_high_gl_vars.pkl	DAMGO	7	-0.3
938	2105870	105.29350000000001	1.3952755864095874	2.8140069616838232	104.29395000000001	105.6892	3.4707500000000095	4.866050000000001	0.22879368529428581	4.370750000000001	18.264583862982633	seed7-gleak-03_damgo_to_high_gl_vars.pkl	Transient	7	-0.3
939	2193285	109.66425000000001	1.1652640213643668	2.9902783096526093	109.16000000000001	110.32525000000001	2.84375	4.009	0.25636095622636657	3.9007500000000026	20.894779877242392	seed7-gleak-03_damgo_to_high_gl_vars.pkl	Transient	7	-0.3
940	2271300	113.56500000000001	0.8588766733288532	2.962399696860645	113.16900000000001	114.02785	0.33960000000000434	1.1984999999999957	0.8305647840531606	1.2039999999999935	14.321647097248368	seed7-gleak-03_damgo_to_high_gl_vars.pkl	Wash	7	-0.3
941	2295380	114.769	0.8242051322286483	3.023986540094299	114.36745	115.19165000000001	5.3761499999999955	6.20035	0.16175079055698885	6.18235	15.634248736553797	seed7-gleak-03_damgo_to_high_gl_vars.pkl	Wash	7	-0.3
942	2419027	120.95135	0.9940505198258441	3.4427424322591804	120.56785	121.56190000000001	0.37819999999999254	1.372249999999994	0.7143367383384516	1.3999000000000024	20.683688061725704	seed7-gleak-03_damgo_to_high_gl_vars.pkl	Wash	7	-0.3
943	2447025	122.35125000000001	0.7322325218530372	2.6379509215737773	121.94005	122.6723	3.3842499999999944	4.11645	0.22997228833925532	4.348349999999996	13.427099378038092	seed7-gleak-03_damgo_to_high_gl_vars.pkl	Wash	7	-0.3
944	2533992	126.6996	1.0603479495511159	2.6169311805428865	126.0565	127.11685	0.3524500000000046	1.4128000000000043	0.7878668505022653	1.2692499999999995	16.700907696628242	seed7-gleak-03_damgo_to_high_gl_vars.pkl	Wash	7	-0.3
945	2559377	127.96885	1.022385422546626	2.8647619430222804	127.46935	128.49175	1.5219999999999914	2.544399999999996	0.23449682843039488	4.264450000000011	15.592305774908187	seed7-gleak-03_damgo_to_high_gl_vars.pkl	Wash	7	-0.3
946	2644666	132.2333	2.6045440278426977	2.8280137362808695	130.0137	132.61825000000002	1.7126499999999965	4.317200000000014	0.23644854288585562	4.229249999999979	15.5389616154795	seed7-gleak-03_damgo_to_high_gl_vars.pkl	Wash	7	-0.3
947	2729251	136.46255	2.55150346935119	2.9602066769092765	134.3309	136.88240000000002	2.849899999999991	5.401399999999995	0.27006224934847395	3.702850000000012	14.562594495641557	seed7-gleak-03_damgo_to_high_gl_vars.pkl	Wash	7	-0.3
948	2803308	140.1654	4.832833269124525	7.469090908647857	139.7323	144.56515000000002	0.9790500000000009	5.811849999999993	0.1715457126437766	5.829350000000005	56.01619349662235	seed7-gleak-03_damgo_to_high_gl_vars.pkl	Wash	7	-0.3
949	2919895	145.99475	2.130741880212841	7.8709587230511175	145.54415	147.6749	-0.6925500000000113	1.4381999999999948	0.7700304162014345	1.2986500000000092	23.236231580594286	seed7-gleak-03_damgo_to_high_gl_vars.pkl	Transient	7	-0.3
950	2945868	147.29340000000002	0.6634924162027194	9.647027574403463	146.98235	147.64585	0.26770000000001914	0.9312000000000182	1.0409618487482575	0.960649999999987	20.746751616785886	seed7-gleak-03_damgo_to_high_gl_vars.pkl	Transient	7	-0.3
951	2965081	148.25405	0.6758958461015485	6.457021994935383	147.9136	148.58950000000002	0.27490000000000236	0.9507999999999868	1.1166322371726694	0.8955500000000143	21.856384353314187	seed7-gleak-03_damgo_to_high_gl_vars.pkl	Transient	7	-0.3
952	2982992	149.14960000000002	0.8534186194058042	8.08671724969986	148.86435	149.7178	-0.9122999999999877	-0.05889999999999418	0.8854258898530385	1.1293999999999755	18.453589168991826	seed7-gleak-03_damgo_to_high_gl_vars.pkl	Transient	7	-0.3
953	3005580	150.279	1.8452149829863804	5.876008754571025	148.8055	150.6507	0.18455000000000155	2.0297999999999945	1.15801053789589	0.8635500000000036	22.8145708531733	seed7-gleak-03_damgo_to_high_gl_vars.pkl	Transient	7	-0.3
954	3022851	151.14255	0.6430500662659062	5.765754359161281	150.83530000000002	151.47835	0.19094999999998663	0.8340000000000032	1.2171372930866338	0.8216000000000179	20.89195159783386	seed7-gleak-03_damgo_to_high_gl_vars.pkl	$G_{Leak}$	7	-0.3
955	3039283	151.96415000000002	2.8528734245711007	5.393682348081896	151.66925	154.52215	-2.0317000000000007	0.8211499999999887	0.695120255804264	1.4385999999999797	18.63995969093532	seed7-gleak-03_damgo_to_high_gl_vars.pkl	$G_{Leak}$	7	-0.3
956	3068055	153.40275	1.269613273416064	8.53942990752911	152.49045	153.76005	0.15024999999999977	1.4198500000000251	1.277220767609682	0.7829499999999996	18.380104144059935	seed7-gleak-03_damgo_to_high_gl_vars.pkl	$G_{Leak}$	7	-0.3
957	3083714	154.1857	0.5561299238352105	7.6841839958341485	153.9103	154.46640000000002	0.23534999999998263	0.791499999999985	1.192250372578235	0.8387500000000045	18.34246984081299	seed7-gleak-03_damgo_to_high_gl_vars.pkl	$G_{Leak}$	7	-0.3
958	3100489	155.02445	1.5949851133179154	5.41783883864392	154.70175	156.29675	-0.6907500000000084	0.904200000000003	1.1859582542694553	0.843199999999996	21.688135595172263	seed7-gleak-03_damgo_to_high_gl_vars.pkl	$G_{Leak}$	7	-0.3
959	3117353	155.86765	0.6526320749023696	7.564163599041995	155.606	156.25865000000002	0.26695000000000846	0.9196000000000026	0.9935913358835502	1.006450000000001	21.301822699548932	seed7-gleak-03_damgo_to_high_gl_vars.pkl	$G_{Leak}$	7	-0.3
960	3137482	156.8741	7.27724385084922	4.857487648646806	156.5256	163.80285	-6.3113500000000045	0.9659000000000049	1.050199537912198	0.9522000000000048	23.320760516489194	seed7-gleak-03_damgo_to_high_gl_vars.pkl	$G_{Leak}$	7	-0.3
961	3156526	157.8263	0.8190226691881661	7.265087557432176	157.4915	158.31050000000002	0.11650000000000205	0.9355500000000063	1.0362157401171022	0.9650499999999909	17.91866035557163	seed7-gleak-03_damgo_to_high_gl_vars.pkl	$G_{Leak}$	7	-0.3
962	3175827	158.79135	0.836624448286905	7.979129632079788	158.42700000000002	159.26365	0.1469500000000039	0.9835499999999797	1.07163907196055	0.9331500000000119	17.794416299683775	seed7-gleak-03_damgo_to_high_gl_vars.pkl	$G_{Leak}$	7	-0.3
963	3194490	159.7245	0.5780760837930721	7.372476827516179	159.41060000000002	159.98865	0.2557999999999936	0.8338999999999999	1.1343012704174336	0.8815999999999917	17.918432292689925	seed7-gleak-03_damgo_to_high_gl_vars.pkl	$G_{Leak}$	7	-0.3
964	3212122	160.6061	0.9166425913973013	7.240448722533902	160.24450000000002	161.16115000000002	0.1310500000000161	1.0477000000000203	1.0249051962693267	0.9757000000000174	18.15149347333659	seed7-gleak-03_damgo_to_high_gl_vars.pkl	$G_{Leak}$	7	-0.3
965	3231636	161.58180000000002	0.7552459871254629	7.10476274786442	161.2922	162.04745	0.18414999999998827	0.9393999999999778	1.0068465565847748	0.9932000000000016	21.708134855559436	seed7-gleak-03_damgo_to_high_gl_vars.pkl	$G_{Leak}$	7	-0.3
966	3251500	162.57500000000002	1.4879048819559395	6.478772573924527	162.23155	163.7195	0.20690000000001874	1.694800000000015	0.5911388289539863	1.6916499999999817	20.16212478649154	seed7-gleak-03_damgo_to_high_gl_vars.pkl	$G_{Leak}$	7	-0.3
967	3285333	164.26665	0.811694613195816	6.281866776524732	163.92635	164.73805000000002	0.141900000000021	0.953550000000007	1.1152001784320162	0.8967000000000099	19.691837940917132	seed7-gleak-03_damgo_to_high_gl_vars.pkl	$G_{Leak}$	7	-0.3
968	3303267	165.16335	0.7191304096984444	6.799012604365888	164.87990000000002	165.59905	0.2834500000000162	1.002600000000001	1.001953809929356	0.9980500000000063	19.404232567164758	seed7-gleak-03_damgo_to_high_gl_vars.pkl	$G_{Leak}$	7	-0.3
969	3323228	166.16140000000001	0.790675905677327	9.649864085857075	165.88250000000002	166.6732	-0.8595500000000129	-0.0689000000000135	0.9397171451393275	1.0641499999999837	21.078881582910938	seed7-gleak-03_damgo_to_high_gl_vars.pkl	$G_{Leak}$	7	-0.3
970	3344511	167.22555	1.810387832599925	6.492622606516186	165.8136	167.624	0.21355000000002633	2.0239500000000135	1.013068584743189	0.9870999999999981	21.826708567000637	seed7-gleak-03_damgo_to_high_gl_vars.pkl	$G_{Leak}$	7	-0.3
971	3364253	168.21265	0.8179814253643621	5.875720617357725	167.83755000000002	168.65555	0.18044999999997913	0.9983999999999753	1.078748651564161	0.927000000000021	21.849815039029775	seed7-gleak-03_damgo_to_high_gl_vars.pkl	$G_{Leak}$	7	-0.3
972	3382793	169.13965000000002	0.6295126629212405	6.097076642045881	168.836	169.46550000000002	0.18045000000000755	0.8099500000000148	1.1394712853236084	0.877600000000001	19.186558899126364	seed7-gleak-03_damgo_to_high_gl_vars.pkl	$G_{Leak}$	7	-0.3
973	3400345	170.01725000000002	0.848429246739368	5.826141407732848	169.6459	170.49435	0.17910000000000537	1.0275000000000034	1.0292831043178645	0.9715499999999794	22.880982791278164	seed7-gleak-03_damgo_to_high_gl_vars.pkl	$G_{Leak}$	7	-0.3
974	3419776	170.9888	1.7141050699293847	5.719831453331352	170.67340000000002	172.38750000000002	-0.7603000000000009	0.9538000000000011	1.0345005948378254	0.9666500000000156	22.058162936802976	seed7-gleak-03_damgo_to_high_gl_vars.pkl	$G_{Leak}$	7	-0.3
975	3439109	171.95545	0.708426645018044	7.466239941699463	171.62725	172.33565000000002	0.2089499999999873	0.9173999999999864	1.1323104795334873	0.8831500000000007	18.73773291912961	seed7-gleak-03_damgo_to_high_gl_vars.pkl	$G_{Leak}$	7	-0.3
976	3456772	172.8386	0.6889477692121407	6.3647817528526875	172.5446	173.23355	0.21404999999998608	0.9029999999999916	1.015744032503812	0.984499999999997	20.113784600855098	seed7-gleak-03_damgo_to_high_gl_vars.pkl	$G_{Leak}$	7	-0.3
977	3476462	173.8231	0.8302270628269064	5.966175530380058	173.4476	174.27785	0.11455000000000837	0.944800000000015	0.9996001599360407	1.0003999999999849	21.47883175508144	seed7-gleak-03_damgo_to_high_gl_vars.pkl	$G_{Leak}$	7	-0.3
978	3496470	174.8235	0.8059846208981472	7.146644105864761	174.3924	175.19840000000002	0.22189999999997667	1.0278999999999883	1.0291242152927573	0.9717000000000269	20.10198425242495	seed7-gleak-03_damgo_to_high_gl_vars.pkl	$G_{Leak}$	7	-0.3
979	3515904	175.79520000000002	3.5657483576640256	5.691165032544152	175.42035	178.98610000000002	-2.529200000000003	1.0365500000000054	0.9809691975672057	1.0193999999999903	21.05984823669673	seed7-gleak-03_damgo_to_high_gl_vars.pkl	$G_{Leak}$	7	-0.3
980	3536292	176.8146	1.6257765008141987	7.2763476417500765	176.45690000000002	178.08265	-0.7008500000000026	0.9249499999999955	1.1375917183322821	0.8790500000000065	19.694728236099216	seed7-gleak-03_damgo_to_high_gl_vars.pkl	$G_{Leak}$	7	-0.3
981	3553873	177.69365000000002	0.6579665476654657	8.9105362335077	177.3818	178.03975	0.19365000000001942	0.851600000000019	1.203369434416382	0.8309999999999889	19.03540282144869	seed7-gleak-03_damgo_to_high_gl_vars.pkl	$G_{Leak}$	7	-0.3
982	3570493	178.52465	0.6785497271201807	7.126369574856161	178.23340000000002	178.91195000000002	0.18625000000000114	0.8648000000000025	0.9591406100134343	1.042599999999993	19.97670648788994	seed7-gleak-03_damgo_to_high_gl_vars.pkl	$G_{Leak}$	7	-0.3
983	3591345	179.56725	0.8801403644281905	6.699343496115079	179.09820000000002	179.97835					17.198439813847592	seed7-gleak-03_damgo_to_high_gl_vars.pkl	$G_{Leak}$	7	-0.3
984	239633	11.98165	1.0524013468871214	3.1115256596924823	11.3282	12.380600000000001	1.9405999999999999	2.9930000000000003	0.16432773523515296	6.085400000000002	13.01170471822936	seed7-gleak-05_damgo_to_high_gl_vars.pkl	Transient	7	-0.5
985	361341	18.067050000000002	4.141026633946586	2.790416552049585	14.321150000000001	18.4622	3.29795	7.43895	0.2293814728584373	4.359549999999999	19.144784928595026	seed7-gleak-05_damgo_to_high_gl_vars.pkl	Transient	7	-0.5
986	448532	22.4266	1.0805902399157379	2.9716675720287284	21.7601	22.840700000000002	4.0748	5.1554	0.20059778138853787	4.985099999999999	21.39514246954928	seed7-gleak-05_damgo_to_high_gl_vars.pkl	Transient	7	-0.5
987	548234	27.4117	0.9269229902881955	2.696506656581839	26.9155	27.842450000000003	0.2957000000000001	1.2226	0.8832751843836925	1.1321500000000029	16.255686411297646	seed7-gleak-05_damgo_to_high_gl_vars.pkl	Transient	7	-0.5
988	570877	28.543850000000003	0.7526041577657568	2.4243939216018084	28.138150000000003	28.89075	2.1942500000000003	2.9468500000000013	0.3155470007257581	3.1691000000000003	12.350089838944983	seed7-gleak-05_damgo_to_high_gl_vars.pkl	Transient	7	-0.5
989	634259	31.712950000000003	1.0775578435476172	3.212959974912293	31.084950000000003	32.16255	3.1809999999999974	4.258549999999996	0.1891682273045419	5.286300000000001	18.246963078810765	seed7-gleak-05_damgo_to_high_gl_vars.pkl	Control	7	-0.5
990	739985	36.99925	2.241345263121766	2.7584862616677235	35.34355	37.584900000000005	3.2453999999999965	5.486750000000001	0.20738497910596332	4.821950000000001	18.545028848920108	seed7-gleak-05_damgo_to_high_gl_vars.pkl	Control	7	-0.5
991	836424	41.821200000000005	1.3056431143773313	4.283408551186186	40.8303	42.1359	-1.382950000000001	-0.07730000000000103	1.0305559849538866	0.9703499999999963	13.29032466464322	seed7-gleak-05_damgo_to_high_gl_vars.pkl	Control	7	-0.5
992	855831	42.79155	2.4501745479741253	2.979696230101739	40.75295	43.20315	2.513850000000005	4.964000000000006	0.2728848016809705	3.6645499999999984	16.6588149278286	seed7-gleak-05_damgo_to_high_gl_vars.pkl	Control	7	-0.5
993	929122	46.4561	1.1705826866888152	2.7787437108810344	45.716950000000004	46.887550000000005	0.3926000000000016	1.5631500000000003	0.2837322135368638	3.5244500000000016	18.25896040069423	seed7-gleak-05_damgo_to_high_gl_vars.pkl	Control	7	-0.5
994	999611	49.98055	3.003533713924885	2.4015122351310954	47.28015	50.28365	0.5572000000000017	3.5607499999999987	0.7616146230007602	1.3130000000000024	11.507407177345574	seed7-gleak-05_damgo_to_high_gl_vars.pkl	Control	7	-0.5
995	1025871	51.29355	0.8869049303895736	3.2422510915449543	50.840900000000005	51.7278	3.784700000000001	4.671599999999998	0.2143094414024409	4.666150000000002	20.66290907607842	seed7-gleak-05_damgo_to_high_gl_vars.pkl	Control	7	-0.5
996	1119194	55.959700000000005	0.8667373496827437	3.1155339868061773	55.51245	56.379200000000004	43.6159	44.482600000000005	0.022600964157130945	44.2459	22.19833428597336	seed7-gleak-05_damgo_to_high_gl_vars.pkl	Control	7	-0.5
997	2004112	100.2056	1.2433357959801332	5.941496342159411	99.99510000000001	101.2384	3.055500000000009	4.298850000000002	0.1965447434108373	5.087900000000005	51.78833611875017	seed7-gleak-05_damgo_to_high_gl_vars.pkl	DAMGO	7	-0.5
998	2105870	105.29350000000001	1.3952755864095874	2.8140069616838232	104.29395000000001	105.6892	3.4707500000000095	4.866050000000001	0.22879368529428581	4.370750000000001	18.264583862982633	seed7-gleak-05_damgo_to_high_gl_vars.pkl	Transient	7	-0.5
999	2193285	109.66425000000001	1.1652640213643668	2.9902783096526093	109.16000000000001	110.32525000000001	2.84375	4.009	0.25636095622636657	3.9007500000000026	20.894779877242392	seed7-gleak-05_damgo_to_high_gl_vars.pkl	Transient	7	-0.5
1000	2271300	113.56500000000001	0.8588766733288532	2.962399696860645	113.16900000000001	114.02785	0.33960000000000434	1.1984999999999957	0.8305647840531606	1.2039999999999935	14.321647097248368	seed7-gleak-05_damgo_to_high_gl_vars.pkl	Wash	7	-0.5
1001	2295380	114.769	0.8242051322286483	3.023986540094299	114.36745	115.19165000000001	5.3761499999999955	6.20035	0.16175079055698885	6.18235	15.634248736553797	seed7-gleak-05_damgo_to_high_gl_vars.pkl	Wash	7	-0.5
1002	2419027	120.95135	0.9940505198258441	3.4427424322591804	120.56785	121.56190000000001	0.37819999999999254	1.372249999999994	0.7143367383384516	1.3999000000000024	20.683688061725704	seed7-gleak-05_damgo_to_high_gl_vars.pkl	Wash	7	-0.5
1003	2447025	122.35125000000001	0.7322325218530372	2.6379509215737773	121.94005	122.6723	3.3842499999999944	4.11645	0.22997228833925532	4.348349999999996	13.427099378038092	seed7-gleak-05_damgo_to_high_gl_vars.pkl	Wash	7	-0.5
1004	2533992	126.6996	1.0603479495511159	2.6169311805428865	126.0565	127.11685	0.3524500000000046	1.4128000000000043	0.7878668505022653	1.2692499999999995	16.700907696628242	seed7-gleak-05_damgo_to_high_gl_vars.pkl	Wash	7	-0.5
1005	2559377	127.96885	1.022385422546626	2.8647619430222804	127.46935	128.49175	1.5219999999999914	2.544399999999996	0.23449682843039488	4.264450000000011	15.592305774908187	seed7-gleak-05_damgo_to_high_gl_vars.pkl	Wash	7	-0.5
1006	2644666	132.2333	2.6045440278426977	2.8280137362808695	130.0137	132.61825000000002	1.7126499999999965	4.317200000000014	0.23644854288585562	4.229249999999979	15.5389616154795	seed7-gleak-05_damgo_to_high_gl_vars.pkl	Wash	7	-0.5
1007	2729251	136.46255	2.55150346935119	2.9602066769092765	134.3309	136.88240000000002	2.9566499999999962	5.5081500000000005	0.27127471990885044	3.686300000000017	14.562594495641557	seed7-gleak-05_damgo_to_high_gl_vars.pkl	Wash	7	-0.5
1008	2802977	140.14885	40.2428274788369	9.429659659169573	139.83905000000001	180.08190000000002	-32.784400000000005	7.458399999999983	0.11034908934414016	9.062150000000003	66.40611336550937	seed7-gleak-05_damgo_to_high_gl_vars.pkl	Wash	7	-0.5
1009	2984220	149.211	32.664004044917554	18.449187481420694	147.2975	179.9615	17.124799999999993	49.78880000000001	0.01954741861676602	51.15764999999999	28.03434743964531	seed7-gleak-05_damgo_to_high_gl_vars.pkl	Transient	7	-0.5
1010	4007373	200.36865	5.5072190392541005	11.13913455822237	197.08625	202.59345000000002	-21.683450000000022	-16.17625000000001	0.06040927282337836	16.553750000000008	20.44998010173662	seed7-gleak-05_damgo_to_high_gl_vars.pkl	Transient	7	-0.5
1011	4338448	216.9224	39.0970798552672	8.728641038510316	180.91005	220.0071					21.213129363588436	seed7-gleak-05_damgo_to_high_gl_vars.pkl	DAMGO + $G_{Leak}$	7	-0.5
1012	239633	11.98165	1.0524013468871214	3.1115256596924823	11.3282	12.380600000000001	1.9405999999999999	2.9930000000000003	0.16432773523515296	6.085400000000002	13.01170471822936	seed7-gleak-01_damgo_to_high_gl_vars.pkl	Transient	7	-0.1
1013	361341	18.067050000000002	4.141026633946586	2.790416552049585	14.321150000000001	18.4622	3.29795	7.43895	0.2293814728584373	4.359549999999999	19.144784928595026	seed7-gleak-01_damgo_to_high_gl_vars.pkl	Transient	7	-0.1
1014	448532	22.4266	1.0805902399157379	2.9716675720287284	21.7601	22.840700000000002	4.0748	5.1554	0.20059778138853787	4.985099999999999	21.39514246954928	seed7-gleak-01_damgo_to_high_gl_vars.pkl	Transient	7	-0.1
1015	548234	27.4117	0.9269229902881955	2.696506656581839	26.9155	27.842450000000003	0.2957000000000001	1.2226	0.8832751843836925	1.1321500000000029	16.255686411297646	seed7-gleak-01_damgo_to_high_gl_vars.pkl	Transient	7	-0.1
1016	570877	28.543850000000003	0.7526041577657568	2.4243939216018084	28.138150000000003	28.89075	2.1942500000000003	2.9468500000000013	0.3155470007257581	3.1691000000000003	12.350089838944983	seed7-gleak-01_damgo_to_high_gl_vars.pkl	Transient	7	-0.1
1017	634259	31.712950000000003	1.0775578435476172	3.212959974912293	31.084950000000003	32.16255	3.1809999999999974	4.258549999999996	0.1891682273045419	5.286300000000001	18.246963078810765	seed7-gleak-01_damgo_to_high_gl_vars.pkl	Control	7	-0.1
1018	739985	36.99925	2.241345263121766	2.7584862616677235	35.34355	37.584900000000005	3.2453999999999965	5.486750000000001	0.20738497910596332	4.821950000000001	18.545028848920108	seed7-gleak-01_damgo_to_high_gl_vars.pkl	Control	7	-0.1
1019	836424	41.821200000000005	1.3056431143773313	4.283408551186186	40.8303	42.1359	-1.382950000000001	-0.07730000000000103	1.0305559849538866	0.9703499999999963	13.29032466464322	seed7-gleak-01_damgo_to_high_gl_vars.pkl	Control	7	-0.1
1020	855831	42.79155	2.4501745479741253	2.979696230101739	40.75295	43.20315	2.513850000000005	4.964000000000006	0.2728848016809705	3.6645499999999984	16.6588149278286	seed7-gleak-01_damgo_to_high_gl_vars.pkl	Control	7	-0.1
1021	929122	46.4561	1.1705826866888152	2.7787437108810344	45.716950000000004	46.887550000000005	0.3926000000000016	1.5631500000000003	0.2837322135368638	3.5244500000000016	18.25896040069423	seed7-gleak-01_damgo_to_high_gl_vars.pkl	Control	7	-0.1
1022	999611	49.98055	3.003533713924885	2.4015122351310954	47.28015	50.28365	0.5572000000000017	3.5607499999999987	0.7616146230007602	1.3130000000000024	11.507407177345574	seed7-gleak-01_damgo_to_high_gl_vars.pkl	Control	7	-0.1
1023	1025871	51.29355	0.8869049303895736	3.2422510915449543	50.840900000000005	51.7278	3.784700000000001	4.671599999999998	0.2143094414024409	4.666150000000002	20.66290907607842	seed7-gleak-01_damgo_to_high_gl_vars.pkl	Control	7	-0.1
1024	1119194	55.959700000000005	0.8667373496827437	3.1155339868061773	55.51245	56.379200000000004	43.6159	44.482600000000005	0.022600964157130945	44.2459	22.19833428597336	seed7-gleak-01_damgo_to_high_gl_vars.pkl	Control	7	-0.1
1025	2004112	100.2056	1.2433357959801332	5.941496342159411	99.99510000000001	101.2384	3.055500000000009	4.298850000000002	0.1965447434108373	5.087900000000005	51.78833611875017	seed7-gleak-01_damgo_to_high_gl_vars.pkl	DAMGO	7	-0.1
1026	2105870	105.29350000000001	1.3952755864095874	2.8140069616838232	104.29395000000001	105.6892	3.4707500000000095	4.866050000000001	0.22879368529428581	4.370750000000001	18.264583862982633	seed7-gleak-01_damgo_to_high_gl_vars.pkl	Transient	7	-0.1
1027	2193285	109.66425000000001	1.1652640213643668	2.9902783096526093	109.16000000000001	110.32525000000001	2.84375	4.009	0.25636095622636657	3.9007500000000026	20.894779877242392	seed7-gleak-01_damgo_to_high_gl_vars.pkl	Transient	7	-0.1
1028	2271300	113.56500000000001	0.8588766733288532	2.962399696860645	113.16900000000001	114.02785	0.33960000000000434	1.1984999999999957	0.8305647840531606	1.2039999999999935	14.321647097248368	seed7-gleak-01_damgo_to_high_gl_vars.pkl	Wash	7	-0.1
1029	2295380	114.769	0.8242051322286483	3.023986540094299	114.36745	115.19165000000001	5.3761499999999955	6.20035	0.16175079055698885	6.18235	15.634248736553797	seed7-gleak-01_damgo_to_high_gl_vars.pkl	Wash	7	-0.1
1030	2419027	120.95135	0.9940505198258441	3.4427424322591804	120.56785	121.56190000000001	0.37819999999999254	1.372249999999994	0.7143367383384516	1.3999000000000024	20.683688061725704	seed7-gleak-01_damgo_to_high_gl_vars.pkl	Wash	7	-0.1
1031	2447025	122.35125000000001	0.7322325218530372	2.6379509215737773	121.94005	122.6723	3.3842499999999944	4.11645	0.22997228833925532	4.348349999999996	13.427099378038092	seed7-gleak-01_damgo_to_high_gl_vars.pkl	Wash	7	-0.1
1032	2533992	126.6996	1.0603479495511159	2.6169311805428865	126.0565	127.11685	0.3524500000000046	1.4128000000000043	0.7878668505022653	1.2692499999999995	16.700907696628242	seed7-gleak-01_damgo_to_high_gl_vars.pkl	Wash	7	-0.1
1033	2559377	127.96885	1.022385422546626	2.8647619430222804	127.46935	128.49175	1.5219999999999914	2.544399999999996	0.23449682843039488	4.264450000000011	15.592305774908187	seed7-gleak-01_damgo_to_high_gl_vars.pkl	Wash	7	-0.1
1034	2644666	132.2333	2.6045440278426977	2.8280137362808695	130.0137	132.61825000000002	1.7126499999999965	4.317200000000014	0.23644854288585562	4.229249999999979	15.5389616154795	seed7-gleak-01_damgo_to_high_gl_vars.pkl	Wash	7	-0.1
1035	2729251	136.46255	2.55150346935119	2.9602066769092765	134.3309	136.88240000000002	2.7379999999999995	5.289500000000004	0.2670333925257344	3.7448500000000133	14.562594495641557	seed7-gleak-01_damgo_to_high_gl_vars.pkl	Wash	7	-0.1
1036	2804148	140.2074	2.1840223912824412	5.105537872813777	139.62040000000002	141.80445	1.6164499999999862	3.8004499999999837	0.20866154054815378	4.792450000000002	40.01643967701271	seed7-gleak-01_damgo_to_high_gl_vars.pkl	Wash	7	-0.1
1037	2899997	144.99985	2.060966848737444	3.8764273766478254	143.42090000000002	145.48185	1.3728999999999871	3.433899999999994	0.43347276707340854	2.3069500000000005	16.995085908224894	seed7-gleak-01_damgo_to_high_gl_vars.pkl	Transient	7	-0.1
1038	2946136	147.3068	0.916881530580367	3.1971788304972613	146.85475	147.77165	0.3114500000000078	1.228350000000006	0.8668515950069262	1.1536000000000115	13.784831983714405	seed7-gleak-01_damgo_to_high_gl_vars.pkl	Transient	7	-0.1
1039	2969208	148.46040000000002	0.8466012193384115	3.720864289770766	148.0831	148.92975	0.330600000000004	1.1771999999999991	0.8289468230613101	1.2063499999999863	19.807063484744134	seed7-gleak-01_damgo_to_high_gl_vars.pkl	Transient	7	-0.1
1040	2993335	149.66675	0.8965599548141938	3.6440772619324537	149.26035000000002	150.1569	2.5697999999999865	3.466399999999993	0.21052631578947367	4.75	14.035912640804439	seed7-gleak-01_damgo_to_high_gl_vars.pkl	Transient	7	-0.1
1041	3088335	154.41675	2.2112285269260874	4.027532261668441	152.7267	154.93795	0.2281499999999994	2.439350000000019	0.9013475145342209	1.1094500000000096	22.674458616836155	seed7-gleak-01_damgo_to_high_gl_vars.pkl	$G_{Leak}$	7	-0.1
1042	3110524	155.52620000000002	0.687841062407638	3.547887019670334	155.16605	155.8539	2.1022000000000105	2.790050000000008	0.3279656292020616	3.0490999999999815	13.749507792873354	seed7-gleak-01_damgo_to_high_gl_vars.pkl	$G_{Leak}$	7	-0.1
1043	3171506	158.5753	1.1757258824236925	3.6262417641194986	157.95610000000002	159.13185000000001	0.3173500000000047	1.4930499999999824	0.7739039585187354	1.2921500000000208	23.10753115720081	seed7-gleak-01_damgo_to_high_gl_vars.pkl	$G_{Leak}$	7	-0.1
1044	3197349	159.86745000000002	0.7634378850195092	3.4084507808877778	159.44915	160.2126	0.26114999999998645	1.024550000000005	0.8952551477171072	1.1169999999999902	15.281535126684966	seed7-gleak-01_damgo_to_high_gl_vars.pkl	$G_{Leak}$	7	-0.1
1045	3219689	160.98445	0.8476877404569416	2.970845672313816	160.4737	161.3214	0.3704000000000178	1.2180500000000052	0.8364001338240321	1.1955999999999847	15.392766201227623	seed7-gleak-01_damgo_to_high_gl_vars.pkl	$G_{Leak}$	7	-0.1
1046	3243601	162.18005	0.8826970354306513	3.457954120153987	161.69175	162.57445	0.31860000000000355	1.2013000000000034	0.9153737013135498	1.0924500000000137	14.685470444774339	seed7-gleak-01_damgo_to_high_gl_vars.pkl	$G_{Leak}$	7	-0.1
1047	3265450	163.2725	0.7403111831354443	3.1152866118275675	162.89305000000002	163.6334	0.30350000000001387	1.0438000000000045	0.2937677178654827	3.4040500000000122	19.139532324869027	seed7-gleak-01_damgo_to_high_gl_vars.pkl	$G_{Leak}$	7	-0.1
1048	3333531	166.67655000000002	3.141845634215162	2.804752256871975	163.9369	167.07875	0.34080000000000155	3.4826499999999783	0.8666262241095468	1.153899999999993	13.810314427055868	seed7-gleak-01_damgo_to_high_gl_vars.pkl	$G_{Leak}$	7	-0.1
1049	3356609	167.83045	0.8466723544228589	3.459576420540863	167.4195	168.2662	2.536900000000003	3.383550000000014	0.2651816494298604	3.7709999999999866	22.69076718005606	seed7-gleak-01_damgo_to_high_gl_vars.pkl	$G_{Leak}$	7	-0.1
1050	3432029	171.60145	1.2576119749676902	3.7876997878646463	170.8031	172.0607	2.1000000000000227	3.3576500000000067	0.24904739371902496	4.015299999999996	20.832963602247503	seed7-gleak-01_damgo_to_high_gl_vars.pkl	$G_{Leak}$	7	-0.1
1051	3512335	175.61675	1.9369169097235428	3.4395325623109585	174.16075	176.09765000000002	0.2418999999999869	2.178849999999983	0.8926578888640939	1.1202499999999986	14.531339627982184	seed7-gleak-01_damgo_to_high_gl_vars.pkl	$G_{Leak}$	7	-0.1
1052	3534740	176.737	0.852737918833457	3.678521153271266	176.33955	177.19230000000002	1.1740999999999815	2.026849999999996	0.4642094513044279	2.154200000000003	21.451507511346065	seed7-gleak-01_damgo_to_high_gl_vars.pkl	$G_{Leak}$	7	-0.1
1053	3577824	178.8912	0.9641196150633274	2.9015895780574166	178.36645000000001	179.33055000000002					14.57713841418808	seed7-gleak-01_damgo_to_high_gl_vars.pkl	$G_{Leak}$	7	-0.1
1054	61268	3.0634	2.54909119349884	3.258998601407825	2.6489000000000003	5.198	1.15515	3.70425	0.25036616050974553	3.9941499999999994	12.965549305112575	seed8-gleak-01_damgo_to_high_gl_vars.pkl	Transient	8	-0.1
1055	141151	7.05755	1.3150923158417158	2.7676075400835227	6.3532	7.6683	0.9705999999999992	2.2856999999999994	0.2769776202082871	3.610400000000001	15.78577047278791	seed8-gleak-01_damgo_to_high_gl_vars.pkl	Transient	8	-0.1
1056	213359	10.667950000000001	2.4554892672595368	3.611855725125489	8.63885	11.09435	1.794550000000001	4.250050000000002	0.3752486021989569	2.6648999999999994	18.731916911310833	seed8-gleak-01_damgo_to_high_gl_vars.pkl	Transient	8	-0.1
1057	266657	13.33285	1.0510611823849454	4.071945744540535	12.888900000000001	13.940000000000001	2.357149999999999	3.408199999999999	0.28306560045290496	3.53275	24.42454397382899	seed8-gleak-01_damgo_to_high_gl_vars.pkl	Transient	8	-0.1
1058	337312	16.8656	1.2213396718486562	3.497896488357494	16.297150000000002	17.5185	1.5512499999999996	2.7726000000000006	0.32946215303516996	3.0352500000000013	24.904220196418663	seed8-gleak-01_damgo_to_high_gl_vars.pkl	Transient	8	-0.1
1059	398017	19.900850000000002	1.4165599076185755	3.717413156006648	19.0697	20.4863	1.6600499999999982	3.076599999999999	0.3622663382118533	2.7604000000000006	17.839472041809863	seed8-gleak-01_damgo_to_high_gl_vars.pkl	Transient	8	-0.1
1060	453225	22.661250000000003	1.0496515967963933	3.6910608469754678	22.1463	23.19595	1.5992500000000014	2.648900000000001	0.3696037847427562	2.705599999999997	22.531967011909835	seed8-gleak-01_damgo_to_high_gl_vars.pkl	Transient	8	-0.1
1061	507337	25.36685	1.2035950305550127	3.4440838665094944	24.7952	25.998800000000003	1.4743999999999993	2.678000000000001	0.38563137496866723	2.5931500000000014	23.683541327323013	seed8-gleak-01_damgo_to_high_gl_vars.pkl	Transient	8	-0.1
1062	559200	27.96	1.140011322989012	3.6029406316810544	27.47325	28.61325	1.233349999999998	2.3733499999999985	0.3631345776744859	2.753800000000002	21.461726280294187	seed8-gleak-01_damgo_to_high_gl_vars.pkl	Transient	8	-0.1
1063	614276	30.713800000000003	1.3148718481936843	3.162814171336416	29.846600000000002	31.161450000000002	1.30565	2.6205500000000015	0.36963110815406214	2.705400000000001	19.151015846367727	seed8-gleak-01_damgo_to_high_gl_vars.pkl	Transient	8	-0.1
1064	668384	33.419200000000004	1.4189798245131913	3.3954638000883897	32.467150000000004	33.8861	1.0370500000000007	2.4560499999999976	0.449933634788869	2.2225499999999982	21.80276016162552	seed8-gleak-01_damgo_to_high_gl_vars.pkl	Control	8	-0.1
1065	712835	35.64175	1.1131019041438646	3.522225691411908	34.92315	36.03625	2.1627500000000026	3.2758500000000055	0.31254395149317854	3.199550000000002	18.794349230324777	seed8-gleak-01_damgo_to_high_gl_vars.pkl	Control	8	-0.1
1066	776826	38.841300000000004	1.2160511882131513	3.664571655708432	38.199000000000005	39.41505	0.34089999999999776	1.5569499999999934	0.39268814670829216	2.5465499999999963	25.12483240045156	seed8-gleak-01_damgo_to_high_gl_vars.pkl	Control	8	-0.1
1067	827757	41.38785	1.9606415476939525	3.1326944656005136	39.75595	41.7166	0.7833500000000058	2.744000000000007	0.5133733764566959	1.947900000000004	12.77473095675047	seed8-gleak-01_damgo_to_high_gl_vars.pkl	Control	8	-0.1
1068	866715	43.335750000000004	1.38559688327802	3.559334097610643	42.499950000000005	43.88555	1.377200000000002	2.7627999999999986	0.37514302327762467	2.6656499999999994	19.39804815400877	seed8-gleak-01_damgo_to_high_gl_vars.pkl	Control	8	-0.1
1069	920028	46.001400000000004	1.2505527236103604	3.7398324519735375	45.262750000000004	46.5133	1.4511499999999984	2.7016999999999953	0.4019454158125333	2.4878999999999962	23.25620557491716	seed8-gleak-01_damgo_to_high_gl_vars.pkl	Control	8	-0.1
1070	969786	48.4893	1.1086729781588482	3.5848122055156892	47.96445	49.073150000000005	1.0235500000000002	2.1322000000000045	0.4152220399858815	2.4083500000000058	23.457497748488677	seed8-gleak-01_damgo_to_high_gl_vars.pkl	Control	8	-0.1
1071	1017953	50.897650000000006	1.1615441806223301	3.577594828183603	50.096650000000004	51.2582	1.7924000000000007	2.953949999999999	0.3547734771348494	2.8186999999999998	17.9829048434268	seed8-gleak-01_damgo_to_high_gl_vars.pkl	Control	8	-0.1
1072	1074327	53.716350000000006	1.1511649099741714	3.668242929634406	53.0506	54.201750000000004	0.8506999999999962	2.0018499999999975	0.42906485315255427	2.3306499999999986	22.424385010074808	seed8-gleak-01_damgo_to_high_gl_vars.pkl	Control	8	-0.1
1073	1120940	56.047000000000004	1.371190349135548	3.256766596552481	55.0525	56.42365	23.453899999999997	24.8251	0.04080816489763272	24.5049	17.136341830850466	seed8-gleak-01_damgo_to_high_gl_vars.pkl	Control	8	-0.1
1074	1611038	80.5519	3.0419001617964825	2.8110181519684225	79.8776	82.9195	16.846950000000007	19.888850000000005	0.050934650842968485	19.632999999999996	12.026298665477649	seed8-gleak-01_damgo_to_high_gl_vars.pkl	DAMGO	8	-0.1
1075	2003698	100.1849	1.8945962743405602	5.59455768163172	99.76645	101.66105	1.536050000000003	3.43065	0.26688017080330934	3.747	49.12329146007137	seed8-gleak-01_damgo_to_high_gl_vars.pkl	DAMGO	8	-0.1
1076	2078638	103.9319	1.1824919264897589	3.6808826048298258	103.19705	104.37955000000001	1.821399999999997	3.00385	0.36920123313211833	2.7085500000000025	22.25275563965193	seed8-gleak-01_damgo_to_high_gl_vars.pkl	Transient	8	-0.1
1077	2132809	106.64045	0.9917535023438512	3.9400966963574753	106.2009	107.19265	1.418050000000008	2.409800000000004	0.3897723729342059	2.5656000000000034	24.66161161538617	seed8-gleak-01_damgo_to_high_gl_vars.pkl	Transient	8	-0.1
1078	2184121	109.20605	1.1772737239830895	3.7320565864059922	108.61070000000001	109.78800000000001	1.4967499999999916	2.6739999999999924	0.36199095022624395	2.762500000000003	21.16689656944483	seed8-gleak-01_damgo_to_high_gl_vars.pkl	Transient	8	-0.1
1079	2239371	111.96855000000001	1.2510750414070675	3.8176314055662317	111.2847	112.53580000000001	1.6743999999999915	2.925449999999998	0.3644979041370516	2.7434999999999974	22.24951251913553	seed8-gleak-01_damgo_to_high_gl_vars.pkl	Wash	8	-0.1
1080	2294241	114.71205	1.0961781559155324	3.4925053723042403	114.21015	115.30635000000001	1.272750000000002	2.3689500000000123	0.39646354517702076	2.5223000000000013	25.038710993761036	seed8-gleak-01_damgo_to_high_gl_vars.pkl	Wash	8	-0.1
1081	2344687	117.23435	1.1395878463326488	4.015374889727628	116.57915	117.71870000000001	1.4828499999999991	2.6224500000000006	0.3939334252511327	2.538499999999999	18.558947935741443	seed8-gleak-01_damgo_to_high_gl_vars.pkl	Wash	8	-0.1
1082	2395457	119.77285	1.060073255249136	3.674626293147064	119.2016	120.26165	1.2351500000000044	2.295249999999996	0.43880819693711737	2.2789000000000073	22.69589467368037	seed8-gleak-01_damgo_to_high_gl_vars.pkl	Wash	8	-0.1
1083	2441035	122.05175000000001	1.0286841644113884	3.183964374994492	121.49680000000001	122.52550000000001	1.8037499999999937	2.8323999999999927	0.35501908227567247	2.816749999999999	21.751491371963304	seed8-gleak-01_damgo_to_high_gl_vars.pkl	Wash	8	-0.1
1084	2497370	124.86850000000001	1.0291290986573325	4.188109155676248	124.32925	125.35835	1.0328000000000088	2.06195000000001	0.4526218118451127	2.2093500000000006	20.833846412697234	seed8-gleak-01_damgo_to_high_gl_vars.pkl	Wash	8	-0.1
1085	2541557	127.07785000000001	1.179541083966894	3.4186932552684812	126.39115000000001	127.5707	1.8587500000000006	3.0382999999999925	0.3514629645901072	2.845249999999993	18.255901845492367	seed8-gleak-01_damgo_to_high_gl_vars.pkl	Wash	8	-0.1
1086	2598462	129.9231	1.1059585390110267	3.3569205326229152	129.42950000000002	130.53545	0.5086000000000013	1.6145999999999958	0.47730418595771035	2.095100000000002	25.544625555825867	seed8-gleak-01_damgo_to_high_gl_vars.pkl	Wash	8	-0.1
1087	2640364	132.0182	1.50965342308525	3.564525582853083	131.04410000000001	132.55375	1.1984999999999957	2.7081500000000176	0.4074481522226315	2.4542999999999893	16.6157459236477	seed8-gleak-01_damgo_to_high_gl_vars.pkl	Wash	8	-0.1
1088	2689450	134.4725	1.1791138117859141	3.5573059712534896	133.75225	134.93135	1.5804499999999848	2.7595999999999776	0.3793698666514907	2.6359500000000082	18.88302394621858	seed8-gleak-01_damgo_to_high_gl_vars.pkl	Wash	8	-0.1
1089	2742169	137.10845	1.0888134659143165	4.277457088924976	136.51185	137.60065	1.475449999999995	2.564300000000003	0.316490750557815	3.1596499999999996	25.290998416579278	seed8-gleak-01_damgo_to_high_gl_vars.pkl	Wash	8	-0.1
1090	2805362	140.2681	3.0494528908458074	4.149970120229629	139.07615	142.12560000000002	1.0746000000000038	4.124050000000011	0.2755693952629621	3.62885	32.577813500082435	seed8-gleak-01_damgo_to_high_gl_vars.pkl	Wash	8	-0.1
1091	2877939	143.89695	1.2748607529429021	4.54055009019188	143.20015	144.475	1.59405000000001	2.8688999999999965	0.3211664766431673	3.113650000000007	20.527619417807877	seed8-gleak-01_damgo_to_high_gl_vars.pkl	Transient	8	-0.1
1092	2940212	147.0106	1.4726588645384415	4.426924777199925	146.06910000000002	147.54175	3.0497999999999763	4.522449999999992	0.2521813688404708	3.9653999999999883	19.56107888786149	seed8-gleak-01_damgo_to_high_gl_vars.pkl	Transient	8	-0.1
1093	3019520	150.976	1.0290224242507713	5.083065430966691	150.5915	151.62050000000002	2.6854499999999746	3.7144499999999994	0.2673117790935459	3.7409499999999976	28.56526674986616	seed8-gleak-01_damgo_to_high_gl_vars.pkl	$G_{Leak}$	8	-0.1
1094	3094339	154.71695	1.0065455408138457	4.77577086675333	154.306	155.31255000000002	0.3863500000000215	1.3929000000000258	0.548441056297473	1.823350000000005	26.78350665712757	seed8-gleak-01_damgo_to_high_gl_vars.pkl	$G_{Leak}$	8	-0.1
1095	3130806	156.5403	1.8299830986132612	3.974108998375179	155.69885000000002	157.52885	1.021000000000015	2.850999999999999	0.389734396009118	2.5658500000000117	14.380766419581107	seed8-gleak-01_damgo_to_high_gl_vars.pkl	$G_{Leak}$	8	-0.1
1096	3182123	159.10615	1.1168128309247782	4.448652424233622	158.5499	159.66670000000002	1.6560499999999934	2.772899999999993	0.31033733668497754	3.22229999999999	25.429824108189813	seed8-gleak-01_damgo_to_high_gl_vars.pkl	$G_{Leak}$	8	-0.1
1097	3246569	162.32845	2.09274431137261	4.076543099364121	161.3228	163.41555	1.209699999999998	3.3024499999999932	0.3563093477757369	2.8065500000000156	19.973261321772434	seed8-gleak-01_damgo_to_high_gl_vars.pkl	$G_{Leak}$	8	-0.1
1098	3302700	165.13500000000002	2.2038938856442924	4.411765874453053	164.6252	166.8291	0.9245999999999981	3.1285000000000025	0.3095448143504982	3.230549999999994	27.215547436647526	seed8-gleak-01_damgo_to_high_gl_vars.pkl	$G_{Leak}$	8	-0.1
1099	3367311	168.36555	1.20006615701681	4.6347809396957835	167.7537	168.9538	0.3555499999999938	1.5555999999999983	0.5308700960874861	1.8837000000000044	25.35266228877959	seed8-gleak-01_damgo_to_high_gl_vars.pkl	$G_{Leak}$	8	-0.1
1100	3404985	170.24925000000002	1.4607148574092192	4.346699716782881	169.30935	170.77005	1.4218500000000063	2.8825999999999965	0.42422314137236306	2.3572499999999934	13.716613422139902	seed8-gleak-01_damgo_to_high_gl_vars.pkl	$G_{Leak}$	8	-0.1
1101	3452130	172.6065	1.003495134866913	5.383785779327539	172.19195000000002	173.19545000000002	0.2745999999999924	1.278099999999995	0.3796435147396592	2.634050000000002	25.0641928815326	seed8-gleak-01_damgo_to_high_gl_vars.pkl	$G_{Leak}$	8	-0.1
1102	3504811	175.24055	2.1045362313717373	3.5500678833184	173.47005000000001	175.57455000000002	0.4122500000000002	2.5168000000000177	0.5581758812201723	1.7915500000000006	12.82098666568832	seed8-gleak-01_damgo_to_high_gl_vars.pkl	$G_{Leak}$	8	-0.1
1103	3540642	177.0321	1.5979563838350355	4.707111897504959	175.98680000000002	177.58475	1.2668999999999926	2.86484999999999	0.43061685865001675	2.322249999999997	21.44531719422979	seed8-gleak-01_damgo_to_high_gl_vars.pkl	$G_{Leak}$	8	-0.1
1104	3587087	179.35435	1.1215417274034583	4.641523078273806	178.85170000000002	179.97320000000002					23.75968328489237	seed8-gleak-01_damgo_to_high_gl_vars.pkl	$G_{Leak}$	8	-0.1
1105	61268	3.0634	2.54909119349884	3.258998601407825	2.6489000000000003	5.198	1.15515	3.70425	0.25036616050974553	3.9941499999999994	12.965549305112575	seed8-gleak-03_damgo_to_high_gl_vars.pkl	Transient	8	-0.3
1106	141151	7.05755	1.3150923158417158	2.7676075400835227	6.3532	7.6683	0.9705999999999992	2.2856999999999994	0.2769776202082871	3.610400000000001	15.78577047278791	seed8-gleak-03_damgo_to_high_gl_vars.pkl	Transient	8	-0.3
1107	213359	10.667950000000001	2.4554892672595368	3.611855725125489	8.63885	11.09435	1.794550000000001	4.250050000000002	0.3752486021989569	2.6648999999999994	18.731916911310833	seed8-gleak-03_damgo_to_high_gl_vars.pkl	Transient	8	-0.3
1108	266657	13.33285	1.0510611823849454	4.071945744540535	12.888900000000001	13.940000000000001	2.357149999999999	3.408199999999999	0.28306560045290496	3.53275	24.42454397382899	seed8-gleak-03_damgo_to_high_gl_vars.pkl	Transient	8	-0.3
1109	337312	16.8656	1.2213396718486562	3.497896488357494	16.297150000000002	17.5185	1.5512499999999996	2.7726000000000006	0.32946215303516996	3.0352500000000013	24.904220196418663	seed8-gleak-03_damgo_to_high_gl_vars.pkl	Transient	8	-0.3
1110	398017	19.900850000000002	1.4165599076185755	3.717413156006648	19.0697	20.4863	1.6600499999999982	3.076599999999999	0.3622663382118533	2.7604000000000006	17.839472041809863	seed8-gleak-03_damgo_to_high_gl_vars.pkl	Transient	8	-0.3
1111	453225	22.661250000000003	1.0496515967963933	3.6910608469754678	22.1463	23.19595	1.5992500000000014	2.648900000000001	0.3696037847427562	2.705599999999997	22.531967011909835	seed8-gleak-03_damgo_to_high_gl_vars.pkl	Transient	8	-0.3
1112	507337	25.36685	1.2035950305550127	3.4440838665094944	24.7952	25.998800000000003	1.4743999999999993	2.678000000000001	0.38563137496866723	2.5931500000000014	23.683541327323013	seed8-gleak-03_damgo_to_high_gl_vars.pkl	Transient	8	-0.3
1113	559200	27.96	1.140011322989012	3.6029406316810544	27.47325	28.61325	1.233349999999998	2.3733499999999985	0.3631345776744859	2.753800000000002	21.461726280294187	seed8-gleak-03_damgo_to_high_gl_vars.pkl	Transient	8	-0.3
1114	614276	30.713800000000003	1.3148718481936843	3.162814171336416	29.846600000000002	31.161450000000002	1.30565	2.6205500000000015	0.36963110815406214	2.705400000000001	19.151015846367727	seed8-gleak-03_damgo_to_high_gl_vars.pkl	Transient	8	-0.3
1115	668384	33.419200000000004	1.4189798245131913	3.3954638000883897	32.467150000000004	33.8861	1.0370500000000007	2.4560499999999976	0.449933634788869	2.2225499999999982	21.80276016162552	seed8-gleak-03_damgo_to_high_gl_vars.pkl	Control	8	-0.3
1116	712835	35.64175	1.1131019041438646	3.522225691411908	34.92315	36.03625	2.1627500000000026	3.2758500000000055	0.31254395149317854	3.199550000000002	18.794349230324777	seed8-gleak-03_damgo_to_high_gl_vars.pkl	Control	8	-0.3
1117	776826	38.841300000000004	1.2160511882131513	3.664571655708432	38.199000000000005	39.41505	0.34089999999999776	1.5569499999999934	0.39268814670829216	2.5465499999999963	25.12483240045156	seed8-gleak-03_damgo_to_high_gl_vars.pkl	Control	8	-0.3
1118	827757	41.38785	1.9606415476939525	3.1326944656005136	39.75595	41.7166	0.7833500000000058	2.744000000000007	0.5133733764566959	1.947900000000004	12.77473095675047	seed8-gleak-03_damgo_to_high_gl_vars.pkl	Control	8	-0.3
1119	866715	43.335750000000004	1.38559688327802	3.559334097610643	42.499950000000005	43.88555	1.377200000000002	2.7627999999999986	0.37514302327762467	2.6656499999999994	19.39804815400877	seed8-gleak-03_damgo_to_high_gl_vars.pkl	Control	8	-0.3
1120	920028	46.001400000000004	1.2505527236103604	3.7398324519735375	45.262750000000004	46.5133	1.4511499999999984	2.7016999999999953	0.4019454158125333	2.4878999999999962	23.25620557491716	seed8-gleak-03_damgo_to_high_gl_vars.pkl	Control	8	-0.3
1121	969786	48.4893	1.1086729781588482	3.5848122055156892	47.96445	49.073150000000005	1.0235500000000002	2.1322000000000045	0.4152220399858815	2.4083500000000058	23.457497748488677	seed8-gleak-03_damgo_to_high_gl_vars.pkl	Control	8	-0.3
1122	1017953	50.897650000000006	1.1615441806223301	3.577594828183603	50.096650000000004	51.2582	1.7924000000000007	2.953949999999999	0.3547734771348494	2.8186999999999998	17.9829048434268	seed8-gleak-03_damgo_to_high_gl_vars.pkl	Control	8	-0.3
1123	1074327	53.716350000000006	1.1511649099741714	3.668242929634406	53.0506	54.201750000000004	0.8506999999999962	2.0018499999999975	0.42906485315255427	2.3306499999999986	22.424385010074808	seed8-gleak-03_damgo_to_high_gl_vars.pkl	Control	8	-0.3
1124	1120940	56.047000000000004	1.371190349135548	3.256766596552481	55.0525	56.42365	23.453899999999997	24.8251	0.04080816489763272	24.5049	17.136341830850466	seed8-gleak-03_damgo_to_high_gl_vars.pkl	Control	8	-0.3
1125	1611038	80.5519	3.0419001617964825	2.8110181519684225	79.8776	82.9195	16.846950000000007	19.888850000000005	0.050934650842968485	19.632999999999996	12.026298665477649	seed8-gleak-03_damgo_to_high_gl_vars.pkl	DAMGO	8	-0.3
1126	2003698	100.1849	1.8945962743405602	5.59455768163172	99.76645	101.66105	1.536050000000003	3.43065	0.26688017080330934	3.747	49.12329146007137	seed8-gleak-03_damgo_to_high_gl_vars.pkl	DAMGO	8	-0.3
1127	2078638	103.9319	1.1824919264897589	3.6808826048298258	103.19705	104.37955000000001	1.821399999999997	3.00385	0.36920123313211833	2.7085500000000025	22.25275563965193	seed8-gleak-03_damgo_to_high_gl_vars.pkl	Transient	8	-0.3
1128	2132809	106.64045	0.9917535023438512	3.9400966963574753	106.2009	107.19265	1.418050000000008	2.409800000000004	0.3897723729342059	2.5656000000000034	24.66161161538617	seed8-gleak-03_damgo_to_high_gl_vars.pkl	Transient	8	-0.3
1129	2184121	109.20605	1.1772737239830895	3.7320565864059922	108.61070000000001	109.78800000000001	1.4967499999999916	2.6739999999999924	0.36199095022624395	2.762500000000003	21.16689656944483	seed8-gleak-03_damgo_to_high_gl_vars.pkl	Transient	8	-0.3
1130	2239371	111.96855000000001	1.2510750414070675	3.8176314055662317	111.2847	112.53580000000001	1.6743999999999915	2.925449999999998	0.3644979041370516	2.7434999999999974	22.24951251913553	seed8-gleak-03_damgo_to_high_gl_vars.pkl	Wash	8	-0.3
1131	2294241	114.71205	1.0961781559155324	3.4925053723042403	114.21015	115.30635000000001	1.272750000000002	2.3689500000000123	0.39646354517702076	2.5223000000000013	25.038710993761036	seed8-gleak-03_damgo_to_high_gl_vars.pkl	Wash	8	-0.3
1132	2344687	117.23435	1.1395878463326488	4.015374889727628	116.57915	117.71870000000001	1.4828499999999991	2.6224500000000006	0.3939334252511327	2.538499999999999	18.558947935741443	seed8-gleak-03_damgo_to_high_gl_vars.pkl	Wash	8	-0.3
1133	2395457	119.77285	1.060073255249136	3.674626293147064	119.2016	120.26165	1.2351500000000044	2.295249999999996	0.43880819693711737	2.2789000000000073	22.69589467368037	seed8-gleak-03_damgo_to_high_gl_vars.pkl	Wash	8	-0.3
1134	2441035	122.05175000000001	1.0286841644113884	3.183964374994492	121.49680000000001	122.52550000000001	1.8037499999999937	2.8323999999999927	0.35501908227567247	2.816749999999999	21.751491371963304	seed8-gleak-03_damgo_to_high_gl_vars.pkl	Wash	8	-0.3
1135	2497370	124.86850000000001	1.0291290986573325	4.188109155676248	124.32925	125.35835	1.0328000000000088	2.06195000000001	0.4526218118451127	2.2093500000000006	20.833846412697234	seed8-gleak-03_damgo_to_high_gl_vars.pkl	Wash	8	-0.3
1136	2541557	127.07785000000001	1.179541083966894	3.4186932552684812	126.39115000000001	127.5707	1.8587500000000006	3.0382999999999925	0.3514629645901072	2.845249999999993	18.255901845492367	seed8-gleak-03_damgo_to_high_gl_vars.pkl	Wash	8	-0.3
1137	2598462	129.9231	1.1059585390110267	3.3569205326229152	129.42950000000002	130.53545	0.5086000000000013	1.6145999999999958	0.47730418595771035	2.095100000000002	25.544625555825867	seed8-gleak-03_damgo_to_high_gl_vars.pkl	Wash	8	-0.3
1138	2640364	132.0182	1.50965342308525	3.564525582853083	131.04410000000001	132.55375	1.1984999999999957	2.7081500000000176	0.4074481522226315	2.4542999999999893	16.6157459236477	seed8-gleak-03_damgo_to_high_gl_vars.pkl	Wash	8	-0.3
1139	2689450	134.4725	1.1791138117859141	3.5573059712534896	133.75225	134.93135	1.5804499999999848	2.7595999999999776	0.3793698666514907	2.6359500000000082	18.88302394621858	seed8-gleak-03_damgo_to_high_gl_vars.pkl	Wash	8	-0.3
1140	2742169	137.10845	1.0888134659143165	4.277457088924976	136.51185	137.60065	1.6985500000000116	2.7874000000000194	0.3262004175365356	3.0655999999999892	25.290998416579278	seed8-gleak-03_damgo_to_high_gl_vars.pkl	Wash	8	-0.3
1141	2803481	140.17405	6.046309322680277	6.764852153629533	139.29925	145.34555	0.4676499999999919	6.513949999999994	0.1503827240326626	6.649700000000024	51.93683742896801	seed8-gleak-03_damgo_to_high_gl_vars.pkl	Wash	8	-0.3
1142	2936475	146.82375000000002	1.9430488401141717	9.018459788097486	145.8132	147.75625	0.32220000000000937	2.265250000000009	0.51288626747019	1.9497499999999945	22.95669956388456	seed8-gleak-03_damgo_to_high_gl_vars.pkl	Transient	8	-0.3
1143	2975470	148.7735	1.7096186362838606	9.851581708578589	148.07845	149.78805	0.22210000000001173	1.9317499999999939	0.4563501118057807	2.191299999999984	23.26302667905586	seed8-gleak-03_damgo_to_high_gl_vars.pkl	Transient	8	-0.3
1144	3019296	150.9648	1.624051488739881	10.011424736353575	150.01015	151.63420000000002	2.3039999999999736	3.9280499999999847	0.2536075676498177	3.9431000000000154	19.095817688517094	seed8-gleak-03_damgo_to_high_gl_vars.pkl	Transient	8	-0.3
1145	3098158	154.9079	1.9182120045537596	10.09125172750885	153.93825	155.85645	-5.934949999999986	-4.016699999999986	0.33450409767519734	2.9894999999999925	21.9316405801033	seed8-gleak-03_damgo_to_high_gl_vars.pkl	$G_{Leak}$	8	-0.3
1146	3157948	157.8974	12.928363553448603	8.386146795189365	149.9215	162.84990000000002	-2.489299999999986	10.439050000000009	0.26081059934275663	3.83420000000001	25.250698868209717	seed8-gleak-03_damgo_to_high_gl_vars.pkl	$G_{Leak}$	8	-0.3
1147	3234632	161.73160000000001	1.9552855949237011	9.936214583586455	160.3606	162.31585	0.8274999999999864	2.7827999999999804	0.5118755118755133	1.9535999999999947	20.908056467125633	seed8-gleak-03_damgo_to_high_gl_vars.pkl	$G_{Leak}$	8	-0.3
1148	3273704	163.6852	4.58023843350194	9.295976285164429	163.1434	167.72365000000002	0.27164999999999395	4.8519000000000005	0.19953707398834755	5.011599999999987	22.88439496784966	seed8-gleak-03_damgo_to_high_gl_vars.pkl	$G_{Leak}$	8	-0.3
1149	3373936	168.6968	2.16009530858635	8.834610254376807	167.99530000000001	170.15540000000001	0.24954999999999927	2.409649999999999	0.3643982873280466	2.7442500000000223	23.732873089121917	seed8-gleak-03_damgo_to_high_gl_vars.pkl	$G_{Leak}$	8	-0.3
1150	3428821	171.44105000000002	1.8676637288934785	9.392107214138928	170.4049	172.27255	0.2758000000000038	2.1434500000000014	0.5465974309920756	1.829499999999996	20.372744807416524	seed8-gleak-03_damgo_to_high_gl_vars.pkl	$G_{Leak}$	8	-0.3
1151	3465411	173.27055000000001	2.143351120913797	9.687378307828237	172.54835	174.6917	0.3435500000000218	2.48690000000002	0.39521786384744667	2.5302499999999952	23.400213224500618	seed8-gleak-03_damgo_to_high_gl_vars.pkl	$G_{Leak}$	8	-0.3
1152	3516016	175.8008	2.5239811616672903	8.64824468694269	175.03525000000002	177.55925000000002	0.15555000000000518	2.6794999999999902	0.3653969123960902	2.7367500000000007	23.50520930882909	seed8-gleak-03_damgo_to_high_gl_vars.pkl	$G_{Leak}$	8	-0.3
1153	3570751	178.53755	1.591442773588351	9.421476237526852	177.71475	179.30620000000002	1.4146000000000072	3.0060000000000002	0.03348832848031639	29.86115000000001	22.665642803818752	seed8-gleak-03_damgo_to_high_gl_vars.pkl	$G_{Leak}$	8	-0.3
1154	4167974	208.39870000000002	39.303883796107655	5.242677501509519	180.7208	220.02465					14.657433766698507	seed8-gleak-03_damgo_to_high_gl_vars.pkl	Transient	8	-0.3
1155	61268	3.0634	2.54909119349884	3.258998601407825	2.6489000000000003	5.198	1.15515	3.70425	0.25036616050974553	3.9941499999999994	12.965549305112575	seed8-gleak-05_damgo_to_high_gl_vars.pkl	Transient	8	-0.5
1156	141151	7.05755	1.3150923158417158	2.7676075400835227	6.3532	7.6683	0.9705999999999992	2.2856999999999994	0.2769776202082871	3.610400000000001	15.78577047278791	seed8-gleak-05_damgo_to_high_gl_vars.pkl	Transient	8	-0.5
1157	213359	10.667950000000001	2.4554892672595368	3.611855725125489	8.63885	11.09435	1.794550000000001	4.250050000000002	0.3752486021989569	2.6648999999999994	18.731916911310833	seed8-gleak-05_damgo_to_high_gl_vars.pkl	Transient	8	-0.5
1158	266657	13.33285	1.0510611823849454	4.071945744540535	12.888900000000001	13.940000000000001	2.357149999999999	3.408199999999999	0.28306560045290496	3.53275	24.42454397382899	seed8-gleak-05_damgo_to_high_gl_vars.pkl	Transient	8	-0.5
1159	337312	16.8656	1.2213396718486562	3.497896488357494	16.297150000000002	17.5185	1.5512499999999996	2.7726000000000006	0.32946215303516996	3.0352500000000013	24.904220196418663	seed8-gleak-05_damgo_to_high_gl_vars.pkl	Transient	8	-0.5
1160	398017	19.900850000000002	1.4165599076185755	3.717413156006648	19.0697	20.4863	1.6600499999999982	3.076599999999999	0.3622663382118533	2.7604000000000006	17.839472041809863	seed8-gleak-05_damgo_to_high_gl_vars.pkl	Transient	8	-0.5
1161	453225	22.661250000000003	1.0496515967963933	3.6910608469754678	22.1463	23.19595	1.5992500000000014	2.648900000000001	0.3696037847427562	2.705599999999997	22.531967011909835	seed8-gleak-05_damgo_to_high_gl_vars.pkl	Transient	8	-0.5
1162	507337	25.36685	1.2035950305550127	3.4440838665094944	24.7952	25.998800000000003	1.4743999999999993	2.678000000000001	0.38563137496866723	2.5931500000000014	23.683541327323013	seed8-gleak-05_damgo_to_high_gl_vars.pkl	Transient	8	-0.5
1163	559200	27.96	1.140011322989012	3.6029406316810544	27.47325	28.61325	1.233349999999998	2.3733499999999985	0.3631345776744859	2.753800000000002	21.461726280294187	seed8-gleak-05_damgo_to_high_gl_vars.pkl	Transient	8	-0.5
1164	614276	30.713800000000003	1.3148718481936843	3.162814171336416	29.846600000000002	31.161450000000002	1.30565	2.6205500000000015	0.36963110815406214	2.705400000000001	19.151015846367727	seed8-gleak-05_damgo_to_high_gl_vars.pkl	Transient	8	-0.5
1165	668384	33.419200000000004	1.4189798245131913	3.3954638000883897	32.467150000000004	33.8861	1.0370500000000007	2.4560499999999976	0.449933634788869	2.2225499999999982	21.80276016162552	seed8-gleak-05_damgo_to_high_gl_vars.pkl	Control	8	-0.5
1166	712835	35.64175	1.1131019041438646	3.522225691411908	34.92315	36.03625	2.1627500000000026	3.2758500000000055	0.31254395149317854	3.199550000000002	18.794349230324777	seed8-gleak-05_damgo_to_high_gl_vars.pkl	Control	8	-0.5
1167	776826	38.841300000000004	1.2160511882131513	3.664571655708432	38.199000000000005	39.41505	0.34089999999999776	1.5569499999999934	0.39268814670829216	2.5465499999999963	25.12483240045156	seed8-gleak-05_damgo_to_high_gl_vars.pkl	Control	8	-0.5
1168	827757	41.38785	1.9606415476939525	3.1326944656005136	39.75595	41.7166	0.7833500000000058	2.744000000000007	0.5133733764566959	1.947900000000004	12.77473095675047	seed8-gleak-05_damgo_to_high_gl_vars.pkl	Control	8	-0.5
1169	866715	43.335750000000004	1.38559688327802	3.559334097610643	42.499950000000005	43.88555	1.377200000000002	2.7627999999999986	0.37514302327762467	2.6656499999999994	19.39804815400877	seed8-gleak-05_damgo_to_high_gl_vars.pkl	Control	8	-0.5
1170	920028	46.001400000000004	1.2505527236103604	3.7398324519735375	45.262750000000004	46.5133	1.4511499999999984	2.7016999999999953	0.4019454158125333	2.4878999999999962	23.25620557491716	seed8-gleak-05_damgo_to_high_gl_vars.pkl	Control	8	-0.5
1171	969786	48.4893	1.1086729781588482	3.5848122055156892	47.96445	49.073150000000005	1.0235500000000002	2.1322000000000045	0.4152220399858815	2.4083500000000058	23.457497748488677	seed8-gleak-05_damgo_to_high_gl_vars.pkl	Control	8	-0.5
1172	1017953	50.897650000000006	1.1615441806223301	3.577594828183603	50.096650000000004	51.2582	1.7924000000000007	2.953949999999999	0.3547734771348494	2.8186999999999998	17.9829048434268	seed8-gleak-05_damgo_to_high_gl_vars.pkl	Control	8	-0.5
1173	1074327	53.716350000000006	1.1511649099741714	3.668242929634406	53.0506	54.201750000000004	0.8506999999999962	2.0018499999999975	0.42906485315255427	2.3306499999999986	22.424385010074808	seed8-gleak-05_damgo_to_high_gl_vars.pkl	Control	8	-0.5
1174	1120940	56.047000000000004	1.371190349135548	3.256766596552481	55.0525	56.42365	23.453899999999997	24.8251	0.04080816489763272	24.5049	17.136341830850466	seed8-gleak-05_damgo_to_high_gl_vars.pkl	Control	8	-0.5
1175	1611038	80.5519	3.0419001617964825	2.8110181519684225	79.8776	82.9195	16.846950000000007	19.888850000000005	0.050934650842968485	19.632999999999996	12.026298665477649	seed8-gleak-05_damgo_to_high_gl_vars.pkl	DAMGO	8	-0.5
1176	2003698	100.1849	1.8945962743405602	5.59455768163172	99.76645	101.66105	1.536050000000003	3.43065	0.26688017080330934	3.747	49.12329146007137	seed8-gleak-05_damgo_to_high_gl_vars.pkl	DAMGO	8	-0.5
1177	2078638	103.9319	1.1824919264897589	3.6808826048298258	103.19705	104.37955000000001	1.821399999999997	3.00385	0.36920123313211833	2.7085500000000025	22.25275563965193	seed8-gleak-05_damgo_to_high_gl_vars.pkl	Transient	8	-0.5
1178	2132809	106.64045	0.9917535023438512	3.9400966963574753	106.2009	107.19265	1.418050000000008	2.409800000000004	0.3897723729342059	2.5656000000000034	24.66161161538617	seed8-gleak-05_damgo_to_high_gl_vars.pkl	Transient	8	-0.5
1179	2184121	109.20605	1.1772737239830895	3.7320565864059922	108.61070000000001	109.78800000000001	1.4967499999999916	2.6739999999999924	0.36199095022624395	2.762500000000003	21.16689656944483	seed8-gleak-05_damgo_to_high_gl_vars.pkl	Transient	8	-0.5
1180	2239371	111.96855000000001	1.2510750414070675	3.8176314055662317	111.2847	112.53580000000001	1.6743999999999915	2.925449999999998	0.3644979041370516	2.7434999999999974	22.24951251913553	seed8-gleak-05_damgo_to_high_gl_vars.pkl	Wash	8	-0.5
1181	2294241	114.71205	1.0961781559155324	3.4925053723042403	114.21015	115.30635000000001	1.272750000000002	2.3689500000000123	0.39646354517702076	2.5223000000000013	25.038710993761036	seed8-gleak-05_damgo_to_high_gl_vars.pkl	Wash	8	-0.5
1182	2344687	117.23435	1.1395878463326488	4.015374889727628	116.57915	117.71870000000001	1.4828499999999991	2.6224500000000006	0.3939334252511327	2.538499999999999	18.558947935741443	seed8-gleak-05_damgo_to_high_gl_vars.pkl	Wash	8	-0.5
1183	2395457	119.77285	1.060073255249136	3.674626293147064	119.2016	120.26165	1.2351500000000044	2.295249999999996	0.43880819693711737	2.2789000000000073	22.69589467368037	seed8-gleak-05_damgo_to_high_gl_vars.pkl	Wash	8	-0.5
1184	2441035	122.05175000000001	1.0286841644113884	3.183964374994492	121.49680000000001	122.52550000000001	1.8037499999999937	2.8323999999999927	0.35501908227567247	2.816749999999999	21.751491371963304	seed8-gleak-05_damgo_to_high_gl_vars.pkl	Wash	8	-0.5
1185	2497370	124.86850000000001	1.0291290986573325	4.188109155676248	124.32925	125.35835	1.0328000000000088	2.06195000000001	0.4526218118451127	2.2093500000000006	20.833846412697234	seed8-gleak-05_damgo_to_high_gl_vars.pkl	Wash	8	-0.5
1186	2541557	127.07785000000001	1.179541083966894	3.4186932552684812	126.39115000000001	127.5707	1.8587500000000006	3.0382999999999925	0.3514629645901072	2.845249999999993	18.255901845492367	seed8-gleak-05_damgo_to_high_gl_vars.pkl	Wash	8	-0.5
1187	2598462	129.9231	1.1059585390110267	3.3569205326229152	129.42950000000002	130.53545	0.5086000000000013	1.6145999999999958	0.47730418595771035	2.095100000000002	25.544625555825867	seed8-gleak-05_damgo_to_high_gl_vars.pkl	Wash	8	-0.5
1188	2640364	132.0182	1.50965342308525	3.564525582853083	131.04410000000001	132.55375	1.1984999999999957	2.7081500000000176	0.4074481522226315	2.4542999999999893	16.6157459236477	seed8-gleak-05_damgo_to_high_gl_vars.pkl	Wash	8	-0.5
1189	2689450	134.4725	1.1791138117859141	3.5573059712534896	133.75225	134.93135	1.5804499999999848	2.7595999999999776	0.3793698666514907	2.6359500000000082	18.88302394621858	seed8-gleak-05_damgo_to_high_gl_vars.pkl	Wash	8	-0.5
1190	2742169	137.10845	1.0888134659143165	4.277457088924976	136.51185	137.60065	1.7668999999999926	2.8557500000000005	0.3284018324822249	3.0450500000000034	25.290998416579278	seed8-gleak-05_damgo_to_high_gl_vars.pkl	Wash	8	-0.5
1191	2803070	140.1535	40.861247134384726	8.875043398618104	139.36755	180.2288	0.6802000000000135	41.541450000000026	0.013091412753261561	76.38595000000001	63.8324412065647	seed8-gleak-05_damgo_to_high_gl_vars.pkl	Wash	8	-0.5
1192	4330789	216.53945000000002	39.09355802326934	9.887292609220028	180.90900000000002	220.0026					20.536072576371215	seed8-gleak-05_damgo_to_high_gl_vars.pkl	Transient	8	-0.5
1193	64651	3.2325500000000003	1.497589216010117	2.929663753443714	2.7142	4.2118	0.9717000000000002	2.4692500000000006	0.3139520281301017	3.1852	14.981854201717343	seed9-gleak-05_damgo_to_high_gl_vars.pkl	Transient	9	-0.5
1194	128355	6.417750000000001	1.6479571789916068	2.7843595586428016	5.1835	6.83145	1.6331500000000005	3.2811000000000003	0.3998240774059414	2.5011	20.00212915042196	seed9-gleak-05_damgo_to_high_gl_vars.pkl	Transient	9	-0.5
1195	178377	8.91885	1.091654045730496	4.104698043652501	8.4646	9.55625	1.7162000000000006	2.8079	0.3433653235359761	2.91235	33.61950968315101	seed9-gleak-05_damgo_to_high_gl_vars.pkl	Transient	9	-0.5
1196	236624	11.8312	1.1070640108703855	4.074939040734545	11.272450000000001	12.37955	1.683300000000001	2.79035	0.3591051100657164	2.784699999999999	33.022158227378746	seed9-gleak-05_damgo_to_high_gl_vars.pkl	Transient	9	-0.5
1197	292318	14.6159	1.0796954299339356	3.9641126945804785	14.062800000000001	15.1425	1.6540000000000017	2.7337000000000007	0.3629632318246159	2.7551000000000023	33.65129728211355	seed9-gleak-05_damgo_to_high_gl_vars.pkl	Transient	9	-0.5
1198	347420	17.371000000000002	1.0570016518461345	4.022188362558325	16.7965	17.8535	1.6622000000000021	2.7192000000000007	0.3764918489514704	2.6560999999999986	32.7118475416446	seed9-gleak-05_damgo_to_high_gl_vars.pkl	Transient	9	-0.5
1199	400542	20.0271	1.0536079470753903	3.9659744192148025	19.515700000000002	20.56935	1.6295000000000002	2.6830999999999996	0.3665823527255396	2.7279000000000018	33.576578897266046	seed9-gleak-05_damgo_to_high_gl_vars.pkl	Transient	9	-0.5
1200	455100	22.755000000000003	1.0679926205676225	4.021862299896831	22.198800000000002	23.2668	1.6834500000000006	2.7514000000000003	0.3655705642581659	2.73545	33.64811319536727	seed9-gleak-05_damgo_to_high_gl_vars.pkl	Transient	9	-0.5
1201	509809	25.490450000000003	1.0545490493543825	4.0228409439891095	24.95025	26.0048	1.7049500000000002	2.759499999999999	0.36450454719422637	2.7434499999999993	32.36903648725465	seed9-gleak-05_damgo_to_high_gl_vars.pkl	Transient	9	-0.5
1202	564678	28.233900000000002	1.0817462322579756	3.891375527206417	27.7097	28.79145	1.58005	2.6617500000000014	0.36613272311212824	2.7312499999999993	34.479956934802814	seed9-gleak-05_damgo_to_high_gl_vars.pkl	Transient	9	-0.5
1203	619303	30.96515	1.1255829791954137	3.8821206478332186	30.371450000000003	31.49705	1.6332000000000022	2.758749999999999	0.36620646720621103	2.730699999999999	32.09652863312132	seed9-gleak-05_damgo_to_high_gl_vars.pkl	Control	9	-0.5
1204	673917	33.69585	1.0817621395810333	4.030626294078832	33.1302	34.21195	1.656950000000002	2.7387000000000015	0.36639431356025326	2.729300000000002	33.78414005601566	seed9-gleak-05_damgo_to_high_gl_vars.pkl	Control	9	-0.5
1205	728503	36.42515	1.1025519146555103	4.048008420825358	35.868900000000004	36.9715	1.6506499999999988	2.7531999999999996	0.3732527107478118	2.67915	33.151475473946945	seed9-gleak-05_damgo_to_high_gl_vars.pkl	Control	9	-0.5
1206	782086	39.1043	0.9861180884512433	4.051708586636057	38.6221	39.608200000000004	1.6020499999999984	2.588149999999999	0.3707686033146715	2.697099999999999	34.11980761431319	seed9-gleak-05_damgo_to_high_gl_vars.pkl	Control	9	-0.5
1207	836028	41.8014	1.1047167073991266	3.966632779689661	41.210300000000004	42.315000000000005	1.67145	2.776200000000003	0.36968576709796697	2.7049999999999983	32.64110375090037	seed9-gleak-05_damgo_to_high_gl_vars.pkl	Control	9	-0.5
1208	890128	44.5064	1.0832920743694996	3.883081616121558	43.9865	45.06975	1.6467000000000027	2.729999999999997	0.36545700398348135	2.7363	33.66349530057248	seed9-gleak-05_damgo_to_high_gl_vars.pkl	Control	9	-0.5
1209	944854	47.2427	1.0456221574126685	3.942387030763509	46.71645	47.762100000000004	1.6737000000000037	2.719300000000004	0.3561253561253562	2.808	32.64439476745482	seed9-gleak-05_damgo_to_high_gl_vars.pkl	Control	9	-0.5
1210	1001014	50.0507	1.1202516402500216	3.9492701756806383	49.4358	50.55605	1.663649999999997	2.7838999999999956	0.3621482634990758	2.7613000000000056	32.343144012733	seed9-gleak-05_damgo_to_high_gl_vars.pkl	Control	9	-0.5
1211	1056240	52.812000000000005	1.1189759085923434	3.8703080008039663	52.2197	53.33865	1.7081500000000034	2.827150000000003	0.3539823008849563	2.8249999999999957	32.981385058496336	seed9-gleak-05_damgo_to_high_gl_vars.pkl	Control	9	-0.5
1212	1112740	55.637	1.0889038858329878	3.928087570802294	55.04685	56.13575	1.6750000000000043	2.7638999999999996	0.3607373471375489	2.772100000000002	33.638384762983996	seed9-gleak-05_damgo_to_high_gl_vars.pkl	Control	9	-0.5
1213	1168182	58.4091	1.1065681499015307	4.005330712316056	57.810750000000006	58.917300000000004	41.10365000000001	42.21020000000001	0.02391183229197304	41.820299999999996	32.64058538810194	seed9-gleak-05_damgo_to_high_gl_vars.pkl	Control	9	-0.5
1214	2004588	100.2294	1.3715204178588931	6.093972965958592	100.02090000000001	101.39245000000001	2.2876499999999993	3.659149999999997	0.25704958486491974	3.8903000000000105	57.07709445774225	seed9-gleak-05_damgo_to_high_gl_vars.pkl	Transient	9	-0.5
1215	2082394	104.11970000000001	1.077487402331899	4.263585554088934	103.68005000000001	104.75755000000001	1.7575499999999948	2.8349999999999937	0.3384953880003383	2.954250000000002	37.3999295792584	seed9-gleak-05_damgo_to_high_gl_vars.pkl	Transient	9	-0.5
1216	2141479	107.07395000000001	1.1180769960246282	4.117177569825262	106.51505	107.63315	1.7308000000000021	2.8488499999999988	0.3398643941067525	2.9423499999999905	33.93182205304803	seed9-gleak-05_damgo_to_high_gl_vars.pkl	Transient	9	-0.5
1217	2200326	110.0163	1.161799326020293	4.027292348851507	109.3639	110.5257	1.752350000000007	2.9141500000000065	0.3457157179651173	2.89255	32.79038932347143	seed9-gleak-05_damgo_to_high_gl_vars.pkl	Transient	9	-0.5
1218	2258177	112.90885	1.1616327206981834	3.8590084237128934	112.27810000000001	113.4397	1.7357500000000101	2.8974000000000046	0.3526155256615935	2.835950000000011	32.16236837057585	seed9-gleak-05_damgo_to_high_gl_vars.pkl	Wash	9	-0.5
1219	2314896	115.74480000000001	1.117340906698606	3.8263304433323775	115.1755	116.29285	1.6535000000000082	2.770849999999996	0.3394951706811974	2.9455499999999972	32.74730553744672	seed9-gleak-05_damgo_to_high_gl_vars.pkl	Wash	9	-0.5
1220	2373807	118.69035000000001	1.232454575283872	3.8728604592439595	117.94635000000001	119.17880000000001	1.746849999999995	2.9793499999999966	0.36064627813041106	2.7727999999999895	31.76181464134205	seed9-gleak-05_damgo_to_high_gl_vars.pkl	Wash	9	-0.5
1221	2429263	121.46315	1.1200406188631897	4.036706353716401	120.92565	122.04570000000001	1.7121999999999957	2.832250000000002	0.34708965325743596	2.8811000000000035	33.664318970529614	seed9-gleak-05_damgo_to_high_gl_vars.pkl	Wash	9	-0.5
1222	2486885	124.34425	1.1414547452188564	3.9636536980442507	123.75795000000001	124.8994	1.7304499999999905	2.8718999999999966	0.3497848822973864	2.8589000000000055	32.061005763815274	seed9-gleak-05_damgo_to_high_gl_vars.pkl	Wash	9	-0.5
1223	2544063	127.20315000000001	1.0870700724370779	3.843288796609059	126.6298	127.71690000000001	1.623650000000012	2.710700000000017	0.35203210532800633	2.8406499999999966	33.74469735838911	seed9-gleak-05_damgo_to_high_gl_vars.pkl	Wash	9	-0.5
1224	2600876	130.0438	1.2015286557182903	3.8060736789027025	129.34055	130.54205000000002	1.693649999999991	2.8951999999999884	0.3587250910264901	2.7876500000000135	30.80136096391288	seed9-gleak-05_damgo_to_high_gl_vars.pkl	Wash	9	-0.5
1225	2656629	132.83145000000002	1.1040004351899029	3.8946287082840207	132.23575	133.33975	1.671350000000018	2.775350000000003	0.34085486399891035	2.933799999999991	32.47725261480965	seed9-gleak-05_damgo_to_high_gl_vars.pkl	Wash	9	-0.5
1226	2715305	135.76525	1.2234460599470884	3.9730429514118732	135.01105	136.2345	1.7826000000000022	3.0060499999999877	0.34241298430036604	2.920449999999988	31.99224553185168	seed9-gleak-05_damgo_to_high_gl_vars.pkl	Wash	9	-0.5
1227	2773714	138.6857	1.1825743031508058	3.9142196269049343	138.0171	139.1997	0.7888499999999965	1.971400000000017	0.6646284726837651	1.5046000000000106	33.011721036046296	seed9-gleak-05_damgo_to_high_gl_vars.pkl	Wash	9	-0.5
1228	2803806	140.1903	40.104033035157485	9.035535089755165	139.98850000000002	180.09255000000002	3.7260499999999865	43.83009999999999	0.022133271065064075	45.18084999999999	68.47716338888992	seed9-gleak-05_damgo_to_high_gl_vars.pkl	Wash	9	-0.5
1229	3707423	185.37115	3.072722351899464	11.955323808689842	183.8186	186.89135000000002	1.2014499999999941	4.274149999999992	0.24448383350650954	4.0902499999999975	24.765313936409893	seed9-gleak-05_damgo_to_high_gl_vars.pkl	Transient	9	-0.5
1230	3789228	189.4614	1.9765382214681946	12.770065807287613	188.0928	190.06935000000001	2.585300000000018	4.561850000000021	0.2226973098164963	4.490400000000022	22.501906639748107	seed9-gleak-05_damgo_to_high_gl_vars.pkl	Transient	9	-0.5
1231	3879036	193.95180000000002	2.1739633720330196	12.08240951646225	192.65465	194.82860000000002	1.8442000000000007	4.018200000000007	0.2604573631296568	3.8393999999999835	24.942379009838085	seed9-gleak-05_damgo_to_high_gl_vars.pkl	Transient	9	-0.5
1232	3955824	197.7912	1.9213039131851868	11.731930117673913	196.67285	198.59415	-17.27769999999998	-15.356400000000008	0.24275674560306862	4.119349999999997	26.37578758015274	seed9-gleak-05_damgo_to_high_gl_vars.pkl	DAMGO + $G_{Leak}$	9	-0.5
1233	4038211	201.91055	38.69686595186331	6.56244131806881	181.31640000000002	220.01325	-17.17765	21.519199999999984	0.2145232221387957	4.661500000000018	27.358291846843493	seed9-gleak-05_damgo_to_high_gl_vars.pkl	DAMGO + $G_{Leak}$	9	-0.5
1234	4131441	206.57205000000002	4.410148208064423	11.144628883296656	202.8356	207.24575000000002	1.032449999999983	5.442599999999999	0.33424694164048585	2.991799999999983	24.37594826059093	seed9-gleak-05_damgo_to_high_gl_vars.pkl	DAMGO + $G_{Leak}$	9	-0.5
1235	4191277	209.56385	1.7760830904509175	11.221674350626923	208.2782	210.0543	2.4607000000000028	4.236750000000001	0.2527262847972502	3.9568500000000024	22.110618364873734	seed9-gleak-05_damgo_to_high_gl_vars.pkl	DAMGO + $G_{Leak}$	9	-0.5
1236	4270414	213.5207	1.919706656497391	11.643986413410039	212.51495	214.43470000000002	2.41040000000001	4.330100000000016	0.2311818013685958	4.3256000000000085	25.63539436858878	seed9-gleak-05_damgo_to_high_gl_vars.pkl	DAMGO + $G_{Leak}$	9	-0.5
1237	4356926	217.8463	3.0358913941955197	11.34143976810399	216.84505000000001	219.88095					26.903249603222463	seed9-gleak-05_damgo_to_high_gl_vars.pkl	DAMGO + $G_{Leak}$	9	-0.5
1238	64651	3.2325500000000003	1.497589216010117	2.929663753443714	2.7142	4.2118	0.9717000000000002	2.4692500000000006	0.3139520281301017	3.1852	14.981854201717343	seed9-gleak-03_damgo_to_high_gl_vars.pkl	Transient	9	-0.3
1239	128355	6.417750000000001	1.6479571789916068	2.7843595586428016	5.1835	6.83145	1.6331500000000005	3.2811000000000003	0.3998240774059414	2.5011	20.00212915042196	seed9-gleak-03_damgo_to_high_gl_vars.pkl	Transient	9	-0.3
1240	178377	8.91885	1.091654045730496	4.104698043652501	8.4646	9.55625	1.7162000000000006	2.8079	0.3433653235359761	2.91235	33.61950968315101	seed9-gleak-03_damgo_to_high_gl_vars.pkl	Transient	9	-0.3
1241	236624	11.8312	1.1070640108703855	4.074939040734545	11.272450000000001	12.37955	1.683300000000001	2.79035	0.3591051100657164	2.784699999999999	33.022158227378746	seed9-gleak-03_damgo_to_high_gl_vars.pkl	Transient	9	-0.3
1242	292318	14.6159	1.0796954299339356	3.9641126945804785	14.062800000000001	15.1425	1.6540000000000017	2.7337000000000007	0.3629632318246159	2.7551000000000023	33.65129728211355	seed9-gleak-03_damgo_to_high_gl_vars.pkl	Transient	9	-0.3
1243	347420	17.371000000000002	1.0570016518461345	4.022188362558325	16.7965	17.8535	1.6622000000000021	2.7192000000000007	0.3764918489514704	2.6560999999999986	32.7118475416446	seed9-gleak-03_damgo_to_high_gl_vars.pkl	Transient	9	-0.3
1244	400542	20.0271	1.0536079470753903	3.9659744192148025	19.515700000000002	20.56935	1.6295000000000002	2.6830999999999996	0.3665823527255396	2.7279000000000018	33.576578897266046	seed9-gleak-03_damgo_to_high_gl_vars.pkl	Transient	9	-0.3
1245	455100	22.755000000000003	1.0679926205676225	4.021862299896831	22.198800000000002	23.2668	1.6834500000000006	2.7514000000000003	0.3655705642581659	2.73545	33.64811319536727	seed9-gleak-03_damgo_to_high_gl_vars.pkl	Transient	9	-0.3
1246	509809	25.490450000000003	1.0545490493543825	4.0228409439891095	24.95025	26.0048	1.7049500000000002	2.759499999999999	0.36450454719422637	2.7434499999999993	32.36903648725465	seed9-gleak-03_damgo_to_high_gl_vars.pkl	Transient	9	-0.3
1247	564678	28.233900000000002	1.0817462322579756	3.891375527206417	27.7097	28.79145	1.58005	2.6617500000000014	0.36613272311212824	2.7312499999999993	34.479956934802814	seed9-gleak-03_damgo_to_high_gl_vars.pkl	Transient	9	-0.3
1248	619303	30.96515	1.1255829791954137	3.8821206478332186	30.371450000000003	31.49705	1.6332000000000022	2.758749999999999	0.36620646720621103	2.730699999999999	32.09652863312132	seed9-gleak-03_damgo_to_high_gl_vars.pkl	Control	9	-0.3
1249	673917	33.69585	1.0817621395810333	4.030626294078832	33.1302	34.21195	1.656950000000002	2.7387000000000015	0.36639431356025326	2.729300000000002	33.78414005601566	seed9-gleak-03_damgo_to_high_gl_vars.pkl	Control	9	-0.3
1250	728503	36.42515	1.1025519146555103	4.048008420825358	35.868900000000004	36.9715	1.6506499999999988	2.7531999999999996	0.3732527107478118	2.67915	33.151475473946945	seed9-gleak-03_damgo_to_high_gl_vars.pkl	Control	9	-0.3
1251	782086	39.1043	0.9861180884512433	4.051708586636057	38.6221	39.608200000000004	1.6020499999999984	2.588149999999999	0.3707686033146715	2.697099999999999	34.11980761431319	seed9-gleak-03_damgo_to_high_gl_vars.pkl	Control	9	-0.3
1252	836028	41.8014	1.1047167073991266	3.966632779689661	41.210300000000004	42.315000000000005	1.67145	2.776200000000003	0.36968576709796697	2.7049999999999983	32.64110375090037	seed9-gleak-03_damgo_to_high_gl_vars.pkl	Control	9	-0.3
1253	890128	44.5064	1.0832920743694996	3.883081616121558	43.9865	45.06975	1.6467000000000027	2.729999999999997	0.36545700398348135	2.7363	33.66349530057248	seed9-gleak-03_damgo_to_high_gl_vars.pkl	Control	9	-0.3
1254	944854	47.2427	1.0456221574126685	3.942387030763509	46.71645	47.762100000000004	1.6737000000000037	2.719300000000004	0.3561253561253562	2.808	32.64439476745482	seed9-gleak-03_damgo_to_high_gl_vars.pkl	Control	9	-0.3
1255	1001014	50.0507	1.1202516402500216	3.9492701756806383	49.4358	50.55605	1.663649999999997	2.7838999999999956	0.3621482634990758	2.7613000000000056	32.343144012733	seed9-gleak-03_damgo_to_high_gl_vars.pkl	Control	9	-0.3
1256	1056240	52.812000000000005	1.1189759085923434	3.8703080008039663	52.2197	53.33865	1.7081500000000034	2.827150000000003	0.3539823008849563	2.8249999999999957	32.981385058496336	seed9-gleak-03_damgo_to_high_gl_vars.pkl	Control	9	-0.3
1257	1112740	55.637	1.0889038858329878	3.928087570802294	55.04685	56.13575	1.6750000000000043	2.7638999999999996	0.3607373471375489	2.772100000000002	33.638384762983996	seed9-gleak-03_damgo_to_high_gl_vars.pkl	Control	9	-0.3
1258	1168182	58.4091	1.1065681499015307	4.005330712316056	57.810750000000006	58.917300000000004	41.10365000000001	42.21020000000001	0.02391183229197304	41.820299999999996	32.64058538810194	seed9-gleak-03_damgo_to_high_gl_vars.pkl	Control	9	-0.3
1259	2004588	100.2294	1.3715204178588931	6.093972965958592	100.02090000000001	101.39245000000001	2.2876499999999993	3.659149999999997	0.25704958486491974	3.8903000000000105	57.07709445774225	seed9-gleak-03_damgo_to_high_gl_vars.pkl	Transient	9	-0.3
1260	2082394	104.11970000000001	1.077487402331899	4.263585554088934	103.68005000000001	104.75755000000001	1.7575499999999948	2.8349999999999937	0.3384953880003383	2.954250000000002	37.3999295792584	seed9-gleak-03_damgo_to_high_gl_vars.pkl	Transient	9	-0.3
1261	2141479	107.07395000000001	1.1180769960246282	4.117177569825262	106.51505	107.63315	1.7308000000000021	2.8488499999999988	0.3398643941067525	2.9423499999999905	33.93182205304803	seed9-gleak-03_damgo_to_high_gl_vars.pkl	Transient	9	-0.3
1262	2200326	110.0163	1.161799326020293	4.027292348851507	109.3639	110.5257	1.752350000000007	2.9141500000000065	0.3457157179651173	2.89255	32.79038932347143	seed9-gleak-03_damgo_to_high_gl_vars.pkl	Transient	9	-0.3
1263	2258177	112.90885	1.1616327206981834	3.8590084237128934	112.27810000000001	113.4397	1.7357500000000101	2.8974000000000046	0.3526155256615935	2.835950000000011	32.16236837057585	seed9-gleak-03_damgo_to_high_gl_vars.pkl	Wash	9	-0.3
1264	2314896	115.74480000000001	1.117340906698606	3.8263304433323775	115.1755	116.29285	1.6535000000000082	2.770849999999996	0.3394951706811974	2.9455499999999972	32.74730553744672	seed9-gleak-03_damgo_to_high_gl_vars.pkl	Wash	9	-0.3
1265	2373807	118.69035000000001	1.232454575283872	3.8728604592439595	117.94635000000001	119.17880000000001	1.746849999999995	2.9793499999999966	0.36064627813041106	2.7727999999999895	31.76181464134205	seed9-gleak-03_damgo_to_high_gl_vars.pkl	Wash	9	-0.3
1266	2429263	121.46315	1.1200406188631897	4.036706353716401	120.92565	122.04570000000001	1.7121999999999957	2.832250000000002	0.34708965325743596	2.8811000000000035	33.664318970529614	seed9-gleak-03_damgo_to_high_gl_vars.pkl	Wash	9	-0.3
1267	2486885	124.34425	1.1414547452188564	3.9636536980442507	123.75795000000001	124.8994	1.7304499999999905	2.8718999999999966	0.3497848822973864	2.8589000000000055	32.061005763815274	seed9-gleak-03_damgo_to_high_gl_vars.pkl	Wash	9	-0.3
1268	2544063	127.20315000000001	1.0870700724370779	3.843288796609059	126.6298	127.71690000000001	1.623650000000012	2.710700000000017	0.35203210532800633	2.8406499999999966	33.74469735838911	seed9-gleak-03_damgo_to_high_gl_vars.pkl	Wash	9	-0.3
1269	2600876	130.0438	1.2015286557182903	3.8060736789027025	129.34055	130.54205000000002	1.693649999999991	2.8951999999999884	0.3587250910264901	2.7876500000000135	30.80136096391288	seed9-gleak-03_damgo_to_high_gl_vars.pkl	Wash	9	-0.3
1270	2656629	132.83145000000002	1.1040004351899029	3.8946287082840207	132.23575	133.33975	1.671350000000018	2.775350000000003	0.34085486399891035	2.933799999999991	32.47725261480965	seed9-gleak-03_damgo_to_high_gl_vars.pkl	Wash	9	-0.3
1271	2715305	135.76525	1.2234460599470884	3.9730429514118732	135.01105	136.2345	1.7826000000000022	3.0060499999999877	0.34241298430036604	2.920449999999988	31.99224553185168	seed9-gleak-03_damgo_to_high_gl_vars.pkl	Wash	9	-0.3
1272	2773714	138.6857	1.1825743031508058	3.9142196269049343	138.0171	139.1997	0.8042499999999961	1.9868000000000166	0.6498359164311026	1.5388499999999965	33.011721036046296	seed9-gleak-03_damgo_to_high_gl_vars.pkl	Wash	9	-0.3
1273	2804491	140.22455	2.7095095758523327	7.202684400806611	140.00390000000002	142.7134	1.44765000000001	4.1571500000000015	0.22469890346935098	4.450400000000002	57.49874553258309	seed9-gleak-03_damgo_to_high_gl_vars.pkl	Transient	9	-0.3
1274	2893499	144.67495	2.508741196677997	6.667142383884208	144.1611	146.66985	1.1432499999999948	3.651999999999987	0.2776312501735195	3.6019000000000005	38.41964755438883	seed9-gleak-03_damgo_to_high_gl_vars.pkl	Transient	9	-0.3
1275	2965537	148.27685	2.1474890977592676	6.773992862314351	147.81305	149.96055	1.3726500000000215	3.5201000000000136	0.28343867804200373	3.5281000000000233	40.13652445755784	seed9-gleak-03_damgo_to_high_gl_vars.pkl	Transient	9	-0.3
1276	3036099	151.80495000000002	2.2016994142443176	6.9279104348094975	151.3332	153.5349	1.372950000000003	3.5746499999999912	0.2805560621151129	3.5643499999999904	40.36486950314118	seed9-gleak-03_damgo_to_high_gl_vars.pkl	$G_{Leak}$	9	-0.3
1277	3107386	155.3693	2.0028391936560395	7.018478613848224	154.9078	156.91065	1.4411499999999933	3.4439999999999884	0.292039016412594	3.424199999999985	39.06116744802341	seed9-gleak-03_damgo_to_high_gl_vars.pkl	$G_{Leak}$	9	-0.3
1278	3175870	158.7935	2.382301743133436	6.670021859979585	158.35185	160.73415	0.938699999999983	3.320999999999998	0.2906005259869502	3.4411500000000217	40.44187793636697	seed9-gleak-03_damgo_to_high_gl_vars.pkl	$G_{Leak}$	9	-0.3
1279	3244693	162.23465000000002	2.066943926427979	6.9661064007224525	161.6728	163.73975000000002	1.2887000000000057	3.3556500000000256	0.30423340787051917	3.2869499999999903	38.893000970331585	seed9-gleak-03_damgo_to_high_gl_vars.pkl	$G_{Leak}$	9	-0.3
1280	3310432	165.5216	2.119020698435395	6.61433074088432	165.0285	167.1475	1.0794500000000085	3.1984999999999957	0.3048873441263455	3.2798999999999983	38.909539241316594	seed9-gleak-03_damgo_to_high_gl_vars.pkl	$G_{Leak}$	9	-0.3
1281	3376030	168.8015	1.9946363116364927	7.731264322155187	168.22695000000002	170.2216	1.542100000000005	3.536699999999996	0.2921926133707331	3.4224000000000103	37.9408153484766	seed9-gleak-03_damgo_to_high_gl_vars.pkl	$G_{Leak}$	9	-0.3
1282	3444478	172.22390000000001	2.3210321713882034	6.455710075323452	171.76365	174.0847	1.1033999999999935	3.4243999999999915	0.2880723637777809	3.471350000000001	40.76950747632198	seed9-gleak-03_damgo_to_high_gl_vars.pkl	$G_{Leak}$	9	-0.3
1283	3513905	175.69525000000002	2.0338775189711247	7.373445797091684	175.18810000000002	177.22195000000002	1.3874500000000012	3.421350000000018	0.30033637674195107	3.3295999999999992	39.820391022616704	seed9-gleak-03_damgo_to_high_gl_vars.pkl	$G_{Leak}$	9	-0.3
1284	3580497	179.02485000000001	1.46833773298061	6.912471911822571	178.60945	180.0778	9.053699999999992	10.522049999999979	0.06470858488795707	15.453900000000004	39.86735643270031	seed9-gleak-03_damgo_to_high_gl_vars.pkl	$G_{Leak}$	9	-0.3
1285	3889575	194.47875000000002	5.844018965951889	5.490139316088541	189.13150000000002	194.9755	3.3044499999999744	9.148449999999997	0.21510233493584643	4.648949999999985	22.448081321632475	seed9-gleak-03_damgo_to_high_gl_vars.pkl	Transient	9	-0.3
1286	3982554	199.1277	1.3958162698566448	6.515843500861326	198.2799	199.67575000000002	-4.305000000000007	-2.9091999999999985	0.20062192797672798	4.984499999999997	22.649607997075115	seed9-gleak-03_damgo_to_high_gl_vars.pkl	DAMGO + $G_{Leak}$	9	-0.3
1287	4082244	204.1122	24.6744438678151	3.861625801978633	195.37075000000002	220.04520000000002	-11.480500000000006	13.193950000000001	0.18652366519002056	5.3612500000000125	24.002627220729703	seed9-gleak-03_damgo_to_high_gl_vars.pkl	DAMGO + $G_{Leak}$	9	-0.3
1288	4189469	209.47345	1.4241887846556958	7.705825801792905	208.56470000000002	209.9889	3.7899500000000046	5.214150000000018	0.18583733657929258	5.381049999999988	21.377921319950826	seed9-gleak-03_damgo_to_high_gl_vars.pkl	DAMGO + $G_{Leak}$	9	-0.3
1289	4297090	214.8545	1.8992063400498593	6.214622835601405	213.77880000000002	215.678					22.017583476052017	seed9-gleak-03_damgo_to_high_gl_vars.pkl	DAMGO + $G_{Leak}$	9	-0.3
1290	64651	3.2325500000000003	1.497589216010117	2.929663753443714	2.7142	4.2118	0.9717000000000002	2.4692500000000006	0.3139520281301017	3.1852	14.981854201717343	seed9-gleak-01_damgo_to_high_gl_vars.pkl	Transient	9	-0.1
1291	128355	6.417750000000001	1.6479571789916068	2.7843595586428016	5.1835	6.83145	1.6331500000000005	3.2811000000000003	0.3998240774059414	2.5011	20.00212915042196	seed9-gleak-01_damgo_to_high_gl_vars.pkl	Transient	9	-0.1
1292	178377	8.91885	1.091654045730496	4.104698043652501	8.4646	9.55625	1.7162000000000006	2.8079	0.3433653235359761	2.91235	33.61950968315101	seed9-gleak-01_damgo_to_high_gl_vars.pkl	Transient	9	-0.1
1293	236624	11.8312	1.1070640108703855	4.074939040734545	11.272450000000001	12.37955	1.683300000000001	2.79035	0.3591051100657164	2.784699999999999	33.022158227378746	seed9-gleak-01_damgo_to_high_gl_vars.pkl	Transient	9	-0.1
1294	292318	14.6159	1.0796954299339356	3.9641126945804785	14.062800000000001	15.1425	1.6540000000000017	2.7337000000000007	0.3629632318246159	2.7551000000000023	33.65129728211355	seed9-gleak-01_damgo_to_high_gl_vars.pkl	Transient	9	-0.1
1295	347420	17.371000000000002	1.0570016518461345	4.022188362558325	16.7965	17.8535	1.6622000000000021	2.7192000000000007	0.3764918489514704	2.6560999999999986	32.7118475416446	seed9-gleak-01_damgo_to_high_gl_vars.pkl	Transient	9	-0.1
1296	400542	20.0271	1.0536079470753903	3.9659744192148025	19.515700000000002	20.56935	1.6295000000000002	2.6830999999999996	0.3665823527255396	2.7279000000000018	33.576578897266046	seed9-gleak-01_damgo_to_high_gl_vars.pkl	Transient	9	-0.1
1297	455100	22.755000000000003	1.0679926205676225	4.021862299896831	22.198800000000002	23.2668	1.6834500000000006	2.7514000000000003	0.3655705642581659	2.73545	33.64811319536727	seed9-gleak-01_damgo_to_high_gl_vars.pkl	Transient	9	-0.1
1298	509809	25.490450000000003	1.0545490493543825	4.0228409439891095	24.95025	26.0048	1.7049500000000002	2.759499999999999	0.36450454719422637	2.7434499999999993	32.36903648725465	seed9-gleak-01_damgo_to_high_gl_vars.pkl	Transient	9	-0.1
1299	564678	28.233900000000002	1.0817462322579756	3.891375527206417	27.7097	28.79145	1.58005	2.6617500000000014	0.36613272311212824	2.7312499999999993	34.479956934802814	seed9-gleak-01_damgo_to_high_gl_vars.pkl	Transient	9	-0.1
1300	619303	30.96515	1.1255829791954137	3.8821206478332186	30.371450000000003	31.49705	1.6332000000000022	2.758749999999999	0.36620646720621103	2.730699999999999	32.09652863312132	seed9-gleak-01_damgo_to_high_gl_vars.pkl	Control	9	-0.1
1301	673917	33.69585	1.0817621395810333	4.030626294078832	33.1302	34.21195	1.656950000000002	2.7387000000000015	0.36639431356025326	2.729300000000002	33.78414005601566	seed9-gleak-01_damgo_to_high_gl_vars.pkl	Control	9	-0.1
1302	728503	36.42515	1.1025519146555103	4.048008420825358	35.868900000000004	36.9715	1.6506499999999988	2.7531999999999996	0.3732527107478118	2.67915	33.151475473946945	seed9-gleak-01_damgo_to_high_gl_vars.pkl	Control	9	-0.1
1303	782086	39.1043	0.9861180884512433	4.051708586636057	38.6221	39.608200000000004	1.6020499999999984	2.588149999999999	0.3707686033146715	2.697099999999999	34.11980761431319	seed9-gleak-01_damgo_to_high_gl_vars.pkl	Control	9	-0.1
1304	836028	41.8014	1.1047167073991266	3.966632779689661	41.210300000000004	42.315000000000005	1.67145	2.776200000000003	0.36968576709796697	2.7049999999999983	32.64110375090037	seed9-gleak-01_damgo_to_high_gl_vars.pkl	Control	9	-0.1
1305	890128	44.5064	1.0832920743694996	3.883081616121558	43.9865	45.06975	1.6467000000000027	2.729999999999997	0.36545700398348135	2.7363	33.66349530057248	seed9-gleak-01_damgo_to_high_gl_vars.pkl	Control	9	-0.1
1306	944854	47.2427	1.0456221574126685	3.942387030763509	46.71645	47.762100000000004	1.6737000000000037	2.719300000000004	0.3561253561253562	2.808	32.64439476745482	seed9-gleak-01_damgo_to_high_gl_vars.pkl	Control	9	-0.1
1307	1001014	50.0507	1.1202516402500216	3.9492701756806383	49.4358	50.55605	1.663649999999997	2.7838999999999956	0.3621482634990758	2.7613000000000056	32.343144012733	seed9-gleak-01_damgo_to_high_gl_vars.pkl	Control	9	-0.1
1308	1056240	52.812000000000005	1.1189759085923434	3.8703080008039663	52.2197	53.33865	1.7081500000000034	2.827150000000003	0.3539823008849563	2.8249999999999957	32.981385058496336	seed9-gleak-01_damgo_to_high_gl_vars.pkl	Control	9	-0.1
1309	1112740	55.637	1.0889038858329878	3.928087570802294	55.04685	56.13575	1.6750000000000043	2.7638999999999996	0.3607373471375489	2.772100000000002	33.638384762983996	seed9-gleak-01_damgo_to_high_gl_vars.pkl	Control	9	-0.1
1310	1168182	58.4091	1.1065681499015307	4.005330712316056	57.810750000000006	58.917300000000004	41.10365000000001	42.21020000000001	0.02391183229197304	41.820299999999996	32.64058538810194	seed9-gleak-01_damgo_to_high_gl_vars.pkl	Control	9	-0.1
1311	2004588	100.2294	1.3715204178588931	6.093972965958592	100.02090000000001	101.39245000000001	2.2876499999999993	3.659149999999997	0.25704958486491974	3.8903000000000105	57.07709445774225	seed9-gleak-01_damgo_to_high_gl_vars.pkl	Transient	9	-0.1
1312	2082394	104.11970000000001	1.077487402331899	4.263585554088934	103.68005000000001	104.75755000000001	1.7575499999999948	2.8349999999999937	0.3384953880003383	2.954250000000002	37.3999295792584	seed9-gleak-01_damgo_to_high_gl_vars.pkl	Transient	9	-0.1
1313	2141479	107.07395000000001	1.1180769960246282	4.117177569825262	106.51505	107.63315	1.7308000000000021	2.8488499999999988	0.3398643941067525	2.9423499999999905	33.93182205304803	seed9-gleak-01_damgo_to_high_gl_vars.pkl	Transient	9	-0.1
1314	2200326	110.0163	1.161799326020293	4.027292348851507	109.3639	110.5257	1.752350000000007	2.9141500000000065	0.3457157179651173	2.89255	32.79038932347143	seed9-gleak-01_damgo_to_high_gl_vars.pkl	Transient	9	-0.1
1315	2258177	112.90885	1.1616327206981834	3.8590084237128934	112.27810000000001	113.4397	1.7357500000000101	2.8974000000000046	0.3526155256615935	2.835950000000011	32.16236837057585	seed9-gleak-01_damgo_to_high_gl_vars.pkl	Wash	9	-0.1
1316	2314896	115.74480000000001	1.117340906698606	3.8263304433323775	115.1755	116.29285	1.6535000000000082	2.770849999999996	0.3394951706811974	2.9455499999999972	32.74730553744672	seed9-gleak-01_damgo_to_high_gl_vars.pkl	Wash	9	-0.1
1317	2373807	118.69035000000001	1.232454575283872	3.8728604592439595	117.94635000000001	119.17880000000001	1.746849999999995	2.9793499999999966	0.36064627813041106	2.7727999999999895	31.76181464134205	seed9-gleak-01_damgo_to_high_gl_vars.pkl	Wash	9	-0.1
1318	2429263	121.46315	1.1200406188631897	4.036706353716401	120.92565	122.04570000000001	1.7121999999999957	2.832250000000002	0.34708965325743596	2.8811000000000035	33.664318970529614	seed9-gleak-01_damgo_to_high_gl_vars.pkl	Wash	9	-0.1
1319	2486885	124.34425	1.1414547452188564	3.9636536980442507	123.75795000000001	124.8994	1.7304499999999905	2.8718999999999966	0.3497848822973864	2.8589000000000055	32.061005763815274	seed9-gleak-01_damgo_to_high_gl_vars.pkl	Wash	9	-0.1
1320	2544063	127.20315000000001	1.0870700724370779	3.843288796609059	126.6298	127.71690000000001	1.623650000000012	2.710700000000017	0.35203210532800633	2.8406499999999966	33.74469735838911	seed9-gleak-01_damgo_to_high_gl_vars.pkl	Wash	9	-0.1
1321	2600876	130.0438	1.2015286557182903	3.8060736789027025	129.34055	130.54205000000002	1.693649999999991	2.8951999999999884	0.3587250910264901	2.7876500000000135	30.80136096391288	seed9-gleak-01_damgo_to_high_gl_vars.pkl	Wash	9	-0.1
1322	2656629	132.83145000000002	1.1040004351899029	3.8946287082840207	132.23575	133.33975	1.671350000000018	2.775350000000003	0.34085486399891035	2.933799999999991	32.47725261480965	seed9-gleak-01_damgo_to_high_gl_vars.pkl	Wash	9	-0.1
1323	2715305	135.76525	1.2234460599470884	3.9730429514118732	135.01105	136.2345	1.7826000000000022	3.0060499999999877	0.34241298430036604	2.920449999999988	31.99224553185168	seed9-gleak-01_damgo_to_high_gl_vars.pkl	Wash	9	-0.1
1324	2773714	138.6857	1.1825743031508058	3.9142196269049343	138.0171	139.1997	0.8456999999999937	2.028250000000014	0.5815305885089508	1.7196000000000142	33.011721036046296	seed9-gleak-01_damgo_to_high_gl_vars.pkl	Wash	9	-0.1
1325	2808106	140.4053	1.2474629645278446	4.587818337988068	140.0454	141.29285000000002	1.5759999999999934	2.8234999999999957	0.31929499664740235	3.1319000000000017	41.83180127426236	seed9-gleak-01_damgo_to_high_gl_vars.pkl	Transient	9	-0.1
1326	2870744	143.5372	1.263057659168425	4.817133159828948	142.86885	144.1319	1.695449999999994	2.9584999999999866	0.36086101438031065	2.7711500000000058	35.61495420656699	seed9-gleak-01_damgo_to_high_gl_vars.pkl	Transient	9	-0.1
1327	2926167	146.30835000000002	1.1358599750289229	4.898079873641656	145.82735	146.9632	1.5836999999999932	2.719549999999998	0.3672352692752611	2.7230500000000006	37.48908996027204	seed9-gleak-01_damgo_to_high_gl_vars.pkl	Transient	9	-0.1
1328	2980628	149.03140000000002	1.170598700417974	4.75135410545343	148.54695	149.71755000000002	1.6309500000000128	2.80155000000002	0.35472943012717356	2.819049999999976	37.14234456896179	seed9-gleak-01_damgo_to_high_gl_vars.pkl	Transient	9	-0.1
1329	3037009	151.85045	1.1470815361928661	4.942984691809471	151.34845	152.49555	1.6235499999999945	2.7706000000000017	0.3614675582866428	2.7665000000000077	37.12258671209872	seed9-gleak-01_damgo_to_high_gl_vars.pkl	$G_{Leak}$	9	-0.1
1330	3092339	154.61695	1.1453810053317575	4.60025443807886	154.1191	155.26445	1.543849999999992	2.689249999999987	0.3576793762071661	2.795800000000014	36.335033112646904	seed9-gleak-01_damgo_to_high_gl_vars.pkl	$G_{Leak}$	9	-0.1
1331	3148255	157.41275000000002	1.2239804636000888	4.552395911853964	156.8083	158.03230000000002	1.6274500000000103	2.8514000000000124	0.35967341653778595	2.7802999999999827	35.02766430139375	seed9-gleak-01_damgo_to_high_gl_vars.pkl	$G_{Leak}$	9	-0.1
1332	3203861	160.19305	1.1850941206305288	4.814431257981447	159.65975	160.84485	1.6968999999999994	2.882000000000005	0.3489366156637653	2.8658499999999947	36.596407085105426	seed9-gleak-01_damgo_to_high_gl_vars.pkl	$G_{Leak}$	9	-0.1
1333	3261178	163.0589	1.1549854227388279	4.5644095750169456	162.54170000000002	163.69670000000002	1.5848000000000013	2.7397499999999866	0.37172648365332556	2.690150000000017	36.63062595218473	seed9-gleak-01_damgo_to_high_gl_vars.pkl	$G_{Leak}$	9	-0.1
1334	3314981	165.74905	1.1663669456276111	4.7758272673696105	165.2815	166.44785000000002	1.595150000000018	2.7615000000000123	0.35534708526553516	2.8141499999999837	36.61980235193631	seed9-gleak-01_damgo_to_high_gl_vars.pkl	$G_{Leak}$	9	-0.1
1335	3371264	168.5632	1.1311903064994142	4.790655852527877	168.043	169.1742	1.626800000000003	2.7579999999999814	0.3637024913620643	2.749500000000012	36.167247325347745	seed9-gleak-01_damgo_to_high_gl_vars.pkl	$G_{Leak}$	9	-0.1
1336	3426254	171.3127	1.172396287036664	4.7239250039700735	170.80100000000002	171.9734	1.6348999999999876	2.807299999999998	0.35394471383569903	2.8252999999999986	35.95303090440744	seed9-gleak-01_damgo_to_high_gl_vars.pkl	$G_{Leak}$	9	-0.1
1337	3482760	174.138	1.1892880139857531	4.562964908654585	173.60825	174.79755	1.6081999999999823	2.7974499999999978	0.35629665259295007	2.8066499999999905	36.71184123774381	seed9-gleak-01_damgo_to_high_gl_vars.pkl	$G_{Leak}$	9	-0.1
1338	3538893	176.94465	1.1617662558748854	4.576764582688259	176.40575	177.5675	1.6062000000000012	2.7679500000000132	0.36604560928291335	2.7319000000000244	35.6962411522086	seed9-gleak-01_damgo_to_high_gl_vars.pkl	$G_{Leak}$	9	-0.1
1339	3593531	179.67655000000002	0.9272636991231005	4.611036211495243	179.17365	180.1009	1.077050000000014	2.0043000000000006	0.0536581439648003	18.636499999999984	36.332186948576556	seed9-gleak-01_damgo_to_high_gl_vars.pkl	$G_{Leak}$	9	-0.1
1340	3966261	198.31305	17.955931439546195	2.2398272968500326	181.17795	199.1339	11.760700000000014	29.7166	0.07407599456282199	13.499650000000003	12.512345548169456	seed9-gleak-01_damgo_to_high_gl_vars.pkl	Transient	9	-0.1
1341	4236254	211.8127	1.3865980430225378	3.201287335680618	210.89455	212.28115					12.216199950790145	seed9-gleak-01_damgo_to_high_gl_vars.pkl	DAMGO + $G_{Leak}$	9	-0.1
1342	220426	11.0213	1.1876973616817603	2.8615747128505884	10.244250000000001	11.43195	2.0649499999999996	3.252649999999999	0.2798533568410152	3.5733000000000015	18.320661541025174	seed10-gleak-03_damgo_to_high_gl_vars.pkl	Transient	10	-0.3
1343	291892	14.594600000000002	1.4780008112013485	3.0427615119253666	13.49695	14.974950000000002	0.39285000000000103	1.8708500000000008	0.7789982083041211	1.2836999999999996	15.416453409830908	seed10-gleak-03_damgo_to_high_gl_vars.pkl	Transient	10	-0.3
1344	317566	15.878300000000001	0.9172207498731471	2.959297552818903	15.367750000000001	16.285	2.4140499999999996	3.3312500000000007	0.30590394616090544	3.2690000000000006	19.57801342691022	seed10-gleak-03_damgo_to_high_gl_vars.pkl	Transient	10	-0.3
1345	382946	19.1473	0.8997160891456006	3.1301653549621307	18.699	19.598750000000003	0.4723499999999987	1.372049999999998	0.651635605369477	1.534600000000001	20.774019263541856	seed10-gleak-03_damgo_to_high_gl_vars.pkl	Transient	10	-0.3
1346	413638	20.681900000000002	1.1364246765120187	3.3286542151562184	20.07105	21.2075	0.787700000000001	1.9241000000000028	0.48051511220027887	2.0810999999999993	12.996889257509022	seed10-gleak-03_damgo_to_high_gl_vars.pkl	Transient	10	-0.3
1347	455260	22.763	1.2045619046707987	3.0159742459320107	21.9952	23.19975	0.5771999999999977	1.781799999999997	0.6333924499619961	1.5788000000000009	22.928373753585433	seed10-gleak-03_damgo_to_high_gl_vars.pkl	Transient	10	-0.3
1348	486836	24.341800000000003	1.091705498322961	3.0267192879520852	23.777	24.8687	2.0908499999999997	3.1825500000000027	0.30991415377940335	3.2266999999999975	12.828667469714853	seed10-gleak-03_damgo_to_high_gl_vars.pkl	Transient	10	-0.3
1349	551370	27.5685	1.2258199187678636	3.846738234640945	26.959500000000002	28.1853	3.3726999999999983	4.598499999999998	0.22518718684906822	4.440750000000001	17.469634127250607	seed10-gleak-03_damgo_to_high_gl_vars.pkl	Transient	10	-0.3
1350	640185	32.00925	0.9036284949652793	3.192481343719612	31.55805	32.46165	0.35275000000000034	1.2563999999999993	0.7017297638679351	1.4250499999999988	18.235721178426722	seed10-gleak-03_damgo_to_high_gl_vars.pkl	Control	10	-0.3
1351	668686	33.4343	0.9357503889642074	2.605515294480112	32.8144	33.750150000000005	3.992999999999995	4.928750000000001	0.20372200095749335	4.9086500000000015	14.014559448385345	seed10-gleak-03_damgo_to_high_gl_vars.pkl	Control	10	-0.3
1352	766859	38.34295	0.9935962523757713	3.0357238443770562	37.7432	38.7368	1.6518500000000031	2.645450000000004	0.3566143037997254	2.80415	20.1769436033216	seed10-gleak-03_damgo_to_high_gl_vars.pkl	Control	10	-0.3
1353	822942	41.1471	1.2361456494255283	2.740595733010778	40.388600000000004	41.62475	3.457500000000003	4.693649999999998	0.22262294352055917	4.491900000000001	12.332425874132248	seed10-gleak-03_damgo_to_high_gl_vars.pkl	Control	10	-0.3
1354	912780	45.639	1.0867933943154757	3.0879877867470036	45.08225	46.169050000000006	2.372099999999996	3.4589	0.2826815168690198	3.5375499999999964	20.407741347844762	seed10-gleak-03_damgo_to_high_gl_vars.pkl	Control	10	-0.3
1355	983531	49.17655	1.0703765343579754	3.216416119110038	48.54115	49.61155	1.7781500000000037	2.8485000000000014	0.35310734463276827	2.8320000000000007	15.775263888117802	seed10-gleak-03_damgo_to_high_gl_vars.pkl	Control	10	-0.3
1356	1040171	52.00855	1.0716933131052182	3.076884544660029	51.389700000000005	52.46135	2.0777999999999963	3.149499999999996	0.32372936225315574	3.0890000000000057	21.202416756882236	seed10-gleak-03_damgo_to_high_gl_vars.pkl	Control	10	-0.3
1357	1101951	55.097550000000005	1.0780712838114006	3.0936987108778986	54.5392	55.617250000000006	1.6822499999999962	2.7603500000000025	0.3481045706130128	2.8726999999999947	21.37472367636822	seed10-gleak-03_damgo_to_high_gl_vars.pkl	Control	10	-0.3
1358	1159405	57.97025	1.0590499321048847	2.9240203238744886	57.2995	58.35855	0.48235000000000383	1.541400000000003	0.6995208282326576	1.429550000000006	17.785091614041445	seed10-gleak-03_damgo_to_high_gl_vars.pkl	Control	10	-0.3
1359	1187996	59.399800000000006	0.9432440798674477	3.0629349122881298	58.84095	59.784150000000004	40.24125	41.1845	0.024492545081590794	40.82874999999999	12.387670675307085	seed10-gleak-03_damgo_to_high_gl_vars.pkl	Control	10	-0.3
1360	2004571	100.22855	1.3407588712645462	6.027271885161447	100.02545	101.3662	1.8406999999999982	3.181449999999998	0.2719941249269011	3.6765500000000064	53.46788570638968	seed10-gleak-03_damgo_to_high_gl_vars.pkl	Transient	10	-0.3
1361	2078102	103.9051	1.4030976603519754	2.973466865498983	103.2069	104.61	2.121399999999994	3.5245000000000033	0.2851683919354383	3.5066999999999946	15.969220515911248	seed10-gleak-03_damgo_to_high_gl_vars.pkl	Transient	10	-0.3
1362	2148236	107.4118	1.1185253626003628	2.9234711047045785	106.73135	107.8499	0.3457000000000079	1.4642000000000053	0.7083658000991659	1.4117000000000104	19.318508618468634	seed10-gleak-03_damgo_to_high_gl_vars.pkl	Transient	10	-0.3
1363	2176470	108.82350000000001	0.9508123259552056	2.855497501717146	108.1956	109.1464	0.343900000000005	1.2946999999999917	0.4595482640564348	2.1760499999999894	13.267704814933161	seed10-gleak-03_damgo_to_high_gl_vars.pkl	Transient	10	-0.3
1364	2219991	110.99955	2.085880247376673	2.7772095737407145	109.49025	111.57615	0.39040000000001385	2.476300000000009	0.7167944950182786	1.3950999999999993	15.108774095554809	seed10-gleak-03_damgo_to_high_gl_vars.pkl	Transient	10	-0.3
1365	2247893	112.39465	0.759891540004313	3.2876462209398554	111.9666	112.7265	3.551700000000011	4.3115999999999985	0.22054120812473801	4.534300000000002	14.976967433817457	seed10-gleak-03_damgo_to_high_gl_vars.pkl	Wash	10	-0.3
1366	2338579	116.92895	1.0925638022857254	3.3257194273236586	116.27820000000001	117.37075	1.7255500000000126	2.818100000000001	0.3403560123889582	2.9381000000000057	19.776629773089034	seed10-gleak-03_damgo_to_high_gl_vars.pkl	Wash	10	-0.3
1367	2397341	119.86705	1.178474167960952	3.585118090615966	119.0963	120.27475000000001	2.1920999999999964	3.370599999999996	0.3241543623073301	3.0849500000000063	17.476168481179	seed10-gleak-03_damgo_to_high_gl_vars.pkl	Wash	10	-0.3
1368	2459040	122.95200000000001	0.91943476283364	2.8366921547638277	122.46690000000001	123.38635000000001	1.9801000000000073	2.899550000000005	0.30628809458176387	3.2648999999999972	19.81412859435914	seed10-gleak-03_damgo_to_high_gl_vars.pkl	Wash	10	-0.3
1369	2524338	126.21690000000001	1.203274204934598	2.8611347207123146	125.36640000000001	126.56970000000001	4.986299999999986	6.189549999999983	0.16306962257535848	6.132350000000002	21.220837497639693	seed10-gleak-03_damgo_to_high_gl_vars.pkl	Wash	10	-0.3
1370	2646985	132.34925	1.1567429594862042	2.665709091796799	131.55595	132.7127	0.34839999999999804	1.5051500000000146	0.6901311249137413	1.4489999999999839	16.76210998348198	seed10-gleak-03_damgo_to_high_gl_vars.pkl	Wash	10	-0.3
1371	2675965	133.79825	1.0533156054916326	2.824247422738358	133.0611	134.11445	1.6062000000000012	2.6595000000000084	0.4366621544910657	2.290100000000024	11.880924889712057	seed10-gleak-03_damgo_to_high_gl_vars.pkl	Wash	10	-0.3
1372	2721767	136.08835000000002	0.7972670118181036	3.6730106001593796	135.72065	136.5179	2.1524499999999875	2.9496999999999787	0.3015636073038715	3.31604999999999	16.31702670211124	seed10-gleak-03_damgo_to_high_gl_vars.pkl	Wash	10	-0.3
1373	2788088	139.4044	1.1275099248880056	3.4721949620738215	138.67035	139.79785	0.21605000000002406	1.3435500000000218	1.2131505519835102	0.8242999999999938	21.6488414517476	seed10-gleak-03_damgo_to_high_gl_vars.pkl	Wash	10	-0.3
1374	2804574	140.2287	3.6846062826886774	6.972271737442846	140.0139	143.6985	0.5754499999999894	4.260049999999978	0.1998321410015588	5.004199999999997	55.39036699722402	seed10-gleak-03_damgo_to_high_gl_vars.pkl	Transient	10	-0.3
1375	2904658	145.2329	1.2469649300127057	7.24415366759855	144.27395	145.5209	0.16804999999999382	1.415050000000008	1.204964453548607	0.8299000000000092	17.62831412028929	seed10-gleak-03_damgo_to_high_gl_vars.pkl	Transient	10	-0.3
1376	2921256	146.0628	0.8012521209440427	7.935445319968366	145.68895	146.49020000000002	0.2617999999999938	1.063050000000004	0.9496225250463078	1.0530499999999847	25.159022326018604	seed10-gleak-03_damgo_to_high_gl_vars.pkl	Transient	10	-0.3
1377	2942317	147.11585	2.9800551108889284	7.053378291571137	146.75205	149.7321	0.2170500000000004	3.1971499999999935	0.20179191218015965	4.955600000000004	22.961260284728986	seed10-gleak-03_damgo_to_high_gl_vars.pkl	Transient	10	-0.3
1378	3041429	152.07145	3.380226257207105	7.806776321991004	149.94920000000002	153.32940000000002	-0.7309000000000196	2.6493499999999983	1.208459214501489	0.8275000000000148	21.70258319098778	seed10-gleak-03_damgo_to_high_gl_vars.pkl	Transient	10	-0.3
1379	3057979	152.89895	0.6891137869756436	9.605130370706133	152.59855000000002	153.28765	0.19374999999999432	0.8829000000000065	0.9765624999999991	1.024000000000001	20.749329236018273	seed10-gleak-03_damgo_to_high_gl_vars.pkl	$G_{Leak}$	10	-0.3
1380	3078459	153.92295000000001	0.8352916643789271	6.798923187850246	153.4814	154.3167	0.3701499999999953	1.2053999999999974	0.7001085168201098	1.4283499999999947	22.975174306003243	seed10-gleak-03_damgo_to_high_gl_vars.pkl	$G_{Leak}$	10	-0.3
1381	3107026	155.3513	1.205682074095332	7.1799415992954305	154.68685000000002	155.8925	0.18609999999998195	1.3917999999999893	0.8297033810412732	1.2052500000000066	22.987769542127246	seed10-gleak-03_damgo_to_high_gl_vars.pkl	$G_{Leak}$	10	-0.3
1382	3131131	156.55655000000002	1.8687489493400324	6.778477908350148	156.0786	157.94735	0.14520000000001687	2.0139500000000226	0.4670496473775174	2.1410999999999945	24.617149710988265	seed10-gleak-03_damgo_to_high_gl_vars.pkl	$G_{Leak}$	10	-0.3
1383	3173953	158.69765	1.0008023999018827	7.997086144548016	158.09255000000002	159.0934	0.3460499999999911	1.3468499999999892	0.8538615890364089	1.1711500000000115	20.17533897252754	seed10-gleak-03_damgo_to_high_gl_vars.pkl	$G_{Leak}$	10	-0.3
1384	3197376	159.86880000000002	1.1162389499674552	7.6853237829272665	159.43945	160.55565	0.1751999999999896	1.2914499999999975	0.7637377324626753	1.309349999999995	18.922299031592964	seed10-gleak-03_damgo_to_high_gl_vars.pkl	$G_{Leak}$	10	-0.3
1385	3223563	161.17815000000002	3.803700032048533	7.686458917982527	160.73085	164.53455	0.24125000000000796	4.04495	0.24485798237022507	4.084000000000003	21.286765371589503	seed10-gleak-03_damgo_to_high_gl_vars.pkl	$G_{Leak}$	10	-0.3
1386	3305243	165.26215000000002	0.9377129062803928	8.11640972444759	164.77585000000002	165.71355	-6.319350000000014	-5.381650000000008	0.8763473841030627	1.1410999999999945	21.65046270864574	seed10-gleak-03_damgo_to_high_gl_vars.pkl	$G_{Leak}$	10	-0.3
1387	3328065	166.40325	7.438542242457066	6.169486333270886	159.3942	166.83275	0.3234499999999798	7.7620000000000005	0.9370314842578839	1.0671999999999855	25.50118343858609	seed10-gleak-03_damgo_to_high_gl_vars.pkl	$G_{Leak}$	10	-0.3
1388	3349409	167.47045	0.9085551586765797	9.169768747256485	167.15615	168.06475	0.11329999999998108	1.0218500000000006	0.8033096356990713	1.2448500000000138	19.80938840228939	seed10-gleak-03_damgo_to_high_gl_vars.pkl	$G_{Leak}$	10	-0.3
1389	3374306	168.7153	0.988502974425722	8.172357163458434	168.17805	169.16655	0.20720000000000027	1.1957000000000164	0.9855615236781263	1.014649999999989	21.68926751085773	seed10-gleak-03_damgo_to_high_gl_vars.pkl	$G_{Leak}$	10	-0.3
1390	3394599	169.72995	0.9289477875104174	8.205300921502543	169.3737	170.30265	0.21680000000000632	1.1457499999999925	0.7375447136482629	1.3558500000000038	18.957770624835014	seed10-gleak-03_damgo_to_high_gl_vars.pkl	$G_{Leak}$	10	-0.3
1391	3421716	171.0858	0.973806516097486	8.36164556906143	170.51950000000002	171.4933	0.12059999999999604	1.0944000000000074	0.8270272505479097	1.209149999999994	18.901262525541846	seed10-gleak-03_damgo_to_high_gl_vars.pkl	$G_{Leak}$	10	-0.3
1392	3445899	172.29495	1.2454570326366927	7.010236118216159	171.61385	172.85935	0.15594999999999004	1.4013999999999953	0.4765308553728851	2.0985000000000014	24.77267945956033	seed10-gleak-03_damgo_to_high_gl_vars.pkl	$G_{Leak}$	10	-0.3
1393	3487869	174.39345	1.7729854087461718	7.562629437426088	173.0153	174.78825	0.3041499999999928	2.077149999999989	0.8010253123998694	1.2484000000000037	17.728119887369125	seed10-gleak-03_damgo_to_high_gl_vars.pkl	$G_{Leak}$	10	-0.3
1394	3512837	175.64185	4.9869190087970345	5.928587635255271	175.0924	180.07935	-3.8438500000000033	1.1430500000000166	1.0293890575943132	0.9714500000000043	21.867853645394142	seed10-gleak-03_damgo_to_high_gl_vars.pkl	$G_{Leak}$	10	-0.3
1395	3532266	176.6133	3.82589863908398	7.3728793346201265	176.23545000000001	180.06135	0.4268000000000143	4.252700000000004	0.029618835209686535	33.76230000000001	19.509155896189096	seed10-gleak-03_damgo_to_high_gl_vars.pkl	$G_{Leak}$	10	-0.3
1396	4207512	210.37560000000002	39.542324895457575	4.017987956529703	180.48815000000002	220.03050000000002					15.363134165718476	seed10-gleak-03_damgo_to_high_gl_vars.pkl	Transient	10	-0.3
1397	220426	11.0213	1.1876973616817603	2.8615747128505884	10.244250000000001	11.43195	2.0649499999999996	3.252649999999999	0.2798533568410152	3.5733000000000015	18.320661541025174	seed10-gleak-05_damgo_to_high_gl_vars.pkl	Transient	10	-0.5
1398	291892	14.594600000000002	1.4780008112013485	3.0427615119253666	13.49695	14.974950000000002	0.39285000000000103	1.8708500000000008	0.7789982083041211	1.2836999999999996	15.416453409830908	seed10-gleak-05_damgo_to_high_gl_vars.pkl	Transient	10	-0.5
1399	317566	15.878300000000001	0.9172207498731471	2.959297552818903	15.367750000000001	16.285	2.4140499999999996	3.3312500000000007	0.30590394616090544	3.2690000000000006	19.57801342691022	seed10-gleak-05_damgo_to_high_gl_vars.pkl	Transient	10	-0.5
1400	382946	19.1473	0.8997160891456006	3.1301653549621307	18.699	19.598750000000003	0.4723499999999987	1.372049999999998	0.651635605369477	1.534600000000001	20.774019263541856	seed10-gleak-05_damgo_to_high_gl_vars.pkl	Transient	10	-0.5
1401	413638	20.681900000000002	1.1364246765120187	3.3286542151562184	20.07105	21.2075	0.787700000000001	1.9241000000000028	0.48051511220027887	2.0810999999999993	12.996889257509022	seed10-gleak-05_damgo_to_high_gl_vars.pkl	Transient	10	-0.5
1402	455260	22.763	1.2045619046707987	3.0159742459320107	21.9952	23.19975	0.5771999999999977	1.781799999999997	0.6333924499619961	1.5788000000000009	22.928373753585433	seed10-gleak-05_damgo_to_high_gl_vars.pkl	Transient	10	-0.5
1403	486836	24.341800000000003	1.091705498322961	3.0267192879520852	23.777	24.8687	2.0908499999999997	3.1825500000000027	0.30991415377940335	3.2266999999999975	12.828667469714853	seed10-gleak-05_damgo_to_high_gl_vars.pkl	Transient	10	-0.5
1404	551370	27.5685	1.2258199187678636	3.846738234640945	26.959500000000002	28.1853	3.3726999999999983	4.598499999999998	0.22518718684906822	4.440750000000001	17.469634127250607	seed10-gleak-05_damgo_to_high_gl_vars.pkl	Transient	10	-0.5
1405	640185	32.00925	0.9036284949652793	3.192481343719612	31.55805	32.46165	0.35275000000000034	1.2563999999999993	0.7017297638679351	1.4250499999999988	18.235721178426722	seed10-gleak-05_damgo_to_high_gl_vars.pkl	Control	10	-0.5
1406	668686	33.4343	0.9357503889642074	2.605515294480112	32.8144	33.750150000000005	3.992999999999995	4.928750000000001	0.20372200095749335	4.9086500000000015	14.014559448385345	seed10-gleak-05_damgo_to_high_gl_vars.pkl	Control	10	-0.5
1407	766859	38.34295	0.9935962523757713	3.0357238443770562	37.7432	38.7368	1.6518500000000031	2.645450000000004	0.3566143037997254	2.80415	20.1769436033216	seed10-gleak-05_damgo_to_high_gl_vars.pkl	Control	10	-0.5
1408	822942	41.1471	1.2361456494255283	2.740595733010778	40.388600000000004	41.62475	3.457500000000003	4.693649999999998	0.22262294352055917	4.491900000000001	12.332425874132248	seed10-gleak-05_damgo_to_high_gl_vars.pkl	Control	10	-0.5
1409	912780	45.639	1.0867933943154757	3.0879877867470036	45.08225	46.169050000000006	2.372099999999996	3.4589	0.2826815168690198	3.5375499999999964	20.407741347844762	seed10-gleak-05_damgo_to_high_gl_vars.pkl	Control	10	-0.5
1410	983531	49.17655	1.0703765343579754	3.216416119110038	48.54115	49.61155	1.7781500000000037	2.8485000000000014	0.35310734463276827	2.8320000000000007	15.775263888117802	seed10-gleak-05_damgo_to_high_gl_vars.pkl	Control	10	-0.5
1411	1040171	52.00855	1.0716933131052182	3.076884544660029	51.389700000000005	52.46135	2.0777999999999963	3.149499999999996	0.32372936225315574	3.0890000000000057	21.202416756882236	seed10-gleak-05_damgo_to_high_gl_vars.pkl	Control	10	-0.5
1412	1101951	55.097550000000005	1.0780712838114006	3.0936987108778986	54.5392	55.617250000000006	1.6822499999999962	2.7603500000000025	0.3481045706130128	2.8726999999999947	21.37472367636822	seed10-gleak-05_damgo_to_high_gl_vars.pkl	Control	10	-0.5
1413	1159405	57.97025	1.0590499321048847	2.9240203238744886	57.2995	58.35855	0.48235000000000383	1.541400000000003	0.6995208282326576	1.429550000000006	17.785091614041445	seed10-gleak-05_damgo_to_high_gl_vars.pkl	Control	10	-0.5
1414	1187996	59.399800000000006	0.9432440798674477	3.0629349122881298	58.84095	59.784150000000004	40.24125	41.1845	0.024492545081590794	40.82874999999999	12.387670675307085	seed10-gleak-05_damgo_to_high_gl_vars.pkl	Control	10	-0.5
1415	2004571	100.22855	1.3407588712645462	6.027271885161447	100.02545	101.3662	1.8406999999999982	3.181449999999998	0.2719941249269011	3.6765500000000064	53.46788570638968	seed10-gleak-05_damgo_to_high_gl_vars.pkl	Transient	10	-0.5
1416	2078102	103.9051	1.4030976603519754	2.973466865498983	103.2069	104.61	2.121399999999994	3.5245000000000033	0.2851683919354383	3.5066999999999946	15.969220515911248	seed10-gleak-05_damgo_to_high_gl_vars.pkl	Transient	10	-0.5
1417	2148236	107.4118	1.1185253626003628	2.9234711047045785	106.73135	107.8499	0.3457000000000079	1.4642000000000053	0.7083658000991659	1.4117000000000104	19.318508618468634	seed10-gleak-05_damgo_to_high_gl_vars.pkl	Transient	10	-0.5
1418	2176470	108.82350000000001	0.9508123259552056	2.855497501717146	108.1956	109.1464	0.343900000000005	1.2946999999999917	0.4595482640564348	2.1760499999999894	13.267704814933161	seed10-gleak-05_damgo_to_high_gl_vars.pkl	Transient	10	-0.5
1419	2219991	110.99955	2.085880247376673	2.7772095737407145	109.49025	111.57615	0.39040000000001385	2.476300000000009	0.7167944950182786	1.3950999999999993	15.108774095554809	seed10-gleak-05_damgo_to_high_gl_vars.pkl	Transient	10	-0.5
1420	2247893	112.39465	0.759891540004313	3.2876462209398554	111.9666	112.7265	3.551700000000011	4.3115999999999985	0.22054120812473801	4.534300000000002	14.976967433817457	seed10-gleak-05_damgo_to_high_gl_vars.pkl	Wash	10	-0.5
1421	2338579	116.92895	1.0925638022857254	3.3257194273236586	116.27820000000001	117.37075	1.7255500000000126	2.818100000000001	0.3403560123889582	2.9381000000000057	19.776629773089034	seed10-gleak-05_damgo_to_high_gl_vars.pkl	Wash	10	-0.5
1422	2397341	119.86705	1.178474167960952	3.585118090615966	119.0963	120.27475000000001	2.1920999999999964	3.370599999999996	0.3241543623073301	3.0849500000000063	17.476168481179	seed10-gleak-05_damgo_to_high_gl_vars.pkl	Wash	10	-0.5
1423	2459040	122.95200000000001	0.91943476283364	2.8366921547638277	122.46690000000001	123.38635000000001	1.9801000000000073	2.899550000000005	0.30628809458176387	3.2648999999999972	19.81412859435914	seed10-gleak-05_damgo_to_high_gl_vars.pkl	Wash	10	-0.5
1424	2524338	126.21690000000001	1.203274204934598	2.8611347207123146	125.36640000000001	126.56970000000001	4.986299999999986	6.189549999999983	0.16306962257535848	6.132350000000002	21.220837497639693	seed10-gleak-05_damgo_to_high_gl_vars.pkl	Wash	10	-0.5
1425	2646985	132.34925	1.1567429594862042	2.665709091796799	131.55595	132.7127	0.34839999999999804	1.5051500000000146	0.6901311249137413	1.4489999999999839	16.76210998348198	seed10-gleak-05_damgo_to_high_gl_vars.pkl	Wash	10	-0.5
1426	2675965	133.79825	1.0533156054916326	2.824247422738358	133.0611	134.11445	1.6062000000000012	2.6595000000000084	0.4366621544910657	2.290100000000024	11.880924889712057	seed10-gleak-05_damgo_to_high_gl_vars.pkl	Wash	10	-0.5
1427	2721767	136.08835000000002	0.7972670118181036	3.6730106001593796	135.72065	136.5179	2.1551000000000045	2.9523499999999956	0.3015636073038715	3.31604999999999	16.31702670211124	seed10-gleak-05_damgo_to_high_gl_vars.pkl	Wash	10	-0.5
1428	2788088	139.4044	1.124661641353555	3.4828300542081223	138.673	139.79765	0.19794999999999163	1.3225999999999942	1.2944983818770093	0.772500000000008	21.6488414517476	seed10-gleak-05_damgo_to_high_gl_vars.pkl	Wash	10	-0.5
1429	2803538	140.17690000000002	40.078543903426876	9.246241691512822	139.9956	180.07415	-27.717250000000007	12.3613	0.030713568333082513	32.558899999999994	66.99055226789343	seed10-gleak-05_damgo_to_high_gl_vars.pkl	Wash	10	-0.5
1430	3454716	172.7358	27.643665788846906	17.84008923787939	152.3569	180.00055	1.3909999999999911	29.034699999999987	0.029728637001450765	33.63759999999999	27.399678636570222	seed10-gleak-05_damgo_to_high_gl_vars.pkl	$G_{Leak}$	10	-0.5
1431	4127468	206.3734	38.586590250275705	8.088432705865445	181.39155	219.97815					21.166684865903733	seed10-gleak-05_damgo_to_high_gl_vars.pkl	Transient	10	-0.5
1432	220426	11.0213	1.1876973616817603	2.8615747128505884	10.244250000000001	11.43195	2.0649499999999996	3.252649999999999	0.2798533568410152	3.5733000000000015	18.320661541025174	seed10-gleak-01_damgo_to_high_gl_vars.pkl	Transient	10	-0.1
1433	291892	14.594600000000002	1.4780008112013485	3.0427615119253666	13.49695	14.974950000000002	0.39285000000000103	1.8708500000000008	0.7789982083041211	1.2836999999999996	15.416453409830908	seed10-gleak-01_damgo_to_high_gl_vars.pkl	Transient	10	-0.1
1434	317566	15.878300000000001	0.9172207498731471	2.959297552818903	15.367750000000001	16.285	2.4140499999999996	3.3312500000000007	0.30590394616090544	3.2690000000000006	19.57801342691022	seed10-gleak-01_damgo_to_high_gl_vars.pkl	Transient	10	-0.1
1435	382946	19.1473	0.8997160891456006	3.1301653549621307	18.699	19.598750000000003	0.4723499999999987	1.372049999999998	0.651635605369477	1.534600000000001	20.774019263541856	seed10-gleak-01_damgo_to_high_gl_vars.pkl	Transient	10	-0.1
1436	413638	20.681900000000002	1.1364246765120187	3.3286542151562184	20.07105	21.2075	0.787700000000001	1.9241000000000028	0.48051511220027887	2.0810999999999993	12.996889257509022	seed10-gleak-01_damgo_to_high_gl_vars.pkl	Transient	10	-0.1
1437	455260	22.763	1.2045619046707987	3.0159742459320107	21.9952	23.19975	0.5771999999999977	1.781799999999997	0.6333924499619961	1.5788000000000009	22.928373753585433	seed10-gleak-01_damgo_to_high_gl_vars.pkl	Transient	10	-0.1
1438	486836	24.341800000000003	1.091705498322961	3.0267192879520852	23.777	24.8687	2.0908499999999997	3.1825500000000027	0.30991415377940335	3.2266999999999975	12.828667469714853	seed10-gleak-01_damgo_to_high_gl_vars.pkl	Transient	10	-0.1
1439	551370	27.5685	1.2258199187678636	3.846738234640945	26.959500000000002	28.1853	3.3726999999999983	4.598499999999998	0.22518718684906822	4.440750000000001	17.469634127250607	seed10-gleak-01_damgo_to_high_gl_vars.pkl	Transient	10	-0.1
1440	640185	32.00925	0.9036284949652793	3.192481343719612	31.55805	32.46165	0.35275000000000034	1.2563999999999993	0.7017297638679351	1.4250499999999988	18.235721178426722	seed10-gleak-01_damgo_to_high_gl_vars.pkl	Control	10	-0.1
1441	668686	33.4343	0.9357503889642074	2.605515294480112	32.8144	33.750150000000005	3.992999999999995	4.928750000000001	0.20372200095749335	4.9086500000000015	14.014559448385345	seed10-gleak-01_damgo_to_high_gl_vars.pkl	Control	10	-0.1
1442	766859	38.34295	0.9935962523757713	3.0357238443770562	37.7432	38.7368	1.6518500000000031	2.645450000000004	0.3566143037997254	2.80415	20.1769436033216	seed10-gleak-01_damgo_to_high_gl_vars.pkl	Control	10	-0.1
1443	822942	41.1471	1.2361456494255283	2.740595733010778	40.388600000000004	41.62475	3.457500000000003	4.693649999999998	0.22262294352055917	4.491900000000001	12.332425874132248	seed10-gleak-01_damgo_to_high_gl_vars.pkl	Control	10	-0.1
1444	912780	45.639	1.0867933943154757	3.0879877867470036	45.08225	46.169050000000006	2.372099999999996	3.4589	0.2826815168690198	3.5375499999999964	20.407741347844762	seed10-gleak-01_damgo_to_high_gl_vars.pkl	Control	10	-0.1
1445	983531	49.17655	1.0703765343579754	3.216416119110038	48.54115	49.61155	1.7781500000000037	2.8485000000000014	0.35310734463276827	2.8320000000000007	15.775263888117802	seed10-gleak-01_damgo_to_high_gl_vars.pkl	Control	10	-0.1
1446	1040171	52.00855	1.0716933131052182	3.076884544660029	51.389700000000005	52.46135	2.0777999999999963	3.149499999999996	0.32372936225315574	3.0890000000000057	21.202416756882236	seed10-gleak-01_damgo_to_high_gl_vars.pkl	Control	10	-0.1
1447	1101951	55.097550000000005	1.0780712838114006	3.0936987108778986	54.5392	55.617250000000006	1.6822499999999962	2.7603500000000025	0.3481045706130128	2.8726999999999947	21.37472367636822	seed10-gleak-01_damgo_to_high_gl_vars.pkl	Control	10	-0.1
1448	1159405	57.97025	1.0590499321048847	2.9240203238744886	57.2995	58.35855	0.48235000000000383	1.541400000000003	0.6995208282326576	1.429550000000006	17.785091614041445	seed10-gleak-01_damgo_to_high_gl_vars.pkl	Control	10	-0.1
1449	1187996	59.399800000000006	0.9432440798674477	3.0629349122881298	58.84095	59.784150000000004	40.24125	41.1845	0.024492545081590794	40.82874999999999	12.387670675307085	seed10-gleak-01_damgo_to_high_gl_vars.pkl	Control	10	-0.1
1450	2004571	100.22855	1.3407588712645462	6.027271885161447	100.02545	101.3662	1.8406999999999982	3.181449999999998	0.2719941249269011	3.6765500000000064	53.46788570638968	seed10-gleak-01_damgo_to_high_gl_vars.pkl	Transient	10	-0.1
1451	2078102	103.9051	1.4030976603519754	2.973466865498983	103.2069	104.61	2.121399999999994	3.5245000000000033	0.2851683919354383	3.5066999999999946	15.969220515911248	seed10-gleak-01_damgo_to_high_gl_vars.pkl	Transient	10	-0.1
1452	2148236	107.4118	1.1185253626003628	2.9234711047045785	106.73135	107.8499	0.3457000000000079	1.4642000000000053	0.7083658000991659	1.4117000000000104	19.318508618468634	seed10-gleak-01_damgo_to_high_gl_vars.pkl	Transient	10	-0.1
1453	2176470	108.82350000000001	0.9508123259552056	2.855497501717146	108.1956	109.1464	0.343900000000005	1.2946999999999917	0.4595482640564348	2.1760499999999894	13.267704814933161	seed10-gleak-01_damgo_to_high_gl_vars.pkl	Transient	10	-0.1
1454	2219991	110.99955	2.085880247376673	2.7772095737407145	109.49025	111.57615	0.39040000000001385	2.476300000000009	0.7167944950182786	1.3950999999999993	15.108774095554809	seed10-gleak-01_damgo_to_high_gl_vars.pkl	Transient	10	-0.1
1455	2247893	112.39465	0.759891540004313	3.2876462209398554	111.9666	112.7265	3.551700000000011	4.3115999999999985	0.22054120812473801	4.534300000000002	14.976967433817457	seed10-gleak-01_damgo_to_high_gl_vars.pkl	Wash	10	-0.1
1456	2338579	116.92895	1.0925638022857254	3.3257194273236586	116.27820000000001	117.37075	1.7255500000000126	2.818100000000001	0.3403560123889582	2.9381000000000057	19.776629773089034	seed10-gleak-01_damgo_to_high_gl_vars.pkl	Wash	10	-0.1
1457	2397341	119.86705	1.178474167960952	3.585118090615966	119.0963	120.27475000000001	2.1920999999999964	3.370599999999996	0.3241543623073301	3.0849500000000063	17.476168481179	seed10-gleak-01_damgo_to_high_gl_vars.pkl	Wash	10	-0.1
1458	2459040	122.95200000000001	0.91943476283364	2.8366921547638277	122.46690000000001	123.38635000000001	1.9801000000000073	2.899550000000005	0.30628809458176387	3.2648999999999972	19.81412859435914	seed10-gleak-01_damgo_to_high_gl_vars.pkl	Wash	10	-0.1
1459	2524338	126.21690000000001	1.203274204934598	2.8611347207123146	125.36640000000001	126.56970000000001	4.986299999999986	6.189549999999983	0.16306962257535848	6.132350000000002	21.220837497639693	seed10-gleak-01_damgo_to_high_gl_vars.pkl	Wash	10	-0.1
1460	2646985	132.34925	1.1567429594862042	2.665709091796799	131.55595	132.7127	0.34839999999999804	1.5051500000000146	0.6901311249137413	1.4489999999999839	16.76210998348198	seed10-gleak-01_damgo_to_high_gl_vars.pkl	Wash	10	-0.1
1461	2675965	133.79825	1.0533156054916326	2.824247422738358	133.0611	134.11445	1.6062000000000012	2.6595000000000084	0.4366621544910657	2.290100000000024	11.880924889712057	seed10-gleak-01_damgo_to_high_gl_vars.pkl	Wash	10	-0.1
1462	2721767	136.08835000000002	0.7972670118181036	3.6730106001593796	135.72065	136.5179	2.1444999999999936	2.9417499999999848	0.3015636073038715	3.31604999999999	16.31702670211124	seed10-gleak-01_damgo_to_high_gl_vars.pkl	Wash	10	-0.1
1463	2788088	139.4044	1.1368864958757303	3.420273654345216	138.66235	139.79925	0.2632499999999993	1.4001499999999965	1.0154861640010246	0.9847499999999911	21.6488414517476	seed10-gleak-01_damgo_to_high_gl_vars.pkl	Wash	10	-0.1
1464	2807783	140.38915	1.7972022627041444	4.648450786617332	140.0625	141.8597	1.1473500000000172	2.944550000000021	0.3241753788799726	3.084750000000014	35.17570406965903	seed10-gleak-01_damgo_to_high_gl_vars.pkl	Transient	10	-0.1
1465	2869478	143.47390000000001	0.9294657239042223	4.189073983892186	143.00705000000002	143.93655	0.416150000000016	1.3455999999999904	0.6639004149377619	1.5062499999999943	23.779829031866413	seed10-gleak-01_damgo_to_high_gl_vars.pkl	Transient	10	-0.1
1466	2899603	144.98015	0.9998241665613605	3.2795814915208226	144.3527	145.35250000000002	0.29759999999998854	1.2974499999999978	0.7367296570523464	1.3573499999999967	17.07011199110341	seed10-gleak-01_damgo_to_high_gl_vars.pkl	Transient	10	-0.1
1467	2926750	146.3375	1.0479678246567492	3.083058631537064	145.6501	146.6981	0.39995000000001824	1.4479000000000042	0.722961249277045	1.383199999999988	14.945323552252518	seed10-gleak-01_damgo_to_high_gl_vars.pkl	Transient	10	-0.1
1468	2954414	147.7207	1.006942257753387	3.9911338820388558	147.098	148.10495	1.4764499999999998	2.483399999999989	0.42162959839780395	2.37175000000002	20.39733702122251	seed10-gleak-01_damgo_to_high_gl_vars.pkl	Transient	10	-0.1
1469	3001849	150.09245	0.9840936297287932	3.7154575857988466	149.5814	150.56550000000001	1.7247999999999877	2.7089	0.33785495886616	2.9598499999999888	15.704247213816352	seed10-gleak-01_damgo_to_high_gl_vars.pkl	Transient	10	-0.1
1470	3061046	153.0523	1.2933144974495983	3.9576120009869538	152.29035000000002	153.58365	1.448599999999999	2.7419000000000153	0.3190657754096001	3.1341500000000053	17.49880320049442	seed10-gleak-01_damgo_to_high_gl_vars.pkl	$G_{Leak}$	10	-0.1
1471	3123729	156.18645	1.5353614991413198	3.5405204802230266	155.03225	156.5676	0.3503000000000043	1.8856999999999857	0.6920894179528043	1.4448999999999899	23.182057261396036	seed10-gleak-01_damgo_to_high_gl_vars.pkl	$G_{Leak}$	10	-0.1
1472	3152627	157.63135	1.1522898296122206	3.5190297309968877	156.91795000000002	158.07025000000002	2.339950000000016	3.4922500000000127	0.2966566792251322	3.370900000000006	21.73717233013867	seed10-gleak-01_damgo_to_high_gl_vars.pkl	$G_{Leak}$	10	-0.1
1473	3220045	161.00225	2.4241641455881533	3.354189711806633	160.4102	162.83435	-0.9900000000000091	1.4341499999999883	0.7045230379033415	1.419399999999996	22.052321045129993	seed10-gleak-01_damgo_to_high_gl_vars.pkl	$G_{Leak}$	10	-0.1
1474	3248433	162.42165	0.9323179884345504	5.355752498350064	161.8443	162.77665000000002	0.5094500000000153	1.4417500000000132	0.6133088009812896	1.6305000000000118	15.5168796381327	seed10-gleak-01_damgo_to_high_gl_vars.pkl	$G_{Leak}$	10	-0.1
1475	3281043	164.05215	1.2459017219563482	3.536790863295339	163.2861	164.532	0.3831000000000131	1.6289999999999907	0.4752512891191208	2.104150000000004	17.324814320439586	seed10-gleak-01_damgo_to_high_gl_vars.pkl	$G_{Leak}$	10	-0.1
1476	3323126	166.15630000000002	1.5614176020290935	3.4609235041008333	164.91505	166.47650000000002	0.2775500000000193	1.8389500000000112	0.9232757824762242	1.0831000000000017	12.57826007184358	seed10-gleak-01_damgo_to_high_gl_vars.pkl	$G_{Leak}$	10	-0.1
1477	3344788	167.23940000000002	0.8300741828582948	3.577283794183847	166.75400000000002	167.5841	0.5381500000000017	1.3682000000000016	0.6759268647132446	1.4794499999999857	13.718355497003586	seed10-gleak-01_damgo_to_high_gl_vars.pkl	$G_{Leak}$	10	-0.1
1478	3374377	168.71885	1.0570624204453547	3.6013178373297166	168.12220000000002	169.17925	0.4130000000000109	1.4700499999999863	0.661331922491897	1.512100000000004	24.56508389498285	seed10-gleak-01_damgo_to_high_gl_vars.pkl	$G_{Leak}$	10	-0.1
1479	3404619	170.23095	0.9911849966296926	3.940367408048907	169.5923	170.58345	0.3462499999999977	1.3374499999999898	0.28505052520559265	3.5081500000000005	20.83869195100435	seed10-gleak-01_damgo_to_high_gl_vars.pkl	$G_{Leak}$	10	-0.1
1480	3474782	173.7391	3.1553547083939426	3.314357019722509	170.9297	174.08505	0.4133500000000083	3.568700000000007	0.7560293339381582	1.3226999999999975	15.393318981505843	seed10-gleak-01_damgo_to_high_gl_vars.pkl	$G_{Leak}$	10	-0.1
1481	3501236	175.0618	1.0796498689614238	3.8927339481725127	174.49845000000002	175.5781	0.289449999999988	1.369100000000003	0.638528829576653	1.5661000000000058	21.90795128021266	seed10-gleak-01_damgo_to_high_gl_vars.pkl	$G_{Leak}$	10	-0.1
1482	3532558	176.6279	1.3263633673784323	3.4444172975969973	175.8675	177.1939	0.36215000000001396	1.6885000000000048	0.635889609563782	1.5725999999999942	15.390520941391411	seed10-gleak-01_damgo_to_high_gl_vars.pkl	$G_{Leak}$	10	-0.1
1483	3564010	178.2005	0.8886974026547978	3.7663599278966586	177.55605	178.44475	0.4093000000000018	1.2980000000000018	0.7362143856290876	1.358300000000014	15.181677168954327	seed10-gleak-01_damgo_to_high_gl_vars.pkl	$G_{Leak}$	10	-0.1
1484	3591176	179.55880000000002	1.1038231357444543	3.4004005200411314	178.854	179.95785					22.331556064220006	seed10-gleak-01_damgo_to_high_gl_vars.pkl	$G_{Leak}$	10	-0.1
1485	58629	2.9314500000000003	2.187314747809466	2.761184844929689	2.4650000000000003	4.6523	1.3802500000000002	3.56755	0.2789789370902497	3.5845000000000002	13.179070667251487	seed11-gleak-01_damgo_to_high_gl_vars.pkl	Transient	11	-0.1
1486	130319	6.51595	1.0867094909645938	2.841632091451384	6.0326	7.1193	2.623	3.7097499999999997	0.24283927682463358	4.11795	22.528157324067468	seed11-gleak-01_damgo_to_high_gl_vars.pkl	Transient	11	-0.1
1487	212678	10.6339	1.3207052797920145	2.7847857904638733	9.7423	11.06305	0.5320999999999998	1.8528000000000002	0.4134965266291763	2.4184	17.898855439265073	seed11-gleak-01_damgo_to_high_gl_vars.pkl	Transient	11	-0.1
1488	261046	13.0523	1.9212238215661899	2.6358561990467884	11.59515	13.516350000000001	2.4156499999999994	4.3369	0.2731531433097965	3.660950000000002	20.338205278175224	seed11-gleak-01_damgo_to_high_gl_vars.pkl	Transient	11	-0.1
1489	334265	16.713250000000002	1.3233566739005125	3.271978179798584	15.93205	17.2554	1.223749999999999	2.5471500000000002	0.32515566827618725	3.0754499999999996	27.89893259239266	seed11-gleak-01_damgo_to_high_gl_vars.pkl	Transient	11	-0.1
1490	395774	19.788700000000002	1.668160785255916	2.385657409040366	18.479200000000002	20.14735	0.55105	2.2192000000000007	0.6587832273790314	1.517949999999999	14.14519136137129	seed11-gleak-01_damgo_to_high_gl_vars.pkl	Transient	11	-0.1
1491	426133	21.30665	1.0819198334277462	3.289216486751794	20.6984	21.7803	0.5702500000000015	1.6522000000000006	0.4028846541235246	2.482099999999999	25.94592059165135	seed11-gleak-01_damgo_to_high_gl_vars.pkl	Transient	11	-0.1
1492	475775	23.78875	1.8763349212676375	2.655233149900436	22.350550000000002	24.2269	3.130849999999999	5.007149999999999	0.23956112402079377	4.174300000000002	20.051305207120407	seed11-gleak-01_damgo_to_high_gl_vars.pkl	Transient	11	-0.1
1493	559261	27.963050000000003	1.1414423944649579	3.5672188916282153	27.357750000000003	28.49915	2.3500499999999995	3.4914999999999985	0.2618932261317062	3.818349999999999	31.336308812749174	seed11-gleak-01_damgo_to_high_gl_vars.pkl	Transient	11	-0.1
1494	635628	31.7814	1.4481334056186608	3.4203049575913695	30.8492	32.29735	2.388399999999997	3.836549999999999	0.24807432306719113	4.031049999999997	27.750551598240495	seed11-gleak-01_damgo_to_high_gl_vars.pkl	Control	11	-0.1
1495	716249	35.81245	1.6714922887048103	3.3484628138369246	34.6858	36.3573	1.4090500000000006	3.0805500000000023	0.3737339761557715	2.675700000000006	28.145854759901418	seed11-gleak-01_damgo_to_high_gl_vars.pkl	Control	11	-0.1
1496	769763	38.488150000000005	1.292577072114253	3.2263728302666372	37.76635	39.0589	2.9840500000000034	4.276650000000004	0.24239779902798478	4.125450000000001	25.094749644253007	seed11-gleak-01_damgo_to_high_gl_vars.pkl	Control	11	-0.1
1497	852272	42.613600000000005	1.0488448666047248	3.4443380083689696	42.042950000000005	43.0918	2.51135	3.5601999999999947	0.2660529711465556	3.758649999999996	27.783563144393437	seed11-gleak-01_damgo_to_high_gl_vars.pkl	Control	11	-0.1
1498	927445	46.37225	1.2600274923893973	3.6802795746047963	45.6032	46.8632	2.9947000000000017	4.254750000000001	0.2433682161109758	4.109000000000002	28.483451724916755	seed11-gleak-01_damgo_to_high_gl_vars.pkl	Control	11	-0.1
1499	1009625	50.48125	1.151428946088144	4.0559975652034375	49.8579	51.009350000000005	1.3012000000000015	2.452600000000004	0.22174424019336086	4.509700000000002	29.29206895022471	seed11-gleak-01_damgo_to_high_gl_vars.pkl	Control	11	-0.1
1500	1099819	54.990950000000005	3.1507679266595052	3.477489442612196	52.31055	55.4613	1.2807500000000047	4.4315	0.40525206678554104	2.4675999999999974	30.166649400760733	seed11-gleak-01_damgo_to_high_gl_vars.pkl	Control	11	-0.1
1501	1149171	57.45855	1.2822883290010272	3.021974756694796	56.742000000000004	58.024300000000004	1.053200000000004	2.3354500000000016	0.4043099440030722	2.4733500000000035	24.3681308124232	seed11-gleak-01_damgo_to_high_gl_vars.pkl	Control	11	-0.1
1502	1198638	59.931900000000006	1.0728712570074015	2.8569854424004237	59.0775	60.15035	39.87105	40.943949999999994	0.024823196780927842	40.2849	17.68294871250169	seed11-gleak-01_damgo_to_high_gl_vars.pkl	Control	11	-0.1
1503	2004336	100.2168	1.4509628393523046	5.958563256615427	100.0214	101.47240000000001	1.6432999999999964	3.0942500000000024	0.2904232919480149	3.443249999999992	55.88545050474344	seed11-gleak-01_damgo_to_high_gl_vars.pkl	Transient	11	-0.1
1504	2073201	103.66005	1.1721739152224153	3.5091811118325182	103.1157	104.28785	3.113349999999997	4.285550000000001	0.2307310713997298	4.334050000000005	29.99331443292713	seed11-gleak-01_damgo_to_high_gl_vars.pkl	Transient	11	-0.1
1505	2159882	107.9941	1.111615918022301	3.548418287233634	107.40125	108.51285	2.5490000000000066	3.660650000000004	0.24849350810710014	4.024250000000009	29.174028190675966	seed11-gleak-01_damgo_to_high_gl_vars.pkl	Transient	11	-0.1
1506	2240367	112.01835000000001	1.474594375214819	3.569947423764642	111.06190000000001	112.5365	2.701599999999999	4.176199999999994	0.25697362165773735	3.8914499999999923	27.286793153546448	seed11-gleak-01_damgo_to_high_gl_vars.pkl	Wash	11	-0.1
1507	2318196	115.9098	1.1657923171582865	3.6101527968943543	115.2381	116.40390000000001	2.49015	3.6559500000000043	0.24900708425154672	4.015950000000004	28.58221273003407	seed11-gleak-01_damgo_to_high_gl_vars.pkl	Wash	11	-0.1
1508	2398515	119.92575000000001	1.5076476010672517	3.537065275221419	118.894	120.40165	1.3405500000000075	2.8482000000000056	0.3684530498701203	2.7140500000000003	29.410906922778096	seed11-gleak-01_damgo_to_high_gl_vars.pkl	Wash	11	-0.1
1509	2452796	122.63980000000001	1.333020661356603	2.8132461644547107	121.74220000000001	123.07525000000001	3.1362999999999914	4.46929999999999	0.24846881095250556	4.024649999999994	19.393753460638475	seed11-gleak-01_damgo_to_high_gl_vars.pkl	Wash	11	-0.1
1510	2533289	126.66445	1.038469794352306	4.082229681664732	126.21155	127.25	3.1610000000000014	4.1995000000000005	0.23387709758521885	4.275750000000002	31.184316082159413	seed11-gleak-01_damgo_to_high_gl_vars.pkl	Wash	11	-0.1
1511	2618804	130.9402	1.0491567961304449	3.810152014847379	130.41105000000002	131.46020000000001	3.1591999999999985	4.208400000000012	0.24153130849586327	4.140250000000009	32.76232270146836	seed11-gleak-01_damgo_to_high_gl_vars.pkl	Wash	11	-0.1
1512	2701609	135.08045	0.92358435461903	3.4603931977000606	134.6194	135.543	1.2857500000000073	2.2093500000000006	0.413419600223248	2.418849999999992	28.741233207830202	seed11-gleak-01_damgo_to_high_gl_vars.pkl	Wash	11	-0.1
1513	2749986	137.4993	1.2642928436744958	2.916648113592224	136.82875	138.09305	1.9292499999999961	3.1935499999999877	0.3487784036412454	2.8671500000000094	23.052276976392232	seed11-gleak-01_damgo_to_high_gl_vars.pkl	Wash	11	-0.1
1514	2807329	140.36645000000001	1.818692796305218	4.748664875653887	140.02235000000002	141.84105	0.7901999999999987	2.6089000000000055	0.2839537723258668	3.521699999999982	40.06660114744672	seed11-gleak-01_damgo_to_high_gl_vars.pkl	Transient	11	-0.1
1515	2877763	143.88815	1.7046053342416652	3.6195325639295923	142.63125	144.33585	0.42130000000000223	2.1259000000000015	0.5832774359123919	1.7144499999999996	17.973202588755825	seed11-gleak-01_damgo_to_high_gl_vars.pkl	Transient	11	-0.1
1516	2912052	145.6026	1.4361837310115109	2.875864408174424	144.75715	146.1933	0.46025000000000205	1.8964499999999873	0.5023989550101711	1.99045000000001	17.089355478312427	seed11-gleak-01_damgo_to_high_gl_vars.pkl	Transient	11	-0.1
1517	2951861	147.59305	1.4617424515863415	3.668640721361758	146.65355	148.11530000000002	0.6120999999999981	2.0738500000000215	0.4317230065190151	2.3163000000000125	26.903587951397093	seed11-gleak-01_damgo_to_high_gl_vars.pkl	Transient	11	-0.1
1518	2998187	149.90935000000002	1.7140073667339284	3.5100889558663546	148.72740000000002	150.44145	0.49705000000000155	2.21105	0.3783650844700073	2.642949999999985	26.41444068338914	seed11-gleak-01_damgo_to_high_gl_vars.pkl	Transient	11	-0.1
1519	3051046	152.5523	2.13438322538035	3.1868669571096824	150.93845000000002	153.07285000000002	0.5329499999999996	2.667299999999983	0.4458612925518863	2.2428500000000042	24.143584193748126	seed11-gleak-01_damgo_to_high_gl_vars.pkl	$G_{Leak}$	11	-0.1
1520	3095903	154.79515	1.751910503720469	3.3877813649274664	153.60575	155.3577	0.6358999999999924	2.3877999999999986	0.4534016458479769	2.205549999999988	25.2620038766198	seed11-gleak-01_damgo_to_high_gl_vars.pkl	$G_{Leak}$	11	-0.1
1521	3140014	157.0007	1.538820329900738	3.1722817456502064	155.99355	157.5324	0.5071000000000083	2.0459000000000174	0.49646270323941816	2.014250000000004	22.931035718614893	seed11-gleak-01_damgo_to_high_gl_vars.pkl	$G_{Leak}$	11	-0.1
1522	3180299	159.01495	1.5055367682811107	3.3486953183033776	158.03945000000002	159.54500000000002	0.5600500000000181	2.0655500000000018	0.46602665672476284	2.1458000000000084	25.87695583822873	seed11-gleak-01_damgo_to_high_gl_vars.pkl	$G_{Leak}$	11	-0.1
1523	3223215	161.16075	1.5222747061958537	3.5342341758317595	160.10500000000002	161.62730000000002	1.0986499999999921	2.6208999999999776	0.5008389051661563	1.9966499999999883	24.08077105562605	seed11-gleak-01_damgo_to_high_gl_vars.pkl	$G_{Leak}$	11	-0.1
1524	3263148	163.1574	1.135760577856889	3.752876526004055	162.72595	163.8617	0.6499500000000182	1.7857000000000198	0.43460309872009384	2.3009500000000003	29.213158760998184	seed11-gleak-01_damgo_to_high_gl_vars.pkl	$G_{Leak}$	11	-0.1
1525	3309167	165.45835	1.6419050071603387	3.4085388024034273	164.51165	166.15355	0.5791499999999985	2.221049999999991	0.4270857801789473	2.341450000000009	24.32648922952287	seed11-gleak-01_damgo_to_high_gl_vars.pkl	$G_{Leak}$	11	-0.1
1526	3355996	167.7998	1.6361842720097863	3.4849230571416356	166.7327	168.36885	0.5259499999999946	2.162149999999997	0.48542511104099656	2.0600499999999897	25.322111204791444	seed11-gleak-01_damgo_to_high_gl_vars.pkl	$G_{Leak}$	11	-0.1
1527	3397197	169.85985	1.4628048008820973	3.5396940078926953	168.89485000000002	170.35765	0.6879500000000007	2.1507500000000164	0.44791829970213365	2.2325500000000034	23.725212217807147	seed11-gleak-01_damgo_to_high_gl_vars.pkl	$G_{Leak}$	11	-0.1
1528	3441848	172.0924	1.63468202145251	3.482038252544008	171.0456	172.68025	0.7880499999999984	2.4227499999999793	0.4525706010137534	2.209600000000023	24.02238774575938	seed11-gleak-01_damgo_to_high_gl_vars.pkl	$G_{Leak}$	11	-0.1
1529	3486040	174.30200000000002	1.3802413208270445	3.5966314262941985	173.46835000000002	174.8486	0.7832499999999811	2.163499999999999	0.45571581561738395	2.194349999999986	27.320891281998552	seed11-gleak-01_damgo_to_high_gl_vars.pkl	$G_{Leak}$	11	-0.1
1530	3529927	176.49635	1.4098067187836394	3.498852867929042	175.6318	177.04160000000002	0.526849999999996	1.9366500000000144	0.4607870242373987	2.170199999999994	25.776805074673497	seed11-gleak-01_damgo_to_high_gl_vars.pkl	$G_{Leak}$	11	-0.1
1531	3573331	178.66655	1.6507894787021216	3.1772624360599018	177.5685	179.21925000000002	0.3197499999999991	1.970550000000003	0.03991641502693357	25.05235000000002	21.84586380998489	seed11-gleak-01_damgo_to_high_gl_vars.pkl	$G_{Leak}$	11	-0.1
1532	4074378	203.71890000000002	30.416406440550464	2.1613060059914435	179.53900000000002	209.9554					11.675315185462035	seed11-gleak-01_damgo_to_high_gl_vars.pkl	$G_{Leak}$	11	-0.1
1533	58629	2.9314500000000003	2.187314747809466	2.761184844929689	2.4650000000000003	4.6523	1.3802500000000002	3.56755	0.2789789370902497	3.5845000000000002	13.179070667251487	seed11-gleak-05_damgo_to_high_gl_vars.pkl	Transient	11	-0.5
1534	130319	6.51595	1.0867094909645938	2.841632091451384	6.0326	7.1193	2.623	3.7097499999999997	0.24283927682463358	4.11795	22.528157324067468	seed11-gleak-05_damgo_to_high_gl_vars.pkl	Transient	11	-0.5
1535	212678	10.6339	1.3207052797920145	2.7847857904638733	9.7423	11.06305	0.5320999999999998	1.8528000000000002	0.4134965266291763	2.4184	17.898855439265073	seed11-gleak-05_damgo_to_high_gl_vars.pkl	Transient	11	-0.5
1536	261046	13.0523	1.9212238215661899	2.6358561990467884	11.59515	13.516350000000001	2.4156499999999994	4.3369	0.2731531433097965	3.660950000000002	20.338205278175224	seed11-gleak-05_damgo_to_high_gl_vars.pkl	Transient	11	-0.5
1537	334265	16.713250000000002	1.3233566739005125	3.271978179798584	15.93205	17.2554	1.223749999999999	2.5471500000000002	0.32515566827618725	3.0754499999999996	27.89893259239266	seed11-gleak-05_damgo_to_high_gl_vars.pkl	Transient	11	-0.5
1538	395774	19.788700000000002	1.668160785255916	2.385657409040366	18.479200000000002	20.14735	0.55105	2.2192000000000007	0.6587832273790314	1.517949999999999	14.14519136137129	seed11-gleak-05_damgo_to_high_gl_vars.pkl	Transient	11	-0.5
1539	426133	21.30665	1.0819198334277462	3.289216486751794	20.6984	21.7803	0.5702500000000015	1.6522000000000006	0.4028846541235246	2.482099999999999	25.94592059165135	seed11-gleak-05_damgo_to_high_gl_vars.pkl	Transient	11	-0.5
1540	475775	23.78875	1.8763349212676375	2.655233149900436	22.350550000000002	24.2269	3.130849999999999	5.007149999999999	0.23956112402079377	4.174300000000002	20.051305207120407	seed11-gleak-05_damgo_to_high_gl_vars.pkl	Transient	11	-0.5
1541	559261	27.963050000000003	1.1414423944649579	3.5672188916282153	27.357750000000003	28.49915	2.3500499999999995	3.4914999999999985	0.2618932261317062	3.818349999999999	31.336308812749174	seed11-gleak-05_damgo_to_high_gl_vars.pkl	Transient	11	-0.5
1542	635628	31.7814	1.4481334056186608	3.4203049575913695	30.8492	32.29735	2.388399999999997	3.836549999999999	0.24807432306719113	4.031049999999997	27.750551598240495	seed11-gleak-05_damgo_to_high_gl_vars.pkl	Control	11	-0.5
1543	716249	35.81245	1.6714922887048103	3.3484628138369246	34.6858	36.3573	1.4090500000000006	3.0805500000000023	0.3737339761557715	2.675700000000006	28.145854759901418	seed11-gleak-05_damgo_to_high_gl_vars.pkl	Control	11	-0.5
1544	769763	38.488150000000005	1.292577072114253	3.2263728302666372	37.76635	39.0589	2.9840500000000034	4.276650000000004	0.24239779902798478	4.125450000000001	25.094749644253007	seed11-gleak-05_damgo_to_high_gl_vars.pkl	Control	11	-0.5
1545	852272	42.613600000000005	1.0488448666047248	3.4443380083689696	42.042950000000005	43.0918	2.51135	3.5601999999999947	0.2660529711465556	3.758649999999996	27.783563144393437	seed11-gleak-05_damgo_to_high_gl_vars.pkl	Control	11	-0.5
1546	927445	46.37225	1.2600274923893973	3.6802795746047963	45.6032	46.8632	2.9947000000000017	4.254750000000001	0.2433682161109758	4.109000000000002	28.483451724916755	seed11-gleak-05_damgo_to_high_gl_vars.pkl	Control	11	-0.5
1547	1009625	50.48125	1.151428946088144	4.0559975652034375	49.8579	51.009350000000005	1.3012000000000015	2.452600000000004	0.22174424019336086	4.509700000000002	29.29206895022471	seed11-gleak-05_damgo_to_high_gl_vars.pkl	Control	11	-0.5
1548	1099819	54.990950000000005	3.1507679266595052	3.477489442612196	52.31055	55.4613	1.2807500000000047	4.4315	0.40525206678554104	2.4675999999999974	30.166649400760733	seed11-gleak-05_damgo_to_high_gl_vars.pkl	Control	11	-0.5
1549	1149171	57.45855	1.2822883290010272	3.021974756694796	56.742000000000004	58.024300000000004	1.053200000000004	2.3354500000000016	0.4043099440030722	2.4733500000000035	24.3681308124232	seed11-gleak-05_damgo_to_high_gl_vars.pkl	Control	11	-0.5
1550	1198638	59.931900000000006	1.0728712570074015	2.8569854424004237	59.0775	60.15035	39.87105	40.943949999999994	0.024823196780927842	40.2849	17.68294871250169	seed11-gleak-05_damgo_to_high_gl_vars.pkl	Control	11	-0.5
1551	2004336	100.2168	1.4509628393523046	5.958563256615427	100.0214	101.47240000000001	1.6432999999999964	3.0942500000000024	0.2904232919480149	3.443249999999992	55.88545050474344	seed11-gleak-05_damgo_to_high_gl_vars.pkl	Transient	11	-0.5
1552	2073201	103.66005	1.1721739152224153	3.5091811118325182	103.1157	104.28785	3.113349999999997	4.285550000000001	0.2307310713997298	4.334050000000005	29.99331443292713	seed11-gleak-05_damgo_to_high_gl_vars.pkl	Transient	11	-0.5
1553	2159882	107.9941	1.111615918022301	3.548418287233634	107.40125	108.51285	2.5490000000000066	3.660650000000004	0.24849350810710014	4.024250000000009	29.174028190675966	seed11-gleak-05_damgo_to_high_gl_vars.pkl	Transient	11	-0.5
1554	2240367	112.01835000000001	1.474594375214819	3.569947423764642	111.06190000000001	112.5365	2.701599999999999	4.176199999999994	0.25697362165773735	3.8914499999999923	27.286793153546448	seed11-gleak-05_damgo_to_high_gl_vars.pkl	Wash	11	-0.5
1555	2318196	115.9098	1.1657923171582865	3.6101527968943543	115.2381	116.40390000000001	2.49015	3.6559500000000043	0.24900708425154672	4.015950000000004	28.58221273003407	seed11-gleak-05_damgo_to_high_gl_vars.pkl	Wash	11	-0.5
1556	2398515	119.92575000000001	1.5076476010672517	3.537065275221419	118.894	120.40165	1.3405500000000075	2.8482000000000056	0.3684530498701203	2.7140500000000003	29.410906922778096	seed11-gleak-05_damgo_to_high_gl_vars.pkl	Wash	11	-0.5
1557	2452796	122.63980000000001	1.333020661356603	2.8132461644547107	121.74220000000001	123.07525000000001	3.1362999999999914	4.46929999999999	0.24846881095250556	4.024649999999994	19.393753460638475	seed11-gleak-05_damgo_to_high_gl_vars.pkl	Wash	11	-0.5
1558	2533289	126.66445	1.038469794352306	4.082229681664732	126.21155	127.25	3.1610000000000014	4.1995000000000005	0.23387709758521885	4.275750000000002	31.184316082159413	seed11-gleak-05_damgo_to_high_gl_vars.pkl	Wash	11	-0.5
1559	2618804	130.9402	1.0491567961304449	3.810152014847379	130.41105000000002	131.46020000000001	3.1591999999999985	4.208400000000012	0.24153130849586327	4.140250000000009	32.76232270146836	seed11-gleak-05_damgo_to_high_gl_vars.pkl	Wash	11	-0.5
1560	2701609	135.08045	0.92358435461903	3.4603931977000606	134.6194	135.543	1.2857500000000073	2.2093500000000006	0.413419600223248	2.418849999999992	28.741233207830202	seed11-gleak-05_damgo_to_high_gl_vars.pkl	Wash	11	-0.5
1561	2749986	137.4993	1.2642928436744958	2.916648113592224	136.82875	138.09305	1.8846499999999935	3.148949999999985	0.37392263540673376	2.674350000000004	23.052276976392232	seed11-gleak-05_damgo_to_high_gl_vars.pkl	Wash	11	-0.5
1562	2803473	140.17365	40.1031387202794	9.069092351699972	139.97775000000001	180.08085	9.167000000000002	49.27015	0.01914509493095322	52.23269999999999	67.11417691819534	seed11-gleak-05_damgo_to_high_gl_vars.pkl	Wash	11	-0.5
1563	3848127	192.40635	4.082797124386905	11.909376711567075	189.24790000000002	193.3307	2.6684499999999787	6.751249999999999	0.2234911553375266	4.474450000000019	21.904831080160776	seed11-gleak-05_damgo_to_high_gl_vars.pkl	Transient	11	-0.5
1564	3937616	196.88080000000002	1.6373421642409405	12.56359435844782	195.9991	197.63645	2.1355000000000075	3.7728500000000054	0.23965298248136746	4.172699999999992	22.80399480882283	seed11-gleak-05_damgo_to_high_gl_vars.pkl	Transient	11	-0.5
1565	4021070	201.0535	2.926528054294223	12.551158229438784	199.77195	202.6985	-7.1644000000000005	-4.237899999999996	0.2413622485307078	4.1431499999999915	21.711740520425828	seed11-gleak-05_damgo_to_high_gl_vars.pkl	DAMGO + $G_{Leak}$	11	-0.5
1566	4103933	205.19665	16.701738853086976	11.314249972765055	195.53405	212.2358	-31.46460000000002	-14.762900000000002	0.11168317716302388	8.953900000000004	22.936376355479098	seed11-gleak-05_damgo_to_high_gl_vars.pkl	DAMGO + $G_{Leak}$	11	-0.5
1567	4283011	214.15055	39.26573204158577	5.818659983786333	180.77115	220.0369	-2.7615000000000123	36.5042	0.22658524703456515	4.413350000000008	23.79568818664546	seed11-gleak-05_damgo_to_high_gl_vars.pkl	DAMGO + $G_{Leak}$	11	-0.5
1568	4371278	218.56390000000002	2.68611847463483	11.328268695161993	217.27540000000002	219.9615					23.58222224429177	seed11-gleak-05_damgo_to_high_gl_vars.pkl	DAMGO + $G_{Leak}$	11	-0.5
1569	58629	2.9314500000000003	2.187314747809466	2.761184844929689	2.4650000000000003	4.6523	1.3802500000000002	3.56755	0.2789789370902497	3.5845000000000002	13.179070667251487	seed11-gleak-03_damgo_to_high_gl_vars.pkl	Transient	11	-0.3
1570	130319	6.51595	1.0867094909645938	2.841632091451384	6.0326	7.1193	2.623	3.7097499999999997	0.24283927682463358	4.11795	22.528157324067468	seed11-gleak-03_damgo_to_high_gl_vars.pkl	Transient	11	-0.3
1571	212678	10.6339	1.3207052797920145	2.7847857904638733	9.7423	11.06305	0.5320999999999998	1.8528000000000002	0.4134965266291763	2.4184	17.898855439265073	seed11-gleak-03_damgo_to_high_gl_vars.pkl	Transient	11	-0.3
1572	261046	13.0523	1.9212238215661899	2.6358561990467884	11.59515	13.516350000000001	2.4156499999999994	4.3369	0.2731531433097965	3.660950000000002	20.338205278175224	seed11-gleak-03_damgo_to_high_gl_vars.pkl	Transient	11	-0.3
1573	334265	16.713250000000002	1.3233566739005125	3.271978179798584	15.93205	17.2554	1.223749999999999	2.5471500000000002	0.32515566827618725	3.0754499999999996	27.89893259239266	seed11-gleak-03_damgo_to_high_gl_vars.pkl	Transient	11	-0.3
1574	395774	19.788700000000002	1.668160785255916	2.385657409040366	18.479200000000002	20.14735	0.55105	2.2192000000000007	0.6587832273790314	1.517949999999999	14.14519136137129	seed11-gleak-03_damgo_to_high_gl_vars.pkl	Transient	11	-0.3
1575	426133	21.30665	1.0819198334277462	3.289216486751794	20.6984	21.7803	0.5702500000000015	1.6522000000000006	0.4028846541235246	2.482099999999999	25.94592059165135	seed11-gleak-03_damgo_to_high_gl_vars.pkl	Transient	11	-0.3
1576	475775	23.78875	1.8763349212676375	2.655233149900436	22.350550000000002	24.2269	3.130849999999999	5.007149999999999	0.23956112402079377	4.174300000000002	20.051305207120407	seed11-gleak-03_damgo_to_high_gl_vars.pkl	Transient	11	-0.3
1577	559261	27.963050000000003	1.1414423944649579	3.5672188916282153	27.357750000000003	28.49915	2.3500499999999995	3.4914999999999985	0.2618932261317062	3.818349999999999	31.336308812749174	seed11-gleak-03_damgo_to_high_gl_vars.pkl	Transient	11	-0.3
1578	635628	31.7814	1.4481334056186608	3.4203049575913695	30.8492	32.29735	2.388399999999997	3.836549999999999	0.24807432306719113	4.031049999999997	27.750551598240495	seed11-gleak-03_damgo_to_high_gl_vars.pkl	Control	11	-0.3
1579	716249	35.81245	1.6714922887048103	3.3484628138369246	34.6858	36.3573	1.4090500000000006	3.0805500000000023	0.3737339761557715	2.675700000000006	28.145854759901418	seed11-gleak-03_damgo_to_high_gl_vars.pkl	Control	11	-0.3
1580	769763	38.488150000000005	1.292577072114253	3.2263728302666372	37.76635	39.0589	2.9840500000000034	4.276650000000004	0.24239779902798478	4.125450000000001	25.094749644253007	seed11-gleak-03_damgo_to_high_gl_vars.pkl	Control	11	-0.3
1581	852272	42.613600000000005	1.0488448666047248	3.4443380083689696	42.042950000000005	43.0918	2.51135	3.5601999999999947	0.2660529711465556	3.758649999999996	27.783563144393437	seed11-gleak-03_damgo_to_high_gl_vars.pkl	Control	11	-0.3
1582	927445	46.37225	1.2600274923893973	3.6802795746047963	45.6032	46.8632	2.9947000000000017	4.254750000000001	0.2433682161109758	4.109000000000002	28.483451724916755	seed11-gleak-03_damgo_to_high_gl_vars.pkl	Control	11	-0.3
1583	1009625	50.48125	1.151428946088144	4.0559975652034375	49.8579	51.009350000000005	1.3012000000000015	2.452600000000004	0.22174424019336086	4.509700000000002	29.29206895022471	seed11-gleak-03_damgo_to_high_gl_vars.pkl	Control	11	-0.3
1584	1099819	54.990950000000005	3.1507679266595052	3.477489442612196	52.31055	55.4613	1.2807500000000047	4.4315	0.40525206678554104	2.4675999999999974	30.166649400760733	seed11-gleak-03_damgo_to_high_gl_vars.pkl	Control	11	-0.3
1585	1149171	57.45855	1.2822883290010272	3.021974756694796	56.742000000000004	58.024300000000004	1.053200000000004	2.3354500000000016	0.4043099440030722	2.4733500000000035	24.3681308124232	seed11-gleak-03_damgo_to_high_gl_vars.pkl	Control	11	-0.3
1586	1198638	59.931900000000006	1.0728712570074015	2.8569854424004237	59.0775	60.15035	39.87105	40.943949999999994	0.024823196780927842	40.2849	17.68294871250169	seed11-gleak-03_damgo_to_high_gl_vars.pkl	Control	11	-0.3
1587	2004336	100.2168	1.4509628393523046	5.958563256615427	100.0214	101.47240000000001	1.6432999999999964	3.0942500000000024	0.2904232919480149	3.443249999999992	55.88545050474344	seed11-gleak-03_damgo_to_high_gl_vars.pkl	Transient	11	-0.3
1588	2073201	103.66005	1.1721739152224153	3.5091811118325182	103.1157	104.28785	3.113349999999997	4.285550000000001	0.2307310713997298	4.334050000000005	29.99331443292713	seed11-gleak-03_damgo_to_high_gl_vars.pkl	Transient	11	-0.3
1589	2159882	107.9941	1.111615918022301	3.548418287233634	107.40125	108.51285	2.5490000000000066	3.660650000000004	0.24849350810710014	4.024250000000009	29.174028190675966	seed11-gleak-03_damgo_to_high_gl_vars.pkl	Transient	11	-0.3
1590	2240367	112.01835000000001	1.474594375214819	3.569947423764642	111.06190000000001	112.5365	2.701599999999999	4.176199999999994	0.25697362165773735	3.8914499999999923	27.286793153546448	seed11-gleak-03_damgo_to_high_gl_vars.pkl	Wash	11	-0.3
1591	2318196	115.9098	1.1657923171582865	3.6101527968943543	115.2381	116.40390000000001	2.49015	3.6559500000000043	0.24900708425154672	4.015950000000004	28.58221273003407	seed11-gleak-03_damgo_to_high_gl_vars.pkl	Wash	11	-0.3
1592	2398515	119.92575000000001	1.5076476010672517	3.537065275221419	118.894	120.40165	1.3405500000000075	2.8482000000000056	0.3684530498701203	2.7140500000000003	29.410906922778096	seed11-gleak-03_damgo_to_high_gl_vars.pkl	Wash	11	-0.3
1593	2452796	122.63980000000001	1.333020661356603	2.8132461644547107	121.74220000000001	123.07525000000001	3.1362999999999914	4.46929999999999	0.24846881095250556	4.024649999999994	19.393753460638475	seed11-gleak-03_damgo_to_high_gl_vars.pkl	Wash	11	-0.3
1594	2533289	126.66445	1.038469794352306	4.082229681664732	126.21155	127.25	3.1610000000000014	4.1995000000000005	0.23387709758521885	4.275750000000002	31.184316082159413	seed11-gleak-03_damgo_to_high_gl_vars.pkl	Wash	11	-0.3
1595	2618804	130.9402	1.0491567961304449	3.810152014847379	130.41105000000002	131.46020000000001	3.1591999999999985	4.208400000000012	0.24153130849586327	4.140250000000009	32.76232270146836	seed11-gleak-03_damgo_to_high_gl_vars.pkl	Wash	11	-0.3
1596	2701609	135.08045	0.92358435461903	3.4603931977000606	134.6194	135.543	1.2857500000000073	2.2093500000000006	0.413419600223248	2.418849999999992	28.741233207830202	seed11-gleak-03_damgo_to_high_gl_vars.pkl	Wash	11	-0.3
1597	2749986	137.4993	1.2642928436744958	2.916648113592224	136.82875	138.09305	1.8982000000000028	3.1624999999999943	0.36793112329371747	2.7179000000000144	23.052276976392232	seed11-gleak-03_damgo_to_high_gl_vars.pkl	Wash	11	-0.3
1598	2804344	140.21720000000002	3.76039490854966	7.0770406418196785	139.99125	143.75165	0.6622500000000002	4.422650000000004	0.21243374722508457	4.707349999999991	56.50353611410619	seed11-gleak-03_damgo_to_high_gl_vars.pkl	Wash	11	-0.3
1599	2898491	144.92455	1.4695197532163933	9.443698046739119	144.41395	145.88345	0.29589999999998895	1.765449999999987	0.5261219550691849	1.9007000000000005	31.121793136566183	seed11-gleak-03_damgo_to_high_gl_vars.pkl	Transient	11	-0.3
1600	2936505	146.82525	1.496550707824598	8.018588629814698	146.17940000000002	147.67595	2.1792999999999836	3.675849999999997	0.2947070611811853	3.3932000000000073	27.37162588893543	seed11-gleak-03_damgo_to_high_gl_vars.pkl	Transient	11	-0.3
1601	3004369	150.21845000000002	3.0809279047712685	7.809361672523558	149.85525	152.93615	0.6776499999999999	3.7586000000000013	0.24932681759250094	4.010799999999989	33.74507953995006	seed11-gleak-03_damgo_to_high_gl_vars.pkl	Transient	11	-0.3
1602	3084585	154.22925	1.5535755356660812	8.637695562847998	153.6138	155.16740000000001	0.3847499999999968	1.9382999999999981	0.46949458907485914	2.129950000000008	26.60845781638139	seed11-gleak-03_damgo_to_high_gl_vars.pkl	$G_{Leak}$	11	-0.3
1603	3127184	156.35920000000002	1.4995701692020986	7.060837579946995	155.5521	157.0517	0.19540000000000646	1.6949500000000057	0.6402663508019366	1.5618499999999926	28.020328247039856	seed11-gleak-03_damgo_to_high_gl_vars.pkl	$G_{Leak}$	11	-0.3
1604	3158421	157.92105	1.25484311685015	8.713069003363298	157.24705	158.5019	0.3660500000000013	1.620900000000006	0.5730166461335717	1.7451499999999953	27.13858364046639	seed11-gleak-03_damgo_to_high_gl_vars.pkl	$G_{Leak}$	11	-0.3
1605	3193324	159.6662	1.5802981061775006	6.854062782313285	158.868	160.44830000000002	0.3607499999999959	1.94104999999999	0.5684402000909528	1.7591999999999928	24.87482640375886	seed11-gleak-03_damgo_to_high_gl_vars.pkl	$G_{Leak}$	11	-0.3
1606	3228508	161.4254	1.2674910020865966	6.91385488813242	160.809	162.0765	0.4274000000000058	1.6949000000000183	0.5891883929886493	1.6972500000000252	28.731832313803825	seed11-gleak-03_damgo_to_high_gl_vars.pkl	$G_{Leak}$	11	-0.3
1607	3262453	163.12265000000002	1.3684654490857153	6.683331215578352	162.50390000000002	163.87235	0.2659500000000037	1.6343999999999994	0.5986948452373834	1.6702999999999977	30.83557871943407	seed11-gleak-03_damgo_to_high_gl_vars.pkl	$G_{Leak}$	11	-0.3
1608	3295859	164.79295000000002	1.285052208823408	7.3452006402358485	164.13835	165.42340000000002	0.503450000000015	1.788499999999999	0.5914360066240847	1.6907999999999959	26.827321500974413	seed11-gleak-03_damgo_to_high_gl_vars.pkl	$G_{Leak}$	11	-0.3
1609	3329675	166.48375000000001	1.2956710727473721	7.097797285192517	165.92685	167.2225	0.29300000000000637	1.5886999999999887	0.6172648992315083	1.620049999999992	28.409277534067783	seed11-gleak-03_damgo_to_high_gl_vars.pkl	$G_{Leak}$	11	-0.3
1610	3362076	168.1038	2.959136965669296	6.685809360507015	167.5155	170.47465	-1.365399999999994	1.5937000000000126	0.5193725979017357	1.9253999999999962	30.92651325469162	seed11-gleak-03_damgo_to_high_gl_vars.pkl	$G_{Leak}$	11	-0.3
1611	3400584	170.0292	1.2955087999149926	8.498256672217098	169.10925	170.40475	0.41065000000000396	1.7061999999999955	0.7400281210685956	1.351300000000009	18.615170830010833	seed11-gleak-03_damgo_to_high_gl_vars.pkl	$G_{Leak}$	11	-0.3
1612	3427610	171.3805	1.3382454786712072	6.913649396445045	170.8154	172.15365	0.35575000000000045	1.6939999999999884	0.5627937079663462	1.776849999999996	30.861890861011027	seed11-gleak-03_damgo_to_high_gl_vars.pkl	$G_{Leak}$	11	-0.3
1613	3463147	173.15735	2.8867316041456306	7.155261813092601	172.5094	175.39615	0.6384999999999934	3.5252499999999998	0.3037482534475419	3.2922000000000082	28.603477686651146	seed11-gleak-03_damgo_to_high_gl_vars.pkl	$G_{Leak}$	11	-0.3
1614	3528991	176.44955000000002	4.045632238783594	6.463410095539043	176.03465	180.08030000000002	-0.7826499999999896	3.262950000000018	0.28806821455320714	3.4713999999999885	32.37232451518518	seed11-gleak-03_damgo_to_high_gl_vars.pkl	$G_{Leak}$	11	-0.3
1615	3598419	179.92095	0.7503788702269784	10.496074563663775	179.29765	180.048	10.233300000000014	10.983699999999999	0.09147415169158572	10.932050000000004	24.02842065143364	seed11-gleak-03_damgo_to_high_gl_vars.pkl	$G_{Leak}$	11	-0.3
1616	3817060	190.853	2.1416845071976307	6.331750425589732	190.28135	192.42305000000002	-11.52154999999999	-9.379850000000005	0.06170059170867447	16.207300000000004	15.597823311360244	seed11-gleak-03_damgo_to_high_gl_vars.pkl	Transient	11	-0.3
1617	4141206	207.0603	39.149245355260796	3.3422547403295226	180.90145	220.0507					17.992410102904227	seed11-gleak-03_damgo_to_high_gl_vars.pkl	DAMGO + $G_{Leak}$	11	-0.3
1618	62922	3.1461	1.845742839022027	4.3803157947312155	2.6033500000000003	4.4491000000000005	1.5082499999999994	3.3539999999999996	0.2782569981635038	3.5938000000000003	18.18462866580123	seed12-gleak-01_damgo_to_high_gl_vars.pkl	Transient	12	-0.1
1619	134798	6.7399000000000004	1.281115698682255	3.3737084282954797	5.95735	7.2385	1.6836000000000002	2.9647000000000006	0.383744579607813	2.6059	28.541116269160067	seed12-gleak-01_damgo_to_high_gl_vars.pkl	Transient	12	-0.1
1620	186916	9.3458	1.122018931740502	4.4296678050128975	8.9221	10.0441	1.6020500000000002	2.7241	0.35310734463276827	2.8320000000000007	39.06421467508703	seed12-gleak-01_damgo_to_high_gl_vars.pkl	Transient	12	-0.1
1621	243556	12.177800000000001	1.1711396914572136	4.382179894197101	11.64615	12.817300000000001	1.6083499999999997	2.7794500000000006	0.37146412585204586	2.69205	38.40458195665569	seed12-gleak-01_damgo_to_high_gl_vars.pkl	Transient	12	-0.1
1622	297397	14.869850000000001	1.1311354001515923	4.27123009220152	14.425650000000001	15.556750000000001	1.649000000000001	2.780150000000001	0.3497359493582346	2.8592999999999993	39.13736357606157	seed12-gleak-01_damgo_to_high_gl_vars.pkl	Transient	12	-0.1
1623	354583	17.72915	1.1545455737887476	4.495462853811539	17.2058	18.36035	1.4943499999999972	2.6488999999999976	0.3815992825933485	2.6205500000000015	38.58278567042575	seed12-gleak-01_damgo_to_high_gl_vars.pkl	Transient	12	-0.1
1624	406994	20.349700000000002	1.129005943885175	4.193000028617469	19.85465	20.98365	1.4298000000000002	2.5588000000000015	0.3859141341051618	2.5912499999999987	37.544001917331954	seed12-gleak-01_damgo_to_high_gl_vars.pkl	Transient	12	-0.1
1625	458819	22.94095	1.162726824499498	4.169753511996404	22.413500000000003	23.5762	1.5633000000000017	2.7260500000000008	0.3698772007693444	2.7036000000000016	37.603489331555664	seed12-gleak-01_damgo_to_high_gl_vars.pkl	Transient	12	-0.1
1626	512891	25.644550000000002	1.1857348272657866	4.292162305171296	25.1395	26.32525	1.105999999999998	2.2916999999999987	0.37210686909280344	2.6874000000000002	38.880432411158196	seed12-gleak-01_damgo_to_high_gl_vars.pkl	Transient	12	-0.1
1627	566639	28.331950000000003	1.4202715032952022	3.8092946779535843	27.4312	28.8515	1.4812000000000012	2.9014500000000005	0.3842606824469721	2.6023999999999994	33.01003824664214	seed12-gleak-01_damgo_to_high_gl_vars.pkl	Transient	12	-0.1
1628	618687	30.934350000000002	1.2412495506230452	4.27731547612202	30.332700000000003	31.57395	1.5304000000000002	2.771650000000001	0.36980197104450585	2.7041499999999985	37.91038743516336	seed12-gleak-01_damgo_to_high_gl_vars.pkl	Control	12	-0.1
1629	672770	33.6385	1.2077613238102	4.343354089545784	33.1043	34.3121	1.3652000000000015	2.5729499999999987	0.37145032780491455	2.692149999999998	38.71387900663058	seed12-gleak-01_damgo_to_high_gl_vars.pkl	Control	12	-0.1
1630	726613	36.33065	1.2372928870034696	4.183581005331391	35.67725	36.91455	1.495350000000002	2.7326499999999996	0.38106851611919795	2.624200000000002	36.51343412509479	seed12-gleak-01_damgo_to_high_gl_vars.pkl	Control	12	-0.1
1631	779097	38.95485	1.1820001227165398	4.276830692690872	38.4099	39.5919	1.6332499999999968	2.815249999999999	0.36112164382572226	2.7691500000000033	38.354879099648166	seed12-gleak-01_damgo_to_high_gl_vars.pkl	Control	12	-0.1
1632	834480	41.724000000000004	1.1536062320670055	4.3220653670284435	41.22515	42.378750000000004	1.1972999999999985	2.350900000000003	0.3928964325003927	2.5452000000000012	38.9186695021816	seed12-gleak-01_damgo_to_high_gl_vars.pkl	Control	12	-0.1
1633	885384	44.269200000000005	1.2545614029266872	3.9141866989973018	43.576100000000004	44.830650000000006	1.4587499999999949	2.7133499999999984	0.38386979136676863	2.6050499999999985	33.99712474294401	seed12-gleak-01_damgo_to_high_gl_vars.pkl	Control	12	-0.1
1634	937485	46.87425	1.2251321232651593	4.311934499735138	46.28945	47.51455	1.5889000000000024	2.8140500000000017	0.36351078718261015	2.750949999999996	38.46514938016086	seed12-gleak-01_damgo_to_high_gl_vars.pkl	Control	12	-0.1
1635	992504	49.6252	1.194462864506757	4.242784250308993	49.103500000000004	50.29795	1.5252499999999998	2.719700000000003	0.3702538089860596	2.7008500000000026	39.218808845399174	seed12-gleak-01_damgo_to_high_gl_vars.pkl	Control	12	-0.1
1636	1046521	52.32605	1.1652380247895548	4.416781783780635	51.823150000000005	52.988400000000006	1.5444999999999993	2.709699999999998	0.37205149192648224	2.687800000000003	37.77279243691779	seed12-gleak-01_damgo_to_high_gl_vars.pkl	Control	12	-0.1
1637	1100277	55.013850000000005	1.119495013865782	4.332848043353955	54.53285	55.652350000000006	1.5852000000000004	2.7047000000000025	0.36718807373136547	2.723399999999998	38.298112066935175	seed12-gleak-01_damgo_to_high_gl_vars.pkl	Control	12	-0.1
1638	1154745	57.73725	1.1617747016741313	4.274070104245965	57.2376	58.399350000000005	31.18385	32.34565	0.03075934045822189	32.510450000000006	38.75459440797514	seed12-gleak-01_damgo_to_high_gl_vars.pkl	Control	12	-0.1
1639	1804954	90.24770000000001	1.157143683756562	3.0353175881048227	89.5832	90.74035	9.279650000000004	10.436800000000005	0.10016878440171695	9.983149999999995	16.701648298414327	seed12-gleak-01_damgo_to_high_gl_vars.pkl	DAMGO	12	-0.1
1640	2004617	100.23085	1.590209009982599	6.383243610060909	100.02005000000001	101.61025000000001	2.3190000000000026	3.9091999999999985	0.2418204241530239	4.135300000000001	60.458628012652554	seed12-gleak-01_damgo_to_high_gl_vars.pkl	Transient	12	-0.1
1641	2087323	104.36615	1.1863309839208378	4.624733922282644	103.92925000000001	105.11555	1.3419500000000113	2.5283000000000015	0.36507009345794433	2.7391999999999967	41.939028378131596	seed12-gleak-01_damgo_to_high_gl_vars.pkl	Transient	12	-0.1
1642	2142107	107.10535	1.2686183652037522	4.185248803448864	106.45750000000001	107.72615	1.5967500000000001	2.8653499999999923	0.3656507669524825	2.7348500000000087	36.55583591688397	seed12-gleak-01_damgo_to_high_gl_vars.pkl	Transient	12	-0.1
1643	2196804	109.84020000000001	1.1400651643476916	4.3546479178959885	109.3229	110.46295	1.3470499999999959	2.487099999999998	0.38618239394466014	2.5894499999999994	38.59527065674799	seed12-gleak-01_damgo_to_high_gl_vars.pkl	Transient	12	-0.1
1644	2248593	112.42965000000001	1.2173557963122148	4.123086339095586	111.80995	113.02730000000001	1.4628000000000014	2.680150000000012	0.36955597849184185	2.7059500000000014	36.74922144632937	seed12-gleak-01_damgo_to_high_gl_vars.pkl	Wash	12	-0.1
1645	2302712	115.13560000000001	1.2791686772753952	4.224522976433832	114.49010000000001	115.7693	1.534400000000005	2.8135499999999922	0.36780256358386965	2.718849999999989	38.75325907248093	seed12-gleak-01_damgo_to_high_gl_vars.pkl	Wash	12	-0.1
1646	2357089	117.85445	1.2216824783983176	4.234562641713531	117.3037	118.52535	1.5003499999999974	2.722049999999996	0.36671006069051476	2.726950000000002	38.44716680998107	seed12-gleak-01_damgo_to_high_gl_vars.pkl	Wash	12	-0.1
1647	2411628	120.5814	1.1873207749797963	4.1943918498765385	120.0257	121.21305000000001	1.5161499999999961	2.7034500000000037	0.3731969920322434	2.679550000000006	37.38163811078856	seed12-gleak-01_damgo_to_high_gl_vars.pkl	Wash	12	-0.1
1648	2465219	123.26095000000001	1.1585616553380154	4.313912713055487	122.7292	123.88775000000001	1.6269499999999937	2.7855500000000006	0.36184031986684295	2.7636499999999984	38.91857915426074	seed12-gleak-01_damgo_to_high_gl_vars.pkl	Wash	12	-0.1
1649	2520492	126.0246	1.1589258857584326	4.312019573502418	125.5147	126.67365000000001	1.5268500000000103	2.685750000000013	0.3825481532487893	2.614050000000006	38.81046663824114	seed12-gleak-01_damgo_to_high_gl_vars.pkl	Wash	12	-0.1
1650	2572773	128.63865	1.0693216374377954	4.275820751086023	128.2005	129.2698	1.410650000000004	2.4799999999999898	0.3809233582203251	2.6252000000000066	38.25141885245423	seed12-gleak-01_damgo_to_high_gl_vars.pkl	Wash	12	-0.1
1651	2625277	131.26385000000002	1.189430550965015	4.229581270235471	130.6805	131.8699	1.5057000000000187	2.6951500000000124	0.37684654808562196	2.653599999999983	37.429893731502524	seed12-gleak-01_damgo_to_high_gl_vars.pkl	Wash	12	-0.1
1652	2678349	133.91745	1.1956166360041827	4.319875653824013	133.37565	134.57125000000002	1.5822000000000003	2.777799999999985	0.37321788460102795	2.6794000000000153	38.52656870216937	seed12-gleak-01_damgo_to_high_gl_vars.pkl	Wash	12	-0.1
1653	2731937	136.59685000000002	1.0628019453007496	4.3483080068916	136.15345	137.21625	1.5901999999999816	2.6529999999999916	0.37689625930462844	2.6532499999999857	37.80980372749382	seed12-gleak-01_damgo_to_high_gl_vars.pkl	Wash	12	-0.1
1654	2785002	139.2501	1.1000701081026114	5.421568542439054	138.80645	139.9065	0.23295000000001664	1.3330500000000143	0.7805487257542072	1.2811499999999967	38.928299026382334	seed12-gleak-01_damgo_to_high_gl_vars.pkl	Wash	12	-0.1
1655	2810625	140.53125	1.051501601563464	4.78435816102094	140.1395	141.191	1.7543000000000006	2.805800000000005	0.3454470084289066	2.8948000000000036	40.8736127510782	seed12-gleak-01_damgo_to_high_gl_vars.pkl	Transient	12	-0.1
1656	2868521	143.42605	1.1964438168992755	5.563500279557914	142.94525000000002	144.14170000000001	1.166249999999991	2.3626999999999896	0.3899623686314285	2.5643499999999904	39.793673539411344	seed12-gleak-01_damgo_to_high_gl_vars.pkl	Transient	12	-0.1
1657	2919808	145.9904	1.3711878020604376	4.590597684865898	145.30800000000002	146.67915000000002	1.278349999999989	2.649550000000005	0.3970459779242404	2.5186000000000206	38.84532066567074	seed12-gleak-01_damgo_to_high_gl_vars.pkl	Transient	12	-0.1
1658	2970180	148.50900000000001	1.3118478562838398	4.687598771682353	147.9575	149.26935	1.3782999999999959	2.6901499999999885	0.3726962711738092	2.6831499999999835	39.51662907435467	seed12-gleak-01_damgo_to_high_gl_vars.pkl	Transient	12	-0.1
1659	3023843	151.19215	1.22493057318707	4.688196307513316	150.64770000000001	151.8726	1.0789499999999919	2.3038999999999987	0.3873491759146288	2.5816499999999962	36.7150049970459	seed12-gleak-01_damgo_to_high_gl_vars.pkl	$G_{Leak}$	12	-0.1
1660	3075476	153.7738	1.5474786881507607	4.680373337328604	152.9516	154.49905	1.18365	2.7311500000000137	0.3978674305721304	2.5134000000000185	39.037087937724095	seed12-gleak-01_damgo_to_high_gl_vars.pkl	$G_{Leak}$	12	-0.1
1661	3125744	156.2872	1.2878753112135224	4.552842007642774	155.6827	156.97060000000002	1.4072500000000048	2.6950999999999965	0.378400877890038	2.6426999999999907	37.59954068140694	seed12-gleak-01_damgo_to_high_gl_vars.pkl	$G_{Leak}$	12	-0.1
1662	3178598	158.9299	1.3009273552604719	4.760282445006432	158.37785	159.67875	1.2112500000000068	2.512200000000007	0.36658907197976187	2.727850000000018	40.49581515708224	seed12-gleak-01_damgo_to_high_gl_vars.pkl	$G_{Leak}$	12	-0.1
1663	3233155	161.65775000000002	1.4317329593651231	4.532118543895358	160.89000000000001	162.32175	1.2167499999999905	2.6484999999999843	0.4004244499169146	2.497349999999983	36.00346105237387	seed12-gleak-01_damgo_to_high_gl_vars.pkl	$G_{Leak}$	12	-0.1
1664	3283102	164.1551	1.3297312652260531	4.818468264835047	163.53855000000001	164.86825000000002	1.2088999999999999	2.5386500000000183	0.39566352773601327	2.5274	39.44670454750789	seed12-gleak-01_damgo_to_high_gl_vars.pkl	$G_{Leak}$	12	-0.1
1665	3333650	166.6825	1.2991502802304227	4.64063509034137	166.0772	167.37635	1.4940499999999872	2.7931999999999846	0.3698361625799765	2.7039000000000044	37.129029670250574	seed12-gleak-01_damgo_to_high_gl_vars.pkl	$G_{Leak}$	12	-0.1
1666	3387728	169.3864	1.2798919906926343	4.876863306645859	168.87035	170.15025	0.7411000000000172	2.021000000000015	0.3827897718572948	2.612400000000008	40.39952686262506	seed12-gleak-01_damgo_to_high_gl_vars.pkl	$G_{Leak}$	12	-0.1
1667	3439976	171.99880000000002	1.6963500950787915	4.307531294911108	170.89135000000002	172.5877	1.3421999999999912	3.0385499999999865	0.3949603064892011	2.531899999999979	34.790214529151136	seed12-gleak-01_damgo_to_high_gl_vars.pkl	$G_{Leak}$	12	-0.1
1668	3490614	174.5307	1.3700685310480185	4.6805201601151865	173.9299	175.3	1.3067000000000064	2.6767499999999984	0.36932395250493955	2.707650000000001	39.643956756434584	seed12-gleak-01_damgo_to_high_gl_vars.pkl	$G_{Leak}$	12	-0.1
1669	3544767	177.23835	1.2971608273185091	4.720723271796494	176.60665	177.90380000000002	1.2608999999999924	2.5580500000000086	0.39607881968511555	2.5247500000000116	36.795046934583695	seed12-gleak-01_damgo_to_high_gl_vars.pkl	$G_{Leak}$	12	-0.1
1670	3595262	179.7631	0.9657290078494698	4.648326716051493	179.1647	180.13045	10.216800000000006	11.182500000000005	0.08800028160090119	11.363599999999991	38.913089547886166	seed12-gleak-01_damgo_to_high_gl_vars.pkl	$G_{Leak}$	12	-0.1
1671	3822534	191.1267	1.3329294556726936	3.812229945413449	190.34725	191.68015	3.9227000000000203	5.255650000000003	0.19103109030994722	5.2347500000000196	17.538143108122263	seed12-gleak-01_damgo_to_high_gl_vars.pkl	DAMGO + $G_{Leak}$	12	-0.1
1672	3927229	196.36145000000002	1.1476717854195742	3.913489447267441	195.6029	196.75055	4.112050000000011	5.259749999999997	0.19443715305120549	5.143049999999988	14.213501547816339	seed12-gleak-01_damgo_to_high_gl_vars.pkl	DAMGO + $G_{Leak}$	12	-0.1
1673	4030090	201.5045	1.146115288701444	4.390445568308973	200.86260000000001	202.00875000000002	-5.0055499999999995	-3.8594500000000096	0.09255531336915225	10.80435	17.94370304595248	seed12-gleak-01_damgo_to_high_gl_vars.pkl	DAMGO + $G_{Leak}$	12	-0.1
1674	4246177	212.30885	15.90568804168564	2.6944570757344017	197.00315	212.90885	1.0834000000000117	16.989100000000008	0.4146452709706852	2.411699999999996	18.760302457640115	seed12-gleak-01_damgo_to_high_gl_vars.pkl	DAMGO + $G_{Leak}$	12	-0.1
1675	4294411	214.72055	1.1518485774460714	4.255560775337628	213.99225	215.1441	2.4904999999999973	3.6423499999999933	0.2599495697834617	3.846900000000005	13.309007351703585	seed12-gleak-01_damgo_to_high_gl_vars.pkl	DAMGO + $G_{Leak}$	12	-0.1
1676	4371349	218.56745	1.5192892351653429	3.705243834732256	217.63465000000002	219.15390000000002					13.491023148937415	seed12-gleak-01_damgo_to_high_gl_vars.pkl	DAMGO + $G_{Leak}$	12	-0.1
1677	62922	3.1461	1.845742839022027	4.3803157947312155	2.6033500000000003	4.4491000000000005	1.5082499999999994	3.3539999999999996	0.2782569981635038	3.5938000000000003	18.18462866580123	seed12-gleak-05_damgo_to_high_gl_vars.pkl	Transient	12	-0.5
1678	134798	6.7399000000000004	1.281115698682255	3.3737084282954797	5.95735	7.2385	1.6836000000000002	2.9647000000000006	0.383744579607813	2.6059	28.541116269160067	seed12-gleak-05_damgo_to_high_gl_vars.pkl	Transient	12	-0.5
1679	186916	9.3458	1.122018931740502	4.4296678050128975	8.9221	10.0441	1.6020500000000002	2.7241	0.35310734463276827	2.8320000000000007	39.06421467508703	seed12-gleak-05_damgo_to_high_gl_vars.pkl	Transient	12	-0.5
1680	243556	12.177800000000001	1.1711396914572136	4.382179894197101	11.64615	12.817300000000001	1.6083499999999997	2.7794500000000006	0.37146412585204586	2.69205	38.40458195665569	seed12-gleak-05_damgo_to_high_gl_vars.pkl	Transient	12	-0.5
1681	297397	14.869850000000001	1.1311354001515923	4.27123009220152	14.425650000000001	15.556750000000001	1.649000000000001	2.780150000000001	0.3497359493582346	2.8592999999999993	39.13736357606157	seed12-gleak-05_damgo_to_high_gl_vars.pkl	Transient	12	-0.5
1682	354583	17.72915	1.1545455737887476	4.495462853811539	17.2058	18.36035	1.4943499999999972	2.6488999999999976	0.3815992825933485	2.6205500000000015	38.58278567042575	seed12-gleak-05_damgo_to_high_gl_vars.pkl	Transient	12	-0.5
1683	406994	20.349700000000002	1.129005943885175	4.193000028617469	19.85465	20.98365	1.4298000000000002	2.5588000000000015	0.3859141341051618	2.5912499999999987	37.544001917331954	seed12-gleak-05_damgo_to_high_gl_vars.pkl	Transient	12	-0.5
1684	458819	22.94095	1.162726824499498	4.169753511996404	22.413500000000003	23.5762	1.5633000000000017	2.7260500000000008	0.3698772007693444	2.7036000000000016	37.603489331555664	seed12-gleak-05_damgo_to_high_gl_vars.pkl	Transient	12	-0.5
1685	512891	25.644550000000002	1.1857348272657866	4.292162305171296	25.1395	26.32525	1.105999999999998	2.2916999999999987	0.37210686909280344	2.6874000000000002	38.880432411158196	seed12-gleak-05_damgo_to_high_gl_vars.pkl	Transient	12	-0.5
1686	566639	28.331950000000003	1.4202715032952022	3.8092946779535843	27.4312	28.8515	1.4812000000000012	2.9014500000000005	0.3842606824469721	2.6023999999999994	33.01003824664214	seed12-gleak-05_damgo_to_high_gl_vars.pkl	Transient	12	-0.5
1687	618687	30.934350000000002	1.2412495506230452	4.27731547612202	30.332700000000003	31.57395	1.5304000000000002	2.771650000000001	0.36980197104450585	2.7041499999999985	37.91038743516336	seed12-gleak-05_damgo_to_high_gl_vars.pkl	Control	12	-0.5
1688	672770	33.6385	1.2077613238102	4.343354089545784	33.1043	34.3121	1.3652000000000015	2.5729499999999987	0.37145032780491455	2.692149999999998	38.71387900663058	seed12-gleak-05_damgo_to_high_gl_vars.pkl	Control	12	-0.5
1689	726613	36.33065	1.2372928870034696	4.183581005331391	35.67725	36.91455	1.495350000000002	2.7326499999999996	0.38106851611919795	2.624200000000002	36.51343412509479	seed12-gleak-05_damgo_to_high_gl_vars.pkl	Control	12	-0.5
1690	779097	38.95485	1.1820001227165398	4.276830692690872	38.4099	39.5919	1.6332499999999968	2.815249999999999	0.36112164382572226	2.7691500000000033	38.354879099648166	seed12-gleak-05_damgo_to_high_gl_vars.pkl	Control	12	-0.5
1691	834480	41.724000000000004	1.1536062320670055	4.3220653670284435	41.22515	42.378750000000004	1.1972999999999985	2.350900000000003	0.3928964325003927	2.5452000000000012	38.9186695021816	seed12-gleak-05_damgo_to_high_gl_vars.pkl	Control	12	-0.5
1692	885384	44.269200000000005	1.2545614029266872	3.9141866989973018	43.576100000000004	44.830650000000006	1.4587499999999949	2.7133499999999984	0.38386979136676863	2.6050499999999985	33.99712474294401	seed12-gleak-05_damgo_to_high_gl_vars.pkl	Control	12	-0.5
1693	937485	46.87425	1.2251321232651593	4.311934499735138	46.28945	47.51455	1.5889000000000024	2.8140500000000017	0.36351078718261015	2.750949999999996	38.46514938016086	seed12-gleak-05_damgo_to_high_gl_vars.pkl	Control	12	-0.5
[truncated: 4,525 more rows]
