# Supplementary material for: Modeling Effects of Variable preBötzinger Complex Network Topology and Cellular Properties on Opioid-Induced Respiratory Depression and Recovery
Source: eNeuro. 2024 Mar 1;11(3):ENEURO.0284-23.2023. doi: 10.1523/ENEURO.0284-23.2023 (PMC10921262; doi:10.1523/ENEURO.0284-23.2023)
Supplement: Code files — Download Code files, ZIP file. [file eneuro-11-ENEURO.0284-23.2023-s001.zip › prebot-opioid-model-main/simulations/gleak_mod_sim/burst_stats/seed1to40_damgo_to_low_gleak_burst_stats.csv]

	Peak Samples	Peak Times	Burst Width	Burst Amp	Onset Times	Offset Times	PBI	IBI	Frequency	Period	Peaks	filename	Condition	run_seed	$G_{Leak}$ str
0	73389	3.6694500000000003	1.3919006749858776	3.2143767740634424	2.89635	4.288250000000001	1.4374000000000002	2.8293	0.3048780487804878	3.2800000000000002	20.55952007266773	seed1-gleak-05_damgo_to_low_gl_vars.pkl	Transient	1	-0.5
1	138989	6.949450000000001	1.770592406646815	3.5581673271103114	5.72565	7.4962	1.6074000000000002	3.378	0.3680326813020996	2.71715	30.550457950754623	seed1-gleak-05_damgo_to_low_gl_vars.pkl	Transient	1	-0.5
2	193332	9.6666	1.1814579784373085	4.037746545649384	9.1036	10.2851	1.5311000000000003	2.7125500000000002	0.37419547971860506	2.6723999999999997	37.35237794262912	seed1-gleak-05_damgo_to_low_gl_vars.pkl	Transient	1	-0.5
3	246780	12.339	1.1398253694762825	4.0787827247294	11.81615	12.956000000000001	1.595749999999999	2.73555	0.3570026061190247	2.8011	37.002772396100525	seed1-gleak-05_damgo_to_low_gl_vars.pkl	Transient	1	-0.5
4	302802	15.1401	1.1960166383989825	3.9313182424147683	14.5517	15.7477	1.5369499999999992	2.732949999999999	0.3554734017027176	2.8131500000000003	35.487866762947874	seed1-gleak-05_damgo_to_low_gl_vars.pkl	Transient	1	-0.5
5	359065	17.95325	1.258309280994418	3.9862496367257343	17.28465	18.543	1.6006999999999998	2.8590000000000018	0.3666495563540369	2.7273999999999994	35.58466594400886	seed1-gleak-05_damgo_to_low_gl_vars.pkl	Transient	1	-0.5
6	413613	20.68065	1.1250230051582826	3.747813469088186	20.14365	21.268700000000003	1.4415000000000013	2.5665000000000013	0.37340602303915127	2.6780500000000025	37.47813469088189	seed1-gleak-05_damgo_to_low_gl_vars.pkl	Transient	1	-0.5
7	467174	23.358700000000002	1.2597143088034208	3.8759448470223674	22.710150000000002	23.969900000000003	1.5974000000000004	2.857099999999999	0.3613434750401994	2.76745	35.34260386126448	seed1-gleak-05_damgo_to_low_gl_vars.pkl	Transient	1	-0.5
8	522523	26.126150000000003	1.144976308222342	3.9880332717368603	25.56725	26.71225	1.439549999999997	2.5844999999999985	0.36896965224610295	2.7102499999999985	36.412368397629336	seed1-gleak-05_damgo_to_low_gl_vars.pkl	Transient	1	-0.5
9	576728	28.8364	1.2739301592479169	3.9502941912723273	28.15175	29.425700000000003	1.5867000000000004	2.8606000000000016	0.36489025925452934	2.740549999999999	35.525809679224736	seed1-gleak-05_damgo_to_low_gl_vars.pkl	Transient	1	-0.5
10	631539	31.57695	1.1990069493495046	3.9703204114333985	31.012400000000003	32.211400000000005	1.5349000000000004	2.733900000000002	0.35922120842014477	2.783800000000003	36.69462399821985	seed1-gleak-05_damgo_to_low_gl_vars.pkl	Control	1	-0.5
11	687215	34.36075	1.2032721594325617	3.960265825887358	33.74625	34.94955	1.5853499999999983	2.7885999999999953	0.3695150115473445	2.706249999999997	35.49064551883421	seed1-gleak-05_damgo_to_low_gl_vars.pkl	Control	1	-0.5
12	741340	37.067	1.1503177499072859	3.880824449964827	36.5349	37.6852	1.4817999999999998	2.632150000000003	0.3622794623772777	2.760300000000001	36.18562785100606	seed1-gleak-05_damgo_to_low_gl_vars.pkl	Control	1	-0.5
13	796546	39.8273	1.23320000013315	3.9010767492308354	39.167	40.400200000000005	1.5261999999999958	2.7593999999999994	0.38013418736814053	2.630650000000003	35.50576783624011	seed1-gleak-05_damgo_to_low_gl_vars.pkl	Control	1	-0.5
14	849159	42.457950000000004	1.1459980758249062	3.934454525230109	41.9264	43.0724	1.4579000000000022	2.603900000000003	0.3219315895372238	3.1062499999999957	36.04302706003176	seed1-gleak-05_damgo_to_low_gl_vars.pkl	Control	1	-0.5
15	911284	45.5642	1.5757238715495507	3.8523352436353875	44.530350000000006	46.10605	1.522599999999997	3.0983499999999964	0.3843492966407865	2.6018000000000043	35.234734979003115	seed1-gleak-05_damgo_to_low_gl_vars.pkl	Control	1	-0.5
16	963320	48.166000000000004	1.1603766323305318	3.993364166352741	47.6287	48.78905	1.639800000000001	2.800200000000004	0.3577369560162414	2.795349999999999	36.39339112033025	seed1-gleak-05_damgo_to_low_gl_vars.pkl	Control	1	-0.5
17	1019227	50.96135	1.1228996772245154	3.921073188377754	50.428900000000006	51.5518	1.5431999999999988	2.6661	0.3805609468356361	2.6276999999999973	36.94156283345562	seed1-gleak-05_damgo_to_low_gl_vars.pkl	Control	1	-0.5
18	1071781	53.58905	1.07863234472411	4.05525514074138	53.095000000000006	54.1736	1.5416000000000025	2.6202499999999986	0.3479894907173797	2.873650000000005	36.51969648360165	seed1-gleak-05_damgo_to_low_gl_vars.pkl	Control	1	-0.5
19	1129254	56.462700000000005	1.3437491665499868	4.033259786175755	55.7152	57.05895	1.4917000000000016	2.8354500000000016	0.3733293511535883	2.678599999999996	36.872457982469385	seed1-gleak-05_damgo_to_low_gl_vars.pkl	Control	1	-0.5
20	1182826	59.1413	1.1733577996827662	3.925056217135136	58.550700000000006	59.724050000000005	5.977500000000006	7.1508500000000055	0.13941265448664775	7.17295	35.95368579162926	seed1-gleak-05_damgo_to_low_gl_vars.pkl	Control	1	-0.5
21	1326285	66.31425	1.2646462935244782	3.5303388500058333	65.70150000000001	66.96615	5.051400000000001	6.31604999999999	0.1603013665691498	6.238250000000008	35.30338850005835	seed1-gleak-05_damgo_to_low_gl_vars.pkl	Transient	1	-0.5
22	1451050	72.55250000000001	1.2042221809228302	3.880741952922513	72.0176	73.2218	4.1307000000000045	5.334950000000006	0.18677798634652928	5.3539499999999975	38.80741952922513	seed1-gleak-05_damgo_to_low_gl_vars.pkl	DAMGO	1	-0.5
23	1558129	77.90645	1.2584552178376587	3.458096316629227	77.3525	78.611	4.834000000000003	6.0924499999999995	0.16498383158450472	6.0612	34.580963166292264	seed1-gleak-05_damgo_to_low_gl_vars.pkl	DAMGO	1	-0.5
24	1679353	83.96765	1.1882331597372657	3.8652381661251454	83.44495	84.6332	5.242800000000003	6.430999999999997	0.15608903318452852	6.406599999999997	38.652381661251496	seed1-gleak-05_damgo_to_low_gl_vars.pkl	DAMGO	1	-0.5
25	1807485	90.37425	1.180824673913687	3.9644323456157053	89.87595	91.05680000000001	5.2463499999999925	6.4271499999999975	0.15544363613753653	6.4332	39.644323456157096	seed1-gleak-05_damgo_to_low_gl_vars.pkl	DAMGO	1	-0.5
26	1936149	96.80745	1.2071520981873736	3.9700543536807515	96.3031	97.51025	2.5409500000000094	3.748100000000008	0.29093871375994623	3.4371500000000026	39.70054353680752	seed1-gleak-05_damgo_to_low_gl_vars.pkl	DAMGO	1	-0.5
27	2004892	100.2446	1.8709355120925233	7.1145124674864775	100.05120000000001	101.92215	6.405749999999998	8.276699999999991	0.11825363038645284	8.456400000000002	68.40767007476654	seed1-gleak-05_damgo_to_low_gl_vars.pkl	Transient	1	-0.5
28	2174020	108.70100000000001	1.0525196791246767	5.855805583045807	108.32795	109.38045000000001	1.6582499999999953	2.7107500000000044	0.34408010184770993	2.9063000000000017	40.82423901312075	seed1-gleak-05_damgo_to_low_gl_vars.pkl	Transient	1	-0.5
29	2232146	111.60730000000001	1.1980018704799238	3.957910305240482	111.0387	112.2367	1.6842999999999932	2.8823000000000008	0.3455723542116634	2.8937499999999976	36.41499274596782	seed1-gleak-05_damgo_to_low_gl_vars.pkl	Wash	1	-0.5
30	2290021	114.50105	1.1568555320690386	4.0609932221794125	113.921	115.07785000000001	1.5260999999999996	2.6829500000000053	0.36687823311442885	2.7257000000000033	37.48787066482521	seed1-gleak-05_damgo_to_low_gl_vars.pkl	Wash	1	-0.5
31	2344535	117.22675000000001	1.17445654100962	3.942600217591181	116.60395000000001	117.7784	1.5687499999999943	2.743249999999989	0.3616113401316266	2.7653999999999996	35.50256174585324	seed1-gleak-05_damgo_to_low_gl_vars.pkl	Wash	1	-0.5
32	2399843	119.99215000000001	1.2038029210679233	3.8836152827788126	119.3472	120.551	1.4617500000000092	2.6655500000000103	0.3630554748765625	2.7543999999999897	35.31982270960202	seed1-gleak-05_damgo_to_low_gl_vars.pkl	Wash	1	-0.5
33	2454931	122.74655	1.3128741834177171	3.973230840779415	122.01270000000001	123.32560000000001	1.6311000000000035	2.943950000000001	0.35864146612631265	2.7883000000000067	36.16450952311889	seed1-gleak-05_damgo_to_low_gl_vars.pkl	Wash	1	-0.5
34	2510697	125.53485	1.168991806301079	3.9523418122723584	124.95665000000001	126.12565000000001	1.5765499999999975	2.7455499999999944	0.357666583211132	2.795899999999989	36.226972188574486	seed1-gleak-05_damgo_to_low_gl_vars.pkl	Wash	1	-0.5
35	2566615	128.33075	1.2139265977021774	3.9558206916176246	127.70225	128.91615000000002	1.5170999999999992	2.7310500000000104	0.37627227061501445	2.657650000000018	36.14232966031812	seed1-gleak-05_damgo_to_low_gl_vars.pkl	Wash	1	-0.5
36	2619768	130.9884	1.1805367052685936	3.877724610247167	130.4333	131.6138	1.6461500000000058	2.826699999999988	0.34726442449603273	2.879649999999998	35.30920972544405	seed1-gleak-05_damgo_to_low_gl_vars.pkl	Wash	1	-0.5
37	2677361	133.86805	1.2226194088830147	4.007438812609713	133.26000000000002	134.48260000000002	1.4968999999999824	2.719549999999998	0.3721622627465598	2.6869999999999834	36.65574348788242	seed1-gleak-05_damgo_to_low_gl_vars.pkl	Wash	1	-0.5
38	2731101	136.55505	1.1680710539117922	4.006057099968423	135.97955000000002	137.1476	2.0307000000000244	3.198750000000018	0.3465423734687161	2.8856499999999983	37.132273921946776	seed1-gleak-05_damgo_to_low_gl_vars.pkl	Wash	1	-0.5
39	2788814	139.4407	0.7223937662532554	17.912637277647686	139.1783	139.9007	-0.989200000000011	-0.2668000000000177	1.404297149276746	0.7121000000000208	35.86513486840252	seed1-gleak-05_damgo_to_low_gl_vars.pkl	Wash	1	-0.5
40	2803056	140.1528	41.15349476997401	7.345007163390839	138.91145	180.06495	2.782350000000008	43.935850000000016	0.023179161007088184	43.1422	68.6670749859908	seed1-gleak-05_damgo_to_low_gl_vars.pkl	Wash	1	-0.5
41	3665900	183.29500000000002	1.937558635555138	5.522903949986919	182.84735	184.78490000000002	2.1844499999999982	4.1220500000000015	0.24452269170579088	4.08959999999999	50.166954568386004	seed1-gleak-05_damgo_to_low_gl_vars.pkl	Transient	1	-0.5
42	3747692	187.3846	1.8971189617496451	6.104079192450335	186.96935000000002	188.8665	1.7832499999999811	3.680349999999976	0.2609841713100103	3.8316499999999967	47.923320312580934	seed1-gleak-05_damgo_to_low_gl_vars.pkl	Transient	1	-0.5
43	3824325	191.21625	1.9234071368989536	5.463442623633327	190.64975	192.57315	2.14285000000001	4.0663000000000125	0.2519208968383921	3.9695000000000102	45.700543991311704	seed1-gleak-05_damgo_to_low_gl_vars.pkl	DAMGO + $G_{Leak}$	1	-0.5
44	3903715	195.18575	2.0192434243147264	5.495345866719688	194.71605	196.73530000000002	2.055650000000014	4.074900000000014	0.24914046539438914	4.013800000000003	48.72038892440296	seed1-gleak-05_damgo_to_low_gl_vars.pkl	DAMGO + $G_{Leak}$	1	-0.5
45	3983991	199.19955000000002	1.8901024123649812	5.693974885424147	198.79090000000002	200.681	1.7086999999999932	3.598799999999983	0.26792412388811604	3.7323999999999837	47.45135893919929	seed1-gleak-05_damgo_to_low_gl_vars.pkl	DAMGO + $G_{Leak}$	1	-0.5
46	4058639	202.93195	1.9437036872608122	5.208821255326065	202.38975000000002	204.33345	1.9522000000000048	3.8959000000000117	0.252423263327948	3.9616000000000047	44.27857942776626	seed1-gleak-05_damgo_to_low_gl_vars.pkl	DAMGO + $G_{Leak}$	1	-0.5
47	4137871	206.89355	2.052145419776719	5.4607301650490285	206.28560000000002	208.33775	2.135900000000021	4.188050000000004	0.24582104228121854	4.068000000000012	46.6474686329483	seed1-gleak-05_damgo_to_low_gl_vars.pkl	DAMGO + $G_{Leak}$	1	-0.5
48	4219231	210.96155000000002	1.9033644183452707	5.458377951593448	210.47365000000002	212.377	1.707099999999997	3.610449999999986	0.2694945629471935	3.710649999999987	48.26560934906046	seed1-gleak-05_damgo_to_low_gl_vars.pkl	DAMGO + $G_{Leak}$	1	-0.5
49	4293444	214.6722	1.924888335727388	5.615232499560278	214.0841	216.00900000000001	2.1640000000000157	4.088850000000008	0.25099771592078435	3.984100000000012	44.53316366533943	seed1-gleak-05_damgo_to_low_gl_vars.pkl	DAMGO + $G_{Leak}$	1	-0.5
50	4373126	218.65630000000002	1.8682727516381537	5.4885558860504915	218.173	220.04125000000002					49.03608934208903	seed1-gleak-05_damgo_to_low_gl_vars.pkl	DAMGO + $G_{Leak}$	1	-0.5
51	73389	3.6694500000000003	1.3919006749858776	3.2143767740634424	2.89635	4.288250000000001	1.4374000000000002	2.8293	0.3048780487804878	3.2800000000000002	20.55952007266773	seed1-gleak-01_damgo_to_low_gl_vars.pkl	Transient	1	-0.1
52	138989	6.949450000000001	1.770592406646815	3.5581673271103114	5.72565	7.4962	1.6074000000000002	3.378	0.3680326813020996	2.71715	30.550457950754623	seed1-gleak-01_damgo_to_low_gl_vars.pkl	Transient	1	-0.1
53	193332	9.6666	1.1814579784373085	4.037746545649384	9.1036	10.2851	1.5311000000000003	2.7125500000000002	0.37419547971860506	2.6723999999999997	37.35237794262912	seed1-gleak-01_damgo_to_low_gl_vars.pkl	Transient	1	-0.1
54	246780	12.339	1.1398253694762825	4.0787827247294	11.81615	12.956000000000001	1.595749999999999	2.73555	0.3570026061190247	2.8011	37.002772396100525	seed1-gleak-01_damgo_to_low_gl_vars.pkl	Transient	1	-0.1
55	302802	15.1401	1.1960166383989825	3.9313182424147683	14.5517	15.7477	1.5369499999999992	2.732949999999999	0.3554734017027176	2.8131500000000003	35.487866762947874	seed1-gleak-01_damgo_to_low_gl_vars.pkl	Transient	1	-0.1
56	359065	17.95325	1.258309280994418	3.9862496367257343	17.28465	18.543	1.6006999999999998	2.8590000000000018	0.3666495563540369	2.7273999999999994	35.58466594400886	seed1-gleak-01_damgo_to_low_gl_vars.pkl	Transient	1	-0.1
57	413613	20.68065	1.1250230051582826	3.747813469088186	20.14365	21.268700000000003	1.4415000000000013	2.5665000000000013	0.37340602303915127	2.6780500000000025	37.47813469088189	seed1-gleak-01_damgo_to_low_gl_vars.pkl	Transient	1	-0.1
58	467174	23.358700000000002	1.2597143088034208	3.8759448470223674	22.710150000000002	23.969900000000003	1.5974000000000004	2.857099999999999	0.3613434750401994	2.76745	35.34260386126448	seed1-gleak-01_damgo_to_low_gl_vars.pkl	Transient	1	-0.1
59	522523	26.126150000000003	1.144976308222342	3.9880332717368603	25.56725	26.71225	1.439549999999997	2.5844999999999985	0.36896965224610295	2.7102499999999985	36.412368397629336	seed1-gleak-01_damgo_to_low_gl_vars.pkl	Transient	1	-0.1
60	576728	28.8364	1.2739301592479169	3.9502941912723273	28.15175	29.425700000000003	1.5867000000000004	2.8606000000000016	0.36489025925452934	2.740549999999999	35.525809679224736	seed1-gleak-01_damgo_to_low_gl_vars.pkl	Transient	1	-0.1
61	631539	31.57695	1.1990069493495046	3.9703204114333985	31.012400000000003	32.211400000000005	1.5349000000000004	2.733900000000002	0.35922120842014477	2.783800000000003	36.69462399821985	seed1-gleak-01_damgo_to_low_gl_vars.pkl	Control	1	-0.1
62	687215	34.36075	1.2032721594325617	3.960265825887358	33.74625	34.94955	1.5853499999999983	2.7885999999999953	0.3695150115473445	2.706249999999997	35.49064551883421	seed1-gleak-01_damgo_to_low_gl_vars.pkl	Control	1	-0.1
63	741340	37.067	1.1503177499072859	3.880824449964827	36.5349	37.6852	1.4817999999999998	2.632150000000003	0.3622794623772777	2.760300000000001	36.18562785100606	seed1-gleak-01_damgo_to_low_gl_vars.pkl	Control	1	-0.1
64	796546	39.8273	1.23320000013315	3.9010767492308354	39.167	40.400200000000005	1.5261999999999958	2.7593999999999994	0.38013418736814053	2.630650000000003	35.50576783624011	seed1-gleak-01_damgo_to_low_gl_vars.pkl	Control	1	-0.1
65	849159	42.457950000000004	1.1459980758249062	3.934454525230109	41.9264	43.0724	1.4579000000000022	2.603900000000003	0.3219315895372238	3.1062499999999957	36.04302706003176	seed1-gleak-01_damgo_to_low_gl_vars.pkl	Control	1	-0.1
66	911284	45.5642	1.5757238715495507	3.8523352436353875	44.530350000000006	46.10605	1.522599999999997	3.0983499999999964	0.3843492966407865	2.6018000000000043	35.234734979003115	seed1-gleak-01_damgo_to_low_gl_vars.pkl	Control	1	-0.1
67	963320	48.166000000000004	1.1603766323305318	3.993364166352741	47.6287	48.78905	1.639800000000001	2.800200000000004	0.3577369560162414	2.795349999999999	36.39339112033025	seed1-gleak-01_damgo_to_low_gl_vars.pkl	Control	1	-0.1
68	1019227	50.96135	1.1228996772245154	3.921073188377754	50.428900000000006	51.5518	1.5431999999999988	2.6661	0.3805609468356361	2.6276999999999973	36.94156283345562	seed1-gleak-01_damgo_to_low_gl_vars.pkl	Control	1	-0.1
69	1071781	53.58905	1.07863234472411	4.05525514074138	53.095000000000006	54.1736	1.5416000000000025	2.6202499999999986	0.3479894907173797	2.873650000000005	36.51969648360165	seed1-gleak-01_damgo_to_low_gl_vars.pkl	Control	1	-0.1
70	1129254	56.462700000000005	1.3437491665499868	4.033259786175755	55.7152	57.05895	1.4917000000000016	2.8354500000000016	0.3733293511535883	2.678599999999996	36.872457982469385	seed1-gleak-01_damgo_to_low_gl_vars.pkl	Control	1	-0.1
71	1182826	59.1413	1.1733577996827662	3.925056217135136	58.550700000000006	59.724050000000005	5.977500000000006	7.1508500000000055	0.13941265448664775	7.17295	35.95368579162926	seed1-gleak-01_damgo_to_low_gl_vars.pkl	Control	1	-0.1
72	1326285	66.31425	1.2646462935244782	3.5303388500058333	65.70150000000001	66.96615	5.051400000000001	6.31604999999999	0.1603013665691498	6.238250000000008	35.30338850005835	seed1-gleak-01_damgo_to_low_gl_vars.pkl	Transient	1	-0.1
73	1451050	72.55250000000001	1.2042221809228302	3.880741952922513	72.0176	73.2218	4.1307000000000045	5.334950000000006	0.18677798634652928	5.3539499999999975	38.80741952922513	seed1-gleak-01_damgo_to_low_gl_vars.pkl	DAMGO	1	-0.1
74	1558129	77.90645	1.2584552178376587	3.458096316629227	77.3525	78.611	4.834000000000003	6.0924499999999995	0.16498383158450472	6.0612	34.580963166292264	seed1-gleak-01_damgo_to_low_gl_vars.pkl	DAMGO	1	-0.1
75	1679353	83.96765	1.1882331597372657	3.8652381661251454	83.44495	84.6332	5.242800000000003	6.430999999999997	0.15608903318452852	6.406599999999997	38.652381661251496	seed1-gleak-01_damgo_to_low_gl_vars.pkl	DAMGO	1	-0.1
76	1807485	90.37425	1.180824673913687	3.9644323456157053	89.87595	91.05680000000001	5.2463499999999925	6.4271499999999975	0.15544363613753653	6.4332	39.644323456157096	seed1-gleak-01_damgo_to_low_gl_vars.pkl	DAMGO	1	-0.1
77	1936149	96.80745	1.2071520981873736	3.9700543536807515	96.3031	97.51025	2.5398500000000013	3.747	0.29093871375994623	3.4371500000000026	39.70054353680752	seed1-gleak-01_damgo_to_low_gl_vars.pkl	DAMGO	1	-0.1
78	2004892	100.2446	1.8832584342441872	6.84076700747665	100.0501	101.93335	6.394549999999995	8.2778	0.11825363038645284	8.456400000000002	68.40767007476654	seed1-gleak-01_damgo_to_low_gl_vars.pkl	Transient	1	-0.1
79	2174020	108.70100000000001	1.0525196791246767	5.855805583045807	108.32795	109.38045000000001	1.6582499999999953	2.7107500000000044	0.34408010184770993	2.9063000000000017	40.82423901312075	seed1-gleak-01_damgo_to_low_gl_vars.pkl	Transient	1	-0.1
80	2232146	111.60730000000001	1.1980018704799238	3.957910305240482	111.0387	112.2367	1.6842999999999932	2.8823000000000008	0.3455723542116634	2.8937499999999976	36.41499274596782	seed1-gleak-01_damgo_to_low_gl_vars.pkl	Wash	1	-0.1
81	2290021	114.50105	1.1568555320690386	4.0609932221794125	113.921	115.07785000000001	1.5260999999999996	2.6829500000000053	0.36687823311442885	2.7257000000000033	37.48787066482521	seed1-gleak-01_damgo_to_low_gl_vars.pkl	Wash	1	-0.1
82	2344535	117.22675000000001	1.17445654100962	3.942600217591181	116.60395000000001	117.7784	1.5687499999999943	2.743249999999989	0.3616113401316266	2.7653999999999996	35.50256174585324	seed1-gleak-01_damgo_to_low_gl_vars.pkl	Wash	1	-0.1
83	2399843	119.99215000000001	1.2038029210679233	3.8836152827788126	119.3472	120.551	1.4617500000000092	2.6655500000000103	0.3630554748765625	2.7543999999999897	35.31982270960202	seed1-gleak-01_damgo_to_low_gl_vars.pkl	Wash	1	-0.1
84	2454931	122.74655	1.3128741834177171	3.973230840779415	122.01270000000001	123.32560000000001	1.6311000000000035	2.943950000000001	0.35864146612631265	2.7883000000000067	36.16450952311889	seed1-gleak-01_damgo_to_low_gl_vars.pkl	Wash	1	-0.1
85	2510697	125.53485	1.168991806301079	3.9523418122723584	124.95665000000001	126.12565000000001	1.5765499999999975	2.7455499999999944	0.357666583211132	2.795899999999989	36.226972188574486	seed1-gleak-01_damgo_to_low_gl_vars.pkl	Wash	1	-0.1
86	2566615	128.33075	1.2139265977021774	3.9558206916176246	127.70225	128.91615000000002	1.5170999999999992	2.7310500000000104	0.37627227061501445	2.657650000000018	36.14232966031812	seed1-gleak-01_damgo_to_low_gl_vars.pkl	Wash	1	-0.1
87	2619768	130.9884	1.1805367052685936	3.877724610247167	130.4333	131.6138	1.6461500000000058	2.826699999999988	0.34726442449603273	2.879649999999998	35.30920972544405	seed1-gleak-01_damgo_to_low_gl_vars.pkl	Wash	1	-0.1
88	2677361	133.86805	1.2226194088830147	4.007438812609713	133.26000000000002	134.48260000000002	1.4968999999999824	2.719549999999998	0.3721622627465598	2.6869999999999834	36.65574348788242	seed1-gleak-01_damgo_to_low_gl_vars.pkl	Wash	1	-0.1
89	2731101	136.55505	1.1680710539117922	4.006057099968423	135.97955000000002	137.1476	1.682200000000023	2.850250000000017	0.3465423734687161	2.8856499999999983	37.132273921946776	seed1-gleak-01_damgo_to_low_gl_vars.pkl	Wash	1	-0.1
90	2788814	139.4407	2.1497619404383004	5.335641030641341	138.8298	140.97955000000002	1.6432499999999948	3.792999999999978	0.2823263692828909	3.5420000000000016	35.86513486840252	seed1-gleak-01_damgo_to_low_gl_vars.pkl	Wash	1	-0.1
91	2859654	142.9827	1.2515108836217086	4.594389464097581	142.62275	143.8743	1.5888999999999953	2.8404000000000167	0.34453651225688453	2.902450000000016	43.206440040877546	seed1-gleak-01_damgo_to_low_gl_vars.pkl	Transient	1	-0.1
92	2917703	145.88515	1.2163884521803818	4.6847968638432675	145.4632	146.6796	1.4922500000000127	2.7086500000000058	0.3412445187599165	2.9304500000000075	41.60256880906621	seed1-gleak-01_damgo_to_low_gl_vars.pkl	Transient	1	-0.1
93	2976312	148.81560000000002	1.3916996343377512	4.332969202667506	148.17185	149.56355000000002	1.4086499999999944	2.8003499999999804	0.37038408829956865	2.6998999999999853	38.595570605291684	seed1-gleak-01_damgo_to_low_gl_vars.pkl	Transient	1	-0.1
94	3030310	151.5155	1.2690469840851613	4.413358030995134	150.97220000000002	152.24125	1.428699999999992	2.6977500000000134	0.369945617994154	2.7031000000000063	38.86382440417854	seed1-gleak-01_damgo_to_low_gl_vars.pkl	$G_{Leak}$	1	-0.1
95	3084372	154.2186	1.2830661891905126	4.463504839439594	153.66995	154.953	1.383449999999982	2.666499999999985	0.35975752342920825	2.7796500000000037	39.82753801409024	seed1-gleak-01_damgo_to_low_gl_vars.pkl	$G_{Leak}$	1	-0.1
96	3139965	156.99825	1.4080089665524895	4.292313119511832	156.33645	157.74445	1.3719499999999982	2.780000000000001	0.3468849729429717	2.882800000000003	38.06501688365975	seed1-gleak-01_damgo_to_low_gl_vars.pkl	$G_{Leak}$	1	-0.1
97	3197621	159.88105000000002	1.4910537958858536	4.2967659478652465	159.1164	160.60745	1.3660000000000139	2.857050000000015	0.3766691150159168	2.654849999999982	37.96040651424263	seed1-gleak-01_damgo_to_low_gl_vars.pkl	$G_{Leak}$	1	-0.1
98	3250718	162.5359	1.3163593099504478	4.380031165842659	161.97345	163.2898	1.5313999999999908	2.8477499999999907	0.35934383815153575	2.7828499999999963	38.72423652422911	seed1-gleak-01_damgo_to_low_gl_vars.pkl	$G_{Leak}$	1	-0.1
99	3306375	165.31875	1.2492956193661084	4.467044450797253	164.82125000000002	166.07055	1.3829000000000065	2.6322000000000116	0.3774012152319096	2.649700000000024	40.10877723636308	seed1-gleak-01_damgo_to_low_gl_vars.pkl	$G_{Leak}$	1	-0.1
100	3359369	167.96845000000002	1.229404250579956	4.4127407762891195	167.45345	168.68285	1.3968500000000006	2.6262999999999863	0.3836930455635508	2.6062499999999886	39.612489926568486	seed1-gleak-01_damgo_to_low_gl_vars.pkl	$G_{Leak}$	1	-0.1
101	3411494	170.5747	1.215152157979156	4.452663399383212	170.0797	171.2949	1.3146000000000129	2.529750000000007	0.3635768692395789	2.7504500000000007	38.52010394419158	seed1-gleak-01_damgo_to_low_gl_vars.pkl	$G_{Leak}$	1	-0.1
102	3466503	173.32515	1.4090429297385505	4.364119753941772	172.6095	174.01855	1.421199999999999	2.8302500000000066	0.3767542620325906	2.6542499999999905	38.29639184842362	seed1-gleak-01_damgo_to_low_gl_vars.pkl	$G_{Leak}$	1	-0.1
103	3519588	175.9794	1.2945134376209462	4.411941196265083	175.43975	176.73425	1.3727999999999838	2.667299999999983	0.3747072599531592	2.668750000000017	39.05825530018417	seed1-gleak-01_damgo_to_low_gl_vars.pkl	$G_{Leak}$	1	-0.1
104	3572963	178.64815000000002	1.317329598066467	4.307060238431944	178.107	179.42435	5.262599999999992	6.579900000000009	0.1516242750464351	6.595249999999992	38.35881681255046	seed1-gleak-01_damgo_to_low_gl_vars.pkl	$G_{Leak}$	1	-0.1
105	3704868	185.2434	1.2762167832140578	3.8911443962069896	184.68695	185.96315	4.294299999999993	5.570549999999997	0.18412476293936722	5.431100000000015	38.91144396206994	seed1-gleak-01_damgo_to_low_gl_vars.pkl	Transient	1	-0.1
106	3813490	190.67450000000002	1.209319906530017	4.216644122285672	190.25745	191.4668	3.6128499999999804	4.8221499999999935	0.20794343938448753	4.8089999999999975	42.16644122285676	seed1-gleak-01_damgo_to_low_gl_vars.pkl	DAMGO + $G_{Leak}$	1	-0.1
107	3909670	195.48350000000002	1.1489419422645821	4.074127417068659	195.0796	196.22855	4.093950000000007	5.24290000000002	0.18772644502431077	5.326899999999995	40.74127417068662	seed1-gleak-01_damgo_to_low_gl_vars.pkl	DAMGO + $G_{Leak}$	1	-0.1
108	4016208	200.81040000000002	1.2523487652763259	4.188797929568885	200.32255	201.5749	3.9893000000000143	5.241649999999993	0.191811564319213	5.213449999999995	41.887979295688865	seed1-gleak-01_damgo_to_low_gl_vars.pkl	DAMGO + $G_{Leak}$	1	-0.1
109	4120477	206.02385	1.2067923027717509	4.166090314228569	205.56415	206.77095	3.6875	4.894299999999987	0.20589900653729323	4.856750000000005	41.66090314228569	seed1-gleak-01_damgo_to_low_gl_vars.pkl	DAMGO + $G_{Leak}$	1	-0.1
110	4217612	210.88060000000002	1.188730162805412	4.038637812739239	210.45845	211.6472	3.6622500000000002	4.850999999999999	0.2076821632174127	4.815049999999985	40.386378127392376	seed1-gleak-01_damgo_to_low_gl_vars.pkl	DAMGO + $G_{Leak}$	1	-0.1
111	4313913	215.69565	1.1593740696726833	3.9825683973448847	215.3095	216.46885					39.82568397344885	seed1-gleak-01_damgo_to_low_gl_vars.pkl	DAMGO + $G_{Leak}$	1	-0.1
112	73389	3.6694500000000003	1.3919006749858776	3.2143767740634424	2.89635	4.288250000000001	1.4374000000000002	2.8293	0.3048780487804878	3.2800000000000002	20.55952007266773	seed1-gleak-03_damgo_to_low_gl_vars.pkl	Transient	1	-0.3
113	138989	6.949450000000001	1.770592406646815	3.5581673271103114	5.72565	7.4962	1.6074000000000002	3.378	0.3680326813020996	2.71715	30.550457950754623	seed1-gleak-03_damgo_to_low_gl_vars.pkl	Transient	1	-0.3
114	193332	9.6666	1.1814579784373085	4.037746545649384	9.1036	10.2851	1.5311000000000003	2.7125500000000002	0.37419547971860506	2.6723999999999997	37.35237794262912	seed1-gleak-03_damgo_to_low_gl_vars.pkl	Transient	1	-0.3
115	246780	12.339	1.1398253694762825	4.0787827247294	11.81615	12.956000000000001	1.595749999999999	2.73555	0.3570026061190247	2.8011	37.002772396100525	seed1-gleak-03_damgo_to_low_gl_vars.pkl	Transient	1	-0.3
116	302802	15.1401	1.1960166383989825	3.9313182424147683	14.5517	15.7477	1.5369499999999992	2.732949999999999	0.3554734017027176	2.8131500000000003	35.487866762947874	seed1-gleak-03_damgo_to_low_gl_vars.pkl	Transient	1	-0.3
117	359065	17.95325	1.258309280994418	3.9862496367257343	17.28465	18.543	1.6006999999999998	2.8590000000000018	0.3666495563540369	2.7273999999999994	35.58466594400886	seed1-gleak-03_damgo_to_low_gl_vars.pkl	Transient	1	-0.3
118	413613	20.68065	1.1250230051582826	3.747813469088186	20.14365	21.268700000000003	1.4415000000000013	2.5665000000000013	0.37340602303915127	2.6780500000000025	37.47813469088189	seed1-gleak-03_damgo_to_low_gl_vars.pkl	Transient	1	-0.3
119	467174	23.358700000000002	1.2597143088034208	3.8759448470223674	22.710150000000002	23.969900000000003	1.5974000000000004	2.857099999999999	0.3613434750401994	2.76745	35.34260386126448	seed1-gleak-03_damgo_to_low_gl_vars.pkl	Transient	1	-0.3
120	522523	26.126150000000003	1.144976308222342	3.9880332717368603	25.56725	26.71225	1.439549999999997	2.5844999999999985	0.36896965224610295	2.7102499999999985	36.412368397629336	seed1-gleak-03_damgo_to_low_gl_vars.pkl	Transient	1	-0.3
121	576728	28.8364	1.2739301592479169	3.9502941912723273	28.15175	29.425700000000003	1.5867000000000004	2.8606000000000016	0.36489025925452934	2.740549999999999	35.525809679224736	seed1-gleak-03_damgo_to_low_gl_vars.pkl	Transient	1	-0.3
122	631539	31.57695	1.1990069493495046	3.9703204114333985	31.012400000000003	32.211400000000005	1.5349000000000004	2.733900000000002	0.35922120842014477	2.783800000000003	36.69462399821985	seed1-gleak-03_damgo_to_low_gl_vars.pkl	Control	1	-0.3
123	687215	34.36075	1.2032721594325617	3.960265825887358	33.74625	34.94955	1.5853499999999983	2.7885999999999953	0.3695150115473445	2.706249999999997	35.49064551883421	seed1-gleak-03_damgo_to_low_gl_vars.pkl	Control	1	-0.3
124	741340	37.067	1.1503177499072859	3.880824449964827	36.5349	37.6852	1.4817999999999998	2.632150000000003	0.3622794623772777	2.760300000000001	36.18562785100606	seed1-gleak-03_damgo_to_low_gl_vars.pkl	Control	1	-0.3
125	796546	39.8273	1.23320000013315	3.9010767492308354	39.167	40.400200000000005	1.5261999999999958	2.7593999999999994	0.38013418736814053	2.630650000000003	35.50576783624011	seed1-gleak-03_damgo_to_low_gl_vars.pkl	Control	1	-0.3
126	849159	42.457950000000004	1.1459980758249062	3.934454525230109	41.9264	43.0724	1.4579000000000022	2.603900000000003	0.3219315895372238	3.1062499999999957	36.04302706003176	seed1-gleak-03_damgo_to_low_gl_vars.pkl	Control	1	-0.3
127	911284	45.5642	1.5757238715495507	3.8523352436353875	44.530350000000006	46.10605	1.522599999999997	3.0983499999999964	0.3843492966407865	2.6018000000000043	35.234734979003115	seed1-gleak-03_damgo_to_low_gl_vars.pkl	Control	1	-0.3
128	963320	48.166000000000004	1.1603766323305318	3.993364166352741	47.6287	48.78905	1.639800000000001	2.800200000000004	0.3577369560162414	2.795349999999999	36.39339112033025	seed1-gleak-03_damgo_to_low_gl_vars.pkl	Control	1	-0.3
129	1019227	50.96135	1.1228996772245154	3.921073188377754	50.428900000000006	51.5518	1.5431999999999988	2.6661	0.3805609468356361	2.6276999999999973	36.94156283345562	seed1-gleak-03_damgo_to_low_gl_vars.pkl	Control	1	-0.3
130	1071781	53.58905	1.07863234472411	4.05525514074138	53.095000000000006	54.1736	1.5416000000000025	2.6202499999999986	0.3479894907173797	2.873650000000005	36.51969648360165	seed1-gleak-03_damgo_to_low_gl_vars.pkl	Control	1	-0.3
131	1129254	56.462700000000005	1.3437491665499868	4.033259786175755	55.7152	57.05895	1.4917000000000016	2.8354500000000016	0.3733293511535883	2.678599999999996	36.872457982469385	seed1-gleak-03_damgo_to_low_gl_vars.pkl	Control	1	-0.3
132	1182826	59.1413	1.1733577996827662	3.925056217135136	58.550700000000006	59.724050000000005	5.977500000000006	7.1508500000000055	0.13941265448664775	7.17295	35.95368579162926	seed1-gleak-03_damgo_to_low_gl_vars.pkl	Control	1	-0.3
133	1326285	66.31425	1.2646462935244782	3.5303388500058333	65.70150000000001	66.96615	5.051400000000001	6.31604999999999	0.1603013665691498	6.238250000000008	35.30338850005835	seed1-gleak-03_damgo_to_low_gl_vars.pkl	Transient	1	-0.3
134	1451050	72.55250000000001	1.2042221809228302	3.880741952922513	72.0176	73.2218	4.1307000000000045	5.334950000000006	0.18677798634652928	5.3539499999999975	38.80741952922513	seed1-gleak-03_damgo_to_low_gl_vars.pkl	DAMGO	1	-0.3
135	1558129	77.90645	1.2584552178376587	3.458096316629227	77.3525	78.611	4.834000000000003	6.0924499999999995	0.16498383158450472	6.0612	34.580963166292264	seed1-gleak-03_damgo_to_low_gl_vars.pkl	DAMGO	1	-0.3
136	1679353	83.96765	1.1882331597372657	3.8652381661251454	83.44495	84.6332	5.242800000000003	6.430999999999997	0.15608903318452852	6.406599999999997	38.652381661251496	seed1-gleak-03_damgo_to_low_gl_vars.pkl	DAMGO	1	-0.3
137	1807485	90.37425	1.180824673913687	3.9644323456157053	89.87595	91.05680000000001	5.2463499999999925	6.4271499999999975	0.15544363613753653	6.4332	39.644323456157096	seed1-gleak-03_damgo_to_low_gl_vars.pkl	DAMGO	1	-0.3
138	1936149	96.80745	1.2071520981873736	3.9700543536807515	96.3031	97.51025	2.5400000000000063	3.747150000000005	0.29093871375994623	3.4371500000000026	39.70054353680752	seed1-gleak-03_damgo_to_low_gl_vars.pkl	DAMGO	1	-0.3
139	2004892	100.2446	1.8809307464290994	6.879932122388297	100.05025	101.9312	6.396699999999996	8.277649999999994	0.11825363038645284	8.456400000000002	68.40767007476654	seed1-gleak-03_damgo_to_low_gl_vars.pkl	Transient	1	-0.3
140	2174020	108.70100000000001	1.0525196791246767	5.855805583045807	108.32795	109.38045000000001	1.6582499999999953	2.7107500000000044	0.34408010184770993	2.9063000000000017	40.82423901312075	seed1-gleak-03_damgo_to_low_gl_vars.pkl	Transient	1	-0.3
141	2232146	111.60730000000001	1.1980018704799238	3.957910305240482	111.0387	112.2367	1.6842999999999932	2.8823000000000008	0.3455723542116634	2.8937499999999976	36.41499274596782	seed1-gleak-03_damgo_to_low_gl_vars.pkl	Wash	1	-0.3
142	2290021	114.50105	1.1568555320690386	4.0609932221794125	113.921	115.07785000000001	1.5260999999999996	2.6829500000000053	0.36687823311442885	2.7257000000000033	37.48787066482521	seed1-gleak-03_damgo_to_low_gl_vars.pkl	Wash	1	-0.3
143	2344535	117.22675000000001	1.17445654100962	3.942600217591181	116.60395000000001	117.7784	1.5687499999999943	2.743249999999989	0.3616113401316266	2.7653999999999996	35.50256174585324	seed1-gleak-03_damgo_to_low_gl_vars.pkl	Wash	1	-0.3
144	2399843	119.99215000000001	1.2038029210679233	3.8836152827788126	119.3472	120.551	1.4617500000000092	2.6655500000000103	0.3630554748765625	2.7543999999999897	35.31982270960202	seed1-gleak-03_damgo_to_low_gl_vars.pkl	Wash	1	-0.3
145	2454931	122.74655	1.3128741834177171	3.973230840779415	122.01270000000001	123.32560000000001	1.6311000000000035	2.943950000000001	0.35864146612631265	2.7883000000000067	36.16450952311889	seed1-gleak-03_damgo_to_low_gl_vars.pkl	Wash	1	-0.3
146	2510697	125.53485	1.168991806301079	3.9523418122723584	124.95665000000001	126.12565000000001	1.5765499999999975	2.7455499999999944	0.357666583211132	2.795899999999989	36.226972188574486	seed1-gleak-03_damgo_to_low_gl_vars.pkl	Wash	1	-0.3
147	2566615	128.33075	1.2139265977021774	3.9558206916176246	127.70225	128.91615000000002	1.5170999999999992	2.7310500000000104	0.37627227061501445	2.657650000000018	36.14232966031812	seed1-gleak-03_damgo_to_low_gl_vars.pkl	Wash	1	-0.3
148	2619768	130.9884	1.1805367052685936	3.877724610247167	130.4333	131.6138	1.6461500000000058	2.826699999999988	0.34726442449603273	2.879649999999998	35.30920972544405	seed1-gleak-03_damgo_to_low_gl_vars.pkl	Wash	1	-0.3
149	2677361	133.86805	1.2226194088830147	4.007438812609713	133.26000000000002	134.48260000000002	1.4968999999999824	2.719549999999998	0.3721622627465598	2.6869999999999834	36.65574348788242	seed1-gleak-03_damgo_to_low_gl_vars.pkl	Wash	1	-0.3
150	2731101	136.55505	1.1680710539117922	4.006057099968423	135.97955000000002	137.1476	2.017150000000015	3.185200000000009	0.3465423734687161	2.8856499999999983	37.132273921946776	seed1-gleak-03_damgo_to_low_gl_vars.pkl	Wash	1	-0.3
151	2788814	139.4407	0.752200295713218	16.54927978042368	139.1647	139.9169	-1.0608000000000004	-0.30860000000001264	1.3372559507889592	0.7478000000000122	35.86513486840252	seed1-gleak-03_damgo_to_low_gl_vars.pkl	Wash	1	-0.3
152	2803770	140.1885	3.681044258160191	6.03123467080367	138.8561	142.53715	1.3879500000000178	5.069000000000017	0.23604947597016315	4.236400000000003	57.57489210793844	seed1-gleak-03_damgo_to_low_gl_vars.pkl	Wash	1	-0.3
153	2888498	144.4249	1.965651257886272	5.874077745070011	143.92510000000001	145.89075	1.2566500000000076	3.22229999999999	0.31613056192207334	3.163250000000005	43.46347487790895	seed1-gleak-03_damgo_to_low_gl_vars.pkl	Transient	1	-0.3
154	2951763	147.58815	1.8190910906854088	6.118080320740269	147.1474	148.9665	1.3963500000000124	3.2154000000000167	0.31506978795803237	3.1739000000000033	43.359600392893455	seed1-gleak-03_damgo_to_low_gl_vars.pkl	Transient	1	-0.3
155	3015241	150.76205000000002	1.828347718598391	5.877025786497661	150.36285	152.1912	1.263450000000006	3.091799999999978	0.31398160067820036	3.184899999999999	43.6649098208822	seed1-gleak-03_damgo_to_low_gl_vars.pkl	$G_{Leak}$	1	-0.3
156	3078939	153.94695000000002	1.958225779132545	5.983652664132592	153.4546	155.41285000000002	1.3310500000000047	3.2892500000000098	0.30742744712248105	3.2527999999999793	43.11567757281076	seed1-gleak-03_damgo_to_low_gl_vars.pkl	$G_{Leak}$	1	-0.3
157	3143995	157.19975	1.877489782130532	5.8853920296565505	156.74385	158.62135	1.2340499999999963	3.1115000000000066	0.320883070209213	3.116400000000027	43.56463361629754	seed1-gleak-03_damgo_to_low_gl_vars.pkl	$G_{Leak}$	1	-0.3
158	3206323	160.31615000000002	1.8035594770118828	5.920551652383523	159.85535000000002	161.65895	1.2740499999999884	3.0775999999999897	0.33193367965080806	3.0126499999999794	43.288238831908515	seed1-gleak-03_damgo_to_low_gl_vars.pkl	$G_{Leak}$	1	-0.3
159	3266576	163.3288	1.788598016113718	5.84056982493486	162.93295	164.72155	1.266600000000011	3.0552000000000135	0.31972886991830757	3.1276500000000165	43.36232803833425	seed1-gleak-03_damgo_to_low_gl_vars.pkl	$G_{Leak}$	1	-0.3
160	3329129	166.45645000000002	1.9431053700765364	5.916929038586595	165.9882	167.93130000000002	1.2513999999999896	3.1945499999999925	0.3136123437818517	3.1886499999999955	43.358310523695096	seed1-gleak-03_damgo_to_low_gl_vars.pkl	$G_{Leak}$	1	-0.3
161	3392902	169.6451	1.7896960736943177	5.721620044437188	169.18275	170.97245	1.2876999999999725	3.077399999999983	0.3309340613882687	3.0217499999999973	43.41969046772608	seed1-gleak-03_damgo_to_low_gl_vars.pkl	$G_{Leak}$	1	-0.3
162	3453337	172.66685	1.787061379497382	5.85708781444356	172.26015	174.0472	1.2944999999999993	3.0816000000000088	0.32423318850917476	3.08420000000001	43.82687480159365	seed1-gleak-03_damgo_to_low_gl_vars.pkl	$G_{Leak}$	1	-0.3
163	3515021	175.75105000000002	1.762133585504396	5.790516655287902	175.34175000000002	177.1039	1.1774499999999932	2.939600000000013	0.33325002082812827	3.0007499999999823	44.21575842387962	seed1-gleak-03_damgo_to_low_gl_vars.pkl	$G_{Leak}$	1	-0.3
164	3575036	178.7518	1.7170215898753145	5.920776573757273	178.28135	179.99835000000002	3.808400000000006	5.525450000000006	0.1797817449616168	5.562299999999993	43.57493021674229	seed1-gleak-03_damgo_to_low_gl_vars.pkl	$G_{Leak}$	1	-0.3
165	3686282	184.3141	1.5251365545636508	4.659273190157123	183.80675000000002	185.33190000000002	2.4333000000000027	3.9583999999999833	0.25071767935715966	3.988550000000003	44.930520731825894	seed1-gleak-03_damgo_to_low_gl_vars.pkl	Transient	1	-0.3
166	3766053	188.30265	1.4459920098287287	4.420252562982242	187.76520000000002	189.21120000000002	2.8055999999999983	4.251599999999996	0.24298974583272454	4.115400000000022	42.382633391780075	seed1-gleak-03_damgo_to_low_gl_vars.pkl	Transient	1	-0.3
167	3848361	192.41805000000002	1.3835596924274696	4.680041314453234	192.01675	193.40035	2.3830499999999972	3.766600000000011	0.25492320438468047	3.9227499999999793	45.847110747953735	seed1-gleak-03_damgo_to_low_gl_vars.pkl	DAMGO + $G_{Leak}$	1	-0.3
168	3926816	196.3408	1.4936280679138612	4.366132412231124	195.7834	197.27700000000002	2.841700000000003	4.335350000000005	0.23854961832061028	4.192000000000007	42.52739678774684	seed1-gleak-03_damgo_to_low_gl_vars.pkl	DAMGO + $G_{Leak}$	1	-0.3
169	4010656	200.5328	1.4120497928953497	4.669785363222772	200.11870000000002	201.53075	3.0171499999999867	4.42919999999998	0.22188446475919918	4.506850000000014	46.057935365663795	seed1-gleak-03_damgo_to_low_gl_vars.pkl	DAMGO + $G_{Leak}$	1	-0.3
170	4100793	205.03965000000002	1.4711125254009385	4.711303233342214	204.54795000000001	206.01905000000002	2.923100000000005	4.394200000000012	0.23301332836238298	4.291599999999988	44.944163577585336	seed1-gleak-03_damgo_to_low_gl_vars.pkl	DAMGO + $G_{Leak}$	1	-0.3
171	4186625	209.33125	1.4107557956051782	4.851226033517904	208.94215	210.3529	2.7254999999999825	4.13624999999999	0.24105098228275207	4.148500000000013	47.500005020633274	seed1-gleak-03_damgo_to_low_gl_vars.pkl	DAMGO + $G_{Leak}$	1	-0.3
172	4269595	213.47975000000002	1.35572278358927	4.91190125246699	213.07840000000002	214.4341	2.99260000000001	4.348350000000011	0.23235280449835055	4.303799999999995	45.24788340922769	seed1-gleak-03_damgo_to_low_gl_vars.pkl	DAMGO + $G_{Leak}$	1	-0.3
173	4355671	217.78355000000002	1.463497565545654	4.673865822731507	217.4267	218.89020000000002					45.60142173113543	seed1-gleak-03_damgo_to_low_gl_vars.pkl	DAMGO + $G_{Leak}$	1	-0.3
174	64592	3.2296	1.6997459283648568	2.8242816152485073	2.82185	4.5216	1.0074499999999995	2.7072	0.356690624386938	2.80355	17.89031343220667	seed2-gleak-05_damgo_to_low_gl_vars.pkl	Transient	2	-0.5
175	120663	6.03315	1.0603653917968405	3.319575159181161	5.529050000000001	6.5894	1.2717	2.3320500000000006	0.41418157720344606	2.4143999999999997	16.310077333585596	seed2-gleak-05_damgo_to_low_gl_vars.pkl	Transient	2	-0.5
176	168951	8.44755	1.1222140392348448	3.742741937378529	7.8610500000000005	8.98325	1.4699000000000009	2.5921000000000003	0.40753117613497414	2.453800000000001	29.089514614049	seed2-gleak-05_damgo_to_low_gl_vars.pkl	Transient	2	-0.5
177	218027	10.90135	1.0602556516005832	4.025548213188099	10.4532	11.51345	1.4426000000000005	2.5028500000000005	0.3920646122480986	2.5505999999999993	31.561423375269463	seed2-gleak-05_damgo_to_low_gl_vars.pkl	Transient	2	-0.5
178	269039	13.45195	1.0705866716072503	4.017289670706042	12.956050000000001	14.02665	1.558250000000001	2.62885	0.3724048040219719	2.68525	31.66265438285149	seed2-gleak-05_damgo_to_low_gl_vars.pkl	Transient	2	-0.5
179	322744	16.1372	1.1706048739838444	3.2073596465402474	15.584900000000001	16.7555	1.3014500000000027	2.472050000000001	0.397432585497685	2.5161499999999997	32.073596465402474	seed2-gleak-05_damgo_to_low_gl_vars.pkl	Transient	2	-0.5
180	373067	18.65335	1.1426091250692088	3.713241016990782	18.05695	19.199550000000002	1.475999999999999	2.618599999999997	0.39336781857876163	2.542150000000003	28.408584208532318	seed2-gleak-05_damgo_to_low_gl_vars.pkl	Transient	2	-0.5
181	423910	21.195500000000003	1.0856151674707915	3.8752599424586265	20.67555	21.76115	1.3556999999999988	2.44135	0.4105006054883934	2.436049999999998	31.31900602618441	seed2-gleak-05_damgo_to_low_gl_vars.pkl	Transient	2	-0.5
182	472631	23.63155	1.1172243579356582	3.762589706094875	23.1169	24.2341	1.4024999999999999	2.519750000000002	0.3896964264837688	2.5661000000000023	29.116349528068817	seed2-gleak-05_damgo_to_low_gl_vars.pkl	Transient	2	-0.5
183	523953	26.197650000000003	1.1530123098641634	3.9085892778765547	25.63665	26.78965	1.431000000000001	2.5840500000000013	0.3919416790781536	2.5513999999999974	30.737185176804175	seed2-gleak-05_damgo_to_low_gl_vars.pkl	Transient	2	-0.5
184	574981	28.74905	1.1164403390356281	3.81886335447836	28.220650000000003	29.337100000000003	1.383149999999997	2.4995999999999974	0.39171905909082017	2.5528499999999994	29.19495576140988	seed2-gleak-05_damgo_to_low_gl_vars.pkl	Transient	2	-0.5
185	626038	31.3019	1.0894683497851774	3.8851015147451413	30.7203	31.80975	1.388499999999997	2.47795	0.410981423639651	2.433200000000003	29.171838170297292	seed2-gleak-05_damgo_to_low_gl_vars.pkl	Control	2	-0.5
186	674702	33.7351	1.095671063635382	3.903766602180358	33.1982	34.2939	1.4810000000000016	2.5766500000000008	0.3944306393720665	2.5352999999999994	30.770605225266188	seed2-gleak-05_damgo_to_low_gl_vars.pkl	Control	2	-0.5
187	725408	36.2704	1.0800550810421177	3.8480531726698324	35.77485	36.85495	1.4004499999999993	2.4804999999999993	0.3982080637132907	2.511249999999997	31.801268167865462	seed2-gleak-05_damgo_to_low_gl_vars.pkl	Control	2	-0.5
188	775633	38.78165	1.030004703234008	4.029345898213251	38.2554	39.2854	1.4250000000000043	2.4550000000000054	0.4070666775217778	2.4566000000000017	30.77127229721745	seed2-gleak-05_damgo_to_low_gl_vars.pkl	Control	2	-0.5
189	824765	41.23825	1.0929271288644173	3.897140752890749	40.7104	41.8033	1.3596000000000004	2.452549999999995	0.40397511513290774	2.4754000000000005	30.814349877618024	seed2-gleak-05_damgo_to_low_gl_vars.pkl	Control	2	-0.5
190	874273	43.71365	1.1153443155193934	3.8553524446257796	43.16295	44.2783	1.4707000000000008	2.58605	0.3920108194986181	2.5509500000000003	29.561047468549873	seed2-gleak-05_damgo_to_low_gl_vars.pkl	Control	2	-0.5
191	925292	46.2646	1.093675755398057	3.926120931075559	45.74895	46.84265	1.3754999999999953	2.469149999999999	0.4076807044722574	2.4528999999999996	30.57748965753737	seed2-gleak-05_damgo_to_low_gl_vars.pkl	Control	2	-0.5
192	974350	48.7175	1.0691309796508228	3.8988658426080853	48.2181	49.28725	1.303049999999999	2.372150000000005	0.3977487421196029	2.5141500000000008	30.43448219681065	seed2-gleak-05_damgo_to_low_gl_vars.pkl	Control	2	-0.5
193	1024633	51.23165	1.1514962509784499	3.813217500685475	50.5903	51.741800000000005	1.3959499999999991	2.5474499999999978	0.41143797572515906	2.430500000000002	29.124053694073602	seed2-gleak-05_damgo_to_low_gl_vars.pkl	Control	2	-0.5
194	1073243	53.662150000000004	1.1332439914465882	3.872629296927485	53.1377	54.27095	1.3982500000000044	2.531500000000001	0.38476337052712634	2.5989999999999966	30.208522437723737	seed2-gleak-05_damgo_to_low_gl_vars.pkl	Control	2	-0.5
195	1125223	56.26115	1.1126938039663132	3.8517638382975186	55.669250000000005	56.78195	1.412150000000004	2.5248500000000007	0.40626460013406746	2.4614499999999992	29.500090284240876	seed2-gleak-05_damgo_to_low_gl_vars.pkl	Control	2	-0.5
196	1174452	58.7226	1.092113317491766	3.8319699439671275	58.194050000000004	59.2862	5.548400000000001	6.640500000000003	0.14885825716752515	6.717799999999997	30.902925206224207	seed2-gleak-05_damgo_to_low_gl_vars.pkl	Control	2	-0.5
197	1308808	65.4404	1.3493011060492601	3.2264860960875055	64.83460000000001	66.18390000000001	4.078649999999996	5.427949999999996	0.18767183702577658	5.328450000000004	31.742622156111096	seed2-gleak-05_damgo_to_low_gl_vars.pkl	Transient	2	-0.5
198	1415377	70.76885	1.2764510339999922	3.427397245960343	70.26255	71.539	4.566950000000006	5.843400000000003	0.17311370974024287	5.77655	33.75231972180305	seed2-gleak-05_damgo_to_low_gl_vars.pkl	DAMGO	2	-0.5
199	1530908	76.5454	1.199529286461405	3.5728615864788438	76.10595	77.30545000000001	4.132549999999995	5.332099999999997	0.18776874401487137	5.325699999999998	35.40827285433464	seed2-gleak-05_damgo_to_low_gl_vars.pkl	DAMGO	2	-0.5
200	1637422	81.8711	1.201543915445439	3.418707541739405	81.43805	82.6396	2.20805	3.4095999999999975	0.25728105382319594	3.886800000000008	33.80796402883163	seed2-gleak-05_damgo_to_low_gl_vars.pkl	DAMGO	2	-0.5
201	1715158	85.7579	1.73935433360514	1.8213468241244382	84.84765	86.587	2.923550000000006	4.662900000000008	0.22884080689268513	4.36985	16.995969686094174	seed2-gleak-05_damgo_to_low_gl_vars.pkl	DAMGO	2	-0.5
202	1802555	90.12775	1.2739375273901503	3.325959860389119	89.51050000000001	90.78445	3.9131	5.186999999999998	0.1995111975659636	5.0122499999999945	32.8220618611478	seed2-gleak-05_damgo_to_low_gl_vars.pkl	DAMGO	2	-0.5
203	1902800	95.14	1.194280432690808	3.317316052009346	94.6975	95.8918	4.070350000000005	5.2646000000000015	0.19721531968603326	5.070599999999999	32.34910486579811	seed2-gleak-05_damgo_to_low_gl_vars.pkl	DAMGO	2	-0.5
204	2004212	100.2106	2.3476312183956503	7.4494511192394555	99.96215000000001	102.30975000000001	1.7806499999999943	4.128299999999996	0.2230997478972844	4.482300000000009	66.6336239383762	seed2-gleak-05_damgo_to_low_gl_vars.pkl	DAMGO	2	-0.5
205	2093858	104.69290000000001	1.0507330864799094	3.380665559430801	104.09045	105.14120000000001	1.3997499999999974	2.4505000000000052	0.42590344768840954	2.3479499999999973	14.235830097416287	seed2-gleak-05_damgo_to_low_gl_vars.pkl	Transient	2	-0.5
206	2140817	107.04085	1.0682286270804937	4.411787026061415	106.54090000000001	107.60915	1.6154500000000098	2.6837000000000018	0.3727726832177747	2.6825999999999937	30.447710229472285	seed2-gleak-05_damgo_to_low_gl_vars.pkl	Transient	2	-0.5
207	2194469	109.72345	1.0539935402602423	4.053331754604706	109.22465000000001	110.27865	1.4789999999999992	2.5330000000000013	0.39075474278569017	2.5591500000000025	31.821879318564626	seed2-gleak-05_damgo_to_low_gl_vars.pkl	Transient	2	-0.5
208	2245652	112.2826	1.1021717648603722	3.9314021659139833	111.75760000000001	112.8598	1.3687500000000057	2.4709000000000003	0.38684719535783246	2.585000000000008	30.5843235442182	seed2-gleak-05_damgo_to_low_gl_vars.pkl	Wash	2	-0.5
209	2297352	114.86760000000001	1.1438556096066488	3.679596432098851	114.22855	115.3724	1.4438999999999993	2.5877499999999998	0.4103995239365522	2.43665	28.29366685856677	seed2-gleak-05_damgo_to_low_gl_vars.pkl	Wash	2	-0.5
210	2346085	117.30425000000001	1.0637629962574224	3.9338200202977234	116.81625000000001	117.88000000000001	1.4084999999999894	2.4722499999999883	0.38601841307830487	2.5905499999999932	31.181995316748214	seed2-gleak-05_damgo_to_low_gl_vars.pkl	Wash	2	-0.5
211	2397896	119.8948	1.1198218457048759	3.8409532077267983	119.28855	120.40835000000001	1.4789999999999992	2.5988000000000113	0.39961636828644365	2.5024000000000086	29.265004024580442	seed2-gleak-05_damgo_to_low_gl_vars.pkl	Wash	2	-0.5
212	2447944	122.39720000000001	1.0899168913079427	3.9824058636238604	121.88730000000001	122.97720000000001	1.3691499999999905	2.4590499999999906	0.400232134638091	2.4985499999999945	30.98517122386957	seed2-gleak-05_damgo_to_low_gl_vars.pkl	Wash	2	-0.5
213	2497915	124.89575	1.0676620168989526	3.908123083713086	124.3464	125.41405	1.4215499999999963	2.4892499999999984	0.4001680705896487	2.4989499999999936	29.258461287277076	seed2-gleak-05_damgo_to_low_gl_vars.pkl	Wash	2	-0.5
214	2547894	127.3947	1.1027740339984187	3.866969330404334	126.83565	127.9384	1.4011500000000012	2.5039500000000032	0.39925738127083654	2.504649999999998	29.901627986683263	seed2-gleak-05_damgo_to_low_gl_vars.pkl	Wash	2	-0.5
215	2597987	129.89935	1.1072290388870287	3.841347734759804	129.33960000000002	130.4468	1.4832499999999982	2.5904999999999916	0.39857310827238507	2.5089499999999987	30.10169485467628	seed2-gleak-05_damgo_to_low_gl_vars.pkl	Wash	2	-0.5
216	2648166	132.4083	1.1121969608963933	3.91404047777943	131.93005	133.04225	1.401600000000002	2.5138000000000034	0.39351487486226927	2.5412000000000035	31.25676477167046	seed2-gleak-05_damgo_to_low_gl_vars.pkl	Wash	2	-0.5
217	2698990	134.9495	1.0734641195181291	3.8821284621717282	134.4439	135.51735	1.380200000000002	2.4536999999999978	0.3926187671770715	2.546999999999997	30.133201775936282	seed2-gleak-05_damgo_to_low_gl_vars.pkl	Wash	2	-0.5
218	2749930	137.4965	1.1401747854237911	3.9090384345356846	136.8976	138.03775000000002	1.6056999999999846	2.745900000000006	0.3783078290805231	2.643349999999998	30.027169442806628	seed2-gleak-05_damgo_to_low_gl_vars.pkl	Wash	2	-0.5
219	2802797	140.13985	40.41087738650672	7.559180911743802	139.64345	180.05435	2.2531999999999925	42.66405	0.02344190451409033	42.65865000000002	67.87944619045149	seed2-gleak-05_damgo_to_low_gl_vars.pkl	Wash	2	-0.5
220	3655970	182.79850000000002	1.864493643058534	5.7620969453900415	182.3075	184.172	1.8418500000000222	3.7063500000000147	0.27175389966846025	3.6797999999999997	43.85040784577812	seed2-gleak-05_damgo_to_low_gl_vars.pkl	Transient	2	-0.5
221	3729566	186.47830000000002	1.8753152372894344	5.803684574829468	186.01385000000002	187.88920000000002	1.5656000000000176	3.440899999999999	0.2875463668516549	3.477699999999999	42.964341824647434	seed2-gleak-05_damgo_to_low_gl_vars.pkl	Transient	2	-0.5
222	3799120	189.95600000000002	1.7669040587663185	5.743509201865578	189.45475000000002	191.22165	1.6119500000000073	3.37885	0.2993743076969148	3.340299999999985	40.766961861126774	seed2-gleak-05_damgo_to_low_gl_vars.pkl	Transient	2	-0.5
223	3865926	193.2963	1.782407457630709	5.911517449071972	192.83365	194.61605	1.7053999999999974	3.487799999999993	0.2841999062140303	3.518650000000008	42.462897955329815	seed2-gleak-05_damgo_to_low_gl_vars.pkl	DAMGO + $G_{Leak}$	2	-0.5
224	3936299	196.81495	1.7918878293913556	5.703451507927703	196.3214	198.1133	1.7664999999999793	3.55834999999999	0.2864590793205182	3.490900000000011	41.951885853746035	seed2-gleak-05_damgo_to_low_gl_vars.pkl	DAMGO + $G_{Leak}$	2	-0.5
225	4006117	200.30585000000002	1.7657846952812049	5.709971559215717	199.87980000000002	201.64555000000001	1.574549999999988	3.340350000000001	0.29334545827894426	3.408949999999976	43.066378980383455	seed2-gleak-05_damgo_to_low_gl_vars.pkl	DAMGO + $G_{Leak}$	2	-0.5
226	4074296	203.7148	1.757663228353439	5.67414598793917	203.22015000000002	204.9778	1.9194999999999993	3.677199999999999	0.2711459985629259	3.6880500000000036	40.665255964239535	seed2-gleak-05_damgo_to_low_gl_vars.pkl	DAMGO + $G_{Leak}$	2	-0.5
227	4148057	207.40285	2.0813204641580816	5.444543273678832	206.89735000000002	208.97865000000002	1.7838000000000136	3.8651000000000124	0.2613183510812044	3.8267500000000045	44.01906653717515	seed2-gleak-05_damgo_to_low_gl_vars.pkl	DAMGO + $G_{Leak}$	2	-0.5
228	4224592	211.2296	1.8618796682900285	5.800758856296213	210.76245	212.6243	1.7069999999999936	3.568899999999985	0.2810054374552147	3.5586500000000005	43.72657199196232	seed2-gleak-05_damgo_to_low_gl_vars.pkl	DAMGO + $G_{Leak}$	2	-0.5
229	4295765	214.78825	1.754063861988811	5.829005910204003	214.33135000000001	216.08540000000002	1.3325499999999977	3.08665000000002	0.3115895742128468	3.2093500000000006	42.42971667474639	seed2-gleak-05_damgo_to_low_gl_vars.pkl	DAMGO + $G_{Leak}$	2	-0.5
230	4359952	217.9976	1.7033756309459918	5.973679081617313	217.41795000000002	219.12135					38.31618777289761	seed2-gleak-05_damgo_to_low_gl_vars.pkl	DAMGO + $G_{Leak}$	2	-0.5
231	64592	3.2296	1.6997459283648568	2.8242816152485073	2.82185	4.5216	1.0074499999999995	2.7072	0.356690624386938	2.80355	17.89031343220667	seed2-gleak-01_damgo_to_low_gl_vars.pkl	Transient	2	-0.1
232	120663	6.03315	1.0603653917968405	3.319575159181161	5.529050000000001	6.5894	1.2717	2.3320500000000006	0.41418157720344606	2.4143999999999997	16.310077333585596	seed2-gleak-01_damgo_to_low_gl_vars.pkl	Transient	2	-0.1
233	168951	8.44755	1.1222140392348448	3.742741937378529	7.8610500000000005	8.98325	1.4699000000000009	2.5921000000000003	0.40753117613497414	2.453800000000001	29.089514614049	seed2-gleak-01_damgo_to_low_gl_vars.pkl	Transient	2	-0.1
234	218027	10.90135	1.0602556516005832	4.025548213188099	10.4532	11.51345	1.4426000000000005	2.5028500000000005	0.3920646122480986	2.5505999999999993	31.561423375269463	seed2-gleak-01_damgo_to_low_gl_vars.pkl	Transient	2	-0.1
235	269039	13.45195	1.0705866716072503	4.017289670706042	12.956050000000001	14.02665	1.558250000000001	2.62885	0.3724048040219719	2.68525	31.66265438285149	seed2-gleak-01_damgo_to_low_gl_vars.pkl	Transient	2	-0.1
236	322744	16.1372	1.1706048739838444	3.2073596465402474	15.584900000000001	16.7555	1.3014500000000027	2.472050000000001	0.397432585497685	2.5161499999999997	32.073596465402474	seed2-gleak-01_damgo_to_low_gl_vars.pkl	Transient	2	-0.1
237	373067	18.65335	1.1426091250692088	3.713241016990782	18.05695	19.199550000000002	1.475999999999999	2.618599999999997	0.39336781857876163	2.542150000000003	28.408584208532318	seed2-gleak-01_damgo_to_low_gl_vars.pkl	Transient	2	-0.1
238	423910	21.195500000000003	1.0856151674707915	3.8752599424586265	20.67555	21.76115	1.3556999999999988	2.44135	0.4105006054883934	2.436049999999998	31.31900602618441	seed2-gleak-01_damgo_to_low_gl_vars.pkl	Transient	2	-0.1
239	472631	23.63155	1.1172243579356582	3.762589706094875	23.1169	24.2341	1.4024999999999999	2.519750000000002	0.3896964264837688	2.5661000000000023	29.116349528068817	seed2-gleak-01_damgo_to_low_gl_vars.pkl	Transient	2	-0.1
240	523953	26.197650000000003	1.1530123098641634	3.9085892778765547	25.63665	26.78965	1.431000000000001	2.5840500000000013	0.3919416790781536	2.5513999999999974	30.737185176804175	seed2-gleak-01_damgo_to_low_gl_vars.pkl	Transient	2	-0.1
241	574981	28.74905	1.1164403390356281	3.81886335447836	28.220650000000003	29.337100000000003	1.383149999999997	2.4995999999999974	0.39171905909082017	2.5528499999999994	29.19495576140988	seed2-gleak-01_damgo_to_low_gl_vars.pkl	Transient	2	-0.1
242	626038	31.3019	1.0894683497851774	3.8851015147451413	30.7203	31.80975	1.388499999999997	2.47795	0.410981423639651	2.433200000000003	29.171838170297292	seed2-gleak-01_damgo_to_low_gl_vars.pkl	Control	2	-0.1
243	674702	33.7351	1.095671063635382	3.903766602180358	33.1982	34.2939	1.4810000000000016	2.5766500000000008	0.3944306393720665	2.5352999999999994	30.770605225266188	seed2-gleak-01_damgo_to_low_gl_vars.pkl	Control	2	-0.1
244	725408	36.2704	1.0800550810421177	3.8480531726698324	35.77485	36.85495	1.4004499999999993	2.4804999999999993	0.3982080637132907	2.511249999999997	31.801268167865462	seed2-gleak-01_damgo_to_low_gl_vars.pkl	Control	2	-0.1
245	775633	38.78165	1.030004703234008	4.029345898213251	38.2554	39.2854	1.4250000000000043	2.4550000000000054	0.4070666775217778	2.4566000000000017	30.77127229721745	seed2-gleak-01_damgo_to_low_gl_vars.pkl	Control	2	-0.1
246	824765	41.23825	1.0929271288644173	3.897140752890749	40.7104	41.8033	1.3596000000000004	2.452549999999995	0.40397511513290774	2.4754000000000005	30.814349877618024	seed2-gleak-01_damgo_to_low_gl_vars.pkl	Control	2	-0.1
247	874273	43.71365	1.1153443155193934	3.8553524446257796	43.16295	44.2783	1.4707000000000008	2.58605	0.3920108194986181	2.5509500000000003	29.561047468549873	seed2-gleak-01_damgo_to_low_gl_vars.pkl	Control	2	-0.1
248	925292	46.2646	1.093675755398057	3.926120931075559	45.74895	46.84265	1.3754999999999953	2.469149999999999	0.4076807044722574	2.4528999999999996	30.57748965753737	seed2-gleak-01_damgo_to_low_gl_vars.pkl	Control	2	-0.1
249	974350	48.7175	1.0691309796508228	3.8988658426080853	48.2181	49.28725	1.303049999999999	2.372150000000005	0.3977487421196029	2.5141500000000008	30.43448219681065	seed2-gleak-01_damgo_to_low_gl_vars.pkl	Control	2	-0.1
250	1024633	51.23165	1.1514962509784499	3.813217500685475	50.5903	51.741800000000005	1.3959499999999991	2.5474499999999978	0.41143797572515906	2.430500000000002	29.124053694073602	seed2-gleak-01_damgo_to_low_gl_vars.pkl	Control	2	-0.1
251	1073243	53.662150000000004	1.1332439914465882	3.872629296927485	53.1377	54.27095	1.3982500000000044	2.531500000000001	0.38476337052712634	2.5989999999999966	30.208522437723737	seed2-gleak-01_damgo_to_low_gl_vars.pkl	Control	2	-0.1
252	1125223	56.26115	1.1126938039663132	3.8517638382975186	55.669250000000005	56.78195	1.412150000000004	2.5248500000000007	0.40626460013406746	2.4614499999999992	29.500090284240876	seed2-gleak-01_damgo_to_low_gl_vars.pkl	Control	2	-0.1
253	1174452	58.7226	1.092113317491766	3.8319699439671275	58.194050000000004	59.2862	5.548400000000001	6.640500000000003	0.14885825716752515	6.717799999999997	30.902925206224207	seed2-gleak-01_damgo_to_low_gl_vars.pkl	Control	2	-0.1
254	1308808	65.4404	1.3493011060492601	3.2264860960875055	64.83460000000001	66.18390000000001	4.078649999999996	5.427949999999996	0.18767183702577658	5.328450000000004	31.742622156111096	seed2-gleak-01_damgo_to_low_gl_vars.pkl	Transient	2	-0.1
255	1415377	70.76885	1.2764510339999922	3.427397245960343	70.26255	71.539	4.566950000000006	5.843400000000003	0.17311370974024287	5.77655	33.75231972180305	seed2-gleak-01_damgo_to_low_gl_vars.pkl	DAMGO	2	-0.1
256	1530908	76.5454	1.199529286461405	3.5728615864788438	76.10595	77.30545000000001	4.132549999999995	5.332099999999997	0.18776874401487137	5.325699999999998	35.40827285433464	seed2-gleak-01_damgo_to_low_gl_vars.pkl	DAMGO	2	-0.1
257	1637422	81.8711	1.201543915445439	3.418707541739405	81.43805	82.6396	2.20805	3.4095999999999975	0.25728105382319594	3.886800000000008	33.80796402883163	seed2-gleak-01_damgo_to_low_gl_vars.pkl	DAMGO	2	-0.1
258	1715158	85.7579	1.73935433360514	1.8213468241244382	84.84765	86.587	2.923550000000006	4.662900000000008	0.22884080689268513	4.36985	16.995969686094174	seed2-gleak-01_damgo_to_low_gl_vars.pkl	DAMGO	2	-0.1
259	1802555	90.12775	1.2739375273901503	3.325959860389119	89.51050000000001	90.78445	3.9131	5.186999999999998	0.1995111975659636	5.0122499999999945	32.8220618611478	seed2-gleak-01_damgo_to_low_gl_vars.pkl	DAMGO	2	-0.1
260	1902800	95.14	1.194280432690808	3.317316052009346	94.6975	95.8918	4.062899999999999	5.257149999999996	0.19721531968603326	5.070599999999999	32.34910486579811	seed2-gleak-01_damgo_to_low_gl_vars.pkl	DAMGO	2	-0.1
261	2004212	100.2106	2.4124626995960137	6.6929213534324745	99.9547	102.36715000000001	1.723249999999993	4.135750000000002	0.2230997478972844	4.482300000000009	66.6336239383762	seed2-gleak-01_damgo_to_low_gl_vars.pkl	DAMGO	2	-0.1
262	2093858	104.69290000000001	1.0507330864799094	3.380665559430801	104.09045	105.14120000000001	1.3997499999999974	2.4505000000000052	0.42590344768840954	2.3479499999999973	14.235830097416287	seed2-gleak-01_damgo_to_low_gl_vars.pkl	Transient	2	-0.1
263	2140817	107.04085	1.0682286270804937	4.411787026061415	106.54090000000001	107.60915	1.6154500000000098	2.6837000000000018	0.3727726832177747	2.6825999999999937	30.447710229472285	seed2-gleak-01_damgo_to_low_gl_vars.pkl	Transient	2	-0.1
264	2194469	109.72345	1.0539935402602423	4.053331754604706	109.22465000000001	110.27865	1.4789999999999992	2.5330000000000013	0.39075474278569017	2.5591500000000025	31.821879318564626	seed2-gleak-01_damgo_to_low_gl_vars.pkl	Transient	2	-0.1
265	2245652	112.2826	1.1021717648603722	3.9314021659139833	111.75760000000001	112.8598	1.3687500000000057	2.4709000000000003	0.38684719535783246	2.585000000000008	30.5843235442182	seed2-gleak-01_damgo_to_low_gl_vars.pkl	Wash	2	-0.1
266	2297352	114.86760000000001	1.1438556096066488	3.679596432098851	114.22855	115.3724	1.4438999999999993	2.5877499999999998	0.4103995239365522	2.43665	28.29366685856677	seed2-gleak-01_damgo_to_low_gl_vars.pkl	Wash	2	-0.1
267	2346085	117.30425000000001	1.0637629962574224	3.9338200202977234	116.81625000000001	117.88000000000001	1.4084999999999894	2.4722499999999883	0.38601841307830487	2.5905499999999932	31.181995316748214	seed2-gleak-01_damgo_to_low_gl_vars.pkl	Wash	2	-0.1
268	2397896	119.8948	1.1198218457048759	3.8409532077267983	119.28855	120.40835000000001	1.4789999999999992	2.5988000000000113	0.39961636828644365	2.5024000000000086	29.265004024580442	seed2-gleak-01_damgo_to_low_gl_vars.pkl	Wash	2	-0.1
269	2447944	122.39720000000001	1.0899168913079427	3.9824058636238604	121.88730000000001	122.97720000000001	1.3691499999999905	2.4590499999999906	0.400232134638091	2.4985499999999945	30.98517122386957	seed2-gleak-01_damgo_to_low_gl_vars.pkl	Wash	2	-0.1
270	2497915	124.89575	1.0676620168989526	3.908123083713086	124.3464	125.41405	1.4215499999999963	2.4892499999999984	0.4001680705896487	2.4989499999999936	29.258461287277076	seed2-gleak-01_damgo_to_low_gl_vars.pkl	Wash	2	-0.1
271	2547894	127.3947	1.1027740339984187	3.866969330404334	126.83565	127.9384	1.4011500000000012	2.5039500000000032	0.39925738127083654	2.504649999999998	29.901627986683263	seed2-gleak-01_damgo_to_low_gl_vars.pkl	Wash	2	-0.1
272	2597987	129.89935	1.1072290388870287	3.841347734759804	129.33960000000002	130.4468	1.4832499999999982	2.5904999999999916	0.39857310827238507	2.5089499999999987	30.10169485467628	seed2-gleak-01_damgo_to_low_gl_vars.pkl	Wash	2	-0.1
273	2648166	132.4083	1.1121969608963933	3.91404047777943	131.93005	133.04225	1.401600000000002	2.5138000000000034	0.39351487486226927	2.5412000000000035	31.25676477167046	seed2-gleak-01_damgo_to_low_gl_vars.pkl	Wash	2	-0.1
274	2698990	134.9495	1.0734641195181291	3.8821284621717282	134.4439	135.51735	1.380200000000002	2.4536999999999978	0.3926187671770715	2.546999999999997	30.133201775936282	seed2-gleak-01_damgo_to_low_gl_vars.pkl	Wash	2	-0.1
275	2749930	137.4965	1.1401747854237911	3.9090384345356846	136.8976	138.03775000000002	1.5395000000000039	2.6797000000000253	0.37754370068335136	2.6487000000000194	30.027169442806628	seed2-gleak-01_damgo_to_low_gl_vars.pkl	Wash	2	-0.1
276	2802904	140.14520000000002	1.674153082241863	5.070439573030079	139.5773	141.25145	1.5295500000000004	3.2036999999999978	0.3254784533263911	3.072399999999988	42.843508476282466	seed2-gleak-01_damgo_to_low_gl_vars.pkl	Wash	2	-0.1
277	2864352	143.2176	1.157266444155085	4.651008238000699	142.78095000000002	143.9382	1.375850000000014	2.5330999999999904	0.3956009177941272	2.5278000000000134	34.12921516380092	seed2-gleak-01_damgo_to_low_gl_vars.pkl	Transient	2	-0.1
278	2914908	145.74540000000002	1.1691123476813547	4.59780773134689	145.3141	146.4832	1.2641500000000008	2.433249999999987	0.37512191462225364	2.66579999999999	33.63512484772796	seed2-gleak-01_damgo_to_low_gl_vars.pkl	Transient	2	-0.1
279	2968224	148.4112	1.2737534376611002	4.55136035468345	147.7473	149.02105	1.375850000000014	2.649600000000021	0.4099284674824254	2.4394499999999937	31.656710069669714	seed2-gleak-01_damgo_to_low_gl_vars.pkl	Transient	2	-0.1
280	3017013	150.85065	1.1422856539016824	4.535261056795015	150.39690000000002	151.5392	1.335550000000012	2.4778499999999894	0.4021151255604473	2.486850000000004	34.04390187728713	seed2-gleak-01_damgo_to_low_gl_vars.pkl	$G_{Leak}$	2	-0.1
281	3066750	153.3375	1.1864146417357726	4.581792707628448	152.8748	154.0612	1.3990499999999884	2.585499999999996	0.38565368299267416	2.5929999999999893	32.8283891653728	seed2-gleak-01_damgo_to_low_gl_vars.pkl	$G_{Leak}$	2	-0.1
282	3118610	155.9305	1.1959316258981592	4.4327092779928385	155.46025	156.6562	1.311850000000021	2.5077500000000157	0.39207229813177313	2.5505500000000154	33.01792418487025	seed2-gleak-01_damgo_to_low_gl_vars.pkl	$G_{Leak}$	2	-0.1
283	3169621	158.48105	1.1883433230288794	4.629200386001177	157.96805	159.15640000000002	1.2904499999999928	2.4787999999999784	0.409332787556286	2.4429999999999836	32.056762429939596	seed2-gleak-01_damgo_to_low_gl_vars.pkl	$G_{Leak}$	2	-0.1
284	3218481	160.92405	1.1413476713998243	4.431466992013956	160.44685	161.58815	1.335250000000002	2.476600000000019	0.4116157978143196	2.4294500000000028	33.60784459542754	seed2-gleak-01_damgo_to_low_gl_vars.pkl	$G_{Leak}$	2	-0.1
285	3267070	163.3535	1.1768866785058287	4.513543836541373	162.92345	164.10035000000002	1.257949999999994	2.434849999999983	0.39250318908841014	2.5477500000000077	32.44803994711643	seed2-gleak-01_damgo_to_low_gl_vars.pkl	$G_{Leak}$	2	-0.1
286	3318025	165.90125	1.1991745737470454	4.711568030600866	165.35825	166.55745000000002	1.4289500000000146	2.6281000000000176	0.39125161391290614	2.5559000000000083	33.28836776118179	seed2-gleak-01_damgo_to_low_gl_vars.pkl	$G_{Leak}$	2	-0.1
287	3369143	168.45715	1.1298776013504948	4.747048702604992	167.9864	169.11625	1.4042499999999905	2.5341499999999826	0.39793076004775085	2.5130000000000052	33.143841979416095	seed2-gleak-01_damgo_to_low_gl_vars.pkl	$G_{Leak}$	2	-0.1
288	3419403	170.97015000000002	1.155222958349646	4.7047060879718785	170.5205	171.67575000000002	1.3503499999999917	2.5055499999999995	0.38804811796662814	2.576999999999998	33.14183662656755	seed2-gleak-01_damgo_to_low_gl_vars.pkl	$G_{Leak}$	2	-0.1
289	3470943	173.54715000000002	1.2105456298795296	4.466563563676683	173.02605	174.2366	1.2647499999999923	2.475250000000017	0.40312827541724083	2.4805999999999813	33.334182209932194	seed2-gleak-01_damgo_to_low_gl_vars.pkl	$G_{Leak}$	2	-0.1
290	3520555	176.02775	1.207045758599369	4.594829330790105	175.50135	176.70835	1.3751500000000192	2.5822000000000003	0.3844527315366572	2.6011000000000024	32.50230394667912	seed2-gleak-01_damgo_to_low_gl_vars.pkl	$G_{Leak}$	2	-0.1
291	3572577	178.62885	1.1881782374078176	4.5172220634275675	178.08355	179.2717	4.7327999999999975	5.920999999999992	0.17076648536958117	5.855950000000007	33.018769494720175	seed2-gleak-01_damgo_to_low_gl_vars.pkl	$G_{Leak}$	2	-0.1
292	3689696	184.4848	1.2145595159022604	3.6883456364043496	184.00455	185.2191	3.636650000000003	4.851200000000006	0.2080689124237941	4.806100000000015	35.78080463014468	seed2-gleak-01_damgo_to_low_gl_vars.pkl	Transient	2	-0.1
293	3785818	189.29090000000002	1.236092464959924	3.6681890834854727	188.8557	190.0918	2.4700500000000147	3.706150000000008	0.26355669763458023	3.7942499999999773	36.356248707476354	seed2-gleak-01_damgo_to_low_gl_vars.pkl	Transient	2	-0.1
294	3861703	193.08515	1.1753819576414535	3.4208121392774267	192.5619	193.73725000000002	3.358450000000005	4.533850000000001	0.22051446023572968	4.534850000000006	32.51971569352945	seed2-gleak-01_damgo_to_low_gl_vars.pkl	DAMGO + $G_{Leak}$	2	-0.1
295	3952400	197.62	1.3826822987654248	3.6737992098818566	197.09570000000002	198.47840000000002	3.372950000000003	4.755599999999987	0.20852448077404254	4.795600000000007	36.31766565715239	seed2-gleak-01_damgo_to_low_gl_vars.pkl	DAMGO + $G_{Leak}$	2	-0.1
296	4048312	202.4156	1.3085931402694668	3.4763618617211236	201.85135	203.15995	2.473549999999989	3.7821500000000015	0.26734036438491776	3.7405499999999847	34.08332578975428	seed2-gleak-01_damgo_to_low_gl_vars.pkl	DAMGO + $G_{Leak}$	2	-0.1
297	4123123	206.15615	1.2125776353023947	3.4972739068567904	205.6335	206.84605000000002	3.476249999999993	4.688850000000002	0.21348134706729907	4.68425000000002	32.038707853237426	seed2-gleak-01_damgo_to_low_gl_vars.pkl	DAMGO + $G_{Leak}$	2	-0.1
298	4216808	210.84040000000002	1.3259803686690517	3.8231252693387177	210.32235	211.6483	3.358149999999995	4.684149999999988	0.21649942086404994	4.618949999999984	37.28150110946636	seed2-gleak-01_damgo_to_low_gl_vars.pkl	DAMGO + $G_{Leak}$	2	-0.1
299	4309187	215.45935	1.260139870985644	3.6924739845921692	215.00650000000002	216.2666	2.382000000000005	3.642150000000015	0.26650321136369554	3.7523000000000195	35.95730475014564	seed2-gleak-01_damgo_to_low_gl_vars.pkl	DAMGO + $G_{Leak}$	2	-0.1
300	4384233	219.21165000000002	1.2089174121881836	3.319998941167732	218.64860000000002	219.85755					29.50982026487047	seed2-gleak-01_damgo_to_low_gl_vars.pkl	DAMGO + $G_{Leak}$	2	-0.1
301	64592	3.2296	1.6997459283648568	2.8242816152485073	2.82185	4.5216	1.0074499999999995	2.7072	0.356690624386938	2.80355	17.89031343220667	seed2-gleak-03_damgo_to_low_gl_vars.pkl	Transient	2	-0.3
302	120663	6.03315	1.0603653917968405	3.319575159181161	5.529050000000001	6.5894	1.2717	2.3320500000000006	0.41418157720344606	2.4143999999999997	16.310077333585596	seed2-gleak-03_damgo_to_low_gl_vars.pkl	Transient	2	-0.3
303	168951	8.44755	1.1222140392348448	3.742741937378529	7.8610500000000005	8.98325	1.4699000000000009	2.5921000000000003	0.40753117613497414	2.453800000000001	29.089514614049	seed2-gleak-03_damgo_to_low_gl_vars.pkl	Transient	2	-0.3
304	218027	10.90135	1.0602556516005832	4.025548213188099	10.4532	11.51345	1.4426000000000005	2.5028500000000005	0.3920646122480986	2.5505999999999993	31.561423375269463	seed2-gleak-03_damgo_to_low_gl_vars.pkl	Transient	2	-0.3
305	269039	13.45195	1.0705866716072503	4.017289670706042	12.956050000000001	14.02665	1.558250000000001	2.62885	0.3724048040219719	2.68525	31.66265438285149	seed2-gleak-03_damgo_to_low_gl_vars.pkl	Transient	2	-0.3
306	322744	16.1372	1.1706048739838444	3.2073596465402474	15.584900000000001	16.7555	1.3014500000000027	2.472050000000001	0.397432585497685	2.5161499999999997	32.073596465402474	seed2-gleak-03_damgo_to_low_gl_vars.pkl	Transient	2	-0.3
307	373067	18.65335	1.1426091250692088	3.713241016990782	18.05695	19.199550000000002	1.475999999999999	2.618599999999997	0.39336781857876163	2.542150000000003	28.408584208532318	seed2-gleak-03_damgo_to_low_gl_vars.pkl	Transient	2	-0.3
308	423910	21.195500000000003	1.0856151674707915	3.8752599424586265	20.67555	21.76115	1.3556999999999988	2.44135	0.4105006054883934	2.436049999999998	31.31900602618441	seed2-gleak-03_damgo_to_low_gl_vars.pkl	Transient	2	-0.3
309	472631	23.63155	1.1172243579356582	3.762589706094875	23.1169	24.2341	1.4024999999999999	2.519750000000002	0.3896964264837688	2.5661000000000023	29.116349528068817	seed2-gleak-03_damgo_to_low_gl_vars.pkl	Transient	2	-0.3
310	523953	26.197650000000003	1.1530123098641634	3.9085892778765547	25.63665	26.78965	1.431000000000001	2.5840500000000013	0.3919416790781536	2.5513999999999974	30.737185176804175	seed2-gleak-03_damgo_to_low_gl_vars.pkl	Transient	2	-0.3
311	574981	28.74905	1.1164403390356281	3.81886335447836	28.220650000000003	29.337100000000003	1.383149999999997	2.4995999999999974	0.39171905909082017	2.5528499999999994	29.19495576140988	seed2-gleak-03_damgo_to_low_gl_vars.pkl	Transient	2	-0.3
312	626038	31.3019	1.0894683497851774	3.8851015147451413	30.7203	31.80975	1.388499999999997	2.47795	0.410981423639651	2.433200000000003	29.171838170297292	seed2-gleak-03_damgo_to_low_gl_vars.pkl	Control	2	-0.3
313	674702	33.7351	1.095671063635382	3.903766602180358	33.1982	34.2939	1.4810000000000016	2.5766500000000008	0.3944306393720665	2.5352999999999994	30.770605225266188	seed2-gleak-03_damgo_to_low_gl_vars.pkl	Control	2	-0.3
314	725408	36.2704	1.0800550810421177	3.8480531726698324	35.77485	36.85495	1.4004499999999993	2.4804999999999993	0.3982080637132907	2.511249999999997	31.801268167865462	seed2-gleak-03_damgo_to_low_gl_vars.pkl	Control	2	-0.3
315	775633	38.78165	1.030004703234008	4.029345898213251	38.2554	39.2854	1.4250000000000043	2.4550000000000054	0.4070666775217778	2.4566000000000017	30.77127229721745	seed2-gleak-03_damgo_to_low_gl_vars.pkl	Control	2	-0.3
316	824765	41.23825	1.0929271288644173	3.897140752890749	40.7104	41.8033	1.3596000000000004	2.452549999999995	0.40397511513290774	2.4754000000000005	30.814349877618024	seed2-gleak-03_damgo_to_low_gl_vars.pkl	Control	2	-0.3
317	874273	43.71365	1.1153443155193934	3.8553524446257796	43.16295	44.2783	1.4707000000000008	2.58605	0.3920108194986181	2.5509500000000003	29.561047468549873	seed2-gleak-03_damgo_to_low_gl_vars.pkl	Control	2	-0.3
318	925292	46.2646	1.093675755398057	3.926120931075559	45.74895	46.84265	1.3754999999999953	2.469149999999999	0.4076807044722574	2.4528999999999996	30.57748965753737	seed2-gleak-03_damgo_to_low_gl_vars.pkl	Control	2	-0.3
319	974350	48.7175	1.0691309796508228	3.8988658426080853	48.2181	49.28725	1.303049999999999	2.372150000000005	0.3977487421196029	2.5141500000000008	30.43448219681065	seed2-gleak-03_damgo_to_low_gl_vars.pkl	Control	2	-0.3
320	1024633	51.23165	1.1514962509784499	3.813217500685475	50.5903	51.741800000000005	1.3959499999999991	2.5474499999999978	0.41143797572515906	2.430500000000002	29.124053694073602	seed2-gleak-03_damgo_to_low_gl_vars.pkl	Control	2	-0.3
321	1073243	53.662150000000004	1.1332439914465882	3.872629296927485	53.1377	54.27095	1.3982500000000044	2.531500000000001	0.38476337052712634	2.5989999999999966	30.208522437723737	seed2-gleak-03_damgo_to_low_gl_vars.pkl	Control	2	-0.3
322	1125223	56.26115	1.1126938039663132	3.8517638382975186	55.669250000000005	56.78195	1.412150000000004	2.5248500000000007	0.40626460013406746	2.4614499999999992	29.500090284240876	seed2-gleak-03_damgo_to_low_gl_vars.pkl	Control	2	-0.3
323	1174452	58.7226	1.092113317491766	3.8319699439671275	58.194050000000004	59.2862	5.548400000000001	6.640500000000003	0.14885825716752515	6.717799999999997	30.902925206224207	seed2-gleak-03_damgo_to_low_gl_vars.pkl	Control	2	-0.3
324	1308808	65.4404	1.3493011060492601	3.2264860960875055	64.83460000000001	66.18390000000001	4.078649999999996	5.427949999999996	0.18767183702577658	5.328450000000004	31.742622156111096	seed2-gleak-03_damgo_to_low_gl_vars.pkl	Transient	2	-0.3
325	1415377	70.76885	1.2764510339999922	3.427397245960343	70.26255	71.539	4.566950000000006	5.843400000000003	0.17311370974024287	5.77655	33.75231972180305	seed2-gleak-03_damgo_to_low_gl_vars.pkl	DAMGO	2	-0.3
326	1530908	76.5454	1.199529286461405	3.5728615864788438	76.10595	77.30545000000001	4.132549999999995	5.332099999999997	0.18776874401487137	5.325699999999998	35.40827285433464	seed2-gleak-03_damgo_to_low_gl_vars.pkl	DAMGO	2	-0.3
327	1637422	81.8711	1.201543915445439	3.418707541739405	81.43805	82.6396	2.20805	3.4095999999999975	0.25728105382319594	3.886800000000008	33.80796402883163	seed2-gleak-03_damgo_to_low_gl_vars.pkl	DAMGO	2	-0.3
328	1715158	85.7579	1.73935433360514	1.8213468241244382	84.84765	86.587	2.923550000000006	4.662900000000008	0.22884080689268513	4.36985	16.995969686094174	seed2-gleak-03_damgo_to_low_gl_vars.pkl	DAMGO	2	-0.3
329	1802555	90.12775	1.2739375273901503	3.325959860389119	89.51050000000001	90.78445	3.9131	5.186999999999998	0.1995111975659636	5.0122499999999945	32.8220618611478	seed2-gleak-03_damgo_to_low_gl_vars.pkl	DAMGO	2	-0.3
330	1902800	95.14	1.194280432690808	3.317316052009346	94.6975	95.8918	4.06365000000001	5.2579000000000065	0.19721531968603326	5.070599999999999	32.34910486579811	seed2-gleak-03_damgo_to_low_gl_vars.pkl	DAMGO	2	-0.3
331	2004212	100.2106	2.405122854624828	6.75866193735731	99.95545	102.36055	1.729849999999999	4.134999999999991	0.2230997478972844	4.482300000000009	66.6336239383762	seed2-gleak-03_damgo_to_low_gl_vars.pkl	DAMGO	2	-0.3
332	2093858	104.69290000000001	1.0507330864799094	3.380665559430801	104.09045	105.14120000000001	1.3997499999999974	2.4505000000000052	0.42590344768840954	2.3479499999999973	14.235830097416287	seed2-gleak-03_damgo_to_low_gl_vars.pkl	Transient	2	-0.3
333	2140817	107.04085	1.0682286270804937	4.411787026061415	106.54090000000001	107.60915	1.6154500000000098	2.6837000000000018	0.3727726832177747	2.6825999999999937	30.447710229472285	seed2-gleak-03_damgo_to_low_gl_vars.pkl	Transient	2	-0.3
334	2194469	109.72345	1.0539935402602423	4.053331754604706	109.22465000000001	110.27865	1.4789999999999992	2.5330000000000013	0.39075474278569017	2.5591500000000025	31.821879318564626	seed2-gleak-03_damgo_to_low_gl_vars.pkl	Transient	2	-0.3
335	2245652	112.2826	1.1021717648603722	3.9314021659139833	111.75760000000001	112.8598	1.3687500000000057	2.4709000000000003	0.38684719535783246	2.585000000000008	30.5843235442182	seed2-gleak-03_damgo_to_low_gl_vars.pkl	Wash	2	-0.3
336	2297352	114.86760000000001	1.1438556096066488	3.679596432098851	114.22855	115.3724	1.4438999999999993	2.5877499999999998	0.4103995239365522	2.43665	28.29366685856677	seed2-gleak-03_damgo_to_low_gl_vars.pkl	Wash	2	-0.3
337	2346085	117.30425000000001	1.0637629962574224	3.9338200202977234	116.81625000000001	117.88000000000001	1.4084999999999894	2.4722499999999883	0.38601841307830487	2.5905499999999932	31.181995316748214	seed2-gleak-03_damgo_to_low_gl_vars.pkl	Wash	2	-0.3
338	2397896	119.8948	1.1198218457048759	3.8409532077267983	119.28855	120.40835000000001	1.4789999999999992	2.5988000000000113	0.39961636828644365	2.5024000000000086	29.265004024580442	seed2-gleak-03_damgo_to_low_gl_vars.pkl	Wash	2	-0.3
339	2447944	122.39720000000001	1.0899168913079427	3.9824058636238604	121.88730000000001	122.97720000000001	1.3691499999999905	2.4590499999999906	0.400232134638091	2.4985499999999945	30.98517122386957	seed2-gleak-03_damgo_to_low_gl_vars.pkl	Wash	2	-0.3
340	2497915	124.89575	1.0676620168989526	3.908123083713086	124.3464	125.41405	1.4215499999999963	2.4892499999999984	0.4001680705896487	2.4989499999999936	29.258461287277076	seed2-gleak-03_damgo_to_low_gl_vars.pkl	Wash	2	-0.3
341	2547894	127.3947	1.1027740339984187	3.866969330404334	126.83565	127.9384	1.4011500000000012	2.5039500000000032	0.39925738127083654	2.504649999999998	29.901627986683263	seed2-gleak-03_damgo_to_low_gl_vars.pkl	Wash	2	-0.3
342	2597987	129.89935	1.1072290388870287	3.841347734759804	129.33960000000002	130.4468	1.4832499999999982	2.5904999999999916	0.39857310827238507	2.5089499999999987	30.10169485467628	seed2-gleak-03_damgo_to_low_gl_vars.pkl	Wash	2	-0.3
343	2648166	132.4083	1.1121969608963933	3.91404047777943	131.93005	133.04225	1.401600000000002	2.5138000000000034	0.39351487486226927	2.5412000000000035	31.25676477167046	seed2-gleak-03_damgo_to_low_gl_vars.pkl	Wash	2	-0.3
344	2698990	134.9495	1.0734641195181291	3.8821284621717282	134.4439	135.51735	1.380200000000002	2.4536999999999978	0.3926187671770715	2.546999999999997	30.133201775936282	seed2-gleak-03_damgo_to_low_gl_vars.pkl	Wash	2	-0.3
345	2749930	137.4965	1.1401747854237911	3.9090384345356846	136.8976	138.03775000000002	1.5842499999999973	2.7244500000000187	0.378200521916719	2.6441000000000088	30.027169442806628	seed2-gleak-03_damgo_to_low_gl_vars.pkl	Wash	2	-0.3
346	2802812	140.1406	3.342046158570354	6.579239578623401	139.62205	142.9641	1.0291499999999871	4.3711999999999875	0.22569542402527845	4.430749999999989	57.93150853221569	seed2-gleak-03_damgo_to_low_gl_vars.pkl	Wash	2	-0.3
347	2891427	144.57135	1.7427907861205982	7.327198368361653	143.9932	145.73600000000002	1.2215999999999951	2.964349999999996	0.3558275659615351	2.8103499999999997	36.0521101899908	seed2-gleak-03_damgo_to_low_gl_vars.pkl	Transient	2	-0.3
348	2947634	147.3817	1.5836090969799552	7.261268842512671	146.9576	148.5412	0.899550000000005	2.4831500000000233	0.3973457305201233	2.5167000000000144	36.252873948548356	seed2-gleak-03_damgo_to_low_gl_vars.pkl	Transient	2	-0.3
349	2997968	149.8984	4.330689004617161	7.327054292614253	149.44075	153.77145000000002	-1.4521000000000015	2.8785999999999774	0.33166945821793975	3.0150500000000022	34.47858812519421	seed2-gleak-03_damgo_to_low_gl_vars.pkl	Transient	2	-0.3
350	3058269	152.91345	1.3806719349269523	10.277765214250504	152.3193	153.70000000000002	1.0524499999999932	2.433099999999996	0.4513551939698931	2.2155500000000075	30.68171061750779	seed2-gleak-03_damgo_to_low_gl_vars.pkl	$G_{Leak}$	2	-0.3
351	3102580	155.12900000000002	1.5105688538417688	7.826205497646367	154.75245	156.263	1.0626000000000033	2.5731500000000267	0.3811048228815366	2.6239499999999794	33.32790804418347	seed2-gleak-03_damgo_to_low_gl_vars.pkl	$G_{Leak}$	2	-0.3
352	3155059	157.75295	1.3746276577139274	7.317485960852704	157.3256	158.7002	0.9710500000000195	2.3456999999999937	0.42482688304515726	2.35390000000001	35.25349652724243	seed2-gleak-03_damgo_to_low_gl_vars.pkl	$G_{Leak}$	2	-0.3
353	3202137	160.10685	1.5477528902201914	8.133809140047855	159.6713	161.21905	1.1183500000000208	2.6661	0.35376315556734717	2.826750000000004	34.70974768078639	seed2-gleak-03_damgo_to_low_gl_vars.pkl	$G_{Leak}$	2	-0.3
354	3258672	162.9336	1.5286293109119404	7.339726419553404	162.3374	163.866	0.9481999999999857	2.4768499999999847	0.42362111327628477	2.360600000000005	34.76454488142992	seed2-gleak-03_damgo_to_low_gl_vars.pkl	$G_{Leak}$	2	-0.3
355	3305884	165.29420000000002	1.449701432269579	7.583680767276455	164.8142	166.2639	1.1936000000000035	2.6433000000000106	0.3820877273421982	2.617199999999997	34.39156197067962	seed2-gleak-03_damgo_to_low_gl_vars.pkl	$G_{Leak}$	2	-0.3
356	3358228	167.91140000000001	1.5788508225952276	7.284135539264923	167.45755	169.03640000000001	1.0614500000000078	2.6402999999999963	0.3727935283043502	2.6824499999999887	35.90669900915567	seed2-gleak-03_damgo_to_low_gl_vars.pkl	$G_{Leak}$	2	-0.3
357	3411877	170.59385	1.4701286880505737	7.380452767614429	170.0978	171.56795	1.146649999999994	2.616749999999996	0.398477814747661	2.5095500000000186	35.35796677186744	seed2-gleak-03_damgo_to_low_gl_vars.pkl	$G_{Leak}$	2	-0.3
358	3462068	173.10340000000002	1.7055583330246156	8.087339165364224	172.71455	174.42010000000002	1.182549999999992	2.8881000000000085	0.34044871140162813	2.9372999999999934	33.5373111312512	seed2-gleak-03_damgo_to_low_gl_vars.pkl	$G_{Leak}$	2	-0.3
359	3520814	176.04070000000002	2.054776942494465	6.951420638479345	175.60265	177.65745	0.6768000000000143	2.7315499999999986	0.35511994176033124	2.8159499999999866	36.253366700157386	seed2-gleak-03_damgo_to_low_gl_vars.pkl	$G_{Leak}$	2	-0.3
360	3577133	178.85665	1.4816387025332078	7.89906077513044	178.3342	179.81585	3.2676500000000033	4.749249999999989	0.2092378511272681	4.779250000000019	33.14901138516437	seed2-gleak-03_damgo_to_low_gl_vars.pkl	$G_{Leak}$	2	-0.3
361	3672718	183.63590000000002	1.4672945277708351	4.451734074030256	183.08350000000002	184.55075000000002	2.6436499999999796	4.1109500000000025	0.25221317057176723	3.9649000000000005	38.46463745706046	seed2-gleak-03_damgo_to_low_gl_vars.pkl	Transient	2	-0.3
362	3752016	187.60080000000002	1.4595847432920477	4.535222487269792	187.1944	188.654	2.6382999999999868	4.097849999999994	0.24320840528248747	4.111699999999985	42.41183834938953	seed2-gleak-03_damgo_to_low_gl_vars.pkl	Transient	2	-0.3
363	3834250	191.7125	1.4554829455335159	4.735572054157721	191.2923	192.74775	2.557350000000014	4.0128500000000145	0.24748187195287852	4.040700000000015	41.48581788003198	seed2-gleak-03_damgo_to_low_gl_vars.pkl	DAMGO + $G_{Leak}$	2	-0.3
364	3915064	195.75320000000002	1.446666462383559	4.630231557973673	195.30515	196.7518	2.6253499999999974	4.07204999999999	0.24627812188304407	4.060449999999975	41.61475858228798	seed2-gleak-03_damgo_to_low_gl_vars.pkl	DAMGO + $G_{Leak}$	2	-0.3
365	3996273	199.81365	1.5026837746377104	4.590377587449581	199.37720000000002	200.87990000000002	2.4217000000000155	3.92440000000002	0.257898130238554	3.8775000000000266	41.72122334037079	seed2-gleak-03_damgo_to_low_gl_vars.pkl	DAMGO + $G_{Leak}$	2	-0.3
366	4073823	203.69115000000002	1.4156800543263788	4.467441481304768	203.3016	204.71725	2.2743499999999983	3.690049999999985	0.27130415909276073	3.685899999999975	41.268440722118015	seed2-gleak-03_damgo_to_low_gl_vars.pkl	DAMGO + $G_{Leak}$	2	-0.3
367	4147541	207.37705	1.3373877213536995	4.6214148419034515	206.9916	208.329	2.413199999999989	3.7505999999999915	0.26498138505769897	3.77385000000001	40.681366336153665	seed2-gleak-03_damgo_to_low_gl_vars.pkl	DAMGO + $G_{Leak}$	2	-0.3
368	4223018	211.1509	1.3744246411373373	4.627382124109793	210.7422	212.11665000000002	2.5585499999999968	3.9329500000000053	0.25179086250959903	3.9715500000000077	40.479300228555935	seed2-gleak-03_damgo_to_low_gl_vars.pkl	DAMGO + $G_{Leak}$	2	-0.3
369	4302449	215.12245000000001	1.4753270735748578	4.498854517158044	214.67515	216.15050000000002	2.5668000000000006	4.042100000000005	0.24970971245926624	4.004649999999998	40.71287267904735	seed2-gleak-03_damgo_to_low_gl_vars.pkl	DAMGO + $G_{Leak}$	2	-0.3
370	4382542	219.1271	1.3202120567564388	4.545948916814396	218.71725	220.03745					42.097350966222066	seed2-gleak-03_damgo_to_low_gl_vars.pkl	DAMGO + $G_{Leak}$	2	-0.3
371	61814	3.0907	1.289626577225047	3.1968624190459174	2.6249000000000002	3.91455	1.1213499999999996	2.4109499999999997	0.4120822516174228	2.4267000000000003	20.544081919888605	seed3-gleak-05_damgo_to_low_gl_vars.pkl	Transient	3	-0.5
372	110348	5.5174	1.0321999154393322	3.4131331198836534	5.0359	6.0681	1.2984	2.3306000000000004	0.43864458822239283	2.27975	26.757535919947145	seed3-gleak-05_damgo_to_low_gl_vars.pkl	Transient	3	-0.5
373	155943	7.79715	1.0351346877347722	3.990734728992436	7.36645	8.4016	1.3316499999999998	2.3667999999999996	0.4092155338216639	2.4436999999999998	33.392842125843686	seed3-gleak-05_damgo_to_low_gl_vars.pkl	Transient	3	-0.5
374	204817	10.24085	1.1195252375860336	4.066829298088916	9.73325	10.8528	1.3308999999999997	2.4504	0.3825481532487901	2.6140500000000007	34.780938751878026	seed3-gleak-05_damgo_to_low_gl_vars.pkl	Transient	3	-0.5
375	257098	12.8549	1.2194658050302736	4.068493652268298	12.1837	13.40315	1.4567500000000013	2.6762500000000014	0.3967702898406966	2.5203500000000005	34.09612742661937	seed3-gleak-05_damgo_to_low_gl_vars.pkl	Transient	3	-0.5
376	307505	15.375250000000001	1.1175124299355668	3.702820272280306	14.859900000000001	15.977450000000001	1.3956999999999997	2.5131999999999994	0.3911903923639635	2.5563000000000002	37.0282027228031	seed3-gleak-05_damgo_to_low_gl_vars.pkl	Transient	3	-0.5
377	358631	17.93155	1.1268095085542387	4.160937809088267	17.3731	18.4999	1.3552999999999997	2.482099999999999	0.40245497534963304	2.4847499999999982	35.42963953689081	seed3-gleak-05_damgo_to_low_gl_vars.pkl	Transient	3	-0.5
378	408326	20.4163	1.1215638779464236	4.112392639118866	19.8552	20.9768	1.4161499999999982	2.537700000000001	0.39457849152642693	2.53435	34.30077501897905	seed3-gleak-05_damgo_to_low_gl_vars.pkl	Transient	3	-0.5
379	459013	22.95065	1.1407683442469077	4.1859000805027655	22.392950000000003	23.5337	1.4019000000000013	2.5427	0.39734573052012556	2.5167	35.746975141579185	seed3-gleak-05_damgo_to_low_gl_vars.pkl	Transient	3	-0.5
380	509347	25.46735	1.1049686276007211	4.218763006591711	24.9356	26.0406	1.4525000000000006	2.5574499999999993	0.3846597684348191	2.599700000000002	34.18229740646094	seed3-gleak-05_damgo_to_low_gl_vars.pkl	Transient	3	-0.5
381	561341	28.067050000000002	1.1438760866844504	4.168119769130872	27.49305	28.636950000000002	1.4334500000000006	2.577300000000001	0.39085401602501485	2.5584999999999987	35.38592359178076	seed3-gleak-05_damgo_to_low_gl_vars.pkl	Transient	3	-0.5
382	612511	30.62555	1.1099436398714548	4.276330813023883	30.070400000000003	31.18035	1.429000000000002	2.5389500000000034	0.4010748806802228	2.4933000000000014	35.35181350585146	seed3-gleak-05_damgo_to_low_gl_vars.pkl	Control	3	-0.5
383	662377	33.11885	1.0808839985439262	4.205768905454988	32.609300000000005	33.690200000000004	1.4251000000000005	2.5060000000000002	0.38935503338719374	2.5683500000000024	35.83579506945536	seed3-gleak-05_damgo_to_low_gl_vars.pkl	Control	3	-0.5
384	713744	35.687200000000004	1.1661932948337053	4.1927586302096564	35.11535	36.28155	1.4136999999999986	2.579899999999995	0.40243877900074543	2.4848499999999945	35.63092202538894	seed3-gleak-05_damgo_to_low_gl_vars.pkl	Control	3	-0.5
385	763441	38.17205	1.0808323116000336	4.250780947759381	37.69525	38.776050000000005	1.375549999999997	2.456400000000002	0.3994407829039341	2.5035000000000025	36.02671836198105	seed3-gleak-05_damgo_to_low_gl_vars.pkl	Control	3	-0.5
386	813511	40.67555	1.132688006976078	4.216020401647619	40.1516	41.2843	1.4000500000000002	2.5326999999999984	0.397535281256211	2.515500000000003	34.76919902372844	seed3-gleak-05_damgo_to_low_gl_vars.pkl	Control	3	-0.5
387	863821	43.191050000000004	1.0972093031281722	4.239645775335106	42.68435	43.78155	1.3997500000000045	2.4969500000000053	0.399544519248058	2.502849999999995	35.53447782743309	seed3-gleak-05_damgo_to_low_gl_vars.pkl	Control	3	-0.5
388	913878	45.6939	1.107881441320281	4.227431758621673	45.1813	46.28915	1.4874500000000026	2.5953499999999963	0.3843640696467693	2.601700000000001	35.15889526329634	seed3-gleak-05_damgo_to_low_gl_vars.pkl	Control	3	-0.5
389	965912	48.2956	1.0762364873055894	4.213775688425763	47.7766	48.852850000000004	1.4264500000000027	2.5026500000000027	0.39796243234638673	2.5127999999999986	36.036498820733044	seed3-gleak-05_damgo_to_low_gl_vars.pkl	Control	3	-0.5
390	1016168	50.8084	1.1012986276980314	4.1730232705321875	50.2793	51.3806	1.4283000000000001	2.529599999999995	0.3914507163548108	2.5546000000000006	35.296928976631456	seed3-gleak-05_damgo_to_low_gl_vars.pkl	Control	3	-0.5
391	1067260	53.363	1.143614076925558	4.230321999479198	52.8089	53.9525	1.3778999999999968	2.521500000000003	0.3893322951138797	2.5685000000000002	34.99721000921362	seed3-gleak-05_damgo_to_low_gl_vars.pkl	Control	3	-0.5
392	1118630	55.9315	1.1369458389263367	4.292490649149059	55.33035	56.4673	1.475749999999998	2.6126999999999967	0.39376279729091196	2.5396	34.63291233742909	seed3-gleak-05_damgo_to_low_gl_vars.pkl	Control	3	-0.5
393	1169422	58.4711	1.1216626138429624	4.222677433945293	57.94305	59.0647	6.172600000000003	7.294250000000005	0.13466109169747045	7.4260499999999965	35.007577527126465	seed3-gleak-05_damgo_to_low_gl_vars.pkl	Control	3	-0.5
394	1317943	65.89715	1.3006741585000767	3.4501881688144103	65.2373	66.538	3.5932999999999993	4.893950000000004	0.20633233949923108	4.846550000000008	33.78004443189179	seed3-gleak-05_damgo_to_low_gl_vars.pkl	Transient	3	-0.5
395	1414874	70.7437	1.2404258574478446	3.3852460395225634	70.13130000000001	71.3717	3.483549999999994	4.7239999999999895	0.20916563826894508	4.780900000000003	33.85246039522565	seed3-gleak-05_damgo_to_low_gl_vars.pkl	DAMGO	3	-0.5
396	1510492	75.5246	1.3075293332317495	3.291235035850395	74.8553	76.1628	3.4448000000000008	4.752350000000007	0.21293812018227545	4.69619999999999	32.1746687305741	seed3-gleak-05_damgo_to_low_gl_vars.pkl	DAMGO	3	-0.5
397	1604416	80.2208	1.232815365575836	3.2993423078772324	79.6076	80.84045	3.675849999999997	4.908649999999994	0.20363073602329493	4.910850000000011	32.993423078772345	seed3-gleak-05_damgo_to_low_gl_vars.pkl	DAMGO	3	-0.5
398	1702633	85.13165000000001	1.2605687685429119	3.4168363574247635	84.5163	85.77685000000001	3.426649999999995	4.687250000000006	0.21163797208495166	4.725049999999996	34.16836357424765	seed3-gleak-05_damgo_to_low_gl_vars.pkl	DAMGO	3	-0.5
399	1797134	89.8567	1.3010251510561213	3.253193186156846	89.2035	90.50455000000001	3.62084999999999	4.921849999999992	0.20430678707146663	4.894599999999997	31.73921235922964	seed3-gleak-05_damgo_to_low_gl_vars.pkl	DAMGO	3	-0.5
400	1895026	94.7513	1.2646546223741841	3.488347523511653	94.12535	95.39	3.7180000000000035	4.982650000000007	0.21163797208495103	4.72505000000001	34.20819654696639	seed3-gleak-05_damgo_to_low_gl_vars.pkl	DAMGO	3	-0.5
401	1989527	99.47635000000001	0.7757344477622188	12.197189528159637	99.10805	99.88375	-0.9174000000000007	-0.1416499999999985	1.373626373626384	0.7279999999999944	32.04492453920747	seed3-gleak-05_damgo_to_low_gl_vars.pkl	DAMGO	3	-0.5
402	2004087	100.20435	2.9286630426476945	6.4889716262688495	98.96640000000001	101.89505000000001	3.705849999999998	6.634550000000004	0.17287280019361762	5.7845999999999975	59.35332041970033	seed3-gleak-05_damgo_to_low_gl_vars.pkl	DAMGO	3	-0.5
403	2119779	105.98895	1.0314173568103462	4.599445511306541	105.60095000000001	106.63235	1.4755499999999984	2.506999999999991	0.3881686204487229	2.5762	38.22482629378629	seed3-gleak-05_damgo_to_low_gl_vars.pkl	Transient	3	-0.5
404	2171303	108.56515	1.0612623031626456	4.247838749391207	108.10795	109.1692	1.3373500000000007	2.398600000000002	0.3887495869535638	2.57235	36.704548054041794	seed3-gleak-05_damgo_to_low_gl_vars.pkl	Transient	3	-0.5
405	2222750	111.1375	1.1418383257219336	4.20281653432518	110.50655	111.64835000000001	1.396799999999999	2.538650000000004	0.4140872481831914	2.4149500000000046	34.031955902208416	seed3-gleak-05_damgo_to_low_gl_vars.pkl	Wash	3	-0.5
406	2271049	113.55245000000001	1.0992557910045377	4.236257939256273	113.04520000000001	114.14445	1.3390500000000003	2.438299999999998	0.397148473956989	2.517949999999999	35.59436151415461	seed3-gleak-05_damgo_to_low_gl_vars.pkl	Wash	3	-0.5
407	2321408	116.0704	1.176938865296403	3.9911893575208097	115.4835	116.66040000000001	1.4314999999999998	2.608450000000005	0.40766408479412913	2.453000000000003	33.55678670580076	seed3-gleak-05_damgo_to_low_gl_vars.pkl	Wash	3	-0.5
408	2370468	118.52340000000001	1.045519466325082	4.237415959616399	118.09190000000001	119.13745	1.4231500000000068	2.4686499999999967	0.3882515093277431	2.575649999999996	36.189189103647735	seed3-gleak-05_damgo_to_low_gl_vars.pkl	Wash	3	-0.5
409	2421981	121.09905	1.1640309876122046	4.254025860139784	120.56055	121.72460000000001	1.4174000000000007	2.581450000000004	0.3845710110371874	2.6003000000000043	35.80239914463883	seed3-gleak-05_damgo_to_low_gl_vars.pkl	Wash	3	-0.5
410	2473987	123.69935000000001	1.0886140365811066	4.258528942378579	123.14205000000001	124.23065000000001	1.38539999999999	2.474049999999991	0.41449059106358327	2.4125999999999976	34.58318144566367	seed3-gleak-05_damgo_to_low_gl_vars.pkl	Wash	3	-0.5
411	2522239	126.11195000000001	1.080037123578228	4.209200698135472	125.6161	126.69615	1.431100000000015	2.511150000000015	0.3926187671770715	2.546999999999997	35.989370106381266	seed3-gleak-05_damgo_to_low_gl_vars.pkl	Wash	3	-0.5
412	2573179	128.65895	1.0647124339618022	4.223843222926639	128.12725	129.19195000000002	1.4605499999999836	2.525299999999987	0.3983825667788762	2.51015000000001	34.8593079177838	seed3-gleak-05_damgo_to_low_gl_vars.pkl	Wash	3	-0.5
413	2623382	131.16910000000001	1.109798090809863	4.203611515317434	130.6525	131.7623	1.4771000000000072	2.586900000000014	0.3906707817322354	2.5596999999999923	34.665587561737844	seed3-gleak-05_damgo_to_low_gl_vars.pkl	Wash	3	-0.5
414	2674576	133.7288	1.0975711570219835	4.235237786718464	133.23940000000002	134.33700000000002	1.3268999999999949	2.424449999999979	0.3857057450870743	2.592649999999992	36.171226176713965	seed3-gleak-05_damgo_to_low_gl_vars.pkl	Wash	3	-0.5
415	2726429	136.32145	1.20210014280919	4.0443211069232845	135.6639	136.866	1.3917000000000144	2.593800000000016	0.401332423646505	2.4917000000000087	33.095108157707244	seed3-gleak-05_damgo_to_low_gl_vars.pkl	Wash	3	-0.5
416	2776263	138.81315	1.1260197040439583	4.154227629140074	138.25765	139.3837	0.6271500000000003	1.753150000000005	0.7120732011250788	1.4043499999999938	34.67533968966494	seed3-gleak-05_damgo_to_low_gl_vars.pkl	Wash	3	-0.5
417	2804350	140.2175	40.04601043186137	7.69760857261776	140.01085	180.05685	2.647199999999998	42.69319999999999	0.02328454057855097	42.946950000000015	69.7821224721065	seed3-gleak-05_damgo_to_low_gl_vars.pkl	Transient	3	-0.5
418	3663289	183.16445000000002	1.8450580501773162	5.917151788199568	182.704	184.54905000000002	2.0744499999999846	3.9194999999999993	0.2568383202773861	3.893499999999989	47.12951371303971	seed3-gleak-05_damgo_to_low_gl_vars.pkl	Transient	3	-0.5
419	3741159	187.05795	1.7808395213725512	6.064111667388907	186.62355000000002	188.4044	1.9581499999999892	3.7390000000000043	0.2686258444924975	3.722650000000016	46.10416672737894	seed3-gleak-05_damgo_to_low_gl_vars.pkl	Transient	3	-0.5
420	3815612	190.78060000000002	1.8248058005346686	5.559841668363433	190.3625	192.18730000000002	2.0652999999999793	3.8900999999999897	0.2550467373146128	3.9208500000000015	47.439464346501026	seed3-gleak-05_damgo_to_low_gl_vars.pkl	DAMGO + $G_{Leak}$	3	-0.5
421	3894029	194.70145000000002	1.8374396851404338	5.863382264125335	194.2526	196.09005000000002	1.9705000000000155	3.807900000000018	0.2622916420768261	3.8125499999999874	47.10807285046048	seed3-gleak-05_damgo_to_low_gl_vars.pkl	DAMGO + $G_{Leak}$	3	-0.5
422	3970280	198.514	1.8273888414403658	6.028817655570478	198.06050000000002	199.8879	2.0040500000000065	3.8314499999999896	0.2622916420768261	3.8125499999999874	46.5355130233921	seed3-gleak-05_damgo_to_low_gl_vars.pkl	DAMGO + $G_{Leak}$	3	-0.5
423	4046531	202.32655	1.8141326339404333	5.892141312093997	201.89195	203.70610000000002	1.9698499999999797	3.783999999999992	0.2637861222121098	3.790950000000009	46.87014764209111	seed3-gleak-05_damgo_to_low_gl_vars.pkl	DAMGO + $G_{Leak}$	3	-0.5
424	4122350	206.1175	1.884303436968918	5.8312570866202265	205.67600000000002	207.5603	1.821550000000002	3.705900000000014	0.2648270017610997	3.7760499999999984	46.845047286873466	seed3-gleak-05_damgo_to_low_gl_vars.pkl	DAMGO + $G_{Leak}$	3	-0.5
425	4197871	209.89355	1.855302403923124	5.896751025210264	209.38185000000001	211.23715	2.0240499999999884	3.879349999999988	0.2624189781404993	3.8106999999999975	45.38283792730626	seed3-gleak-05_damgo_to_low_gl_vars.pkl	DAMGO + $G_{Leak}$	3	-0.5
426	4274085	213.70425	1.8733885010594502	5.826142617491762	213.2612	215.1346	2.0233499999999935	3.89670000000001	0.254349374300539	3.9316000000000035	46.9524490487442	seed3-gleak-05_damgo_to_low_gl_vars.pkl	DAMGO + $G_{Leak}$	3	-0.5
427	4352717	217.63585	1.7881334505332636	5.760239949930607	217.1579	218.94605					46.6111654762946	seed3-gleak-05_damgo_to_low_gl_vars.pkl	DAMGO + $G_{Leak}$	3	-0.5
428	61814	3.0907	1.289626577225047	3.1968624190459174	2.6249000000000002	3.91455	1.1213499999999996	2.4109499999999997	0.4120822516174228	2.4267000000000003	20.544081919888605	seed3-gleak-01_damgo_to_low_gl_vars.pkl	Transient	3	-0.1
429	110348	5.5174	1.0321999154393322	3.4131331198836534	5.0359	6.0681	1.2984	2.3306000000000004	0.43864458822239283	2.27975	26.757535919947145	seed3-gleak-01_damgo_to_low_gl_vars.pkl	Transient	3	-0.1
430	155943	7.79715	1.0351346877347722	3.990734728992436	7.36645	8.4016	1.3316499999999998	2.3667999999999996	0.4092155338216639	2.4436999999999998	33.392842125843686	seed3-gleak-01_damgo_to_low_gl_vars.pkl	Transient	3	-0.1
431	204817	10.24085	1.1195252375860336	4.066829298088916	9.73325	10.8528	1.3308999999999997	2.4504	0.3825481532487901	2.6140500000000007	34.780938751878026	seed3-gleak-01_damgo_to_low_gl_vars.pkl	Transient	3	-0.1
432	257098	12.8549	1.2194658050302736	4.068493652268298	12.1837	13.40315	1.4567500000000013	2.6762500000000014	0.3967702898406966	2.5203500000000005	34.09612742661937	seed3-gleak-01_damgo_to_low_gl_vars.pkl	Transient	3	-0.1
433	307505	15.375250000000001	1.1175124299355668	3.702820272280306	14.859900000000001	15.977450000000001	1.3956999999999997	2.5131999999999994	0.3911903923639635	2.5563000000000002	37.0282027228031	seed3-gleak-01_damgo_to_low_gl_vars.pkl	Transient	3	-0.1
434	358631	17.93155	1.1268095085542387	4.160937809088267	17.3731	18.4999	1.3552999999999997	2.482099999999999	0.40245497534963304	2.4847499999999982	35.42963953689081	seed3-gleak-01_damgo_to_low_gl_vars.pkl	Transient	3	-0.1
435	408326	20.4163	1.1215638779464236	4.112392639118866	19.8552	20.9768	1.4161499999999982	2.537700000000001	0.39457849152642693	2.53435	34.30077501897905	seed3-gleak-01_damgo_to_low_gl_vars.pkl	Transient	3	-0.1
436	459013	22.95065	1.1407683442469077	4.1859000805027655	22.392950000000003	23.5337	1.4019000000000013	2.5427	0.39734573052012556	2.5167	35.746975141579185	seed3-gleak-01_damgo_to_low_gl_vars.pkl	Transient	3	-0.1
437	509347	25.46735	1.1049686276007211	4.218763006591711	24.9356	26.0406	1.4525000000000006	2.5574499999999993	0.3846597684348191	2.599700000000002	34.18229740646094	seed3-gleak-01_damgo_to_low_gl_vars.pkl	Transient	3	-0.1
438	561341	28.067050000000002	1.1438760866844504	4.168119769130872	27.49305	28.636950000000002	1.4334500000000006	2.577300000000001	0.39085401602501485	2.5584999999999987	35.38592359178076	seed3-gleak-01_damgo_to_low_gl_vars.pkl	Transient	3	-0.1
439	612511	30.62555	1.1099436398714548	4.276330813023883	30.070400000000003	31.18035	1.429000000000002	2.5389500000000034	0.4010748806802228	2.4933000000000014	35.35181350585146	seed3-gleak-01_damgo_to_low_gl_vars.pkl	Control	3	-0.1
440	662377	33.11885	1.0808839985439262	4.205768905454988	32.609300000000005	33.690200000000004	1.4251000000000005	2.5060000000000002	0.38935503338719374	2.5683500000000024	35.83579506945536	seed3-gleak-01_damgo_to_low_gl_vars.pkl	Control	3	-0.1
441	713744	35.687200000000004	1.1661932948337053	4.1927586302096564	35.11535	36.28155	1.4136999999999986	2.579899999999995	0.40243877900074543	2.4848499999999945	35.63092202538894	seed3-gleak-01_damgo_to_low_gl_vars.pkl	Control	3	-0.1
442	763441	38.17205	1.0808323116000336	4.250780947759381	37.69525	38.776050000000005	1.375549999999997	2.456400000000002	0.3994407829039341	2.5035000000000025	36.02671836198105	seed3-gleak-01_damgo_to_low_gl_vars.pkl	Control	3	-0.1
443	813511	40.67555	1.132688006976078	4.216020401647619	40.1516	41.2843	1.4000500000000002	2.5326999999999984	0.397535281256211	2.515500000000003	34.76919902372844	seed3-gleak-01_damgo_to_low_gl_vars.pkl	Control	3	-0.1
444	863821	43.191050000000004	1.0972093031281722	4.239645775335106	42.68435	43.78155	1.3997500000000045	2.4969500000000053	0.399544519248058	2.502849999999995	35.53447782743309	seed3-gleak-01_damgo_to_low_gl_vars.pkl	Control	3	-0.1
445	913878	45.6939	1.107881441320281	4.227431758621673	45.1813	46.28915	1.4874500000000026	2.5953499999999963	0.3843640696467693	2.601700000000001	35.15889526329634	seed3-gleak-01_damgo_to_low_gl_vars.pkl	Control	3	-0.1
446	965912	48.2956	1.0762364873055894	4.213775688425763	47.7766	48.852850000000004	1.4264500000000027	2.5026500000000027	0.39796243234638673	2.5127999999999986	36.036498820733044	seed3-gleak-01_damgo_to_low_gl_vars.pkl	Control	3	-0.1
447	1016168	50.8084	1.1012986276980314	4.1730232705321875	50.2793	51.3806	1.4283000000000001	2.529599999999995	0.3914507163548108	2.5546000000000006	35.296928976631456	seed3-gleak-01_damgo_to_low_gl_vars.pkl	Control	3	-0.1
448	1067260	53.363	1.143614076925558	4.230321999479198	52.8089	53.9525	1.3778999999999968	2.521500000000003	0.3893322951138797	2.5685000000000002	34.99721000921362	seed3-gleak-01_damgo_to_low_gl_vars.pkl	Control	3	-0.1
449	1118630	55.9315	1.1369458389263367	4.292490649149059	55.33035	56.4673	1.475749999999998	2.6126999999999967	0.39376279729091196	2.5396	34.63291233742909	seed3-gleak-01_damgo_to_low_gl_vars.pkl	Control	3	-0.1
450	1169422	58.4711	1.1216626138429624	4.222677433945293	57.94305	59.0647	6.172600000000003	7.294250000000005	0.13466109169747045	7.4260499999999965	35.007577527126465	seed3-gleak-01_damgo_to_low_gl_vars.pkl	Control	3	-0.1
451	1317943	65.89715	1.3006741585000767	3.4501881688144103	65.2373	66.538	3.5932999999999993	4.893950000000004	0.20633233949923108	4.846550000000008	33.78004443189179	seed3-gleak-01_damgo_to_low_gl_vars.pkl	Transient	3	-0.1
452	1414874	70.7437	1.2404258574478446	3.3852460395225634	70.13130000000001	71.3717	3.483549999999994	4.7239999999999895	0.20916563826894508	4.780900000000003	33.85246039522565	seed3-gleak-01_damgo_to_low_gl_vars.pkl	DAMGO	3	-0.1
453	1510492	75.5246	1.3075293332317495	3.291235035850395	74.8553	76.1628	3.4448000000000008	4.752350000000007	0.21293812018227545	4.69619999999999	32.1746687305741	seed3-gleak-01_damgo_to_low_gl_vars.pkl	DAMGO	3	-0.1
454	1604416	80.2208	1.232815365575836	3.2993423078772324	79.6076	80.84045	3.675849999999997	4.908649999999994	0.20363073602329493	4.910850000000011	32.993423078772345	seed3-gleak-01_damgo_to_low_gl_vars.pkl	DAMGO	3	-0.1
455	1702633	85.13165000000001	1.2605687685429119	3.4168363574247635	84.5163	85.77685000000001	3.426649999999995	4.687250000000006	0.21163797208495166	4.725049999999996	34.16836357424765	seed3-gleak-01_damgo_to_low_gl_vars.pkl	DAMGO	3	-0.1
456	1797134	89.8567	1.3010251510561213	3.253193186156846	89.2035	90.50455000000001	3.62084999999999	4.921849999999992	0.20430678707146663	4.894599999999997	31.73921235922964	seed3-gleak-01_damgo_to_low_gl_vars.pkl	DAMGO	3	-0.1
457	1895026	94.7513	1.2646546223741841	3.488347523511653	94.12535	95.39	3.7180000000000035	4.982650000000007	0.21163797208495103	4.72505000000001	34.20819654696639	seed3-gleak-01_damgo_to_low_gl_vars.pkl	DAMGO	3	-0.1
458	1989527	99.47635000000001	0.7757344477622188	12.197189528159637	99.10805	99.88375	-0.9380000000000024	-0.16225000000000023	1.373626373626384	0.7279999999999944	32.04492453920747	seed3-gleak-01_damgo_to_low_gl_vars.pkl	DAMGO	3	-0.1
459	2004087	100.20435	2.9823424448209583	5.964168972546361	98.9458	101.9281	3.6728000000000094	6.655150000000006	0.17287280019361762	5.7845999999999975	59.35332041970033	seed3-gleak-01_damgo_to_low_gl_vars.pkl	DAMGO	3	-0.1
460	2119779	105.98895	1.0314173568103462	4.599445511306541	105.60095000000001	106.63235	1.4755499999999984	2.506999999999991	0.3881686204487229	2.5762	38.22482629378629	seed3-gleak-01_damgo_to_low_gl_vars.pkl	Transient	3	-0.1
461	2171303	108.56515	1.0612623031626456	4.247838749391207	108.10795	109.1692	1.3373500000000007	2.398600000000002	0.3887495869535638	2.57235	36.704548054041794	seed3-gleak-01_damgo_to_low_gl_vars.pkl	Transient	3	-0.1
462	2222750	111.1375	1.1418383257219336	4.20281653432518	110.50655	111.64835000000001	1.396799999999999	2.538650000000004	0.4140872481831914	2.4149500000000046	34.031955902208416	seed3-gleak-01_damgo_to_low_gl_vars.pkl	Wash	3	-0.1
463	2271049	113.55245000000001	1.0992557910045377	4.236257939256273	113.04520000000001	114.14445	1.3390500000000003	2.438299999999998	0.397148473956989	2.517949999999999	35.59436151415461	seed3-gleak-01_damgo_to_low_gl_vars.pkl	Wash	3	-0.1
464	2321408	116.0704	1.176938865296403	3.9911893575208097	115.4835	116.66040000000001	1.4314999999999998	2.608450000000005	0.40766408479412913	2.453000000000003	33.55678670580076	seed3-gleak-01_damgo_to_low_gl_vars.pkl	Wash	3	-0.1
465	2370468	118.52340000000001	1.045519466325082	4.237415959616399	118.09190000000001	119.13745	1.4231500000000068	2.4686499999999967	0.3882515093277431	2.575649999999996	36.189189103647735	seed3-gleak-01_damgo_to_low_gl_vars.pkl	Wash	3	-0.1
466	2421981	121.09905	1.1640309876122046	4.254025860139784	120.56055	121.72460000000001	1.4174000000000007	2.581450000000004	0.3845710110371874	2.6003000000000043	35.80239914463883	seed3-gleak-01_damgo_to_low_gl_vars.pkl	Wash	3	-0.1
467	2473987	123.69935000000001	1.0886140365811066	4.258528942378579	123.14205000000001	124.23065000000001	1.38539999999999	2.474049999999991	0.41449059106358327	2.4125999999999976	34.58318144566367	seed3-gleak-01_damgo_to_low_gl_vars.pkl	Wash	3	-0.1
468	2522239	126.11195000000001	1.080037123578228	4.209200698135472	125.6161	126.69615	1.431100000000015	2.511150000000015	0.3926187671770715	2.546999999999997	35.989370106381266	seed3-gleak-01_damgo_to_low_gl_vars.pkl	Wash	3	-0.1
469	2573179	128.65895	1.0647124339618022	4.223843222926639	128.12725	129.19195000000002	1.4605499999999836	2.525299999999987	0.3983825667788762	2.51015000000001	34.8593079177838	seed3-gleak-01_damgo_to_low_gl_vars.pkl	Wash	3	-0.1
470	2623382	131.16910000000001	1.109798090809863	4.203611515317434	130.6525	131.7623	1.4771000000000072	2.586900000000014	0.3906707817322354	2.5596999999999923	34.665587561737844	seed3-gleak-01_damgo_to_low_gl_vars.pkl	Wash	3	-0.1
471	2674576	133.7288	1.0975711570219835	4.235237786718464	133.23940000000002	134.33700000000002	1.3268999999999949	2.424449999999979	0.3857057450870743	2.592649999999992	36.171226176713965	seed3-gleak-01_damgo_to_low_gl_vars.pkl	Wash	3	-0.1
472	2726429	136.32145	1.20210014280919	4.0443211069232845	135.6639	136.866	1.3917000000000144	2.593800000000016	0.401332423646505	2.4917000000000087	33.095108157707244	seed3-gleak-01_damgo_to_low_gl_vars.pkl	Wash	3	-0.1
473	2776263	138.81315	1.1260197040439583	4.154227629140074	138.25765	139.3837	0.788899999999984	1.9148999999999887	0.5515415586564474	1.8130999999999913	34.67533968966494	seed3-gleak-01_damgo_to_low_gl_vars.pkl	Wash	3	-0.1
474	2812525	140.62625	1.3167523736812174	4.924410253153162	140.17260000000002	141.48935	1.536450000000002	2.8532000000000153	0.35590988361746545	2.8097000000000207	43.707706688543446	seed3-gleak-01_damgo_to_low_gl_vars.pkl	Transient	3	-0.1
475	2868719	143.43595000000002	1.1247638786956902	5.136632227735717	143.02575000000002	144.1505	1.3459000000000003	2.470649999999978	0.39145071635481193	2.5545999999999935	39.27091395484696	seed3-gleak-01_damgo_to_low_gl_vars.pkl	Transient	3	-0.1
476	2919811	145.99055	1.2486201277507702	4.75240844945516	145.49645	146.74505000000002	1.372349999999983	2.6210000000000093	0.3885305773564371	2.5738000000000056	39.25256134628816	seed3-gleak-01_damgo_to_low_gl_vars.pkl	Transient	3	-0.1
477	2971287	148.56435000000002	1.1671395552146249	4.8571267552163135	148.1174	149.28455	1.3829000000000065	2.5500000000000114	0.3889385865971761	2.5711000000000013	39.2421808410524	seed3-gleak-01_damgo_to_low_gl_vars.pkl	Transient	3	-0.1
478	3022709	151.13545000000002	1.2374705885120667	4.743972991921396	150.66745	151.9049	1.3165500000000065	2.5540499999999895	0.3913741145160687	2.5550999999999817	38.96109878275336	seed3-gleak-01_damgo_to_low_gl_vars.pkl	$G_{Leak}$	3	-0.1
479	3073811	153.69055	1.2337447078584693	4.741134604829028	153.22150000000002	154.45525	1.3269499999999823	2.560699999999997	0.38569830678443207	2.5927000000000078	38.12200458041156	seed3-gleak-01_damgo_to_low_gl_vars.pkl	$G_{Leak}$	3	-0.1
480	3125665	156.28325	1.2271411469782239	4.8453630582786005	155.78220000000002	157.00935	1.3361500000000035	2.563299999999998	0.39315903282878006	2.5434999999999945	37.735307631349855	seed3-gleak-01_damgo_to_low_gl_vars.pkl	$G_{Leak}$	3	-0.1
481	3176535	158.82675	1.262479312622687	4.738163905643262	158.34550000000002	159.60795000000002	1.3725499999999897	2.6350500000000068	0.3674849331177408	2.7212000000000103	38.691655046089885	seed3-gleak-01_damgo_to_low_gl_vars.pkl	$G_{Leak}$	3	-0.1
482	3230959	161.54795000000001	1.324067424699641	4.871936112462919	160.98055	162.30460000000002	1.2832499999999811	2.6073499999999967	0.391427732654861	2.5547499999999843	38.608937552751364	seed3-gleak-01_damgo_to_low_gl_vars.pkl	$G_{Leak}$	3	-0.1
483	3282054	164.1027	1.2382756417542464	4.655436871425046	163.58785	164.82615	1.3435500000000218	2.5818000000000154	0.39243387489207937	2.5482000000000085	38.215181093029614	seed3-gleak-01_damgo_to_low_gl_vars.pkl	$G_{Leak}$	3	-0.1
484	3333018	166.6509	1.254040747556789	4.731935596661188	166.1697	167.42375	1.3674000000000035	2.6214499999999816	0.38267258533598564	2.613200000000006	39.028434164391854	seed3-gleak-01_damgo_to_low_gl_vars.pkl	$G_{Leak}$	3	-0.1
485	3385282	169.2641	1.2121177172761644	4.854533195537961	168.7911	170.00325	1.1911999999999807	2.4033000000000015	0.39582013932868976	2.5263999999999953	38.95768274183946	seed3-gleak-01_damgo_to_low_gl_vars.pkl	$G_{Leak}$	3	-0.1
486	3435810	171.7905	1.29181625343028	4.617653535324827	171.19445000000002	172.48625	1.368549999999999	2.66040000000001	0.3847485668115897	2.599099999999993	37.535422162673235	seed3-gleak-01_damgo_to_low_gl_vars.pkl	$G_{Leak}$	3	-0.1
487	3487792	174.3896	1.2858616161968326	4.724785763890665	173.85485	175.1407	1.3635500000000036	2.6494500000000016	0.3804957860091692	2.628150000000005	38.85792431353328	seed3-gleak-01_damgo_to_low_gl_vars.pkl	$G_{Leak}$	3	-0.1
488	3540355	177.01775	1.251096858914569	4.749341643601369	176.50425	177.75535000000002	1.316849999999988	2.567949999999996	0.39870023722664105	2.5081500000000005	37.862362891586756	seed3-gleak-01_damgo_to_low_gl_vars.pkl	$G_{Leak}$	3	-0.1
489	3590518	179.5259	0.9860940418306738	4.6920399026294675	179.07225	180.0583	4.181250000000006	5.167349999999999	0.1830646859067654	5.462549999999993	38.52626947025728	seed3-gleak-01_damgo_to_low_gl_vars.pkl	$G_{Leak}$	3	-0.1
490	3699769	184.98845	1.3995217518994352	3.511223929562405	184.23955	185.6391	3.129550000000023	4.529050000000012	0.22811519817507736	4.3837500000000205	34.09076133634893	seed3-gleak-01_damgo_to_low_gl_vars.pkl	Transient	3	-0.1
491	3787444	189.37220000000002	1.2671818326760549	3.7407647279997747	188.76865	190.03580000000002	3.1799999999999784	4.447199999999981	0.22614201718679347	4.421999999999997	36.28727333654429	seed3-gleak-01_damgo_to_low_gl_vars.pkl	Transient	3	-0.1
492	3875884	193.79420000000002	1.3046920988175552	3.804658114187937	193.2158	194.5205	3.1844499999999982	4.489149999999995	0.22177374642389885	4.5090999999999894	37.241949781133066	seed3-gleak-01_damgo_to_low_gl_vars.pkl	DAMGO + $G_{Leak}$	3	-0.1
493	3966066	198.3033	1.303268313154392	3.773390820148073	197.70495	199.00825	3.1557499999999834	4.459000000000003	0.22463580919434364	4.451650000000001	36.786152252145115	seed3-gleak-01_damgo_to_low_gl_vars.pkl	DAMGO + $G_{Leak}$	3	-0.1
494	4055099	202.75495	1.2791169774251292	3.7720774484579067	202.16400000000002	203.44310000000002	3.1680000000000064	4.447100000000006	0.2238989767816766	4.46629999999999	36.531109131684346	seed3-gleak-01_damgo_to_low_gl_vars.pkl	DAMGO + $G_{Leak}$	3	-0.1
495	4144425	207.22125	1.318528789483267	3.7723832740534817	206.61105	207.92960000000002	3.211599999999976	4.530149999999992	0.22113619778421417	4.522100000000023	36.88707694292829	seed3-gleak-01_damgo_to_low_gl_vars.pkl	DAMGO + $G_{Leak}$	3	-0.1
496	4234867	211.74335000000002	1.3242641810256988	3.7923389743576124	211.1412	212.46545	3.100999999999999	4.4252500000000055	0.22662119134760367	4.412649999999985	36.83054813335136	seed3-gleak-01_damgo_to_low_gl_vars.pkl	DAMGO + $G_{Leak}$	3	-0.1
497	4323120	216.156	1.2643648096313236	3.716700693707061	215.56650000000002	216.83085					36.29627066385434	seed3-gleak-01_damgo_to_low_gl_vars.pkl	DAMGO + $G_{Leak}$	3	-0.1
498	61814	3.0907	1.289626577225047	3.1968624190459174	2.6249000000000002	3.91455	1.1213499999999996	2.4109499999999997	0.4120822516174228	2.4267000000000003	20.544081919888605	seed3-gleak-03_damgo_to_low_gl_vars.pkl	Transient	3	-0.3
499	110348	5.5174	1.0321999154393322	3.4131331198836534	5.0359	6.0681	1.2984	2.3306000000000004	0.43864458822239283	2.27975	26.757535919947145	seed3-gleak-03_damgo_to_low_gl_vars.pkl	Transient	3	-0.3
500	155943	7.79715	1.0351346877347722	3.990734728992436	7.36645	8.4016	1.3316499999999998	2.3667999999999996	0.4092155338216639	2.4436999999999998	33.392842125843686	seed3-gleak-03_damgo_to_low_gl_vars.pkl	Transient	3	-0.3
501	204817	10.24085	1.1195252375860336	4.066829298088916	9.73325	10.8528	1.3308999999999997	2.4504	0.3825481532487901	2.6140500000000007	34.780938751878026	seed3-gleak-03_damgo_to_low_gl_vars.pkl	Transient	3	-0.3
502	257098	12.8549	1.2194658050302736	4.068493652268298	12.1837	13.40315	1.4567500000000013	2.6762500000000014	0.3967702898406966	2.5203500000000005	34.09612742661937	seed3-gleak-03_damgo_to_low_gl_vars.pkl	Transient	3	-0.3
503	307505	15.375250000000001	1.1175124299355668	3.702820272280306	14.859900000000001	15.977450000000001	1.3956999999999997	2.5131999999999994	0.3911903923639635	2.5563000000000002	37.0282027228031	seed3-gleak-03_damgo_to_low_gl_vars.pkl	Transient	3	-0.3
504	358631	17.93155	1.1268095085542387	4.160937809088267	17.3731	18.4999	1.3552999999999997	2.482099999999999	0.40245497534963304	2.4847499999999982	35.42963953689081	seed3-gleak-03_damgo_to_low_gl_vars.pkl	Transient	3	-0.3
505	408326	20.4163	1.1215638779464236	4.112392639118866	19.8552	20.9768	1.4161499999999982	2.537700000000001	0.39457849152642693	2.53435	34.30077501897905	seed3-gleak-03_damgo_to_low_gl_vars.pkl	Transient	3	-0.3
506	459013	22.95065	1.1407683442469077	4.1859000805027655	22.392950000000003	23.5337	1.4019000000000013	2.5427	0.39734573052012556	2.5167	35.746975141579185	seed3-gleak-03_damgo_to_low_gl_vars.pkl	Transient	3	-0.3
507	509347	25.46735	1.1049686276007211	4.218763006591711	24.9356	26.0406	1.4525000000000006	2.5574499999999993	0.3846597684348191	2.599700000000002	34.18229740646094	seed3-gleak-03_damgo_to_low_gl_vars.pkl	Transient	3	-0.3
508	561341	28.067050000000002	1.1438760866844504	4.168119769130872	27.49305	28.636950000000002	1.4334500000000006	2.577300000000001	0.39085401602501485	2.5584999999999987	35.38592359178076	seed3-gleak-03_damgo_to_low_gl_vars.pkl	Transient	3	-0.3
509	612511	30.62555	1.1099436398714548	4.276330813023883	30.070400000000003	31.18035	1.429000000000002	2.5389500000000034	0.4010748806802228	2.4933000000000014	35.35181350585146	seed3-gleak-03_damgo_to_low_gl_vars.pkl	Control	3	-0.3
510	662377	33.11885	1.0808839985439262	4.205768905454988	32.609300000000005	33.690200000000004	1.4251000000000005	2.5060000000000002	0.38935503338719374	2.5683500000000024	35.83579506945536	seed3-gleak-03_damgo_to_low_gl_vars.pkl	Control	3	-0.3
511	713744	35.687200000000004	1.1661932948337053	4.1927586302096564	35.11535	36.28155	1.4136999999999986	2.579899999999995	0.40243877900074543	2.4848499999999945	35.63092202538894	seed3-gleak-03_damgo_to_low_gl_vars.pkl	Control	3	-0.3
512	763441	38.17205	1.0808323116000336	4.250780947759381	37.69525	38.776050000000005	1.375549999999997	2.456400000000002	0.3994407829039341	2.5035000000000025	36.02671836198105	seed3-gleak-03_damgo_to_low_gl_vars.pkl	Control	3	-0.3
513	813511	40.67555	1.132688006976078	4.216020401647619	40.1516	41.2843	1.4000500000000002	2.5326999999999984	0.397535281256211	2.515500000000003	34.76919902372844	seed3-gleak-03_damgo_to_low_gl_vars.pkl	Control	3	-0.3
514	863821	43.191050000000004	1.0972093031281722	4.239645775335106	42.68435	43.78155	1.3997500000000045	2.4969500000000053	0.399544519248058	2.502849999999995	35.53447782743309	seed3-gleak-03_damgo_to_low_gl_vars.pkl	Control	3	-0.3
515	913878	45.6939	1.107881441320281	4.227431758621673	45.1813	46.28915	1.4874500000000026	2.5953499999999963	0.3843640696467693	2.601700000000001	35.15889526329634	seed3-gleak-03_damgo_to_low_gl_vars.pkl	Control	3	-0.3
516	965912	48.2956	1.0762364873055894	4.213775688425763	47.7766	48.852850000000004	1.4264500000000027	2.5026500000000027	0.39796243234638673	2.5127999999999986	36.036498820733044	seed3-gleak-03_damgo_to_low_gl_vars.pkl	Control	3	-0.3
517	1016168	50.8084	1.1012986276980314	4.1730232705321875	50.2793	51.3806	1.4283000000000001	2.529599999999995	0.3914507163548108	2.5546000000000006	35.296928976631456	seed3-gleak-03_damgo_to_low_gl_vars.pkl	Control	3	-0.3
518	1067260	53.363	1.143614076925558	4.230321999479198	52.8089	53.9525	1.3778999999999968	2.521500000000003	0.3893322951138797	2.5685000000000002	34.99721000921362	seed3-gleak-03_damgo_to_low_gl_vars.pkl	Control	3	-0.3
519	1118630	55.9315	1.1369458389263367	4.292490649149059	55.33035	56.4673	1.475749999999998	2.6126999999999967	0.39376279729091196	2.5396	34.63291233742909	seed3-gleak-03_damgo_to_low_gl_vars.pkl	Control	3	-0.3
520	1169422	58.4711	1.1216626138429624	4.222677433945293	57.94305	59.0647	6.172600000000003	7.294250000000005	0.13466109169747045	7.4260499999999965	35.007577527126465	seed3-gleak-03_damgo_to_low_gl_vars.pkl	Control	3	-0.3
521	1317943	65.89715	1.3006741585000767	3.4501881688144103	65.2373	66.538	3.5932999999999993	4.893950000000004	0.20633233949923108	4.846550000000008	33.78004443189179	seed3-gleak-03_damgo_to_low_gl_vars.pkl	Transient	3	-0.3
522	1414874	70.7437	1.2404258574478446	3.3852460395225634	70.13130000000001	71.3717	3.483549999999994	4.7239999999999895	0.20916563826894508	4.780900000000003	33.85246039522565	seed3-gleak-03_damgo_to_low_gl_vars.pkl	DAMGO	3	-0.3
523	1510492	75.5246	1.3075293332317495	3.291235035850395	74.8553	76.1628	3.4448000000000008	4.752350000000007	0.21293812018227545	4.69619999999999	32.1746687305741	seed3-gleak-03_damgo_to_low_gl_vars.pkl	DAMGO	3	-0.3
524	1604416	80.2208	1.232815365575836	3.2993423078772324	79.6076	80.84045	3.675849999999997	4.908649999999994	0.20363073602329493	4.910850000000011	32.993423078772345	seed3-gleak-03_damgo_to_low_gl_vars.pkl	DAMGO	3	-0.3
525	1702633	85.13165000000001	1.2605687685429119	3.4168363574247635	84.5163	85.77685000000001	3.426649999999995	4.687250000000006	0.21163797208495166	4.725049999999996	34.16836357424765	seed3-gleak-03_damgo_to_low_gl_vars.pkl	DAMGO	3	-0.3
526	1797134	89.8567	1.3010251510561213	3.253193186156846	89.2035	90.50455000000001	3.62084999999999	4.921849999999992	0.20430678707146663	4.894599999999997	31.73921235922964	seed3-gleak-03_damgo_to_low_gl_vars.pkl	DAMGO	3	-0.3
527	1895026	94.7513	1.2646546223741841	3.488347523511653	94.12535	95.39	3.7180000000000035	4.982650000000007	0.21163797208495103	4.72505000000001	34.20819654696639	seed3-gleak-03_damgo_to_low_gl_vars.pkl	DAMGO	3	-0.3
528	1989527	99.47635000000001	0.7757344477622188	12.197189528159637	99.10805	99.88375	-0.9174000000000007	-0.1416499999999985	1.373626373626384	0.7279999999999944	32.04492453920747	seed3-gleak-03_damgo_to_low_gl_vars.pkl	DAMGO	3	-0.3
529	2004087	100.20435	2.9286630426476945	6.4889716262688495	98.96640000000001	101.89505000000001	3.705849999999998	6.634550000000004	0.17287280019361762	5.7845999999999975	59.35332041970033	seed3-gleak-03_damgo_to_low_gl_vars.pkl	DAMGO	3	-0.3
530	2119779	105.98895	1.0314173568103462	4.599445511306541	105.60095000000001	106.63235	1.4755499999999984	2.506999999999991	0.3881686204487229	2.5762	38.22482629378629	seed3-gleak-03_damgo_to_low_gl_vars.pkl	Transient	3	-0.3
531	2171303	108.56515	1.0612623031626456	4.247838749391207	108.10795	109.1692	1.3373500000000007	2.398600000000002	0.3887495869535638	2.57235	36.704548054041794	seed3-gleak-03_damgo_to_low_gl_vars.pkl	Transient	3	-0.3
532	2222750	111.1375	1.1418383257219336	4.20281653432518	110.50655	111.64835000000001	1.396799999999999	2.538650000000004	0.4140872481831914	2.4149500000000046	34.031955902208416	seed3-gleak-03_damgo_to_low_gl_vars.pkl	Wash	3	-0.3
533	2271049	113.55245000000001	1.0992557910045377	4.236257939256273	113.04520000000001	114.14445	1.3390500000000003	2.438299999999998	0.397148473956989	2.517949999999999	35.59436151415461	seed3-gleak-03_damgo_to_low_gl_vars.pkl	Wash	3	-0.3
534	2321408	116.0704	1.176938865296403	3.9911893575208097	115.4835	116.66040000000001	1.4314999999999998	2.608450000000005	0.40766408479412913	2.453000000000003	33.55678670580076	seed3-gleak-03_damgo_to_low_gl_vars.pkl	Wash	3	-0.3
535	2370468	118.52340000000001	1.045519466325082	4.237415959616399	118.09190000000001	119.13745	1.4231500000000068	2.4686499999999967	0.3882515093277431	2.575649999999996	36.189189103647735	seed3-gleak-03_damgo_to_low_gl_vars.pkl	Wash	3	-0.3
536	2421981	121.09905	1.1640309876122046	4.254025860139784	120.56055	121.72460000000001	1.4174000000000007	2.581450000000004	0.3845710110371874	2.6003000000000043	35.80239914463883	seed3-gleak-03_damgo_to_low_gl_vars.pkl	Wash	3	-0.3
537	2473987	123.69935000000001	1.0886140365811066	4.258528942378579	123.14205000000001	124.23065000000001	1.38539999999999	2.474049999999991	0.41449059106358327	2.4125999999999976	34.58318144566367	seed3-gleak-03_damgo_to_low_gl_vars.pkl	Wash	3	-0.3
538	2522239	126.11195000000001	1.080037123578228	4.209200698135472	125.6161	126.69615	1.431100000000015	2.511150000000015	0.3926187671770715	2.546999999999997	35.989370106381266	seed3-gleak-03_damgo_to_low_gl_vars.pkl	Wash	3	-0.3
539	2573179	128.65895	1.0647124339618022	4.223843222926639	128.12725	129.19195000000002	1.4605499999999836	2.525299999999987	0.3983825667788762	2.51015000000001	34.8593079177838	seed3-gleak-03_damgo_to_low_gl_vars.pkl	Wash	3	-0.3
540	2623382	131.16910000000001	1.109798090809863	4.203611515317434	130.6525	131.7623	1.4771000000000072	2.586900000000014	0.3906707817322354	2.5596999999999923	34.665587561737844	seed3-gleak-03_damgo_to_low_gl_vars.pkl	Wash	3	-0.3
541	2674576	133.7288	1.0975711570219835	4.235237786718464	133.23940000000002	134.33700000000002	1.3268999999999949	2.424449999999979	0.3857057450870743	2.592649999999992	36.171226176713965	seed3-gleak-03_damgo_to_low_gl_vars.pkl	Wash	3	-0.3
542	2726429	136.32145	1.20210014280919	4.0443211069232845	135.6639	136.866	1.3917000000000144	2.593800000000016	0.401332423646505	2.4917000000000087	33.095108157707244	seed3-gleak-03_damgo_to_low_gl_vars.pkl	Wash	3	-0.3
543	2776263	138.81315	1.1260197040439583	4.154227629140074	138.25765	139.3837	0.6585999999999785	1.7845999999999833	0.6808278867102455	1.4687999999999872	34.67533968966494	seed3-gleak-03_damgo_to_low_gl_vars.pkl	Wash	3	-0.3
544	2805639	140.28195	2.781034401779948	6.098114561393103	140.0423	142.82330000000002	1.285899999999998	4.06695000000002	0.2366611840159023	4.2254500000000235	59.78321985118211	seed3-gleak-03_damgo_to_low_gl_vars.pkl	Transient	3	-0.3
545	2890148	144.50740000000002	1.6860627225767821	8.028305687939294	144.10925	145.7953	1.1155499999999847	2.801599999999979	0.34178686171303796	2.925799999999981	42.46164741680992	seed3-gleak-03_damgo_to_low_gl_vars.pkl	Transient	3	-0.3
546	2948664	147.4332	1.8559821328205524	6.61589440344806	146.9108	148.76680000000002	1.0207499999999925	2.8766999999999996	0.3435953820780637	2.91040000000001	42.11472746135992	seed3-gleak-03_damgo_to_low_gl_vars.pkl	Transient	3	-0.3
547	3006872	150.3436	1.9400467639375945	7.1482101386758	149.78755	151.7276	1.1599500000000091	3.1000000000000227	0.3263494549964102	3.0641999999999996	41.38474773164383	seed3-gleak-03_damgo_to_low_gl_vars.pkl	Transient	3	-0.3
548	3068156	153.4078	1.8497712640437531	6.60271755146443	152.88755	154.7373	1.0233499999999935	2.873149999999981	0.3431473474710048	2.914199999999994	42.03629976783058	seed3-gleak-03_damgo_to_low_gl_vars.pkl	$G_{Leak}$	3	-0.3
549	3126440	156.322	1.8862636087683495	6.748275553626854	155.7607	157.64695	1.0076999999999998	2.8940000000000055	0.3376154222724892	2.9619500000000016	41.345032482333856	seed3-gleak-03_damgo_to_low_gl_vars.pkl	$G_{Leak}$	3	-0.3
550	3185679	159.28395	1.8416397080048919	6.7681762991154315	158.65465	160.49630000000002	1.1661000000000001	3.0077500000000157	0.34743937182961665	2.8781999999999925	41.40536097273555	seed3-gleak-03_damgo_to_low_gl_vars.pkl	$G_{Leak}$	3	-0.3
551	3243243	162.16215	1.7990498014408165	6.270492337621526	161.66240000000002	163.46145	1.1260499999999922	2.9250999999999863	0.34284147010422106	2.9168000000000234	42.85160538959853	seed3-gleak-03_damgo_to_low_gl_vars.pkl	$G_{Leak}$	3	-0.3
552	3301579	165.07895000000002	1.6601884011397838	7.045124529733563	164.5875	166.2477	1.010499999999979	2.670649999999995	0.36550375555109177	2.735949999999974	42.15062950029066	seed3-gleak-03_damgo_to_low_gl_vars.pkl	$G_{Leak}$	3	-0.3
553	3356298	167.8149	1.9549306065421785	6.483172349615813	167.25820000000002	169.2131	0.9677000000000078	2.9226500000000044	0.3345432648077186	2.9891500000000235	41.46672632305712	seed3-gleak-03_damgo_to_low_gl_vars.pkl	$G_{Leak}$	3	-0.3
554	3416081	170.80405000000002	1.9462165860971903	6.4714869774339405	170.18085000000002	172.12705	0.9623500000000149	2.908600000000007	0.35405749893782784	2.824399999999997	41.588357438776384	seed3-gleak-03_damgo_to_low_gl_vars.pkl	$G_{Leak}$	3	-0.3
555	3472569	173.62845000000002	1.8621367355514318	6.451863819611582	173.08945	174.95155	1.0712500000000205	2.933400000000006	0.335880426568142	2.977249999999998	41.429227261148924	seed3-gleak-03_damgo_to_low_gl_vars.pkl	$G_{Leak}$	3	-0.3
556	3532114	176.6057	1.82515053447166	6.946314514297292	176.02280000000002	177.84795	1.0445500000000152	2.8696999999999946	0.35333192000565444	2.8301999999999907	41.421862808168775	seed3-gleak-03_damgo_to_low_gl_vars.pkl	$G_{Leak}$	3	-0.3
557	3588718	179.4359	1.166544566580793	6.361948011671174	178.8925	180.05905	3.2632499999999993	4.4298	0.22390900338102537	4.4661000000000115	41.95580678577907	seed3-gleak-03_damgo_to_low_gl_vars.pkl	$G_{Leak}$	3	-0.3
558	3678040	183.90200000000002	1.5068164438923821	4.456960533693049	183.3223	184.8291	2.497099999999989	4.003899999999987	0.2509158428263161	3.985399999999999	41.84907150492762	seed3-gleak-03_damgo_to_low_gl_vars.pkl	Transient	3	-0.3
559	3757748	187.8874	1.4953272222278873	4.490926478562393	187.3262	188.82155	2.570999999999998	4.0663000000000125	0.24768722057785406	4.0373500000000035	41.423883678612334	seed3-gleak-03_damgo_to_low_gl_vars.pkl	Transient	3	-0.3
560	3838495	191.92475000000002	1.4723975946240593	4.4776918666516465	191.39255	192.86495000000002	2.6000999999999976	4.072499999999991	0.24636003054864375	4.059100000000001	42.22315681775013	seed3-gleak-03_damgo_to_low_gl_vars.pkl	DAMGO + $G_{Leak}$	3	-0.3
561	3919677	195.98385000000002	1.4880452124666423	4.571334069323207	195.465	196.95305000000002	2.5999000000000194	4.087900000000019	0.2430340369168712	4.114649999999983	42.56519789958514	seed3-gleak-03_damgo_to_low_gl_vars.pkl	DAMGO + $G_{Leak}$	3	-0.3
562	4001970	200.0985	1.4686480981570205	4.589624764736406	199.55290000000002	201.02155000000002	2.6186500000000024	4.087299999999999	0.24531148425713414	4.0764500000000226	42.93113319888472	seed3-gleak-03_damgo_to_low_gl_vars.pkl	DAMGO + $G_{Leak}$	3	-0.3
563	4083499	204.17495000000002	1.4612685126392637	4.59802223758895	203.64025	205.10150000000002	2.623500000000007	4.084800000000001	0.24484299442982205	4.084249999999997	43.06611695790961	seed3-gleak-03_damgo_to_low_gl_vars.pkl	DAMGO + $G_{Leak}$	3	-0.3
564	4165184	208.25920000000002	1.480358021050808	4.585602692174511	207.72500000000002	209.20535	2.591700000000003	4.07204999999999	0.24587846227609725	4.067049999999995	43.06726594347815	seed3-gleak-03_damgo_to_low_gl_vars.pkl	DAMGO + $G_{Leak}$	3	-0.3
565	4246525	212.32625000000002	1.4623050392235164	4.556259982291685	211.79705	213.25935	2.614450000000005	4.076750000000004	0.2454288869799975	4.0745000000000005	42.76130667742201	seed3-gleak-03_damgo_to_low_gl_vars.pkl	DAMGO + $G_{Leak}$	3	-0.3
566	4328015	216.40075000000002	1.4878900434565265	4.583772848239612	215.87380000000002	217.3617					42.90900559462624	seed3-gleak-03_damgo_to_low_gl_vars.pkl	DAMGO + $G_{Leak}$	3	-0.3
567	63979	3.19895	1.8968469576732776	2.720656333654601	2.65625	4.553100000000001	0.42345000000000077	2.3203000000000005	0.3914890285199757	2.5543500000000003	15.712332109778862	seed4-gleak-05_damgo_to_low_gl_vars.pkl	Transient	4	-0.5
568	115066	5.7533	1.2350517845219104	3.486177306968484	4.9765500000000005	6.211600000000001	1.2871000000000006	2.52215	0.4475674707962225	2.2343	13.071918083379655	seed4-gleak-05_damgo_to_low_gl_vars.pkl	Transient	4	-0.5
569	159752	7.9876000000000005	1.090285994185829	4.079188772902313	7.4986500000000005	8.58895	1.494299999999999	2.5845499999999992	0.3893019815470861	2.5686999999999998	31.441712949653265	seed4-gleak-05_damgo_to_low_gl_vars.pkl	Transient	4	-0.5
570	211126	10.5563	1.052754720900285	3.8759431944800795	10.0832	11.135950000000001	1.3989499999999992	2.4517000000000007	0.3963771131854847	2.52285	32.42701698627639	seed4-gleak-05_damgo_to_low_gl_vars.pkl	Transient	4	-0.5
571	261583	13.07915	1.1420248836988773	3.3525729927050207	12.5349	13.676950000000001	1.3772000000000002	2.5191999999999997	0.39968824317032703	2.501950000000001	33.47111842667886	seed4-gleak-05_damgo_to_low_gl_vars.pkl	Transient	4	-0.5
572	311622	15.581100000000001	1.0723165380794992	3.745013248766341	15.0541	16.126450000000002	1.4316999999999993	2.5039999999999996	0.4050468841768432	2.4688500000000015	32.03407844496857	seed4-gleak-05_damgo_to_low_gl_vars.pkl	Transient	4	-0.5
573	360999	18.049950000000003	1.068973834294133	3.8835341096191023	17.5581	18.627100000000002	1.4471500000000006	2.5161000000000016	0.3953819389530287	2.5291999999999994	32.898182939742455	seed4-gleak-05_damgo_to_low_gl_vars.pkl	Transient	4	-0.5
574	411583	20.579150000000002	1.067987255415105	3.783415478681526	20.07425	21.142200000000003	1.4253	2.4933000000000014	0.39204155640497884	2.5507500000000007	33.09157792503745	seed4-gleak-05_damgo_to_low_gl_vars.pkl	Transient	4	-0.5
575	462598	23.129900000000003	1.1073855598193536	3.961898377885209	22.567500000000003	23.6749	1.5117999999999974	2.6191499999999976	0.38953703523362515	2.567149999999998	32.27431760569386	seed4-gleak-05_damgo_to_low_gl_vars.pkl	Transient	4	-0.5
576	513941	25.69705	1.1100032461275755	3.9798155416053973	25.18665	26.29665	1.4512500000000017	2.561250000000001	0.3892565200467109	2.568999999999999	32.75720126758654	seed4-gleak-05_damgo_to_low_gl_vars.pkl	Transient	4	-0.5
577	565321	28.26605	1.0818300858208678	3.883136833004869	27.747950000000003	28.829800000000002	1.4039000000000001	2.4857499999999995	0.40119556277707547	2.4925500000000014	32.78122834486953	seed4-gleak-05_damgo_to_low_gl_vars.pkl	Transient	4	-0.5
578	615172	30.7586	1.0974880924359953	3.8728353265222246	30.23365	31.33115	1.4381999999999984	2.5356500000000004	0.39250318908841125	2.5477500000000006	32.54521065493036	seed4-gleak-05_damgo_to_low_gl_vars.pkl	Control	4	-0.5
579	666127	33.30635	1.1043466480125674	3.7844905495623387	32.76935	33.8737	1.4809999999999945	2.5853499999999983	0.393576826196474	2.5407999999999973	32.921837982327716	seed4-gleak-05_damgo_to_low_gl_vars.pkl	Control	4	-0.5
580	716943	35.84715	1.0287937533092277	3.997160881583259	35.3547	36.383500000000005	1.5125499999999974	2.5413500000000013	0.3918955990124225	2.551700000000004	32.843389922912024	seed4-gleak-05_damgo_to_low_gl_vars.pkl	Control	4	-0.5
581	767977	38.39885	1.0888416996138695	4.072834107670364	37.89605	38.9849	1.4485499999999973	2.537399999999998	0.39529597786342524	2.52975	32.275893214148475	seed4-gleak-05_damgo_to_low_gl_vars.pkl	Control	4	-0.5
582	818572	40.9286	1.0658761865131559	3.7305537594957485	40.43345	41.499300000000005	1.423099999999998	2.4890000000000043	0.4034535624949568	2.4786	32.52540423152708	seed4-gleak-05_damgo_to_low_gl_vars.pkl	Control	4	-0.5
583	868144	43.4072	1.050000073978404	3.813938645026191	42.922450000000005	43.97245	1.467649999999999	2.517649999999996	0.3939644644053107	2.5382999999999996	31.52634031346392	seed4-gleak-05_damgo_to_low_gl_vars.pkl	Control	4	-0.5
584	918910	45.9455	1.0731529311921564	3.7735012102002514	45.4401	46.51325	1.4839999999999947	2.55715	0.3949525069610376	2.531950000000002	33.165895620101814	seed4-gleak-05_damgo_to_low_gl_vars.pkl	Control	4	-0.5
585	969549	48.477450000000005	1.0376905181609501	3.8696124045819147	47.99725	49.03495	1.4125000000000014	2.4502000000000024	0.4017516371379212	2.4891000000000005	32.53017722465451	seed4-gleak-05_damgo_to_low_gl_vars.pkl	Control	4	-0.5
586	1019331	50.966550000000005	1.0699700874779374	3.845562299421534	50.44745	51.5174	1.4376000000000033	2.5076000000000036	0.40044048453298725	2.497249999999994	32.63883892993536	seed4-gleak-05_damgo_to_low_gl_vars.pkl	Control	4	-0.5
587	1069276	53.4638	1.0789192132777534	4.002147778422277	52.955000000000005	54.033950000000004	1.4617999999999967	2.540699999999994	0.39339103068450015	2.5420000000000016	32.592022078799964	seed4-gleak-05_damgo_to_low_gl_vars.pkl	Control	4	-0.5
588	1120116	56.0058	1.0738832076307154	3.9845166313519407	55.4957	56.5696	1.4751500000000064	2.5490000000000066	0.3908540160250143	2.558500000000002	32.21097287521266	seed4-gleak-05_damgo_to_low_gl_vars.pkl	Control	4	-0.5
589	1171286	58.5643	1.0906140865090304	3.738117241437191	58.044700000000006	59.13535	7.001850000000005	8.09245	0.12527168296242466	7.982650000000006	32.39692787605673	seed4-gleak-05_damgo_to_low_gl_vars.pkl	Control	4	-0.5
590	1330939	66.54695000000001	1.2408250295991312	3.430032905759589	66.13715	67.378	4.220550000000003	5.461349999999996	0.17819753196418228	5.611750000000001	34.30032905759589	seed4-gleak-05_damgo_to_low_gl_vars.pkl	Transient	4	-0.5
591	1443174	72.15870000000001	1.2728199150296162	3.294298563592857	71.59855	72.87135	4.537599999999998	5.810450000000003	0.17477170446104776	5.72175	32.89477524920248	seed4-gleak-05_damgo_to_low_gl_vars.pkl	DAMGO	4	-0.5
592	1557609	77.88045000000001	1.1597391149617733	3.442848551641628	77.409	78.5687	4.5271999999999935	5.686949999999996	0.17283246485019746	5.78595	34.42848551641629	seed4-gleak-05_damgo_to_low_gl_vars.pkl	DAMGO	4	-0.5
593	1673328	83.66640000000001	1.2844227393959418	3.343977840812304	83.0959	84.38035	4.424599999999998	5.709000000000003	0.17876455813870365	5.593949999999992	33.43977840812303	seed4-gleak-05_damgo_to_low_gl_vars.pkl	DAMGO	4	-0.5
594	1785207	89.26035	1.183308932327677	3.367714861274969	88.80495	89.98825000000001	4.584400000000002	5.767750000000007	0.1725685096983504	5.794799999999995	33.67714861274971	seed4-gleak-05_damgo_to_low_gl_vars.pkl	DAMGO	4	-0.5
595	1901103	95.05515	1.1788726337839501	3.44046986338644	94.57265000000001	95.75155000000001	4.27225	5.451099999999997	0.19371773388994853	5.162150000000011	34.40469863386441	seed4-gleak-05_damgo_to_low_gl_vars.pkl	DAMGO	4	-0.5
596	2004346	100.21730000000001	2.2676902210208474	7.218226333142269	100.02375	102.29145000000001	4.891449999999992	7.159099999999995	0.13608867538087838	7.34814999999999	68.12081757376777	seed4-gleak-05_damgo_to_low_gl_vars.pkl	Transient	4	-0.5
597	2151309	107.56545	1.0239847191943554	4.9122379667344305	107.18285	108.20685	1.6402000000000072	2.664200000000008	0.3648103897999009	2.7411500000000046	36.77619417902089	seed4-gleak-05_damgo_to_low_gl_vars.pkl	Transient	4	-0.5
598	2206132	110.3066	1.0667435675812653	4.333211013475665	109.84710000000001	110.91385000000001	1.5034500000000008	2.5702	0.3849559225468679	2.5977000000000032	33.81567727817857	seed4-gleak-05_damgo_to_low_gl_vars.pkl	Transient	4	-0.5
599	2258086	112.9043	1.0346326640676242	4.012186943159129	112.41730000000001	113.45190000000001	1.397350000000003	2.432000000000002	0.4112433944029766	2.4316500000000048	33.136238545282524	seed4-gleak-05_damgo_to_low_gl_vars.pkl	Wash	4	-0.5
600	2306719	115.33595000000001	1.0530614017034183	3.944135611400693	114.8493	115.90235000000001	1.5027999999999935	2.5558499999999924	0.3897343960091202	2.5658499999999975	32.069808102620414	seed4-gleak-05_damgo_to_low_gl_vars.pkl	Wash	4	-0.5
601	2358036	117.90180000000001	1.0829200180490268	3.7944511213334486	117.40515	118.48805	1.4519500000000107	2.5349000000000075	0.3939101490949908	2.538650000000004	32.34127941495119	seed4-gleak-05_damgo_to_low_gl_vars.pkl	Wash	4	-0.5
602	2408809	120.44045000000001	1.069676940876781	3.9070087528696185	119.94005	121.00970000000001	1.4267499999999984	2.496449999999996	0.38921864357302766	2.5692499999999967	31.832009021604065	seed4-gleak-05_damgo_to_low_gl_vars.pkl	Wash	4	-0.5
603	2460194	123.00970000000001	1.1133723077240167	3.702365151689893	122.43650000000001	123.54985	1.4202499999999958	2.5336499999999944	0.39580447259054047	2.5264999999999986	32.56432559023613	seed4-gleak-05_damgo_to_low_gl_vars.pkl	Wash	4	-0.5
604	2510724	125.53620000000001	1.0903939299058636	3.7722401905510097	124.97015	126.06055	1.4162000000000035	2.506600000000006	0.409886461450178	2.439700000000002	32.28769325060729	seed4-gleak-05_damgo_to_low_gl_vars.pkl	Wash	4	-0.5
605	2559518	127.97590000000001	1.0693429979696172	3.930879564945357	127.47675000000001	128.54605	1.4338999999999942	2.503249999999994	0.39396446440530963	2.5383000000000067	33.8456832493596	seed4-gleak-05_damgo_to_low_gl_vars.pkl	Wash	4	-0.5
606	2610284	130.51420000000002	1.1020704753147206	4.021280697119796	129.98000000000002	131.08205	1.4807500000000005	2.5828500000000076	0.39272670148843386	2.5463000000000022	32.977605301340404	seed4-gleak-05_damgo_to_low_gl_vars.pkl	Wash	4	-0.5
607	2661210	133.06050000000002	1.0569624740709085	3.9226674906272976	132.56285	133.6198	1.4587999999999965	2.515749999999997	0.39233379759499576	2.5488499999999874	32.77279552818821	seed4-gleak-05_damgo_to_low_gl_vars.pkl	Wash	4	-0.5
608	2712187	135.60935	1.095421445400617	3.936599473514679	135.07855	136.174	1.5070499999999925	2.6024500000000046	0.3845710110371874	2.6003000000000043	33.20078033629693	seed4-gleak-05_damgo_to_low_gl_vars.pkl	Wash	4	-0.5
609	2764193	138.20965	1.072067088425532	3.946276326243016	137.68105	138.75310000000002	1.2310999999999979	2.303200000000004	0.5061112938735206	1.9758500000000085	32.460796615764224	seed4-gleak-05_damgo_to_low_gl_vars.pkl	Wash	4	-0.5
610	2803710	140.18550000000002	40.066932306683576	7.459903108089016	139.98420000000002	180.05115	2.691549999999978	42.75844999999998	0.023241139606039456	43.02714999999998	69.28186612894329	seed4-gleak-05_damgo_to_low_gl_vars.pkl	Wash	4	-0.5
611	3664253	183.21265	1.866702687777905	5.288053727345691	182.74265	184.60935	1.9368499999999926	3.8035500000000013	0.2612091370956156	3.82835	44.06369106001476	seed4-gleak-05_damgo_to_low_gl_vars.pkl	Transient	4	-0.5
612	3740820	187.041	1.7376766118451255	6.161846840108872	186.54625000000001	188.28395	1.8974999999999795	3.6351999999999975	0.2773694283416082	3.6052999999999997	40.87374093223754	seed4-gleak-05_damgo_to_low_gl_vars.pkl	Transient	4	-0.5
613	3812926	190.6463	1.9059658830396367	5.157994819765953	190.18145	192.0874	1.7590000000000146	3.6650000000000205	0.2707825616030319	3.693000000000012	44.714811533155526	seed4-gleak-05_damgo_to_low_gl_vars.pkl	DAMGO + $G_{Leak}$	4	-0.5
614	3886786	194.3393	1.8435288158592071	5.494990869978146	193.84645	195.68995	1.9020999999999901	3.7456499999999835	0.2694001804981208	3.7119500000000016	41.938468431006136	seed4-gleak-05_damgo_to_low_gl_vars.pkl	DAMGO + $G_{Leak}$	4	-0.5
615	3961025	198.05125	1.8620356096772943	5.264149755811815	197.59210000000002	199.4541	1.8555499999999938	3.7176000000000045	0.26390794890742153	3.789199999999994	44.29246293390771	seed4-gleak-05_damgo_to_low_gl_vars.pkl	DAMGO + $G_{Leak}$	4	-0.5
616	4036809	201.84045	1.8708057213270572	5.617536511943371	201.30965	203.18045	1.8937500000000114	3.764550000000014	0.26836632002683714	3.726249999999993	42.49541033982676	seed4-gleak-05_damgo_to_low_gl_vars.pkl	DAMGO + $G_{Leak}$	4	-0.5
617	4111334	205.5667	1.8758317325487734	5.316250799193227	205.07425	206.95005	1.4118500000000154	3.287700000000001	0.2945725016569689	3.394750000000016	43.959647052435976	seed4-gleak-05_damgo_to_low_gl_vars.pkl	DAMGO + $G_{Leak}$	4	-0.5
618	4179229	208.96145	1.935018268657988	5.117714959414059	208.36190000000002	210.29690000000002	1.7871999999999844	3.7221999999999866	0.27387130787243014	3.6513500000000083	40.716271675086276	seed4-gleak-05_damgo_to_low_gl_vars.pkl	DAMGO + $G_{Leak}$	4	-0.5
619	4252256	212.61280000000002	1.8376435189130718	5.143108425156655	212.0841	213.92175	1.8444000000000074	3.6820000000000164	0.2740852405097997	3.6484999999999843	42.090817751438486	seed4-gleak-05_damgo_to_low_gl_vars.pkl	DAMGO + $G_{Leak}$	4	-0.5
620	4325226	216.2613	1.9005096909780521	5.178793020136027	215.76615	217.66665	1.8201999999999998	3.7206999999999937	0.2743220815559543	3.6453500000000076	43.425350284180865	seed4-gleak-05_damgo_to_low_gl_vars.pkl	DAMGO + $G_{Leak}$	4	-0.5
621	4398133	219.90665	1.6517527605203446	5.353727316845109	219.48680000000002	221.13855					41.40669384292523	seed4-gleak-05_damgo_to_low_gl_vars.pkl	DAMGO + $G_{Leak}$	4	-0.5
622	63979	3.19895	1.8968469576732776	2.720656333654601	2.65625	4.553100000000001	0.42345000000000077	2.3203000000000005	0.3914890285199757	2.5543500000000003	15.712332109778862	seed4-gleak-03_damgo_to_low_gl_vars.pkl	Transient	4	-0.3
623	115066	5.7533	1.2350517845219104	3.486177306968484	4.9765500000000005	6.211600000000001	1.2871000000000006	2.52215	0.4475674707962225	2.2343	13.071918083379655	seed4-gleak-03_damgo_to_low_gl_vars.pkl	Transient	4	-0.3
624	159752	7.9876000000000005	1.090285994185829	4.079188772902313	7.4986500000000005	8.58895	1.494299999999999	2.5845499999999992	0.3893019815470861	2.5686999999999998	31.441712949653265	seed4-gleak-03_damgo_to_low_gl_vars.pkl	Transient	4	-0.3
625	211126	10.5563	1.052754720900285	3.8759431944800795	10.0832	11.135950000000001	1.3989499999999992	2.4517000000000007	0.3963771131854847	2.52285	32.42701698627639	seed4-gleak-03_damgo_to_low_gl_vars.pkl	Transient	4	-0.3
626	261583	13.07915	1.1420248836988773	3.3525729927050207	12.5349	13.676950000000001	1.3772000000000002	2.5191999999999997	0.39968824317032703	2.501950000000001	33.47111842667886	seed4-gleak-03_damgo_to_low_gl_vars.pkl	Transient	4	-0.3
627	311622	15.581100000000001	1.0723165380794992	3.745013248766341	15.0541	16.126450000000002	1.4316999999999993	2.5039999999999996	0.4050468841768432	2.4688500000000015	32.03407844496857	seed4-gleak-03_damgo_to_low_gl_vars.pkl	Transient	4	-0.3
628	360999	18.049950000000003	1.068973834294133	3.8835341096191023	17.5581	18.627100000000002	1.4471500000000006	2.5161000000000016	0.3953819389530287	2.5291999999999994	32.898182939742455	seed4-gleak-03_damgo_to_low_gl_vars.pkl	Transient	4	-0.3
629	411583	20.579150000000002	1.067987255415105	3.783415478681526	20.07425	21.142200000000003	1.4253	2.4933000000000014	0.39204155640497884	2.5507500000000007	33.09157792503745	seed4-gleak-03_damgo_to_low_gl_vars.pkl	Transient	4	-0.3
630	462598	23.129900000000003	1.1073855598193536	3.961898377885209	22.567500000000003	23.6749	1.5117999999999974	2.6191499999999976	0.38953703523362515	2.567149999999998	32.27431760569386	seed4-gleak-03_damgo_to_low_gl_vars.pkl	Transient	4	-0.3
631	513941	25.69705	1.1100032461275755	3.9798155416053973	25.18665	26.29665	1.4512500000000017	2.561250000000001	0.3892565200467109	2.568999999999999	32.75720126758654	seed4-gleak-03_damgo_to_low_gl_vars.pkl	Transient	4	-0.3
632	565321	28.26605	1.0818300858208678	3.883136833004869	27.747950000000003	28.829800000000002	1.4039000000000001	2.4857499999999995	0.40119556277707547	2.4925500000000014	32.78122834486953	seed4-gleak-03_damgo_to_low_gl_vars.pkl	Transient	4	-0.3
633	615172	30.7586	1.0974880924359953	3.8728353265222246	30.23365	31.33115	1.4381999999999984	2.5356500000000004	0.39250318908841125	2.5477500000000006	32.54521065493036	seed4-gleak-03_damgo_to_low_gl_vars.pkl	Control	4	-0.3
634	666127	33.30635	1.1043466480125674	3.7844905495623387	32.76935	33.8737	1.4809999999999945	2.5853499999999983	0.393576826196474	2.5407999999999973	32.921837982327716	seed4-gleak-03_damgo_to_low_gl_vars.pkl	Control	4	-0.3
635	716943	35.84715	1.0287937533092277	3.997160881583259	35.3547	36.383500000000005	1.5125499999999974	2.5413500000000013	0.3918955990124225	2.551700000000004	32.843389922912024	seed4-gleak-03_damgo_to_low_gl_vars.pkl	Control	4	-0.3
636	767977	38.39885	1.0888416996138695	4.072834107670364	37.89605	38.9849	1.4485499999999973	2.537399999999998	0.39529597786342524	2.52975	32.275893214148475	seed4-gleak-03_damgo_to_low_gl_vars.pkl	Control	4	-0.3
637	818572	40.9286	1.0658761865131559	3.7305537594957485	40.43345	41.499300000000005	1.423099999999998	2.4890000000000043	0.4034535624949568	2.4786	32.52540423152708	seed4-gleak-03_damgo_to_low_gl_vars.pkl	Control	4	-0.3
638	868144	43.4072	1.050000073978404	3.813938645026191	42.922450000000005	43.97245	1.467649999999999	2.517649999999996	0.3939644644053107	2.5382999999999996	31.52634031346392	seed4-gleak-03_damgo_to_low_gl_vars.pkl	Control	4	-0.3
639	918910	45.9455	1.0731529311921564	3.7735012102002514	45.4401	46.51325	1.4839999999999947	2.55715	0.3949525069610376	2.531950000000002	33.165895620101814	seed4-gleak-03_damgo_to_low_gl_vars.pkl	Control	4	-0.3
640	969549	48.477450000000005	1.0376905181609501	3.8696124045819147	47.99725	49.03495	1.4125000000000014	2.4502000000000024	0.4017516371379212	2.4891000000000005	32.53017722465451	seed4-gleak-03_damgo_to_low_gl_vars.pkl	Control	4	-0.3
641	1019331	50.966550000000005	1.0699700874779374	3.845562299421534	50.44745	51.5174	1.4376000000000033	2.5076000000000036	0.40044048453298725	2.497249999999994	32.63883892993536	seed4-gleak-03_damgo_to_low_gl_vars.pkl	Control	4	-0.3
642	1069276	53.4638	1.0789192132777534	4.002147778422277	52.955000000000005	54.033950000000004	1.4617999999999967	2.540699999999994	0.39339103068450015	2.5420000000000016	32.592022078799964	seed4-gleak-03_damgo_to_low_gl_vars.pkl	Control	4	-0.3
643	1120116	56.0058	1.0738832076307154	3.9845166313519407	55.4957	56.5696	1.4751500000000064	2.5490000000000066	0.3908540160250143	2.558500000000002	32.21097287521266	seed4-gleak-03_damgo_to_low_gl_vars.pkl	Control	4	-0.3
644	1171286	58.5643	1.0906140865090304	3.738117241437191	58.044700000000006	59.13535	7.001850000000005	8.09245	0.12527168296242466	7.982650000000006	32.39692787605673	seed4-gleak-03_damgo_to_low_gl_vars.pkl	Control	4	-0.3
645	1330939	66.54695000000001	1.2408250295991312	3.430032905759589	66.13715	67.378	4.220550000000003	5.461349999999996	0.17819753196418228	5.611750000000001	34.30032905759589	seed4-gleak-03_damgo_to_low_gl_vars.pkl	Transient	4	-0.3
646	1443174	72.15870000000001	1.2728199150296162	3.294298563592857	71.59855	72.87135	4.537599999999998	5.810450000000003	0.17477170446104776	5.72175	32.89477524920248	seed4-gleak-03_damgo_to_low_gl_vars.pkl	DAMGO	4	-0.3
647	1557609	77.88045000000001	1.1597391149617733	3.442848551641628	77.409	78.5687	4.5271999999999935	5.686949999999996	0.17283246485019746	5.78595	34.42848551641629	seed4-gleak-03_damgo_to_low_gl_vars.pkl	DAMGO	4	-0.3
648	1673328	83.66640000000001	1.2844227393959418	3.343977840812304	83.0959	84.38035	4.424599999999998	5.709000000000003	0.17876455813870365	5.593949999999992	33.43977840812303	seed4-gleak-03_damgo_to_low_gl_vars.pkl	DAMGO	4	-0.3
649	1785207	89.26035	1.183308932327677	3.367714861274969	88.80495	89.98825000000001	4.584400000000002	5.767750000000007	0.1725685096983504	5.794799999999995	33.67714861274971	seed4-gleak-03_damgo_to_low_gl_vars.pkl	DAMGO	4	-0.3
650	1901103	95.05515	1.1788726337839501	3.44046986338644	94.57265000000001	95.75155000000001	4.270949999999999	5.449799999999996	0.19371773388994853	5.162150000000011	34.40469863386441	seed4-gleak-03_damgo_to_low_gl_vars.pkl	DAMGO	4	-0.3
651	2004346	100.21730000000001	2.3150284976323254	6.921438476618192	100.02245	102.3375	4.845399999999998	7.160399999999996	0.13608867538087838	7.34814999999999	68.12081757376777	seed4-gleak-03_damgo_to_low_gl_vars.pkl	Transient	4	-0.3
652	2151309	107.56545	1.0239847191943554	4.9122379667344305	107.18285	108.20685	1.6402000000000072	2.664200000000008	0.3648103897999009	2.7411500000000046	36.77619417902089	seed4-gleak-03_damgo_to_low_gl_vars.pkl	Transient	4	-0.3
653	2206132	110.3066	1.0667435675812653	4.333211013475665	109.84710000000001	110.91385000000001	1.5034500000000008	2.5702	0.3849559225468679	2.5977000000000032	33.81567727817857	seed4-gleak-03_damgo_to_low_gl_vars.pkl	Transient	4	-0.3
654	2258086	112.9043	1.0346326640676242	4.012186943159129	112.41730000000001	113.45190000000001	1.397350000000003	2.432000000000002	0.4112433944029766	2.4316500000000048	33.136238545282524	seed4-gleak-03_damgo_to_low_gl_vars.pkl	Wash	4	-0.3
655	2306719	115.33595000000001	1.0530614017034183	3.944135611400693	114.8493	115.90235000000001	1.5027999999999935	2.5558499999999924	0.3897343960091202	2.5658499999999975	32.069808102620414	seed4-gleak-03_damgo_to_low_gl_vars.pkl	Wash	4	-0.3
656	2358036	117.90180000000001	1.0829200180490268	3.7944511213334486	117.40515	118.48805	1.4519500000000107	2.5349000000000075	0.3939101490949908	2.538650000000004	32.34127941495119	seed4-gleak-03_damgo_to_low_gl_vars.pkl	Wash	4	-0.3
657	2408809	120.44045000000001	1.069676940876781	3.9070087528696185	119.94005	121.00970000000001	1.4267499999999984	2.496449999999996	0.38921864357302766	2.5692499999999967	31.832009021604065	seed4-gleak-03_damgo_to_low_gl_vars.pkl	Wash	4	-0.3
658	2460194	123.00970000000001	1.1133723077240167	3.702365151689893	122.43650000000001	123.54985	1.4202499999999958	2.5336499999999944	0.39580447259054047	2.5264999999999986	32.56432559023613	seed4-gleak-03_damgo_to_low_gl_vars.pkl	Wash	4	-0.3
659	2510724	125.53620000000001	1.0903939299058636	3.7722401905510097	124.97015	126.06055	1.4162000000000035	2.506600000000006	0.409886461450178	2.439700000000002	32.28769325060729	seed4-gleak-03_damgo_to_low_gl_vars.pkl	Wash	4	-0.3
660	2559518	127.97590000000001	1.0693429979696172	3.930879564945357	127.47675000000001	128.54605	1.4338999999999942	2.503249999999994	0.39396446440530963	2.5383000000000067	33.8456832493596	seed4-gleak-03_damgo_to_low_gl_vars.pkl	Wash	4	-0.3
661	2610284	130.51420000000002	1.1020704753147206	4.021280697119796	129.98000000000002	131.08205	1.4807500000000005	2.5828500000000076	0.39272670148843386	2.5463000000000022	32.977605301340404	seed4-gleak-03_damgo_to_low_gl_vars.pkl	Wash	4	-0.3
662	2661210	133.06050000000002	1.0569624740709085	3.9226674906272976	132.56285	133.6198	1.4587999999999965	2.515749999999997	0.39233379759499576	2.5488499999999874	32.77279552818821	seed4-gleak-03_damgo_to_low_gl_vars.pkl	Wash	4	-0.3
663	2712187	135.60935	1.095421445400617	3.936599473514679	135.07855	136.174	1.5070499999999925	2.6024500000000046	0.3845710110371874	2.6003000000000043	33.20078033629693	seed4-gleak-03_damgo_to_low_gl_vars.pkl	Wash	4	-0.3
664	2764193	138.20965	1.072067088425532	3.946276326243016	137.68105	138.75310000000002	1.2509000000000015	2.3230000000000075	0.4946699314882168	2.0215499999999906	32.460796615764224	seed4-gleak-03_damgo_to_low_gl_vars.pkl	Wash	4	-0.3
665	2804624	140.2312	3.19616246040524	6.3328483817457695	140.00405	143.2002	0.8973500000000172	4.093549999999993	0.23649048125812955	4.228499999999997	59.26703805980283	seed4-gleak-03_damgo_to_low_gl_vars.pkl	Transient	4	-0.3
666	2889194	144.4597	1.9582052891010187	7.353765360442548	144.09755	146.05575000000002	1.0124999999999886	2.9706999999999937	0.32129030185223906	3.1124499999999955	37.25929931118959	seed4-gleak-03_damgo_to_low_gl_vars.pkl	Transient	4	-0.3
667	2951443	147.57215	1.8295716871692334	7.276187274276005	147.0683	148.89785	1.2931000000000097	3.122700000000009	0.33253524873636475	3.0072000000000116	37.0076548020664	seed4-gleak-03_damgo_to_low_gl_vars.pkl	Transient	4	-0.3
668	3011587	150.57935	1.7603788785204526	7.307568888460786	150.19095000000002	151.95135000000002	1.2734499999999969	3.033799999999985	0.33424694164048263	2.991800000000012	37.52176938930601	seed4-gleak-03_damgo_to_low_gl_vars.pkl	$G_{Leak}$	4	-0.3
669	3071423	153.57115000000002	1.6147809584039263	7.1342375751744775	153.22480000000002	154.83960000000002	1.2548500000000047	2.869650000000007	0.34845026743558205	2.8698499999999854	37.835894826690776	seed4-gleak-03_damgo_to_low_gl_vars.pkl	$G_{Leak}$	4	-0.3
670	3128820	156.441	1.6803693033101037	7.0127356377393895	156.0944	157.7748	1.141699999999986	2.82204999999999	0.35190203047471547	2.841700000000003	38.612452695821766	seed4-gleak-03_damgo_to_low_gl_vars.pkl	$G_{Leak}$	4	-0.3
671	3185654	159.2827	1.6302968396886952	7.114154691711388	158.9165	160.54680000000002	1.1530500000000075	2.783350000000013	0.354113918447565	2.8239499999999964	38.56604197352016	seed4-gleak-03_damgo_to_low_gl_vars.pkl	$G_{Leak}$	4	-0.3
672	3242133	162.10665	1.6355392953181873	7.186537625098445	161.6998	163.33535	1.1479999999999961	2.783549999999991	0.3588473822083473	2.786699999999996	38.42336108502812	seed4-gleak-03_damgo_to_low_gl_vars.pkl	$G_{Leak}$	4	-0.3
673	3297867	164.89335	1.7390175055682893	6.860288313271198	164.48340000000002	166.22240000000002	1.1888500000000022	2.9278500000000065	0.34300022295014243	2.915450000000021	38.553677887276024	seed4-gleak-03_damgo_to_low_gl_vars.pkl	$G_{Leak}$	4	-0.3
674	3356176	167.80880000000002	1.7421796849675477	6.7601041936142465	167.41125	169.1534	1.2279499999999928	2.9701499999999896	0.34117466436942406	2.931049999999999	38.8443432100251	seed4-gleak-03_damgo_to_low_gl_vars.pkl	$G_{Leak}$	4	-0.3
675	3414797	170.73985000000002	1.6932283071610845	7.263952359335633	170.3814	172.0746	1.1081499999999949	2.801400000000001	0.3526341773044671	2.8357999999999777	38.57205018995071	seed4-gleak-03_damgo_to_low_gl_vars.pkl	$G_{Leak}$	4	-0.3
676	3471513	173.57565	1.7589994849888841	7.046471751355266	173.18275	174.94175	1.219949999999983	2.9789499999999975	0.3314276244924994	3.0172500000000184	37.70021894266489	seed4-gleak-03_damgo_to_low_gl_vars.pkl	$G_{Leak}$	4	-0.3
677	3531858	176.59290000000001	1.7548382039140678	6.665180506518631	176.1617	177.91655	0.978999999999985	2.7338000000000022	0.3645045471942268	2.7434499999999957	37.45024384046714	seed4-gleak-03_damgo_to_low_gl_vars.pkl	$G_{Leak}$	4	-0.3
678	3586727	179.33635	1.154519607046037	6.917757145242852	178.8955	180.05	3.5523000000000025	4.706800000000015	0.21013259366660314	4.758900000000011	36.32988124614675	seed4-gleak-03_damgo_to_low_gl_vars.pkl	$G_{Leak}$	4	-0.3
679	3681905	184.09525000000002	1.505009344855952	4.150489818431751	183.60235	185.10735	2.37885	3.8838499999999954	0.2566438681363814	3.896449999999987	39.776858268882705	seed4-gleak-03_damgo_to_low_gl_vars.pkl	Transient	4	-0.3
680	3759834	187.9917	1.3198766712567769	4.634671417374115	187.4862	188.80605	2.188350000000014	3.508250000000004	0.2846286307939713	3.513350000000003	37.56064064164875	seed4-gleak-03_damgo_to_low_gl_vars.pkl	Transient	4	-0.3
681	3830101	191.50505	1.440388433071645	4.36279228137375	190.9944	192.4348	2.229849999999999	3.670199999999994	0.2772540756349124	3.6067999999999927	37.057298548732746	seed4-gleak-03_damgo_to_low_gl_vars.pkl	DAMGO + $G_{Leak}$	4	-0.3
682	3902237	195.11185	1.302367145478423	4.101185508158515	194.66465000000002	195.967	1.6835500000000252	2.985900000000015	0.3154773171808938	3.1698000000000093	37.52072909360757	seed4-gleak-03_damgo_to_low_gl_vars.pkl	DAMGO + $G_{Leak}$	4	-0.3
683	3965633	198.28165	1.384080140763172	4.408488505813793	197.65055	199.0346	2.144599999999997	3.5286999999999864	0.2954995419757109	3.3840999999999894	35.07207719520687	seed4-gleak-03_damgo_to_low_gl_vars.pkl	DAMGO + $G_{Leak}$	4	-0.3
684	4033315	201.66575	1.3409845062057955	3.977230613359538	201.17925	202.52020000000002	2.5148499999999956	3.8558500000000038	0.2634803114337272	3.7953500000000133	36.34610725259654	seed4-gleak-03_damgo_to_low_gl_vars.pkl	DAMGO + $G_{Leak}$	4	-0.3
685	4109222	205.46110000000002	1.4215831295237644	4.4664980832049395	205.0351	206.45665	2.7711000000000183	4.192700000000002	0.23946360153256777	4.175999999999988	40.18260273161111	seed4-gleak-03_damgo_to_low_gl_vars.pkl	DAMGO + $G_{Leak}$	4	-0.3
686	4192742	209.6371	1.4158016074910296	4.259418770104645	209.22775000000001	210.64355	2.5172000000000025	3.9329999999999927	0.2530556469367603	3.951700000000017	41.060829753187775	seed4-gleak-03_damgo_to_low_gl_vars.pkl	DAMGO + $G_{Leak}$	4	-0.3
687	4271776	213.58880000000002	1.4579305516976864	4.235672788882049	213.16080000000002	214.61870000000002	2.0924499999999853	3.5503999999999962	0.27769678288277133	3.6010499999999865	39.224730965871714	seed4-gleak-03_damgo_to_low_gl_vars.pkl	DAMGO + $G_{Leak}$	4	-0.3
688	4343797	217.18985	1.277859793447936	4.5659786574091505	216.71120000000002	217.98905000000002					36.18302700644357	seed4-gleak-03_damgo_to_low_gl_vars.pkl	DAMGO + $G_{Leak}$	4	-0.3
689	63979	3.19895	1.8968469576732776	2.720656333654601	2.65625	4.553100000000001	0.42345000000000077	2.3203000000000005	0.3914890285199757	2.5543500000000003	15.712332109778862	seed4-gleak-01_damgo_to_low_gl_vars.pkl	Transient	4	-0.1
690	115066	5.7533	1.2350517845219104	3.486177306968484	4.9765500000000005	6.211600000000001	1.2871000000000006	2.52215	0.4475674707962225	2.2343	13.071918083379655	seed4-gleak-01_damgo_to_low_gl_vars.pkl	Transient	4	-0.1
691	159752	7.9876000000000005	1.090285994185829	4.079188772902313	7.4986500000000005	8.58895	1.494299999999999	2.5845499999999992	0.3893019815470861	2.5686999999999998	31.441712949653265	seed4-gleak-01_damgo_to_low_gl_vars.pkl	Transient	4	-0.1
692	211126	10.5563	1.052754720900285	3.8759431944800795	10.0832	11.135950000000001	1.3989499999999992	2.4517000000000007	0.3963771131854847	2.52285	32.42701698627639	seed4-gleak-01_damgo_to_low_gl_vars.pkl	Transient	4	-0.1
693	261583	13.07915	1.1420248836988773	3.3525729927050207	12.5349	13.676950000000001	1.3772000000000002	2.5191999999999997	0.39968824317032703	2.501950000000001	33.47111842667886	seed4-gleak-01_damgo_to_low_gl_vars.pkl	Transient	4	-0.1
694	311622	15.581100000000001	1.0723165380794992	3.745013248766341	15.0541	16.126450000000002	1.4316999999999993	2.5039999999999996	0.4050468841768432	2.4688500000000015	32.03407844496857	seed4-gleak-01_damgo_to_low_gl_vars.pkl	Transient	4	-0.1
695	360999	18.049950000000003	1.068973834294133	3.8835341096191023	17.5581	18.627100000000002	1.4471500000000006	2.5161000000000016	0.3953819389530287	2.5291999999999994	32.898182939742455	seed4-gleak-01_damgo_to_low_gl_vars.pkl	Transient	4	-0.1
696	411583	20.579150000000002	1.067987255415105	3.783415478681526	20.07425	21.142200000000003	1.4253	2.4933000000000014	0.39204155640497884	2.5507500000000007	33.09157792503745	seed4-gleak-01_damgo_to_low_gl_vars.pkl	Transient	4	-0.1
697	462598	23.129900000000003	1.1073855598193536	3.961898377885209	22.567500000000003	23.6749	1.5117999999999974	2.6191499999999976	0.38953703523362515	2.567149999999998	32.27431760569386	seed4-gleak-01_damgo_to_low_gl_vars.pkl	Transient	4	-0.1
698	513941	25.69705	1.1100032461275755	3.9798155416053973	25.18665	26.29665	1.4512500000000017	2.561250000000001	0.3892565200467109	2.568999999999999	32.75720126758654	seed4-gleak-01_damgo_to_low_gl_vars.pkl	Transient	4	-0.1
699	565321	28.26605	1.0818300858208678	3.883136833004869	27.747950000000003	28.829800000000002	1.4039000000000001	2.4857499999999995	0.40119556277707547	2.4925500000000014	32.78122834486953	seed4-gleak-01_damgo_to_low_gl_vars.pkl	Transient	4	-0.1
700	615172	30.7586	1.0974880924359953	3.8728353265222246	30.23365	31.33115	1.4381999999999984	2.5356500000000004	0.39250318908841125	2.5477500000000006	32.54521065493036	seed4-gleak-01_damgo_to_low_gl_vars.pkl	Control	4	-0.1
701	666127	33.30635	1.1043466480125674	3.7844905495623387	32.76935	33.8737	1.4809999999999945	2.5853499999999983	0.393576826196474	2.5407999999999973	32.921837982327716	seed4-gleak-01_damgo_to_low_gl_vars.pkl	Control	4	-0.1
702	716943	35.84715	1.0287937533092277	3.997160881583259	35.3547	36.383500000000005	1.5125499999999974	2.5413500000000013	0.3918955990124225	2.551700000000004	32.843389922912024	seed4-gleak-01_damgo_to_low_gl_vars.pkl	Control	4	-0.1
703	767977	38.39885	1.0888416996138695	4.072834107670364	37.89605	38.9849	1.4485499999999973	2.537399999999998	0.39529597786342524	2.52975	32.275893214148475	seed4-gleak-01_damgo_to_low_gl_vars.pkl	Control	4	-0.1
704	818572	40.9286	1.0658761865131559	3.7305537594957485	40.43345	41.499300000000005	1.423099999999998	2.4890000000000043	0.4034535624949568	2.4786	32.52540423152708	seed4-gleak-01_damgo_to_low_gl_vars.pkl	Control	4	-0.1
705	868144	43.4072	1.050000073978404	3.813938645026191	42.922450000000005	43.97245	1.467649999999999	2.517649999999996	0.3939644644053107	2.5382999999999996	31.52634031346392	seed4-gleak-01_damgo_to_low_gl_vars.pkl	Control	4	-0.1
706	918910	45.9455	1.0731529311921564	3.7735012102002514	45.4401	46.51325	1.4839999999999947	2.55715	0.3949525069610376	2.531950000000002	33.165895620101814	seed4-gleak-01_damgo_to_low_gl_vars.pkl	Control	4	-0.1
707	969549	48.477450000000005	1.0376905181609501	3.8696124045819147	47.99725	49.03495	1.4125000000000014	2.4502000000000024	0.4017516371379212	2.4891000000000005	32.53017722465451	seed4-gleak-01_damgo_to_low_gl_vars.pkl	Control	4	-0.1
708	1019331	50.966550000000005	1.0699700874779374	3.845562299421534	50.44745	51.5174	1.4376000000000033	2.5076000000000036	0.40044048453298725	2.497249999999994	32.63883892993536	seed4-gleak-01_damgo_to_low_gl_vars.pkl	Control	4	-0.1
709	1069276	53.4638	1.0789192132777534	4.002147778422277	52.955000000000005	54.033950000000004	1.4617999999999967	2.540699999999994	0.39339103068450015	2.5420000000000016	32.592022078799964	seed4-gleak-01_damgo_to_low_gl_vars.pkl	Control	4	-0.1
710	1120116	56.0058	1.0738832076307154	3.9845166313519407	55.4957	56.5696	1.4751500000000064	2.5490000000000066	0.3908540160250143	2.558500000000002	32.21097287521266	seed4-gleak-01_damgo_to_low_gl_vars.pkl	Control	4	-0.1
711	1171286	58.5643	1.0906140865090304	3.738117241437191	58.044700000000006	59.13535	7.001850000000005	8.09245	0.12527168296242466	7.982650000000006	32.39692787605673	seed4-gleak-01_damgo_to_low_gl_vars.pkl	Control	4	-0.1
712	1330939	66.54695000000001	1.2408250295991312	3.430032905759589	66.13715	67.378	4.220550000000003	5.461349999999996	0.17819753196418228	5.611750000000001	34.30032905759589	seed4-gleak-01_damgo_to_low_gl_vars.pkl	Transient	4	-0.1
713	1443174	72.15870000000001	1.2728199150296162	3.294298563592857	71.59855	72.87135	4.537599999999998	5.810450000000003	0.17477170446104776	5.72175	32.89477524920248	seed4-gleak-01_damgo_to_low_gl_vars.pkl	DAMGO	4	-0.1
714	1557609	77.88045000000001	1.1597391149617733	3.442848551641628	77.409	78.5687	4.5271999999999935	5.686949999999996	0.17283246485019746	5.78595	34.42848551641629	seed4-gleak-01_damgo_to_low_gl_vars.pkl	DAMGO	4	-0.1
715	1673328	83.66640000000001	1.2844227393959418	3.343977840812304	83.0959	84.38035	4.424599999999998	5.709000000000003	0.17876455813870365	5.593949999999992	33.43977840812303	seed4-gleak-01_damgo_to_low_gl_vars.pkl	DAMGO	4	-0.1
716	1785207	89.26035	1.183308932327677	3.367714861274969	88.80495	89.98825000000001	4.584400000000002	5.767750000000007	0.1725685096983504	5.794799999999995	33.67714861274971	seed4-gleak-01_damgo_to_low_gl_vars.pkl	DAMGO	4	-0.1
717	1901103	95.05515	1.1788726337839501	3.44046986338644	94.57265000000001	95.75155000000001	4.270449999999997	5.449299999999994	0.19371773388994853	5.162150000000011	34.40469863386441	seed4-gleak-01_damgo_to_low_gl_vars.pkl	DAMGO	4	-0.1
718	2004346	100.21730000000001	2.332774525409227	6.812081757376774	100.022	102.35475000000001	4.828099999999992	7.160899999999998	0.13608867538087838	7.34814999999999	68.12081757376777	seed4-gleak-01_damgo_to_low_gl_vars.pkl	Transient	4	-0.1
719	2151309	107.56545	1.0239847191943554	4.9122379667344305	107.18285	108.20685	1.6402000000000072	2.664200000000008	0.3648103897999009	2.7411500000000046	36.77619417902089	seed4-gleak-01_damgo_to_low_gl_vars.pkl	Transient	4	-0.1
720	2206132	110.3066	1.0667435675812653	4.333211013475665	109.84710000000001	110.91385000000001	1.5034500000000008	2.5702	0.3849559225468679	2.5977000000000032	33.81567727817857	seed4-gleak-01_damgo_to_low_gl_vars.pkl	Transient	4	-0.1
721	2258086	112.9043	1.0346326640676242	4.012186943159129	112.41730000000001	113.45190000000001	1.397350000000003	2.432000000000002	0.4112433944029766	2.4316500000000048	33.136238545282524	seed4-gleak-01_damgo_to_low_gl_vars.pkl	Wash	4	-0.1
722	2306719	115.33595000000001	1.0530614017034183	3.944135611400693	114.8493	115.90235000000001	1.5027999999999935	2.5558499999999924	0.3897343960091202	2.5658499999999975	32.069808102620414	seed4-gleak-01_damgo_to_low_gl_vars.pkl	Wash	4	-0.1
723	2358036	117.90180000000001	1.0829200180490268	3.7944511213334486	117.40515	118.48805	1.4519500000000107	2.5349000000000075	0.3939101490949908	2.538650000000004	32.34127941495119	seed4-gleak-01_damgo_to_low_gl_vars.pkl	Wash	4	-0.1
724	2408809	120.44045000000001	1.069676940876781	3.9070087528696185	119.94005	121.00970000000001	1.4267499999999984	2.496449999999996	0.38921864357302766	2.5692499999999967	31.832009021604065	seed4-gleak-01_damgo_to_low_gl_vars.pkl	Wash	4	-0.1
725	2460194	123.00970000000001	1.1133723077240167	3.702365151689893	122.43650000000001	123.54985	1.4202499999999958	2.5336499999999944	0.39580447259054047	2.5264999999999986	32.56432559023613	seed4-gleak-01_damgo_to_low_gl_vars.pkl	Wash	4	-0.1
726	2510724	125.53620000000001	1.0903939299058636	3.7722401905510097	124.97015	126.06055	1.4162000000000035	2.506600000000006	0.409886461450178	2.439700000000002	32.28769325060729	seed4-gleak-01_damgo_to_low_gl_vars.pkl	Wash	4	-0.1
727	2559518	127.97590000000001	1.0693429979696172	3.930879564945357	127.47675000000001	128.54605	1.4338999999999942	2.503249999999994	0.39396446440530963	2.5383000000000067	33.8456832493596	seed4-gleak-01_damgo_to_low_gl_vars.pkl	Wash	4	-0.1
728	2610284	130.51420000000002	1.1020704753147206	4.021280697119796	129.98000000000002	131.08205	1.4807500000000005	2.5828500000000076	0.39272670148843386	2.5463000000000022	32.977605301340404	seed4-gleak-01_damgo_to_low_gl_vars.pkl	Wash	4	-0.1
729	2661210	133.06050000000002	1.0569624740709085	3.9226674906272976	132.56285	133.6198	1.4587999999999965	2.515749999999997	0.39233379759499576	2.5488499999999874	32.77279552818821	seed4-gleak-01_damgo_to_low_gl_vars.pkl	Wash	4	-0.1
730	2712187	135.60935	1.095421445400617	3.936599473514679	135.07855	136.174	1.5070499999999925	2.6024500000000046	0.3845710110371874	2.6003000000000043	33.20078033629693	seed4-gleak-01_damgo_to_low_gl_vars.pkl	Wash	4	-0.1
731	2764193	138.20965	1.072067088425532	3.946276326243016	137.68105	138.75310000000002	1.3126999999999782	2.3847999999999843	0.46630916297505387	2.1444999999999936	32.460796615764224	seed4-gleak-01_damgo_to_low_gl_vars.pkl	Wash	4	-0.1
732	2807083	140.35415	1.3234175255716778	4.886793468414318	140.0658	141.38925	1.4577500000000043	2.781150000000025	0.3419387929560615	2.9244999999999948	44.80648892648831	seed4-gleak-01_damgo_to_low_gl_vars.pkl	Transient	4	-0.1
733	2865573	143.27865	1.1116040010028752	5.017769546761933	142.847	143.95860000000002	1.4079000000000121	2.5194999999999936	0.3971248163297718	2.518100000000004	34.66889232546292	seed4-gleak-01_damgo_to_low_gl_vars.pkl	Transient	4	-0.1
734	2915935	145.79675	1.1328743279153715	4.748761110216268	145.36645000000001	146.49935000000002	1.4470499999999902	2.5798999999999808	0.3875743658314434	2.5801500000000033	35.585905252889845	seed4-gleak-01_damgo_to_low_gl_vars.pkl	Transient	4	-0.1
735	2967538	148.3769	1.1186476876380853	4.627143883325406	147.94635	149.065	1.417950000000019	2.5366000000000213	0.39489791888796866	2.5322999999999922	36.04403433802315	seed4-gleak-01_damgo_to_low_gl_vars.pkl	Transient	4	-0.1
736	3018184	150.9092	1.1506224697461351	4.643765030884921	150.483	151.6336	1.480099999999993	2.6306999999999903	0.3760670903689225	2.659099999999995	35.580491031171775	seed4-gleak-01_damgo_to_low_gl_vars.pkl	$G_{Leak}$	4	-0.1
737	3071366	153.5683	1.1989143968816383	4.718515475489031	153.11365	154.31255000000002	1.4621499999999799	2.661049999999989	0.3831491024732236	2.609950000000026	35.03425285005052	seed4-gleak-01_damgo_to_low_gl_vars.pkl	$G_{Leak}$	4	-0.1
738	3123565	156.17825000000002	1.1181848378418713	4.756004062635377	155.77475	156.8929	1.4350500000000181	2.55325000000002	0.3929350281930883	2.54495	35.45238788493437	seed4-gleak-01_damgo_to_low_gl_vars.pkl	$G_{Leak}$	4	-0.1
739	3174464	158.72320000000002	1.152331846567453	4.693676865509897	158.328	159.4803	1.4133999999999958	2.56574999999998	0.38128646051778986	2.6226999999999805	35.05091119581081	seed4-gleak-01_damgo_to_low_gl_vars.pkl	$G_{Leak}$	4	-0.1
740	3226918	161.3459	1.1812981499889168	4.647848346114657	160.89375	162.07505	1.4267999999999859	2.6081000000000074	0.38508192617979214	2.5968500000000176	35.735629970132834	seed4-gleak-01_damgo_to_low_gl_vars.pkl	$G_{Leak}$	4	-0.1
741	3278855	163.94275000000002	1.1176398377599894	4.662485245141212	163.50185000000002	164.61945	1.4484999999999957	2.5661499999999933	0.39085401602501757	2.558499999999981	35.30581201552556	seed4-gleak-01_damgo_to_low_gl_vars.pkl	$G_{Leak}$	4	-0.1
742	3330025	166.50125	1.1578683461814887	4.688606052231517	166.06795	167.22585	1.4569499999999778	2.6148000000000025	0.38035106403210023	2.62915000000001	35.73095053550979	seed4-gleak-01_damgo_to_low_gl_vars.pkl	$G_{Leak}$	4	-0.1
743	3382608	169.1304	1.1717767335845857	4.635627198769271	168.68280000000001	169.85455000000002	1.45505	2.626850000000019	0.38600351263196336	2.5906500000000108	35.970746765125526	seed4-gleak-01_damgo_to_low_gl_vars.pkl	$G_{Leak}$	4	-0.1
744	3434421	171.72105000000002	1.150838002165081	4.811857110840446	171.30960000000002	172.46045	1.4610000000000127	2.611850000000004	0.38163569056978414	2.620299999999986	35.426463951029646	seed4-gleak-01_damgo_to_low_gl_vars.pkl	$G_{Leak}$	4	-0.1
745	3486827	174.34135	1.1541858369166031	4.711036282373151	173.9215	175.0757	1.4028000000000134	2.556999999999988	0.3880180040353865	2.577200000000005	35.32681196672049	seed4-gleak-01_damgo_to_low_gl_vars.pkl	$G_{Leak}$	4	-0.1
746	3538371	176.91855	1.1509758495548041	4.723128219415987	176.4785	177.62945000000002	1.459399999999988	2.6103999999999985	0.38876470016522546	2.572249999999997	35.76682497256767	seed4-gleak-01_damgo_to_low_gl_vars.pkl	$G_{Leak}$	4	-0.1
747	3589816	179.4908	0.9587739735306706	4.665937950376318	179.08885	180.04765	4.602399999999989	5.561149999999998	0.1726981495393279	5.790449999999993	35.38318376444894	seed4-gleak-01_damgo_to_low_gl_vars.pkl	$G_{Leak}$	4	-0.1
748	3705625	185.28125	1.3853787325822051	3.376170298206727	184.65	186.0354	3.882949999999994	5.268300000000011	0.19683489489016623	5.080399999999997	33.373498456627715	seed4-gleak-01_damgo_to_low_gl_vars.pkl	Transient	4	-0.1
749	3807233	190.36165	1.2527086848703912	3.766399665799625	189.91835	191.17105	3.955799999999982	5.208499999999987	0.19183180187611432	5.212900000000019	37.66399665799624	seed4-gleak-01_damgo_to_low_gl_vars.pkl	Transient	4	-0.1
750	3911491	195.57455000000002	1.2556986704196083	3.7845004177042583	195.1268	196.38250000000002	4.006599999999992	5.26230000000001	0.1901321418385777	5.259500000000003	37.60615543094271	seed4-gleak-01_damgo_to_low_gl_vars.pkl	DAMGO + $G_{Leak}$	4	-0.1
751	4016681	200.83405000000002	1.2363334329470992	3.7908940196276646	200.38915	201.62545	3.9410500000000184	5.177400000000006	0.1938961492224766	5.1573999999999955	37.908940196276646	seed4-gleak-01_damgo_to_low_gl_vars.pkl	DAMGO + $G_{Leak}$	4	-0.1
752	4119829	205.99145000000001	1.2126235065187327	3.7855647706663405	205.56650000000002	206.77915000000002	3.9818500000000085	5.194449999999989	0.19250945702707672	5.1945499999999925	37.76350025863312	seed4-gleak-01_damgo_to_low_gl_vars.pkl	DAMGO + $G_{Leak}$	4	-0.1
753	4223720	211.186	1.243901189155504	3.812663095484588	210.76100000000002	212.00490000000002	3.960300000000018	5.204200000000014	0.19090162839088984	5.2383000000000095	38.1266309548459	seed4-gleak-01_damgo_to_low_gl_vars.pkl	DAMGO + $G_{Leak}$	4	-0.1
754	4328486	216.42430000000002	1.2492156881233678	3.8105963969884797	215.9652	217.2144					37.88270319327427	seed4-gleak-01_damgo_to_low_gl_vars.pkl	DAMGO + $G_{Leak}$	4	-0.1
755	68293	3.41465	2.0145139491969624	2.6176036153087523	2.41555	4.4300500000000005	3.47835	5.492900000000001	0.19918533199215208	5.02045	13.060416494826022	seed5-gleak-05_damgo_to_low_gl_vars.pkl	Transient	5	-0.5
756	168702	8.4351	1.1121046685035108	3.788013087156642	7.9084	9.02055	1.5047499999999996	2.6168499999999995	0.3901525496469119	2.5631000000000004	33.28698753836345	seed5-gleak-05_damgo_to_low_gl_vars.pkl	Transient	5	-0.5
757	219964	10.9982	1.066756776573835	3.436430856003412	10.5253	11.59205	1.2863000000000007	2.3530500000000014	0.42537805474615575	2.3508499999999994	34.36430856003411	seed5-gleak-05_damgo_to_low_gl_vars.pkl	Transient	5	-0.5
758	266981	13.34905	1.0392897013091977	3.801859563557251	12.878300000000001	13.9176	1.3228000000000009	2.3621	0.40350240083928485	2.478300000000001	33.37290414003536	seed5-gleak-05_damgo_to_low_gl_vars.pkl	Transient	5	-0.5
759	316547	15.827350000000001	1.150424313413774	3.7963606207116953	15.240450000000001	16.39085	1.3807999999999971	2.5311999999999983	0.40724074036366587	2.4555500000000006	32.31503761198768	seed5-gleak-05_damgo_to_low_gl_vars.pkl	Transient	5	-0.5
760	365658	18.2829	1.085919833629238	3.8179744270378286	17.7716	18.85755	1.3820499999999996	2.467950000000002	0.40012804097311166	2.4991999999999983	33.14182272108103	seed5-gleak-05_damgo_to_low_gl_vars.pkl	Transient	5	-0.5
761	415642	20.7821	1.0794290899341723	3.9108517256879622	20.23955	21.319000000000003	1.3558500000000002	2.4353000000000016	0.4204860819106888	2.3781999999999996	33.09733664155675	seed5-gleak-05_damgo_to_low_gl_vars.pkl	Transient	5	-0.5
762	463206	23.1603	1.0570232473904995	3.7840877854460793	22.6749	23.7319	1.3185500000000019	2.3755999999999986	0.40498947027377274	2.4692000000000007	34.00444460028196	seed5-gleak-05_damgo_to_low_gl_vars.pkl	Transient	5	-0.5
763	512590	25.6295	1.150450786408724	3.705335883272884	25.0505	26.200950000000002	1.3142999999999994	2.4647499999999987	0.41378739603591635	2.4167000000000023	31.336052469062793	seed5-gleak-05_damgo_to_low_gl_vars.pkl	Transient	5	-0.5
764	560924	28.046200000000002	1.0867251167129435	3.7079128026599797	27.5152	28.601950000000002	1.3475000000000001	2.4342000000000006	0.4110321016071355	2.4329	32.53579799704249	seed5-gleak-05_damgo_to_low_gl_vars.pkl	Transient	5	-0.5
765	609582	30.479100000000003	1.1196420926354245	3.812187799915204	29.9494	31.06905	1.3692000000000029	2.488850000000003	0.40560546756170324	2.465449999999997	32.63477064933006	seed5-gleak-05_damgo_to_low_gl_vars.pkl	Transient	5	-0.5
766	658891	32.94455	1.1073425711771823	3.7718436994292297	32.438250000000004	33.5456	1.3308999999999997	2.4382499999999965	0.40747305584418136	2.4541500000000056	32.82657500501695	seed5-gleak-05_damgo_to_low_gl_vars.pkl	Control	5	-0.5
767	707974	35.398700000000005	1.0884716511035863	3.760907040221106	34.8765	35.965	1.3331500000000034	2.421600000000005	0.40930765609970804	2.4431499999999957	31.856701615569882	seed5-gleak-05_damgo_to_low_gl_vars.pkl	Control	5	-0.5
768	756837	37.84185	1.0916028025868232	3.736024028712439	37.29815	38.38975	1.3414999999999964	2.433099999999996	0.41952467853921455	2.383650000000003	32.27120388596323	seed5-gleak-05_damgo_to_low_gl_vars.pkl	Control	5	-0.5
769	804510	40.225500000000004	1.1008749552405672	3.764212007334489	39.7312	40.832100000000004	1.3552999999999997	2.456150000000001	0.40350240083928546	2.4782999999999973	33.409908094407925	seed5-gleak-05_damgo_to_low_gl_vars.pkl	Control	5	-0.5
770	854076	42.7038	1.094316942539235	3.7434066695931456	42.18735	43.2817	1.3460000000000036	2.4403000000000006	0.40308765140979846	2.4808500000000038	31.430433687229346	seed5-gleak-05_damgo_to_low_gl_vars.pkl	Control	5	-0.5
771	903693	45.184650000000005	1.0825036708662812	3.7585608526529413	44.627700000000004	45.7102	1.3276000000000039	2.4101	0.42533282293394664	2.3510999999999953	32.790113275164146	seed5-gleak-05_damgo_to_low_gl_vars.pkl	Control	5	-0.5
772	950715	47.53575	1.0417803132894332	3.7637202724252177	47.037800000000004	48.079550000000005	1.3238500000000002	2.3656500000000023	0.4152737692323659	2.408050000000003	32.9916544733848	seed5-gleak-05_damgo_to_low_gl_vars.pkl	Control	5	-0.5
773	998876	49.9438	1.0525436146553024	3.7904749001780154	49.403400000000005	50.45595	1.3551500000000019	2.4076499999999967	0.42572213116498825	2.348950000000002	32.659650873011245	seed5-gleak-05_damgo_to_low_gl_vars.pkl	Control	5	-0.5
774	1045855	52.292750000000005	1.0293582063641982	3.7605678796744364	51.8111	52.840450000000004	1.3597499999999982	2.389099999999999	0.41559305128418284	2.4061999999999983	33.683665721116014	seed5-gleak-05_damgo_to_low_gl_vars.pkl	Control	5	-0.5
775	1093979	54.69895	1.074319155593391	3.781219979023721	54.20015	55.2745	1.2613500000000002	2.335650000000001	0.41897100720630115	2.386800000000001	33.02664595564475	seed5-gleak-05_damgo_to_low_gl_vars.pkl	Control	5	-0.5
776	1141715	57.085750000000004	1.0835339592371487	3.705166734980253	56.5358	57.619350000000004	1.3125	2.3960500000000025	0.41747552549731765	2.3953500000000005	32.31299400799472	seed5-gleak-05_damgo_to_low_gl_vars.pkl	Control	5	-0.5
777	1189622	59.481100000000005	1.0791738073049695	3.6412820185411547	58.931900000000006	60.011050000000004	4.8570999999999955	5.936299999999996	0.15395155144675968	6.4955500000000015	32.2655945381755	seed5-gleak-05_damgo_to_low_gl_vars.pkl	Control	5	-0.5
778	1319533	65.97665	1.8031996801150614	2.516381416915152	64.86815	66.67135	3.4121999999999986	5.2154000000000025	0.20481730296575498	4.88239999999999	25.115603782425488	seed5-gleak-05_damgo_to_low_gl_vars.pkl	Transient	5	-0.5
779	1417181	70.85905	1.4383687232344644	3.1434738396929873	70.08355	71.52195	3.9329500000000053	5.371300000000005	0.1906014428529219	5.246550000000013	31.434738396929887	seed5-gleak-05_damgo_to_low_gl_vars.pkl	DAMGO	5	-0.5
780	1522112	76.10560000000001	1.3729801824740369	3.2125879529061763	75.45485000000001	76.82785	3.4108499999999964	4.783799999999999	0.19976627346005194	5.005849999999995	32.12587952906178	seed5-gleak-05_damgo_to_low_gl_vars.pkl	DAMGO	5	-0.5
781	1622229	81.11145	1.4969132910322749	2.9953046971244603	80.23865	81.73555	3.918049999999994	5.41494999999999	0.1931919168501992	5.176199999999994	29.7644578491415	seed5-gleak-05_damgo_to_low_gl_vars.pkl	DAMGO	5	-0.5
782	1725753	86.28765	1.3896433240123909	3.174243688158594	85.65365	87.0433	3.3061500000000024	4.6958000000000055	0.1982533876547616	5.044049999999999	31.742436881585952	seed5-gleak-05_damgo_to_low_gl_vars.pkl	DAMGO	5	-0.5
783	1826634	91.3317	1.6720872471468058	2.6456354711239847	90.34945	92.02155	3.522750000000002	5.194850000000002	0.20326029513394814	4.919800000000009	26.407881175698183	seed5-gleak-05_damgo_to_low_gl_vars.pkl	DAMGO	5	-0.5
784	1925030	96.25150000000001	1.3540622960727546	3.1682972452764844	95.5443	96.89835000000001	3.133650000000003	4.4877500000000055	0.25180671316697306	3.9712999999999994	31.682972452764844	seed5-gleak-05_damgo_to_low_gl_vars.pkl	DAMGO	5	-0.5
785	2004456	100.2228	2.3223257025786213	7.133910220662507	100.03200000000001	102.35435000000001	3.9213999999999913	6.24369999999999	0.15412951503148092	6.488050000000001	67.84990637175821	seed5-gleak-05_damgo_to_low_gl_vars.pkl	Transient	5	-0.5
786	2134217	106.71085000000001	1.0118429662672803	4.8801880261166914	106.2757	107.28755000000001	1.5277499999999975	2.539600000000007	0.3855347366797746	2.5938000000000017	33.808116718508415	seed5-gleak-05_damgo_to_low_gl_vars.pkl	Transient	5	-0.5
787	2186093	109.30465000000001	1.0794818857464008	3.8763619952705213	108.81530000000001	109.8948	1.359099999999998	2.4385499999999922	0.4030470355890536	2.481099999999998	34.62110612110858	seed5-gleak-05_damgo_to_low_gl_vars.pkl	Transient	5	-0.5
788	2235715	111.78575000000001	1.1002085344166495	3.776960065768929	111.25385	112.3541	1.39970000000001	2.499900000000011	0.4043426399530956	2.473150000000004	33.048214329491984	seed5-gleak-05_damgo_to_low_gl_vars.pkl	Wash	5	-0.5
789	2285178	114.25890000000001	1.1122232012314024	3.7551885614959346	113.75375000000001	114.866	1.316199999999995	2.4283999999999963	0.4065949704202176	2.4594499999999897	32.378838766255456	seed5-gleak-05_damgo_to_low_gl_vars.pkl	Wash	5	-0.5
790	2334367	116.71835	1.1024971272976138	3.7048671252683825	116.18215000000001	117.28465	1.3548000000000116	2.4573000000000036	0.4145077720207239	2.4125000000000085	31.591878556443653	seed5-gleak-05_damgo_to_low_gl_vars.pkl	Wash	5	-0.5
791	2382617	119.13085000000001	1.047413129666797	3.757341835836847	118.63945000000001	119.68685	1.3516000000000048	2.399000000000001	0.41384733171932975	2.4163499999999942	32.525534475545896	seed5-gleak-05_damgo_to_low_gl_vars.pkl	Wash	5	-0.5
792	2430944	121.5472	1.0942165799881798	3.752548871182899	121.03845000000001	122.1327	1.3513499999999965	2.4455499999999972	0.4044734766517676	2.472350000000006	31.914559840752776	seed5-gleak-05_damgo_to_low_gl_vars.pkl	Wash	5	-0.5
793	2480391	124.01955000000001	1.0917395260009217	3.783679033320084	123.48405000000001	124.5758	1.3092500000000058	2.4009999999999962	0.4085885309199365	2.4474500000000035	33.19926111648964	seed5-gleak-05_damgo_to_low_gl_vars.pkl	Wash	5	-0.5
794	2529340	126.46700000000001	1.0967859701568028	3.655338502578388	125.88505	126.98185000000001	1.3476500000000016	2.4444500000000033	0.4173622704507536	2.3959999999999866	31.384930174212652	seed5-gleak-05_damgo_to_low_gl_vars.pkl	Wash	5	-0.5
795	2577260	128.863	1.0757937215414597	3.719033005881254	128.32945	129.40525	1.296999999999997	2.372799999999984	0.4224578598284833	2.3670999999999935	32.6236248739236	seed5-gleak-05_damgo_to_low_gl_vars.pkl	Wash	5	-0.5
796	2624602	131.2301	1.0666789859438548	3.710093021992794	130.70225	131.76895000000002	1.3091000000000008	2.3757500000000107	0.4242051456084117	2.357350000000025	32.34435877522018	seed5-gleak-05_damgo_to_low_gl_vars.pkl	Wash	5	-0.5
797	2671749	133.58745000000002	1.0765847773743096	3.700307613584041	133.07805000000002	134.15465	1.3011499999999785	2.377749999999992	0.4130439272216635	2.4210499999999797	32.80904583271457	seed5-gleak-05_damgo_to_low_gl_vars.pkl	Wash	5	-0.5
798	2720170	136.0085	1.1218262147006113	3.7426847835546653	135.4558	136.57760000000002	1.3342999999999847	2.456150000000008	0.41589552704360716	2.404449999999997	31.651575217548448	seed5-gleak-05_damgo_to_low_gl_vars.pkl	Wash	5	-0.5
799	2768259	138.41295	1.1111906993232201	3.767615863453212	137.91195000000002	139.0231	0.9732999999999947	2.0844999999999914	0.5568083743979495	1.7959500000000046	32.60660732173615	seed5-gleak-05_damgo_to_low_gl_vars.pkl	Wash	5	-0.5
800	2804178	140.2089	40.05974638686404	7.379444079557828	139.99645	180.05615	2.3603999999999985	42.42015000000001	0.02341796977910999	42.70225000000002	68.53690951337899	seed5-gleak-05_damgo_to_low_gl_vars.pkl	Wash	5	-0.5
801	3658223	182.91115000000002	1.978383288511145	5.320058848344452	182.41660000000002	184.395	1.6967499999999802	3.675150000000002	0.26149259975942746	3.8241999999999905	43.52568738489591	seed5-gleak-05_damgo_to_low_gl_vars.pkl	Transient	5	-0.5
802	3734707	186.73535	2.050075151071325	5.221409507379974	186.0917	188.14180000000002	1.763450000000006	3.8135000000000048	0.2713520113967847	3.685249999999997	41.56912766150133	seed5-gleak-05_damgo_to_low_gl_vars.pkl	Transient	5	-0.5
803	3808412	190.4206	2.004725308977114	5.352297936044842	189.9052	191.90995	1.8531499999999994	3.8578500000000133	0.2568746066607577	3.8929500000000132	42.003924477996634	seed5-gleak-05_damgo_to_low_gl_vars.pkl	Transient	5	-0.5
804	3886271	194.31355000000002	2.0823644154720706	5.247606091902242	193.7631	195.84545	1.7472000000000207	3.8295999999999992	0.26053540024750943	3.8382499999999884	43.63671172160309	seed5-gleak-05_damgo_to_low_gl_vars.pkl	DAMGO + $G_{Leak}$	5	-0.5
805	3963036	198.1518	2.0692763540829997	5.241907505933732	197.59265000000002	199.66195000000002	1.7831999999999937	3.852449999999976	0.26171159382360654	3.820999999999998	41.69741319456888	seed5-gleak-05_damgo_to_low_gl_vars.pkl	DAMGO + $G_{Leak}$	5	-0.5
806	4039456	201.9728	2.0370562594872434	5.220003935496983	201.44515	203.4822	1.7262999999999806	3.7633500000000026	0.2645397669404659	3.780149999999992	43.3373042075563	seed5-gleak-05_damgo_to_low_gl_vars.pkl	DAMGO + $G_{Leak}$	5	-0.5
807	4115059	205.75295	1.9956548558618408	5.187237764249026	205.20845	207.2041	1.7726000000000113	3.768250000000023	0.25983812085070884	3.8485500000000172	41.17222681186715	seed5-gleak-05_damgo_to_low_gl_vars.pkl	DAMGO + $G_{Leak}$	5	-0.5
808	4192030	209.60150000000002	2.02880037650757	5.220726614074891	208.97670000000002	211.0055	1.7343500000000063	3.763149999999996	0.27129679869777484	3.686000000000007	41.70777737031101	seed5-gleak-05_damgo_to_low_gl_vars.pkl	DAMGO + $G_{Leak}$	5	-0.5
809	4265750	213.28750000000002	2.004203434716817	5.38494001074227	212.73985000000002	214.74405000000002	1.8427499999999952	3.8469499999999925	0.25999012037542674	3.846299999999985	41.661620000853844	seed5-gleak-05_damgo_to_low_gl_vars.pkl	DAMGO + $G_{Leak}$	5	-0.5
810	4342676	217.1338	2.015132257762272	5.243067634334295	216.5868	218.60195000000002					43.11882405276798	seed5-gleak-05_damgo_to_low_gl_vars.pkl	DAMGO + $G_{Leak}$	5	-0.5
811	68293	3.41465	2.0145139491969624	2.6176036153087523	2.41555	4.4300500000000005	3.47835	5.492900000000001	0.19918533199215208	5.02045	13.060416494826022	seed5-gleak-03_damgo_to_low_gl_vars.pkl	Transient	5	-0.3
812	168702	8.4351	1.1121046685035108	3.788013087156642	7.9084	9.02055	1.5047499999999996	2.6168499999999995	0.3901525496469119	2.5631000000000004	33.28698753836345	seed5-gleak-03_damgo_to_low_gl_vars.pkl	Transient	5	-0.3
813	219964	10.9982	1.066756776573835	3.436430856003412	10.5253	11.59205	1.2863000000000007	2.3530500000000014	0.42537805474615575	2.3508499999999994	34.36430856003411	seed5-gleak-03_damgo_to_low_gl_vars.pkl	Transient	5	-0.3
814	266981	13.34905	1.0392897013091977	3.801859563557251	12.878300000000001	13.9176	1.3228000000000009	2.3621	0.40350240083928485	2.478300000000001	33.37290414003536	seed5-gleak-03_damgo_to_low_gl_vars.pkl	Transient	5	-0.3
815	316547	15.827350000000001	1.150424313413774	3.7963606207116953	15.240450000000001	16.39085	1.3807999999999971	2.5311999999999983	0.40724074036366587	2.4555500000000006	32.31503761198768	seed5-gleak-03_damgo_to_low_gl_vars.pkl	Transient	5	-0.3
816	365658	18.2829	1.085919833629238	3.8179744270378286	17.7716	18.85755	1.3820499999999996	2.467950000000002	0.40012804097311166	2.4991999999999983	33.14182272108103	seed5-gleak-03_damgo_to_low_gl_vars.pkl	Transient	5	-0.3
817	415642	20.7821	1.0794290899341723	3.9108517256879622	20.23955	21.319000000000003	1.3558500000000002	2.4353000000000016	0.4204860819106888	2.3781999999999996	33.09733664155675	seed5-gleak-03_damgo_to_low_gl_vars.pkl	Transient	5	-0.3
818	463206	23.1603	1.0570232473904995	3.7840877854460793	22.6749	23.7319	1.3185500000000019	2.3755999999999986	0.40498947027377274	2.4692000000000007	34.00444460028196	seed5-gleak-03_damgo_to_low_gl_vars.pkl	Transient	5	-0.3
819	512590	25.6295	1.150450786408724	3.705335883272884	25.0505	26.200950000000002	1.3142999999999994	2.4647499999999987	0.41378739603591635	2.4167000000000023	31.336052469062793	seed5-gleak-03_damgo_to_low_gl_vars.pkl	Transient	5	-0.3
820	560924	28.046200000000002	1.0867251167129435	3.7079128026599797	27.5152	28.601950000000002	1.3475000000000001	2.4342000000000006	0.4110321016071355	2.4329	32.53579799704249	seed5-gleak-03_damgo_to_low_gl_vars.pkl	Transient	5	-0.3
821	609582	30.479100000000003	1.1196420926354245	3.812187799915204	29.9494	31.06905	1.3692000000000029	2.488850000000003	0.40560546756170324	2.465449999999997	32.63477064933006	seed5-gleak-03_damgo_to_low_gl_vars.pkl	Transient	5	-0.3
822	658891	32.94455	1.1073425711771823	3.7718436994292297	32.438250000000004	33.5456	1.3308999999999997	2.4382499999999965	0.40747305584418136	2.4541500000000056	32.82657500501695	seed5-gleak-03_damgo_to_low_gl_vars.pkl	Control	5	-0.3
823	707974	35.398700000000005	1.0884716511035863	3.760907040221106	34.8765	35.965	1.3331500000000034	2.421600000000005	0.40930765609970804	2.4431499999999957	31.856701615569882	seed5-gleak-03_damgo_to_low_gl_vars.pkl	Control	5	-0.3
824	756837	37.84185	1.0916028025868232	3.736024028712439	37.29815	38.38975	1.3414999999999964	2.433099999999996	0.41952467853921455	2.383650000000003	32.27120388596323	seed5-gleak-03_damgo_to_low_gl_vars.pkl	Control	5	-0.3
825	804510	40.225500000000004	1.1008749552405672	3.764212007334489	39.7312	40.832100000000004	1.3552999999999997	2.456150000000001	0.40350240083928546	2.4782999999999973	33.409908094407925	seed5-gleak-03_damgo_to_low_gl_vars.pkl	Control	5	-0.3
826	854076	42.7038	1.094316942539235	3.7434066695931456	42.18735	43.2817	1.3460000000000036	2.4403000000000006	0.40308765140979846	2.4808500000000038	31.430433687229346	seed5-gleak-03_damgo_to_low_gl_vars.pkl	Control	5	-0.3
827	903693	45.184650000000005	1.0825036708662812	3.7585608526529413	44.627700000000004	45.7102	1.3276000000000039	2.4101	0.42533282293394664	2.3510999999999953	32.790113275164146	seed5-gleak-03_damgo_to_low_gl_vars.pkl	Control	5	-0.3
828	950715	47.53575	1.0417803132894332	3.7637202724252177	47.037800000000004	48.079550000000005	1.3238500000000002	2.3656500000000023	0.4152737692323659	2.408050000000003	32.9916544733848	seed5-gleak-03_damgo_to_low_gl_vars.pkl	Control	5	-0.3
829	998876	49.9438	1.0525436146553024	3.7904749001780154	49.403400000000005	50.45595	1.3551500000000019	2.4076499999999967	0.42572213116498825	2.348950000000002	32.659650873011245	seed5-gleak-03_damgo_to_low_gl_vars.pkl	Control	5	-0.3
830	1045855	52.292750000000005	1.0293582063641982	3.7605678796744364	51.8111	52.840450000000004	1.3597499999999982	2.389099999999999	0.41559305128418284	2.4061999999999983	33.683665721116014	seed5-gleak-03_damgo_to_low_gl_vars.pkl	Control	5	-0.3
831	1093979	54.69895	1.074319155593391	3.781219979023721	54.20015	55.2745	1.2613500000000002	2.335650000000001	0.41897100720630115	2.386800000000001	33.02664595564475	seed5-gleak-03_damgo_to_low_gl_vars.pkl	Control	5	-0.3
832	1141715	57.085750000000004	1.0835339592371487	3.705166734980253	56.5358	57.619350000000004	1.3125	2.3960500000000025	0.41747552549731765	2.3953500000000005	32.31299400799472	seed5-gleak-03_damgo_to_low_gl_vars.pkl	Control	5	-0.3
833	1189622	59.481100000000005	1.0791738073049695	3.6412820185411547	58.931900000000006	60.011050000000004	4.8570999999999955	5.936299999999996	0.15395155144675968	6.4955500000000015	32.2655945381755	seed5-gleak-03_damgo_to_low_gl_vars.pkl	Control	5	-0.3
834	1319533	65.97665	1.8031996801150614	2.516381416915152	64.86815	66.67135	3.4121999999999986	5.2154000000000025	0.20481730296575498	4.88239999999999	25.115603782425488	seed5-gleak-03_damgo_to_low_gl_vars.pkl	Transient	5	-0.3
835	1417181	70.85905	1.4383687232344644	3.1434738396929873	70.08355	71.52195	3.9329500000000053	5.371300000000005	0.1906014428529219	5.246550000000013	31.434738396929887	seed5-gleak-03_damgo_to_low_gl_vars.pkl	DAMGO	5	-0.3
836	1522112	76.10560000000001	1.3729801824740369	3.2125879529061763	75.45485000000001	76.82785	3.4108499999999964	4.783799999999999	0.19976627346005194	5.005849999999995	32.12587952906178	seed5-gleak-03_damgo_to_low_gl_vars.pkl	DAMGO	5	-0.3
837	1622229	81.11145	1.4969132910322749	2.9953046971244603	80.23865	81.73555	3.918049999999994	5.41494999999999	0.1931919168501992	5.176199999999994	29.7644578491415	seed5-gleak-03_damgo_to_low_gl_vars.pkl	DAMGO	5	-0.3
838	1725753	86.28765	1.3896433240123909	3.174243688158594	85.65365	87.0433	3.3061500000000024	4.6958000000000055	0.1982533876547616	5.044049999999999	31.742436881585952	seed5-gleak-03_damgo_to_low_gl_vars.pkl	DAMGO	5	-0.3
839	1826634	91.3317	1.6720872471468058	2.6456354711239847	90.34945	92.02155	3.522750000000002	5.194850000000002	0.20326029513394814	4.919800000000009	26.407881175698183	seed5-gleak-03_damgo_to_low_gl_vars.pkl	DAMGO	5	-0.3
840	1925030	96.25150000000001	1.3540622960727546	3.1682972452764844	95.5443	96.89835000000001	3.1327500000000015	4.486850000000004	0.25180671316697306	3.9712999999999994	31.682972452764844	seed5-gleak-03_damgo_to_low_gl_vars.pkl	DAMGO	5	-0.3
841	2004456	100.2228	2.3429144156271127	6.94412136558978	100.03115000000001	102.37405000000001	3.9016499999999894	6.244599999999991	0.15412951503148092	6.488050000000001	67.84990637175821	seed5-gleak-03_damgo_to_low_gl_vars.pkl	Transient	5	-0.3
842	2134217	106.71085000000001	1.0118429662672803	4.8801880261166914	106.2757	107.28755000000001	1.5277499999999975	2.539600000000007	0.3855347366797746	2.5938000000000017	33.808116718508415	seed5-gleak-03_damgo_to_low_gl_vars.pkl	Transient	5	-0.3
843	2186093	109.30465000000001	1.0794818857464008	3.8763619952705213	108.81530000000001	109.8948	1.359099999999998	2.4385499999999922	0.4030470355890536	2.481099999999998	34.62110612110858	seed5-gleak-03_damgo_to_low_gl_vars.pkl	Transient	5	-0.3
844	2235715	111.78575000000001	1.1002085344166495	3.776960065768929	111.25385	112.3541	1.39970000000001	2.499900000000011	0.4043426399530956	2.473150000000004	33.048214329491984	seed5-gleak-03_damgo_to_low_gl_vars.pkl	Wash	5	-0.3
845	2285178	114.25890000000001	1.1122232012314024	3.7551885614959346	113.75375000000001	114.866	1.316199999999995	2.4283999999999963	0.4065949704202176	2.4594499999999897	32.378838766255456	seed5-gleak-03_damgo_to_low_gl_vars.pkl	Wash	5	-0.3
846	2334367	116.71835	1.1024971272976138	3.7048671252683825	116.18215000000001	117.28465	1.3548000000000116	2.4573000000000036	0.4145077720207239	2.4125000000000085	31.591878556443653	seed5-gleak-03_damgo_to_low_gl_vars.pkl	Wash	5	-0.3
847	2382617	119.13085000000001	1.047413129666797	3.757341835836847	118.63945000000001	119.68685	1.3516000000000048	2.399000000000001	0.41384733171932975	2.4163499999999942	32.525534475545896	seed5-gleak-03_damgo_to_low_gl_vars.pkl	Wash	5	-0.3
848	2430944	121.5472	1.0942165799881798	3.752548871182899	121.03845000000001	122.1327	1.3513499999999965	2.4455499999999972	0.4044734766517676	2.472350000000006	31.914559840752776	seed5-gleak-03_damgo_to_low_gl_vars.pkl	Wash	5	-0.3
849	2480391	124.01955000000001	1.0917395260009217	3.783679033320084	123.48405000000001	124.5758	1.3092500000000058	2.4009999999999962	0.4085885309199365	2.4474500000000035	33.19926111648964	seed5-gleak-03_damgo_to_low_gl_vars.pkl	Wash	5	-0.3
850	2529340	126.46700000000001	1.0967859701568028	3.655338502578388	125.88505	126.98185000000001	1.3476500000000016	2.4444500000000033	0.4173622704507536	2.3959999999999866	31.384930174212652	seed5-gleak-03_damgo_to_low_gl_vars.pkl	Wash	5	-0.3
851	2577260	128.863	1.0757937215414597	3.719033005881254	128.32945	129.40525	1.296999999999997	2.372799999999984	0.4224578598284833	2.3670999999999935	32.6236248739236	seed5-gleak-03_damgo_to_low_gl_vars.pkl	Wash	5	-0.3
852	2624602	131.2301	1.0666789859438548	3.710093021992794	130.70225	131.76895000000002	1.3091000000000008	2.3757500000000107	0.4242051456084117	2.357350000000025	32.34435877522018	seed5-gleak-03_damgo_to_low_gl_vars.pkl	Wash	5	-0.3
853	2671749	133.58745000000002	1.0765847773743096	3.700307613584041	133.07805000000002	134.15465	1.3011499999999785	2.377749999999992	0.4130439272216635	2.4210499999999797	32.80904583271457	seed5-gleak-03_damgo_to_low_gl_vars.pkl	Wash	5	-0.3
854	2720170	136.0085	1.1218262147006113	3.7426847835546653	135.4558	136.57760000000002	1.3342999999999847	2.456150000000008	0.41589552704360716	2.404449999999997	31.651575217548448	seed5-gleak-03_damgo_to_low_gl_vars.pkl	Wash	5	-0.3
855	2768259	138.41295	1.111199096142687	3.7675024393136276	137.91195000000002	139.0231	0.9968499999999949	2.1080499999999915	0.5430208248486293	1.8415500000000122	32.60660732173615	seed5-gleak-03_damgo_to_low_gl_vars.pkl	Wash	5	-0.3
856	2805090	140.2545	2.528425995751401	6.230866914318447	140.02	142.54840000000002	0.9472999999999843	3.475750000000005	0.2749707843541619	3.6367500000000064	58.819473308317654	seed5-gleak-03_damgo_to_low_gl_vars.pkl	Transient	5	-0.3
857	2877825	143.89125	1.6552647401273717	6.471580771284703	143.4957	145.151	0.934899999999999	2.590149999999994	0.379225999734544	2.6369499999999846	36.337455698139564	seed5-gleak-03_damgo_to_low_gl_vars.pkl	Transient	5	-0.3
858	2930564	146.5282	1.6014487954043783	6.457675808894248	146.08585	147.6873	0.9093500000000176	2.5108000000000175	0.38173766987326024	2.6196000000000197	36.678202823649514	seed5-gleak-03_damgo_to_low_gl_vars.pkl	Transient	5	-0.3
859	2982956	149.14780000000002	1.6531984383314382	6.277951998472684	148.59665	150.24985	0.7975500000000011	2.4507499999999993	0.41986816139732214	2.381699999999995	36.95770758403165	seed5-gleak-03_damgo_to_low_gl_vars.pkl	Transient	5	-0.3
860	3030590	151.5295	1.6622639344311785	5.9621206798712585	151.04745	152.7097	0.8514499999999998	2.5137499999999875	0.398009950248758	2.5124999999999886	36.97190757076598	seed5-gleak-03_damgo_to_low_gl_vars.pkl	$G_{Leak}$	5	-0.3
861	3080840	154.042	1.5807073095292785	5.735076665425716	153.5612	155.14190000000002	0.904200000000003	2.4849000000000103	0.40607488020790883	2.462600000000009	36.23180773359672	seed5-gleak-03_damgo_to_low_gl_vars.pkl	$G_{Leak}$	5	-0.3
862	3130092	156.5046	1.7470986663104036	5.960902527704459	156.0461	157.7932	1.043750000000017	2.790850000000006	0.35905998096982306	2.785049999999984	37.315102103132325	seed5-gleak-03_damgo_to_low_gl_vars.pkl	$G_{Leak}$	5	-0.3
863	3185793	159.28965	1.7387202853056836	5.836646005378107	158.83695	160.57565	0.930800000000005	2.6695499999999868	0.37421648423612786	2.6722500000000196	38.19267743570073	seed5-gleak-03_damgo_to_low_gl_vars.pkl	$G_{Leak}$	5	-0.3
864	3239238	161.9619	1.6904112428402296	6.251500679660385	161.50645	163.19685	0.9210999999999956	2.6115000000000066	0.3779503751157479	2.645849999999996	37.6379210461686	seed5-gleak-03_damgo_to_low_gl_vars.pkl	$G_{Leak}$	5	-0.3
865	3292155	164.60775	1.672376964794402	5.831940392632735	164.118	165.79035000000002	0.8691499999999905	2.541550000000001	0.40251167283851336	2.4843999999999937	36.85682494141255	seed5-gleak-03_damgo_to_low_gl_vars.pkl	$G_{Leak}$	5	-0.3
866	3341843	167.09215	1.5994085666777567	6.0799301034381905	166.65955	168.25895	0.9687999999999874	2.5681999999999903	0.3954210245358732	2.528950000000009	37.01145170725346	seed5-gleak-03_damgo_to_low_gl_vars.pkl	$G_{Leak}$	5	-0.3
867	3392422	169.6211	1.6874057455278935	6.109552162152813	169.2277	170.9151	1.075300000000027	2.7627000000000237	0.3565443719470892	2.804699999999997	38.036846552684054	seed5-gleak-03_damgo_to_low_gl_vars.pkl	$G_{Leak}$	5	-0.3
868	3448516	172.4258	1.6946414064675104	5.724347704329283	171.99040000000002	173.68505000000002	0.9205000000000041	2.61515	0.38540843659067675	2.5946500000000015	38.27951118262688	seed5-gleak-03_damgo_to_low_gl_vars.pkl	$G_{Leak}$	5	-0.3
869	3500409	175.02045	1.5981158756236546	6.124853882542681	174.6056	176.2037	0.9058500000000151	2.5039999999999907	0.3943839722353702	2.535599999999988	36.60551946084879	seed5-gleak-03_damgo_to_low_gl_vars.pkl	$G_{Leak}$	5	-0.3
870	3551121	177.55605	1.6116590596930358	6.073688921585472	177.1096	178.72125	0.8797500000000014	2.4913999999999987	0.4192081158691197	2.38545000000002	36.9917152850008	seed5-gleak-03_damgo_to_low_gl_vars.pkl	$G_{Leak}$	5	-0.3
871	3598830	179.94150000000002	0.4817728727946757	5.316726730952503	179.60095	180.08275	2.6327499999999873	3.1144999999999925	0.30149541726965745	3.3168000000000006	29.912978741409532	seed5-gleak-03_damgo_to_low_gl_vars.pkl	$G_{Leak}$	5	-0.3
872	3665166	183.25830000000002	1.5181738329798915	3.8276066544095	182.71545	184.23365	2.1081000000000074	3.626249999999999	0.2727954715951713	3.6657500000000027	35.854000940790904	seed5-gleak-03_damgo_to_low_gl_vars.pkl	Transient	5	-0.3
873	3738481	186.92405000000002	1.4633154136789033	4.444099652451271	186.3417	187.805	2.4457000000000164	3.9090000000000202	0.26070180927055786	3.8357999999999777	35.60203781392662	seed5-gleak-03_damgo_to_low_gl_vars.pkl	Transient	5	-0.3
874	3815197	190.75985	1.5643894133952214	4.273595752026331	190.25070000000002	191.8151	2.344600000000014	3.908999999999992	0.25250931128085335	3.960250000000002	40.63613748216901	seed5-gleak-03_damgo_to_low_gl_vars.pkl	DAMGO + $G_{Leak}$	5	-0.3
875	3894402	194.7201	1.47453696903158	4.37191381066777	194.15970000000002	195.63425	2.3865499999999997	3.861050000000006	0.25833451736653834	3.870949999999994	36.44803444129729	seed5-gleak-03_damgo_to_low_gl_vars.pkl	DAMGO + $G_{Leak}$	5	-0.3
876	3971821	198.59105	1.5260773120522033	4.322518648427945	198.02075000000002	199.54685	2.4605999999999995	3.9866499999999974	0.25136048864478955	3.978350000000006	38.08572389311557	seed5-gleak-03_damgo_to_low_gl_vars.pkl	DAMGO + $G_{Leak}$	5	-0.3
877	4051388	202.5694	1.5631953964421526	4.27756889544969	202.00745	203.5706	2.48214999999999	4.045349999999985	0.24825600158883873	4.028099999999995	38.501095048641574	seed5-gleak-03_damgo_to_low_gl_vars.pkl	DAMGO + $G_{Leak}$	5	-0.3
878	4131950	206.5975	1.6018030358336401	4.214951933786281	206.05275	207.65455	2.381450000000001	3.983249999999998	0.25114900670567736	3.981700000000018	38.866843183311516	seed5-gleak-03_damgo_to_low_gl_vars.pkl	DAMGO + $G_{Leak}$	5	-0.3
879	4211584	210.57920000000001	1.5600555533142761	4.2331112984443	210.036	211.5961	2.4721999999999866	4.032250000000005	0.24925845609312314	4.011899999999997	38.7627596092293	seed5-gleak-03_damgo_to_low_gl_vars.pkl	DAMGO + $G_{Leak}$	5	-0.3
880	4291822	214.5911	1.5969920193737839	4.194146293150666	214.06830000000002	215.66525000000001	2.3461499999999944	3.943150000000003	0.25065169440545443	3.9895999999999963	39.08044178105267	seed5-gleak-03_damgo_to_low_gl_vars.pkl	DAMGO + $G_{Leak}$	5	-0.3
881	4371614	218.5807	1.6454557426569985	4.0275336327548175	218.01145	219.6569					37.9656220839215	seed5-gleak-03_damgo_to_low_gl_vars.pkl	DAMGO + $G_{Leak}$	5	-0.3
882	68293	3.41465	2.0145139491969624	2.6176036153087523	2.41555	4.4300500000000005	3.47835	5.492900000000001	0.19918533199215208	5.02045	13.060416494826022	seed5-gleak-01_damgo_to_low_gl_vars.pkl	Transient	5	-0.1
883	168702	8.4351	1.1121046685035108	3.788013087156642	7.9084	9.02055	1.5047499999999996	2.6168499999999995	0.3901525496469119	2.5631000000000004	33.28698753836345	seed5-gleak-01_damgo_to_low_gl_vars.pkl	Transient	5	-0.1
884	219964	10.9982	1.066756776573835	3.436430856003412	10.5253	11.59205	1.2863000000000007	2.3530500000000014	0.42537805474615575	2.3508499999999994	34.36430856003411	seed5-gleak-01_damgo_to_low_gl_vars.pkl	Transient	5	-0.1
885	266981	13.34905	1.0392897013091977	3.801859563557251	12.878300000000001	13.9176	1.3228000000000009	2.3621	0.40350240083928485	2.478300000000001	33.37290414003536	seed5-gleak-01_damgo_to_low_gl_vars.pkl	Transient	5	-0.1
886	316547	15.827350000000001	1.150424313413774	3.7963606207116953	15.240450000000001	16.39085	1.3807999999999971	2.5311999999999983	0.40724074036366587	2.4555500000000006	32.31503761198768	seed5-gleak-01_damgo_to_low_gl_vars.pkl	Transient	5	-0.1
887	365658	18.2829	1.085919833629238	3.8179744270378286	17.7716	18.85755	1.3820499999999996	2.467950000000002	0.40012804097311166	2.4991999999999983	33.14182272108103	seed5-gleak-01_damgo_to_low_gl_vars.pkl	Transient	5	-0.1
888	415642	20.7821	1.0794290899341723	3.9108517256879622	20.23955	21.319000000000003	1.3558500000000002	2.4353000000000016	0.4204860819106888	2.3781999999999996	33.09733664155675	seed5-gleak-01_damgo_to_low_gl_vars.pkl	Transient	5	-0.1
889	463206	23.1603	1.0570232473904995	3.7840877854460793	22.6749	23.7319	1.3185500000000019	2.3755999999999986	0.40498947027377274	2.4692000000000007	34.00444460028196	seed5-gleak-01_damgo_to_low_gl_vars.pkl	Transient	5	-0.1
890	512590	25.6295	1.150450786408724	3.705335883272884	25.0505	26.200950000000002	1.3142999999999994	2.4647499999999987	0.41378739603591635	2.4167000000000023	31.336052469062793	seed5-gleak-01_damgo_to_low_gl_vars.pkl	Transient	5	-0.1
891	560924	28.046200000000002	1.0867251167129435	3.7079128026599797	27.5152	28.601950000000002	1.3475000000000001	2.4342000000000006	0.4110321016071355	2.4329	32.53579799704249	seed5-gleak-01_damgo_to_low_gl_vars.pkl	Transient	5	-0.1
892	609582	30.479100000000003	1.1196420926354245	3.812187799915204	29.9494	31.06905	1.3692000000000029	2.488850000000003	0.40560546756170324	2.465449999999997	32.63477064933006	seed5-gleak-01_damgo_to_low_gl_vars.pkl	Transient	5	-0.1
893	658891	32.94455	1.1073425711771823	3.7718436994292297	32.438250000000004	33.5456	1.3308999999999997	2.4382499999999965	0.40747305584418136	2.4541500000000056	32.82657500501695	seed5-gleak-01_damgo_to_low_gl_vars.pkl	Control	5	-0.1
894	707974	35.398700000000005	1.0884716511035863	3.760907040221106	34.8765	35.965	1.3331500000000034	2.421600000000005	0.40930765609970804	2.4431499999999957	31.856701615569882	seed5-gleak-01_damgo_to_low_gl_vars.pkl	Control	5	-0.1
895	756837	37.84185	1.0916028025868232	3.736024028712439	37.29815	38.38975	1.3414999999999964	2.433099999999996	0.41952467853921455	2.383650000000003	32.27120388596323	seed5-gleak-01_damgo_to_low_gl_vars.pkl	Control	5	-0.1
896	804510	40.225500000000004	1.1008749552405672	3.764212007334489	39.7312	40.832100000000004	1.3552999999999997	2.456150000000001	0.40350240083928546	2.4782999999999973	33.409908094407925	seed5-gleak-01_damgo_to_low_gl_vars.pkl	Control	5	-0.1
897	854076	42.7038	1.094316942539235	3.7434066695931456	42.18735	43.2817	1.3460000000000036	2.4403000000000006	0.40308765140979846	2.4808500000000038	31.430433687229346	seed5-gleak-01_damgo_to_low_gl_vars.pkl	Control	5	-0.1
898	903693	45.184650000000005	1.0825036708662812	3.7585608526529413	44.627700000000004	45.7102	1.3276000000000039	2.4101	0.42533282293394664	2.3510999999999953	32.790113275164146	seed5-gleak-01_damgo_to_low_gl_vars.pkl	Control	5	-0.1
899	950715	47.53575	1.0417803132894332	3.7637202724252177	47.037800000000004	48.079550000000005	1.3238500000000002	2.3656500000000023	0.4152737692323659	2.408050000000003	32.9916544733848	seed5-gleak-01_damgo_to_low_gl_vars.pkl	Control	5	-0.1
900	998876	49.9438	1.0525436146553024	3.7904749001780154	49.403400000000005	50.45595	1.3551500000000019	2.4076499999999967	0.42572213116498825	2.348950000000002	32.659650873011245	seed5-gleak-01_damgo_to_low_gl_vars.pkl	Control	5	-0.1
901	1045855	52.292750000000005	1.0293582063641982	3.7605678796744364	51.8111	52.840450000000004	1.3597499999999982	2.389099999999999	0.41559305128418284	2.4061999999999983	33.683665721116014	seed5-gleak-01_damgo_to_low_gl_vars.pkl	Control	5	-0.1
902	1093979	54.69895	1.074319155593391	3.781219979023721	54.20015	55.2745	1.2613500000000002	2.335650000000001	0.41897100720630115	2.386800000000001	33.02664595564475	seed5-gleak-01_damgo_to_low_gl_vars.pkl	Control	5	-0.1
903	1141715	57.085750000000004	1.0835339592371487	3.705166734980253	56.5358	57.619350000000004	1.3125	2.3960500000000025	0.41747552549731765	2.3953500000000005	32.31299400799472	seed5-gleak-01_damgo_to_low_gl_vars.pkl	Control	5	-0.1
904	1189622	59.481100000000005	1.0791738073049695	3.6412820185411547	58.931900000000006	60.011050000000004	4.8570999999999955	5.936299999999996	0.15395155144675968	6.4955500000000015	32.2655945381755	seed5-gleak-01_damgo_to_low_gl_vars.pkl	Control	5	-0.1
905	1319533	65.97665	1.8031996801150614	2.516381416915152	64.86815	66.67135	3.4121999999999986	5.2154000000000025	0.20481730296575498	4.88239999999999	25.115603782425488	seed5-gleak-01_damgo_to_low_gl_vars.pkl	Transient	5	-0.1
906	1417181	70.85905	1.4383687232344644	3.1434738396929873	70.08355	71.52195	3.9329500000000053	5.371300000000005	0.1906014428529219	5.246550000000013	31.434738396929887	seed5-gleak-01_damgo_to_low_gl_vars.pkl	DAMGO	5	-0.1
907	1522112	76.10560000000001	1.3729801824740369	3.2125879529061763	75.45485000000001	76.82785	3.4108499999999964	4.783799999999999	0.19976627346005194	5.005849999999995	32.12587952906178	seed5-gleak-01_damgo_to_low_gl_vars.pkl	DAMGO	5	-0.1
908	1622229	81.11145	1.4969132910322749	2.9953046971244603	80.23865	81.73555	3.918049999999994	5.41494999999999	0.1931919168501992	5.176199999999994	29.7644578491415	seed5-gleak-01_damgo_to_low_gl_vars.pkl	DAMGO	5	-0.1
909	1725753	86.28765	1.3896433240123909	3.174243688158594	85.65365	87.0433	3.3061500000000024	4.6958000000000055	0.1982533876547616	5.044049999999999	31.742436881585952	seed5-gleak-01_damgo_to_low_gl_vars.pkl	DAMGO	5	-0.1
910	1826634	91.3317	1.6720872471468058	2.6456354711239847	90.34945	92.02155	3.522750000000002	5.194850000000002	0.20326029513394814	4.919800000000009	26.407881175698183	seed5-gleak-01_damgo_to_low_gl_vars.pkl	DAMGO	5	-0.1
911	1925030	96.25150000000001	1.3540622960727546	3.1682972452764844	95.5443	96.89835000000001	3.132099999999994	4.486199999999997	0.25180671316697306	3.9712999999999994	31.682972452764844	seed5-gleak-01_damgo_to_low_gl_vars.pkl	DAMGO	5	-0.1
912	2004456	100.2228	2.364408564825647	6.792394452095742	100.03045	102.3949	3.8808499999999952	6.245249999999999	0.15412951503148092	6.488050000000001	67.84990637175821	seed5-gleak-01_damgo_to_low_gl_vars.pkl	Transient	5	-0.1
913	2134217	106.71085000000001	1.0118429662672803	4.8801880261166914	106.2757	107.28755000000001	1.5277499999999975	2.539600000000007	0.3855347366797746	2.5938000000000017	33.808116718508415	seed5-gleak-01_damgo_to_low_gl_vars.pkl	Transient	5	-0.1
914	2186093	109.30465000000001	1.0794818857464008	3.8763619952705213	108.81530000000001	109.8948	1.359099999999998	2.4385499999999922	0.4030470355890536	2.481099999999998	34.62110612110858	seed5-gleak-01_damgo_to_low_gl_vars.pkl	Transient	5	-0.1
915	2235715	111.78575000000001	1.1002085344166495	3.776960065768929	111.25385	112.3541	1.39970000000001	2.499900000000011	0.4043426399530956	2.473150000000004	33.048214329491984	seed5-gleak-01_damgo_to_low_gl_vars.pkl	Wash	5	-0.1
916	2285178	114.25890000000001	1.1122232012314024	3.7551885614959346	113.75375000000001	114.866	1.316199999999995	2.4283999999999963	0.4065949704202176	2.4594499999999897	32.378838766255456	seed5-gleak-01_damgo_to_low_gl_vars.pkl	Wash	5	-0.1
917	2334367	116.71835	1.1024971272976138	3.7048671252683825	116.18215000000001	117.28465	1.3548000000000116	2.4573000000000036	0.4145077720207239	2.4125000000000085	31.591878556443653	seed5-gleak-01_damgo_to_low_gl_vars.pkl	Wash	5	-0.1
918	2382617	119.13085000000001	1.047413129666797	3.757341835836847	118.63945000000001	119.68685	1.3516000000000048	2.399000000000001	0.41384733171932975	2.4163499999999942	32.525534475545896	seed5-gleak-01_damgo_to_low_gl_vars.pkl	Wash	5	-0.1
919	2430944	121.5472	1.0942165799881798	3.752548871182899	121.03845000000001	122.1327	1.3513499999999965	2.4455499999999972	0.4044734766517676	2.472350000000006	31.914559840752776	seed5-gleak-01_damgo_to_low_gl_vars.pkl	Wash	5	-0.1
920	2480391	124.01955000000001	1.0917395260009217	3.783679033320084	123.48405000000001	124.5758	1.3092500000000058	2.4009999999999962	0.4085885309199365	2.4474500000000035	33.19926111648964	seed5-gleak-01_damgo_to_low_gl_vars.pkl	Wash	5	-0.1
921	2529340	126.46700000000001	1.0967859701568028	3.655338502578388	125.88505	126.98185000000001	1.3476500000000016	2.4444500000000033	0.4173622704507536	2.3959999999999866	31.384930174212652	seed5-gleak-01_damgo_to_low_gl_vars.pkl	Wash	5	-0.1
922	2577260	128.863	1.0757937215414597	3.719033005881254	128.32945	129.40525	1.296999999999997	2.372799999999984	0.4224578598284833	2.3670999999999935	32.6236248739236	seed5-gleak-01_damgo_to_low_gl_vars.pkl	Wash	5	-0.1
923	2624602	131.2301	1.0666789859438548	3.710093021992794	130.70225	131.76895000000002	1.3091000000000008	2.3757500000000107	0.4242051456084117	2.357350000000025	32.34435877522018	seed5-gleak-01_damgo_to_low_gl_vars.pkl	Wash	5	-0.1
924	2671749	133.58745000000002	1.0765847773743096	3.700307613584041	133.07805000000002	134.15465	1.3011499999999785	2.377749999999992	0.4130439272216635	2.4210499999999797	32.80904583271457	seed5-gleak-01_damgo_to_low_gl_vars.pkl	Wash	5	-0.1
925	2720170	136.0085	1.1218262147006113	3.7426847835546653	135.4558	136.57760000000002	1.3342999999999847	2.456150000000008	0.41589552704360716	2.404449999999997	31.651575217548448	seed5-gleak-01_damgo_to_low_gl_vars.pkl	Wash	5	-0.1
926	2768259	138.41295	1.1112103426462039	3.767350521675187	137.9119	139.02315000000002	1.0753500000000145	2.186550000000011	0.5001375378228952	1.9994500000000246	32.60660732173615	seed5-gleak-01_damgo_to_low_gl_vars.pkl	Wash	5	-0.1
927	2808248	140.41240000000002	1.3640687882775442	4.686651710731283	140.09845	141.4625	1.3106500000000096	2.6747000000000014	0.35373812766409246	2.8269499999999823	43.37732127244605	seed5-gleak-01_damgo_to_low_gl_vars.pkl	Transient	5	-0.1
928	2864787	143.23935	1.1111926102756524	4.616948678643595	142.77315000000002	143.88435	1.2641500000000008	2.3753499999999974	0.41765860585557096	2.3943000000000154	33.259107544014	seed5-gleak-01_damgo_to_low_gl_vars.pkl	Transient	5	-0.1
929	2912673	145.63365000000002	1.180917141439137	4.413411609027218	145.14855	146.32945	1.2237499999999955	2.404699999999991	0.4077056365304283	2.4527499999999804	35.583650113068835	seed5-gleak-01_damgo_to_low_gl_vars.pkl	Transient	5	-0.1
930	2961728	148.0864	1.2307831726778997	4.223090204803672	147.5532	148.78400000000002	1.2913999999999817	2.522199999999998	0.41225213340478933	2.425700000000006	34.396854727701225	seed5-gleak-01_damgo_to_low_gl_vars.pkl	Transient	5	-0.1
931	3010242	150.5121	1.1426992095787079	4.36854313580481	150.0754	151.21810000000002	1.2108499999999935	2.3535500000000127	0.42381860563678797	2.359499999999997	35.85301120764038	seed5-gleak-01_damgo_to_low_gl_vars.pkl	$G_{Leak}$	5	-0.1
932	3057432	152.8716	1.1654899316500407	4.292790634823248	152.42895000000001	153.59445	1.2930000000000064	2.458449999999999	0.39197240514267884	2.5511999999999944	34.55144586263941	seed5-gleak-01_damgo_to_low_gl_vars.pkl	$G_{Leak}$	5	-0.1
933	3108456	155.4228	1.261455102430936	4.307638133132933	154.88745	156.1489	1.327449999999999	2.5888999999999953	0.3890823492792231	2.5701500000000124	35.406301766120315	seed5-gleak-01_damgo_to_low_gl_vars.pkl	$G_{Leak}$	5	-0.1
934	3159859	157.99295	1.1569491153800862	4.548932792904829	157.47635	158.63330000000002	1.2095999999999947	2.3665499999999895	0.4429678848283513	2.257499999999993	35.20397771801675	seed5-gleak-01_damgo_to_low_gl_vars.pkl	$G_{Leak}$	5	-0.1
935	3205009	160.25045	1.1153870864630444	4.329307715605957	159.84290000000001	160.9583	1.2843999999999767	2.399799999999999	0.40036032429186325	2.4977499999999964	35.25710398485819	seed5-gleak-01_damgo_to_low_gl_vars.pkl	$G_{Leak}$	5	-0.1
936	3254964	162.7482	1.2007334152827274	4.315507546353295	162.24265	163.4434	1.2720000000000198	2.472750000000019	0.41376171462854355	2.416850000000011	34.923396697893324	seed5-gleak-01_damgo_to_low_gl_vars.pkl	$G_{Leak}$	5	-0.1
937	3303301	165.16505	1.1880510906403186	4.385082919512229	164.71540000000002	165.90345000000002	1.2353499999999826	2.4233999999999867	0.40216364038527375	2.486549999999994	35.7850051916503	seed5-gleak-01_damgo_to_low_gl_vars.pkl	$G_{Leak}$	5	-0.1
938	3353032	167.6516	1.1757856452923734	4.333878862703923	167.1388	168.3146	1.3027999999999906	2.4786	0.41949828005705037	2.383800000000008	33.779380010468145	seed5-gleak-01_damgo_to_low_gl_vars.pkl	$G_{Leak}$	5	-0.1
939	3400708	170.0354	1.1784707075485028	4.356624423862105	169.61745000000002	170.79590000000002	1.28125	2.459699999999998	0.398105020104304	2.511899999999997	36.002344890776335	seed5-gleak-01_damgo_to_low_gl_vars.pkl	$G_{Leak}$	5	-0.1
940	3450946	172.5473	1.1750808698561974	4.479437008518563	172.0771	173.25220000000002	1.2810500000000218	2.4561000000000206	0.41358203399644267	2.417900000000003	35.77796859064732	seed5-gleak-01_damgo_to_low_gl_vars.pkl	$G_{Leak}$	5	-0.1
941	3499304	174.9652	1.1544892228086248	4.3709782511950195	174.53320000000002	175.6877	1.1624500000000069	2.3169499999999914	0.4154031487558689	2.4072999999999922	35.9888050479467	seed5-gleak-01_damgo_to_low_gl_vars.pkl	$G_{Leak}$	5	-0.1
942	3547450	177.3725	1.163092107377504	4.343341084596975	176.85015	178.01325	1.2607500000000016	2.4238	0.4263937746508914	2.345249999999993	33.83576046583187	seed5-gleak-01_damgo_to_low_gl_vars.pkl	$G_{Leak}$	5	-0.1
943	3594355	179.71775	0.7939250236328692	4.225004752774414	179.27395	180.0679	4.167749999999984	4.961649999999992	0.19239278911826288	5.197700000000026	35.38551906911202	seed5-gleak-01_damgo_to_low_gl_vars.pkl	$G_{Leak}$	5	-0.1
944	3698309	184.91545000000002	1.5083381422949955	3.1963107879189963	184.23565000000002	185.744	2.923749999999984	4.432099999999991	0.22490610170254022	4.4462999999999795	31.7453199058644	seed5-gleak-01_damgo_to_low_gl_vars.pkl	Transient	5	-0.1
945	3787235	189.36175	1.4345059957637218	3.311881281122229	188.6677	190.1022	3.252849999999995	4.687350000000009	0.21980195843544914	4.549550000000011	32.96291667530878	seed5-gleak-01_damgo_to_low_gl_vars.pkl	Transient	5	-0.1
946	3878226	193.9113	1.3385180477560266	3.582673528299921	193.35510000000002	194.6936	3.209149999999994	4.547699999999992	0.2186102943587609	4.57435000000001	35.693706636787056	seed5-gleak-01_damgo_to_low_gl_vars.pkl	DAMGO + $G_{Leak}$	5	-0.1
947	3969713	198.48565000000002	1.3458845544179436	3.5128618293551845	197.90275	199.24865	3.0161500000000103	4.362000000000023	0.22434099831744342	4.457499999999982	34.779882108571634	seed5-gleak-01_damgo_to_low_gl_vars.pkl	DAMGO + $G_{Leak}$	5	-0.1
948	4058863	202.94315	1.4095525207947475	3.463527223305931	202.2648	203.67435	3.227199999999982	4.636749999999978	0.21995666853629747	4.546350000000018	34.44956155096786	seed5-gleak-01_damgo_to_low_gl_vars.pkl	DAMGO + $G_{Leak}$	5	-0.1
949	4149790	207.48950000000002	1.3811055065829774	3.4712834883802586	206.9015	208.2826	3.090750000000014	4.471850000000018	0.2190100744634252	4.5660000000000025	34.54362870062907	seed5-gleak-01_damgo_to_low_gl_vars.pkl	DAMGO + $G_{Leak}$	5	-0.1
950	4241110	212.05550000000002	1.4407180690325332	3.470977177836449	211.3734	212.8141	3.2230500000000006	4.663799999999981	0.2199348992698166	4.54679999999999	34.29093867919606	seed5-gleak-01_damgo_to_low_gl_vars.pkl	DAMGO + $G_{Leak}$	5	-0.1
951	4332046	216.6023	1.3326932545585093	3.58363525400674	216.0372	217.36985					35.55433051509055	seed5-gleak-01_damgo_to_low_gl_vars.pkl	DAMGO + $G_{Leak}$	5	-0.1
952	62304	3.1152	1.842398848576379	3.3640594328788893	2.63645	4.47885	1.1393499999999994	2.98175	0.3226170696691562	3.09965	20.154217545202176	seed6-gleak-05_damgo_to_low_gl_vars.pkl	Transient	6	-0.5
953	124297	6.21485	1.1365794012632382	3.5082459729569955	5.6182	6.7547500000000005	1.4937499999999995	2.63035	0.4029658284977434	2.4816000000000003	28.42408603119735	seed6-gleak-05_damgo_to_low_gl_vars.pkl	Transient	6	-0.5
954	173929	8.69645	1.0644152044537027	4.381547764017547	8.2485	9.31295	1.4732000000000003	2.537600000000001	0.39323633503735755	2.5429999999999993	36.28480795766449	seed6-gleak-05_damgo_to_low_gl_vars.pkl	Transient	6	-0.5
955	224789	11.23945	1.0672311866584714	4.463901925653371	10.786100000000001	11.85335	1.4594000000000005	2.5266	0.3967939052456153	2.520200000000001	35.59854476455442	seed6-gleak-05_damgo_to_low_gl_vars.pkl	Transient	6	-0.5
956	275193	13.75965	1.0336870272701315	4.481385218772523	13.312700000000001	14.346400000000001	1.4229000000000003	2.4566	0.4046371416432313	2.471350000000001	35.88831806366782	seed6-gleak-05_damgo_to_low_gl_vars.pkl	Transient	6	-0.5
957	324620	16.231	1.040829209771243	4.424230024139163	15.769350000000001	16.810200000000002	1.4467500000000015	2.4876000000000005	0.40479274611398997	2.470399999999998	34.84799209746349	seed6-gleak-05_damgo_to_low_gl_vars.pkl	Transient	6	-0.5
958	374028	18.7014	1.0550285278245255	4.3792207268371115	18.25695	19.31195	1.4178500000000014	2.472899999999999	0.40048859608722615	2.496950000000002	36.02058539883879	seed6-gleak-05_damgo_to_low_gl_vars.pkl	Transient	6	-0.5
959	423967	21.19835	1.04692574003271	4.45834221789611	20.729850000000003	21.77675	1.4428000000000019	2.489750000000001	0.408288251505563	2.4492499999999993	34.68798468353269	seed6-gleak-05_damgo_to_low_gl_vars.pkl	Transient	6	-0.5
960	472952	23.6476	1.0172113932690088	4.386699534185205	23.2196	24.236800000000002	1.430299999999999	2.4475499999999997	0.4065619092147257	2.45965	35.38207025108024	seed6-gleak-05_damgo_to_low_gl_vars.pkl	Transient	6	-0.5
961	522145	26.10725	1.079179277102591	4.461419661327746	25.6671	26.7463	1.4830500000000022	2.5622000000000007	0.38996997231213204	2.5642999999999994	35.193532356479935	seed6-gleak-05_damgo_to_low_gl_vars.pkl	Transient	6	-0.5
962	573431	28.67155	1.0590225499798136	4.407883566905696	28.22935	29.28835	1.4200499999999998	2.479099999999999	0.40606663553489125	2.46265	35.7899221271614	seed6-gleak-05_damgo_to_low_gl_vars.pkl	Transient	6	-0.5
963	622684	31.1342	1.0233528037228563	4.413753978475139	30.7084	31.73175	1.4657000000000018	2.4890500000000024	0.39493690882881377	2.5320500000000052	35.3318048429297	seed6-gleak-05_damgo_to_low_gl_vars.pkl	Control	6	-0.5
964	673325	33.666250000000005	1.088788791106193	4.30574385668324	33.19745	34.28625	1.412149999999997	2.500949999999996	0.3982080637132907	2.511249999999997	35.35355545024203	seed6-gleak-05_damgo_to_low_gl_vars.pkl	Control	6	-0.5
965	723550	36.1775	1.033569531183946	4.308816688161578	35.6984	36.731950000000005	1.4528999999999996	2.486450000000005	0.41489472046468245	2.410249999999998	34.7113338702386	seed6-gleak-05_damgo_to_low_gl_vars.pkl	Control	6	-0.5
966	771755	38.58775	1.0032339946433553	4.444952990685874	38.184850000000004	39.1881	1.4581000000000017	2.461349999999996	0.3994886545222116	2.5031999999999996	36.08701431402272	seed6-gleak-05_damgo_to_low_gl_vars.pkl	Control	6	-0.5
967	821819	41.09095	1.0299413361653629	4.447223138718634	40.6462	41.67615	1.472999999999999	2.5029499999999985	0.4021636403852726	2.486550000000001	35.38810937583999	seed6-gleak-05_damgo_to_low_gl_vars.pkl	Control	6	-0.5
968	871550	43.5775	1.0339375388599874	4.462341802133594	43.14915	44.1831	1.4096499999999992	2.4436000000000035	0.39394118458114136	2.5384500000000045	35.847566079430486	seed6-gleak-05_damgo_to_low_gl_vars.pkl	Control	6	-0.5
969	922319	46.115950000000005	1.0930075197989295	4.354162079428587	45.592800000000004	46.6858	1.4539000000000044	2.546900000000001	0.4019696512913278	2.4877499999999984	34.90779567763066	seed6-gleak-05_damgo_to_low_gl_vars.pkl	Control	6	-0.5
970	972074	48.6037	1.06130577577136	4.4211628765079745	48.13965	49.20095	1.4501500000000007	2.5114499999999964	0.40281162514350227	2.4825499999999963	36.3623444529289	seed6-gleak-05_damgo_to_low_gl_vars.pkl	Control	6	-0.5
971	1021725	51.08625	1.0437799750627776	4.405002308283379	50.6511	51.694900000000004	1.4647500000000022	2.508500000000005	0.4027305128773072	2.4830500000000058	35.92562526591665	seed6-gleak-05_damgo_to_low_gl_vars.pkl	Control	6	-0.5
972	1071386	53.569300000000005	1.0332347887623008	4.426351810349367	53.159600000000005	54.19285	1.438849999999995	2.472049999999996	0.40288465412352514	2.4820999999999955	36.089518741212345	seed6-gleak-05_damgo_to_low_gl_vars.pkl	Control	6	-0.5
973	1121028	56.0514	1.022886590509559	4.4376900432748805	55.6317	56.6546	1.456000000000003	2.478900000000003	0.3959455178967367	2.5256000000000043	36.2532798476543	seed6-gleak-05_damgo_to_low_gl_vars.pkl	Control	6	-0.5
974	1171540	58.577000000000005	1.1070309051948135	3.6523635986416494	58.110600000000005	59.217600000000004	6.752650000000003	7.859700000000004	0.1265134167478461	7.9043	36.37853289137245	seed6-gleak-05_damgo_to_low_gl_vars.pkl	Control	6	-0.5
975	1329626	66.4813	1.180888089088793	3.9911299586338203	65.97025000000001	67.15115	5.3964	6.577249999999992	0.1536204499542978	6.509550000000005	39.91129958633822	seed6-gleak-05_damgo_to_low_gl_vars.pkl	Transient	6	-0.5
976	1459817	72.99085000000001	1.1550405674957671	4.2832752292770735	72.54755	73.7026	5.450800000000001	6.605850000000004	0.15139701596481545	6.605149999999995	42.61730808269162	seed6-gleak-05_damgo_to_low_gl_vars.pkl	DAMGO	6	-0.5
977	1591920	79.596	1.1763279435477685	4.293640946312273	79.1534	80.3297	5.415350000000004	6.591700000000003	0.15171168710981664	6.591449999999994	42.93640946312276	seed6-gleak-05_damgo_to_low_gl_vars.pkl	DAMGO	6	-0.5
978	1723749	86.18745	1.1588657450688655	4.30070295450443	85.74510000000001	86.90395000000001	5.443550000000002	6.602450000000005	0.15146122214060143	6.602350000000001	42.86268516246331	seed6-gleak-05_damgo_to_low_gl_vars.pkl	DAMGO	6	-0.5
979	1855796	92.7898	1.1665938166443608	4.293586058075441	92.34755	93.51415	5.614699999999999	6.7812999999999874	0.15164726845357693	6.594250000000002	42.88124908038307	seed6-gleak-05_damgo_to_low_gl_vars.pkl	DAMGO	6	-0.5
980	1987681	99.38405	0.7580594207316754	15.845839044080503	99.12885	99.88690000000001	-0.8822000000000116	-0.12409999999999854	1.2700025400050716	0.7874000000000052	42.74900127045504	seed6-gleak-05_damgo_to_low_gl_vars.pkl	DAMGO	6	-0.5
981	2003429	100.17145000000001	3.104231319861743	6.615133187241732	99.0047	102.10895000000001	1.6393999999999949	4.743650000000002	0.24300155520995326	4.1152000000000015	59.64960760286598	seed6-gleak-05_damgo_to_low_gl_vars.pkl	DAMGO	6	-0.5
982	2085733	104.28665000000001	0.9809135095643928	4.525680286494104	103.74835	104.72925000000001	1.5934000000000026	2.574300000000008	0.40939143962499736	2.4426500000000004	28.584337844709946	seed6-gleak-05_damgo_to_low_gl_vars.pkl	Transient	6	-0.5
983	2134586	106.72930000000001	1.0534359455568019	4.521774282619653	106.32265000000001	107.37610000000001	1.4622499999999974	2.5156499999999937	0.3936000629760102	2.5406499999999994	37.46910983926628	seed6-gleak-05_damgo_to_low_gl_vars.pkl	Transient	6	-0.5
984	2185399	109.26995000000001	1.0339262927628123	4.48407959285116	108.83835	109.87225000000001	1.453000000000003	2.4869500000000073	0.3941663381947194	2.536999999999992	35.64829365260303	seed6-gleak-05_damgo_to_low_gl_vars.pkl	Transient	6	-0.5
985	2236139	111.80695	1.0742428913675017	4.461030175114619	111.3253	112.3995	1.4695499999999981	2.5437999999999903	0.40258459308762135	2.483950000000007	35.1977895592755	seed6-gleak-05_damgo_to_low_gl_vars.pkl	Wash	6	-0.5
986	2285818	114.29090000000001	1.0359844458244043	4.438259668189936	113.8691	114.90505	1.463000000000008	2.4990000000000094	0.39946471727884675	2.5033499999999975	36.4440608022693	seed6-gleak-05_damgo_to_low_gl_vars.pkl	Wash	6	-0.5
987	2335885	116.79425	1.0258015206377022	4.401786138939329	116.36810000000001	117.3939	1.4056000000000068	2.4313999999999965	0.409886461450178	2.439700000000002	36.161956023387276	seed6-gleak-05_damgo_to_low_gl_vars.pkl	Wash	6	-0.5
988	2384679	119.23395000000001	1.0638615154370898	4.418196675225637	118.79945000000001	119.86330000000001	1.4537499999999994	2.5176000000000016	0.3966365222909736	2.5211999999999932	35.23338267147847	seed6-gleak-05_damgo_to_low_gl_vars.pkl	Wash	6	-0.5
989	2435103	121.75515	1.0343185222576372	4.440010780598396	121.31710000000001	122.35140000000001	1.4786000000000001	2.5129500000000036	0.39375504498651254	2.539650000000009	35.813185835005214	seed6-gleak-05_damgo_to_low_gl_vars.pkl	Wash	6	-0.5
990	2485896	124.29480000000001	1.066236241474701	4.43245024997702	123.83000000000001	124.89625000000001	1.4466500000000053	2.5128500000000003	0.4027791763165851	2.482749999999996	35.56636637937579	seed6-gleak-05_damgo_to_low_gl_vars.pkl	Wash	6	-0.5
991	2535551	126.77755	1.0273053600318498	4.350812735341567	126.34285000000001	127.37015000000001	1.4046499999999895	2.4319499999999863	0.41378739603591574	2.416700000000006	36.1778499999408	seed6-gleak-05_damgo_to_low_gl_vars.pkl	Wash	6	-0.5
992	2583885	129.19425	1.0337507175046252	4.469801424843009	128.77485000000001	129.8086	1.4351000000000056	2.4688500000000033	0.397914925788865	2.5131000000000085	35.74348041697128	seed6-gleak-05_damgo_to_low_gl_vars.pkl	Wash	6	-0.5
993	2634147	131.70735000000002	1.065961424140702	4.3759535481411085	131.24365	132.30960000000002	1.4715999999999951	2.53755000000001	0.40292523722223667	2.48184999999998	35.505855419708816	seed6-gleak-05_damgo_to_low_gl_vars.pkl	Wash	6	-0.5
994	2683784	134.1892	1.0337741553684232	4.398216963511011	133.7812	134.815	1.437250000000006	2.4710000000000036	0.3991537939568107	2.5053000000000054	36.203976744246255	seed6-gleak-05_damgo_to_low_gl_vars.pkl	Wash	6	-0.5
995	2733890	136.6945	1.0414459698973224	4.331106492712646	136.25220000000002	137.29365	1.3748000000000218	2.4162000000000035	0.40513713892152503	2.4682999999999993	34.94376793906498	seed6-gleak-05_damgo_to_low_gl_vars.pkl	Wash	6	-0.5
996	2783256	139.1628	1.0748485481214012	4.296707492606046	138.66845	139.74325000000002	0.2665499999999952	1.341399999999993	0.9166322929556873	1.0909499999999923	35.07153492019338	seed6-gleak-05_damgo_to_low_gl_vars.pkl	Wash	6	-0.5
997	2805075	140.25375	40.05077391567549	7.152500395625552	140.00985	180.06060000000002	2.7934499999999787	42.84424999999999	0.023216265315480024	43.07325	65.30516908058327	seed6-gleak-05_damgo_to_low_gl_vars.pkl	Transient	6	-0.5
998	3666540	183.327	1.9916528164938092	5.856838137216926	182.85410000000002	184.84575	2.001449999999977	3.9930999999999983	0.2517940324814289	3.9715000000000202	50.14536391233368	seed6-gleak-05_damgo_to_low_gl_vars.pkl	Transient	6	-0.5
999	3745970	187.29850000000002	1.8871119517648127	6.246996408552938	186.84720000000002	188.73430000000002	2.0354499999999973	3.922550000000001	0.25326714618579727	3.9483999999999924	47.791613140259656	seed6-gleak-05_damgo_to_low_gl_vars.pkl	Transient	6	-0.5
1000	3824938	191.2469	1.9544102767968319	6.368287897728308	190.76975000000002	192.72415	2.037149999999997	3.9916000000000054	0.2504037760889435	3.993549999999999	49.012048471227814	seed6-gleak-05_damgo_to_low_gl_vars.pkl	DAMGO + $G_{Leak}$	6	-0.5
1001	3904809	195.24045	1.9015754332336599	6.285043320557534	194.76135000000002	196.6629	2.0220999999999947	3.9236999999999966	0.2554539416543193	3.9146000000000067	48.467450923068895	seed6-gleak-05_damgo_to_low_gl_vars.pkl	DAMGO + $G_{Leak}$	6	-0.5
1002	3983101	199.15505000000002	1.8930589847782395	6.391058188886092	198.68505000000002	200.5781	2.0627000000000066	3.9558000000000106	0.25227361596387554	3.9639499999999823	48.28086393338049	seed6-gleak-05_damgo_to_low_gl_vars.pkl	DAMGO + $G_{Leak}$	6	-0.5
1003	4062380	203.119	1.919363194357534	6.1142271876786936	202.6408	204.56015000000002	2.1017999999999972	4.021150000000006	0.2469105319687412	4.050049999999999	48.5621358860669	seed6-gleak-05_damgo_to_low_gl_vars.pkl	DAMGO + $G_{Leak}$	6	-0.5
1004	4143381	207.16905	1.9658599714534126	6.085165666405423	206.66195000000002	208.62785000000002	2.0354499999999973	4.001299999999986	0.2525539518379609	3.9595500000000072	49.19561356075022	seed6-gleak-05_damgo_to_low_gl_vars.pkl	DAMGO + $G_{Leak}$	6	-0.5
1005	4222572	211.1286	1.922266348331282	6.309406169026985	210.66325	212.58555	2.029750000000007	3.951999999999998	0.2517781834204057	3.9717500000000148	48.71655471628554	seed6-gleak-05_damgo_to_low_gl_vars.pkl	DAMGO + $G_{Leak}$	6	-0.5
1006	4302007	215.10035000000002	1.9230688701846639	6.278803864726946	214.61525	216.53835	2.043799999999976	3.9668499999999938	0.2534019207865609	3.9462999999999795	48.348290963627676	seed6-gleak-05_damgo_to_low_gl_vars.pkl	DAMGO + $G_{Leak}$	6	-0.5
1007	4380933	219.04665	1.4797013273123187	6.1285257151838834	218.5821	220.0618					48.62565831905303	seed6-gleak-05_damgo_to_low_gl_vars.pkl	DAMGO + $G_{Leak}$	6	-0.5
1008	62304	3.1152	1.842398848576379	3.3640594328788893	2.63645	4.47885	1.1393499999999994	2.98175	0.3226170696691562	3.09965	20.154217545202176	seed6-gleak-03_damgo_to_low_gl_vars.pkl	Transient	6	-0.3
1009	124297	6.21485	1.1365794012632382	3.5082459729569955	5.6182	6.7547500000000005	1.4937499999999995	2.63035	0.4029658284977434	2.4816000000000003	28.42408603119735	seed6-gleak-03_damgo_to_low_gl_vars.pkl	Transient	6	-0.3
1010	173929	8.69645	1.0644152044537027	4.381547764017547	8.2485	9.31295	1.4732000000000003	2.537600000000001	0.39323633503735755	2.5429999999999993	36.28480795766449	seed6-gleak-03_damgo_to_low_gl_vars.pkl	Transient	6	-0.3
1011	224789	11.23945	1.0672311866584714	4.463901925653371	10.786100000000001	11.85335	1.4594000000000005	2.5266	0.3967939052456153	2.520200000000001	35.59854476455442	seed6-gleak-03_damgo_to_low_gl_vars.pkl	Transient	6	-0.3
1012	275193	13.75965	1.0336870272701315	4.481385218772523	13.312700000000001	14.346400000000001	1.4229000000000003	2.4566	0.4046371416432313	2.471350000000001	35.88831806366782	seed6-gleak-03_damgo_to_low_gl_vars.pkl	Transient	6	-0.3
1013	324620	16.231	1.040829209771243	4.424230024139163	15.769350000000001	16.810200000000002	1.4467500000000015	2.4876000000000005	0.40479274611398997	2.470399999999998	34.84799209746349	seed6-gleak-03_damgo_to_low_gl_vars.pkl	Transient	6	-0.3
1014	374028	18.7014	1.0550285278245255	4.3792207268371115	18.25695	19.31195	1.4178500000000014	2.472899999999999	0.40048859608722615	2.496950000000002	36.02058539883879	seed6-gleak-03_damgo_to_low_gl_vars.pkl	Transient	6	-0.3
1015	423967	21.19835	1.04692574003271	4.45834221789611	20.729850000000003	21.77675	1.4428000000000019	2.489750000000001	0.408288251505563	2.4492499999999993	34.68798468353269	seed6-gleak-03_damgo_to_low_gl_vars.pkl	Transient	6	-0.3
1016	472952	23.6476	1.0172113932690088	4.386699534185205	23.2196	24.236800000000002	1.430299999999999	2.4475499999999997	0.4065619092147257	2.45965	35.38207025108024	seed6-gleak-03_damgo_to_low_gl_vars.pkl	Transient	6	-0.3
1017	522145	26.10725	1.079179277102591	4.461419661327746	25.6671	26.7463	1.4830500000000022	2.5622000000000007	0.38996997231213204	2.5642999999999994	35.193532356479935	seed6-gleak-03_damgo_to_low_gl_vars.pkl	Transient	6	-0.3
1018	573431	28.67155	1.0590225499798136	4.407883566905696	28.22935	29.28835	1.4200499999999998	2.479099999999999	0.40606663553489125	2.46265	35.7899221271614	seed6-gleak-03_damgo_to_low_gl_vars.pkl	Transient	6	-0.3
1019	622684	31.1342	1.0233528037228563	4.413753978475139	30.7084	31.73175	1.4657000000000018	2.4890500000000024	0.39493690882881377	2.5320500000000052	35.3318048429297	seed6-gleak-03_damgo_to_low_gl_vars.pkl	Control	6	-0.3
1020	673325	33.666250000000005	1.088788791106193	4.30574385668324	33.19745	34.28625	1.412149999999997	2.500949999999996	0.3982080637132907	2.511249999999997	35.35355545024203	seed6-gleak-03_damgo_to_low_gl_vars.pkl	Control	6	-0.3
1021	723550	36.1775	1.033569531183946	4.308816688161578	35.6984	36.731950000000005	1.4528999999999996	2.486450000000005	0.41489472046468245	2.410249999999998	34.7113338702386	seed6-gleak-03_damgo_to_low_gl_vars.pkl	Control	6	-0.3
1022	771755	38.58775	1.0032339946433553	4.444952990685874	38.184850000000004	39.1881	1.4581000000000017	2.461349999999996	0.3994886545222116	2.5031999999999996	36.08701431402272	seed6-gleak-03_damgo_to_low_gl_vars.pkl	Control	6	-0.3
1023	821819	41.09095	1.0299413361653629	4.447223138718634	40.6462	41.67615	1.472999999999999	2.5029499999999985	0.4021636403852726	2.486550000000001	35.38810937583999	seed6-gleak-03_damgo_to_low_gl_vars.pkl	Control	6	-0.3
1024	871550	43.5775	1.0339375388599874	4.462341802133594	43.14915	44.1831	1.4096499999999992	2.4436000000000035	0.39394118458114136	2.5384500000000045	35.847566079430486	seed6-gleak-03_damgo_to_low_gl_vars.pkl	Control	6	-0.3
1025	922319	46.115950000000005	1.0930075197989295	4.354162079428587	45.592800000000004	46.6858	1.4539000000000044	2.546900000000001	0.4019696512913278	2.4877499999999984	34.90779567763066	seed6-gleak-03_damgo_to_low_gl_vars.pkl	Control	6	-0.3
1026	972074	48.6037	1.06130577577136	4.4211628765079745	48.13965	49.20095	1.4501500000000007	2.5114499999999964	0.40281162514350227	2.4825499999999963	36.3623444529289	seed6-gleak-03_damgo_to_low_gl_vars.pkl	Control	6	-0.3
1027	1021725	51.08625	1.0437799750627776	4.405002308283379	50.6511	51.694900000000004	1.4647500000000022	2.508500000000005	0.4027305128773072	2.4830500000000058	35.92562526591665	seed6-gleak-03_damgo_to_low_gl_vars.pkl	Control	6	-0.3
1028	1071386	53.569300000000005	1.0332347887623008	4.426351810349367	53.159600000000005	54.19285	1.438849999999995	2.472049999999996	0.40288465412352514	2.4820999999999955	36.089518741212345	seed6-gleak-03_damgo_to_low_gl_vars.pkl	Control	6	-0.3
1029	1121028	56.0514	1.022886590509559	4.4376900432748805	55.6317	56.6546	1.456000000000003	2.478900000000003	0.3959455178967367	2.5256000000000043	36.2532798476543	seed6-gleak-03_damgo_to_low_gl_vars.pkl	Control	6	-0.3
1030	1171540	58.577000000000005	1.1070309051948135	3.6523635986416494	58.110600000000005	59.217600000000004	6.752650000000003	7.859700000000004	0.1265134167478461	7.9043	36.37853289137245	seed6-gleak-03_damgo_to_low_gl_vars.pkl	Control	6	-0.3
1031	1329626	66.4813	1.180888089088793	3.9911299586338203	65.97025000000001	67.15115	5.3964	6.577249999999992	0.1536204499542978	6.509550000000005	39.91129958633822	seed6-gleak-03_damgo_to_low_gl_vars.pkl	Transient	6	-0.3
1032	1459817	72.99085000000001	1.1550405674957671	4.2832752292770735	72.54755	73.7026	5.450800000000001	6.605850000000004	0.15139701596481545	6.605149999999995	42.61730808269162	seed6-gleak-03_damgo_to_low_gl_vars.pkl	DAMGO	6	-0.3
1033	1591920	79.596	1.1763279435477685	4.293640946312273	79.1534	80.3297	5.415350000000004	6.591700000000003	0.15171168710981664	6.591449999999994	42.93640946312276	seed6-gleak-03_damgo_to_low_gl_vars.pkl	DAMGO	6	-0.3
1034	1723749	86.18745	1.1588657450688655	4.30070295450443	85.74510000000001	86.90395000000001	5.443550000000002	6.602450000000005	0.15146122214060143	6.602350000000001	42.86268516246331	seed6-gleak-03_damgo_to_low_gl_vars.pkl	DAMGO	6	-0.3
1035	1855796	92.7898	1.1665938166443608	4.293586058075441	92.34755	93.51415	5.614699999999999	6.7812999999999874	0.15164726845357693	6.594250000000002	42.88124908038307	seed6-gleak-03_damgo_to_low_gl_vars.pkl	DAMGO	6	-0.3
1036	1987681	99.38405	0.7580594207316754	15.845839044080503	99.12885	99.88690000000001	-0.8948500000000053	-0.13674999999999216	1.2700025400050716	0.7874000000000052	42.74900127045504	seed6-gleak-03_damgo_to_low_gl_vars.pkl	DAMGO	6	-0.3
1037	2003429	100.17145000000001	3.175150285903714	6.066461091032906	98.99210000000001	102.16725000000001	1.5811499999999938	4.756299999999996	0.24300155520995326	4.1152000000000015	59.64960760286598	seed6-gleak-03_damgo_to_low_gl_vars.pkl	DAMGO	6	-0.3
1038	2085733	104.28665000000001	0.9809135095643928	4.525680286494104	103.74835	104.72925000000001	1.5934000000000026	2.574300000000008	0.40939143962499736	2.4426500000000004	28.584337844709946	seed6-gleak-03_damgo_to_low_gl_vars.pkl	Transient	6	-0.3
1039	2134586	106.72930000000001	1.0534359455568019	4.521774282619653	106.32265000000001	107.37610000000001	1.4622499999999974	2.5156499999999937	0.3936000629760102	2.5406499999999994	37.46910983926628	seed6-gleak-03_damgo_to_low_gl_vars.pkl	Transient	6	-0.3
1040	2185399	109.26995000000001	1.0339262927628123	4.48407959285116	108.83835	109.87225000000001	1.453000000000003	2.4869500000000073	0.3941663381947194	2.536999999999992	35.64829365260303	seed6-gleak-03_damgo_to_low_gl_vars.pkl	Transient	6	-0.3
1041	2236139	111.80695	1.0742428913675017	4.461030175114619	111.3253	112.3995	1.4695499999999981	2.5437999999999903	0.40258459308762135	2.483950000000007	35.1977895592755	seed6-gleak-03_damgo_to_low_gl_vars.pkl	Wash	6	-0.3
1042	2285818	114.29090000000001	1.0359844458244043	4.438259668189936	113.8691	114.90505	1.463000000000008	2.4990000000000094	0.39946471727884675	2.5033499999999975	36.4440608022693	seed6-gleak-03_damgo_to_low_gl_vars.pkl	Wash	6	-0.3
1043	2335885	116.79425	1.0258015206377022	4.401786138939329	116.36810000000001	117.3939	1.4056000000000068	2.4313999999999965	0.409886461450178	2.439700000000002	36.161956023387276	seed6-gleak-03_damgo_to_low_gl_vars.pkl	Wash	6	-0.3
1044	2384679	119.23395000000001	1.0638615154370898	4.418196675225637	118.79945000000001	119.86330000000001	1.4537499999999994	2.5176000000000016	0.3966365222909736	2.5211999999999932	35.23338267147847	seed6-gleak-03_damgo_to_low_gl_vars.pkl	Wash	6	-0.3
1045	2435103	121.75515	1.0343185222576372	4.440010780598396	121.31710000000001	122.35140000000001	1.4786000000000001	2.5129500000000036	0.39375504498651254	2.539650000000009	35.813185835005214	seed6-gleak-03_damgo_to_low_gl_vars.pkl	Wash	6	-0.3
1046	2485896	124.29480000000001	1.066236241474701	4.43245024997702	123.83000000000001	124.89625000000001	1.4466500000000053	2.5128500000000003	0.4027791763165851	2.482749999999996	35.56636637937579	seed6-gleak-03_damgo_to_low_gl_vars.pkl	Wash	6	-0.3
1047	2535551	126.77755	1.0273053600318498	4.350812735341567	126.34285000000001	127.37015000000001	1.4046499999999895	2.4319499999999863	0.41378739603591574	2.416700000000006	36.1778499999408	seed6-gleak-03_damgo_to_low_gl_vars.pkl	Wash	6	-0.3
1048	2583885	129.19425	1.0337507175046252	4.469801424843009	128.77485000000001	129.8086	1.4351000000000056	2.4688500000000033	0.397914925788865	2.5131000000000085	35.74348041697128	seed6-gleak-03_damgo_to_low_gl_vars.pkl	Wash	6	-0.3
1049	2634147	131.70735000000002	1.065961424140702	4.3759535481411085	131.24365	132.30960000000002	1.4715999999999951	2.53755000000001	0.40292523722223667	2.48184999999998	35.505855419708816	seed6-gleak-03_damgo_to_low_gl_vars.pkl	Wash	6	-0.3
1050	2683784	134.1892	1.0337741553684232	4.398216963511011	133.7812	134.815	1.437250000000006	2.4710000000000036	0.3991537939568107	2.5053000000000054	36.203976744246255	seed6-gleak-03_damgo_to_low_gl_vars.pkl	Wash	6	-0.3
1051	2733890	136.6945	1.0414459698973224	4.331106492712646	136.25220000000002	137.29365	1.3748000000000218	2.4162000000000035	0.40513713892152503	2.4682999999999993	34.94376793906498	seed6-gleak-03_damgo_to_low_gl_vars.pkl	Wash	6	-0.3
1052	2783256	139.1628	1.0748485481214012	4.296707492606046	138.66845	139.74325000000002	0.30109999999999104	1.375949999999989	0.8463459015699605	1.1815500000000156	35.07153492019338	seed6-gleak-03_damgo_to_low_gl_vars.pkl	Wash	6	-0.3
1053	2806887	140.34435000000002	3.2164798441030786	6.067927465497178	140.04435	143.26085	1.2036999999999978	4.420150000000007	0.2218573900696637	4.50739999999999	54.177550385420496	seed6-gleak-03_damgo_to_low_gl_vars.pkl	Transient	6	-0.3
1054	2897035	144.85175	2.105403885540925	7.020092676092283	144.46455	146.56995	1.0737499999999898	3.179149999999993	0.3106410077194305	3.219149999999985	41.21591548241565	seed6-gleak-03_damgo_to_low_gl_vars.pkl	Transient	6	-0.3
1055	2961418	148.0709	2.349022574915574	6.759183083059078	147.6437	149.9927	1.1205499999999802	3.4695999999999856	0.29259443485384695	3.417700000000025	41.11615322691476	seed6-gleak-03_damgo_to_low_gl_vars.pkl	Transient	6	-0.3
1056	3029772	151.48860000000002	2.184583428738755	6.6742027761551626	151.1133	153.29785	1.1064499999999953	3.2910500000000127	0.30130464913073746	3.318899999999985	41.188891637872246	seed6-gleak-03_damgo_to_low_gl_vars.pkl	$G_{Leak}$	6	-0.3
1057	3096150	154.8075	2.237335124880611	6.580959507915416	154.4043	156.64165	1.0875000000000057	3.324849999999998	0.30256270612084263	3.30510000000001	41.300236497905026	seed6-gleak-03_damgo_to_low_gl_vars.pkl	$G_{Leak}$	6	-0.3
1058	3162252	158.11260000000001	2.22904950444072	6.847615003786224	157.72915	159.9582	1.1412500000000136	3.3703000000000145	0.2958273551555319	3.3803499999999924	40.89786647278931	seed6-gleak-03_damgo_to_low_gl_vars.pkl	$G_{Leak}$	6	-0.3
1059	3229859	161.49295	2.2832287956913	6.683994224511679	161.09945000000002	163.3827	1.1931500000000028	3.476399999999984	0.2853026347698312	3.505050000000011	41.08561312182358	seed6-gleak-03_damgo_to_low_gl_vars.pkl	$G_{Leak}$	6	-0.3
1060	3299960	164.99800000000002	2.2430470825735713	6.8034488499378085	164.57590000000002	166.81895	1.2014499999999941	3.444500000000005	0.29009471592475	3.447149999999993	41.1778985692862	seed6-gleak-03_damgo_to_low_gl_vars.pkl	$G_{Leak}$	6	-0.3
1061	3368903	168.44515	2.2561664778647947	7.149667590672195	168.0204	170.27655000000001	1.1324500000000057	3.3886500000000126	0.29620853080568676	3.376000000000005	40.84671464372668	seed6-gleak-03_damgo_to_low_gl_vars.pkl	$G_{Leak}$	6	-0.3
1062	3436423	171.82115000000002	2.2975179433232173	6.593213173445633	171.40900000000002	173.70655000000002	1.1957999999999913	3.4932999999999765	0.28959905011511644	3.4530499999999904	41.44442053605148	seed6-gleak-03_damgo_to_low_gl_vars.pkl	$G_{Leak}$	6	-0.3
1063	3505484	175.2742	2.2430739408044613	6.764875628295712	174.9023	177.1454	1.2117000000000075	3.4547500000000184	0.29067654966935613	3.440249999999992	41.506439596370996	seed6-gleak-03_damgo_to_low_gl_vars.pkl	$G_{Leak}$	6	-0.3
1064	3574289	178.71445	1.6868491904546274	6.505256299413304	178.3571	180.04395	3.8097999999999956	5.496649999999988	0.1773112521720626	5.639800000000008	41.90439509428104	seed6-gleak-03_damgo_to_low_gl_vars.pkl	$G_{Leak}$	6	-0.3
1065	3687085	184.35425	1.536530942512746	4.793919717222209	183.8537	185.39025	3.3947000000000003	4.931250000000006	0.20531562143905682	4.870550000000009	46.074598657437875	seed6-gleak-03_damgo_to_low_gl_vars.pkl	Transient	6	-0.3
1066	3784496	189.22480000000002	1.525490061006928	5.084246080563879	188.78495	190.31045	2.5345000000000084	4.060000000000002	0.24312266754190884	4.11314999999999	49.13521925414829	seed6-gleak-03_damgo_to_low_gl_vars.pkl	Transient	6	-0.3
1067	3866759	193.33795	1.4530025624930627	4.817548729743486	192.84495	194.29795000000001	2.840299999999985	4.293299999999988	0.23243111322881735	4.30234999999999	45.03309388902606	seed6-gleak-03_damgo_to_low_gl_vars.pkl	DAMGO + $G_{Leak}$	6	-0.3
1068	3952806	197.6403	1.5478832941999892	4.833989263186439	197.13825	198.68615	2.7350000000000136	4.282900000000012	0.2341125378969662	4.271450000000016	46.292535856533384	seed6-gleak-03_damgo_to_low_gl_vars.pkl	DAMGO + $G_{Leak}$	6	-0.3
1069	4038235	201.91175	1.4966797777269736	4.782422693051075	201.42115	202.91785000000002	2.771800000000013	4.268450000000001	0.234565584537436	4.263200000000012	45.75744496699868	seed6-gleak-03_damgo_to_low_gl_vars.pkl	DAMGO + $G_{Leak}$	6	-0.3
1070	4123499	206.17495000000002	1.4925196253984003	4.818370489573304	205.6896	207.18215	2.600149999999985	4.092649999999992	0.24386080425293308	4.100699999999989	46.303074107797926	seed6-gleak-03_damgo_to_low_gl_vars.pkl	DAMGO + $G_{Leak}$	6	-0.3
1071	4205513	210.27565	1.4843407113335563	4.7479830733646295	209.78230000000002	211.26665	2.8429999999999893	4.327349999999996	0.23018668139861406	4.344300000000004	45.52132508809483	seed6-gleak-03_damgo_to_low_gl_vars.pkl	DAMGO + $G_{Leak}$	6	-0.3
1072	4292399	214.61995000000002	1.5494445087672213	4.828234311216114	214.1096	215.65905	2.8307000000000073	4.380150000000015	0.22892724692092845	4.368200000000002	46.520394374625425	seed6-gleak-03_damgo_to_low_gl_vars.pkl	DAMGO + $G_{Leak}$	6	-0.3
1073	4379763	218.98815000000002	1.4878096416154878	4.798010848842033	218.4898	219.97760000000002					46.03368614680305	seed6-gleak-03_damgo_to_low_gl_vars.pkl	DAMGO + $G_{Leak}$	6	-0.3
1074	62304	3.1152	1.842398848576379	3.3640594328788893	2.63645	4.47885	1.1393499999999994	2.98175	0.3226170696691562	3.09965	20.154217545202176	seed6-gleak-01_damgo_to_low_gl_vars.pkl	Transient	6	-0.1
1075	124297	6.21485	1.1365794012632382	3.5082459729569955	5.6182	6.7547500000000005	1.4937499999999995	2.63035	0.4029658284977434	2.4816000000000003	28.42408603119735	seed6-gleak-01_damgo_to_low_gl_vars.pkl	Transient	6	-0.1
1076	173929	8.69645	1.0644152044537027	4.381547764017547	8.2485	9.31295	1.4732000000000003	2.537600000000001	0.39323633503735755	2.5429999999999993	36.28480795766449	seed6-gleak-01_damgo_to_low_gl_vars.pkl	Transient	6	-0.1
1077	224789	11.23945	1.0672311866584714	4.463901925653371	10.786100000000001	11.85335	1.4594000000000005	2.5266	0.3967939052456153	2.520200000000001	35.59854476455442	seed6-gleak-01_damgo_to_low_gl_vars.pkl	Transient	6	-0.1
1078	275193	13.75965	1.0336870272701315	4.481385218772523	13.312700000000001	14.346400000000001	1.4229000000000003	2.4566	0.4046371416432313	2.471350000000001	35.88831806366782	seed6-gleak-01_damgo_to_low_gl_vars.pkl	Transient	6	-0.1
1079	324620	16.231	1.040829209771243	4.424230024139163	15.769350000000001	16.810200000000002	1.4467500000000015	2.4876000000000005	0.40479274611398997	2.470399999999998	34.84799209746349	seed6-gleak-01_damgo_to_low_gl_vars.pkl	Transient	6	-0.1
1080	374028	18.7014	1.0550285278245255	4.3792207268371115	18.25695	19.31195	1.4178500000000014	2.472899999999999	0.40048859608722615	2.496950000000002	36.02058539883879	seed6-gleak-01_damgo_to_low_gl_vars.pkl	Transient	6	-0.1
1081	423967	21.19835	1.04692574003271	4.45834221789611	20.729850000000003	21.77675	1.4428000000000019	2.489750000000001	0.408288251505563	2.4492499999999993	34.68798468353269	seed6-gleak-01_damgo_to_low_gl_vars.pkl	Transient	6	-0.1
1082	472952	23.6476	1.0172113932690088	4.386699534185205	23.2196	24.236800000000002	1.430299999999999	2.4475499999999997	0.4065619092147257	2.45965	35.38207025108024	seed6-gleak-01_damgo_to_low_gl_vars.pkl	Transient	6	-0.1
1083	522145	26.10725	1.079179277102591	4.461419661327746	25.6671	26.7463	1.4830500000000022	2.5622000000000007	0.38996997231213204	2.5642999999999994	35.193532356479935	seed6-gleak-01_damgo_to_low_gl_vars.pkl	Transient	6	-0.1
1084	573431	28.67155	1.0590225499798136	4.407883566905696	28.22935	29.28835	1.4200499999999998	2.479099999999999	0.40606663553489125	2.46265	35.7899221271614	seed6-gleak-01_damgo_to_low_gl_vars.pkl	Transient	6	-0.1
1085	622684	31.1342	1.0233528037228563	4.413753978475139	30.7084	31.73175	1.4657000000000018	2.4890500000000024	0.39493690882881377	2.5320500000000052	35.3318048429297	seed6-gleak-01_damgo_to_low_gl_vars.pkl	Control	6	-0.1
1086	673325	33.666250000000005	1.088788791106193	4.30574385668324	33.19745	34.28625	1.412149999999997	2.500949999999996	0.3982080637132907	2.511249999999997	35.35355545024203	seed6-gleak-01_damgo_to_low_gl_vars.pkl	Control	6	-0.1
1087	723550	36.1775	1.033569531183946	4.308816688161578	35.6984	36.731950000000005	1.4528999999999996	2.486450000000005	0.41489472046468245	2.410249999999998	34.7113338702386	seed6-gleak-01_damgo_to_low_gl_vars.pkl	Control	6	-0.1
1088	771755	38.58775	1.0032339946433553	4.444952990685874	38.184850000000004	39.1881	1.4581000000000017	2.461349999999996	0.3994886545222116	2.5031999999999996	36.08701431402272	seed6-gleak-01_damgo_to_low_gl_vars.pkl	Control	6	-0.1
1089	821819	41.09095	1.0299413361653629	4.447223138718634	40.6462	41.67615	1.472999999999999	2.5029499999999985	0.4021636403852726	2.486550000000001	35.38810937583999	seed6-gleak-01_damgo_to_low_gl_vars.pkl	Control	6	-0.1
1090	871550	43.5775	1.0339375388599874	4.462341802133594	43.14915	44.1831	1.4096499999999992	2.4436000000000035	0.39394118458114136	2.5384500000000045	35.847566079430486	seed6-gleak-01_damgo_to_low_gl_vars.pkl	Control	6	-0.1
1091	922319	46.115950000000005	1.0930075197989295	4.354162079428587	45.592800000000004	46.6858	1.4539000000000044	2.546900000000001	0.4019696512913278	2.4877499999999984	34.90779567763066	seed6-gleak-01_damgo_to_low_gl_vars.pkl	Control	6	-0.1
1092	972074	48.6037	1.06130577577136	4.4211628765079745	48.13965	49.20095	1.4501500000000007	2.5114499999999964	0.40281162514350227	2.4825499999999963	36.3623444529289	seed6-gleak-01_damgo_to_low_gl_vars.pkl	Control	6	-0.1
1093	1021725	51.08625	1.0437799750627776	4.405002308283379	50.6511	51.694900000000004	1.4647500000000022	2.508500000000005	0.4027305128773072	2.4830500000000058	35.92562526591665	seed6-gleak-01_damgo_to_low_gl_vars.pkl	Control	6	-0.1
1094	1071386	53.569300000000005	1.0332347887623008	4.426351810349367	53.159600000000005	54.19285	1.438849999999995	2.472049999999996	0.40288465412352514	2.4820999999999955	36.089518741212345	seed6-gleak-01_damgo_to_low_gl_vars.pkl	Control	6	-0.1
1095	1121028	56.0514	1.022886590509559	4.4376900432748805	55.6317	56.6546	1.456000000000003	2.478900000000003	0.3959455178967367	2.5256000000000043	36.2532798476543	seed6-gleak-01_damgo_to_low_gl_vars.pkl	Control	6	-0.1
1096	1171540	58.577000000000005	1.1070309051948135	3.6523635986416494	58.110600000000005	59.217600000000004	6.752650000000003	7.859700000000004	0.1265134167478461	7.9043	36.37853289137245	seed6-gleak-01_damgo_to_low_gl_vars.pkl	Control	6	-0.1
1097	1329626	66.4813	1.180888089088793	3.9911299586338203	65.97025000000001	67.15115	5.3964	6.577249999999992	0.1536204499542978	6.509550000000005	39.91129958633822	seed6-gleak-01_damgo_to_low_gl_vars.pkl	Transient	6	-0.1
1098	1459817	72.99085000000001	1.1550405674957671	4.2832752292770735	72.54755	73.7026	5.450800000000001	6.605850000000004	0.15139701596481545	6.605149999999995	42.61730808269162	seed6-gleak-01_damgo_to_low_gl_vars.pkl	DAMGO	6	-0.1
1099	1591920	79.596	1.1763279435477685	4.293640946312273	79.1534	80.3297	5.415350000000004	6.591700000000003	0.15171168710981664	6.591449999999994	42.93640946312276	seed6-gleak-01_damgo_to_low_gl_vars.pkl	DAMGO	6	-0.1
1100	1723749	86.18745	1.1588657450688655	4.30070295450443	85.74510000000001	86.90395000000001	5.443550000000002	6.602450000000005	0.15146122214060143	6.602350000000001	42.86268516246331	seed6-gleak-01_damgo_to_low_gl_vars.pkl	DAMGO	6	-0.1
1101	1855796	92.7898	1.1665938166443608	4.293586058075441	92.34755	93.51415	5.614699999999999	6.7812999999999874	0.15164726845357693	6.594250000000002	42.88124908038307	seed6-gleak-01_damgo_to_low_gl_vars.pkl	DAMGO	6	-0.1
1102	1987681	99.38405	0.7580594207316754	15.845839044080503	99.12885	99.88690000000001	-0.8972499999999997	-0.13914999999998656	1.2700025400050716	0.7874000000000052	42.74900127045504	seed6-gleak-01_damgo_to_low_gl_vars.pkl	DAMGO	6	-0.1
1103	2003429	100.17145000000001	3.1937565826432315	5.969869903346826	98.98965000000001	102.1834	1.564949999999996	4.75869999999999	0.24300155520995326	4.1152000000000015	59.64960760286598	seed6-gleak-01_damgo_to_low_gl_vars.pkl	DAMGO	6	-0.1
1104	2085733	104.28665000000001	0.9809135095643928	4.525680286494104	103.74835	104.72925000000001	1.5934000000000026	2.574300000000008	0.40939143962499736	2.4426500000000004	28.584337844709946	seed6-gleak-01_damgo_to_low_gl_vars.pkl	Transient	6	-0.1
1105	2134586	106.72930000000001	1.0534359455568019	4.521774282619653	106.32265000000001	107.37610000000001	1.4622499999999974	2.5156499999999937	0.3936000629760102	2.5406499999999994	37.46910983926628	seed6-gleak-01_damgo_to_low_gl_vars.pkl	Transient	6	-0.1
1106	2185399	109.26995000000001	1.0339262927628123	4.48407959285116	108.83835	109.87225000000001	1.453000000000003	2.4869500000000073	0.3941663381947194	2.536999999999992	35.64829365260303	seed6-gleak-01_damgo_to_low_gl_vars.pkl	Transient	6	-0.1
1107	2236139	111.80695	1.0742428913675017	4.461030175114619	111.3253	112.3995	1.4695499999999981	2.5437999999999903	0.40258459308762135	2.483950000000007	35.1977895592755	seed6-gleak-01_damgo_to_low_gl_vars.pkl	Wash	6	-0.1
1108	2285818	114.29090000000001	1.0359844458244043	4.438259668189936	113.8691	114.90505	1.463000000000008	2.4990000000000094	0.39946471727884675	2.5033499999999975	36.4440608022693	seed6-gleak-01_damgo_to_low_gl_vars.pkl	Wash	6	-0.1
1109	2335885	116.79425	1.0258015206377022	4.401786138939329	116.36810000000001	117.3939	1.4056000000000068	2.4313999999999965	0.409886461450178	2.439700000000002	36.161956023387276	seed6-gleak-01_damgo_to_low_gl_vars.pkl	Wash	6	-0.1
1110	2384679	119.23395000000001	1.0638615154370898	4.418196675225637	118.79945000000001	119.86330000000001	1.4537499999999994	2.5176000000000016	0.3966365222909736	2.5211999999999932	35.23338267147847	seed6-gleak-01_damgo_to_low_gl_vars.pkl	Wash	6	-0.1
1111	2435103	121.75515	1.0343185222576372	4.440010780598396	121.31710000000001	122.35140000000001	1.4786000000000001	2.5129500000000036	0.39375504498651254	2.539650000000009	35.813185835005214	seed6-gleak-01_damgo_to_low_gl_vars.pkl	Wash	6	-0.1
1112	2485896	124.29480000000001	1.066236241474701	4.43245024997702	123.83000000000001	124.89625000000001	1.4466500000000053	2.5128500000000003	0.4027791763165851	2.482749999999996	35.56636637937579	seed6-gleak-01_damgo_to_low_gl_vars.pkl	Wash	6	-0.1
1113	2535551	126.77755	1.0273053600318498	4.350812735341567	126.34285000000001	127.37015000000001	1.4046499999999895	2.4319499999999863	0.41378739603591574	2.416700000000006	36.1778499999408	seed6-gleak-01_damgo_to_low_gl_vars.pkl	Wash	6	-0.1
1114	2583885	129.19425	1.0337507175046252	4.469801424843009	128.77485000000001	129.8086	1.4351000000000056	2.4688500000000033	0.397914925788865	2.5131000000000085	35.74348041697128	seed6-gleak-01_damgo_to_low_gl_vars.pkl	Wash	6	-0.1
1115	2634147	131.70735000000002	1.065961424140702	4.3759535481411085	131.24365	132.30960000000002	1.4715999999999951	2.53755000000001	0.40292523722223667	2.48184999999998	35.505855419708816	seed6-gleak-01_damgo_to_low_gl_vars.pkl	Wash	6	-0.1
1116	2683784	134.1892	1.0337741553684232	4.398216963511011	133.7812	134.815	1.437250000000006	2.4710000000000036	0.3991537939568107	2.5053000000000054	36.203976744246255	seed6-gleak-01_damgo_to_low_gl_vars.pkl	Wash	6	-0.1
1117	2733890	136.6945	1.0414459698973224	4.331106492712646	136.25220000000002	137.29365	1.3748000000000218	2.4162000000000035	0.40513713892152503	2.4682999999999993	34.94376793906498	seed6-gleak-01_damgo_to_low_gl_vars.pkl	Wash	6	-0.1
1118	2783256	139.1628	1.0748485481214012	4.296707492606046	138.66845	139.74325000000002	0.5005499999999756	1.5753999999999735	0.6226262374696478	1.6060999999999976	35.07153492019338	seed6-gleak-01_damgo_to_low_gl_vars.pkl	Wash	6	-0.1
1119	2815378	140.7689	1.4646371397197246	4.64138988830755	140.24385	141.70845	1.3667000000000087	2.8313500000000147	0.3633192849876479	2.7523999999999944	39.91217461352416	seed6-gleak-01_damgo_to_low_gl_vars.pkl	Transient	6	-0.1
1120	2870426	143.5213	1.1734633062700508	5.294754113651187	143.07515	144.2486	1.4541499999999985	2.627600000000001	0.38952944842629894	2.567200000000014	38.102410322053416	seed6-gleak-01_damgo_to_low_gl_vars.pkl	Transient	6	-0.1
1121	2921770	146.0885	1.1813734170771437	5.177031041032379	145.7028	146.88415	1.4368000000000052	2.6182000000000016	0.3768252472915682	2.6537500000000023	39.312204378213394	seed6-gleak-01_damgo_to_low_gl_vars.pkl	Transient	6	-0.1
1122	2974845	148.74225	1.1855383238405688	5.184245988142806	148.321	149.50655	1.3640499999999918	2.549599999999998	0.39718790960003325	2.5176999999999907	38.45676112277507	seed6-gleak-01_damgo_to_low_gl_vars.pkl	Transient	6	-0.1
1123	3025199	151.25995	1.1537650684493594	5.141829782996453	150.8706	152.02435	1.4256000000000029	2.5793999999999926	0.38577270272355657	2.592199999999991	38.59448530027599	seed6-gleak-01_damgo_to_low_gl_vars.pkl	$G_{Leak}$	6	-0.1
1124	3077043	153.85215	1.159770323177078	5.209612716755174	153.45000000000002	154.60975000000002	1.4051999999999794	2.5649999999999977	0.3876419738729306	2.5797000000000025	38.18410859466397	seed6-gleak-01_damgo_to_low_gl_vars.pkl	$G_{Leak}$	6	-0.1
1125	3128637	156.43185	1.1856675223996864	5.175141510650938	156.01495	157.20065	1.5497499999999889	2.7353999999999985	0.3731412899494367	2.6799500000000194	38.138040900809095	seed6-gleak-01_damgo_to_low_gl_vars.pkl	$G_{Leak}$	6	-0.1
1126	3182236	159.11180000000002	1.1401977348453831	5.155598712813934	158.7504	159.8906	1.383449999999982	2.5236500000000035	0.39123630672926707	2.555999999999983	39.83691744922666	seed6-gleak-01_damgo_to_low_gl_vars.pkl	$G_{Leak}$	6	-0.1
1127	3233356	161.6678	1.1483134801208508	5.02082519136782	161.27405000000002	162.42235	1.3417500000000189	2.4901000000000124	0.4020908725371943	2.4869999999999948	38.535807582498634	seed6-gleak-01_damgo_to_low_gl_vars.pkl	$G_{Leak}$	6	-0.1
1128	3283096	164.1548	1.1765793314329582	5.082246787749547	163.7641	164.94070000000002	1.3569500000000119	2.5335000000000036	0.3844749034006788	2.6009500000000116	37.83981678002368	seed6-gleak-01_damgo_to_low_gl_vars.pkl	$G_{Leak}$	6	-0.1
1129	3335115	166.75575	1.1981061292631552	5.127341114003876	166.29760000000002	167.49575000000002	1.4279999999999973	2.6260999999999797	0.390381011867583	2.5615999999999985	38.048851278588685	seed6-gleak-01_damgo_to_low_gl_vars.pkl	$G_{Leak}$	6	-0.1
1130	3386347	169.31735	1.1783251290820773	5.076755438192038	168.92375	170.10205000000002	1.3593999999999937	2.537750000000017	0.38855322207759185	2.573650000000015	39.09586536559884	seed6-gleak-01_damgo_to_low_gl_vars.pkl	$G_{Leak}$	6	-0.1
1131	3437820	171.89100000000002	1.1802970673340374	5.099558742066442	171.4615	172.64180000000002	1.4204000000000008	2.600699999999989	0.39319768013368717	2.5432500000000005	37.81511065828647	seed6-gleak-01_damgo_to_low_gl_vars.pkl	$G_{Leak}$	6	-0.1
1132	3488685	174.43425000000002	1.2027087928310503	5.025015729441236	174.06215	175.2649	1.4055000000000177	2.6082000000000107	0.38240186612110716	2.6150499999999965	39.22947132280049	seed6-gleak-01_damgo_to_low_gl_vars.pkl	$G_{Leak}$	6	-0.1
1133	3540986	177.04930000000002	1.1822566281626001	5.026890951721576	176.67035	177.8526	1.4128000000000043	2.5950499999999863	0.3827531433601895	2.612650000000002	38.243055783231654	seed6-gleak-01_damgo_to_low_gl_vars.pkl	$G_{Leak}$	6	-0.1
1134	3593239	179.66195000000002	0.7979501462593908	5.016619759679429	179.2654	180.06335	5.576850000000007	6.374800000000022	0.15483351526271372	6.4585500000000025	38.09387554022248	seed6-gleak-01_damgo_to_low_gl_vars.pkl	$G_{Leak}$	6	-0.1
1135	3722410	186.12050000000002	1.2548993915308733	4.369883867462647	185.64025	186.89515	4.843600000000009	6.098500000000001	0.16581135641980146	6.03094999999999	43.249067605973536	seed6-gleak-01_damgo_to_low_gl_vars.pkl	Transient	6	-0.1
1136	3843029	192.15145	1.277881836346467	4.569646595613442	191.73870000000002	193.0166	4.708050000000014	5.985899999999987	0.16654869467460592	6.004249999999984	45.34698262329397	seed6-gleak-01_damgo_to_low_gl_vars.pkl	DAMGO + $G_{Leak}$	6	-0.1
1137	3963114	198.1557	1.2518223866472953	4.5667741749036495	197.72465	198.97645	4.8115999999999985	6.0634000000000015	0.1651977830457509	6.053350000000023	45.30179235393558	seed6-gleak-01_damgo_to_low_gl_vars.pkl	DAMGO + $G_{Leak}$	6	-0.1
1138	4084181	204.20905000000002	1.256042656079284	4.587762578314447	203.788	205.04405	4.737700000000018	5.993750000000006	0.16646829195209054	6.007149999999996	45.519149947789096	seed6-gleak-01_damgo_to_low_gl_vars.pkl	DAMGO + $G_{Leak}$	6	-0.1
1139	4204324	210.21620000000001	1.250382898149686	4.574175688015757	209.78175000000002	211.03215	4.831099999999992	6.08144999999999	0.1649090114529307	6.0639500000000055	45.36238889901969	seed6-gleak-01_damgo_to_low_gl_vars.pkl	DAMGO + $G_{Leak}$	6	-0.1
1140	4325603	216.28015000000002	1.258936365019111	4.608464908510371	215.86325000000002	217.12220000000002					45.69101210761064	seed6-gleak-01_damgo_to_low_gl_vars.pkl	DAMGO + $G_{Leak}$	6	-0.1
1141	197459	9.872950000000001	1.2789281819584257	3.522191245334433	9.0471	10.32605	1.5934000000000008	2.872300000000001	0.38521543173019507	2.59595	27.09287911884173	seed7-gleak-05_damgo_to_low_gl_vars.pkl	Transient	7	-0.5
1142	249378	12.468900000000001	1.106401274042527	3.0515985584068517	11.919400000000001	13.0258	1.4175500000000003	2.5239499999999992	0.3864883667001625	2.587399999999999	30.308304326236737	seed7-gleak-05_damgo_to_low_gl_vars.pkl	Transient	7	-0.5
1143	301126	15.0563	1.14793961398502	3.4075887731338312	14.4434	15.59135	1.4064499999999995	2.5543999999999993	0.39588281868566905	2.526	26.469043205098338	seed7-gleak-05_damgo_to_low_gl_vars.pkl	Transient	7	-0.5
1144	351646	17.5823	1.1137295569404668	3.4312185360229144	16.99775	18.1115	1.4072500000000012	2.5209500000000027	0.3925648222662765	2.5473500000000016	26.445095508421687	seed7-gleak-05_damgo_to_low_gl_vars.pkl	Transient	7	-0.5
1145	402593	20.12965	1.1052910986836768	3.686443629435349	19.518700000000003	20.624000000000002	1.376299999999997	2.4815999999999967	0.40203429352523784	2.4873499999999993	25.690597035253795	seed7-gleak-05_damgo_to_low_gl_vars.pkl	Transient	7	-0.5
1146	452340	22.617	1.1318179836053925	3.311783402079392	22.0003	23.132150000000003	1.3820000000000014	2.5138000000000034	0.3783722426122818	2.642900000000001	25.029602417444515	seed7-gleak-05_damgo_to_low_gl_vars.pkl	Transient	7	-0.5
1147	505198	25.259900000000002	1.207943337277684	3.4232207667844428	24.514100000000003	25.722050000000003	1.4663499999999985	2.674299999999999	0.3755868544600942	2.662499999999998	23.47658396921992	seed7-gleak-05_damgo_to_low_gl_vars.pkl	Transient	7	-0.5
1148	558448	27.9224	1.1874683114462417	3.2797677897694157	27.1884	28.37585	1.3764000000000003	2.5638499999999986	0.3843271392609386	2.601950000000002	24.40894138292689	seed7-gleak-05_damgo_to_low_gl_vars.pkl	Transient	7	-0.5
1149	610487	30.524350000000002	1.2405162479301566	3.263865002034727	29.75225	30.992800000000003	1.4275999999999982	2.668099999999999	0.3857875853555035	2.5920999999999985	23.701071276716334	seed7-gleak-05_damgo_to_low_gl_vars.pkl	Transient	7	-0.5
1150	662329	33.11645	1.1712173076015548	3.416388454063245	32.4204	33.5916	1.3610499999999988	2.5322999999999993	0.38381085800917236	2.6054500000000047	25.672868276431593	seed7-gleak-05_damgo_to_low_gl_vars.pkl	Control	7	-0.5
1151	714438	35.721900000000005	1.2348701879990462	3.382566063089161	34.95265	36.1875	1.4121999999999986	2.64705	0.38803306041674834	2.5770999999999944	25.720644844782264	seed7-gleak-05_damgo_to_low_gl_vars.pkl	Control	7	-0.5
1152	765980	38.299	1.1744847053781327	3.58091415150421	37.59975	38.7742	1.4123000000000019	2.5868000000000038	0.40812994857562607	2.4502000000000024	25.69283514522673	seed7-gleak-05_damgo_to_low_gl_vars.pkl	Control	7	-0.5
1153	814984	40.7492	1.069004279542365	3.3419040811353824	40.1865	41.255500000000005	1.387749999999997	2.4567499999999995	0.40066510407276124	2.4958499999999972	26.166756000631416	seed7-gleak-05_damgo_to_low_gl_vars.pkl	Control	7	-0.5
1154	864901	43.24505	1.1024766561279422	3.4219633949627983	42.6433	43.74575	1.3747499999999988	2.477249999999998	0.3920261873493143	2.550850000000004	26.29442794553831	seed7-gleak-05_damgo_to_low_gl_vars.pkl	Control	7	-0.5
1155	915918	45.7959	1.1321065898309695	3.3002531353451836	45.12055	46.25265	1.318649999999998	2.450800000000001	0.39322087216389406	2.5431000000000026	23.663782490526415	seed7-gleak-05_damgo_to_low_gl_vars.pkl	Control	7	-0.5
1156	966780	48.339000000000006	1.2401531505999563	3.414696304064666	47.57135	48.8115	1.4206000000000003	2.66075	0.3938325817694899	2.5391499999999994	25.040933915780798	seed7-gleak-05_damgo_to_low_gl_vars.pkl	Control	7	-0.5
1157	1017563	50.878150000000005	1.1420087471739215	3.4422259221898805	50.23205	51.374050000000004	1.4359499999999983	2.5779500000000013	0.3989626969878324	2.5064999999999955	26.072727033010473	seed7-gleak-05_damgo_to_low_gl_vars.pkl	Control	7	-0.5
1158	1067693	53.38465	1.121963975871564	3.5324722285175945	52.81	53.932	1.4179999999999993	2.5399499999999975	0.3919493601426697	2.5513499999999993	24.316146778121936	seed7-gleak-05_damgo_to_low_gl_vars.pkl	Control	7	-0.5
1159	1118720	55.936	1.1095994620355196	3.3666556797436087	55.35	56.4596	1.4507499999999993	2.5603499999999997	0.37840803738671364	2.6426500000000033	26.419602752997758	seed7-gleak-05_damgo_to_low_gl_vars.pkl	Control	7	-0.5
1160	1171573	58.57865	1.135110076453048	3.540361128326875	57.9103	59.0454	6.281400000000005	7.416500000000006	0.13582250714765934	7.362550000000005	25.868744114042038	seed7-gleak-05_damgo_to_low_gl_vars.pkl	Control	7	-0.5
1161	1318824	65.94120000000001	1.4194126114116283	2.9953943609600984	65.3268	66.7462	4.00685	5.426249999999996	0.18332981951179267	5.454650000000001	29.515935586965657	seed7-gleak-05_damgo_to_low_gl_vars.pkl	Transient	7	-0.5
1162	1427917	71.39585000000001	1.4720804039438373	2.9971589877137284	70.75305	72.22515	4.01315000000001	5.485200000000006	0.18022889069117812	5.54849999999999	29.240774385720222	seed7-gleak-05_damgo_to_low_gl_vars.pkl	DAMGO	7	-0.5
1163	1538887	76.94435	1.6128777885083458	2.9995334250494317	76.23825000000001	77.85115	3.842349999999996	5.455199999999991	0.18111840615802552	5.521250000000009	29.69805859619824	seed7-gleak-05_damgo_to_low_gl_vars.pkl	DAMGO	7	-0.5
1164	1649312	82.46560000000001	1.5921870776429308	2.86684642226556	81.69345	83.28565	3.922399999999996	5.5146000000000015	0.17908630168878384	5.5839	27.954352562962164	seed7-gleak-05_damgo_to_low_gl_vars.pkl	DAMGO	7	-0.5
1165	1760990	88.04950000000001	1.6589681450365112	3.020916665401977	87.20805	88.86705	3.849900000000005	5.50885000000001	0.18000180001800034	5.555499999999995	29.780747077343165	seed7-gleak-05_damgo_to_low_gl_vars.pkl	DAMGO	7	-0.5
1166	1872100	93.605	1.5929334553261754	2.973163254898683	92.71695000000001	94.3099	4.118549999999999	5.711500000000001	0.182144385854667	5.49015	29.00137463807635	seed7-gleak-05_damgo_to_low_gl_vars.pkl	DAMGO	7	-0.5
1167	1981903	99.09515	1.2182296303763287	5.181287226575289	98.42840000000001	99.64665000000001	0.35575000000000045	1.573999999999998	0.8732480461074961	1.145150000000001	28.87008412616368	seed7-gleak-05_damgo_to_low_gl_vars.pkl	DAMGO	7	-0.5
1168	2004806	100.2403	2.164242481476767	6.236656716466868	100.00240000000001	102.16665	5.984449999999995	8.148699999999991	0.11799201194079162	8.47515	55.30460315702356	seed7-gleak-05_damgo_to_low_gl_vars.pkl	Transient	7	-0.5
1169	2174309	108.71545	1.1209008816476447	5.0242697069655335	108.15115	109.27205000000001	1.5935499999999934	2.7144499999999994	0.35228013316189016	2.8386500000000012	31.122600908718248	seed7-gleak-05_damgo_to_low_gl_vars.pkl	Transient	7	-0.5
1170	2231082	111.5541	1.225669958908204	3.6758410019429455	110.86555	112.09125	1.4101500000000016	2.6358000000000033	0.3818469939095412	2.618849999999995	28.462180313686567	seed7-gleak-05_damgo_to_low_gl_vars.pkl	Wash	7	-0.5
1171	2283459	114.17295	1.1423942120795139	3.48952807327381	113.5014	114.64375000000001	1.3782499999999942	2.5206500000000034	0.39073184073770056	2.5593000000000075	24.50159065193338	seed7-gleak-05_damgo_to_low_gl_vars.pkl	Wash	7	-0.5
1172	2334645	116.73225000000001	1.2070803285199219	3.4582061905215475	116.02205000000001	117.2291	1.4409500000000008	2.648049999999998	0.3910985959560407	2.556899999999999	25.56597733192166	seed7-gleak-05_damgo_to_low_gl_vars.pkl	Wash	7	-0.5
1173	2385783	119.28915	1.085906061496865	3.462082640094465	118.67005	119.75595000000001	1.338799999999992	2.4247000000000014	0.3963221306277738	2.5232000000000028	26.425042087523703	seed7-gleak-05_damgo_to_low_gl_vars.pkl	Wash	7	-0.5
1174	2436247	121.81235000000001	1.1722173553960398	3.4216772958317563	121.0948	122.26700000000001	1.424350000000004	2.5965500000000077	0.39330593302000094	2.5425499999999914	26.91837645591709	seed7-gleak-05_damgo_to_low_gl_vars.pkl	Wash	7	-0.5
1175	2487098	124.3549	1.1471748829431367	3.4620620297345575	123.69130000000001	124.83850000000001	1.3024499999999932	2.4495999999999896	0.37818621889418175	2.644200000000012	26.26689296651969	seed7-gleak-05_damgo_to_low_gl_vars.pkl	Wash	7	-0.5
1176	2539982	126.99910000000001	1.3355210757519351	3.134203775761687	126.1409	127.47645	1.4045500000000004	2.7400500000000108	0.38823643598951985	2.575749999999985	22.960969776233817	seed7-gleak-05_damgo_to_low_gl_vars.pkl	Wash	7	-0.5
1177	2591497	129.57485	1.2363498257939705	3.410990252427087	128.88095	130.1173	1.3564499999999953	2.5927999999999827	0.3783149850565566	2.6433000000000106	26.929692698978037	seed7-gleak-05_damgo_to_low_gl_vars.pkl	Wash	7	-0.5
1178	2644363	132.21815	1.2200540726805107	3.5762237005699937	131.4738	132.69385	1.4472999999999843	2.667349999999999	0.38871936405511937	2.5725500000000068	25.652067202379	seed7-gleak-05_damgo_to_low_gl_vars.pkl	Wash	7	-0.5
1179	2695814	134.79070000000002	1.145173420081986	3.4293853042424836	134.1411	135.2863	1.3451000000000022	2.490250000000003	0.38540843659067675	2.5946500000000015	25.741600082349787	seed7-gleak-05_damgo_to_low_gl_vars.pkl	Wash	7	-0.5
1180	2747707	137.38535000000002	1.2282894197914285	3.3081417187847926	136.63135	137.85965000000002	1.5478499999999826	2.7761500000000012	0.3651500766815173	2.738599999999991	23.866663291449143	seed7-gleak-05_damgo_to_low_gl_vars.pkl	Wash	7	-0.5
1181	2802479	140.12395	40.6408247358775	7.085993030301594	139.4075	180.04835	-30.878950000000003	9.76185000000001	0.10414985080533869	9.601550000000003	64.98986567597382	seed7-gleak-05_damgo_to_low_gl_vars.pkl	Wash	7	-0.5
1182	2994510	149.7255	26.024219649491904	19.638420145755926	149.16935	175.19355000000002	0.16134999999999877	26.185550000000006	0.03813693447693289	26.22129999999999	30.200532017415583	seed7-gleak-05_damgo_to_low_gl_vars.pkl	Transient	7	-0.5
1183	3518936	175.9468	4.624738618292892	19.139361843471644	175.35495	179.9797	2.2227499999999907	6.847499999999997	0.1466092935631188	6.820850000000007	30.948334241567945	seed7-gleak-05_damgo_to_low_gl_vars.pkl	$G_{Leak}$	7	-0.5
1184	3655353	182.76765	1.9946941980920965	4.928326416346046	182.20245	184.19715000000002	1.8899000000000115	3.884600000000006	0.2601287637380492	3.8442500000000166	40.609532496288836	seed7-gleak-05_damgo_to_low_gl_vars.pkl	Transient	7	-0.5
1185	3732238	186.61190000000002	2.034441779076052	5.050058874246524	186.08705	188.1215	1.6965999999999894	3.731049999999982	0.2667520273154084	3.7487999999999886	41.75790918044599	seed7-gleak-05_damgo_to_low_gl_vars.pkl	Transient	7	-0.5
1186	3807214	190.3607	1.8852914609153524	5.072040791312105	189.81810000000002	191.70340000000002	1.8430000000000177	3.7283000000000186	0.2713041590927586	3.6859000000000037	40.42944966191422	seed7-gleak-05_damgo_to_low_gl_vars.pkl	Transient	7	-0.5
1187	3880932	194.0466	1.9598194373995532	4.989456238497731	193.54635000000002	195.50615000000002	1.8669999999999902	3.8267999999999915	0.2601524493353111	3.8438999999999908	40.87099293747591	seed7-gleak-05_damgo_to_low_gl_vars.pkl	DAMGO + $G_{Leak}$	7	-0.5
1188	3957810	197.8905	1.8861125345442444	5.1460229234554475	197.3732	199.2593	1.7925000000000182	3.6786500000000046	0.27186472011527013	3.678300000000007	41.655515984962065	seed7-gleak-05_damgo_to_low_gl_vars.pkl	DAMGO + $G_{Leak}$	7	-0.5
1189	4031376	201.5688	1.9169309931957397	5.398958974367531	201.05185	202.96875	1.6791500000000212	3.596100000000007	0.2780790300603426	3.596100000000007	38.80737288942714	seed7-gleak-05_damgo_to_low_gl_vars.pkl	DAMGO + $G_{Leak}$	7	-0.5
1190	4103298	205.16490000000002	1.9170857653854183	5.165363974976877	204.64795	206.565	1.7728500000000054	3.689949999999982	0.2678702972020951	3.7331499999999953	37.24712449178762	seed7-gleak-05_damgo_to_low_gl_vars.pkl	DAMGO + $G_{Leak}$	7	-0.5
1191	4177961	208.89805	1.8843777743691579	5.336919390275746	208.33785	210.22225	1.8216999999999928	3.7060500000000047	0.27203482045701943	3.6759999999999873	39.950900351628185	seed7-gleak-05_damgo_to_low_gl_vars.pkl	DAMGO + $G_{Leak}$	7	-0.5
1192	4251481	212.57405	1.9526129864091055	5.045835251162387	212.0439	213.9965	1.7541500000000099	3.7067499999999995	0.27152147056028414	3.6829500000000057	40.57691086710964	seed7-gleak-05_damgo_to_low_gl_vars.pkl	DAMGO + $G_{Leak}$	7	-0.5
1193	4325140	216.257	1.9104350601204672	5.14488467910202	215.75070000000002	217.6611	1.9025500000000193	3.8130000000000166	0.2723608236191297	3.671600000000012	40.53762063085841	seed7-gleak-05_damgo_to_low_gl_vars.pkl	DAMGO + $G_{Leak}$	7	-0.5
1194	4398572	219.92860000000002	1.9356627717419994	4.887384768816425	219.5637	221.49935000000002					35.98616387800947	seed7-gleak-05_damgo_to_low_gl_vars.pkl	DAMGO + $G_{Leak}$	7	-0.5
1195	197459	9.872950000000001	1.2789281819584257	3.522191245334433	9.0471	10.32605	1.5934000000000008	2.872300000000001	0.38521543173019507	2.59595	27.09287911884173	seed7-gleak-03_damgo_to_low_gl_vars.pkl	Transient	7	-0.3
1196	249378	12.468900000000001	1.106401274042527	3.0515985584068517	11.919400000000001	13.0258	1.4175500000000003	2.5239499999999992	0.3864883667001625	2.587399999999999	30.308304326236737	seed7-gleak-03_damgo_to_low_gl_vars.pkl	Transient	7	-0.3
1197	301126	15.0563	1.14793961398502	3.4075887731338312	14.4434	15.59135	1.4064499999999995	2.5543999999999993	0.39588281868566905	2.526	26.469043205098338	seed7-gleak-03_damgo_to_low_gl_vars.pkl	Transient	7	-0.3
1198	351646	17.5823	1.1137295569404668	3.4312185360229144	16.99775	18.1115	1.4072500000000012	2.5209500000000027	0.3925648222662765	2.5473500000000016	26.445095508421687	seed7-gleak-03_damgo_to_low_gl_vars.pkl	Transient	7	-0.3
1199	402593	20.12965	1.1052910986836768	3.686443629435349	19.518700000000003	20.624000000000002	1.376299999999997	2.4815999999999967	0.40203429352523784	2.4873499999999993	25.690597035253795	seed7-gleak-03_damgo_to_low_gl_vars.pkl	Transient	7	-0.3
1200	452340	22.617	1.1318179836053925	3.311783402079392	22.0003	23.132150000000003	1.3820000000000014	2.5138000000000034	0.3783722426122818	2.642900000000001	25.029602417444515	seed7-gleak-03_damgo_to_low_gl_vars.pkl	Transient	7	-0.3
1201	505198	25.259900000000002	1.207943337277684	3.4232207667844428	24.514100000000003	25.722050000000003	1.4663499999999985	2.674299999999999	0.3755868544600942	2.662499999999998	23.47658396921992	seed7-gleak-03_damgo_to_low_gl_vars.pkl	Transient	7	-0.3
1202	558448	27.9224	1.1874683114462417	3.2797677897694157	27.1884	28.37585	1.3764000000000003	2.5638499999999986	0.3843271392609386	2.601950000000002	24.40894138292689	seed7-gleak-03_damgo_to_low_gl_vars.pkl	Transient	7	-0.3
1203	610487	30.524350000000002	1.2405162479301566	3.263865002034727	29.75225	30.992800000000003	1.4275999999999982	2.668099999999999	0.3857875853555035	2.5920999999999985	23.701071276716334	seed7-gleak-03_damgo_to_low_gl_vars.pkl	Transient	7	-0.3
1204	662329	33.11645	1.1712173076015548	3.416388454063245	32.4204	33.5916	1.3610499999999988	2.5322999999999993	0.38381085800917236	2.6054500000000047	25.672868276431593	seed7-gleak-03_damgo_to_low_gl_vars.pkl	Control	7	-0.3
1205	714438	35.721900000000005	1.2348701879990462	3.382566063089161	34.95265	36.1875	1.4121999999999986	2.64705	0.38803306041674834	2.5770999999999944	25.720644844782264	seed7-gleak-03_damgo_to_low_gl_vars.pkl	Control	7	-0.3
1206	765980	38.299	1.1744847053781327	3.58091415150421	37.59975	38.7742	1.4123000000000019	2.5868000000000038	0.40812994857562607	2.4502000000000024	25.69283514522673	seed7-gleak-03_damgo_to_low_gl_vars.pkl	Control	7	-0.3
1207	814984	40.7492	1.069004279542365	3.3419040811353824	40.1865	41.255500000000005	1.387749999999997	2.4567499999999995	0.40066510407276124	2.4958499999999972	26.166756000631416	seed7-gleak-03_damgo_to_low_gl_vars.pkl	Control	7	-0.3
1208	864901	43.24505	1.1024766561279422	3.4219633949627983	42.6433	43.74575	1.3747499999999988	2.477249999999998	0.3920261873493143	2.550850000000004	26.29442794553831	seed7-gleak-03_damgo_to_low_gl_vars.pkl	Control	7	-0.3
1209	915918	45.7959	1.1321065898309695	3.3002531353451836	45.12055	46.25265	1.318649999999998	2.450800000000001	0.39322087216389406	2.5431000000000026	23.663782490526415	seed7-gleak-03_damgo_to_low_gl_vars.pkl	Control	7	-0.3
1210	966780	48.339000000000006	1.2401531505999563	3.414696304064666	47.57135	48.8115	1.4206000000000003	2.66075	0.3938325817694899	2.5391499999999994	25.040933915780798	seed7-gleak-03_damgo_to_low_gl_vars.pkl	Control	7	-0.3
1211	1017563	50.878150000000005	1.1420087471739215	3.4422259221898805	50.23205	51.374050000000004	1.4359499999999983	2.5779500000000013	0.3989626969878324	2.5064999999999955	26.072727033010473	seed7-gleak-03_damgo_to_low_gl_vars.pkl	Control	7	-0.3
1212	1067693	53.38465	1.121963975871564	3.5324722285175945	52.81	53.932	1.4179999999999993	2.5399499999999975	0.3919493601426697	2.5513499999999993	24.316146778121936	seed7-gleak-03_damgo_to_low_gl_vars.pkl	Control	7	-0.3
1213	1118720	55.936	1.1095994620355196	3.3666556797436087	55.35	56.4596	1.4507499999999993	2.5603499999999997	0.37840803738671364	2.6426500000000033	26.419602752997758	seed7-gleak-03_damgo_to_low_gl_vars.pkl	Control	7	-0.3
1214	1171573	58.57865	1.135110076453048	3.540361128326875	57.9103	59.0454	6.281400000000005	7.416500000000006	0.13582250714765934	7.362550000000005	25.868744114042038	seed7-gleak-03_damgo_to_low_gl_vars.pkl	Control	7	-0.3
1215	1318824	65.94120000000001	1.4194126114116283	2.9953943609600984	65.3268	66.7462	4.00685	5.426249999999996	0.18332981951179267	5.454650000000001	29.515935586965657	seed7-gleak-03_damgo_to_low_gl_vars.pkl	Transient	7	-0.3
1216	1427917	71.39585000000001	1.4720804039438373	2.9971589877137284	70.75305	72.22515	4.01315000000001	5.485200000000006	0.18022889069117812	5.54849999999999	29.240774385720222	seed7-gleak-03_damgo_to_low_gl_vars.pkl	DAMGO	7	-0.3
1217	1538887	76.94435	1.6128777885083458	2.9995334250494317	76.23825000000001	77.85115	3.842349999999996	5.455199999999991	0.18111840615802552	5.521250000000009	29.69805859619824	seed7-gleak-03_damgo_to_low_gl_vars.pkl	DAMGO	7	-0.3
1218	1649312	82.46560000000001	1.5921870776429308	2.86684642226556	81.69345	83.28565	3.922399999999996	5.5146000000000015	0.17908630168878384	5.5839	27.954352562962164	seed7-gleak-03_damgo_to_low_gl_vars.pkl	DAMGO	7	-0.3
1219	1760990	88.04950000000001	1.6589681450365112	3.020916665401977	87.20805	88.86705	3.849900000000005	5.50885000000001	0.18000180001800034	5.555499999999995	29.780747077343165	seed7-gleak-03_damgo_to_low_gl_vars.pkl	DAMGO	7	-0.3
1220	1872100	93.605	1.5929334553261754	2.973163254898683	92.71695000000001	94.3099	4.118549999999999	5.711500000000001	0.182144385854667	5.49015	29.00137463807635	seed7-gleak-03_damgo_to_low_gl_vars.pkl	DAMGO	7	-0.3
1221	1981903	99.09515	1.2182296303763287	5.181287226575289	98.42840000000001	99.64665000000001	0.3503999999999934	1.568649999999991	0.8732480461074961	1.145150000000001	28.87008412616368	seed7-gleak-03_damgo_to_low_gl_vars.pkl	DAMGO	7	-0.3
1222	2004806	100.2403	2.2474520846545114	5.651667702669926	99.99705	102.2445	5.906599999999997	8.154049999999998	0.11799201194079162	8.47515	55.30460315702356	seed7-gleak-03_damgo_to_low_gl_vars.pkl	DAMGO	7	-0.3
1223	2174309	108.71545	1.1209008816476447	5.0242697069655335	108.15115	109.27205000000001	1.5935499999999934	2.7144499999999994	0.35228013316189016	2.8386500000000012	31.122600908718248	seed7-gleak-03_damgo_to_low_gl_vars.pkl	Transient	7	-0.3
1224	2231082	111.5541	1.225669958908204	3.6758410019429455	110.86555	112.09125	1.4101500000000016	2.6358000000000033	0.3818469939095412	2.618849999999995	28.462180313686567	seed7-gleak-03_damgo_to_low_gl_vars.pkl	Wash	7	-0.3
1225	2283459	114.17295	1.1423942120795139	3.48952807327381	113.5014	114.64375000000001	1.3782499999999942	2.5206500000000034	0.39073184073770056	2.5593000000000075	24.50159065193338	seed7-gleak-03_damgo_to_low_gl_vars.pkl	Wash	7	-0.3
1226	2334645	116.73225000000001	1.2070803285199219	3.4582061905215475	116.02205000000001	117.2291	1.4409500000000008	2.648049999999998	0.3910985959560407	2.556899999999999	25.56597733192166	seed7-gleak-03_damgo_to_low_gl_vars.pkl	Wash	7	-0.3
1227	2385783	119.28915	1.085906061496865	3.462082640094465	118.67005	119.75595000000001	1.338799999999992	2.4247000000000014	0.3963221306277738	2.5232000000000028	26.425042087523703	seed7-gleak-03_damgo_to_low_gl_vars.pkl	Wash	7	-0.3
1228	2436247	121.81235000000001	1.1722173553960398	3.4216772958317563	121.0948	122.26700000000001	1.424350000000004	2.5965500000000077	0.39330593302000094	2.5425499999999914	26.91837645591709	seed7-gleak-03_damgo_to_low_gl_vars.pkl	Wash	7	-0.3
1229	2487098	124.3549	1.1471748829431367	3.4620620297345575	123.69130000000001	124.83850000000001	1.3024499999999932	2.4495999999999896	0.37818621889418175	2.644200000000012	26.26689296651969	seed7-gleak-03_damgo_to_low_gl_vars.pkl	Wash	7	-0.3
1230	2539982	126.99910000000001	1.3355210757519351	3.134203775761687	126.1409	127.47645	1.4045500000000004	2.7400500000000108	0.38823643598951985	2.575749999999985	22.960969776233817	seed7-gleak-03_damgo_to_low_gl_vars.pkl	Wash	7	-0.3
1231	2591497	129.57485	1.2363498257939705	3.410990252427087	128.88095	130.1173	1.3564499999999953	2.5927999999999827	0.3783149850565566	2.6433000000000106	26.929692698978037	seed7-gleak-03_damgo_to_low_gl_vars.pkl	Wash	7	-0.3
1232	2644363	132.21815	1.2200540726805107	3.5762237005699937	131.4738	132.69385	1.4472999999999843	2.667349999999999	0.38871936405511937	2.5725500000000068	25.652067202379	seed7-gleak-03_damgo_to_low_gl_vars.pkl	Wash	7	-0.3
1233	2695814	134.79070000000002	1.145173420081986	3.4293853042424836	134.1411	135.2863	1.3451000000000022	2.490250000000003	0.38540843659067675	2.5946500000000015	25.741600082349787	seed7-gleak-03_damgo_to_low_gl_vars.pkl	Wash	7	-0.3
1234	2747707	137.38535000000002	1.2282894197914285	3.3081417187847926	136.63135	137.85965000000002	1.5202500000000043	2.748550000000023	0.3625881542450016	2.757949999999994	23.866663291449143	seed7-gleak-03_damgo_to_low_gl_vars.pkl	Wash	7	-0.3
1235	2802866	140.1433	3.0980355834104354	6.20040561705116	139.37995	142.47795	0.5146500000000174	3.6126999999999896	0.2800845855448353	3.5703499999999906	54.942092162866516	seed7-gleak-03_damgo_to_low_gl_vars.pkl	Wash	7	-0.3
1236	2874273	143.71365	1.5164269728923216	8.207805196654924	142.9926	144.50905	1.1824499999999887	2.698849999999993	0.41046690610569503	2.436250000000001	31.432674082452607	seed7-gleak-03_damgo_to_low_gl_vars.pkl	Transient	7	-0.3
1237	2922998	146.1499	1.43432232647466	7.306045040919731	145.69145	147.1258	1.1171999999999969	2.5515000000000043	0.38881004685160836	2.5719500000000153	32.88094156763332	seed7-gleak-03_damgo_to_low_gl_vars.pkl	Transient	7	-0.3
1238	2974437	148.72185000000002	1.4284344907463062	6.984275493355131	148.24295	149.6714	1.064249999999987	2.4926499999999976	0.3890747801727492	2.5702	33.44559788534016	seed7-gleak-03_damgo_to_low_gl_vars.pkl	Transient	7	-0.3
1239	3025841	151.29205000000002	1.527613698101463	7.326404299852719	150.7356	152.26325	1.0465499999999963	2.574150000000003	0.3887571434125126	2.5722999999999843	32.625286867783956	seed7-gleak-03_damgo_to_low_gl_vars.pkl	$G_{Leak}$	7	-0.3
1240	3077287	153.86435	1.4386014788159636	7.179293506908923	153.3098	154.7484	1.073350000000005	2.511950000000013	0.39519443566234363	2.5304000000000144	33.708306571025695	seed7-gleak-03_damgo_to_low_gl_vars.pkl	$G_{Leak}$	7	-0.3
1241	3127895	156.39475000000002	1.5025235209176784	6.662460942031569	155.82170000000002	157.32425	1.1240999999999985	2.6265999999999963	0.3889991053020596	2.570699999999988	33.75115236864052	seed7-gleak-03_damgo_to_low_gl_vars.pkl	$G_{Leak}$	7	-0.3
1242	3179309	158.96545	1.5361034743399593	6.490596224492247	158.44830000000002	159.9844	1.0523500000000183	2.5884499999999946	0.38255547054322814	2.6140000000000043	34.15079438120763	seed7-gleak-03_damgo_to_low_gl_vars.pkl	$G_{Leak}$	7	-0.3
1243	3231589	161.57945	1.449735346337827	6.755974836458034	161.03675	162.4865	1.1330499999999972	2.5827500000000043	0.39199545285274634	2.5510500000000036	33.13453530756368	seed7-gleak-03_damgo_to_low_gl_vars.pkl	$G_{Leak}$	7	-0.3
1244	3282610	164.1305	1.5117067267184379	6.610791633959263	163.61950000000002	165.1312	1.0725999999999942	2.5842999999999847	0.37026066350711084	2.7007999999999868	33.39963854834471	seed7-gleak-03_damgo_to_low_gl_vars.pkl	$G_{Leak}$	7	-0.3
1245	3336626	166.8313	1.5462354712912114	6.6751839610450645	166.2038	167.75005000000002	1.1485500000000002	2.694800000000015	0.395514861470917	2.5283500000000174	33.04587668371444	seed7-gleak-03_damgo_to_low_gl_vars.pkl	$G_{Leak}$	7	-0.3
1246	3387193	169.35965000000002	1.3751059305809206	7.424501739404953	168.89860000000002	170.27370000000002	0.9298999999999751	2.3049999999999784	0.38953703523362515	2.567149999999998	32.47345672181736	seed7-gleak-03_damgo_to_low_gl_vars.pkl	$G_{Leak}$	7	-0.3
1247	3438536	171.92680000000001	1.6326399934022455	6.649024479067009	171.2036	172.83625	1.0813500000000147	2.714000000000027	0.38869669996501766	2.5726999999999975	32.54202226023271	seed7-gleak-03_damgo_to_low_gl_vars.pkl	$G_{Leak}$	7	-0.3
1248	3489990	174.4995	1.5264410132922932	6.323899040477691	173.91765	175.44405	1.0654499999999985	2.591899999999981	0.3973694144761685	2.516549999999995	34.158148838040674	seed7-gleak-03_damgo_to_low_gl_vars.pkl	$G_{Leak}$	7	-0.3
1249	3540321	177.01605	1.4728035098878434	6.988889422041897	176.50955000000002	177.98235	1.061000000000007	2.5338000000000136	0.39546793743697245	2.528649999999999	33.26705737385515	seed7-gleak-03_damgo_to_low_gl_vars.pkl	$G_{Leak}$	7	-0.3
1250	3590894	179.5447	1.0057357748669573	6.932544570552274	179.04335	180.04905000000002	3.09729999999999	4.103049999999996	0.24137098720733763	4.143000000000001	32.46945895687082	seed7-gleak-03_damgo_to_low_gl_vars.pkl	$G_{Leak}$	7	-0.3
1251	3673754	183.6877	1.533486698026606	3.899696834019789	183.14635	184.67985000000002	2.4779000000000053	4.011400000000009	0.2497471310298319	4.0040500000000065	35.28693897538135	seed7-gleak-03_damgo_to_low_gl_vars.pkl	Transient	7	-0.3
1252	3753835	187.69175	1.6933528027125868	3.919325269075209	187.1578	188.85115000000002	2.4112499999999955	4.1045999999999765	0.2475829712432377	4.039050000000003	37.041518234953	seed7-gleak-03_damgo_to_low_gl_vars.pkl	Transient	7	-0.3
1253	3834616	191.73080000000002	1.6016501016600524	3.9646611763478745	191.26235	192.864	2.0226499999999987	3.624300000000005	0.2609773602140015	3.8317499999999995	37.29043740136234	seed7-gleak-03_damgo_to_low_gl_vars.pkl	DAMGO + $G_{Leak}$	7	-0.3
1254	3911251	195.56255000000002	1.5437766867924017	4.066818066185757	194.88670000000002	196.43045	2.018049999999988	3.5618499999999926	0.2844383764257489	3.515699999999981	33.81130729358762	seed7-gleak-03_damgo_to_low_gl_vars.pkl	DAMGO + $G_{Leak}$	7	-0.3
1255	3981565	199.07825	1.5791549739402952	3.788311421293212	198.44855	200.0277	2.3257999999999868	3.9049500000000137	0.2618143736091108	3.819500000000005	33.70373897928655	seed7-gleak-03_damgo_to_low_gl_vars.pkl	DAMGO + $G_{Leak}$	7	-0.3
1256	4057955	202.89775	1.5497724919654197	3.888485957188969	202.3535	203.90325	2.234999999999985	3.78479999999999	0.26418334324020737	3.785250000000019	37.446922103677245	seed7-gleak-03_damgo_to_low_gl_vars.pkl	DAMGO + $G_{Leak}$	7	-0.3
1257	4133660	206.68300000000002	1.4592785183552652	3.971905772131066	206.13830000000002	207.59755	2.2323499999999967	3.69165000000001	0.26621587445259376	3.756349999999998	36.493887561310046	seed7-gleak-03_damgo_to_low_gl_vars.pkl	DAMGO + $G_{Leak}$	7	-0.3
1258	4208787	210.43935000000002	1.4918443528731353	3.9497891026245355	209.8299	211.32175	2.3678999999999917	3.859749999999991	0.2620888481195135	3.815499999999986	36.07176964115955	seed7-gleak-03_damgo_to_low_gl_vars.pkl	DAMGO + $G_{Leak}$	7	-0.3
1259	4285097	214.25485	1.4993167308740318	3.751975582163972	213.68970000000002	215.18900000000002	2.337949999999978	3.837299999999999	0.2613046943388331	3.8269500000000107	36.101108543468555	seed7-gleak-03_damgo_to_low_gl_vars.pkl	DAMGO + $G_{Leak}$	7	-0.3
1260	4361636	218.08180000000002	1.5681036582828034	3.8875025458204533	217.52695	219.09505000000001					36.983564386897754	seed7-gleak-03_damgo_to_low_gl_vars.pkl	DAMGO + $G_{Leak}$	7	-0.3
1261	197459	9.872950000000001	1.2789281819584257	3.522191245334433	9.0471	10.32605	1.5934000000000008	2.872300000000001	0.38521543173019507	2.59595	27.09287911884173	seed7-gleak-01_damgo_to_low_gl_vars.pkl	Transient	7	-0.1
1262	249378	12.468900000000001	1.106401274042527	3.0515985584068517	11.919400000000001	13.0258	1.4175500000000003	2.5239499999999992	0.3864883667001625	2.587399999999999	30.308304326236737	seed7-gleak-01_damgo_to_low_gl_vars.pkl	Transient	7	-0.1
1263	301126	15.0563	1.14793961398502	3.4075887731338312	14.4434	15.59135	1.4064499999999995	2.5543999999999993	0.39588281868566905	2.526	26.469043205098338	seed7-gleak-01_damgo_to_low_gl_vars.pkl	Transient	7	-0.1
1264	351646	17.5823	1.1137295569404668	3.4312185360229144	16.99775	18.1115	1.4072500000000012	2.5209500000000027	0.3925648222662765	2.5473500000000016	26.445095508421687	seed7-gleak-01_damgo_to_low_gl_vars.pkl	Transient	7	-0.1
1265	402593	20.12965	1.1052910986836768	3.686443629435349	19.518700000000003	20.624000000000002	1.376299999999997	2.4815999999999967	0.40203429352523784	2.4873499999999993	25.690597035253795	seed7-gleak-01_damgo_to_low_gl_vars.pkl	Transient	7	-0.1
1266	452340	22.617	1.1318179836053925	3.311783402079392	22.0003	23.132150000000003	1.3820000000000014	2.5138000000000034	0.3783722426122818	2.642900000000001	25.029602417444515	seed7-gleak-01_damgo_to_low_gl_vars.pkl	Transient	7	-0.1
1267	505198	25.259900000000002	1.207943337277684	3.4232207667844428	24.514100000000003	25.722050000000003	1.4663499999999985	2.674299999999999	0.3755868544600942	2.662499999999998	23.47658396921992	seed7-gleak-01_damgo_to_low_gl_vars.pkl	Transient	7	-0.1
1268	558448	27.9224	1.1874683114462417	3.2797677897694157	27.1884	28.37585	1.3764000000000003	2.5638499999999986	0.3843271392609386	2.601950000000002	24.40894138292689	seed7-gleak-01_damgo_to_low_gl_vars.pkl	Transient	7	-0.1
1269	610487	30.524350000000002	1.2405162479301566	3.263865002034727	29.75225	30.992800000000003	1.4275999999999982	2.668099999999999	0.3857875853555035	2.5920999999999985	23.701071276716334	seed7-gleak-01_damgo_to_low_gl_vars.pkl	Transient	7	-0.1
1270	662329	33.11645	1.1712173076015548	3.416388454063245	32.4204	33.5916	1.3610499999999988	2.5322999999999993	0.38381085800917236	2.6054500000000047	25.672868276431593	seed7-gleak-01_damgo_to_low_gl_vars.pkl	Control	7	-0.1
1271	714438	35.721900000000005	1.2348701879990462	3.382566063089161	34.95265	36.1875	1.4121999999999986	2.64705	0.38803306041674834	2.5770999999999944	25.720644844782264	seed7-gleak-01_damgo_to_low_gl_vars.pkl	Control	7	-0.1
1272	765980	38.299	1.1744847053781327	3.58091415150421	37.59975	38.7742	1.4123000000000019	2.5868000000000038	0.40812994857562607	2.4502000000000024	25.69283514522673	seed7-gleak-01_damgo_to_low_gl_vars.pkl	Control	7	-0.1
1273	814984	40.7492	1.069004279542365	3.3419040811353824	40.1865	41.255500000000005	1.387749999999997	2.4567499999999995	0.40066510407276124	2.4958499999999972	26.166756000631416	seed7-gleak-01_damgo_to_low_gl_vars.pkl	Control	7	-0.1
1274	864901	43.24505	1.1024766561279422	3.4219633949627983	42.6433	43.74575	1.3747499999999988	2.477249999999998	0.3920261873493143	2.550850000000004	26.29442794553831	seed7-gleak-01_damgo_to_low_gl_vars.pkl	Control	7	-0.1
1275	915918	45.7959	1.1321065898309695	3.3002531353451836	45.12055	46.25265	1.318649999999998	2.450800000000001	0.39322087216389406	2.5431000000000026	23.663782490526415	seed7-gleak-01_damgo_to_low_gl_vars.pkl	Control	7	-0.1
1276	966780	48.339000000000006	1.2401531505999563	3.414696304064666	47.57135	48.8115	1.4206000000000003	2.66075	0.3938325817694899	2.5391499999999994	25.040933915780798	seed7-gleak-01_damgo_to_low_gl_vars.pkl	Control	7	-0.1
1277	1017563	50.878150000000005	1.1420087471739215	3.4422259221898805	50.23205	51.374050000000004	1.4359499999999983	2.5779500000000013	0.3989626969878324	2.5064999999999955	26.072727033010473	seed7-gleak-01_damgo_to_low_gl_vars.pkl	Control	7	-0.1
1278	1067693	53.38465	1.121963975871564	3.5324722285175945	52.81	53.932	1.4179999999999993	2.5399499999999975	0.3919493601426697	2.5513499999999993	24.316146778121936	seed7-gleak-01_damgo_to_low_gl_vars.pkl	Control	7	-0.1
1279	1118720	55.936	1.1095994620355196	3.3666556797436087	55.35	56.4596	1.4507499999999993	2.5603499999999997	0.37840803738671364	2.6426500000000033	26.419602752997758	seed7-gleak-01_damgo_to_low_gl_vars.pkl	Control	7	-0.1
1280	1171573	58.57865	1.135110076453048	3.540361128326875	57.9103	59.0454	6.281400000000005	7.416500000000006	0.13582250714765934	7.362550000000005	25.868744114042038	seed7-gleak-01_damgo_to_low_gl_vars.pkl	Control	7	-0.1
1281	1318824	65.94120000000001	1.4194126114116283	2.9953943609600984	65.3268	66.7462	4.00685	5.426249999999996	0.18332981951179267	5.454650000000001	29.515935586965657	seed7-gleak-01_damgo_to_low_gl_vars.pkl	Transient	7	-0.1
1282	1427917	71.39585000000001	1.4720804039438373	2.9971589877137284	70.75305	72.22515	4.01315000000001	5.485200000000006	0.18022889069117812	5.54849999999999	29.240774385720222	seed7-gleak-01_damgo_to_low_gl_vars.pkl	DAMGO	7	-0.1
1283	1538887	76.94435	1.6128777885083458	2.9995334250494317	76.23825000000001	77.85115	3.842349999999996	5.455199999999991	0.18111840615802552	5.521250000000009	29.69805859619824	seed7-gleak-01_damgo_to_low_gl_vars.pkl	DAMGO	7	-0.1
1284	1649312	82.46560000000001	1.5921870776429308	2.86684642226556	81.69345	83.28565	3.922399999999996	5.5146000000000015	0.17908630168878384	5.5839	27.954352562962164	seed7-gleak-01_damgo_to_low_gl_vars.pkl	DAMGO	7	-0.1
1285	1760990	88.04950000000001	1.6589681450365112	3.020916665401977	87.20805	88.86705	3.849900000000005	5.50885000000001	0.18000180001800034	5.555499999999995	29.780747077343165	seed7-gleak-01_damgo_to_low_gl_vars.pkl	DAMGO	7	-0.1
1286	1872100	93.605	1.5929334553261754	2.973163254898683	92.71695000000001	94.3099	4.118549999999999	5.711500000000001	0.182144385854667	5.49015	29.00137463807635	seed7-gleak-01_damgo_to_low_gl_vars.pkl	DAMGO	7	-0.1
1287	1981903	99.09515	1.2182296303763287	5.181287226575289	98.42840000000001	99.64665000000001	0.3491499999999945	1.5673999999999921	0.8732480461074961	1.145150000000001	28.87008412616368	seed7-gleak-01_damgo_to_low_gl_vars.pkl	DAMGO	7	-0.1
1288	2004806	100.2403	2.306619000055734	5.534719479703192	99.99585	102.30245000000001	5.848699999999994	8.155299999999997	0.11799201194079162	8.47515	55.30460315702356	seed7-gleak-01_damgo_to_low_gl_vars.pkl	DAMGO	7	-0.1
1289	2174309	108.71545	1.1209008816476447	5.0242697069655335	108.15115	109.27205000000001	1.5935499999999934	2.7144499999999994	0.35228013316189016	2.8386500000000012	31.122600908718248	seed7-gleak-01_damgo_to_low_gl_vars.pkl	Transient	7	-0.1
1290	2231082	111.5541	1.225669958908204	3.6758410019429455	110.86555	112.09125	1.4101500000000016	2.6358000000000033	0.3818469939095412	2.618849999999995	28.462180313686567	seed7-gleak-01_damgo_to_low_gl_vars.pkl	Wash	7	-0.1
1291	2283459	114.17295	1.1423942120795139	3.48952807327381	113.5014	114.64375000000001	1.3782499999999942	2.5206500000000034	0.39073184073770056	2.5593000000000075	24.50159065193338	seed7-gleak-01_damgo_to_low_gl_vars.pkl	Wash	7	-0.1
1292	2334645	116.73225000000001	1.2070803285199219	3.4582061905215475	116.02205000000001	117.2291	1.4409500000000008	2.648049999999998	0.3910985959560407	2.556899999999999	25.56597733192166	seed7-gleak-01_damgo_to_low_gl_vars.pkl	Wash	7	-0.1
1293	2385783	119.28915	1.085906061496865	3.462082640094465	118.67005	119.75595000000001	1.338799999999992	2.4247000000000014	0.3963221306277738	2.5232000000000028	26.425042087523703	seed7-gleak-01_damgo_to_low_gl_vars.pkl	Wash	7	-0.1
1294	2436247	121.81235000000001	1.1722173553960398	3.4216772958317563	121.0948	122.26700000000001	1.424350000000004	2.5965500000000077	0.39330593302000094	2.5425499999999914	26.91837645591709	seed7-gleak-01_damgo_to_low_gl_vars.pkl	Wash	7	-0.1
1295	2487098	124.3549	1.1471748829431367	3.4620620297345575	123.69130000000001	124.83850000000001	1.3024499999999932	2.4495999999999896	0.37818621889418175	2.644200000000012	26.26689296651969	seed7-gleak-01_damgo_to_low_gl_vars.pkl	Wash	7	-0.1
1296	2539982	126.99910000000001	1.3355210757519351	3.134203775761687	126.1409	127.47645	1.4045500000000004	2.7400500000000108	0.38823643598951985	2.575749999999985	22.960969776233817	seed7-gleak-01_damgo_to_low_gl_vars.pkl	Wash	7	-0.1
1297	2591497	129.57485	1.2363498257939705	3.410990252427087	128.88095	130.1173	1.3564499999999953	2.5927999999999827	0.3783149850565566	2.6433000000000106	26.929692698978037	seed7-gleak-01_damgo_to_low_gl_vars.pkl	Wash	7	-0.1
1298	2644363	132.21815	1.2200540726805107	3.5762237005699937	131.4738	132.69385	1.4472999999999843	2.667349999999999	0.38871936405511937	2.5725500000000068	25.652067202379	seed7-gleak-01_damgo_to_low_gl_vars.pkl	Wash	7	-0.1
1299	2695814	134.79070000000002	1.145173420081986	3.4293853042424836	134.1411	135.2863	1.3451000000000022	2.490250000000003	0.38540843659067675	2.5946500000000015	25.741600082349787	seed7-gleak-01_damgo_to_low_gl_vars.pkl	Wash	7	-0.1
1300	2747707	137.38535000000002	1.2282894197914285	3.3081417187847926	136.63135	137.85965000000002	1.4665999999999997	2.6949000000000183	0.35825600974456623	2.7912999999999784	23.866663291449143	seed7-gleak-01_damgo_to_low_gl_vars.pkl	Wash	7	-0.1
1301	2803533	140.17665	1.5852478005283979	4.57395941937834	139.32625000000002	140.91150000000002	1.4188999999999794	3.0041499999999814	0.3663607554358754	2.7295500000000175	38.67763018613833	seed7-gleak-01_damgo_to_low_gl_vars.pkl	Wash	7	-0.1
1302	2858124	142.9062	1.1581772059112323	4.522245736771023	142.33045	143.48860000000002	1.287649999999985	2.445850000000007	0.40338032714144517	2.479050000000001	29.479748360496522	seed7-gleak-01_damgo_to_low_gl_vars.pkl	Transient	7	-0.1
1303	2907705	145.38525	1.1808280965420883	4.5158141935320515	144.77630000000002	145.9571	1.3527500000000146	2.533600000000007	0.4001280409731111	2.499200000000002	29.58066102743117	seed7-gleak-01_damgo_to_low_gl_vars.pkl	Transient	7	-0.1
1304	2957689	147.88445000000002	1.2050993822152727	4.307450189209167	147.30985	148.51495	1.2712000000000216	2.476300000000009	0.3841425937307948	2.603199999999987	29.669195533325755	seed7-gleak-01_damgo_to_low_gl_vars.pkl	Transient	7	-0.1
1305	3009753	150.48765	1.2860412209407892	4.424736481567724	149.78615000000002	151.0722	1.412600000000026	2.698599999999999	0.39399550845120146	2.5381000000000142	29.007877437050187	seed7-gleak-01_damgo_to_low_gl_vars.pkl	Transient	7	-0.1
1306	3060515	153.02575000000002	1.1467646304462804	4.283916724626515	152.48475000000002	153.63155	1.3807499999999777	2.527499999999975	0.38901423792111023	2.5705999999999847	29.668419882620327	seed7-gleak-01_damgo_to_low_gl_vars.pkl	$G_{Leak}$	7	-0.1
1307	3111927	155.59635	1.2156986241350416	4.439611444390916	155.0123	156.228	1.3416499999999871	2.557350000000014	0.40765577546319576	2.453050000000019	30.03178762102753	seed7-gleak-01_damgo_to_low_gl_vars.pkl	$G_{Leak}$	7	-0.1
1308	3160988	158.04940000000002	1.1011821633830667	4.378316723821843	157.5696	158.6708	1.3061500000000024	2.4072999999999922	0.3934219844204902	2.541799999999995	31.027121352054095	seed7-gleak-01_damgo_to_low_gl_vars.pkl	$G_{Leak}$	7	-0.1
1309	3211824	160.59120000000001	1.1990187573135598	4.276024513346023	159.9769	161.1759	1.2935999999999979	2.49260000000001	0.3945707070707063	2.534400000000005	28.774021869432936	seed7-gleak-01_damgo_to_low_gl_vars.pkl	$G_{Leak}$	7	-0.1
1310	3262512	163.12560000000002	1.2161772426652024	4.301473798439584	162.46955	163.68575	1.3435500000000218	2.559750000000008	0.39866050071758974	2.5083999999999946	27.044945528166217	seed7-gleak-01_damgo_to_low_gl_vars.pkl	$G_{Leak}$	7	-0.1
1311	3312680	165.63400000000001	1.1281114992311458	4.3732416326727055	165.02925000000002	166.1574	1.3601999999999919	2.488299999999981	0.4046780785884817	2.471100000000007	30.230163029140442	seed7-gleak-01_damgo_to_low_gl_vars.pkl	$G_{Leak}$	7	-0.1
1312	3362102	168.10510000000002	1.240721546497685	4.376733890954689	167.51755	168.75830000000002	1.3336000000000183	2.5743000000000222	0.394391749324604	2.5355500000000006	29.864819321304907	seed7-gleak-01_damgo_to_low_gl_vars.pkl	$G_{Leak}$	7	-0.1
1313	3412813	170.64065000000002	1.135092753410712	4.433996615517103	170.09185000000002	171.22695000000002	1.4243000000000166	2.559349999999995	0.39673093707847756	2.5205999999999733	29.2721572659308	seed7-gleak-01_damgo_to_low_gl_vars.pkl	$G_{Leak}$	7	-0.1
1314	3463225	173.16125	1.154669645125908	4.3173904151780995	172.65125	173.8059	1.3339499999999873	2.4886499999999785	0.38421639067122204	2.602700000000027	30.437135933595584	seed7-gleak-01_damgo_to_low_gl_vars.pkl	$G_{Leak}$	7	-0.1
1315	3515279	175.76395000000002	1.224621271769167	4.31780589093098	175.13985	176.36450000000002	1.2846499999999992	2.5092500000000086	0.4122776277545321	2.425549999999987	29.251485690138413	seed7-gleak-01_damgo_to_low_gl_vars.pkl	$G_{Leak}$	7	-0.1
1316	3563790	178.1895	1.1714731000385015	4.3708355130994505	177.6491	178.8206	5.8948500000000195	7.0663000000000125	0.14164205635937444	7.06004999999999	29.94489937610387	seed7-gleak-01_damgo_to_low_gl_vars.pkl	$G_{Leak}$	7	-0.1
1317	3704991	185.24955	1.4892356105860323	3.396010255571454	184.71540000000002	186.20465000000002	3.592399999999998	5.08159999999998	0.19700163511357158	5.076099999999997	33.62798608420863	seed7-gleak-01_damgo_to_low_gl_vars.pkl	Transient	7	-0.1
1318	3806513	190.32565	1.3890542116908358	3.5955448161444856	189.79705	191.1861	4.1370000000000005	5.526050000000026	0.18221740358421593	5.487950000000012	35.0771147985769	seed7-gleak-01_damgo_to_low_gl_vars.pkl	Transient	7	-0.1
1319	3916272	195.8136	1.3781238358572359	3.534058334658475	195.3231	196.7012	3.438600000000008	4.816749999999985	0.20440910438150853	4.892150000000015	35.279023212315295	seed7-gleak-01_damgo_to_low_gl_vars.pkl	DAMGO + $G_{Leak}$	7	-0.1
1320	4014115	200.70575000000002	1.4909134379621596	3.4206942341490176	200.1398	201.63075	4.110849999999999	5.60175000000001	0.17974135219419282	5.563549999999992	33.83656799773658	seed7-gleak-01_damgo_to_low_gl_vars.pkl	DAMGO + $G_{Leak}$	7	-0.1
1321	4125386	206.26930000000002	1.3537700608428336	3.7381555751988955	205.7416	207.09535	3.5237000000000194	4.877499999999998	0.20400461050419755	4.901849999999996	37.16900304508826	seed7-gleak-01_damgo_to_low_gl_vars.pkl	DAMGO + $G_{Leak}$	7	-0.1
1322	4223423	211.17115	1.4516680797899608	3.4131899508031616	210.61905000000002	212.07075	4.097499999999997	5.549149999999997	0.18082855644563375	5.5301000000000045	33.601289094306196	seed7-gleak-01_damgo_to_low_gl_vars.pkl	DAMGO + $G_{Leak}$	7	-0.1
1323	4334025	216.70125000000002	1.373758231697511	3.6699672652248694	216.16825	217.542					36.34750791638358	seed7-gleak-01_damgo_to_low_gl_vars.pkl	DAMGO + $G_{Leak}$	7	-0.1
1324	157109	7.85545	1.7323435262988773	2.6672565821928877	6.640300000000001	8.37265	0.5242000000000004	2.25655	0.40686793066970467	2.4577999999999998	17.158249126335946	seed8-gleak-03_damgo_to_low_gl_vars.pkl	Transient	8	-0.3
1325	206265	10.31325	1.916644173061257	2.6992115428462355	8.8969	10.813550000000001	0.6153999999999993	2.53205	0.4102732419791581	2.4374000000000002	18.265762524969624	seed8-gleak-03_damgo_to_low_gl_vars.pkl	Transient	8	-0.3
1326	255013	12.75065	1.8304436912645499	2.864307715300729	11.42895	13.259400000000001	0.50685	2.337300000000001	0.3957261574990105	2.527000000000001	19.99848255368067	seed8-gleak-03_damgo_to_low_gl_vars.pkl	Transient	8	-0.3
1327	305553	15.277650000000001	1.9807654974810927	2.715229848602986	13.766200000000001	15.747	0.7475000000000005	2.728249999999999	0.39337555564297266	2.542099999999998	16.926243680578803	seed8-gleak-03_damgo_to_low_gl_vars.pkl	Transient	8	-0.3
1328	356395	17.81975	1.8217687056767318	3.3569225042803197	16.494500000000002	18.31625	1.706150000000001	3.5279500000000006	0.3539823008849554	2.825000000000003	21.959793858530112	seed8-gleak-03_damgo_to_low_gl_vars.pkl	Transient	8	-0.3
1329	412895	20.644750000000002	1.157718570103872	3.544050905506449	20.0224	21.18015	1.5732	2.7308999999999983	0.36059425933939143	2.773199999999999	26.067108012597625	seed8-gleak-03_damgo_to_low_gl_vars.pkl	Transient	8	-0.3
1330	468359	23.41795	1.1024628070489213	3.425908897455244	22.7533	23.85575	1.4892000000000003	2.5916500000000013	0.38851548234197103	2.573900000000002	22.468512792686656	seed8-gleak-03_damgo_to_low_gl_vars.pkl	Transient	8	-0.3
1331	519837	25.991850000000003	1.24283936938564	3.2882398068365397	25.34495	26.5878	0.4933499999999995	1.7362000000000002	0.3679581999484862	2.717699999999997	21.55582062123757	seed8-gleak-03_damgo_to_low_gl_vars.pkl	Transient	8	-0.3
1332	574191	28.70955	2.005993134483177	2.921904775702993	27.081200000000003	29.087200000000003	1.3945000000000007	3.400500000000001	0.4063141214472909	2.46115	17.818599741270802	seed8-gleak-03_damgo_to_low_gl_vars.pkl	Transient	8	-0.3
1333	623414	31.1707	1.2406481099133961	3.364997038019027	30.481650000000002	31.7223	1.6357000000000035	2.876350000000002	0.3508648819339671	2.850100000000001	24.140064554429962	seed8-gleak-03_damgo_to_low_gl_vars.pkl	Control	8	-0.3
1334	680416	34.0208	1.1940185733454303	3.348215381432947	33.358000000000004	34.552	1.523450000000004	2.7174499999999995	0.3605877580456147	2.7732499999999973	23.89543428485668	seed8-gleak-03_damgo_to_low_gl_vars.pkl	Control	8	-0.3
1335	735881	36.79405	1.2835058871612477	3.36247893964336	36.075450000000004	37.35895	1.5165500000000023	2.800049999999999	0.34187449787183055	2.925050000000006	23.086979270278682	seed8-gleak-03_damgo_to_low_gl_vars.pkl	Control	8	-0.3
1336	794382	39.719100000000005	1.5169695545302122	3.1157471999245523	38.8755	40.392500000000005	1.771650000000001	3.2886000000000024	0.3349803199062054	2.985250000000001	20.8968527899403	seed8-gleak-03_damgo_to_low_gl_vars.pkl	Control	8	-0.3
1337	854087	42.704350000000005	1.1664694813970244	3.492382042995292	42.16415	43.330600000000004	1.69435	2.8607999999999976	0.33812913151532636	2.9574499999999944	26.15134247354223	seed8-gleak-03_damgo_to_low_gl_vars.pkl	Control	8	-0.3
1338	913236	45.6618	1.2062012669970805	3.4664374381049115	45.0249	46.231100000000005	1.558249999999994	2.7644499999999965	0.36069831193189955	2.7724000000000046	23.325179558333268	seed8-gleak-03_damgo_to_low_gl_vars.pkl	Control	8	-0.3
1339	968684	48.434200000000004	1.1488576871875615	3.529003170635505	47.7894	48.938250000000004	1.3850499999999997	2.5339000000000027	0.3734897010214943	2.6774500000000003	22.392395342423562	seed8-gleak-03_damgo_to_low_gl_vars.pkl	Control	8	-0.3
1340	1022233	51.111650000000004	1.2365708230159014	3.2453690423253505	50.3233	51.559850000000004	1.6423500000000004	2.8789500000000032	0.36722178359620333	2.723149999999997	21.6827419531608	seed8-gleak-03_damgo_to_low_gl_vars.pkl	Control	8	-0.3
1341	1076696	53.8348	1.2528551980683347	3.6611464159869485	53.20225	54.4551	1.5161000000000016	2.7689999999999984	0.33054573100188395	3.0253000000000014	23.33370214891176	seed8-gleak-03_damgo_to_low_gl_vars.pkl	Control	8	-0.3
1342	1137202	56.8601	1.2946551059348044	3.33714862157645	55.9712	57.26585	1.60895	2.9035999999999973	0.35820467815309687	2.7916999999999987	19.20978482778721	seed8-gleak-03_damgo_to_low_gl_vars.pkl	Control	8	-0.3
1343	1193036	59.6518	1.181488355945039	2.6310946951906296	58.87485	60.0563	5.70000000000001	6.88150000000001	0.14910018041121836	6.706899999999997	26.190641915188422	seed8-gleak-03_damgo_to_low_gl_vars.pkl	Control	8	-0.3
1344	1327174	66.3587	1.5511989578607726	2.644941199566997	65.75630000000001	67.3075	3.6381999999999977	5.189399999999992	0.19044172959178804	5.250950000000003	26.12621204806318	seed8-gleak-03_damgo_to_low_gl_vars.pkl	Transient	8	-0.3
1345	1432193	71.60965	1.8285864625538002	2.636522943387913	70.9457	72.7743	3.6275499999999994	5.456100000000006	0.18473190781877782	5.413250000000005	25.83583750894025	seed8-gleak-03_damgo_to_low_gl_vars.pkl	DAMGO	8	-0.3
1346	1540458	77.0229	1.9812689147556901	2.742425881887499	76.40185000000001	78.3831	3.637200000000007	5.618499999999997	0.1800147612104194	5.555099999999996	27.103946763198973	seed8-gleak-03_damgo_to_low_gl_vars.pkl	DAMGO	8	-0.3
1347	1651560	82.578	1.9388140611027485	2.8016089825637778	82.02035000000001	83.95915000000001	3.6579499999999996	5.596800000000002	0.1784726312220022	5.603099999999998	27.65601002716555	seed8-gleak-03_damgo_to_low_gl_vars.pkl	DAMGO	8	-0.3
1348	1763622	88.1811	1.9894283328869846	2.7730999962803295	87.61715000000001	89.60655	3.5427500000000123	5.532200000000003	0.1794285201632799	5.573250000000002	27.282846399931174	seed8-gleak-03_damgo_to_low_gl_vars.pkl	DAMGO	8	-0.3
1349	1875087	93.75435	1.952026573874464	2.7602158418797984	93.14935	95.10135000000001	3.8798499999999905	5.83189999999999	0.18058690744920966	5.5375000000000085	26.992813415134265	seed8-gleak-03_damgo_to_low_gl_vars.pkl	DAMGO	8	-0.3
1350	1985837	99.29185000000001	0.8094653734927998	8.917858429971592	98.98125	99.7907	-0.868549999999999	-0.05904999999999916	1.0847163466753518	0.9218999999999937	27.23930541934724	seed8-gleak-03_damgo_to_low_gl_vars.pkl	DAMGO	8	-0.3
1351	2004275	100.21375	3.1226827997089366	6.5269935110125985	98.92215	102.04485000000001	4.149899999999988	7.272599999999997	0.14327263349427638	6.979699999999994	55.44805511951352	seed8-gleak-03_damgo_to_low_gl_vars.pkl	DAMGO	8	-0.3
1352	2143869	107.19345	1.5497216129413574	3.9071858558043147	106.1948	107.7445	1.9218000000000046	3.471500000000006	0.31907595603133304	3.134050000000002	23.180477861519925	seed8-gleak-03_damgo_to_low_gl_vars.pkl	Transient	8	-0.3
1353	2206550	110.3275	1.1752635907808784	3.629778502325884	109.6663	110.84155000000001	1.6868999999999943	2.8621499999999997	0.34342428353108834	2.911850000000001	24.33188156472143	seed8-gleak-03_damgo_to_low_gl_vars.pkl	Transient	8	-0.3
1354	2264787	113.23935	1.2058386384154671	3.7807227698836883	112.52845	113.73425	1.549599999999998	2.755449999999996	0.3754458419373007	2.663499999999999	23.44455095243532	seed8-gleak-03_damgo_to_low_gl_vars.pkl	Wash	8	-0.3
1355	2318057	115.90285	1.2054488562571117	3.5790695372154886	115.2839	116.48935	1.5477500000000077	2.7532000000000068	0.3588602598148272	2.786600000000007	23.542183363623074	seed8-gleak-03_damgo_to_low_gl_vars.pkl	Wash	8	-0.3
1356	2373789	118.68945000000001	1.16084570189456	3.5533242347818508	118.03710000000001	119.19795	1.6222500000000082	2.7831000000000046	0.36451119049354896	2.743399999999994	24.16914304502135	seed8-gleak-03_damgo_to_low_gl_vars.pkl	Wash	8	-0.3
1357	2428657	121.43285	1.1402870410396253	3.6413654988760307	120.82015000000001	121.96045000000001	1.5472000000000037	2.6875	0.3609912820605381	2.770150000000001	23.67942108693637	seed8-gleak-03_damgo_to_low_gl_vars.pkl	Wash	8	-0.3
1358	2484060	124.203	1.2497660682240734	3.5628615331144537	123.5077	124.75745	1.5794500000000085	2.8292	0.36202371255317106	2.7622500000000088	23.514961933937855	seed8-gleak-03_damgo_to_low_gl_vars.pkl	Wash	8	-0.3
1359	2539305	126.96525000000001	1.075312280566781	3.563355963520518	126.33685000000001	127.41220000000001	1.4642999999999944	2.539599999999993	0.3775151949866006	2.6488999999999834	21.680443757749295	seed8-gleak-03_damgo_to_low_gl_vars.pkl	Wash	8	-0.3
1360	2592283	129.61415	1.2283733379867394	3.5200240245735266	128.87645	130.10485	1.613299999999981	2.841649999999987	0.355517633674629	2.81280000000001	24.940947043441295	seed8-gleak-03_damgo_to_low_gl_vars.pkl	Wash	8	-0.3
1361	2648539	132.42695	1.4638515527017182	3.262745067444161	131.7181	133.18195	1.5812999999999988	3.0451500000000067	0.32758423009516324	3.05265	21.014990613755316	seed8-gleak-03_damgo_to_low_gl_vars.pkl	Wash	8	-0.3
1362	2709592	135.4796	1.2443541852392257	4.015072829899413	134.76330000000002	136.00765	1.5138499999999908	2.758250000000004	0.3603928281827177	2.7747500000000116	27.21390170772463	seed8-gleak-03_damgo_to_low_gl_vars.pkl	Wash	8	-0.3
1363	2765087	138.25435000000002	1.2052772394001718	3.3371773736526613	137.52155000000002	138.7268	1.2374499999999955	2.4427499999999895	0.5159559373629549	1.9381499999999787	19.856446830403954	seed8-gleak-03_damgo_to_low_gl_vars.pkl	Wash	8	-0.3
1364	2803850	140.1925	5.213673957053549	6.010211332574244	139.96425	145.17795	-1.2224499999999807	3.9912000000000205	0.23955251590029783	4.174450000000007	57.11581579057918	seed8-gleak-03_damgo_to_low_gl_vars.pkl	Wash	8	-0.3
1365	2887339	144.36695	1.139774744380475	8.62592207292035	143.95545	145.09525	0.3210500000000138	1.460800000000006	0.4137788352125776	2.4167500000000075	28.708300697142406	seed8-gleak-03_damgo_to_low_gl_vars.pkl	Transient	8	-0.3
1366	2935674	146.7837	2.9392856595144843	7.150926426397643	145.4163	148.35555	0.38810000000000855	3.327399999999983	0.3579226171301755	2.793900000000008	29.383588614796725	seed8-gleak-03_damgo_to_low_gl_vars.pkl	Transient	8	-0.3
1367	2991552	149.57760000000002	2.6440408048789017	7.626197303927778	148.74365	151.3877	0.66995	3.313999999999993	0.30960710857921425	3.229899999999987	27.499761469568192	seed8-gleak-03_damgo_to_low_gl_vars.pkl	Transient	8	-0.3
1368	3056150	152.8075	7.15367835935778	7.257835113057002	152.05765	159.21135	-4.4541499999999985	2.6995000000000005	0.3827384939240256	2.6127500000000055	28.131376719430754	seed8-gleak-03_damgo_to_low_gl_vars.pkl	$G_{Leak}$	8	-0.3
1369	3108405	155.42025	1.385274928865279	8.93759132459906	154.75715	156.14245	0.8753499999999974	2.260600000000011	0.2952160243258006	3.387349999999998	23.659356003696352	seed8-gleak-03_damgo_to_low_gl_vars.pkl	$G_{Leak}$	8	-0.3
1370	3176152	158.8076	2.140972506444436	9.914563110963044	157.01775	159.15875	0.34950000000000614	2.49045000000001	0.6245706077072004	1.6011000000000022	21.64194951593682	seed8-gleak-03_damgo_to_low_gl_vars.pkl	$G_{Leak}$	8	-0.3
1371	3208174	160.4087	2.3668441854040836	8.573025644698651	159.50820000000002	161.87505000000002	0.2872500000000002	2.6540999999999997	0.36232540444573225	2.7599500000000035	23.667334533083384	seed8-gleak-03_damgo_to_low_gl_vars.pkl	$G_{Leak}$	8	-0.3
1372	3263373	163.16865	1.579259849733324	9.274314175769716	162.16235	163.7416	-1.6326999999999998	-0.053449999999998	0.39336008181889576	2.5422000000000082	21.93827936000224	seed8-gleak-03_damgo_to_low_gl_vars.pkl	$G_{Leak}$	8	-0.3
1373	3314217	165.71085000000002	4.237572333260859	7.7682145456069165	162.10885000000002	166.34645	0.7030499999999904	4.940599999999989	0.5182152666217555	1.9296999999999969	26.408009920440673	seed8-gleak-03_damgo_to_low_gl_vars.pkl	$G_{Leak}$	8	-0.3
1374	3352811	167.64055000000002	2.2668355643657967	9.031731074944059	167.04945	169.3163	0.32175000000000864	2.588549999999998	0.374069502113495	2.6732999999999834	25.354536937533094	seed8-gleak-03_damgo_to_low_gl_vars.pkl	$G_{Leak}$	8	-0.3
1375	3406277	170.31385	2.2723125326911453	8.695133758085042	169.63805000000002	171.91035000000002	0.6957499999999754	2.9680999999999926	0.3558908838550086	2.8098500000000115	26.33284455647849	seed8-gleak-03_damgo_to_low_gl_vars.pkl	$G_{Leak}$	8	-0.3
1376	3462474	173.1237	2.220829573248443	7.5261462947508235	172.6061	174.82695	0.704100000000011	2.924950000000024	0.33699534946417764	2.967399999999998	28.11292787015378	seed8-gleak-03_damgo_to_low_gl_vars.pkl	$G_{Leak}$	8	-0.3
1377	3521822	176.0911	1.3845795093061404	8.062741081638407	175.5311	176.91565	0.8165500000000065	2.201149999999984	0.40659497042021525	2.459450000000004	26.236644138106826	seed8-gleak-03_damgo_to_low_gl_vars.pkl	$G_{Leak}$	8	-0.3
1378	3571011	178.55055000000002	2.0903263569890056	9.661711578690332	177.7322	179.82255	3.193399999999997	5.28370000000001	0.1984697978585114	5.0385499999999865	25.23483641812447	seed8-gleak-03_damgo_to_low_gl_vars.pkl	$G_{Leak}$	8	-0.3
1379	3671782	183.5891	2.4729943363047906	3.8074892915406195	183.01595	185.48895000000002	1.5930500000000052	4.06604999999999	0.24015658209152368	4.16395	33.30816341943975	seed8-gleak-03_damgo_to_low_gl_vars.pkl	Transient	8	-0.3
1380	3755061	187.75305	1.4641666297013174	4.185040769848392	187.08195	188.54615	1.6583500000000129	3.1225000000000023	0.3149060792618586	3.175550000000016	30.96526026054849	seed8-gleak-03_damgo_to_low_gl_vars.pkl	Transient	8	-0.3
1381	3818572	190.92860000000002	1.604972125653387	3.7906173552965328	190.20445	191.80945	1.9989500000000078	3.60390000000001	0.2911420045127028	3.4347499999999798	27.769379315280247	seed8-gleak-03_damgo_to_low_gl_vars.pkl	DAMGO + $G_{Leak}$	8	-0.3
1382	3887267	194.36335	1.421939368417184	4.1222592572076415	193.80835000000002	195.2303	2.033450000000016	3.4553999999999974	0.29186002393251975	3.426300000000026	32.66906503679313	seed8-gleak-03_damgo_to_low_gl_vars.pkl	DAMGO + $G_{Leak}$	8	-0.3
1383	3955793	197.78965000000002	1.3645795376353431	4.152567939873872	197.2638	198.62835	2.16255000000001	3.527150000000006	0.24601456406219302	4.064799999999991	31.008079289111045	seed8-gleak-03_damgo_to_low_gl_vars.pkl	DAMGO + $G_{Leak}$	8	-0.3
1384	4037089	201.85445	1.622057134875888	4.627974763879674	200.79090000000002	202.41295000000002	1.9125499999999818	3.5345999999999833	0.3213470869886573	3.1118999999999915	24.376258520155467	seed8-gleak-03_damgo_to_low_gl_vars.pkl	DAMGO + $G_{Leak}$	8	-0.3
1385	4099327	204.96635	1.744658534184308	4.499168129087117	204.32555000000002	206.0702	2.142499999999984	3.8871499999999912	0.25960203008787586	3.8520499999999918	27.57230922723272	seed8-gleak-03_damgo_to_low_gl_vars.pkl	DAMGO + $G_{Leak}$	8	-0.3
1386	4176368	208.8184	2.4267719954632923	3.8804402261122704	208.2127	210.63945	1.26785000000001	3.694650000000024	0.2501375756666159	3.9978000000000122	33.62752094862286	seed8-gleak-03_damgo_to_low_gl_vars.pkl	DAMGO + $G_{Leak}$	8	-0.3
1387	4256324	212.8162	2.0914352302180603	4.329555327094241	211.90730000000002	213.99875	1.7664000000000044	3.857849999999985	0.28354315526823115	3.5268000000000086	26.863941342565433	seed8-gleak-03_damgo_to_low_gl_vars.pkl	DAMGO + $G_{Leak}$	8	-0.3
1388	4326860	216.34300000000002	1.9579057969828604	3.941001658459271	215.76515	217.72305					31.36250702175407	seed8-gleak-03_damgo_to_low_gl_vars.pkl	DAMGO + $G_{Leak}$	8	-0.3
1389	157109	7.85545	1.7323435262988773	2.6672565821928877	6.640300000000001	8.37265	0.5242000000000004	2.25655	0.40686793066970467	2.4577999999999998	17.158249126335946	seed8-gleak-01_damgo_to_low_gl_vars.pkl	Transient	8	-0.1
1390	206265	10.31325	1.916644173061257	2.6992115428462355	8.8969	10.813550000000001	0.6153999999999993	2.53205	0.4102732419791581	2.4374000000000002	18.265762524969624	seed8-gleak-01_damgo_to_low_gl_vars.pkl	Transient	8	-0.1
1391	255013	12.75065	1.8304436912645499	2.864307715300729	11.42895	13.259400000000001	0.50685	2.337300000000001	0.3957261574990105	2.527000000000001	19.99848255368067	seed8-gleak-01_damgo_to_low_gl_vars.pkl	Transient	8	-0.1
1392	305553	15.277650000000001	1.9807654974810927	2.715229848602986	13.766200000000001	15.747	0.7475000000000005	2.728249999999999	0.39337555564297266	2.542099999999998	16.926243680578803	seed8-gleak-01_damgo_to_low_gl_vars.pkl	Transient	8	-0.1
1393	356395	17.81975	1.8217687056767318	3.3569225042803197	16.494500000000002	18.31625	1.706150000000001	3.5279500000000006	0.3539823008849554	2.825000000000003	21.959793858530112	seed8-gleak-01_damgo_to_low_gl_vars.pkl	Transient	8	-0.1
1394	412895	20.644750000000002	1.157718570103872	3.544050905506449	20.0224	21.18015	1.5732	2.7308999999999983	0.36059425933939143	2.773199999999999	26.067108012597625	seed8-gleak-01_damgo_to_low_gl_vars.pkl	Transient	8	-0.1
1395	468359	23.41795	1.1024628070489213	3.425908897455244	22.7533	23.85575	1.4892000000000003	2.5916500000000013	0.38851548234197103	2.573900000000002	22.468512792686656	seed8-gleak-01_damgo_to_low_gl_vars.pkl	Transient	8	-0.1
1396	519837	25.991850000000003	1.24283936938564	3.2882398068365397	25.34495	26.5878	0.4933499999999995	1.7362000000000002	0.3679581999484862	2.717699999999997	21.55582062123757	seed8-gleak-01_damgo_to_low_gl_vars.pkl	Transient	8	-0.1
1397	574191	28.70955	2.005993134483177	2.921904775702993	27.081200000000003	29.087200000000003	1.3945000000000007	3.400500000000001	0.4063141214472909	2.46115	17.818599741270802	seed8-gleak-01_damgo_to_low_gl_vars.pkl	Transient	8	-0.1
1398	623414	31.1707	1.2406481099133961	3.364997038019027	30.481650000000002	31.7223	1.6357000000000035	2.876350000000002	0.3508648819339671	2.850100000000001	24.140064554429962	seed8-gleak-01_damgo_to_low_gl_vars.pkl	Control	8	-0.1
1399	680416	34.0208	1.1940185733454303	3.348215381432947	33.358000000000004	34.552	1.523450000000004	2.7174499999999995	0.3605877580456147	2.7732499999999973	23.89543428485668	seed8-gleak-01_damgo_to_low_gl_vars.pkl	Control	8	-0.1
1400	735881	36.79405	1.2835058871612477	3.36247893964336	36.075450000000004	37.35895	1.5165500000000023	2.800049999999999	0.34187449787183055	2.925050000000006	23.086979270278682	seed8-gleak-01_damgo_to_low_gl_vars.pkl	Control	8	-0.1
1401	794382	39.719100000000005	1.5169695545302122	3.1157471999245523	38.8755	40.392500000000005	1.771650000000001	3.2886000000000024	0.3349803199062054	2.985250000000001	20.8968527899403	seed8-gleak-01_damgo_to_low_gl_vars.pkl	Control	8	-0.1
1402	854087	42.704350000000005	1.1664694813970244	3.492382042995292	42.16415	43.330600000000004	1.69435	2.8607999999999976	0.33812913151532636	2.9574499999999944	26.15134247354223	seed8-gleak-01_damgo_to_low_gl_vars.pkl	Control	8	-0.1
1403	913236	45.6618	1.2062012669970805	3.4664374381049115	45.0249	46.231100000000005	1.558249999999994	2.7644499999999965	0.36069831193189955	2.7724000000000046	23.325179558333268	seed8-gleak-01_damgo_to_low_gl_vars.pkl	Control	8	-0.1
1404	968684	48.434200000000004	1.1488576871875615	3.529003170635505	47.7894	48.938250000000004	1.3850499999999997	2.5339000000000027	0.3734897010214943	2.6774500000000003	22.392395342423562	seed8-gleak-01_damgo_to_low_gl_vars.pkl	Control	8	-0.1
1405	1022233	51.111650000000004	1.2365708230159014	3.2453690423253505	50.3233	51.559850000000004	1.6423500000000004	2.8789500000000032	0.36722178359620333	2.723149999999997	21.6827419531608	seed8-gleak-01_damgo_to_low_gl_vars.pkl	Control	8	-0.1
1406	1076696	53.8348	1.2528551980683347	3.6611464159869485	53.20225	54.4551	1.5161000000000016	2.7689999999999984	0.33054573100188395	3.0253000000000014	23.33370214891176	seed8-gleak-01_damgo_to_low_gl_vars.pkl	Control	8	-0.1
1407	1137202	56.8601	1.2946551059348044	3.33714862157645	55.9712	57.26585	1.60895	2.9035999999999973	0.35820467815309687	2.7916999999999987	19.20978482778721	seed8-gleak-01_damgo_to_low_gl_vars.pkl	Control	8	-0.1
1408	1193036	59.6518	1.181488355945039	2.6310946951906296	58.87485	60.0563	5.70000000000001	6.88150000000001	0.14910018041121836	6.706899999999997	26.190641915188422	seed8-gleak-01_damgo_to_low_gl_vars.pkl	Control	8	-0.1
1409	1327174	66.3587	1.5511989578607726	2.644941199566997	65.75630000000001	67.3075	3.6381999999999977	5.189399999999992	0.19044172959178804	5.250950000000003	26.12621204806318	seed8-gleak-01_damgo_to_low_gl_vars.pkl	Transient	8	-0.1
1410	1432193	71.60965	1.8285864625538002	2.636522943387913	70.9457	72.7743	3.6275499999999994	5.456100000000006	0.18473190781877782	5.413250000000005	25.83583750894025	seed8-gleak-01_damgo_to_low_gl_vars.pkl	DAMGO	8	-0.1
1411	1540458	77.0229	1.9812689147556901	2.742425881887499	76.40185000000001	78.3831	3.637200000000007	5.618499999999997	0.1800147612104194	5.555099999999996	27.103946763198973	seed8-gleak-01_damgo_to_low_gl_vars.pkl	DAMGO	8	-0.1
1412	1651560	82.578	1.9388140611027485	2.8016089825637778	82.02035000000001	83.95915000000001	3.6579499999999996	5.596800000000002	0.1784726312220022	5.603099999999998	27.65601002716555	seed8-gleak-01_damgo_to_low_gl_vars.pkl	DAMGO	8	-0.1
1413	1763622	88.1811	1.9894283328869846	2.7730999962803295	87.61715000000001	89.60655	3.5427500000000123	5.532200000000003	0.1794285201632799	5.573250000000002	27.282846399931174	seed8-gleak-01_damgo_to_low_gl_vars.pkl	DAMGO	8	-0.1
1414	1875087	93.75435	1.952026573874464	2.7602158418797984	93.14935	95.10135000000001	3.8798499999999905	5.83189999999999	0.18058690744920966	5.5375000000000085	26.992813415134265	seed8-gleak-01_damgo_to_low_gl_vars.pkl	DAMGO	8	-0.1
1415	1985837	99.29185000000001	0.8094653734927998	8.917858429971592	98.98125	99.7907	-0.9091499999999968	-0.09964999999999691	1.0847163466753518	0.9218999999999937	27.23930541934724	seed8-gleak-01_damgo_to_low_gl_vars.pkl	DAMGO	8	-0.1
1416	2004275	100.21375	3.3536984790631457	5.58242246963097	98.8816	102.23530000000001	3.9594999999999914	7.313199999999995	0.14327263349427638	6.979699999999994	55.44805511951352	seed8-gleak-01_damgo_to_low_gl_vars.pkl	DAMGO	8	-0.1
1417	2143869	107.19345	1.5497216129413574	3.9071858558043147	106.1948	107.7445	1.9218000000000046	3.471500000000006	0.31907595603133304	3.134050000000002	23.180477861519925	seed8-gleak-01_damgo_to_low_gl_vars.pkl	Transient	8	-0.1
1418	2206550	110.3275	1.1752635907808784	3.629778502325884	109.6663	110.84155000000001	1.6868999999999943	2.8621499999999997	0.34342428353108834	2.911850000000001	24.33188156472143	seed8-gleak-01_damgo_to_low_gl_vars.pkl	Transient	8	-0.1
1419	2264787	113.23935	1.2058386384154671	3.7807227698836883	112.52845	113.73425	1.549599999999998	2.755449999999996	0.3754458419373007	2.663499999999999	23.44455095243532	seed8-gleak-01_damgo_to_low_gl_vars.pkl	Wash	8	-0.1
1420	2318057	115.90285	1.2054488562571117	3.5790695372154886	115.2839	116.48935	1.5477500000000077	2.7532000000000068	0.3588602598148272	2.786600000000007	23.542183363623074	seed8-gleak-01_damgo_to_low_gl_vars.pkl	Wash	8	-0.1
1421	2373789	118.68945000000001	1.16084570189456	3.5533242347818508	118.03710000000001	119.19795	1.6222500000000082	2.7831000000000046	0.36451119049354896	2.743399999999994	24.16914304502135	seed8-gleak-01_damgo_to_low_gl_vars.pkl	Wash	8	-0.1
1422	2428657	121.43285	1.1402870410396253	3.6413654988760307	120.82015000000001	121.96045000000001	1.5472000000000037	2.6875	0.3609912820605381	2.770150000000001	23.67942108693637	seed8-gleak-01_damgo_to_low_gl_vars.pkl	Wash	8	-0.1
1423	2484060	124.203	1.2497660682240734	3.5628615331144537	123.5077	124.75745	1.5794500000000085	2.8292	0.36202371255317106	2.7622500000000088	23.514961933937855	seed8-gleak-01_damgo_to_low_gl_vars.pkl	Wash	8	-0.1
1424	2539305	126.96525000000001	1.075312280566781	3.563355963520518	126.33685000000001	127.41220000000001	1.4642999999999944	2.539599999999993	0.3775151949866006	2.6488999999999834	21.680443757749295	seed8-gleak-01_damgo_to_low_gl_vars.pkl	Wash	8	-0.1
1425	2592283	129.61415	1.2283733379867394	3.5200240245735266	128.87645	130.10485	1.613299999999981	2.841649999999987	0.355517633674629	2.81280000000001	24.940947043441295	seed8-gleak-01_damgo_to_low_gl_vars.pkl	Wash	8	-0.1
1426	2648539	132.42695	1.4638515527017182	3.262745067444161	131.7181	133.18195	1.5812999999999988	3.0451500000000067	0.32758423009516324	3.05265	21.014990613755316	seed8-gleak-01_damgo_to_low_gl_vars.pkl	Wash	8	-0.1
1427	2709592	135.4796	1.2443541852392257	4.015072829899413	134.76330000000002	136.00765	1.5138499999999908	2.758250000000004	0.3603928281827177	2.7747500000000116	27.21390170772463	seed8-gleak-01_damgo_to_low_gl_vars.pkl	Wash	8	-0.1
1428	2765087	138.25435000000002	1.2052772394001718	3.3371773736526613	137.52155000000002	138.7268	1.258400000000023	2.463700000000017	0.4870090340175823	2.0533499999999947	19.856446830403954	seed8-gleak-01_damgo_to_low_gl_vars.pkl	Wash	8	-0.1
1429	2806154	140.3077	1.9277855088666083	5.070599983869066	139.98525	141.913	0.9502999999999986	2.8780999999999892	0.30709229658974024	3.256349999999998	40.88411984807821	seed8-gleak-01_damgo_to_low_gl_vars.pkl	Wash	8	-0.1
1430	2871281	143.56405	1.4396348453494487	3.9239074906989835	142.8633	144.30295	1.5911000000000115	3.030699999999996	0.34489299694769676	2.8994500000000016	24.497104271524393	seed8-gleak-01_damgo_to_low_gl_vars.pkl	Transient	8	-0.1
1431	2929270	146.4635	1.2141651385940613	4.472964282097088	145.894	147.1082	1.5938000000000159	2.8079500000000053	0.3513765175073365	2.8459499999999878	29.003953713086727	seed8-gleak-01_damgo_to_low_gl_vars.pkl	Transient	8	-0.1
1432	2986189	149.30945	1.1670784112274881	4.825405723191224	148.70195	149.86905000000002	1.5682500000000061	2.735299999999995	0.3542142642084199	2.8231499999999983	25.239376721480944	seed8-gleak-01_damgo_to_low_gl_vars.pkl	Transient	8	-0.1
1433	3042652	152.1326	1.2801943846198032	4.4627259655598905	151.43725	152.71745	1.6152999999999906	2.8954999999999984	0.35041611914147813	2.8537500000000193	27.382364931349137	seed8-gleak-01_damgo_to_low_gl_vars.pkl	$G_{Leak}$	8	-0.1
1434	3099727	154.98635000000002	1.297002914624894	4.756352937273604	154.33275	155.62975	1.617350000000016	2.914350000000013	0.34353636332405807	2.910899999999998	25.96818538974178	seed8-gleak-01_damgo_to_low_gl_vars.pkl	$G_{Leak}$	8	-0.1
1435	3157945	157.89725	1.2220000571640675	4.385970168265235	157.24715	158.46915	1.3962999999999965	2.6182999999999765	0.37026066350711084	2.7007999999999868	27.049761864800107	seed8-gleak-01_damgo_to_low_gl_vars.pkl	$G_{Leak}$	8	-0.1
1436	3211961	160.59805	1.33200289824442	4.704893343827948	159.8654	161.19740000000002	1.6397999999999797	2.9718000000000018	0.3486811136874762	2.8679500000000075	25.253993411489667	seed8-gleak-01_damgo_to_low_gl_vars.pkl	$G_{Leak}$	8	-0.1
1437	3269320	163.466	1.2233619124328718	4.548282858614712	162.83725	164.0606	0.43260000000000787	1.6559500000000185	0.38424591738712893	2.602499999999992	27.599099423586694	seed8-gleak-01_damgo_to_low_gl_vars.pkl	$G_{Leak}$	8	-0.1
1438	3321370	166.0685	2.0829003496424296	3.882114225208257	164.4932	166.5761	1.520450000000011	3.603350000000006	0.37960748585962173	2.634299999999996	18.75858519531954	seed8-gleak-01_damgo_to_low_gl_vars.pkl	$G_{Leak}$	8	-0.1
1439	3374056	168.7028	1.222236843638937	4.345547528058312	168.09655	169.31875	1.4439000000000135	2.6661499999999876	0.35720026432819424	2.7995500000000106	29.1723975740358	seed8-gleak-01_damgo_to_low_gl_vars.pkl	$G_{Leak}$	8	-0.1
1440	3430047	171.50235	1.2964117880796082	4.609125718719955	170.76265	172.05905	1.5475999999999885	2.843999999999994	0.36665627807212114	2.7273500000000013	25.999361939263963	seed8-gleak-01_damgo_to_low_gl_vars.pkl	$G_{Leak}$	8	-0.1
1441	3484594	174.2297	1.2441921429975191	4.48608864221837	173.60670000000002	174.8509	1.701750000000004	2.9459500000000105	0.3370407819346126	2.967000000000013	27.958073640937393	seed8-gleak-01_damgo_to_low_gl_vars.pkl	$G_{Leak}$	8	-0.1
1442	3543934	177.19670000000002	1.20063663184233	4.986845348102378	176.5526	177.75325	1.4424999999999955	2.6431499999999915	0.3794922393837054	2.6350999999999942	27.665891874148485	seed8-gleak-01_damgo_to_low_gl_vars.pkl	$G_{Leak}$	8	-0.1
1443	3596636	179.83180000000002	0.8742186064998387	3.786193930845105	179.19580000000002	180.07000000000002	4.50215	5.376350000000002	0.19201413224013353	5.2079499999999825	24.73038820046403	seed8-gleak-01_damgo_to_low_gl_vars.pkl	$G_{Leak}$	8	-0.1
1444	3700795	185.03975	2.0931573612314884	2.9228185168755267	184.5721	186.6653	3.15625	5.2494000000000085	0.1875644752883802	5.3315000000000055	28.582822331381287	seed8-gleak-01_damgo_to_low_gl_vars.pkl	Transient	8	-0.1
1445	3807425	190.37125	2.0031294850703794	3.274789753891831	189.82155	191.8247	3.2560000000000002	5.259150000000005	0.1899659960867	5.264100000000013	31.946440950703934	seed8-gleak-01_damgo_to_low_gl_vars.pkl	Transient	8	-0.1
1446	3912707	195.63535000000002	2.0849766082294985	3.2833623950543043	195.08065000000002	197.16565	3.1388000000000034	5.2237499999999955	0.19048707545193094	5.24969999999999	31.67325641117459	seed8-gleak-01_damgo_to_low_gl_vars.pkl	DAMGO + $G_{Leak}$	8	-0.1
1447	4017701	200.88505	1.9963290351442295	3.25842858806206	200.30440000000002	202.30075000000002	3.1662000000000035	5.162499999999994	0.1930744205353954	5.1793499999999995	31.54141841220664	seed8-gleak-01_damgo_to_low_gl_vars.pkl	DAMGO + $G_{Leak}$	8	-0.1
1448	4121288	206.0644	2.032657359552244	3.27826562511542	205.4669	207.49955	3.176450000000017	5.2091000000000065	0.19264853201818619	5.190799999999996	31.78361482314312	seed8-gleak-01_damgo_to_low_gl_vars.pkl	DAMGO + $G_{Leak}$	8	-0.1
1449	4225104	211.2552	2.0084879393855575	3.2176794017030232	210.67600000000002	212.6845	3.19104999999999	5.199549999999988	0.193052056487031	5.179950000000019	31.255278988522022	seed8-gleak-01_damgo_to_low_gl_vars.pkl	DAMGO + $G_{Leak}$	8	-0.1
1450	4328703	216.43515000000002	2.1391984635810832	3.207808572269556	215.87560000000002	218.0148					31.11960306674109	seed8-gleak-01_damgo_to_low_gl_vars.pkl	DAMGO + $G_{Leak}$	8	-0.1
1451	157109	7.85545	1.7323435262988773	2.6672565821928877	6.640300000000001	8.37265	0.5242000000000004	2.25655	0.40686793066970467	2.4577999999999998	17.158249126335946	seed8-gleak-05_damgo_to_low_gl_vars.pkl	Transient	8	-0.5
1452	206265	10.31325	1.916644173061257	2.6992115428462355	8.8969	10.813550000000001	0.6153999999999993	2.53205	0.4102732419791581	2.4374000000000002	18.265762524969624	seed8-gleak-05_damgo_to_low_gl_vars.pkl	Transient	8	-0.5
1453	255013	12.75065	1.8304436912645499	2.864307715300729	11.42895	13.259400000000001	0.50685	2.337300000000001	0.3957261574990105	2.527000000000001	19.99848255368067	seed8-gleak-05_damgo_to_low_gl_vars.pkl	Transient	8	-0.5
1454	305553	15.277650000000001	1.9807654974810927	2.715229848602986	13.766200000000001	15.747	0.7475000000000005	2.728249999999999	0.39337555564297266	2.542099999999998	16.926243680578803	seed8-gleak-05_damgo_to_low_gl_vars.pkl	Transient	8	-0.5
1455	356395	17.81975	1.8217687056767318	3.3569225042803197	16.494500000000002	18.31625	1.706150000000001	3.5279500000000006	0.3539823008849554	2.825000000000003	21.959793858530112	seed8-gleak-05_damgo_to_low_gl_vars.pkl	Transient	8	-0.5
1456	412895	20.644750000000002	1.157718570103872	3.544050905506449	20.0224	21.18015	1.5732	2.7308999999999983	0.36059425933939143	2.773199999999999	26.067108012597625	seed8-gleak-05_damgo_to_low_gl_vars.pkl	Transient	8	-0.5
1457	468359	23.41795	1.1024628070489213	3.425908897455244	22.7533	23.85575	1.4892000000000003	2.5916500000000013	0.38851548234197103	2.573900000000002	22.468512792686656	seed8-gleak-05_damgo_to_low_gl_vars.pkl	Transient	8	-0.5
1458	519837	25.991850000000003	1.24283936938564	3.2882398068365397	25.34495	26.5878	0.4933499999999995	1.7362000000000002	0.3679581999484862	2.717699999999997	21.55582062123757	seed8-gleak-05_damgo_to_low_gl_vars.pkl	Transient	8	-0.5
1459	574191	28.70955	2.005993134483177	2.921904775702993	27.081200000000003	29.087200000000003	1.3945000000000007	3.400500000000001	0.4063141214472909	2.46115	17.818599741270802	seed8-gleak-05_damgo_to_low_gl_vars.pkl	Transient	8	-0.5
1460	623414	31.1707	1.2406481099133961	3.364997038019027	30.481650000000002	31.7223	1.6357000000000035	2.876350000000002	0.3508648819339671	2.850100000000001	24.140064554429962	seed8-gleak-05_damgo_to_low_gl_vars.pkl	Control	8	-0.5
1461	680416	34.0208	1.1940185733454303	3.348215381432947	33.358000000000004	34.552	1.523450000000004	2.7174499999999995	0.3605877580456147	2.7732499999999973	23.89543428485668	seed8-gleak-05_damgo_to_low_gl_vars.pkl	Control	8	-0.5
1462	735881	36.79405	1.2835058871612477	3.36247893964336	36.075450000000004	37.35895	1.5165500000000023	2.800049999999999	0.34187449787183055	2.925050000000006	23.086979270278682	seed8-gleak-05_damgo_to_low_gl_vars.pkl	Control	8	-0.5
1463	794382	39.719100000000005	1.5169695545302122	3.1157471999245523	38.8755	40.392500000000005	1.771650000000001	3.2886000000000024	0.3349803199062054	2.985250000000001	20.8968527899403	seed8-gleak-05_damgo_to_low_gl_vars.pkl	Control	8	-0.5
1464	854087	42.704350000000005	1.1664694813970244	3.492382042995292	42.16415	43.330600000000004	1.69435	2.8607999999999976	0.33812913151532636	2.9574499999999944	26.15134247354223	seed8-gleak-05_damgo_to_low_gl_vars.pkl	Control	8	-0.5
1465	913236	45.6618	1.2062012669970805	3.4664374381049115	45.0249	46.231100000000005	1.558249999999994	2.7644499999999965	0.36069831193189955	2.7724000000000046	23.325179558333268	seed8-gleak-05_damgo_to_low_gl_vars.pkl	Control	8	-0.5
1466	968684	48.434200000000004	1.1488576871875615	3.529003170635505	47.7894	48.938250000000004	1.3850499999999997	2.5339000000000027	0.3734897010214943	2.6774500000000003	22.392395342423562	seed8-gleak-05_damgo_to_low_gl_vars.pkl	Control	8	-0.5
1467	1022233	51.111650000000004	1.2365708230159014	3.2453690423253505	50.3233	51.559850000000004	1.6423500000000004	2.8789500000000032	0.36722178359620333	2.723149999999997	21.6827419531608	seed8-gleak-05_damgo_to_low_gl_vars.pkl	Control	8	-0.5
1468	1076696	53.8348	1.2528551980683347	3.6611464159869485	53.20225	54.4551	1.5161000000000016	2.7689999999999984	0.33054573100188395	3.0253000000000014	23.33370214891176	seed8-gleak-05_damgo_to_low_gl_vars.pkl	Control	8	-0.5
1469	1137202	56.8601	1.2946551059348044	3.33714862157645	55.9712	57.26585	1.60895	2.9035999999999973	0.35820467815309687	2.7916999999999987	19.20978482778721	seed8-gleak-05_damgo_to_low_gl_vars.pkl	Control	8	-0.5
1470	1193036	59.6518	1.181488355945039	2.6310946951906296	58.87485	60.0563	5.70000000000001	6.88150000000001	0.14910018041121836	6.706899999999997	26.190641915188422	seed8-gleak-05_damgo_to_low_gl_vars.pkl	Control	8	-0.5
1471	1327174	66.3587	1.5511989578607726	2.644941199566997	65.75630000000001	67.3075	3.6381999999999977	5.189399999999992	0.19044172959178804	5.250950000000003	26.12621204806318	seed8-gleak-05_damgo_to_low_gl_vars.pkl	Transient	8	-0.5
1472	1432193	71.60965	1.8285864625538002	2.636522943387913	70.9457	72.7743	3.6275499999999994	5.456100000000006	0.18473190781877782	5.413250000000005	25.83583750894025	seed8-gleak-05_damgo_to_low_gl_vars.pkl	DAMGO	8	-0.5
1473	1540458	77.0229	1.9812689147556901	2.742425881887499	76.40185000000001	78.3831	3.637200000000007	5.618499999999997	0.1800147612104194	5.555099999999996	27.103946763198973	seed8-gleak-05_damgo_to_low_gl_vars.pkl	DAMGO	8	-0.5
1474	1651560	82.578	1.9388140611027485	2.8016089825637778	82.02035000000001	83.95915000000001	3.6579499999999996	5.596800000000002	0.1784726312220022	5.603099999999998	27.65601002716555	seed8-gleak-05_damgo_to_low_gl_vars.pkl	DAMGO	8	-0.5
1475	1763622	88.1811	1.9894283328869846	2.7730999962803295	87.61715000000001	89.60655	3.5427500000000123	5.532200000000003	0.1794285201632799	5.573250000000002	27.282846399931174	seed8-gleak-05_damgo_to_low_gl_vars.pkl	DAMGO	8	-0.5
1476	1875087	93.75435	1.952026573874464	2.7602158418797984	93.14935	95.10135000000001	3.8798499999999905	5.83189999999999	0.18058690744920966	5.5375000000000085	26.992813415134265	seed8-gleak-05_damgo_to_low_gl_vars.pkl	DAMGO	8	-0.5
1477	1985837	99.29185000000001	0.8094653734927998	8.917858429971592	98.98125	99.7907	-0.868549999999999	-0.05904999999999916	1.0847163466753518	0.9218999999999937	27.23930541934724	seed8-gleak-05_damgo_to_low_gl_vars.pkl	DAMGO	8	-0.5
1478	2004275	100.21375	3.1226827997089366	6.5269935110125985	98.92215	102.04485000000001	4.149899999999988	7.272599999999997	0.14327263349427638	6.979699999999994	55.44805511951352	seed8-gleak-05_damgo_to_low_gl_vars.pkl	DAMGO	8	-0.5
1479	2143869	107.19345	1.5497216129413574	3.9071858558043147	106.1948	107.7445	1.9218000000000046	3.471500000000006	0.31907595603133304	3.134050000000002	23.180477861519925	seed8-gleak-05_damgo_to_low_gl_vars.pkl	Transient	8	-0.5
1480	2206550	110.3275	1.1752635907808784	3.629778502325884	109.6663	110.84155000000001	1.6868999999999943	2.8621499999999997	0.34342428353108834	2.911850000000001	24.33188156472143	seed8-gleak-05_damgo_to_low_gl_vars.pkl	Transient	8	-0.5
1481	2264787	113.23935	1.2058386384154671	3.7807227698836883	112.52845	113.73425	1.549599999999998	2.755449999999996	0.3754458419373007	2.663499999999999	23.44455095243532	seed8-gleak-05_damgo_to_low_gl_vars.pkl	Wash	8	-0.5
1482	2318057	115.90285	1.2054488562571117	3.5790695372154886	115.2839	116.48935	1.5477500000000077	2.7532000000000068	0.3588602598148272	2.786600000000007	23.542183363623074	seed8-gleak-05_damgo_to_low_gl_vars.pkl	Wash	8	-0.5
1483	2373789	118.68945000000001	1.16084570189456	3.5533242347818508	118.03710000000001	119.19795	1.6222500000000082	2.7831000000000046	0.36451119049354896	2.743399999999994	24.16914304502135	seed8-gleak-05_damgo_to_low_gl_vars.pkl	Wash	8	-0.5
1484	2428657	121.43285	1.1402870410396253	3.6413654988760307	120.82015000000001	121.96045000000001	1.5472000000000037	2.6875	0.3609912820605381	2.770150000000001	23.67942108693637	seed8-gleak-05_damgo_to_low_gl_vars.pkl	Wash	8	-0.5
1485	2484060	124.203	1.2497660682240734	3.5628615331144537	123.5077	124.75745	1.5794500000000085	2.8292	0.36202371255317106	2.7622500000000088	23.514961933937855	seed8-gleak-05_damgo_to_low_gl_vars.pkl	Wash	8	-0.5
1486	2539305	126.96525000000001	1.075312280566781	3.563355963520518	126.33685000000001	127.41220000000001	1.4642999999999944	2.539599999999993	0.3775151949866006	2.6488999999999834	21.680443757749295	seed8-gleak-05_damgo_to_low_gl_vars.pkl	Wash	8	-0.5
1487	2592283	129.61415	1.2283733379867394	3.5200240245735266	128.87645	130.10485	1.613299999999981	2.841649999999987	0.355517633674629	2.81280000000001	24.940947043441295	seed8-gleak-05_damgo_to_low_gl_vars.pkl	Wash	8	-0.5
1488	2648539	132.42695	1.4638515527017182	3.262745067444161	131.7181	133.18195	1.5812999999999988	3.0451500000000067	0.32758423009516324	3.05265	21.014990613755316	seed8-gleak-05_damgo_to_low_gl_vars.pkl	Wash	8	-0.5
1489	2709592	135.4796	1.2443541852392257	4.015072829899413	134.76330000000002	136.00765	1.5138499999999908	2.758250000000004	0.3603928281827177	2.7747500000000116	27.21390170772463	seed8-gleak-05_damgo_to_low_gl_vars.pkl	Wash	8	-0.5
1490	2765087	138.25435000000002	1.2052772394001718	3.3371773736526613	137.52155000000002	138.7268	1.2329000000000008	2.438199999999995	0.5242326544520496	1.9075499999999863	19.856446830403954	seed8-gleak-05_damgo_to_low_gl_vars.pkl	Wash	8	-0.5
1491	2803238	140.1619	40.09287736812614	7.598147539229025	139.9597	180.0526	2.042250000000024	42.13510000000002	0.02348401853828423	42.58215000000001	67.45521359126629	seed8-gleak-05_damgo_to_low_gl_vars.pkl	Wash	8	-0.5
1492	3654881	182.74405000000002	5.265509149738564	4.771362867962647	182.09485	187.36035	-2.2126499999999965	3.052899999999994	0.31810156983124915	3.14364999999998	34.74880191339506	seed8-gleak-05_damgo_to_low_gl_vars.pkl	Transient	8	-0.5
1493	3717754	185.8877	1.7126882863711335	7.440120767705121	185.14770000000001	186.8604	1.2216000000000236	2.9343000000000075	0.3632796890325856	2.7527000000000044	23.698727049712634	seed8-gleak-05_damgo_to_low_gl_vars.pkl	Transient	8	-0.5
1494	3772808	188.6404	1.491947841010918	6.229944333946346	188.08200000000002	189.57395	1.3907000000000096	2.882649999999984	0.3380548324938303	2.9581000000000017	29.52187293390014	seed8-gleak-05_damgo_to_low_gl_vars.pkl	Transient	8	-0.5
1495	3831970	191.5985	1.4729561401067768	7.278389338955339	190.96465	192.43765000000002	1.4607000000000028	2.93365	0.3594665516373692	2.7819000000000074	26.257253213125555	seed8-gleak-05_damgo_to_low_gl_vars.pkl	DAMGO + $G_{Leak}$	8	-0.5
1496	3887608	194.3804	1.3645356029440416	7.336777312675984	193.8983	195.26285000000001	0.44410000000002015	1.8086000000000126	0.3922568497852388	2.549350000000004	28.57295650807216	seed8-gleak-05_damgo_to_low_gl_vars.pkl	DAMGO + $G_{Leak}$	8	-0.5
1497	3938595	196.92975	2.3591057800540467	5.440816754628607	195.70695	198.06605000000002	1.4490499999999997	3.8081999999999994	0.3229765519023308	3.0962000000000103	23.983478944026096	seed8-gleak-05_damgo_to_low_gl_vars.pkl	DAMGO + $G_{Leak}$	8	-0.5
1498	4000519	200.02595000000002	2.5462828200703953	4.930091736192001	199.51515	202.06145	1.3001999999999896	3.846499999999992	0.2554669936644185	3.914400000000001	35.886887821755856	seed8-gleak-05_damgo_to_low_gl_vars.pkl	DAMGO + $G_{Leak}$	8	-0.5
1499	4078807	203.94035000000002	4.86154669134249	5.057310874149195	203.3616	208.22315	-2.1562000000000126	2.705299999999994	0.32935364347468143	3.0362499999999955	34.69308555350969	seed8-gleak-05_damgo_to_low_gl_vars.pkl	DAMGO + $G_{Leak}$	8	-0.5
1500	4139532	206.97660000000002	1.7138653887352675	7.596216730246109	206.06695000000002	207.7808	1.6285000000000025	3.3423500000000104	0.34579940176703433	2.891850000000005	24.067940191439213	seed8-gleak-05_damgo_to_low_gl_vars.pkl	DAMGO + $G_{Leak}$	8	-0.5
1501	4197369	209.86845000000002	2.5859850456228015	5.583713333912634	209.4093	211.99525	0.6904499999999985	3.2764499999999828	0.28390540271981596	3.522299999999973	34.01110037161115	seed8-gleak-05_damgo_to_low_gl_vars.pkl	DAMGO + $G_{Leak}$	8	-0.5
1502	4267815	213.39075	1.704357679522643	7.115994433718459	212.6857	214.39005	1.9184999999999945	3.6228499999999997	0.28768699654775376	3.4760000000000275	29.681381975215636	seed8-gleak-05_damgo_to_low_gl_vars.pkl	DAMGO + $G_{Leak}$	8	-0.5
1503	4337335	216.86675000000002	2.652406663830858	6.171809527219111	216.3086	218.961					33.303263436025716	seed8-gleak-05_damgo_to_low_gl_vars.pkl	DAMGO + $G_{Leak}$	8	-0.5
1504	58365	2.91825	2.199257397590821	3.0715873395392315	2.53195	4.73125	0.9785500000000003	3.1778000000000004	0.2849652342414225	3.5092000000000003	13.552693496897279	seed9-gleak-03_damgo_to_low_gl_vars.pkl	Transient	9	-0.3
1505	128549	6.42745	1.156218524274078	3.0774853820553147	5.7098	6.8660000000000005	1.2908	2.44705	0.4611482591653217	2.1685	25.48736237908012	seed9-gleak-03_damgo_to_low_gl_vars.pkl	Transient	9	-0.3
1506	171919	8.59595	1.050686118904785	3.988225909094382	8.15685	9.2075	1.3854000000000006	2.4360999999999997	0.41025641025641024	2.4375	34.26966888325752	seed9-gleak-03_damgo_to_low_gl_vars.pkl	Transient	9	-0.3
1507	220669	11.03345	1.0478567947400268	4.03596302233213	10.59295	11.6408	1.2990999999999993	2.3469499999999996	0.42174518156130064	2.3711	34.05848564575849	seed9-gleak-03_damgo_to_low_gl_vars.pkl	Transient	9	-0.3
1508	268091	13.40455	1.044809911709052	3.90843133352033	12.9399	13.9847	1.3557000000000006	2.400500000000001	0.4239353922462216	2.3588500000000003	33.32194268258405	seed9-gleak-03_damgo_to_low_gl_vars.pkl	Transient	9	-0.3
1509	315268	15.7634	1.0506784183082636	3.567683499570606	15.3404	16.39105	1.2908500000000025	2.3415500000000016	0.424736663268773	2.354400000000002	35.578055505906356	seed9-gleak-03_damgo_to_low_gl_vars.pkl	Transient	9	-0.3
1510	362356	18.117800000000003	1.019864631773351	3.904518080867316	17.681900000000002	18.70175	1.4455500000000008	2.465399999999999	0.41204829205982946	2.4269	33.11895836416473	seed9-gleak-03_damgo_to_low_gl_vars.pkl	Transient	9	-0.3
1511	410894	20.544700000000002	0.9898632433201798	4.0295085066418785	20.1473	21.1372	1.2407499999999985	2.230599999999999	0.4361574528404758	2.292749999999998	35.19484950217411	seed9-gleak-03_damgo_to_low_gl_vars.pkl	Transient	9	-0.3
1512	456749	22.83745	1.0221218701433128	4.157393707999425	22.3779	23.40005	1.4656999999999982	2.4878	0.41306098845494515	2.4209500000000013	33.94418652061205	seed9-gleak-03_damgo_to_low_gl_vars.pkl	Transient	9	-0.3
1513	505168	25.2584	1.0096661769094324	4.054249696551842	24.8657	25.87535	1.3560499999999998	2.3657000000000004	0.40752287222120354	2.453849999999999	35.53541012777152	seed9-gleak-03_damgo_to_low_gl_vars.pkl	Transient	9	-0.3
1514	554245	27.71225	1.0381504297501234	3.952397598434086	27.231450000000002	28.2696	1.2925000000000004	2.330650000000002	0.43907793633369924	2.2775	33.64327401823877	seed9-gleak-03_damgo_to_low_gl_vars.pkl	Transient	9	-0.3
1515	599795	29.98975	1.0279430291048601	3.827200782193877	29.562050000000003	30.59	1.2704500000000003	2.2983999999999973	0.4337924303220907	2.305250000000001	32.477528346891646	seed9-gleak-03_damgo_to_low_gl_vars.pkl	Transient	9	-0.3
1516	645900	32.295	1.0159747258402874	4.166969009051307	31.86045	32.87645	1.4415499999999994	2.457500000000003	0.4122521334047905	2.425699999999999	33.29644636722554	seed9-gleak-03_damgo_to_low_gl_vars.pkl	Control	9	-0.3
1517	694414	34.7207	0.9887996743292606	4.020867200073816	34.318000000000005	35.3068	1.367600000000003	2.3564000000000007	0.41994750656167956	2.3812500000000014	35.21394431143071	seed9-gleak-03_damgo_to_low_gl_vars.pkl	Control	9	-0.3
1518	742039	37.10195	1.0357435466067226	4.0434282405695114	36.674350000000004	37.710100000000004	1.3870000000000005	2.422699999999999	0.4136162468461767	2.4176999999999964	34.96051663554757	seed9-gleak-03_damgo_to_low_gl_vars.pkl	Control	9	-0.3
1519	790393	39.51965	1.0112779859619274	4.208493916698984	39.09705	40.10835	1.3798500000000047	2.3911000000000016	0.42347759803506335	2.3614000000000033	34.32084360834998	seed9-gleak-03_damgo_to_low_gl_vars.pkl	Control	9	-0.3
1520	837621	41.88105	1.0067319575582865	4.045558823135355	41.488150000000005	42.4949	1.3784500000000008	2.3851999999999975	0.41173443129181664	2.428750000000001	34.95331707930504	seed9-gleak-03_damgo_to_low_gl_vars.pkl	Control	9	-0.3
1521	886196	44.3098	1.017936317012069	4.124201518189629	43.873400000000004	44.8913	1.4388500000000022	2.456800000000001	0.41373603640877094	2.4170000000000016	33.95185307921984	seed9-gleak-03_damgo_to_low_gl_vars.pkl	Control	9	-0.3
1522	934536	46.726800000000004	0.9964754321202928	4.085791172813277	46.330200000000005	47.32665	1.416249999999998	2.4127499999999955	0.40626460013406746	2.4614499999999992	34.71213831946565	seed9-gleak-03_damgo_to_low_gl_vars.pkl	Control	9	-0.3
1523	983765	49.188250000000004	1.0473400572434999	4.134753542923445	48.7429	49.79025	1.392949999999999	2.4403000000000006	0.41584364279031083	2.40475	34.624731059240915	seed9-gleak-03_damgo_to_low_gl_vars.pkl	Control	9	-0.3
1524	1031860	51.593	1.0512339579574415	4.098203205366595	51.1832	52.23445	1.371300000000005	2.4225000000000065	0.40134853106437657	2.4915999999999983	33.95394113225931	seed9-gleak-03_damgo_to_low_gl_vars.pkl	Control	9	-0.3
1525	1081692	54.0846	1.0844249276739546	3.995140582358612	53.60575	54.69015	1.4393999999999991	2.523849999999996	0.3925108921772581	2.547699999999999	34.210385865368835	seed9-gleak-03_damgo_to_low_gl_vars.pkl	Control	9	-0.3
1526	1132646	56.6323	1.0430167373526376	4.021549140980731	56.12955	57.1726	1.3615500000000011	2.4045500000000004	0.42659386131433585	2.344149999999999	33.427006099235776	seed9-gleak-03_damgo_to_low_gl_vars.pkl	Control	9	-0.3
1527	1179529	58.97645	1.0122446226508472	3.9717869777355403	58.534150000000004	59.546400000000006	6.765950000000004	7.778200000000005	0.1268930862301967	7.880650000000002	34.19843186867362	seed9-gleak-03_damgo_to_low_gl_vars.pkl	Control	9	-0.3
1528	1337142	66.8571	1.3176587523124181	3.595956320160923	66.31235000000001	67.63000000000001	3.905149999999992	5.222799999999992	0.1894064947487048	5.279650000000004	35.95956320160922	seed9-gleak-03_damgo_to_low_gl_vars.pkl	Transient	9	-0.3
1529	1442735	72.13675	1.294804843159439	3.317858558173576	71.53515	72.82995	3.9309499999999957	5.225750000000005	0.19175455417066142	5.215000000000003	33.01178516470882	seed9-gleak-03_damgo_to_low_gl_vars.pkl	DAMGO	9	-0.3
1530	1547035	77.35175000000001	1.2372105246940046	3.367051158845669	76.7609	77.99810000000001	4.825800000000001	6.063050000000004	0.16860989571477972	5.930849999999992	33.53598330133749	seed9-gleak-03_damgo_to_low_gl_vars.pkl	DAMGO	9	-0.3
1531	1665652	83.2826	1.2170440531815054	3.783314946861161	82.82390000000001	84.04095000000001	3.8431499999999943	5.060199999999995	0.1926151356973632	5.191699999999997	37.833149468611595	seed9-gleak-03_damgo_to_low_gl_vars.pkl	DAMGO	9	-0.3
1532	1769486	88.4743	1.2634291476690094	3.3061583529704848	87.8841	89.14755000000001	4.164900000000003	5.428300000000007	0.1853619655782828	5.394850000000005	33.06158352970486	seed9-gleak-03_damgo_to_low_gl_vars.pkl	DAMGO	9	-0.3
1533	1877383	93.86915	1.30534758781743	3.4580389362672044	93.31240000000001	94.61775	4.11160000000001	5.41695	0.187322044058145	5.338399999999993	34.44571092551789	seed9-gleak-03_damgo_to_low_gl_vars.pkl	DAMGO	9	-0.3
1534	1984151	99.20755	1.057573847327393	6.155205764189187	98.7294	99.78695	0.20425000000000182	1.2618499999999955	0.995024875621881	1.0050000000000097	33.77277531038845	seed9-gleak-03_damgo_to_low_gl_vars.pkl	DAMGO	9	-0.3
1535	2004251	100.21255000000001	2.0788183415721755	6.11928033538188	99.9912	102.07005000000001	1.509050000000002	3.587850000000003	0.25395535464865326	3.9376999999999924	60.075411309777294	seed9-gleak-03_damgo_to_low_gl_vars.pkl	DAMGO	9	-0.3
1536	2083005	104.15025	1.0472791057559896	3.491587875453556	103.57905000000001	104.62635	1.1817000000000064	2.228999999999999	0.4837578308298837	2.0671500000000123	16.698980529466525	seed9-gleak-03_damgo_to_low_gl_vars.pkl	Transient	9	-0.3
1537	2124348	106.21740000000001	1.0076961056656204	4.357892012946358	105.80805000000001	106.81575000000001	1.4710000000000036	2.4787000000000035	0.40320141926899666	2.4801499999999947	34.96271888943723	seed9-gleak-03_damgo_to_low_gl_vars.pkl	Transient	9	-0.3
1538	2173951	108.69755	1.0113387589078164	4.1343293536027375	108.2868	109.29815	1.379499999999993	2.390849999999986	0.41480866950119377	2.410749999999993	34.73993886966034	seed9-gleak-03_damgo_to_low_gl_vars.pkl	Transient	9	-0.3
1539	2222166	111.1083	1.0226454719299916	4.105217032758727	110.6776	111.70025000000001	1.4144000000000005	2.4370500000000135	0.41182769129396196	2.428200000000004	34.85321215560394	seed9-gleak-03_damgo_to_low_gl_vars.pkl	Wash	9	-0.3
1540	2270730	113.5365	1.0105272736502813	4.143874211617842	113.11465000000001	114.1252	1.2981500000000068	2.30865	0.430923037145566	2.320599999999999	33.4031273303419	seed9-gleak-03_damgo_to_low_gl_vars.pkl	Wash	9	-0.3
1541	2317142	115.8571	1.0214983730741312	4.24544911882051	115.42335	116.44485	1.3876500000000078	2.409149999999997	0.41121802779833705	2.4318000000000097	33.256580228309375	seed9-gleak-03_damgo_to_low_gl_vars.pkl	Wash	9	-0.3
1542	2365778	118.28890000000001	1.0757653420763325	3.973830341227224	117.83245000000001	118.90820000000001	1.4347999999999956	2.510549999999995	0.4060419035244458	2.462799999999987	33.575652257808606	seed9-gleak-03_damgo_to_low_gl_vars.pkl	Wash	9	-0.3
1543	2415034	120.7517	0.9995183989753249	4.157369078471337	120.343	121.3425	1.3845000000000027	2.3840000000000003	0.41471405465931044	2.4113000000000113	34.8124848364425	seed9-gleak-03_damgo_to_low_gl_vars.pkl	Wash	9	-0.3
1544	2463260	123.16300000000001	1.035444850141462	4.075146650085415	122.727	123.76245	1.342800000000011	2.3782500000000084	0.41778947588310417	2.3935499999999905	35.202075968556265	seed9-gleak-03_damgo_to_low_gl_vars.pkl	Wash	9	-0.3
1545	2511131	125.55655	1.0064061775705544	4.190420056628575	125.10525000000001	126.11165000000001	1.371849999999995	2.378249999999994	0.4301722839997409	2.3246500000000054	33.546707709327194	seed9-gleak-03_damgo_to_low_gl_vars.pkl	Wash	9	-0.3
1546	2557624	127.8812	0.9705147074725013	4.001095067402428	127.4835	128.454	1.348099999999988	2.3185999999999893	0.4320120963386968	2.3147500000000036	34.3380090303445	seed9-gleak-03_damgo_to_low_gl_vars.pkl	Wash	9	-0.3
1547	2603919	130.19595	1.0374040502955206	3.976872583472428	129.8021	130.83955	1.442549999999983	2.4799500000000023	0.3984936938372971	2.509449999999987	34.802942973681255	seed9-gleak-03_damgo_to_low_gl_vars.pkl	Wash	9	-0.3
1548	2654108	132.7054	1.0045052144142101	4.239710342571456	132.28205	133.28655	1.2074499999999944	2.2119500000000016	0.43773254541475	2.2845000000000084	34.219647447214456	seed9-gleak-03_damgo_to_low_gl_vars.pkl	Wash	9	-0.3
1549	2699798	134.9899	1.055951213508146	4.013555062388313	134.494	135.54995	1.4436000000000035	2.4995499999999993	0.4111165926656798	2.4324000000000012	33.33566192711941	seed9-gleak-03_damgo_to_low_gl_vars.pkl	Wash	9	-0.3
1550	2748446	137.4223	1.0239446851680754	3.985802930620224	136.99360000000001	138.01755	1.4029500000000041	2.4269000000000176	0.36849378166743374	2.7137500000000045	34.62116600922886	seed9-gleak-03_damgo_to_low_gl_vars.pkl	Wash	9	-0.3
1551	2802721	140.13605	3.719068769486295	6.16762906260778	139.4205	143.13955	0.6075500000000034	4.326650000000001	0.23573230239739787	4.2420999999999935	57.13411014183428	seed9-gleak-03_damgo_to_low_gl_vars.pkl	Wash	9	-0.3
1552	2887563	144.37815	1.7560982855809388	7.816103709734826	143.74715	145.50325	0.81219999999999	2.5682999999999936	0.41604260276252086	2.4036000000000115	34.47119842498205	seed9-gleak-03_damgo_to_low_gl_vars.pkl	Transient	9	-0.3
1553	2935635	146.78175000000002	2.0419346909852	7.288121363544864	146.3154	148.35735	0.7705499999999859	2.812449999999984	0.35430211341210605	2.8224500000000035	36.47821302077986	seed9-gleak-03_damgo_to_low_gl_vars.pkl	Transient	9	-0.3
1554	2992084	149.60420000000002	2.1867667627083605	6.955456257565245	149.12785	151.31465	0.8488499999999988	3.0356000000000165	0.3315320094155089	3.0163000000000015	37.098498700880484	seed9-gleak-03_damgo_to_low_gl_vars.pkl	Transient	9	-0.3
1555	3052410	152.62050000000002	2.4098901065195215	6.736411865857697	152.1635	154.57340000000002	0.5552000000000135	2.9651000000000067	0.33590863285186706	2.9769999999999754	37.849454064412456	seed9-gleak-03_damgo_to_low_gl_vars.pkl	$G_{Leak}$	9	-0.3
1556	3111950	155.5975	1.663699948352552	8.399308686343119	155.1286	156.7923	0.9410500000000184	2.6047499999999957	0.3876570010854397	2.5795999999999992	36.41593558324226	seed9-gleak-03_damgo_to_low_gl_vars.pkl	$G_{Leak}$	9	-0.3
1557	3163542	158.1771	2.15229823799578	6.730823688322932	157.73335	159.88565	0.8366499999999917	2.9889499999999884	0.3335000833750201	2.998500000000007	38.45298034970265	seed9-gleak-03_damgo_to_low_gl_vars.pkl	$G_{Leak}$	9	-0.3
1558	3223512	161.1756	2.389345474433154	6.524973608409816	160.72225	163.1116	0.6084500000000048	2.9978000000000122	0.316455696202532	3.1599999999999966	38.780786365065914	seed9-gleak-03_damgo_to_low_gl_vars.pkl	$G_{Leak}$	9	-0.3
1559	3286712	164.3356	1.8644238677899587	8.331226013990232	163.7201	165.58450000000002	0.811099999999982	2.675549999999987	0.39324406693013725	2.542950000000019	35.13526826355677	seed9-gleak-03_damgo_to_low_gl_vars.pkl	$G_{Leak}$	9	-0.3
1560	3337571	166.87855000000002	2.0474489711012924	7.752309895318	166.3956	168.44305	0.9701000000000022	3.01755	0.33867307887696085	2.952699999999993	36.73523421388603	seed9-gleak-03_damgo_to_low_gl_vars.pkl	$G_{Leak}$	9	-0.3
1561	3396625	169.83125	2.2842403002775975	6.2844995935139565	169.41320000000002	171.69740000000002	0.8057499999999891	3.0900000000000034	0.3135189365437688	3.1895999999999844	38.999982020968034	seed9-gleak-03_damgo_to_low_gl_vars.pkl	$G_{Leak}$	9	-0.3
1562	3460417	173.02085	2.2122279410202057	6.652277467622785	172.50320000000002	174.71540000000002	0.781899999999979	2.9941499999999905	0.34367804240986866	2.909700000000015	37.36750008999455	seed9-gleak-03_damgo_to_low_gl_vars.pkl	$G_{Leak}$	9	-0.3
1563	3518611	175.93055	2.1617720702746417	6.51032368645226	175.4973	177.6591	0.7702999999999918	2.932050000000004	0.33317785033651076	3.0013999999999896	38.09507439893464	seed9-gleak-03_damgo_to_low_gl_vars.pkl	$G_{Leak}$	9	-0.3
1564	3578639	178.93195	1.5846492873961806	6.708174188990501	178.42935	180.014	3.5988000000000113	5.183450000000022	0.19351155747777002	5.167650000000009	37.578125271465225	seed9-gleak-03_damgo_to_low_gl_vars.pkl	$G_{Leak}$	9	-0.3
1565	3681992	184.0996	1.5657240337544354	4.455663585613408	183.61280000000002	185.17855	2.951149999999984	4.516849999999977	0.22096517588828016	4.525599999999997	41.97765321008506	seed9-gleak-03_damgo_to_low_gl_vars.pkl	Transient	9	-0.3
1566	3772504	188.6252	1.6269949604658178	4.451284351562499	188.12965	189.75665	2.755950000000013	4.382950000000022	0.22750022750022741	4.395600000000002	42.623926570422796	seed9-gleak-03_damgo_to_low_gl_vars.pkl	Transient	9	-0.3
1567	3860416	193.0208	1.5708342642046744	4.416470202595221	192.51260000000002	194.08345	2.7963000000000022	4.367149999999981	0.2292000916800367	4.3629999999999995	42.05478941452046	seed9-gleak-03_damgo_to_low_gl_vars.pkl	DAMGO + $G_{Leak}$	9	-0.3
1568	3947676	197.3838	1.5965035013939721	4.420636995929286	196.87980000000002	198.4763	2.82559999999998	4.4221	0.22634676324128533	4.418000000000006	42.161469621678606	seed9-gleak-03_damgo_to_low_gl_vars.pkl	DAMGO + $G_{Leak}$	9	-0.3
1569	4036036	201.80180000000001	1.5843381407005248	4.453065097168242	201.30185	202.8862	2.823599999999999	4.407900000000012	0.22792282533134275	4.387450000000001	42.41033690929162	seed9-gleak-03_damgo_to_low_gl_vars.pkl	DAMGO + $G_{Leak}$	9	-0.3
1570	4123785	206.18925000000002	1.5983486231624382	4.398183600123197	205.7098	207.30815	2.755750000000006	4.354099999999988	0.22868381032964774	4.37285	42.46460951465306	seed9-gleak-03_damgo_to_low_gl_vars.pkl	DAMGO + $G_{Leak}$	9	-0.3
1571	4211242	210.56210000000002	1.6048685434546788	4.360119626504577	210.06390000000002	211.66875000000002	2.8526999999999987	4.457549999999998	0.22434099831744342	4.457499999999982	42.04033904105276	seed9-gleak-03_damgo_to_low_gl_vars.pkl	DAMGO + $G_{Leak}$	9	-0.3
1572	4300392	215.0196	1.618930898256926	4.4445271361186585	214.52145000000002	216.14035	2.7409999999999854	4.359949999999998	0.22951308798384149	4.357050000000015	42.362875936695104	seed9-gleak-03_damgo_to_low_gl_vars.pkl	DAMGO + $G_{Leak}$	9	-0.3
1573	4387533	219.37665	1.196935453638807	4.455982979102693	218.8814	220.0783					42.12984721300282	seed9-gleak-03_damgo_to_low_gl_vars.pkl	DAMGO + $G_{Leak}$	9	-0.3
1574	58365	2.91825	2.199257397590821	3.0715873395392315	2.53195	4.73125	0.9785500000000003	3.1778000000000004	0.2849652342414225	3.5092000000000003	13.552693496897279	seed9-gleak-01_damgo_to_low_gl_vars.pkl	Transient	9	-0.1
1575	128549	6.42745	1.156218524274078	3.0774853820553147	5.7098	6.8660000000000005	1.2908	2.44705	0.4611482591653217	2.1685	25.48736237908012	seed9-gleak-01_damgo_to_low_gl_vars.pkl	Transient	9	-0.1
1576	171919	8.59595	1.050686118904785	3.988225909094382	8.15685	9.2075	1.3854000000000006	2.4360999999999997	0.41025641025641024	2.4375	34.26966888325752	seed9-gleak-01_damgo_to_low_gl_vars.pkl	Transient	9	-0.1
1577	220669	11.03345	1.0478567947400268	4.03596302233213	10.59295	11.6408	1.2990999999999993	2.3469499999999996	0.42174518156130064	2.3711	34.05848564575849	seed9-gleak-01_damgo_to_low_gl_vars.pkl	Transient	9	-0.1
1578	268091	13.40455	1.044809911709052	3.90843133352033	12.9399	13.9847	1.3557000000000006	2.400500000000001	0.4239353922462216	2.3588500000000003	33.32194268258405	seed9-gleak-01_damgo_to_low_gl_vars.pkl	Transient	9	-0.1
1579	315268	15.7634	1.0506784183082636	3.567683499570606	15.3404	16.39105	1.2908500000000025	2.3415500000000016	0.424736663268773	2.354400000000002	35.578055505906356	seed9-gleak-01_damgo_to_low_gl_vars.pkl	Transient	9	-0.1
1580	362356	18.117800000000003	1.019864631773351	3.904518080867316	17.681900000000002	18.70175	1.4455500000000008	2.465399999999999	0.41204829205982946	2.4269	33.11895836416473	seed9-gleak-01_damgo_to_low_gl_vars.pkl	Transient	9	-0.1
1581	410894	20.544700000000002	0.9898632433201798	4.0295085066418785	20.1473	21.1372	1.2407499999999985	2.230599999999999	0.4361574528404758	2.292749999999998	35.19484950217411	seed9-gleak-01_damgo_to_low_gl_vars.pkl	Transient	9	-0.1
1582	456749	22.83745	1.0221218701433128	4.157393707999425	22.3779	23.40005	1.4656999999999982	2.4878	0.41306098845494515	2.4209500000000013	33.94418652061205	seed9-gleak-01_damgo_to_low_gl_vars.pkl	Transient	9	-0.1
1583	505168	25.2584	1.0096661769094324	4.054249696551842	24.8657	25.87535	1.3560499999999998	2.3657000000000004	0.40752287222120354	2.453849999999999	35.53541012777152	seed9-gleak-01_damgo_to_low_gl_vars.pkl	Transient	9	-0.1
1584	554245	27.71225	1.0381504297501234	3.952397598434086	27.231450000000002	28.2696	1.2925000000000004	2.330650000000002	0.43907793633369924	2.2775	33.64327401823877	seed9-gleak-01_damgo_to_low_gl_vars.pkl	Transient	9	-0.1
1585	599795	29.98975	1.0279430291048601	3.827200782193877	29.562050000000003	30.59	1.2704500000000003	2.2983999999999973	0.4337924303220907	2.305250000000001	32.477528346891646	seed9-gleak-01_damgo_to_low_gl_vars.pkl	Transient	9	-0.1
1586	645900	32.295	1.0159747258402874	4.166969009051307	31.86045	32.87645	1.4415499999999994	2.457500000000003	0.4122521334047905	2.425699999999999	33.29644636722554	seed9-gleak-01_damgo_to_low_gl_vars.pkl	Control	9	-0.1
1587	694414	34.7207	0.9887996743292606	4.020867200073816	34.318000000000005	35.3068	1.367600000000003	2.3564000000000007	0.41994750656167956	2.3812500000000014	35.21394431143071	seed9-gleak-01_damgo_to_low_gl_vars.pkl	Control	9	-0.1
1588	742039	37.10195	1.0357435466067226	4.0434282405695114	36.674350000000004	37.710100000000004	1.3870000000000005	2.422699999999999	0.4136162468461767	2.4176999999999964	34.96051663554757	seed9-gleak-01_damgo_to_low_gl_vars.pkl	Control	9	-0.1
1589	790393	39.51965	1.0112779859619274	4.208493916698984	39.09705	40.10835	1.3798500000000047	2.3911000000000016	0.42347759803506335	2.3614000000000033	34.32084360834998	seed9-gleak-01_damgo_to_low_gl_vars.pkl	Control	9	-0.1
1590	837621	41.88105	1.0067319575582865	4.045558823135355	41.488150000000005	42.4949	1.3784500000000008	2.3851999999999975	0.41173443129181664	2.428750000000001	34.95331707930504	seed9-gleak-01_damgo_to_low_gl_vars.pkl	Control	9	-0.1
1591	886196	44.3098	1.017936317012069	4.124201518189629	43.873400000000004	44.8913	1.4388500000000022	2.456800000000001	0.41373603640877094	2.4170000000000016	33.95185307921984	seed9-gleak-01_damgo_to_low_gl_vars.pkl	Control	9	-0.1
1592	934536	46.726800000000004	0.9964754321202928	4.085791172813277	46.330200000000005	47.32665	1.416249999999998	2.4127499999999955	0.40626460013406746	2.4614499999999992	34.71213831946565	seed9-gleak-01_damgo_to_low_gl_vars.pkl	Control	9	-0.1
1593	983765	49.188250000000004	1.0473400572434999	4.134753542923445	48.7429	49.79025	1.392949999999999	2.4403000000000006	0.41584364279031083	2.40475	34.624731059240915	seed9-gleak-01_damgo_to_low_gl_vars.pkl	Control	9	-0.1
1594	1031860	51.593	1.0512339579574415	4.098203205366595	51.1832	52.23445	1.371300000000005	2.4225000000000065	0.40134853106437657	2.4915999999999983	33.95394113225931	seed9-gleak-01_damgo_to_low_gl_vars.pkl	Control	9	-0.1
1595	1081692	54.0846	1.0844249276739546	3.995140582358612	53.60575	54.69015	1.4393999999999991	2.523849999999996	0.3925108921772581	2.547699999999999	34.210385865368835	seed9-gleak-01_damgo_to_low_gl_vars.pkl	Control	9	-0.1
1596	1132646	56.6323	1.0430167373526376	4.021549140980731	56.12955	57.1726	1.3615500000000011	2.4045500000000004	0.42659386131433585	2.344149999999999	33.427006099235776	seed9-gleak-01_damgo_to_low_gl_vars.pkl	Control	9	-0.1
1597	1179529	58.97645	1.0122446226508472	3.9717869777355403	58.534150000000004	59.546400000000006	6.765950000000004	7.778200000000005	0.1268930862301967	7.880650000000002	34.19843186867362	seed9-gleak-01_damgo_to_low_gl_vars.pkl	Control	9	-0.1
1598	1337142	66.8571	1.3176587523124181	3.595956320160923	66.31235000000001	67.63000000000001	3.905149999999992	5.222799999999992	0.1894064947487048	5.279650000000004	35.95956320160922	seed9-gleak-01_damgo_to_low_gl_vars.pkl	Transient	9	-0.1
1599	1442735	72.13675	1.294804843159439	3.317858558173576	71.53515	72.82995	3.9309499999999957	5.225750000000005	0.19175455417066142	5.215000000000003	33.01178516470882	seed9-gleak-01_damgo_to_low_gl_vars.pkl	DAMGO	9	-0.1
1600	1547035	77.35175000000001	1.2372105246940046	3.367051158845669	76.7609	77.99810000000001	4.825800000000001	6.063050000000004	0.16860989571477972	5.930849999999992	33.53598330133749	seed9-gleak-01_damgo_to_low_gl_vars.pkl	DAMGO	9	-0.1
1601	1665652	83.2826	1.2170440531815054	3.783314946861161	82.82390000000001	84.04095000000001	3.8431499999999943	5.060199999999995	0.1926151356973632	5.191699999999997	37.833149468611595	seed9-gleak-01_damgo_to_low_gl_vars.pkl	DAMGO	9	-0.1
1602	1769486	88.4743	1.2634291476690094	3.3061583529704848	87.8841	89.14755000000001	4.164900000000003	5.428300000000007	0.1853619655782828	5.394850000000005	33.06158352970486	seed9-gleak-01_damgo_to_low_gl_vars.pkl	DAMGO	9	-0.1
1603	1877383	93.86915	1.30534758781743	3.4580389362672044	93.31240000000001	94.61775	4.11160000000001	5.41695	0.187322044058145	5.338399999999993	34.44571092551789	seed9-gleak-01_damgo_to_low_gl_vars.pkl	DAMGO	9	-0.1
1604	1984151	99.20755	1.057573847327393	6.155205764189187	98.7294	99.78695	0.203550000000007	1.2611500000000007	0.995024875621881	1.0050000000000097	33.77277531038845	seed9-gleak-01_damgo_to_low_gl_vars.pkl	DAMGO	9	-0.1
1605	2004251	100.21255000000001	2.0867486316888244	6.007541130977728	99.99055	102.07730000000001	1.501800000000003	3.588549999999998	0.25395535464865326	3.9376999999999924	60.075411309777294	seed9-gleak-01_damgo_to_low_gl_vars.pkl	DAMGO	9	-0.1
1606	2083005	104.15025	1.0472791057559896	3.491587875453556	103.57905000000001	104.62635	1.1817000000000064	2.228999999999999	0.4837578308298837	2.0671500000000123	16.698980529466525	seed9-gleak-01_damgo_to_low_gl_vars.pkl	Transient	9	-0.1
1607	2124348	106.21740000000001	1.0076961056656204	4.357892012946358	105.80805000000001	106.81575000000001	1.4710000000000036	2.4787000000000035	0.40320141926899666	2.4801499999999947	34.96271888943723	seed9-gleak-01_damgo_to_low_gl_vars.pkl	Transient	9	-0.1
1608	2173951	108.69755	1.0113387589078164	4.1343293536027375	108.2868	109.29815	1.379499999999993	2.390849999999986	0.41480866950119377	2.410749999999993	34.73993886966034	seed9-gleak-01_damgo_to_low_gl_vars.pkl	Transient	9	-0.1
1609	2222166	111.1083	1.0226454719299916	4.105217032758727	110.6776	111.70025000000001	1.4144000000000005	2.4370500000000135	0.41182769129396196	2.428200000000004	34.85321215560394	seed9-gleak-01_damgo_to_low_gl_vars.pkl	Wash	9	-0.1
1610	2270730	113.5365	1.0105272736502813	4.143874211617842	113.11465000000001	114.1252	1.2981500000000068	2.30865	0.430923037145566	2.320599999999999	33.4031273303419	seed9-gleak-01_damgo_to_low_gl_vars.pkl	Wash	9	-0.1
1611	2317142	115.8571	1.0214983730741312	4.24544911882051	115.42335	116.44485	1.3876500000000078	2.409149999999997	0.41121802779833705	2.4318000000000097	33.256580228309375	seed9-gleak-01_damgo_to_low_gl_vars.pkl	Wash	9	-0.1
1612	2365778	118.28890000000001	1.0757653420763325	3.973830341227224	117.83245000000001	118.90820000000001	1.4347999999999956	2.510549999999995	0.4060419035244458	2.462799999999987	33.575652257808606	seed9-gleak-01_damgo_to_low_gl_vars.pkl	Wash	9	-0.1
1613	2415034	120.7517	0.9995183989753249	4.157369078471337	120.343	121.3425	1.3845000000000027	2.3840000000000003	0.41471405465931044	2.4113000000000113	34.8124848364425	seed9-gleak-01_damgo_to_low_gl_vars.pkl	Wash	9	-0.1
1614	2463260	123.16300000000001	1.035444850141462	4.075146650085415	122.727	123.76245	1.342800000000011	2.3782500000000084	0.41778947588310417	2.3935499999999905	35.202075968556265	seed9-gleak-01_damgo_to_low_gl_vars.pkl	Wash	9	-0.1
1615	2511131	125.55655	1.0064061775705544	4.190420056628575	125.10525000000001	126.11165000000001	1.371849999999995	2.378249999999994	0.4301722839997409	2.3246500000000054	33.546707709327194	seed9-gleak-01_damgo_to_low_gl_vars.pkl	Wash	9	-0.1
1616	2557624	127.8812	0.9705147074725013	4.001095067402428	127.4835	128.454	1.348099999999988	2.3185999999999893	0.4320120963386968	2.3147500000000036	34.3380090303445	seed9-gleak-01_damgo_to_low_gl_vars.pkl	Wash	9	-0.1
1617	2603919	130.19595	1.0374040502955206	3.976872583472428	129.8021	130.83955	1.442549999999983	2.4799500000000023	0.3984936938372971	2.509449999999987	34.802942973681255	seed9-gleak-01_damgo_to_low_gl_vars.pkl	Wash	9	-0.1
1618	2654108	132.7054	1.0045052144142101	4.239710342571456	132.28205	133.28655	1.2074499999999944	2.2119500000000016	0.43773254541475	2.2845000000000084	34.219647447214456	seed9-gleak-01_damgo_to_low_gl_vars.pkl	Wash	9	-0.1
1619	2699798	134.9899	1.055951213508146	4.013555062388313	134.494	135.54995	1.4436000000000035	2.4995499999999993	0.4111165926656798	2.4324000000000012	33.33566192711941	seed9-gleak-01_damgo_to_low_gl_vars.pkl	Wash	9	-0.1
1620	2748446	137.4223	1.0239446851680754	3.985802930620224	136.99360000000001	138.01755	1.348700000000008	2.3726500000000215	0.3668647736444357	2.7257999999999925	34.62116600922886	seed9-gleak-01_damgo_to_low_gl_vars.pkl	Wash	9	-0.1
1621	2802962	140.1481	1.7641845157734586	4.50911851806017	139.36620000000002	141.1304	1.2267500000000098	2.990949999999998	0.37842235719286293	2.64255	40.54900469635815	seed9-gleak-01_damgo_to_low_gl_vars.pkl	Wash	9	-0.1
1622	2855813	142.79065	1.0628275439820485	4.923340545097513	142.3572	143.42000000000002	1.3956499999999892	2.4584999999999866	0.4134623335814111	2.418599999999998	35.059507075765346	seed9-gleak-01_damgo_to_low_gl_vars.pkl	Transient	9	-0.1
1623	2904185	145.20925	1.122950508932816	5.00223963310215	144.81565	145.9386	1.324549999999988	2.447499999999991	0.40548211823858327	2.466200000000015	37.38355230844455	seed9-gleak-01_damgo_to_low_gl_vars.pkl	Transient	9	-0.1
1624	2953509	147.67545	1.125443242184096	4.91220067323043	147.2632	148.3886	1.2210500000000195	2.3465000000000202	0.4242861385718536	2.356899999999996	36.99012832880175	seed9-gleak-01_damgo_to_low_gl_vars.pkl	Transient	9	-0.1
1625	3000647	150.03235	1.1907202104262542	4.876085944758806	149.60965000000002	150.80035	1.2638499999999908	2.4545499999999834	0.40384460059768906	2.4762000000000057	36.19763554940825	seed9-gleak-01_damgo_to_low_gl_vars.pkl	Transient	9	-0.1
1626	3050171	152.50855	1.1135652867626167	4.759798615585986	152.0642	153.17780000000002	1.2691499999999962	2.3827	0.4263119751033818	2.3456999999999937	37.08342535324662	seed9-gleak-01_damgo_to_low_gl_vars.pkl	$G_{Leak}$	9	-0.1
1627	3097085	154.85425	1.063489487592061	4.89742292294283	154.44695000000002	155.51045000000002	1.2167499999999905	2.2802499999999952	0.441501103752762	2.2649999999999864	36.23325553260593	seed9-gleak-01_damgo_to_low_gl_vars.pkl	$G_{Leak}$	9	-0.1
1628	3142385	157.11925	1.1107867843988817	4.879268402991649	156.7272	157.83795	1.196550000000002	2.307350000000014	0.4346692167260709	2.300600000000003	37.295809444477584	seed9-gleak-01_damgo_to_low_gl_vars.pkl	$G_{Leak}$	9	-0.1
1629	3188397	159.41985	1.08891044969121	4.8953962767524	159.03455	160.12345000000002	1.3008000000000095	2.389700000000005	0.4192081158691197	2.38545000000002	36.41200478130756	seed9-gleak-01_damgo_to_low_gl_vars.pkl	$G_{Leak}$	9	-0.1
1630	3236106	161.80530000000002	1.1369045992889908	4.574715595807739	161.4242	162.5611	1.2006000000000085	2.3375000000000057	0.4204949225238096	2.378150000000005	37.397143310854204	seed9-gleak-01_damgo_to_low_gl_vars.pkl	$G_{Leak}$	9	-0.1
1631	3283669	164.18345000000002	1.0947862620987	4.852973793841873	163.76170000000002	164.8565	1.2954499999999882	2.3902499999999804	0.4192344778434627	2.3852999999999724	36.09867401744681	seed9-gleak-01_damgo_to_low_gl_vars.pkl	$G_{Leak}$	9	-0.1
1632	3331375	166.56875	1.1368094363819343	4.736287011958524	166.15200000000002	167.2888	1.3070499999999754	2.4438499999999976	0.4106607531518203	2.4351000000000056	36.90525539779858	seed9-gleak-01_damgo_to_low_gl_vars.pkl	$G_{Leak}$	9	-0.1
1633	3380077	169.00385	1.113515986728645	4.782106191451717	168.5958	169.70935	1.3019999999999925	2.4155000000000086	0.40927415229091046	2.4433500000000095	37.04129347616538	seed9-gleak-01_damgo_to_low_gl_vars.pkl	$G_{Leak}$	9	-0.1
1634	3428944	171.4472	1.1171149364743382	4.897123632089542	171.01135000000002	172.12845000000002	1.3136499999999955	2.430800000000005	0.4133597883597902	2.4191999999999894	36.59642478368123	seed9-gleak-01_damgo_to_low_gl_vars.pkl	$G_{Leak}$	9	-0.1
1635	3477328	173.8664	1.1166573732914868	4.74598004838694	173.4421	174.55875	1.2918999999999983	2.408549999999991	0.423343140782759	2.362150000000014	37.37571227803154	seed9-gleak-01_damgo_to_low_gl_vars.pkl	$G_{Leak}$	9	-0.1
1636	3524571	176.22855	1.1628898222568214	4.866337113509644	175.85070000000002	177.0136	1.2881999999999891	2.4510999999999967	0.3998000999500252	2.501249999999999	36.869651800635125	seed9-gleak-01_damgo_to_low_gl_vars.pkl	$G_{Leak}$	9	-0.1
1637	3574596	178.7298	1.1131031222056598	4.79571053541326	178.30180000000001	179.41490000000002	5.664050000000003	6.777150000000006	0.1458831767520567	6.8548000000000116	36.068444852855656	seed9-gleak-01_damgo_to_low_gl_vars.pkl	$G_{Leak}$	9	-0.1
1638	3711692	185.58460000000002	1.3676893977245317	3.890872751933486	185.0789	186.44660000000002	4.738100000000003	6.105800000000016	0.16569321900501247	6.035249999999991	38.659216647162495	seed9-gleak-01_damgo_to_low_gl_vars.pkl	Transient	9	-0.1
1639	3832397	191.61985	1.3407363357997035	4.1422332979276675	191.18470000000002	192.52545	5.10714999999999	6.447899999999976	0.15542793195365123	6.433850000000007	41.38673764783131	seed9-gleak-01_damgo_to_low_gl_vars.pkl	DAMGO + $G_{Leak}$	9	-0.1
1640	3961074	198.05370000000002	1.3792133183068829	4.254286363840045	197.6326	199.01185	3.9119499999999903	5.291150000000016	0.18681287887987022	5.352949999999993	42.302358371263495	seed9-gleak-01_damgo_to_low_gl_vars.pkl	DAMGO + $G_{Leak}$	9	-0.1
1641	4068133	203.40665	1.3596026608996792	3.897143023686482	202.9238	204.2834	4.880200000000002	6.23984999999999	0.16164489848700397	6.186399999999991	38.721944439275084	seed9-gleak-01_damgo_to_low_gl_vars.pkl	DAMGO + $G_{Leak}$	9	-0.1
1642	4191861	209.59305	1.3750912798819366	4.182641198484468	209.1636	210.5387	5.114049999999992	6.489100000000008	0.15415802739388137	6.486850000000004	41.50067768184293	seed9-gleak-01_damgo_to_low_gl_vars.pkl	DAMGO + $G_{Leak}$	9	-0.1
1643	4321598	216.0799	1.3761975164989941	4.221689935972201	215.6527	217.02890000000002					41.851134349546605	seed9-gleak-01_damgo_to_low_gl_vars.pkl	DAMGO + $G_{Leak}$	9	-0.1
1644	58365	2.91825	2.199257397590821	3.0715873395392315	2.53195	4.73125	0.9785500000000003	3.1778000000000004	0.2849652342414225	3.5092000000000003	13.552693496897279	seed9-gleak-05_damgo_to_low_gl_vars.pkl	Transient	9	-0.5
1645	128549	6.42745	1.156218524274078	3.0774853820553147	5.7098	6.8660000000000005	1.2908	2.44705	0.4611482591653217	2.1685	25.48736237908012	seed9-gleak-05_damgo_to_low_gl_vars.pkl	Transient	9	-0.5
1646	171919	8.59595	1.050686118904785	3.988225909094382	8.15685	9.2075	1.3854000000000006	2.4360999999999997	0.41025641025641024	2.4375	34.26966888325752	seed9-gleak-05_damgo_to_low_gl_vars.pkl	Transient	9	-0.5
1647	220669	11.03345	1.0478567947400268	4.03596302233213	10.59295	11.6408	1.2990999999999993	2.3469499999999996	0.42174518156130064	2.3711	34.05848564575849	seed9-gleak-05_damgo_to_low_gl_vars.pkl	Transient	9	-0.5
1648	268091	13.40455	1.044809911709052	3.90843133352033	12.9399	13.9847	1.3557000000000006	2.400500000000001	0.4239353922462216	2.3588500000000003	33.32194268258405	seed9-gleak-05_damgo_to_low_gl_vars.pkl	Transient	9	-0.5
1649	315268	15.7634	1.0506784183082636	3.567683499570606	15.3404	16.39105	1.2908500000000025	2.3415500000000016	0.424736663268773	2.354400000000002	35.578055505906356	seed9-gleak-05_damgo_to_low_gl_vars.pkl	Transient	9	-0.5
1650	362356	18.117800000000003	1.019864631773351	3.904518080867316	17.681900000000002	18.70175	1.4455500000000008	2.465399999999999	0.41204829205982946	2.4269	33.11895836416473	seed9-gleak-05_damgo_to_low_gl_vars.pkl	Transient	9	-0.5
1651	410894	20.544700000000002	0.9898632433201798	4.0295085066418785	20.1473	21.1372	1.2407499999999985	2.230599999999999	0.4361574528404758	2.292749999999998	35.19484950217411	seed9-gleak-05_damgo_to_low_gl_vars.pkl	Transient	9	-0.5
1652	456749	22.83745	1.0221218701433128	4.157393707999425	22.3779	23.40005	1.4656999999999982	2.4878	0.41306098845494515	2.4209500000000013	33.94418652061205	seed9-gleak-05_damgo_to_low_gl_vars.pkl	Transient	9	-0.5
1653	505168	25.2584	1.0096661769094324	4.054249696551842	24.8657	25.87535	1.3560499999999998	2.3657000000000004	0.40752287222120354	2.453849999999999	35.53541012777152	seed9-gleak-05_damgo_to_low_gl_vars.pkl	Transient	9	-0.5
1654	554245	27.71225	1.0381504297501234	3.952397598434086	27.231450000000002	28.2696	1.2925000000000004	2.330650000000002	0.43907793633369924	2.2775	33.64327401823877	seed9-gleak-05_damgo_to_low_gl_vars.pkl	Transient	9	-0.5
1655	599795	29.98975	1.0279430291048601	3.827200782193877	29.562050000000003	30.59	1.2704500000000003	2.2983999999999973	0.4337924303220907	2.305250000000001	32.477528346891646	seed9-gleak-05_damgo_to_low_gl_vars.pkl	Transient	9	-0.5
1656	645900	32.295	1.0159747258402874	4.166969009051307	31.86045	32.87645	1.4415499999999994	2.457500000000003	0.4122521334047905	2.425699999999999	33.29644636722554	seed9-gleak-05_damgo_to_low_gl_vars.pkl	Control	9	-0.5
1657	694414	34.7207	0.9887996743292606	4.020867200073816	34.318000000000005	35.3068	1.367600000000003	2.3564000000000007	0.41994750656167956	2.3812500000000014	35.21394431143071	seed9-gleak-05_damgo_to_low_gl_vars.pkl	Control	9	-0.5
1658	742039	37.10195	1.0357435466067226	4.0434282405695114	36.674350000000004	37.710100000000004	1.3870000000000005	2.422699999999999	0.4136162468461767	2.4176999999999964	34.96051663554757	seed9-gleak-05_damgo_to_low_gl_vars.pkl	Control	9	-0.5
1659	790393	39.51965	1.0112779859619274	4.208493916698984	39.09705	40.10835	1.3798500000000047	2.3911000000000016	0.42347759803506335	2.3614000000000033	34.32084360834998	seed9-gleak-05_damgo_to_low_gl_vars.pkl	Control	9	-0.5
1660	837621	41.88105	1.0067319575582865	4.045558823135355	41.488150000000005	42.4949	1.3784500000000008	2.3851999999999975	0.41173443129181664	2.428750000000001	34.95331707930504	seed9-gleak-05_damgo_to_low_gl_vars.pkl	Control	9	-0.5
1661	886196	44.3098	1.017936317012069	4.124201518189629	43.873400000000004	44.8913	1.4388500000000022	2.456800000000001	0.41373603640877094	2.4170000000000016	33.95185307921984	seed9-gleak-05_damgo_to_low_gl_vars.pkl	Control	9	-0.5
1662	934536	46.726800000000004	0.9964754321202928	4.085791172813277	46.330200000000005	47.32665	1.416249999999998	2.4127499999999955	0.40626460013406746	2.4614499999999992	34.71213831946565	seed9-gleak-05_damgo_to_low_gl_vars.pkl	Control	9	-0.5
1663	983765	49.188250000000004	1.0473400572434999	4.134753542923445	48.7429	49.79025	1.392949999999999	2.4403000000000006	0.41584364279031083	2.40475	34.624731059240915	seed9-gleak-05_damgo_to_low_gl_vars.pkl	Control	9	-0.5
1664	1031860	51.593	1.0512339579574415	4.098203205366595	51.1832	52.23445	1.371300000000005	2.4225000000000065	0.40134853106437657	2.4915999999999983	33.95394113225931	seed9-gleak-05_damgo_to_low_gl_vars.pkl	Control	9	-0.5
1665	1081692	54.0846	1.0844249276739546	3.995140582358612	53.60575	54.69015	1.4393999999999991	2.523849999999996	0.3925108921772581	2.547699999999999	34.210385865368835	seed9-gleak-05_damgo_to_low_gl_vars.pkl	Control	9	-0.5
1666	1132646	56.6323	1.0430167373526376	4.021549140980731	56.12955	57.1726	1.3615500000000011	2.4045500000000004	0.42659386131433585	2.344149999999999	33.427006099235776	seed9-gleak-05_damgo_to_low_gl_vars.pkl	Control	9	-0.5
1667	1179529	58.97645	1.0122446226508472	3.9717869777355403	58.534150000000004	59.546400000000006	6.765950000000004	7.778200000000005	0.1268930862301967	7.880650000000002	34.19843186867362	seed9-gleak-05_damgo_to_low_gl_vars.pkl	Control	9	-0.5
1668	1337142	66.8571	1.3176587523124181	3.595956320160923	66.31235000000001	67.63000000000001	3.905149999999992	5.222799999999992	0.1894064947487048	5.279650000000004	35.95956320160922	seed9-gleak-05_damgo_to_low_gl_vars.pkl	Transient	9	-0.5
1669	1442735	72.13675	1.294804843159439	3.317858558173576	71.53515	72.82995	3.9309499999999957	5.225750000000005	0.19175455417066142	5.215000000000003	33.01178516470882	seed9-gleak-05_damgo_to_low_gl_vars.pkl	DAMGO	9	-0.5
1670	1547035	77.35175000000001	1.2372105246940046	3.367051158845669	76.7609	77.99810000000001	4.825800000000001	6.063050000000004	0.16860989571477972	5.930849999999992	33.53598330133749	seed9-gleak-05_damgo_to_low_gl_vars.pkl	DAMGO	9	-0.5
1671	1665652	83.2826	1.2170440531815054	3.783314946861161	82.82390000000001	84.04095000000001	3.8431499999999943	5.060199999999995	0.1926151356973632	5.191699999999997	37.833149468611595	seed9-gleak-05_damgo_to_low_gl_vars.pkl	DAMGO	9	-0.5
1672	1769486	88.4743	1.2634291476690094	3.3061583529704848	87.8841	89.14755000000001	4.164900000000003	5.428300000000007	0.1853619655782828	5.394850000000005	33.06158352970486	seed9-gleak-05_damgo_to_low_gl_vars.pkl	DAMGO	9	-0.5
1673	1877383	93.86915	1.30534758781743	3.4580389362672044	93.31240000000001	94.61775	4.11160000000001	5.41695	0.187322044058145	5.338399999999993	34.44571092551789	seed9-gleak-05_damgo_to_low_gl_vars.pkl	DAMGO	9	-0.5
1674	1984151	99.20755	1.057573847327393	6.155205764189187	98.7294	99.78695	0.20690000000000452	1.2644999999999982	0.995024875621881	1.0050000000000097	33.77277531038845	seed9-gleak-05_damgo_to_low_gl_vars.pkl	DAMGO	9	-0.5
1675	2004251	100.21255000000001	2.052004077114514	6.46175917940208	99.99390000000001	102.0459	1.533200000000008	3.5852000000000004	0.25395535464865326	3.9376999999999924	60.075411309777294	seed9-gleak-05_damgo_to_low_gl_vars.pkl	DAMGO	9	-0.5
1676	2083005	104.15025	1.0472791057559896	3.491587875453556	103.57905000000001	104.62635	1.1817000000000064	2.228999999999999	0.4837578308298837	2.0671500000000123	16.698980529466525	seed9-gleak-05_damgo_to_low_gl_vars.pkl	Transient	9	-0.5
1677	2124348	106.21740000000001	1.0076961056656204	4.357892012946358	105.80805000000001	106.81575000000001	1.4710000000000036	2.4787000000000035	0.40320141926899666	2.4801499999999947	34.96271888943723	seed9-gleak-05_damgo_to_low_gl_vars.pkl	Transient	9	-0.5
1678	2173951	108.69755	1.0113387589078164	4.1343293536027375	108.2868	109.29815	1.379499999999993	2.390849999999986	0.41480866950119377	2.410749999999993	34.73993886966034	seed9-gleak-05_damgo_to_low_gl_vars.pkl	Transient	9	-0.5
1679	2222166	111.1083	1.0226454719299916	4.105217032758727	110.6776	111.70025000000001	1.4144000000000005	2.4370500000000135	0.41182769129396196	2.428200000000004	34.85321215560394	seed9-gleak-05_damgo_to_low_gl_vars.pkl	Wash	9	-0.5
1680	2270730	113.5365	1.0105272736502813	4.143874211617842	113.11465000000001	114.1252	1.2981500000000068	2.30865	0.430923037145566	2.320599999999999	33.4031273303419	seed9-gleak-05_damgo_to_low_gl_vars.pkl	Wash	9	-0.5
1681	2317142	115.8571	1.0214983730741312	4.24544911882051	115.42335	116.44485	1.3876500000000078	2.409149999999997	0.41121802779833705	2.4318000000000097	33.256580228309375	seed9-gleak-05_damgo_to_low_gl_vars.pkl	Wash	9	-0.5
1682	2365778	118.28890000000001	1.0757653420763325	3.973830341227224	117.83245000000001	118.90820000000001	1.4347999999999956	2.510549999999995	0.4060419035244458	2.462799999999987	33.575652257808606	seed9-gleak-05_damgo_to_low_gl_vars.pkl	Wash	9	-0.5
1683	2415034	120.7517	0.9995183989753249	4.157369078471337	120.343	121.3425	1.3845000000000027	2.3840000000000003	0.41471405465931044	2.4113000000000113	34.8124848364425	seed9-gleak-05_damgo_to_low_gl_vars.pkl	Wash	9	-0.5
1684	2463260	123.16300000000001	1.035444850141462	4.075146650085415	122.727	123.76245	1.342800000000011	2.3782500000000084	0.41778947588310417	2.3935499999999905	35.202075968556265	seed9-gleak-05_damgo_to_low_gl_vars.pkl	Wash	9	-0.5
1685	2511131	125.55655	1.0064061775705544	4.190420056628575	125.10525000000001	126.11165000000001	1.371849999999995	2.378249999999994	0.4301722839997409	2.3246500000000054	33.546707709327194	seed9-gleak-05_damgo_to_low_gl_vars.pkl	Wash	9	-0.5
1686	2557624	127.8812	0.9705147074725013	4.001095067402428	127.4835	128.454	1.348099999999988	2.3185999999999893	0.4320120963386968	2.3147500000000036	34.3380090303445	seed9-gleak-05_damgo_to_low_gl_vars.pkl	Wash	9	-0.5
1687	2603919	130.19595	1.0374040502955206	3.976872583472428	129.8021	130.83955	1.442549999999983	2.4799500000000023	0.3984936938372971	2.509449999999987	34.802942973681255	seed9-gleak-05_damgo_to_low_gl_vars.pkl	Wash	9	-0.5
1688	2654108	132.7054	1.0045052144142101	4.239710342571456	132.28205	133.28655	1.2074499999999944	2.2119500000000016	0.43773254541475	2.2845000000000084	34.219647447214456	seed9-gleak-05_damgo_to_low_gl_vars.pkl	Wash	9	-0.5
1689	2699798	134.9899	1.055951213508146	4.013555062388313	134.494	135.54995	1.4436000000000035	2.4995499999999993	0.4111165926656798	2.4324000000000012	33.33566192711941	seed9-gleak-05_damgo_to_low_gl_vars.pkl	Wash	9	-0.5
1690	2748446	137.4223	1.0239446851680754	3.985802930620224	136.99360000000001	138.01755	1.4338999999999942	2.4578500000000076	0.3688539707129964	2.7110999999999876	34.62116600922886	seed9-gleak-05_damgo_to_low_gl_vars.pkl	Wash	9	-0.5
1691	2802668	140.1334	40.607589409931144	7.368085506248391	139.4514	180.059	2.7026500000000055	43.310249999999996	0.02319623200407325	43.110450000000014	67.141312498038	seed9-gleak-05_damgo_to_low_gl_vars.pkl	Wash	9	-0.5
1692	3664877	183.24385	1.9184121884538794	5.53312203216462	182.76170000000002	184.6801	1.9733500000000106	3.8918000000000177	0.2563248148053218	3.901299999999992	47.64054562840383	seed9-gleak-05_damgo_to_low_gl_vars.pkl	Transient	9	-0.5
1693	3742903	187.14515	1.9374574301131535	5.259207901749505	186.65345000000002	188.59095000000002	1.9672999999999945	3.9047499999999786	0.2582111134063202	3.8728000000000122	45.298680573655396	seed9-gleak-05_damgo_to_low_gl_vars.pkl	Transient	9	-0.5
1694	3820359	191.01795	1.897429112689104	5.318499561846899	190.5582	192.45565000000002	1.814850000000007	3.7122500000000116	0.2658019244059322	3.762200000000007	46.40034067920621	seed9-gleak-05_damgo_to_low_gl_vars.pkl	DAMGO + $G_{Leak}$	9	-0.5
1695	3895603	194.78015000000002	1.9423122251413065	5.36233210332626	194.2705	196.21280000000002	1.9468999999999994	3.889250000000004	0.2587924743148483	3.864099999999979	45.96351895826331	seed9-gleak-05_damgo_to_low_gl_vars.pkl	DAMGO + $G_{Leak}$	9	-0.5
1696	3972885	198.64425	1.8899937697289513	5.265073646434324	198.15975	200.04975000000002	1.8704500000000053	3.7604499999999916	0.26956357656953406	3.709699999999998	45.555941513792646	seed9-gleak-05_damgo_to_low_gl_vars.pkl	DAMGO + $G_{Leak}$	9	-0.5
1697	4047079	202.35395	1.897212835068861	5.310482305106909	201.92015	203.81740000000002	1.9732999999999947	3.8704999999999927	0.25581990278843564	3.90900000000002	45.09562576301222	seed9-gleak-05_damgo_to_low_gl_vars.pkl	DAMGO + $G_{Leak}$	9	-0.5
1698	4125259	206.26295000000002	1.9873615563937463	5.340343951201881	205.79070000000002	207.77805	1.7442499999999939	3.731650000000002	0.26636833413243854	3.754199999999997	46.39401891678351	seed9-gleak-05_damgo_to_low_gl_vars.pkl	DAMGO + $G_{Leak}$	9	-0.5
1699	4200343	210.01715000000002	1.9103230623964453	5.213344969458134	209.52235000000002	211.43265000000002	1.9034499999999923	3.8138000000000147	0.2645117773868878	3.780550000000005	45.04004050592477	seed9-gleak-05_damgo_to_low_gl_vars.pkl	DAMGO + $G_{Leak}$	9	-0.5
1700	4275954	213.79770000000002	1.9023600538898726	5.558611203789454	213.33615	215.23850000000002	1.9380000000000166	3.840350000000001	0.2564924655338264	3.8987499999999784	45.54876290879662	seed9-gleak-05_damgo_to_low_gl_vars.pkl	DAMGO + $G_{Leak}$	9	-0.5
1701	4353929	217.69645	1.907289014839707	5.356348253297895	217.17645000000002	219.08375					46.88222878637555	seed9-gleak-05_damgo_to_low_gl_vars.pkl	DAMGO + $G_{Leak}$	9	-0.5
1702	64233	3.21165	3.872064481004434	2.7734889033593646	2.5194	6.391450000000001	1.2723999999999993	5.14445	0.20482569333497197	4.882199999999999	11.913058924214212	seed10-gleak-01_damgo_to_low_gl_vars.pkl	Transient	10	-0.1
1703	161877	8.09385	1.0862809526692785	3.372551787479747	7.66385	8.75015	0.8859500000000011	1.9722000000000008	0.41405295737324793	2.4151500000000006	26.426339517786335	seed10-gleak-01_damgo_to_low_gl_vars.pkl	Transient	10	-0.1
[truncated: 5,744 more rows]
