# Supplementary material for: Modeling Effects of Variable preBötzinger Complex Network Topology and Cellular Properties on Opioid-Induced Respiratory Depression and Recovery
Source: eNeuro. 2024 Mar 1;11(3):ENEURO.0284-23.2023. doi: 10.1523/ENEURO.0284-23.2023 (PMC10921262; doi:10.1523/ENEURO.0284-23.2023)
Supplement: Code files — Download Code files, ZIP file. [file eneuro-11-ENEURO.0284-23.2023-s001.zip › prebot-opioid-model-main/simulations/gleak_mod_sim/burst_stats/seed1to40_gleak_burst_stats.csv]

	Peak Samples	Peak Times	Burst Width	Burst Amp	Onset Times	Offset Times	PBI	IBI	Frequency	Period	Peaks	filename	Condition	run_seed	$G_{Leak}$ str
0	63896	3.1948000000000003	1.4048742648423742	3.2350493916959984	2.68885	4.09375	1.43215	2.837	0.31918798576421586	3.1329499999999997	24.078257765319737	seed1-gleak05_vars.pkl	Transient	1	0.5
1	126555	6.32775	1.366871635913504	3.2890811750645454	5.52585	6.89275	1.5003000000000002	2.8671500000000005	0.4044407595397464	2.47255	31.76291590926525	seed1-gleak05_vars.pkl	Transient	1	0.5
2	176006	8.8003	1.0734676534802683	4.004559230661663	8.393	9.4665	1.54425	2.6176999999999992	0.372668492742281	2.683350000000001	37.824522826087815	seed1-gleak05_vars.pkl	Transient	1	0.5
3	229673	11.48365	1.1094720167379828	3.9762864033384204	11.01075	12.1202	1.455400000000001	2.5649000000000015	0.38319314850650465	2.6096500000000002	38.14191316812446	seed1-gleak05_vars.pkl	Transient	1	0.5
4	281866	14.093300000000001	1.125231230558455	3.955154203267277	13.575600000000001	14.70085	1.5900999999999996	2.715299999999999	0.3731134451429958	2.6801499999999994	37.416272477551594	seed1-gleak05_vars.pkl	Transient	1	0.5
5	335469	16.77345	1.079086176388929	3.918858426092001	16.290950000000002	17.37005	1.4420499999999983	2.5211499999999987	0.3997042188780301	2.501850000000001	39.188584260920024	seed1-gleak05_vars.pkl	Transient	1	0.5
6	385506	19.2753	1.0612390035340737	3.9636902242316765	18.8121	19.8733	1.5000500000000017	2.561300000000003	0.3875067813686739	2.5806000000000004	38.34616243123384	seed1-gleak05_vars.pkl	Transient	1	0.5
7	437118	21.855900000000002	1.1081457798524614	3.998814876563223	21.373350000000002	22.4815	1.4541000000000004	2.562249999999999	0.3946641408161655	2.5337999999999994	37.747679692048045	seed1-gleak05_vars.pkl	Transient	1	0.5
8	487794	24.3897	1.1094591087506969	3.995103744147599	23.935650000000003	25.0451	1.5198	2.629249999999999	0.371733392810676	2.690100000000001	38.82930907249239	seed1-gleak05_vars.pkl	Transient	1	0.5
9	541596	27.079800000000002	1.0847903974705608	3.9719122919818517	26.56485	27.64965	1.529	2.613750000000003	0.38254083623426793	2.6141000000000005	38.08328354951863	seed1-gleak05_vars.pkl	Transient	1	0.5
10	593878	29.693900000000003	1.0989623406599103	3.917225058673303	29.178600000000003	30.277600000000003	1.5479500000000002	2.6468999999999987	0.38213883103731644	2.616849999999996	37.5339757513709	seed1-gleak05_vars.pkl	Transient	1	0.5
11	646215	32.31075	1.099913603183959	3.976359808125366	31.82555	32.925450000000005	1.4039499999999947	2.503899999999998	0.3927806909012346	2.545950000000005	38.48078421804938	seed1-gleak05_vars.pkl	Control	1	0.5
12	697134	34.856700000000004	1.157207300484518	3.864579341267074	34.3294	35.4866	1.4557999999999964	2.6129999999999995	0.39714058776806976	2.5180000000000007	37.651020348839836	seed1-gleak05_vars.pkl	Control	1	0.5
13	747494	37.374700000000004	1.1099192906665791	3.8157964809820726	36.94245	38.052350000000004	1.4874999999999972	2.597450000000002	0.3794850388023458	2.635149999999996	37.085282587847814	seed1-gleak05_vars.pkl	Control	1	0.5
14	800197	40.00985	1.0818975692015549	3.9337682663879363	39.5399	40.6218	1.5739500000000035	2.655850000000001	0.38551987354948075	2.593900000000005	38.10637132567987	seed1-gleak05_vars.pkl	Control	1	0.5
15	852075	42.603750000000005	1.0930751909061218	3.8734302975973662	42.1957	43.2888	1.411200000000001	2.504249999999999	0.3794922393837054	2.6350999999999942	38.16039754141394	seed1-gleak05_vars.pkl	Control	1	0.5
16	904777	45.23885	1.075339953955001	3.9313586561169203	44.69995	45.7753	1.5806499999999986	2.655999999999999	0.392064612248098	2.550600000000003	37.550002148051334	seed1-gleak05_vars.pkl	Control	1	0.5
17	955789	47.78945	1.100346269858029	3.921242840310022	47.35595	48.4563	1.4781500000000065	2.5785000000000053	0.37511487893167295	2.665849999999999	38.6598945884017	seed1-gleak05_vars.pkl	Control	1	0.5
18	1009106	50.4553	1.0832490529949195	3.8609184317699317	49.934450000000005	51.017700000000005	1.4610500000000002	2.5443	0.38350175452052643	2.6075500000000034	37.40468792531536	seed1-gleak05_vars.pkl	Control	1	0.5
19	1061257	53.062850000000005	1.1440858051323566	3.8460881904424085	52.4788	53.6229	1.4075500000000005	2.551649999999995	0.40626460013406746	2.4614499999999992	37.172063312341734	seed1-gleak05_vars.pkl	Control	1	0.5
20	1110486	55.524300000000004	1.1119457833999769	3.8360940729527613	55.03045	56.14235	1.4671500000000037	2.579100000000004	0.3772446054021432	2.6507999999999967	37.975031519509116	seed1-gleak05_vars.pkl	Control	1	0.5
21	1163502	58.1751	1.1165484178300598	3.977353591033065	57.609550000000006	58.7261	4.367550000000001	5.484099999999998	0.14251916882820745	7.016599999999998	37.559273419211486	seed1-gleak05_vars.pkl	Control	1	0.5
22	1303834	65.1917	2.47090163020395	2.1915355304350896	63.093650000000004	65.56455	2.2802499999999952	4.751150000000003	0.3233211549031653	3.0928999999999998	18.482860433587078	seed1-gleak05_vars.pkl	Transient	1	0.5
23	1365692	68.2846	1.015178266271879	3.522292430646484	67.84475	68.85995	1.6775499999999965	2.692700000000002	0.3418452808258974	2.925300000000007	34.76554427016484	seed1-gleak05_vars.pkl	Transient	1	0.5
24	1424198	71.2099	1.1615147670939798	3.2711229454786945	70.53745	71.69895	1.594450000000009	2.7559499999999986	0.3355592094225034	2.980099999999993	29.83236103903636	seed1-gleak05_vars.pkl	DAMGO	1	0.5
25	1483800	74.19	1.269639994541451	2.559317908285003	73.29345	74.5631	1.8353999999999928	3.1050499999999914	0.37638556937726925	2.6568500000000057	23.575469643604286	seed1-gleak05_vars.pkl	DAMGO	1	0.5
26	1536937	76.84685	1.0453116903010988	3.4375379546916136	76.39845	77.44375000000001	1.6187499999999915	2.664050000000003	0.3436189952580575	2.9102000000000032	33.57663776731309	seed1-gleak05_vars.pkl	DAMGO	1	0.5
27	1595141	79.75705	1.1757139127247385	3.1945962531343177	79.06255	80.23825000000001	1.733699999999999	2.909400000000005	0.357181126549273	2.7997000000000014	29.568279649571885	seed1-gleak05_vars.pkl	DAMGO	1	0.5
28	1651135	82.55675000000001	1.1245957667980926	2.866380920251558	81.9719	83.0965	1.7308500000000038	2.8554500000000047	0.35568834587134834	2.8114499999999936	27.716287998937013	seed1-gleak05_vars.pkl	DAMGO	1	0.5
29	1707364	85.3682	1.1347740906363004	3.2138260441357964	84.82735000000001	85.96215000000001	1.3953499999999934	2.5300999999999902	0.32085218339910715	3.1167000000000087	31.520769354232364	seed1-gleak05_vars.pkl	DAMGO	1	0.5
30	1769698	88.48490000000001	1.5361244417078677	2.622386551065919	87.35745	88.8936	1.8164500000000032	3.352550000000008	0.35155563367903014	2.8444999999999965	25.29404664639617	seed1-gleak05_vars.pkl	DAMGO	1	0.5
31	1826588	91.3294	1.149155207981565	3.0505775068413286	90.71000000000001	91.85915	1.6651000000000096	2.8142500000000013	0.345554442102353	2.893900000000002	30.015353858168716	seed1-gleak05_vars.pkl	DAMGO	1	0.5
32	1884466	94.22330000000001	1.2424202001155937	3.4322729487175003	93.52425000000001	94.7667	2.0447500000000076	3.287149999999997	0.31043367584515574	3.2212999999999994	32.59823494113496	seed1-gleak05_vars.pkl	DAMGO	1	0.5
33	1948892	97.44460000000001	1.182818898003106	3.2065700784097118	96.8114	97.99425000000001	1.8980999999999995	3.0808999999999997	0.3632730905458189	2.752749999999992	30.25170804536883	seed1-gleak05_vars.pkl	DAMGO	1	0.5
34	2003947	100.19735	1.5943015508872924	5.900803152996474	99.8923	101.48660000000001	1.9451999999999998	3.539500000000004	0.2684311541197467	3.725350000000006	59.00803152996473	seed1-gleak05_vars.pkl	DAMGO	1	0.5
35	2078454	103.9227	1.0701112214450026	4.27337325949787	103.43185000000001	104.50195000000001	1.4919000000000011	2.5620499999999993	0.3961886650422927	2.5240500000000026	36.256729287704616	seed1-gleak05_vars.pkl	Transient	1	0.5
36	2128935	106.44675000000001	1.0690087769151666	3.9958230980052676	105.99390000000001	107.0629	1.5504000000000104	2.6194500000000005	0.3847485668115897	2.599099999999993	38.425038645833524	seed1-gleak05_vars.pkl	Transient	1	0.5
37	2180917	109.04585	1.0589762111364165	4.05829742594775	108.61335000000001	109.6723	1.4475999999999942	2.5065999999999917	0.39051821767485495	2.560699999999997	38.29762036902666	seed1-gleak05_vars.pkl	Transient	1	0.5
38	2232131	111.60655	1.1313043685713084	3.9698441784739416	111.1199	112.25120000000001	1.4817999999999927	2.613100000000003	0.3848151925037991	2.5986500000000063	38.41513719119899	seed1-gleak05_vars.pkl	Wash	1	0.5
39	2284104	114.2052	1.104213670654106	3.8844823785657425	113.733	114.83725000000001	1.5690000000000026	2.6732000000000085	0.37283522547210163	2.682150000000007	37.29045943595246	seed1-gleak05_vars.pkl	Wash	1	0.5
40	2337747	116.88735000000001	1.0918871689297958	3.9712836484564775	116.40620000000001	117.49810000000001	1.4958500000000043	2.5877499999999998	0.3926264748031967	2.5469499999999954	38.311934445423624	seed1-gleak05_vars.pkl	Wash	1	0.5
41	2388686	119.43430000000001	1.092269988460443	3.8740466139972085	118.99395000000001	120.08625	1.4556500000000057	2.5478999999999985	0.3880631766851651	2.576899999999995	37.824765469526625	seed1-gleak05_vars.pkl	Wash	1	0.5
42	2440224	122.0112	1.0852014551387634	3.945350126940106	121.54190000000001	122.62710000000001	1.528099999999995	2.613349999999997	0.3814318953350873	2.621700000000004	37.68952310396122	seed1-gleak05_vars.pkl	Wash	1	0.5
43	2492658	124.6329	1.0980718409625814	3.9090389251448556	124.15520000000001	125.25330000000001	1.4340499999999992	2.5321	0.3952491057488978	2.530050000000003	37.43184678411723	seed1-gleak05_vars.pkl	Wash	1	0.5
44	2543259	127.16295000000001	1.1143140812687111	3.910690817049698	126.68730000000001	127.80165000000001	1.4783999999999935	2.5926999999999936	0.382153434603992	2.6167500000000103	37.7056709755624	seed1-gleak05_vars.pkl	Wash	1	0.5
45	2595594	129.77970000000002	1.117054661455308	3.9738888591129893	129.28	130.39705	1.3967499999999973	2.5138000000000034	0.3912592679539108	2.5558499999999924	38.854318163557416	seed1-gleak05_vars.pkl	Wash	1	0.5
46	2646711	132.33555	1.1650820618987316	3.8488444041620795	131.79385000000002	132.9589	1.5574000000000012	2.7224999999999966	0.37842235719286293	2.64255	37.244674332852256	seed1-gleak05_vars.pkl	Wash	1	0.5
47	2699562	134.9781	1.1175046882745345	3.9296779100600006	134.51635000000002	135.63385	1.383499999999998	2.5010000000000048	0.3927652638400647	2.546050000000008	38.32933096664351	seed1-gleak05_vars.pkl	Wash	1	0.5
48	2750483	137.52415000000002	1.1656588571703528	3.894323840134142	137.01735	138.183	1.4474500000000035	2.613100000000003	0.40673554055153505	2.45859999999999	37.670074999209305	seed1-gleak05_vars.pkl	Wash	1	0.5
49	2799655	139.98275	0.42621014419284187	2.7265429944268327	139.6304	140.05665000000002	3.4043000000000063	3.8305000000000007	0.2367396219268235	4.224050000000005	26.416063237047105	seed1-gleak05_vars.pkl	Wash	1	0.5
50	2884136	144.20680000000002	1.4661637808701722	0.8011077246544112	143.4609	144.9271	1.7896499999999946	3.2557999999999936	0.3244383161651404	3.0822499999999877	7.838012698568844	seed1-gleak05_vars.pkl	Transient	1	0.5
51	2945781	147.28905	0.993303138458985	1.5557566338170226	146.71675000000002	147.71005	1.7300500000000056	2.7233500000000106	0.34904623117331973	2.8649499999999932	15.557566338170234	seed1-gleak05_vars.pkl	Transient	1	0.5
52	3003080	150.154	1.096549364215415	0.9560622321739061	149.44005	150.53660000000002	1.537399999999991	2.6339499999999987	0.3746721618583724	2.669000000000011	9.560622321739068	seed1-gleak05_vars.pkl	Transient	1	0.5
53	3056460	152.823	1.0553836880844552	1.330848545331511	152.074	153.1294	1.5819999999999936	2.637349999999998	0.39548357754444313	2.5285499999999956	13.308485453315107	seed1-gleak05_vars.pkl	$G_{Leak}$	1	0.5
54	3107031	155.35155	1.0448506843617187	0.7454789567293387	154.7114	155.75625	1.5796499999999867	2.6244999999999834	0.39007645498517585	2.563600000000008	7.454789567293391	seed1-gleak05_vars.pkl	$G_{Leak}$	1	0.5
55	3158303	157.91515	0.9271555107563735	1.9294782940154	157.3359	158.26305000000002	4.286149999999992	5.21335000000002	0.19048344698845696	5.249799999999993	19.294782940154	seed1-gleak05_vars.pkl	$G_{Leak}$	1	0.5
56	3263299	163.16495	0.9688843139888254	1.3751760494223912	162.5492	163.5181	4.143450000000001	5.112300000000005	0.19797471862843088	5.051150000000007	13.75176049422392	seed1-gleak05_vars.pkl	$G_{Leak}$	1	0.5
57	3364322	168.2161	0.9288833796766587	2.035935850188878	167.66150000000002	168.59040000000002	1.743949999999984	2.6728499999999826	0.3624041893924315	2.7593499999999835	20.359358501888767	seed1-gleak05_vars.pkl	$G_{Leak}$	1	0.5
58	3419509	170.97545	1.1816122592918343	0.702965265842681	170.33435	171.51595	1.5222500000000139	2.703850000000017	0.36921486459044855	2.708449999999999	7.0296526584268095	seed1-gleak05_vars.pkl	$G_{Leak}$	1	0.5
59	3473678	173.6839	1.0194884900500067	2.0360971212642163	173.03825	174.05775	2.102100000000007	3.121600000000001	0.3233211549031638	3.0929000000000144	20.360971212642177	seed1-gleak05_vars.pkl	$G_{Leak}$	1	0.5
60	3535536	176.7768	0.968116786771291	1.142457404173367	176.15985	177.12795	1.7079999999999984	2.6761499999999785	0.3730438513047189	2.680650000000014	11.424574041733672	seed1-gleak05_vars.pkl	$G_{Leak}$	1	0.5
61	3589149	179.45745000000002	1.0411339450902306	1.0719718446041018	178.836	179.87715	12.137699999999995	13.178850000000011	0.07575929755979315	13.199699999999979	10.719718446041014	seed1-gleak05_vars.pkl	$G_{Leak}$	1	0.5
62	3853143	192.65715	0.9971436615885236	1.3385906882672032	192.0148	193.01195	11.671250000000015	12.668350000000004	0.0785484251040767	12.730999999999995	13.385906882672042	seed1-gleak05_vars.pkl	DAMGO + $G_{Leak}$	1	0.5
63	4107763	205.38815	1.2582848652910907	0.8534948007730767	204.68315	205.94145	4.180299999999988	5.438549999999992	0.18669952578320448	5.356200000000001	8.534948007730765	seed1-gleak05_vars.pkl	DAMGO + $G_{Leak}$	1	0.5
64	4214887	210.74435	1.3275625828464517	0.7314836015276782	210.1217	211.44925	1.9551000000000158	3.282650000000018	0.3081806555002529	3.244850000000014	7.31483601527678	seed1-gleak05_vars.pkl	DAMGO + $G_{Leak}$	1	0.5
65	4279784	213.9892	1.4883882086516358	0.6104202765497311	213.40435000000002	214.89275	1.2537499999999966	2.7420999999999935	0.38194179207088813	2.6182000000000016	6.104202765497311	seed1-gleak05_vars.pkl	DAMGO + $G_{Leak}$	1	0.5
66	4332148	216.6074	1.1644172035246156	0.7955764284253908	216.14645000000002	217.3109					7.955764284253911	seed1-gleak05_vars.pkl	DAMGO + $G_{Leak}$	1	0.5
67	63896	3.1948000000000003	1.4048742648423742	3.2350493916959984	2.68885	4.09375	1.43215	2.837	0.31918798576421586	3.1329499999999997	24.078257765319737	seed1-gleak-01_vars.pkl	Transient	1	-0.1
68	126555	6.32775	1.366871635913504	3.2890811750645454	5.52585	6.89275	1.5003000000000002	2.8671500000000005	0.4044407595397464	2.47255	31.76291590926525	seed1-gleak-01_vars.pkl	Transient	1	-0.1
69	176006	8.8003	1.0734676534802683	4.004559230661663	8.393	9.4665	1.54425	2.6176999999999992	0.372668492742281	2.683350000000001	37.824522826087815	seed1-gleak-01_vars.pkl	Transient	1	-0.1
70	229673	11.48365	1.1094720167379828	3.9762864033384204	11.01075	12.1202	1.455400000000001	2.5649000000000015	0.38319314850650465	2.6096500000000002	38.14191316812446	seed1-gleak-01_vars.pkl	Transient	1	-0.1
71	281866	14.093300000000001	1.125231230558455	3.955154203267277	13.575600000000001	14.70085	1.5900999999999996	2.715299999999999	0.3731134451429958	2.6801499999999994	37.416272477551594	seed1-gleak-01_vars.pkl	Transient	1	-0.1
72	335469	16.77345	1.079086176388929	3.918858426092001	16.290950000000002	17.37005	1.4420499999999983	2.5211499999999987	0.3997042188780301	2.501850000000001	39.188584260920024	seed1-gleak-01_vars.pkl	Transient	1	-0.1
73	385506	19.2753	1.0612390035340737	3.9636902242316765	18.8121	19.8733	1.5000500000000017	2.561300000000003	0.3875067813686739	2.5806000000000004	38.34616243123384	seed1-gleak-01_vars.pkl	Transient	1	-0.1
74	437118	21.855900000000002	1.1081457798524614	3.998814876563223	21.373350000000002	22.4815	1.4541000000000004	2.562249999999999	0.3946641408161655	2.5337999999999994	37.747679692048045	seed1-gleak-01_vars.pkl	Transient	1	-0.1
75	487794	24.3897	1.1094591087506969	3.995103744147599	23.935650000000003	25.0451	1.5198	2.629249999999999	0.371733392810676	2.690100000000001	38.82930907249239	seed1-gleak-01_vars.pkl	Transient	1	-0.1
76	541596	27.079800000000002	1.0847903974705608	3.9719122919818517	26.56485	27.64965	1.529	2.613750000000003	0.38254083623426793	2.6141000000000005	38.08328354951863	seed1-gleak-01_vars.pkl	Transient	1	-0.1
77	593878	29.693900000000003	1.0989623406599103	3.917225058673303	29.178600000000003	30.277600000000003	1.5479500000000002	2.6468999999999987	0.38213883103731644	2.616849999999996	37.5339757513709	seed1-gleak-01_vars.pkl	Transient	1	-0.1
78	646215	32.31075	1.099913603183959	3.976359808125366	31.82555	32.925450000000005	1.4039499999999947	2.503899999999998	0.3927806909012346	2.545950000000005	38.48078421804938	seed1-gleak-01_vars.pkl	Control	1	-0.1
79	697134	34.856700000000004	1.157207300484518	3.864579341267074	34.3294	35.4866	1.4557999999999964	2.6129999999999995	0.39714058776806976	2.5180000000000007	37.651020348839836	seed1-gleak-01_vars.pkl	Control	1	-0.1
80	747494	37.374700000000004	1.1099192906665791	3.8157964809820726	36.94245	38.052350000000004	1.4874999999999972	2.597450000000002	0.3794850388023458	2.635149999999996	37.085282587847814	seed1-gleak-01_vars.pkl	Control	1	-0.1
81	800197	40.00985	1.0818975692015549	3.9337682663879363	39.5399	40.6218	1.5739500000000035	2.655850000000001	0.38551987354948075	2.593900000000005	38.10637132567987	seed1-gleak-01_vars.pkl	Control	1	-0.1
82	852075	42.603750000000005	1.0930751909061218	3.8734302975973662	42.1957	43.2888	1.411200000000001	2.504249999999999	0.3794922393837054	2.6350999999999942	38.16039754141394	seed1-gleak-01_vars.pkl	Control	1	-0.1
83	904777	45.23885	1.075339953955001	3.9313586561169203	44.69995	45.7753	1.5806499999999986	2.655999999999999	0.392064612248098	2.550600000000003	37.550002148051334	seed1-gleak-01_vars.pkl	Control	1	-0.1
84	955789	47.78945	1.100346269858029	3.921242840310022	47.35595	48.4563	1.4781500000000065	2.5785000000000053	0.37511487893167295	2.665849999999999	38.6598945884017	seed1-gleak-01_vars.pkl	Control	1	-0.1
85	1009106	50.4553	1.0832490529949195	3.8609184317699317	49.934450000000005	51.017700000000005	1.4610500000000002	2.5443	0.38350175452052643	2.6075500000000034	37.40468792531536	seed1-gleak-01_vars.pkl	Control	1	-0.1
86	1061257	53.062850000000005	1.1440858051323566	3.8460881904424085	52.4788	53.6229	1.4076500000000038	2.5517499999999984	0.40626460013406746	2.4614499999999992	37.172063312341734	seed1-gleak-01_vars.pkl	Control	1	-0.1
87	1110486	55.524300000000004	1.111832502445276	3.8432411555809125	55.0305	56.14235	1.4671500000000037	2.5790000000000006	0.3772446054021432	2.6507999999999967	37.975031519509116	seed1-gleak-01_vars.pkl	Control	1	-0.1
88	1163502	58.1751	1.1165484178300598	3.977353591033065	57.609550000000006	58.7261	6.963549999999998	8.080099999999995	0.12264521193092626	8.153599999999997	37.559273419211486	seed1-gleak-01_vars.pkl	Control	1	-0.1
89	1326574	66.3287	1.3107202250655159	2.7116353385993577	65.6896	67.00035	1.8837999999999937	3.194500000000005	0.2768281035890759	3.612350000000006	25.255323814540407	seed1-gleak-01_vars.pkl	Transient	1	-0.1
90	1398821	69.94105	1.4505355257571908	2.261282486398823	68.88415	70.3347	1.4806000000000097	2.9311500000000024	0.4019534939807473	2.4878499999999946	19.2367733294246	seed1-gleak-01_vars.pkl	Transient	1	-0.1
91	1448578	72.4289	1.7176099481228158	1.3770443261457022	71.81525	73.53285000000001	1.9406499999999909	3.6582499999999953	0.22684481546174204	4.408300000000011	10.293206719086422	seed1-gleak-01_vars.pkl	DAMGO	1	-0.1
92	1536744	76.83720000000001	1.8828433305326617	2.8284249843298923	75.4735	77.35635	2.2132000000000005	4.096050000000005	0.279154162886455	3.5822499999999877	27.380394396523975	seed1-gleak-01_vars.pkl	DAMGO	1	-0.1
93	1608389	80.41945	1.4405896960229962	2.2321036802820053	79.56960000000001	81.0102	1.6503499999999889	3.0909499999999923	0.279317905674343	3.5801500000000033	20.320347800452257	seed1-gleak-01_vars.pkl	DAMGO	1	-0.1
94	1679992	83.9996	1.8664827203805094	1.9856300685991393	82.6605	84.527	1.9266000000000076	3.793050000000008	0.29221395906082415	3.422150000000002	16.908561994403776	seed1-gleak-01_vars.pkl	DAMGO	1	-0.1
95	1748435	87.42175	1.559059990160563	2.177476874049848	86.45360000000001	88.01265000000001	1.7729999999999961	3.3320499999999953	0.2734033245844268	3.657600000000002	19.528773799573724	seed1-gleak-01_vars.pkl	DAMGO	1	-0.1
96	1821587	91.07935	1.865306026161206	1.9989609342704284	89.78565	91.65095000000001	1.443950000000001	3.309250000000006	0.2950026550238957	3.3897999999999944	18.052557205573127	seed1-gleak-01_vars.pkl	DAMGO	1	-0.1
97	1889383	94.46915	1.7522138146924786	1.739169379553143	93.09485000000001	94.84705000000001	1.7700499999999977	3.5222499999999997	0.3358071123946399	2.9779000000000053	15.949383828198924	seed1-gleak-01_vars.pkl	DAMGO	1	-0.1
98	1948941	97.44705	1.4199826883749689	2.590990272939365	96.61710000000001	98.03710000000001	1.9966500000000025	3.4166000000000025	0.36807332020538575	2.7168499999999938	24.108146934485642	seed1-gleak-01_vars.pkl	DAMGO	1	-0.1
99	2003278	100.1639	1.694347502915829	6.613752672877801	100.03375	101.72805000000001	2.1324499999999915	3.8267999999999915	0.2377612401626287	4.2059	65.68983623364076	seed1-gleak-01_vars.pkl	Transient	1	-0.1
100	2087396	104.3698	1.07097979301702	4.480023345485925	103.8605	104.9315	1.593350000000001	2.6642999999999972	0.3927729772191663	2.5460000000000065	36.49820890130627	seed1-gleak-01_vars.pkl	Transient	1	-0.1
101	2138316	106.9158	1.0667173987017946	4.077741243080197	106.52485	107.59155000000001	1.396799999999999	2.4635000000000105	0.3817959682345745	2.6192000000000064	39.98167799629222	seed1-gleak-01_vars.pkl	Transient	1	-0.1
102	2190700	109.53500000000001	1.1398851523472229	3.9022925295221214	108.98830000000001	110.1282	1.4872000000000014	2.627049999999997	0.38982555306500466	2.565249999999992	37.449519450489085	seed1-gleak-01_vars.pkl	Transient	1	-0.1
103	2242005	112.10025	1.0946292202141137	3.90086742400117	111.61535	112.71000000000001	1.4881500000000045	2.582800000000006	0.40064905146336943	2.4959500000000077	37.69381492598386	seed1-gleak-01_vars.pkl	Wash	1	-0.1
104	2291924	114.59620000000001	1.0925645517180442	3.9146585578538406	114.1982	115.29075	1.4603000000000037	2.5528499999999923	0.36791758646063427	2.7179999999999893	38.15520139222694	seed1-gleak-01_vars.pkl	Wash	1	-0.1
105	2346284	117.3142	1.1639293029763969	3.862853724715549	116.75105	117.91495	1.5379999999999967	2.7019499999999965	0.3835900189877042	2.606950000000012	37.49571808947197	seed1-gleak-01_vars.pkl	Wash	1	-0.1
106	2398423	119.92115000000001	1.1300771585616516	3.9177451879820495	119.453	120.58305	1.4621000000000066	2.5922000000000054	0.38117745716518453	2.623449999999991	37.93795028939468	seed1-gleak-01_vars.pkl	Wash	1	-0.1
107	2450892	122.5446	1.130527999686054	3.9171852071349775	122.04520000000001	123.1757	1.5045499999999947	2.6350999999999942	0.38381085800917236	2.6054500000000047	37.858669535936215	seed1-gleak-01_vars.pkl	Wash	1	-0.1
108	2503001	125.15005000000001	1.1072429482853505	3.8856081870098294	124.68025	125.78750000000001	1.564149999999998	2.671350000000004	0.38138098053050073	2.6220500000000015	38.010052866133876	seed1-gleak-01_vars.pkl	Wash	1	-0.1
109	2555442	127.77210000000001	1.1126127214743058	3.9040103838452964	127.35165	128.46425	1.4581500000000176	2.5708000000000055	0.38401720397073985	2.6040499999999867	37.41548864077562	seed1-gleak-01_vars.pkl	Wash	1	-0.1
110	2607523	130.37615	1.0980129530564184	3.8586319170291077	129.9224	131.0204	1.4549000000000092	2.552899999999994	0.37695308818817486	2.652850000000001	37.79786558115734	seed1-gleak-01_vars.pkl	Wash	1	-0.1
111	2660580	133.029	1.1104772720704787	3.942006316538901	132.4753	133.5858	1.4749999999999943	2.5854500000000087	0.38511158608206564	2.596650000000011	37.52448890525263	seed1-gleak-01_vars.pkl	Wash	1	-0.1
112	2712513	135.62565	1.1263834484690567	3.836908236714784	135.0608	136.18720000000002	1.578800000000001	2.7051999999999907	0.3840024576157281	2.604150000000004	37.57742137284881	seed1-gleak-01_vars.pkl	Wash	1	-0.1
113	2764596	138.2298	1.0979172749931692	4.059720797275631	137.76595	138.86385	1.2456999999999994	2.3436000000000092	0.47414712785377383	2.1090499999999963	38.82804232736103	seed1-gleak-01_vars.pkl	Wash	1	-0.1
114	2806777	140.33885	1.297602935760771	4.977792192481381	140.10955	141.40715	1.509350000000012	2.8069500000000005	0.32642402480822535	3.0635000000000048	49.049870684534966	seed1-gleak-01_vars.pkl	Transient	1	-0.1
115	2868047	143.40235	1.2383856928704073	4.752785269858045	142.9165	144.1549	1.2759499999999946	2.5142999999999915	0.3920799843168007	2.5504999999999995	39.99259685142988	seed1-gleak-01_vars.pkl	Transient	1	-0.1
116	2919057	145.95285	1.3287708673526766	4.183634470589183	145.43085000000002	146.7596	1.3541500000000042	2.6829500000000053	0.38345763751749745	2.607849999999985	40.57272495066468	seed1-gleak-01_vars.pkl	Transient	1	-0.1
117	2971214	148.5607	1.278377100468357	4.243343778582627	148.1138	149.3922	1.3960500000000025	2.6744500000000073	0.37221767289510926	2.6865999999999985	39.37388680299047	seed1-gleak-01_vars.pkl	Transient	1	-0.1
118	3024946	151.2473	1.2371718892322388	4.335782367503235	150.78825	152.02540000000002	1.416799999999995	2.6539999999999964	0.37484771811451423	2.6677500000000123	39.78215594901002	seed1-gleak-01_vars.pkl	$G_{Leak}$	1	-0.1
119	3078301	153.91505	1.213433834850858	4.278364983720593	153.4422	154.65565	1.403599999999983	2.6169999999999902	0.38494110401108533	2.5978000000000065	40.09047164247007	seed1-gleak-01_vars.pkl	$G_{Leak}$	1	-0.1
120	3130257	156.51285000000001	1.23468379032244	4.349853664596452	156.0592	157.2939	1.4239499999999907	2.658600000000007	0.3869370066553183	2.584399999999988	40.933807246345935	seed1-gleak-01_vars.pkl	$G_{Leak}$	1	-0.1
121	3181945	159.09725	1.1982254613569472	4.289417219478956	158.7178	159.91605	1.3343000000000131	2.532499999999999	0.3826506208506328	2.613349999999997	40.96920303392254	seed1-gleak-01_vars.pkl	$G_{Leak}$	1	-0.1
122	3234212	161.7106	1.217784601296182	4.393989107783305	161.2503	162.46810000000002	1.3305000000000007	2.548249999999996	0.3899547652472304	2.5644000000000062	40.967749073581146	seed1-gleak-01_vars.pkl	$G_{Leak}$	1	-0.1
123	3285500	164.275	1.343427368710586	4.379323857583984	163.79855	165.142	1.4088000000000136	2.7522500000000036	0.3651234117131594	2.7387999999999977	40.39914436257566	seed1-gleak-01_vars.pkl	$G_{Leak}$	1	-0.1
124	3340276	167.0138	1.2304155502320966	4.2567185044684805	166.55085	167.78125	1.4307000000000016	2.661149999999992	0.3734269390193817	2.677899999999994	40.41897276936452	seed1-gleak-01_vars.pkl	$G_{Leak}$	1	-0.1
125	3393834	169.6917	1.2811237907462056	4.247141383545255	169.21195	170.4931	1.3154499999999985	2.5965500000000077	0.3874092009685213	2.5812500000000114	41.284551629035136	seed1-gleak-01_vars.pkl	$G_{Leak}$	1	-0.1
126	3445459	172.27295	1.2346040026798146	4.370895538499553	171.80855	173.04315	1.5043000000000006	2.738900000000001	0.3695832948350742	2.7057499999999948	40.4891413845008	seed1-gleak-01_vars.pkl	$G_{Leak}$	1	-0.1
127	3499574	174.9787	1.211990027072723	4.346134208846543	174.54745	175.7594	1.3127000000000066	2.5246999999999957	0.3876945742144331	2.579350000000005	40.859989880449334	seed1-gleak-01_vars.pkl	$G_{Leak}$	1	-0.1
128	3551161	177.55805	1.1952483262916096	4.2562982430830445	177.0721	178.26735000000002	1.3201500000000124	2.515350000000012	0.41229462573955145	2.425450000000012	41.175853474373994	seed1-gleak-01_vars.pkl	$G_{Leak}$	1	-0.1
129	3599670	179.98350000000002	0.49705283964525443	3.772049897834812	179.5875	180.08455	4.796449999999993	5.2934999999999945	0.16954468774107173	5.898149999999987	36.16655009675602	seed1-gleak-01_vars.pkl	$G_{Leak}$	1	-0.1
130	3717633	185.88165	1.684702472522296	2.9470910619296475	184.881	186.56570000000002	1.8255000000000052	3.5101999999999975	0.2706579695239118	3.694700000000011	26.798354995999603	seed1-gleak-01_vars.pkl	Transient	1	-0.1
131	3791527	189.57635000000002	1.7359451897849096	2.9839264941414285	188.3912	190.12715	1.8496999999999844	3.585649999999987	0.29410467185271266	3.400149999999997	25.708593980912212	seed1-gleak-01_vars.pkl	Transient	1	-0.1
132	3859530	192.97650000000002	1.550734443094535	2.899037774231946	191.9768	193.52755000000002	1.8657500000000198	3.416450000000026	0.2967403077197001	3.3699499999999887	25.96429944810364	seed1-gleak-01_vars.pkl	DAMGO + $G_{Leak}$	1	-0.1
133	3926929	196.34645	1.6054676285094582	2.881512303462575	195.39325000000002	196.9987	1.7258999999999958	3.3313499999999863	0.27909572983533365	3.5829999999999984	26.313505262625178	seed1-gleak-01_vars.pkl	DAMGO + $G_{Leak}$	1	-0.1
134	3998589	199.92945	1.666532690735557	2.723423155716155	198.7246	200.39115	1.5763499999999908	3.2428500000000042	0.3378892061293094	2.9595500000000072	24.23686533512811	seed1-gleak-01_vars.pkl	DAMGO + $G_{Leak}$	1	-0.1
135	4057780	202.889	1.3801705310980092	2.743368706995664	201.96745	203.3476	1.690400000000011	3.0705499999999972	0.2784894730979168	3.5908000000000015	24.00029706864053	seed1-gleak-01_vars.pkl	DAMGO + $G_{Leak}$	1	-0.1
136	4129596	206.4798	2.0223657516868085	2.848192512340958	205.038	207.06035	1.8930500000000166	3.9154000000000053	0.2960638313620427	3.3776499999999885	26.611104569774035	seed1-gleak-01_vars.pkl	DAMGO + $G_{Leak}$	1	-0.1
137	4197149	209.85745	1.5233007053304464	2.8539629191940428	208.95340000000002	210.47670000000002	1.748599999999982	3.271899999999988	0.2951071238859709	3.3885999999999967	25.937444392584755	seed1-gleak-01_vars.pkl	DAMGO + $G_{Leak}$	1	-0.1
138	4264921	213.24605	1.5578193694406655	2.87341837938639	212.22535000000002	213.78315	1.8751499999999908	3.4329999999999927	0.2829054388570618	3.5347500000000025	27.178816293737484	seed1-gleak-01_vars.pkl	DAMGO + $G_{Leak}$	1	-0.1
139	4335616	216.7808	1.650243646012107	2.7698147423424793	215.6583	217.30855	1.8396000000000186	3.4898500000000183	0.31217806636905565	3.203300000000013	23.374648617138057	seed1-gleak-01_vars.pkl	DAMGO + $G_{Leak}$	1	-0.1
140	4399682	219.9841	0.9155451784643811	2.545102745585819	219.14815000000002	220.0637					23.536934293382423	seed1-gleak-01_vars.pkl	DAMGO + $G_{Leak}$	1	-0.1
141	63896	3.1948000000000003	1.4048742648423742	3.2350493916959984	2.68885	4.09375	1.43215	2.837	0.31918798576421586	3.1329499999999997	24.078257765319737	seed1-gleak03_vars.pkl	Transient	1	0.3
142	126555	6.32775	1.366871635913504	3.2890811750645454	5.52585	6.89275	1.5003000000000002	2.8671500000000005	0.4044407595397464	2.47255	31.76291590926525	seed1-gleak03_vars.pkl	Transient	1	0.3
143	176006	8.8003	1.0734676534802683	4.004559230661663	8.393	9.4665	1.54425	2.6176999999999992	0.372668492742281	2.683350000000001	37.824522826087815	seed1-gleak03_vars.pkl	Transient	1	0.3
144	229673	11.48365	1.1094720167379828	3.9762864033384204	11.01075	12.1202	1.455400000000001	2.5649000000000015	0.38319314850650465	2.6096500000000002	38.14191316812446	seed1-gleak03_vars.pkl	Transient	1	0.3
145	281866	14.093300000000001	1.125231230558455	3.955154203267277	13.575600000000001	14.70085	1.5900999999999996	2.715299999999999	0.3731134451429958	2.6801499999999994	37.416272477551594	seed1-gleak03_vars.pkl	Transient	1	0.3
146	335469	16.77345	1.079086176388929	3.918858426092001	16.290950000000002	17.37005	1.4420499999999983	2.5211499999999987	0.3997042188780301	2.501850000000001	39.188584260920024	seed1-gleak03_vars.pkl	Transient	1	0.3
147	385506	19.2753	1.0612390035340737	3.9636902242316765	18.8121	19.8733	1.5000500000000017	2.561300000000003	0.3875067813686739	2.5806000000000004	38.34616243123384	seed1-gleak03_vars.pkl	Transient	1	0.3
148	437118	21.855900000000002	1.1081457798524614	3.998814876563223	21.373350000000002	22.4815	1.4541000000000004	2.562249999999999	0.3946641408161655	2.5337999999999994	37.747679692048045	seed1-gleak03_vars.pkl	Transient	1	0.3
149	487794	24.3897	1.1094591087506969	3.995103744147599	23.935650000000003	25.0451	1.5198	2.629249999999999	0.371733392810676	2.690100000000001	38.82930907249239	seed1-gleak03_vars.pkl	Transient	1	0.3
150	541596	27.079800000000002	1.0847903974705608	3.9719122919818517	26.56485	27.64965	1.529	2.613750000000003	0.38254083623426793	2.6141000000000005	38.08328354951863	seed1-gleak03_vars.pkl	Transient	1	0.3
151	593878	29.693900000000003	1.0989623406599103	3.917225058673303	29.178600000000003	30.277600000000003	1.5479500000000002	2.6468999999999987	0.38213883103731644	2.616849999999996	37.5339757513709	seed1-gleak03_vars.pkl	Transient	1	0.3
152	646215	32.31075	1.099913603183959	3.976359808125366	31.82555	32.925450000000005	1.4039499999999947	2.503899999999998	0.3927806909012346	2.545950000000005	38.48078421804938	seed1-gleak03_vars.pkl	Control	1	0.3
153	697134	34.856700000000004	1.157207300484518	3.864579341267074	34.3294	35.4866	1.4557999999999964	2.6129999999999995	0.39714058776806976	2.5180000000000007	37.651020348839836	seed1-gleak03_vars.pkl	Control	1	0.3
154	747494	37.374700000000004	1.1099192906665791	3.8157964809820726	36.94245	38.052350000000004	1.4874999999999972	2.597450000000002	0.3794850388023458	2.635149999999996	37.085282587847814	seed1-gleak03_vars.pkl	Control	1	0.3
155	800197	40.00985	1.0818975692015549	3.9337682663879363	39.5399	40.6218	1.5739500000000035	2.655850000000001	0.38551987354948075	2.593900000000005	38.10637132567987	seed1-gleak03_vars.pkl	Control	1	0.3
156	852075	42.603750000000005	1.0930751909061218	3.8734302975973662	42.1957	43.2888	1.411200000000001	2.504249999999999	0.3794922393837054	2.6350999999999942	38.16039754141394	seed1-gleak03_vars.pkl	Control	1	0.3
157	904777	45.23885	1.075339953955001	3.9313586561169203	44.69995	45.7753	1.5806499999999986	2.655999999999999	0.392064612248098	2.550600000000003	37.550002148051334	seed1-gleak03_vars.pkl	Control	1	0.3
158	955789	47.78945	1.100346269858029	3.921242840310022	47.35595	48.4563	1.4781500000000065	2.5785000000000053	0.37511487893167295	2.665849999999999	38.6598945884017	seed1-gleak03_vars.pkl	Control	1	0.3
159	1009106	50.4553	1.0832490529949195	3.8609184317699317	49.934450000000005	51.017700000000005	1.4610500000000002	2.5443	0.38350175452052643	2.6075500000000034	37.40468792531536	seed1-gleak03_vars.pkl	Control	1	0.3
160	1061257	53.062850000000005	1.1440858051323566	3.8460881904424085	52.4788	53.6229	1.4075500000000005	2.551649999999995	0.40626460013406746	2.4614499999999992	37.172063312341734	seed1-gleak03_vars.pkl	Control	1	0.3
161	1110486	55.524300000000004	1.1119457833999769	3.8360940729527613	55.03045	56.14235	1.4671500000000037	2.579100000000004	0.3772446054021432	2.6507999999999967	37.975031519509116	seed1-gleak03_vars.pkl	Control	1	0.3
162	1163502	58.1751	1.1165484178300598	3.977353591033065	57.609550000000006	58.7261	4.367550000000001	5.484099999999998	0.14251916882820745	7.016599999999998	37.559273419211486	seed1-gleak03_vars.pkl	Control	1	0.3
163	1303834	65.1917	2.47090163020395	2.1915355304350896	63.093650000000004	65.56455	2.2802499999999952	4.751150000000003	0.3233211549031653	3.0928999999999998	18.482860433587078	seed1-gleak03_vars.pkl	Transient	1	0.3
164	1365692	68.2846	1.015178266271879	3.522292430646484	67.84475	68.85995	1.6775499999999965	2.692700000000002	0.3418452808258974	2.925300000000007	34.76554427016484	seed1-gleak03_vars.pkl	Transient	1	0.3
165	1424198	71.2099	1.1615147670939798	3.2711229454786945	70.53745	71.69895	1.594450000000009	2.7559499999999986	0.3355592094225034	2.980099999999993	29.83236103903636	seed1-gleak03_vars.pkl	DAMGO	1	0.3
166	1483800	74.19	1.269639994541451	2.559317908285003	73.29345	74.5631	1.8353999999999928	3.1050499999999914	0.37638556937726925	2.6568500000000057	23.575469643604286	seed1-gleak03_vars.pkl	DAMGO	1	0.3
167	1536937	76.84685	1.0453116903010988	3.4375379546916136	76.39845	77.44375000000001	1.6187499999999915	2.664050000000003	0.3436189952580575	2.9102000000000032	33.57663776731309	seed1-gleak03_vars.pkl	DAMGO	1	0.3
168	1595141	79.75705	1.1757139127247385	3.1945962531343177	79.06255	80.23825000000001	1.733699999999999	2.909400000000005	0.357181126549273	2.7997000000000014	29.568279649571885	seed1-gleak03_vars.pkl	DAMGO	1	0.3
169	1651135	82.55675000000001	1.1245957667980926	2.866380920251558	81.9719	83.0965	1.7308500000000038	2.8554500000000047	0.35568834587134834	2.8114499999999936	27.716287998937013	seed1-gleak03_vars.pkl	DAMGO	1	0.3
170	1707364	85.3682	1.1347740906363004	3.2138260441357964	84.82735000000001	85.96215000000001	1.3953499999999934	2.5300999999999902	0.32085218339910715	3.1167000000000087	31.520769354232364	seed1-gleak03_vars.pkl	DAMGO	1	0.3
171	1769698	88.48490000000001	1.5361244417078677	2.622386551065919	87.35745	88.8936	1.8164500000000032	3.352550000000008	0.35155563367903014	2.8444999999999965	25.29404664639617	seed1-gleak03_vars.pkl	DAMGO	1	0.3
172	1826588	91.3294	1.149155207981565	3.0505775068413286	90.71000000000001	91.85915	1.6651000000000096	2.8142500000000013	0.345554442102353	2.893900000000002	30.015353858168716	seed1-gleak03_vars.pkl	DAMGO	1	0.3
173	1884466	94.22330000000001	1.2424202001155937	3.4322729487175003	93.52425000000001	94.7667	2.0447500000000076	3.287149999999997	0.31043367584515574	3.2212999999999994	32.59823494113496	seed1-gleak03_vars.pkl	DAMGO	1	0.3
174	1948892	97.44460000000001	1.182818898003106	3.2065700784097118	96.8114	97.99425000000001	1.8980999999999995	3.0808999999999997	0.3632730905458189	2.752749999999992	30.25170804536883	seed1-gleak03_vars.pkl	DAMGO	1	0.3
175	2003947	100.19735	1.5943015508872924	5.900803152996474	99.8923	101.48660000000001	1.9451999999999998	3.539500000000004	0.2684311541197467	3.725350000000006	59.00803152996473	seed1-gleak03_vars.pkl	DAMGO	1	0.3
176	2078454	103.9227	1.0701112214450026	4.27337325949787	103.43185000000001	104.50195000000001	1.4919000000000011	2.5620499999999993	0.3961886650422927	2.5240500000000026	36.256729287704616	seed1-gleak03_vars.pkl	Transient	1	0.3
177	2128935	106.44675000000001	1.0690087769151666	3.9958230980052676	105.99390000000001	107.0629	1.5504000000000104	2.6194500000000005	0.3847485668115897	2.599099999999993	38.425038645833524	seed1-gleak03_vars.pkl	Transient	1	0.3
178	2180917	109.04585	1.0589762111364165	4.05829742594775	108.61335000000001	109.6723	1.4475999999999942	2.5065999999999917	0.39051821767485495	2.560699999999997	38.29762036902666	seed1-gleak03_vars.pkl	Transient	1	0.3
179	2232131	111.60655	1.1313043685713084	3.9698441784739416	111.1199	112.25120000000001	1.4817999999999927	2.613100000000003	0.3848151925037991	2.5986500000000063	38.41513719119899	seed1-gleak03_vars.pkl	Wash	1	0.3
180	2284104	114.2052	1.104213670654106	3.8844823785657425	113.733	114.83725000000001	1.5690000000000026	2.6732000000000085	0.37283522547210163	2.682150000000007	37.29045943595246	seed1-gleak03_vars.pkl	Wash	1	0.3
181	2337747	116.88735000000001	1.0918871689297958	3.9712836484564775	116.40620000000001	117.49810000000001	1.4958500000000043	2.5877499999999998	0.3926264748031967	2.5469499999999954	38.311934445423624	seed1-gleak03_vars.pkl	Wash	1	0.3
182	2388686	119.43430000000001	1.092269988460443	3.8740466139972085	118.99395000000001	120.08625	1.4556500000000057	2.5478999999999985	0.3880631766851651	2.576899999999995	37.824765469526625	seed1-gleak03_vars.pkl	Wash	1	0.3
183	2440224	122.0112	1.0852014551387634	3.945350126940106	121.54190000000001	122.62710000000001	1.528099999999995	2.613349999999997	0.3814318953350873	2.621700000000004	37.68952310396122	seed1-gleak03_vars.pkl	Wash	1	0.3
184	2492658	124.6329	1.0980718409625814	3.9090389251448556	124.15520000000001	125.25330000000001	1.4340499999999992	2.5321	0.3952491057488978	2.530050000000003	37.43184678411723	seed1-gleak03_vars.pkl	Wash	1	0.3
185	2543259	127.16295000000001	1.1143140812687111	3.910690817049698	126.68730000000001	127.80165000000001	1.4783999999999935	2.5926999999999936	0.382153434603992	2.6167500000000103	37.7056709755624	seed1-gleak03_vars.pkl	Wash	1	0.3
186	2595594	129.77970000000002	1.117054661455308	3.9738888591129893	129.28	130.39705	1.3967499999999973	2.5138000000000034	0.3912592679539108	2.5558499999999924	38.854318163557416	seed1-gleak03_vars.pkl	Wash	1	0.3
187	2646711	132.33555	1.1650820618987316	3.8488444041620795	131.79385000000002	132.9589	1.5574000000000012	2.7224999999999966	0.37842235719286293	2.64255	37.244674332852256	seed1-gleak03_vars.pkl	Wash	1	0.3
188	2699562	134.9781	1.1175046882745345	3.9296779100600006	134.51635000000002	135.63385	1.383499999999998	2.5010000000000048	0.3927652638400647	2.546050000000008	38.32933096664351	seed1-gleak03_vars.pkl	Wash	1	0.3
189	2750483	137.52415000000002	1.1656588571703528	3.894323840134142	137.01735	138.183	1.4474500000000035	2.613100000000003	0.40611610859544967	2.4623499999999865	37.670074999209305	seed1-gleak03_vars.pkl	Wash	1	0.3
190	2799730	139.9865	0.4607317151923897	2.729444975092335	139.63045	140.09115	2.343350000000015	2.8041000000000054	0.3280517009480681	3.048300000000012	26.44508304370212	seed1-gleak03_vars.pkl	Wash	1	0.3
191	2860696	143.03480000000002	1.1006779680020642	1.7632165713184147	142.43455	143.5352	1.9089999999999918	3.009699999999981	0.3209242618741992	3.1159999999999854	17.632165713184158	seed1-gleak03_vars.pkl	Transient	1	0.3
192	2923016	146.1508	1.106892649967759	2.2638436693905852	145.4442	146.55110000000002	1.6186500000000024	2.725500000000011	0.3651100806893277	2.738900000000001	22.638436693905867	seed1-gleak03_vars.pkl	Transient	1	0.3
193	2977794	148.8897	1.132435705521237	1.8540717371419717	148.1697	149.30215	1.6199000000000012	2.752350000000007	0.37051445932677574	2.6989499999999964	18.54071737141974	seed1-gleak03_vars.pkl	Transient	1	0.3
194	3031773	151.58865	1.0519290635235607	2.51515485838609	150.92205	151.97400000000002	1.8265499999999975	2.8784499999999866	0.340721307006932	2.9349500000000144	25.15154858386092	seed1-gleak03_vars.pkl	$G_{Leak}$	1	0.3
195	3090472	154.52360000000002	1.0926934749535984	2.2278711704774032	153.8005	154.8932	1.859199999999987	2.9518500000000074	0.3440386699465038	2.906649999999985	22.27871170477405	seed1-gleak03_vars.pkl	$G_{Leak}$	1	0.3
196	3148605	157.43025	1.029055526765692	2.6184139382029166	156.75235	157.78140000000002	1.6695499999999868	2.698599999999999	0.3655906116330939	2.735299999999995	26.18413938202916	seed1-gleak03_vars.pkl	$G_{Leak}$	1	0.3
197	3203311	160.16555	1.2429445509091719	1.336099880084678	159.45095	160.6939	1.483699999999999	2.7266500000000065	0.3851190017715439	2.5966000000000236	13.360998800846776	seed1-gleak03_vars.pkl	$G_{Leak}$	1	0.3
198	3255243	162.76215000000002	1.0016639863481513	2.9783196839406685	162.17765	163.1793	1.719949999999983	2.7216499999999826	0.33347228011671515	2.998750000000001	29.783196839406678	seed1-gleak03_vars.pkl	$G_{Leak}$	1	0.3
199	3315218	165.76090000000002	1.2255971334304427	1.1486376217909289	164.8993	166.1249	1.6951500000000124	2.9207500000000266	0.3906631506983135	2.5597499999999798	10.433428739917929	seed1-gleak03_vars.pkl	$G_{Leak}$	1	0.3
200	3366413	168.32065	0.9755785078803311	3.3335675436382957	167.82000000000002	168.7956	1.7531999999999925	2.728749999999991	0.32638673564306325	3.063850000000002	33.335675436382964	seed1-gleak03_vars.pkl	$G_{Leak}$	1	0.3
201	3427690	171.3845	1.1902022280636244	1.646512135890612	170.5488	171.739	1.6647999999999854	2.8549999999999898	0.367363432643913	2.7221000000000117	16.465121358906124	seed1-gleak03_vars.pkl	$G_{Leak}$	1	0.3
202	3482132	174.10660000000001	1.0938332957128063	2.856821525858013	173.40375	174.4976	1.7170500000000004	2.8108500000000163	0.3250341285835029	3.0765999999999845	28.568215258580146	seed1-gleak03_vars.pkl	$G_{Leak}$	1	0.3
203	3543664	177.1832	1.3014763078471647	1.2345499630078614	176.21465	177.5161	1.6885000000000048	2.9899999999999807	0.3558972168837645	2.8097999999999956	12.175853507662762	seed1-gleak03_vars.pkl	$G_{Leak}$	1	0.3
204	3599860	179.993	0.8832010782133788	2.334426634685304	179.20465000000002	180.08785	6.213449999999995	7.096650000000011	0.14369054803574988	6.9594000000000165	23.344266346853058	seed1-gleak03_vars.pkl	$G_{Leak}$	1	0.3
205	3739048	186.9524	1.1875268899089424	1.585642924392527	186.3013	187.4888	1.3930000000000007	2.580549999999988	0.3149953538185326	3.1746499999999855	15.856429243925279	seed1-gleak03_vars.pkl	Transient	1	0.3
206	3802541	190.12705	2.4205384368973086	0.6409799253104751	188.88185000000001	191.3024	1.4747999999999877	3.8953500000000076	0.26058631921824066	3.8375000000000057	6.409799253104748	seed1-gleak03_vars.pkl	Transient	1	0.3
207	3879291	193.96455	1.6027853506843328	1.3777528647161326	192.77715	194.37995	1.9936500000000024	3.5964500000000044	0.3035131648835274	3.2947499999999934	13.16132079237148	seed1-gleak03_vars.pkl	DAMGO + $G_{Leak}$	1	0.3
208	3945186	197.2593	1.2527217266308144	1.410443359172664	196.37365	197.62635	2.1330000000000098	3.3857500000000016	0.3058665198507354	3.2694000000000187	13.46971077828948	seed1-gleak03_vars.pkl	DAMGO + $G_{Leak}$	1	0.3
209	4010574	200.52870000000001	1.1008388215828688	2.1710414796888386	199.75935	200.86020000000002	2.1368500000000097	3.237650000000002	0.3126758801826041	3.1981999999999857	21.7104147968884	seed1-gleak03_vars.pkl	DAMGO + $G_{Leak}$	1	0.3
210	4074538	203.7269	1.709597322061821	0.8417845979453045	202.997	204.7066	2.2414500000000146	3.9510500000000093	0.26380003957000575	3.7907500000000027	8.417845979453046	seed1-gleak03_vars.pkl	DAMGO + $G_{Leak}$	1	0.3
211	4150353	207.51765	1.0098742667430314	1.7618191270205497	206.94805000000002	207.95795	1.8322499999999877	2.842099999999988	0.3304583457255198	3.026100000000014	17.618191270205493	seed1-gleak03_vars.pkl	DAMGO + $G_{Leak}$	1	0.3
212	4210875	210.54375000000002	1.256044115297543	1.2660916339210786	209.79015	211.0462	2.016600000000011	3.2726000000000113	0.305497426184185	3.2733499999999935	12.146721563578865	seed1-gleak03_vars.pkl	DAMGO + $G_{Leak}$	1	0.3
213	4276342	213.8171	1.162780290574534	1.7950638858798236	213.0628	214.22555	2.037450000000007	3.2002499999999827	0.32567455341876894	3.0705499999999972	17.95063885879823	seed1-gleak03_vars.pkl	DAMGO + $G_{Leak}$	1	0.3
214	4337753	216.88765	1.7302689214293845	0.6947000874248115	216.263	217.9933	1.5361000000000047	3.266350000000017	0.32304437014423903	3.0955500000000025	6.595679242171668	seed1-gleak03_vars.pkl	DAMGO + $G_{Leak}$	1	0.3
215	4399664	219.9832	0.5276448051675223	1.89743753568683	219.5294	220.05705					18.094977769878756	seed1-gleak03_vars.pkl	DAMGO + $G_{Leak}$	1	0.3
216	63896	3.1948000000000003	1.4048742648423742	3.2350493916959984	2.68885	4.09375	1.43215	2.837	0.31918798576421586	3.1329499999999997	24.078257765319737	seed1-gleak-03_vars.pkl	Transient	1	-0.3
217	126555	6.32775	1.366871635913504	3.2890811750645454	5.52585	6.89275	1.5003000000000002	2.8671500000000005	0.4044407595397464	2.47255	31.76291590926525	seed1-gleak-03_vars.pkl	Transient	1	-0.3
218	176006	8.8003	1.0734676534802683	4.004559230661663	8.393	9.4665	1.54425	2.6176999999999992	0.372668492742281	2.683350000000001	37.824522826087815	seed1-gleak-03_vars.pkl	Transient	1	-0.3
219	229673	11.48365	1.1094720167379828	3.9762864033384204	11.01075	12.1202	1.455400000000001	2.5649000000000015	0.38319314850650465	2.6096500000000002	38.14191316812446	seed1-gleak-03_vars.pkl	Transient	1	-0.3
220	281866	14.093300000000001	1.125231230558455	3.955154203267277	13.575600000000001	14.70085	1.5900999999999996	2.715299999999999	0.3731134451429958	2.6801499999999994	37.416272477551594	seed1-gleak-03_vars.pkl	Transient	1	-0.3
221	335469	16.77345	1.079086176388929	3.918858426092001	16.290950000000002	17.37005	1.4420499999999983	2.5211499999999987	0.3997042188780301	2.501850000000001	39.188584260920024	seed1-gleak-03_vars.pkl	Transient	1	-0.3
222	385506	19.2753	1.0612390035340737	3.9636902242316765	18.8121	19.8733	1.5000500000000017	2.561300000000003	0.3875067813686739	2.5806000000000004	38.34616243123384	seed1-gleak-03_vars.pkl	Transient	1	-0.3
223	437118	21.855900000000002	1.1081457798524614	3.998814876563223	21.373350000000002	22.4815	1.4541000000000004	2.562249999999999	0.3946641408161655	2.5337999999999994	37.747679692048045	seed1-gleak-03_vars.pkl	Transient	1	-0.3
224	487794	24.3897	1.1094591087506969	3.995103744147599	23.935650000000003	25.0451	1.5198	2.629249999999999	0.371733392810676	2.690100000000001	38.82930907249239	seed1-gleak-03_vars.pkl	Transient	1	-0.3
225	541596	27.079800000000002	1.0847903974705608	3.9719122919818517	26.56485	27.64965	1.529	2.613750000000003	0.38254083623426793	2.6141000000000005	38.08328354951863	seed1-gleak-03_vars.pkl	Transient	1	-0.3
226	593878	29.693900000000003	1.0989623406599103	3.917225058673303	29.178600000000003	30.277600000000003	1.5479500000000002	2.6468999999999987	0.38213883103731644	2.616849999999996	37.5339757513709	seed1-gleak-03_vars.pkl	Transient	1	-0.3
227	646215	32.31075	1.099913603183959	3.976359808125366	31.82555	32.925450000000005	1.4039499999999947	2.503899999999998	0.3927806909012346	2.545950000000005	38.48078421804938	seed1-gleak-03_vars.pkl	Control	1	-0.3
228	697134	34.856700000000004	1.157207300484518	3.864579341267074	34.3294	35.4866	1.4557999999999964	2.6129999999999995	0.39714058776806976	2.5180000000000007	37.651020348839836	seed1-gleak-03_vars.pkl	Control	1	-0.3
229	747494	37.374700000000004	1.1099192906665791	3.8157964809820726	36.94245	38.052350000000004	1.4874999999999972	2.597450000000002	0.3794850388023458	2.635149999999996	37.085282587847814	seed1-gleak-03_vars.pkl	Control	1	-0.3
230	800197	40.00985	1.0818975692015549	3.9337682663879363	39.5399	40.6218	1.5739500000000035	2.655850000000001	0.38551987354948075	2.593900000000005	38.10637132567987	seed1-gleak-03_vars.pkl	Control	1	-0.3
231	852075	42.603750000000005	1.0930751909061218	3.8734302975973662	42.1957	43.2888	1.411200000000001	2.504249999999999	0.3794922393837054	2.6350999999999942	38.16039754141394	seed1-gleak-03_vars.pkl	Control	1	-0.3
232	904777	45.23885	1.075339953955001	3.9313586561169203	44.69995	45.7753	1.5806499999999986	2.655999999999999	0.392064612248098	2.550600000000003	37.550002148051334	seed1-gleak-03_vars.pkl	Control	1	-0.3
233	955789	47.78945	1.100346269858029	3.921242840310022	47.35595	48.4563	1.4781500000000065	2.5785000000000053	0.37511487893167295	2.665849999999999	38.6598945884017	seed1-gleak-03_vars.pkl	Control	1	-0.3
234	1009106	50.4553	1.0832490529949195	3.8609184317699317	49.934450000000005	51.017700000000005	1.4610500000000002	2.5443	0.38350175452052643	2.6075500000000034	37.40468792531536	seed1-gleak-03_vars.pkl	Control	1	-0.3
235	1061257	53.062850000000005	1.1440858051323566	3.8460881904424085	52.4788	53.6229	1.4076500000000038	2.5517499999999984	0.40626460013406746	2.4614499999999992	37.172063312341734	seed1-gleak-03_vars.pkl	Control	1	-0.3
236	1110486	55.524300000000004	1.111832502445276	3.8432411555809125	55.0305	56.14235	1.4671500000000037	2.5790000000000006	0.3772446054021432	2.6507999999999967	37.975031519509116	seed1-gleak-03_vars.pkl	Control	1	-0.3
237	1163502	58.1751	1.1165484178300598	3.977353591033065	57.609550000000006	58.7261	6.963549999999998	8.080099999999995	0.12264521193092626	8.153599999999997	37.559273419211486	seed1-gleak-03_vars.pkl	Control	1	-0.3
238	1326574	66.3287	1.3107202250655159	2.7116353385993577	65.6896	67.00035	1.8837999999999937	3.194500000000005	0.2768281035890759	3.612350000000006	25.255323814540407	seed1-gleak-03_vars.pkl	Transient	1	-0.3
239	1398821	69.94105	1.4505355257571908	2.261282486398823	68.88415	70.3347	1.4806000000000097	2.9311500000000024	0.4019534939807473	2.4878499999999946	19.2367733294246	seed1-gleak-03_vars.pkl	Transient	1	-0.3
240	1448578	72.4289	1.7176099481228158	1.3770443261457022	71.81525	73.53285000000001	1.9406499999999909	3.6582499999999953	0.22684481546174204	4.408300000000011	10.293206719086422	seed1-gleak-03_vars.pkl	DAMGO	1	-0.3
241	1536744	76.83720000000001	1.8828433305326617	2.8284249843298923	75.4735	77.35635	2.2132000000000005	4.096050000000005	0.279154162886455	3.5822499999999877	27.380394396523975	seed1-gleak-03_vars.pkl	DAMGO	1	-0.3
242	1608389	80.41945	1.4405896960229962	2.2321036802820053	79.56960000000001	81.0102	1.6503499999999889	3.0909499999999923	0.279317905674343	3.5801500000000033	20.320347800452257	seed1-gleak-03_vars.pkl	DAMGO	1	-0.3
243	1679992	83.9996	1.8664827203805094	1.9856300685991393	82.6605	84.527	1.9266000000000076	3.793050000000008	0.29221395906082415	3.422150000000002	16.908561994403776	seed1-gleak-03_vars.pkl	DAMGO	1	-0.3
244	1748435	87.42175	1.559059990160563	2.177476874049848	86.45360000000001	88.01265000000001	1.7729999999999961	3.3320499999999953	0.2734033245844268	3.657600000000002	19.528773799573724	seed1-gleak-03_vars.pkl	DAMGO	1	-0.3
245	1821587	91.07935	1.865306026161206	1.9989609342704284	89.78565	91.65095000000001	1.443950000000001	3.309250000000006	0.2950026550238957	3.3897999999999944	18.052557205573127	seed1-gleak-03_vars.pkl	DAMGO	1	-0.3
246	1889383	94.46915	1.7522138146924786	1.739169379553143	93.09485000000001	94.84705000000001	1.7700499999999977	3.5222499999999997	0.3358071123946399	2.9779000000000053	15.949383828198924	seed1-gleak-03_vars.pkl	DAMGO	1	-0.3
247	1948941	97.44705	1.4199826883749689	2.590990272939365	96.61710000000001	98.03710000000001	1.9966500000000025	3.4166000000000025	0.36807332020538575	2.7168499999999938	24.108146934485642	seed1-gleak-03_vars.pkl	DAMGO	1	-0.3
248	2003278	100.1639	1.694347502915829	6.613752672877801	100.03375	101.72805000000001	2.1324499999999915	3.8267999999999915	0.2377612401626287	4.2059	65.68983623364076	seed1-gleak-03_vars.pkl	Transient	1	-0.3
249	2087396	104.3698	1.07097979301702	4.480023345485925	103.8605	104.9315	1.593350000000001	2.6642999999999972	0.3927729772191663	2.5460000000000065	36.49820890130627	seed1-gleak-03_vars.pkl	Transient	1	-0.3
250	2138316	106.9158	1.0667173987017946	4.077741243080197	106.52485	107.59155000000001	1.396799999999999	2.4635000000000105	0.3817959682345745	2.6192000000000064	39.98167799629222	seed1-gleak-03_vars.pkl	Transient	1	-0.3
251	2190700	109.53500000000001	1.1398851523472229	3.9022925295221214	108.98830000000001	110.1282	1.4872000000000014	2.627049999999997	0.38982555306500466	2.565249999999992	37.449519450489085	seed1-gleak-03_vars.pkl	Transient	1	-0.3
252	2242005	112.10025	1.0946292202141137	3.90086742400117	111.61535	112.71000000000001	1.4881500000000045	2.582800000000006	0.40064905146336943	2.4959500000000077	37.69381492598386	seed1-gleak-03_vars.pkl	Wash	1	-0.3
253	2291924	114.59620000000001	1.0925645517180442	3.9146585578538406	114.1982	115.29075	1.4603000000000037	2.5528499999999923	0.36791758646063427	2.7179999999999893	38.15520139222694	seed1-gleak-03_vars.pkl	Wash	1	-0.3
254	2346284	117.3142	1.1639293029763969	3.862853724715549	116.75105	117.91495	1.5379999999999967	2.7019499999999965	0.3835900189877042	2.606950000000012	37.49571808947197	seed1-gleak-03_vars.pkl	Wash	1	-0.3
255	2398423	119.92115000000001	1.1300771585616516	3.9177451879820495	119.453	120.58305	1.4621000000000066	2.5922000000000054	0.38117745716518453	2.623449999999991	37.93795028939468	seed1-gleak-03_vars.pkl	Wash	1	-0.3
256	2450892	122.5446	1.130527999686054	3.9171852071349775	122.04520000000001	123.1757	1.5045499999999947	2.6350999999999942	0.38381085800917236	2.6054500000000047	37.858669535936215	seed1-gleak-03_vars.pkl	Wash	1	-0.3
257	2503001	125.15005000000001	1.1072429482853505	3.8856081870098294	124.68025	125.78750000000001	1.564149999999998	2.671350000000004	0.38138098053050073	2.6220500000000015	38.010052866133876	seed1-gleak-03_vars.pkl	Wash	1	-0.3
258	2555442	127.77210000000001	1.1126127214743058	3.9040103838452964	127.35165	128.46425	1.4581500000000176	2.5708000000000055	0.38401720397073985	2.6040499999999867	37.41548864077562	seed1-gleak-03_vars.pkl	Wash	1	-0.3
259	2607523	130.37615	1.0980129530564184	3.8586319170291077	129.9224	131.0204	1.4549000000000092	2.552899999999994	0.37695308818817486	2.652850000000001	37.79786558115734	seed1-gleak-03_vars.pkl	Wash	1	-0.3
260	2660580	133.029	1.1104772720704787	3.942006316538901	132.4753	133.5858	1.4749999999999943	2.5854500000000087	0.38511158608206564	2.596650000000011	37.52448890525263	seed1-gleak-03_vars.pkl	Wash	1	-0.3
261	2712513	135.62565	1.1263834484690567	3.836908236714784	135.0608	136.18720000000002	1.578800000000001	2.7051999999999907	0.3840024576157281	2.604150000000004	37.57742137284881	seed1-gleak-03_vars.pkl	Wash	1	-0.3
262	2764596	138.2298	1.0979172749931692	4.059720797275631	137.76595	138.86385	1.1753499999999804	2.2732499999999902	0.5110123153968036	1.9568999999999903	38.82804232736103	seed1-gleak-03_vars.pkl	Wash	1	-0.3
263	2803734	140.1867	3.0641750105121406	6.5913394036675825	140.03925	143.1034	1.1748000000000047	4.239000000000004	0.22276180080639735	4.489100000000008	64.23456971618756	seed1-gleak-03_vars.pkl	Transient	1	-0.3
264	2893516	144.6758	1.9490743422674714	5.791419673872113	144.2782	146.2273	0.9475500000000068	2.8966000000000065	0.329847940099614	3.0317000000000007	43.21735963151808	seed1-gleak-03_vars.pkl	Transient	1	-0.3
265	2954150	147.7075	1.9529611708654324	5.645232902220108	147.17485000000002	149.1278	1.1657500000000027	3.1187500000000057	0.33316120004664157	3.001550000000009	41.685530825476846	seed1-gleak-03_vars.pkl	Transient	1	-0.3
266	3014181	150.70905000000002	1.9983590183346767	5.636863490517044	150.2936	152.29195	0.9769500000000164	2.9753000000000043	0.3356887493915644	2.9789499999999975	43.324352483203384	seed1-gleak-03_vars.pkl	$G_{Leak}$	1	-0.3
267	3073760	153.68800000000002	2.074262442567712	5.776353806885055	153.2689	155.34315	1.0189000000000021	3.093199999999996	0.32669596040445054	3.060949999999991	42.67192077859655	seed1-gleak-03_vars.pkl	$G_{Leak}$	1	-0.3
268	3134979	156.74895	1.9385425196641823	5.658535051558687	156.36205	158.3006	1.1382000000000119	3.076750000000004	0.3272572569296722	3.0557000000000016	42.84261840027307	seed1-gleak-03_vars.pkl	$G_{Leak}$	1	-0.3
269	3196093	159.80465	2.063721933352086	5.726839224175492	159.43880000000001	161.50255	1.0834499999999991	3.147149999999982	0.31089693766516435	3.2164999999999964	43.414007649239416	seed1-gleak-03_vars.pkl	$G_{Leak}$	1	-0.3
270	3260423	163.02115	1.9627204631831732	5.708917845706409	162.58595	164.54865	1.1776999999999873	3.1403999999999996	0.3176367823393959	3.1482499999999902	42.26178643413683	seed1-gleak-03_vars.pkl	$G_{Leak}$	1	-0.3
271	3323388	166.1694	2.1647622749512316	5.6333440239201735	165.7264	167.89115	1.0555000000000234	3.2202500000000214	0.31689192400931576	3.1556500000000085	43.7294941973942	seed1-gleak-03_vars.pkl	$G_{Leak}$	1	-0.3
272	3386501	169.32505	2.1575225940626583	5.515975149793206	168.94660000000002	171.10415	1.0266499999999894	3.1841499999999883	0.31100813286267426	3.2153500000000013	44.04084950621797	seed1-gleak-03_vars.pkl	$G_{Leak}$	1	-0.3
273	3450808	172.5404	1.9147378382989906	5.714672117696296	172.13080000000002	174.0455	1.0237999999999943	2.9385499999999922	0.3389945421878692	2.9499000000000137	42.079073244279336	seed1-gleak-03_vars.pkl	$G_{Leak}$	1	-0.3
274	3509806	175.49030000000002	1.9628398050862366	5.557905250795358	175.0693	177.03215	1.0027000000000044	2.9655500000000075	0.33592555889615033	2.9768499999999847	42.56698120122695	seed1-gleak-03_vars.pkl	$G_{Leak}$	1	-0.3
275	3569343	178.46715	1.9729126360435738	5.804497743985834	178.03485	180.0078	1.9694999999999823	3.942399999999992	0.22908720204345784	4.36515	42.03721357090853	seed1-gleak-03_vars.pkl	$G_{Leak}$	1	-0.3
276	3656646	182.8323	2.1643997631406178	3.72878645774831	181.9773	184.14170000000001	1.2680500000000166	3.432450000000017	0.31356809131102853	3.1890999999999967	16.131099905265575	seed1-gleak-03_vars.pkl	Transient	1	-0.3
277	3720428	186.0214	1.4127047643837287	3.9383711546498397	185.40975	186.82245	1.5706500000000005	2.9833500000000015	0.318238233141329	3.142300000000006	29.937294491611684	seed1-gleak-03_vars.pkl	Transient	1	-0.3
278	3783274	189.1637	1.7295939728568774	4.001964231563271	188.3931	190.12265000000002	1.8733499999999879	3.6029499999999928	0.2819681376004504	3.5465000000000093	33.09174384985851	seed1-gleak-03_vars.pkl	Transient	1	-0.3
279	3854204	192.71020000000001	1.4869992231846787	4.240724670036538	191.99605	193.48305000000002	1.5051500000000146	2.9921500000000094	0.3201075561388619	3.1239500000000078	31.84514887331513	seed1-gleak-03_vars.pkl	DAMGO + $G_{Leak}$	1	-0.3
280	3916683	195.83415000000002	1.595127052713954	4.252660648040255	194.9882	196.5833	1.2004499999999894	2.795599999999979	0.36025001350937663	2.7758499999999913	28.54853726537966	seed1-gleak-03_vars.pkl	DAMGO + $G_{Leak}$	1	-0.3
281	3972200	198.61	1.6122413897493157	4.306305601661599	197.7838	199.39605	1.4342499999999916	3.046500000000009	0.2588896224094856	3.8626500000000017	29.507964827779254	seed1-gleak-03_vars.pkl	DAMGO + $G_{Leak}$	1	-0.3
282	4049453	202.47265000000002	2.4357854629175275	3.67895868072209	200.83025	203.26605	1.460250000000002	3.896000000000015	0.33317785033651076	3.0013999999999896	33.48532496414279	seed1-gleak-03_vars.pkl	DAMGO + $G_{Leak}$	1	-0.3
283	4109481	205.47405	1.6981578756748932	4.205337752703208	204.72625000000002	206.42440000000002	1.6257499999999823	3.3238999999999805	0.29994451026559943	3.3339500000000157	31.31273122729631	seed1-gleak-03_vars.pkl	DAMGO + $G_{Leak}$	1	-0.3
284	4176160	208.80800000000002	1.493233910431643	4.213046603803662	208.05015	209.54340000000002	1.4170999999999765	2.910349999999994	0.3389485815001866	2.9502999999999986	31.6015610735772	seed1-gleak-03_vars.pkl	DAMGO + $G_{Leak}$	1	-0.3
285	4235166	211.75830000000002	1.4526651136397384	4.299032451925395	210.96055	212.41320000000002	1.442149999999998	2.8948000000000036	0.32674933424823116	3.060450000000003	28.695602968017155	seed1-gleak-03_vars.pkl	DAMGO + $G_{Leak}$	1	-0.3
286	4296375	214.81875000000002	1.8771040176460987	4.054590655114932	213.8553	215.7324	1.7972499999999911	3.674350000000004	0.2866602645874242	3.48845	32.146697280309645	seed1-gleak-03_vars.pkl	DAMGO + $G_{Leak}$	1	-0.3
287	4366144	218.30720000000002	1.6586420405255167	4.431153122051697	217.52970000000002	219.1883					31.852998012661857	seed1-gleak-03_vars.pkl	DAMGO + $G_{Leak}$	1	-0.3
288	63896	3.1948000000000003	1.4048742648423742	3.2350493916959984	2.68885	4.09375	1.43215	2.837	0.31918798576421586	3.1329499999999997	24.078257765319737	seed1-gleak01_vars.pkl	Transient	1	0.1
289	126555	6.32775	1.366871635913504	3.2890811750645454	5.52585	6.89275	1.5003000000000002	2.8671500000000005	0.4044407595397464	2.47255	31.76291590926525	seed1-gleak01_vars.pkl	Transient	1	0.1
290	176006	8.8003	1.0734676534802683	4.004559230661663	8.393	9.4665	1.54425	2.6176999999999992	0.372668492742281	2.683350000000001	37.824522826087815	seed1-gleak01_vars.pkl	Transient	1	0.1
291	229673	11.48365	1.1094720167379828	3.9762864033384204	11.01075	12.1202	1.455400000000001	2.5649000000000015	0.38319314850650465	2.6096500000000002	38.14191316812446	seed1-gleak01_vars.pkl	Transient	1	0.1
292	281866	14.093300000000001	1.125231230558455	3.955154203267277	13.575600000000001	14.70085	1.5900999999999996	2.715299999999999	0.3731134451429958	2.6801499999999994	37.416272477551594	seed1-gleak01_vars.pkl	Transient	1	0.1
293	335469	16.77345	1.079086176388929	3.918858426092001	16.290950000000002	17.37005	1.4420499999999983	2.5211499999999987	0.3997042188780301	2.501850000000001	39.188584260920024	seed1-gleak01_vars.pkl	Transient	1	0.1
294	385506	19.2753	1.0612390035340737	3.9636902242316765	18.8121	19.8733	1.5000500000000017	2.561300000000003	0.3875067813686739	2.5806000000000004	38.34616243123384	seed1-gleak01_vars.pkl	Transient	1	0.1
295	437118	21.855900000000002	1.1081457798524614	3.998814876563223	21.373350000000002	22.4815	1.4541000000000004	2.562249999999999	0.3946641408161655	2.5337999999999994	37.747679692048045	seed1-gleak01_vars.pkl	Transient	1	0.1
296	487794	24.3897	1.1094591087506969	3.995103744147599	23.935650000000003	25.0451	1.5198	2.629249999999999	0.371733392810676	2.690100000000001	38.82930907249239	seed1-gleak01_vars.pkl	Transient	1	0.1
297	541596	27.079800000000002	1.0847903974705608	3.9719122919818517	26.56485	27.64965	1.529	2.613750000000003	0.38254083623426793	2.6141000000000005	38.08328354951863	seed1-gleak01_vars.pkl	Transient	1	0.1
298	593878	29.693900000000003	1.0989623406599103	3.917225058673303	29.178600000000003	30.277600000000003	1.5479500000000002	2.6468999999999987	0.38213883103731644	2.616849999999996	37.5339757513709	seed1-gleak01_vars.pkl	Transient	1	0.1
299	646215	32.31075	1.099913603183959	3.976359808125366	31.82555	32.925450000000005	1.4039499999999947	2.503899999999998	0.3927806909012346	2.545950000000005	38.48078421804938	seed1-gleak01_vars.pkl	Control	1	0.1
300	697134	34.856700000000004	1.157207300484518	3.864579341267074	34.3294	35.4866	1.4557999999999964	2.6129999999999995	0.39714058776806976	2.5180000000000007	37.651020348839836	seed1-gleak01_vars.pkl	Control	1	0.1
301	747494	37.374700000000004	1.1099192906665791	3.8157964809820726	36.94245	38.052350000000004	1.4874999999999972	2.597450000000002	0.3794850388023458	2.635149999999996	37.085282587847814	seed1-gleak01_vars.pkl	Control	1	0.1
302	800197	40.00985	1.0818975692015549	3.9337682663879363	39.5399	40.6218	1.5739500000000035	2.655850000000001	0.38551987354948075	2.593900000000005	38.10637132567987	seed1-gleak01_vars.pkl	Control	1	0.1
303	852075	42.603750000000005	1.0930751909061218	3.8734302975973662	42.1957	43.2888	1.411200000000001	2.504249999999999	0.3794922393837054	2.6350999999999942	38.16039754141394	seed1-gleak01_vars.pkl	Control	1	0.1
304	904777	45.23885	1.075339953955001	3.9313586561169203	44.69995	45.7753	1.5806499999999986	2.655999999999999	0.392064612248098	2.550600000000003	37.550002148051334	seed1-gleak01_vars.pkl	Control	1	0.1
305	955789	47.78945	1.100346269858029	3.921242840310022	47.35595	48.4563	1.4781500000000065	2.5785000000000053	0.37511487893167295	2.665849999999999	38.6598945884017	seed1-gleak01_vars.pkl	Control	1	0.1
306	1009106	50.4553	1.0832490529949195	3.8609184317699317	49.934450000000005	51.017700000000005	1.4610500000000002	2.5443	0.38350175452052643	2.6075500000000034	37.40468792531536	seed1-gleak01_vars.pkl	Control	1	0.1
307	1061257	53.062850000000005	1.1440858051323566	3.8460881904424085	52.4788	53.6229	1.4075500000000005	2.551649999999995	0.40626460013406746	2.4614499999999992	37.172063312341734	seed1-gleak01_vars.pkl	Control	1	0.1
308	1110486	55.524300000000004	1.1119457833999769	3.8360940729527613	55.03045	56.14235	1.4671500000000037	2.579100000000004	0.3772446054021432	2.6507999999999967	37.975031519509116	seed1-gleak01_vars.pkl	Control	1	0.1
309	1163502	58.1751	1.1165484178300598	3.977353591033065	57.609550000000006	58.7261	4.367550000000001	5.484099999999998	0.14251916882820745	7.016599999999998	37.559273419211486	seed1-gleak01_vars.pkl	Control	1	0.1
310	1303834	65.1917	2.47090163020395	2.1915355304350896	63.093650000000004	65.56455	2.2802499999999952	4.751150000000003	0.3233211549031653	3.0928999999999998	18.482860433587078	seed1-gleak01_vars.pkl	Transient	1	0.1
311	1365692	68.2846	1.015178266271879	3.522292430646484	67.84475	68.85995	1.6775499999999965	2.692700000000002	0.3418452808258974	2.925300000000007	34.76554427016484	seed1-gleak01_vars.pkl	Transient	1	0.1
312	1424198	71.2099	1.1615147670939798	3.2711229454786945	70.53745	71.69895	1.594450000000009	2.7559499999999986	0.3355592094225034	2.980099999999993	29.83236103903636	seed1-gleak01_vars.pkl	DAMGO	1	0.1
313	1483800	74.19	1.269639994541451	2.559317908285003	73.29345	74.5631	1.8353999999999928	3.1050499999999914	0.37638556937726925	2.6568500000000057	23.575469643604286	seed1-gleak01_vars.pkl	DAMGO	1	0.1
314	1536937	76.84685	1.0453116903010988	3.4375379546916136	76.39845	77.44375000000001	1.6187499999999915	2.664050000000003	0.3436189952580575	2.9102000000000032	33.57663776731309	seed1-gleak01_vars.pkl	DAMGO	1	0.1
315	1595141	79.75705	1.1757139127247385	3.1945962531343177	79.06255	80.23825000000001	1.733699999999999	2.909400000000005	0.357181126549273	2.7997000000000014	29.568279649571885	seed1-gleak01_vars.pkl	DAMGO	1	0.1
316	1651135	82.55675000000001	1.1245957667980926	2.866380920251558	81.9719	83.0965	1.7308500000000038	2.8554500000000047	0.35568834587134834	2.8114499999999936	27.716287998937013	seed1-gleak01_vars.pkl	DAMGO	1	0.1
317	1707364	85.3682	1.1347740906363004	3.2138260441357964	84.82735000000001	85.96215000000001	1.3953499999999934	2.5300999999999902	0.32085218339910715	3.1167000000000087	31.520769354232364	seed1-gleak01_vars.pkl	DAMGO	1	0.1
318	1769698	88.48490000000001	1.5361244417078677	2.622386551065919	87.35745	88.8936	1.8164500000000032	3.352550000000008	0.35155563367903014	2.8444999999999965	25.29404664639617	seed1-gleak01_vars.pkl	DAMGO	1	0.1
319	1826588	91.3294	1.149155207981565	3.0505775068413286	90.71000000000001	91.85915	1.6651000000000096	2.8142500000000013	0.345554442102353	2.893900000000002	30.015353858168716	seed1-gleak01_vars.pkl	DAMGO	1	0.1
320	1884466	94.22330000000001	1.2424202001155937	3.4322729487175003	93.52425000000001	94.7667	2.0447500000000076	3.287149999999997	0.31043367584515574	3.2212999999999994	32.59823494113496	seed1-gleak01_vars.pkl	DAMGO	1	0.1
321	1948892	97.44460000000001	1.182818898003106	3.2065700784097118	96.8114	97.99425000000001	1.8980999999999995	3.0808999999999997	0.3632730905458189	2.752749999999992	30.25170804536883	seed1-gleak01_vars.pkl	DAMGO	1	0.1
322	2003947	100.19735	1.5943015508872924	5.900803152996474	99.8923	101.48660000000001	1.9451999999999998	3.539500000000004	0.2684311541197467	3.725350000000006	59.00803152996473	seed1-gleak01_vars.pkl	DAMGO	1	0.1
323	2078454	103.9227	1.0701112214450026	4.27337325949787	103.43185000000001	104.50195000000001	1.4919000000000011	2.5620499999999993	0.3961886650422927	2.5240500000000026	36.256729287704616	seed1-gleak01_vars.pkl	Transient	1	0.1
324	2128935	106.44675000000001	1.0690087769151666	3.9958230980052676	105.99390000000001	107.0629	1.5504000000000104	2.6194500000000005	0.3847485668115897	2.599099999999993	38.425038645833524	seed1-gleak01_vars.pkl	Transient	1	0.1
325	2180917	109.04585	1.0589762111364165	4.05829742594775	108.61335000000001	109.6723	1.4475999999999942	2.5065999999999917	0.39051821767485495	2.560699999999997	38.29762036902666	seed1-gleak01_vars.pkl	Transient	1	0.1
326	2232131	111.60655	1.1313043685713084	3.9698441784739416	111.1199	112.25120000000001	1.4817999999999927	2.613100000000003	0.3848151925037991	2.5986500000000063	38.41513719119899	seed1-gleak01_vars.pkl	Wash	1	0.1
327	2284104	114.2052	1.104213670654106	3.8844823785657425	113.733	114.83725000000001	1.5690000000000026	2.6732000000000085	0.37283522547210163	2.682150000000007	37.29045943595246	seed1-gleak01_vars.pkl	Wash	1	0.1
328	2337747	116.88735000000001	1.0918871689297958	3.9712836484564775	116.40620000000001	117.49810000000001	1.4958500000000043	2.5877499999999998	0.3926264748031967	2.5469499999999954	38.311934445423624	seed1-gleak01_vars.pkl	Wash	1	0.1
329	2388686	119.43430000000001	1.092269988460443	3.8740466139972085	118.99395000000001	120.08625	1.4556500000000057	2.5478999999999985	0.3880631766851651	2.576899999999995	37.824765469526625	seed1-gleak01_vars.pkl	Wash	1	0.1
330	2440224	122.0112	1.0852014551387634	3.945350126940106	121.54190000000001	122.62710000000001	1.528099999999995	2.613349999999997	0.3814318953350873	2.621700000000004	37.68952310396122	seed1-gleak01_vars.pkl	Wash	1	0.1
331	2492658	124.6329	1.0980718409625814	3.9090389251448556	124.15520000000001	125.25330000000001	1.4340499999999992	2.5321	0.3952491057488978	2.530050000000003	37.43184678411723	seed1-gleak01_vars.pkl	Wash	1	0.1
332	2543259	127.16295000000001	1.1143140812687111	3.910690817049698	126.68730000000001	127.80165000000001	1.4783999999999935	2.5926999999999936	0.382153434603992	2.6167500000000103	37.7056709755624	seed1-gleak01_vars.pkl	Wash	1	0.1
333	2595594	129.77970000000002	1.117054661455308	3.9738888591129893	129.28	130.39705	1.3967499999999973	2.5138000000000034	0.3912592679539108	2.5558499999999924	38.854318163557416	seed1-gleak01_vars.pkl	Wash	1	0.1
334	2646711	132.33555	1.1650820618987316	3.8488444041620795	131.79385000000002	132.9589	1.5574000000000012	2.7224999999999966	0.37842235719286293	2.64255	37.244674332852256	seed1-gleak01_vars.pkl	Wash	1	0.1
335	2699562	134.9781	1.1175046882745345	3.9296779100600006	134.51635000000002	135.63385	1.383499999999998	2.5010000000000048	0.3927652638400647	2.546050000000008	38.32933096664351	seed1-gleak01_vars.pkl	Wash	1	0.1
336	2750483	137.52415000000002	1.1656588571703528	3.894323840134142	137.01735	138.183	1.4489499999999964	2.614599999999996	0.4061490973336345	2.46214999999998	37.670074999209305	seed1-gleak01_vars.pkl	Wash	1	0.1
337	2799726	139.9863	0.7246830158878351	2.7528599823966147	139.63195000000002	140.35660000000001	1.3454499999999996	2.0701500000000124	0.4631881238565034	2.1589500000000044	26.679233116744925	seed1-gleak01_vars.pkl	Wash	1	0.1
338	2842905	142.14525	0.996739626093139	3.5269871527868766	141.70205	142.6988	1.5057499999999777	2.502449999999982	0.3672285263119217	2.7231000000000165	35.26987152786876	seed1-gleak01_vars.pkl	Transient	1	0.1
339	2897367	144.86835000000002	1.076384446310997	3.4327540271339103	144.20455	145.28095000000002	1.5699000000000183	2.646300000000025	0.3819417920708923	2.618199999999973	32.14791582661641	seed1-gleak01_vars.pkl	Transient	1	0.1
340	2949731	147.48655	1.0949869522111957	3.3779016906599004	146.85085	147.94580000000002	1.6476499999999987	2.7426499999999976	0.37097492209526456	2.695600000000013	33.779016906599004	seed1-gleak01_vars.pkl	Transient	1	0.1
341	3003643	150.18215	1.0657148790583482	3.4971859795768374	149.59345000000002	150.6592	1.5033999999999992	2.5690999999999917	0.3930663102865475	2.544099999999986	34.97185979576838	seed1-gleak01_vars.pkl	Transient	1	0.1
342	3054525	152.72625	1.0869727665653452	3.3387674327623387	152.16255	153.24955	1.584699999999998	2.6716499999999996	0.3659719299529688	2.7324500000000285	32.69895168434016	seed1-gleak01_vars.pkl	$G_{Leak}$	1	0.1
343	3109174	155.45870000000002	1.0957005273175426	3.3889188651646904	154.8342	155.9299	1.563350000000014	2.6590500000000077	0.3860482174223602	2.5903499999999724	33.61091579401832	seed1-gleak01_vars.pkl	$G_{Leak}$	1	0.1
344	3160981	158.04905	1.0282007481756388	3.489294943998466	157.49325000000002	158.52145000000002	1.5210500000000025	2.5492500000000007	0.39270356771190934	2.5464500000000214	34.67273492605724	seed1-gleak01_vars.pkl	$G_{Leak}$	1	0.1
345	3211910	160.59550000000002	1.0706869908432244	3.4913307322735285	160.04255	161.11325	1.6171500000000094	2.6878499999999974	0.38460798830791987	2.6000499999999818	34.225022915865054	seed1-gleak01_vars.pkl	$G_{Leak}$	1	0.1
346	3263911	163.19555	1.0147226830726956	3.477373713686717	162.7304	163.7451	1.6314999999999884	2.6462499999999807	0.37737985168971616	2.649850000000015	33.91517021053005	seed1-gleak01_vars.pkl	$G_{Leak}$	1	0.1
347	3316908	165.8454	0.9960518968985417	3.5051576138317238	165.37665	166.3727	1.608349999999973	2.6043999999999983	0.36616623947272137	2.7309999999999945	35.051576138317245	seed1-gleak01_vars.pkl	$G_{Leak}$	1	0.1
348	3371528	168.5764	1.049016848026868	3.481102159453439	167.98105	169.03005000000002	1.5988499999999988	2.6478500000000054	0.3913205110645863	2.5554500000000075	33.88960692232685	seed1-gleak01_vars.pkl	$G_{Leak}$	1	0.1
349	3422637	171.13185000000001	1.0578175301585813	3.4824943271883875	170.62885	171.68665000000001	1.7232999999999947	2.7811000000000092	0.35618878005342774	2.8075000000000045	34.4330842509642	seed1-gleak01_vars.pkl	$G_{Leak}$	1	0.1
350	3478787	173.93935000000002	0.9980849050212186	3.5807720441608097	173.40995	174.40805	1.5518500000000017	2.5499499999999955	0.3852673755586391	2.5955999999999904	34.6371287320768	seed1-gleak01_vars.pkl	$G_{Leak}$	1	0.1
351	3530699	176.53495	1.0463799654315924	3.5187633179195217	175.9599	177.0063	1.508499999999998	2.5549000000000035	0.38499297387822534	2.597450000000009	34.95698012892349	seed1-gleak01_vars.pkl	$G_{Leak}$	1	0.1
352	3582648	179.13240000000002	1.0842184293675703	3.385968433854142	178.51485	179.59905	4.68395000000001	5.768200000000007	0.16262410251823445	6.149149999999992	33.85968433854141	seed1-gleak01_vars.pkl	$G_{Leak}$	1	0.1
353	3705631	185.28155	1.4165758845556062	1.8645601884091345	184.28300000000002	185.6996	1.5154500000000155	2.932050000000004	0.28113183677485526	3.557050000000004	14.989624850638656	seed1-gleak01_vars.pkl	Transient	1	0.1
354	3776772	188.8386	1.9780513089040295	2.39313183329892	187.21505000000002	189.19310000000002	2.2254000000000076	4.203450000000004	0.3035776627555746	3.2940499999999986	23.051967774338575	seed1-gleak01_vars.pkl	Transient	1	0.1
355	3842653	192.13265	1.1709416033173912	2.814890062761517	191.41855	192.58950000000002	1.622950000000003	2.7938999999999794	0.32236746667526406	3.102049999999991	27.832846137879724	seed1-gleak01_vars.pkl	DAMGO + $G_{Leak}$	1	0.1
356	3904694	195.2347	1.4210435528849252	2.337019145282497	194.21245000000002	195.6335	1.6290500000000065	3.0501000000000147	0.3604707748319316	2.7741499999999917	21.961392878263872	seed1-gleak01_vars.pkl	DAMGO + $G_{Leak}$	1	0.1
357	3960177	198.00885	1.2368537347112782	2.5741077381452904	197.26250000000002	198.49935000000002	2.088749999999976	3.32559999999998	0.29852974102544966	3.3497500000000002	22.96927456549514	seed1-gleak01_vars.pkl	DAMGO + $G_{Leak}$	1	0.1
358	4027172	201.3586	1.2270074794980466	2.9727024531624515	200.58815	201.81515000000002	1.718500000000006	2.9455500000000256	0.3264293525273774	3.0634500000000173	29.727024531624515	seed1-gleak01_vars.pkl	DAMGO + $G_{Leak}$	1	0.1
359	4088441	204.42205	1.3736341639913154	1.6794536512655966	203.5337	204.90730000000002	3.018900000000002	4.39255	0.24226273393495293	4.127749999999992	13.382461037531424	seed1-gleak01_vars.pkl	DAMGO + $G_{Leak}$	1	0.1
360	4170996	208.5498	1.031759314355976	2.91911248731698	207.92620000000002	208.95795	1.7329499999999882	2.7646999999999764	0.3346272252710466	2.988400000000013	29.01806032519451	seed1-gleak01_vars.pkl	DAMGO + $G_{Leak}$	1	0.1
361	4230764	211.53820000000002	1.2951690802293365	1.9312485704557574	210.6909	211.98610000000002	2.009299999999996	3.3044500000000028	0.3314166404295167	3.0173499999999933	18.47265348388446	seed1-gleak01_vars.pkl	DAMGO + $G_{Leak}$	1	0.1
362	4291111	214.55555	1.0790862181557344	3.2442892668321583	213.99535	215.07445	1.6446000000000254	2.7236500000000206	0.3542017178783315	2.8232500000000016	31.35362091622221	seed1-gleak01_vars.pkl	DAMGO + $G_{Leak}$	1	0.1
363	4347576	217.3788	1.7141786582933274	0.9920051057705255	216.71905	218.43325000000002					8.169196971354278	seed1-gleak01_vars.pkl	DAMGO + $G_{Leak}$	1	0.1
364	63896	3.1948000000000003	1.4048742648423742	3.2350493916959984	2.68885	4.09375	1.43215	2.837	0.31918798576421586	3.1329499999999997	24.078257765319737	seed1-gleak-05_vars.pkl	Transient	1	-0.5
365	126555	6.32775	1.366871635913504	3.2890811750645454	5.52585	6.89275	1.5003000000000002	2.8671500000000005	0.4044407595397464	2.47255	31.76291590926525	seed1-gleak-05_vars.pkl	Transient	1	-0.5
366	176006	8.8003	1.0734676534802683	4.004559230661663	8.393	9.4665	1.54425	2.6176999999999992	0.372668492742281	2.683350000000001	37.824522826087815	seed1-gleak-05_vars.pkl	Transient	1	-0.5
367	229673	11.48365	1.1094720167379828	3.9762864033384204	11.01075	12.1202	1.455400000000001	2.5649000000000015	0.38319314850650465	2.6096500000000002	38.14191316812446	seed1-gleak-05_vars.pkl	Transient	1	-0.5
368	281866	14.093300000000001	1.125231230558455	3.955154203267277	13.575600000000001	14.70085	1.5900999999999996	2.715299999999999	0.3731134451429958	2.6801499999999994	37.416272477551594	seed1-gleak-05_vars.pkl	Transient	1	-0.5
369	335469	16.77345	1.079086176388929	3.918858426092001	16.290950000000002	17.37005	1.4420499999999983	2.5211499999999987	0.3997042188780301	2.501850000000001	39.188584260920024	seed1-gleak-05_vars.pkl	Transient	1	-0.5
370	385506	19.2753	1.0612390035340737	3.9636902242316765	18.8121	19.8733	1.5000500000000017	2.561300000000003	0.3875067813686739	2.5806000000000004	38.34616243123384	seed1-gleak-05_vars.pkl	Transient	1	-0.5
371	437118	21.855900000000002	1.1081457798524614	3.998814876563223	21.373350000000002	22.4815	1.4541000000000004	2.562249999999999	0.3946641408161655	2.5337999999999994	37.747679692048045	seed1-gleak-05_vars.pkl	Transient	1	-0.5
372	487794	24.3897	1.1094591087506969	3.995103744147599	23.935650000000003	25.0451	1.5198	2.629249999999999	0.371733392810676	2.690100000000001	38.82930907249239	seed1-gleak-05_vars.pkl	Transient	1	-0.5
373	541596	27.079800000000002	1.0847903974705608	3.9719122919818517	26.56485	27.64965	1.529	2.613750000000003	0.38254083623426793	2.6141000000000005	38.08328354951863	seed1-gleak-05_vars.pkl	Transient	1	-0.5
374	593878	29.693900000000003	1.0989623406599103	3.917225058673303	29.178600000000003	30.277600000000003	1.5479500000000002	2.6468999999999987	0.38213883103731644	2.616849999999996	37.5339757513709	seed1-gleak-05_vars.pkl	Transient	1	-0.5
375	646215	32.31075	1.099913603183959	3.976359808125366	31.82555	32.925450000000005	1.4039499999999947	2.503899999999998	0.3927806909012346	2.545950000000005	38.48078421804938	seed1-gleak-05_vars.pkl	Control	1	-0.5
376	697134	34.856700000000004	1.157207300484518	3.864579341267074	34.3294	35.4866	1.4557999999999964	2.6129999999999995	0.39714058776806976	2.5180000000000007	37.651020348839836	seed1-gleak-05_vars.pkl	Control	1	-0.5
377	747494	37.374700000000004	1.1099192906665791	3.8157964809820726	36.94245	38.052350000000004	1.4874999999999972	2.597450000000002	0.3794850388023458	2.635149999999996	37.085282587847814	seed1-gleak-05_vars.pkl	Control	1	-0.5
378	800197	40.00985	1.0818975692015549	3.9337682663879363	39.5399	40.6218	1.5739500000000035	2.655850000000001	0.38551987354948075	2.593900000000005	38.10637132567987	seed1-gleak-05_vars.pkl	Control	1	-0.5
379	852075	42.603750000000005	1.0930751909061218	3.8734302975973662	42.1957	43.2888	1.411200000000001	2.504249999999999	0.3794922393837054	2.6350999999999942	38.16039754141394	seed1-gleak-05_vars.pkl	Control	1	-0.5
380	904777	45.23885	1.075339953955001	3.9313586561169203	44.69995	45.7753	1.5806499999999986	2.655999999999999	0.392064612248098	2.550600000000003	37.550002148051334	seed1-gleak-05_vars.pkl	Control	1	-0.5
381	955789	47.78945	1.100346269858029	3.921242840310022	47.35595	48.4563	1.4781500000000065	2.5785000000000053	0.37511487893167295	2.665849999999999	38.6598945884017	seed1-gleak-05_vars.pkl	Control	1	-0.5
382	1009106	50.4553	1.0832490529949195	3.8609184317699317	49.934450000000005	51.017700000000005	1.4610500000000002	2.5443	0.38350175452052643	2.6075500000000034	37.40468792531536	seed1-gleak-05_vars.pkl	Control	1	-0.5
383	1061257	53.062850000000005	1.1440858051323566	3.8460881904424085	52.4788	53.6229	1.4076500000000038	2.5517499999999984	0.40626460013406746	2.4614499999999992	37.172063312341734	seed1-gleak-05_vars.pkl	Control	1	-0.5
384	1110486	55.524300000000004	1.111832502445276	3.8432411555809125	55.0305	56.14235	1.4671500000000037	2.5790000000000006	0.3772446054021432	2.6507999999999967	37.975031519509116	seed1-gleak-05_vars.pkl	Control	1	-0.5
385	1163502	58.1751	1.1165484178300598	3.977353591033065	57.609550000000006	58.7261	6.963549999999998	8.080099999999995	0.12264521193092626	8.153599999999997	37.559273419211486	seed1-gleak-05_vars.pkl	Control	1	-0.5
386	1326574	66.3287	1.3107202250655159	2.7116353385993577	65.6896	67.00035	1.8837999999999937	3.194500000000005	0.2768281035890759	3.612350000000006	25.255323814540407	seed1-gleak-05_vars.pkl	Transient	1	-0.5
387	1398821	69.94105	1.4505355257571908	2.261282486398823	68.88415	70.3347	1.4806000000000097	2.9311500000000024	0.4019534939807473	2.4878499999999946	19.2367733294246	seed1-gleak-05_vars.pkl	Transient	1	-0.5
388	1448578	72.4289	1.7176099481228158	1.3770443261457022	71.81525	73.53285000000001	1.9406499999999909	3.6582499999999953	0.22684481546174204	4.408300000000011	10.293206719086422	seed1-gleak-05_vars.pkl	DAMGO	1	-0.5
389	1536744	76.83720000000001	1.8828433305326617	2.8284249843298923	75.4735	77.35635	2.2132000000000005	4.096050000000005	0.279154162886455	3.5822499999999877	27.380394396523975	seed1-gleak-05_vars.pkl	DAMGO	1	-0.5
390	1608389	80.41945	1.4405896960229962	2.2321036802820053	79.56960000000001	81.0102	1.6503499999999889	3.0909499999999923	0.279317905674343	3.5801500000000033	20.320347800452257	seed1-gleak-05_vars.pkl	DAMGO	1	-0.5
391	1679992	83.9996	1.8664827203805094	1.9856300685991393	82.6605	84.527	1.9266000000000076	3.793050000000008	0.29221395906082415	3.422150000000002	16.908561994403776	seed1-gleak-05_vars.pkl	DAMGO	1	-0.5
392	1748435	87.42175	1.559059990160563	2.177476874049848	86.45360000000001	88.01265000000001	1.7729999999999961	3.3320499999999953	0.2734033245844268	3.657600000000002	19.528773799573724	seed1-gleak-05_vars.pkl	DAMGO	1	-0.5
393	1821587	91.07935	1.865306026161206	1.9989609342704284	89.78565	91.65095000000001	1.443950000000001	3.309250000000006	0.2950026550238957	3.3897999999999944	18.052557205573127	seed1-gleak-05_vars.pkl	DAMGO	1	-0.5
394	1889383	94.46915	1.7522138146924786	1.739169379553143	93.09485000000001	94.84705000000001	1.7700499999999977	3.5222499999999997	0.3358071123946399	2.9779000000000053	15.949383828198924	seed1-gleak-05_vars.pkl	DAMGO	1	-0.5
395	1948941	97.44705	1.4199826883749689	2.590990272939365	96.61710000000001	98.03710000000001	1.9966500000000025	3.4166000000000025	0.36807332020538575	2.7168499999999938	24.108146934485642	seed1-gleak-05_vars.pkl	DAMGO	1	-0.5
396	2003278	100.1639	1.694347502915829	6.613752672877801	100.03375	101.72805000000001	2.1324499999999915	3.8267999999999915	0.2377612401626287	4.2059	65.68983623364076	seed1-gleak-05_vars.pkl	Transient	1	-0.5
397	2087396	104.3698	1.07097979301702	4.480023345485925	103.8605	104.9315	1.593350000000001	2.6642999999999972	0.3927729772191663	2.5460000000000065	36.49820890130627	seed1-gleak-05_vars.pkl	Transient	1	-0.5
398	2138316	106.9158	1.0667173987017946	4.077741243080197	106.52485	107.59155000000001	1.396799999999999	2.4635000000000105	0.3817959682345745	2.6192000000000064	39.98167799629222	seed1-gleak-05_vars.pkl	Transient	1	-0.5
399	2190700	109.53500000000001	1.1398851523472229	3.9022925295221214	108.98830000000001	110.1282	1.4872000000000014	2.627049999999997	0.38982555306500466	2.565249999999992	37.449519450489085	seed1-gleak-05_vars.pkl	Transient	1	-0.5
400	2242005	112.10025	1.0946292202141137	3.90086742400117	111.61535	112.71000000000001	1.4881500000000045	2.582800000000006	0.40064905146336943	2.4959500000000077	37.69381492598386	seed1-gleak-05_vars.pkl	Wash	1	-0.5
401	2291924	114.59620000000001	1.0925645517180442	3.9146585578538406	114.1982	115.29075	1.4603000000000037	2.5528499999999923	0.36791758646063427	2.7179999999999893	38.15520139222694	seed1-gleak-05_vars.pkl	Wash	1	-0.5
402	2346284	117.3142	1.1639293029763969	3.862853724715549	116.75105	117.91495	1.5379999999999967	2.7019499999999965	0.3835900189877042	2.606950000000012	37.49571808947197	seed1-gleak-05_vars.pkl	Wash	1	-0.5
403	2398423	119.92115000000001	1.1300771585616516	3.9177451879820495	119.453	120.58305	1.4621000000000066	2.5922000000000054	0.38117745716518453	2.623449999999991	37.93795028939468	seed1-gleak-05_vars.pkl	Wash	1	-0.5
404	2450892	122.5446	1.130527999686054	3.9171852071349775	122.04520000000001	123.1757	1.5045499999999947	2.6350999999999942	0.38381085800917236	2.6054500000000047	37.858669535936215	seed1-gleak-05_vars.pkl	Wash	1	-0.5
405	2503001	125.15005000000001	1.1072429482853505	3.8856081870098294	124.68025	125.78750000000001	1.564149999999998	2.671350000000004	0.38138098053050073	2.6220500000000015	38.010052866133876	seed1-gleak-05_vars.pkl	Wash	1	-0.5
406	2555442	127.77210000000001	1.1126127214743058	3.9040103838452964	127.35165	128.46425	1.4581500000000176	2.5708000000000055	0.38401720397073985	2.6040499999999867	37.41548864077562	seed1-gleak-05_vars.pkl	Wash	1	-0.5
407	2607523	130.37615	1.0980129530564184	3.8586319170291077	129.9224	131.0204	1.4549000000000092	2.552899999999994	0.37695308818817486	2.652850000000001	37.79786558115734	seed1-gleak-05_vars.pkl	Wash	1	-0.5
408	2660580	133.029	1.1104772720704787	3.942006316538901	132.4753	133.5858	1.4749999999999943	2.5854500000000087	0.38511158608206564	2.596650000000011	37.52448890525263	seed1-gleak-05_vars.pkl	Wash	1	-0.5
409	2712513	135.62565	1.1263834484690567	3.836908236714784	135.0608	136.18720000000002	1.578800000000001	2.7051999999999907	0.3840024576157281	2.604150000000004	37.57742137284881	seed1-gleak-05_vars.pkl	Wash	1	-0.5
410	2764596	138.2298	1.0979172749931692	4.059720797275631	137.76595	138.86385	1.1611499999999921	2.259050000000002	0.5216620151803685	1.916949999999986	38.82804232736103	seed1-gleak-05_vars.pkl	Wash	1	-0.5
411	2802935	140.14675	40.02769524190727	8.128912791914303	140.02505	180.05275	-29.718250000000012	10.309449999999998	0.054897095394682655	18.215900000000005	73.3075479458495	seed1-gleak-05_vars.pkl	Transient	1	-0.5
412	3167253	158.36265	9.253942113895063	32.30888862996744	150.33445	159.5884	7.652999999999992	16.906900000000007	0.059736978085489605	16.740049999999997	38.26334357060084	seed1-gleak-05_vars.pkl	$G_{Leak}$	1	-0.5
413	3502054	175.1027	11.768885946151103	32.37446733235854	167.2414	179.01025	2.7921499999999924	14.561049999999994	0.13639680558681275	7.331550000000022	38.1739535667146	seed1-gleak-05_vars.pkl	$G_{Leak}$	1	-0.5
414	3648685	182.43425000000002	2.6060699401957916	6.6511428484595285	181.8024	184.40845000000002	0.4048999999999978	3.0109500000000082	0.27000027000027016	3.7036999999999978	31.463660850397407	seed1-gleak-05_vars.pkl	Transient	1	-0.5
415	3722759	186.13795000000002	2.318417924909154	8.103296482834086	184.8134	187.1318	1.0114499999999964	3.3298499999999933	0.38460059228491245	2.6000999999999976	28.762993044605388	seed1-gleak-05_vars.pkl	Transient	1	-0.5
416	3774761	188.73805000000002	1.6363989812607644	7.590319237834429	188.14325000000002	189.77965	0.5643000000000029	2.200700000000012	0.4412575841147299	2.266249999999985	27.48018611706373	seed1-gleak-05_vars.pkl	Transient	1	-0.5
417	3820086	191.0043	2.5279601985515097	6.8663356591909555	190.34390000000002	192.87185000000002	1.8603499999999826	4.388299999999987	0.22130013831258588	4.518750000000011	25.4894458399799	seed1-gleak-05_vars.pkl	DAMGO + $G_{Leak}$	1	-0.5
418	3910461	195.52305	2.687535731654009	6.613486102366892	194.73225000000002	197.41975000000002	0.46699999999998454	3.1545500000000004	0.29948638085683177	3.339049999999986	33.37529833148008	seed1-gleak-05_vars.pkl	DAMGO + $G_{Leak}$	1	-0.5
419	3977242	198.8621	1.8210679518627702	7.701843988936197	197.88680000000002	199.70785	1.098150000000004	2.9192500000000052	0.3313782019418742	3.017700000000019	31.611787706616227	seed1-gleak-05_vars.pkl	DAMGO + $G_{Leak}$	1	-0.5
420	4037596	201.87980000000002	1.7137660929224687	7.275664318831144	200.80605	202.5198	0.314549999999997	2.0283000000000015	0.33971430027347105	2.943649999999991	26.005794326647617	seed1-gleak-05_vars.pkl	DAMGO + $G_{Leak}$	1	-0.5
421	4096469	204.82345	2.9887248408999527	7.318420468941632	202.8343	205.82305000000002	1.4419499999999914	4.430649999999986	0.2846691432882121	3.512850000000015	27.355037912451532	seed1-gleak-05_vars.pkl	DAMGO + $G_{Leak}$	1	-0.5
422	4166726	208.33630000000002	6.340706925222441	4.385166643954555	207.26495	213.6057	-2.9455499999999972	3.395150000000001	0.3207492702954116	3.117699999999985	34.25915548896756	seed1-gleak-05_vars.pkl	DAMGO + $G_{Leak}$	1	-0.5
423	4229080	211.454	1.8749473867662718	7.007183799388628	210.6601	212.53505	1.634999999999991	3.5099500000000035	0.3177831447819994	3.146800000000013	28.407826220117293	seed1-gleak-05_vars.pkl	DAMGO + $G_{Leak}$	1	-0.5
424	4292016	214.60080000000002	2.3051665635434446	7.055929847437422	214.17005	216.4752	0.8121000000000151	3.1172500000000127	0.2959455460195332	3.3789999999999907	33.00927372367207	seed1-gleak-05_vars.pkl	DAMGO + $G_{Leak}$	1	-0.5
425	4359596	217.9798	1.8234917406618596	7.763042188159222	217.28730000000002	219.1108					28.15994499051048	seed1-gleak-05_vars.pkl	DAMGO + $G_{Leak}$	1	-0.5
426	62625	3.13125	2.17542186231877	2.3820776891542135	2.4596	4.635050000000001	0.5986500000000001	2.77405	0.34231921266581083	2.92125	12.615370241819633	seed2-gleak05_vars.pkl	Transient	2	0.5
427	121050	6.0525	1.5269043278145684	2.192191368015868	5.233700000000001	6.7606	0.2773500000000002	1.8042500000000006	0.5327650506126799	1.8769999999999998	9.31244476173448	seed2-gleak05_vars.pkl	Transient	2	0.5
428	158590	7.9295	1.3718713009731918	2.33397351006165	7.03795	8.4098	0.4780999999999995	1.8499999999999996	0.568909116768596	1.7577500000000006	19.521365637852462	seed2-gleak05_vars.pkl	Transient	2	0.5
429	193745	9.68725	1.432465434914826	2.0847785686392424	8.88795	10.320400000000001	0.6073499999999985	2.0397999999999996	0.5035246727089626	1.9860000000000004	12.36276522841813	seed2-gleak05_vars.pkl	Transient	2	0.5
430	233465	11.673250000000001	1.2257524066414975	3.0437914193475883	10.927750000000001	12.153500000000001	0.7533999999999992	1.9791500000000006	0.4310623531693862	2.319849999999999	28.83261164312928	seed2-gleak05_vars.pkl	Transient	2	0.5
431	279862	13.9931	1.6942783438893692	2.152006555112722	12.9069	14.60115	0.5060500000000001	2.2003500000000003	0.5939829526892577	1.6835500000000003	10.41920193642497	seed2-gleak05_vars.pkl	Transient	2	0.5
432	313533	15.67665	1.107005209992826	3.3509661859804147	15.10725	16.21425	0.6944999999999979	1.801499999999999	0.3984778147476641	2.509549999999999	30.532945597209423	seed2-gleak05_vars.pkl	Transient	2	0.5
433	363724	18.1862	1.7001551525311283	1.8085906002157142	16.9087	18.60885	0.471700000000002	2.1718500000000027	0.6642311524410489	1.5055000000000014	10.87612151814403	seed2-gleak05_vars.pkl	Transient	2	0.5
434	393834	19.6917	1.1273577942302597	3.2065656109742093	19.0806	20.20795	1.45505	2.5824	0.3702126871887897	2.701150000000002	31.565108792318608	seed2-gleak05_vars.pkl	Transient	2	0.5
435	447857	22.392850000000003	1.3492825985075936	2.9209610956510836	21.662950000000002	23.01225	1.4250000000000007	2.7743	0.34808033694176643	2.872899999999998	23.27550256508732	seed2-gleak05_vars.pkl	Transient	2	0.5
436	505315	25.26575	1.3086176097975522	3.0474703507721017	24.4373	25.745900000000002	1.7499000000000002	3.0585500000000003	0.3083374444992598	3.2432000000000016	24.650434797107373	seed2-gleak05_vars.pkl	Transient	2	0.5
437	570179	28.508950000000002	1.45504616552472	3.5447728732202854	27.49585	28.950850000000003	1.656299999999998	3.111349999999998	0.34008400074818496	2.9404499999999985	28.15327988604713	seed2-gleak05_vars.pkl	Transient	2	0.5
438	628988	31.4494	1.3939054418550862	3.0053308177604023	30.607200000000002	32.0011	1.7636000000000038	3.1575000000000024	0.3092241565911127	3.233900000000002	28.660556223551513	seed2-gleak05_vars.pkl	Control	2	0.5
439	693666	34.6833	1.41889461374557	3.191018101889693	33.764700000000005	35.1836	1.5043999999999969	2.9232999999999976	0.39039625219597857	2.5615000000000023	26.151063121649912	seed2-gleak05_vars.pkl	Control	2	0.5
440	744896	37.244800000000005	1.120878169610526	3.178571093249456	36.688	37.80885	0.6899000000000015	1.8108000000000004	0.437435751623981	2.286049999999996	27.835495348213822	seed2-gleak05_vars.pkl	Control	2	0.5
441	790617	39.53085	1.3322610682894651	2.4296039332705845	38.4988	39.831050000000005	0.8074499999999958	2.1396999999999977	0.4188043136844302	2.387750000000004	18.052724714196923	seed2-gleak05_vars.pkl	Control	2	0.5
442	838372	41.918600000000005	1.6951519117390155	2.427337079449668	40.6385	42.33365	1.3485000000000014	3.0436500000000066	0.40188887772530996	2.4882499999999936	21.516047963330863	seed2-gleak05_vars.pkl	Control	2	0.5
443	888137	44.40685	1.1851253352746367	3.30497607560968	43.682100000000005	44.867250000000006	1.4583000000000013	2.6433999999999997	0.4090899793409555	2.4444500000000033	29.878465659639048	seed2-gleak05_vars.pkl	Control	2	0.5
444	937026	46.8513	1.0836572020161142	3.232174492966436	46.325500000000005	47.409150000000004	0.7398999999999987	1.8235499999999973	0.4517425970681903	2.2136500000000012	28.991588420542712	seed2-gleak05_vars.pkl	Control	2	0.5
445	981299	49.06495	1.4266833547112592	1.9959642494096208	48.149100000000004	49.57575	0.4458000000000055	1.8725000000000023	0.6191950464396277	1.615000000000002	11.029070752882202	seed2-gleak05_vars.pkl	Control	2	0.5
446	1013599	50.679950000000005	1.131590037992748	3.3148561558569014	50.0216	51.153200000000005	0.6841000000000008	1.8156999999999996	0.44442469223590136	2.250099999999996	29.538529910300067	seed2-gleak05_vars.pkl	Control	2	0.5
447	1058601	52.93005	1.6051852519364156	1.8406907310686211	51.8373	53.44245	0.48304999999999865	2.088249999999995	0.6006186371963106	1.6649500000000044	10.67088688308015	seed2-gleak05_vars.pkl	Control	2	0.5
448	1091900	54.595000000000006	1.1581872499375256	3.30996368341728	53.92555	55.0837	1.1590500000000006	2.3172500000000014	0.3783507689979387	2.6430499999999952	31.601550158289882	seed2-gleak05_vars.pkl	Control	2	0.5
449	1144761	57.23805	1.5638573140446215	2.5308128106262586	56.2428	57.806650000000005	0.44635000000000247	2.0102000000000046	0.41264339357926866	2.423400000000001	23.094970383629114	seed2-gleak05_vars.pkl	Control	2	0.5
450	1193229	59.66145	1.7776633030691884	1.2669492519904537	58.252950000000006	60.0306	3.587700000000005	5.365349999999999	0.213099208336441	4.69265	8.899802758257948	seed2-gleak05_vars.pkl	Control	2	0.5
451	1287082	64.3541	1.3226702648893465	2.855468301725484	63.618300000000005	64.941	1.8772500000000036	3.1998999999999995	0.3415767181308924	2.927599999999998	22.552654078109562	seed2-gleak05_vars.pkl	Transient	2	0.5
452	1345634	67.2817	1.832611846090283	2.3530380943540727	66.81825	68.65085	1.1000999999999976	2.9327499999999986	0.2827854365500169	3.536250000000009	15.906608410310795	seed2-gleak05_vars.pkl	Transient	2	0.5
453	1416359	70.81795000000001	1.4908556299383053	2.2354395765272326	69.751	71.24185	0.409150000000011	1.9000000000000057	0.6730833950326471	1.4856999999999942	7.835867966365544	seed2-gleak05_vars.pkl	Transient	2	0.5
454	1446073	72.30365	1.0777812861655607	2.983367271208948	71.65100000000001	72.72875	2.2781999999999982	3.3559999999999945	0.26392187912377923	3.789000000000002	25.159386298375647	seed2-gleak05_vars.pkl	DAMGO	2	0.5
455	1521853	76.09265	1.654145097914606	2.872312098518808	75.00695	76.6611	2.5037999999999982	4.15795	0.25487772241267237	3.923450000000002	25.314486849270672	seed2-gleak05_vars.pkl	DAMGO	2	0.5
456	1600322	80.01610000000001	1.3388806603279664	3.1631578264938724	79.1649	80.5038	2.039450000000002	3.3783499999999975	0.3132684867565749	3.192149999999998	27.189262787339224	seed2-gleak05_vars.pkl	DAMGO	2	0.5
457	1664165	83.20825	1.30141204125745	2.7880012729945483	82.54325	83.84465	1.783200000000008	3.084600000000009	0.3138978262575533	3.1857499999999987	9.648513594148376	seed2-gleak05_vars.pkl	DAMGO	2	0.5
458	1727880	86.394	1.4864357717094479	2.46073845290754	85.62785000000001	87.1143	1.9733500000000106	3.4597499999999997	0.28873361436738526	3.4633999999999925	18.296733987638234	seed2-gleak05_vars.pkl	DAMGO	2	0.5
459	1797148	89.8574	1.2181600202951814	3.0415314046796382	89.08765000000001	90.3058	2.2039000000000044	3.4221000000000004	0.2597841193967812	3.849350000000001	24.226442491258176	seed2-gleak05_vars.pkl	DAMGO	2	0.5
460	1874135	93.70675	2.136343455263472	2.4007639268078744	92.50975000000001	94.6461	1.5983499999999964	3.7346999999999895	0.31736460432567865	3.1509500000000092	12.85917293170315	seed2-gleak05_vars.pkl	DAMGO	2	0.5
461	1937154	96.85770000000001	1.099562191719003	2.5145365029872053	96.24445	97.34400000000001	2.1088499999999897	3.208449999999999	0.3032554472259707	3.297550000000001	17.05961193416876	seed2-gleak05_vars.pkl	DAMGO	2	0.5
462	2003105	100.15525000000001	2.067251636370004	5.12907573886195	99.4529	101.52015	1.8606000000000051	3.9278500000000065	0.25591810620601413	3.9074999999999993	51.29075738861948	seed2-gleak05_vars.pkl	DAMGO	2	0.5
463	2081255	104.06275000000001	1.1955303793270373	3.1162928310640083	103.38075	104.57625	2.1623500000000035	3.3579000000000008	0.28451120974166433	3.514799999999994	20.389547103925217	seed2-gleak05_vars.pkl	Transient	2	0.5
464	2151551	107.57755	1.3772704802969238	3.5094843685089856	106.7386	108.11590000000001	1.8447000000000031	3.2219500000000068	0.3152386356471846	3.1722000000000037	31.7777027780621	seed2-gleak05_vars.pkl	Transient	2	0.5
465	2214995	110.74975	1.2581165284769844	3.277185296563264	109.9606	111.2187	1.132550000000009	2.3906999999999954	0.3940187946965078	2.537949999999995	27.68656096237156	seed2-gleak05_vars.pkl	Transient	2	0.5
466	2265754	113.2877	1.521181793727819	2.2729012597117446	112.35125000000001	113.87245	0.42200000000001125	1.9431500000000028	0.6045583701106343	1.6540999999999997	12.077555160429114	seed2-gleak05_vars.pkl	Wash	2	0.5
467	2298836	114.9418	1.1666023911803496	3.3535451028555734	114.29440000000001	115.461	1.334450000000004	2.5010499999999922	0.3705281879318959	2.6988500000000073	29.29942876466352	seed2-gleak05_vars.pkl	Wash	2	0.5
468	2352813	117.64065000000001	1.3566241674093065	2.9350211516365654	116.79545	118.15205	1.7484000000000037	3.105000000000004	0.30277340438415845	3.302800000000005	22.776085291122016	seed2-gleak05_vars.pkl	Wash	2	0.5
469	2418869	120.94345000000001	1.4976484450435965	3.7069245325482	119.90050000000001	121.39815	2.0340500000000077	3.5317000000000007	0.28126230522585427	3.555399999999992	31.86626170605357	seed2-gleak05_vars.pkl	Wash	2	0.5
470	2489977	124.49885	1.5251328269760358	3.6483356237590137	123.43215000000001	124.9573	1.5686000000000035	3.09375	0.33954704424298027	2.9450999999999965	31.89693234766903	seed2-gleak05_vars.pkl	Wash	2	0.5
471	2548879	127.44395	1.299306883087405	3.089017155880992	126.52590000000001	127.82520000000001	2.008650000000003	3.3079500000000053	0.3166160081053698	3.1584000000000003	24.55702011952213	seed2-gleak05_vars.pkl	Wash	2	0.5
472	2612047	130.60235	1.317204967958224	3.4844576013070245	129.83385	131.15105	1.5091000000000179	2.8263000000000034	0.324791321575887	3.0789000000000044	30.151010536110523	seed2-gleak05_vars.pkl	Wash	2	0.5
473	2673625	133.68125	1.4625336182196857	2.911673034396191	132.6602	134.1227	2.7371499999999855	4.199699999999979	0.27067994802944984	3.694400000000002	23.998815329708314	seed2-gleak05_vars.pkl	Wash	2	0.5
474	2747513	137.37565	1.1395894619903528	3.698588374685478	136.8599	137.99945	1.1625999999999976	2.302199999999999	0.3833473894042788	2.6085999999999956	34.00872591689654	seed2-gleak05_vars.pkl	Wash	2	0.5
475	2799685	139.98425	0.8760462007392664	2.0413437232826546	139.16205	140.03810000000001	3.568250000000006	4.444300000000027	0.23413172250708303	4.27109999999999	15.768675115889607	seed2-gleak05_vars.pkl	Wash	2	0.5
476	2885107	144.25535	1.6341020142781781	0.7975745647671806	143.6064	145.2405	1.948350000000005	3.5824499999999944	0.28290944068803453	3.5347000000000155	6.678231281719676	seed2-gleak05_vars.pkl	Transient	2	0.5
477	2955801	147.79005	1.0963034663835307	1.0779713353559455	147.18885	148.28515000000002	1.2989500000000191	2.3952500000000043	0.32700042510055305	3.058099999999996	10.779713353559462	seed2-gleak05_vars.pkl	Transient	2	0.5
478	3016963	150.84815	1.683322831993038	1.0323030031648859	149.5841	151.2674	1.0585999999999842	2.7419499999999744	0.3967309370784731	2.5206000000000017	9.380434985317876	seed2-gleak05_vars.pkl	Transient	2	0.5
479	3067375	153.36875	1.6321905216014478	0.7339480572376367	152.32605	153.95825000000002	3.3093000000000075	4.941500000000019	0.2029035497976038	4.928449999999998	6.892856898413868	seed2-gleak05_vars.pkl	$G_{Leak}$	2	0.5
480	3165944	158.2972	1.6142573654328474	0.7800935423163091	157.2675	158.88175	6.23814999999999	7.852399999999989	0.1367156792376735	7.314449999999994	7.615500846276244	seed2-gleak05_vars.pkl	$G_{Leak}$	2	0.5
481	3312233	165.61165	0.8629321136595216	1.1574863201836152	165.1199	165.98285	2.451999999999998	3.3149500000000103	0.30441400304414035	3.2849999999999966	11.574863201836152	seed2-gleak05_vars.pkl	$G_{Leak}$	2	0.5
482	3377933	168.89665	0.9677790344009642	1.0956982136756643	168.4349	169.40265	1.876150000000024	2.8439500000000066	0.33799198958984605	2.9586500000000058	10.365531079050063	seed2-gleak05_vars.pkl	$G_{Leak}$	2	0.5
483	3437106	171.8553	1.0202303316229024	1.0030393100281696	171.27885	172.29905000000002	1.5976999999999748	2.617949999999979	0.3602110836950451	2.7761500000000012	9.673440809139075	seed2-gleak05_vars.pkl	$G_{Leak}$	2	0.5
484	3492629	174.63145	1.2656612188907805	0.8843922312971975	173.8968	175.16245	1.4925999999999817	2.758250000000004	0.3851857558307502	2.5961499999999944	7.623067440947163	seed2-gleak05_vars.pkl	$G_{Leak}$	2	0.5
485	3544552	177.2276	1.0438930917220657	1.0465398274638247	176.655	177.6989	1.0640999999999963	2.108000000000004	0.40757270078050056	2.453550000000007	10.465398274638254	seed2-gleak05_vars.pkl	$G_{Leak}$	2	0.5
486	3593623	179.68115	1.2720824998868396	0.6584419746147905	178.763	180.0351	7.623999999999995	8.896050000000002	0.1169364976349594	8.551649999999995	6.325011740237141	seed2-gleak05_vars.pkl	$G_{Leak}$	2	0.5
487	3764656	188.2328	1.009086373655009	0.8198672741715987	187.65905	188.66815	1.6675500000000056	2.676649999999995	0.3516483516483517	2.84375	6.771113022936508	seed2-gleak05_vars.pkl	Transient	2	0.5
488	3821531	191.07655	1.2213576109362534	0.7039158980679536	190.3357	191.55705	15.623549999999994	16.844899999999996	0.05745227870100394	17.405750000000012	7.039158980679536	seed2-gleak05_vars.pkl	DAMGO + $G_{Leak}$	2	0.5
489	4169646	208.4823	1.704450626883656	0.6688693064994284	207.1806	208.88505	4.899450000000002	6.60390000000001	0.171023490076362	5.847149999999999	6.688693064994286	seed2-gleak05_vars.pkl	DAMGO + $G_{Leak}$	2	0.5
490	4286589	214.32945	1.3389843722644263	0.8042647629393596	213.7845	215.1235	1.610749999999996	2.949700000000007	0.3384209279501834	2.9549000000000087	8.042647629393596	seed2-gleak05_vars.pkl	DAMGO + $G_{Leak}$	2	0.5
491	4345687	217.28435000000002	0.9256559468117543	0.6710486685783179	216.73425	217.65990000000002	1.8018500000000017	2.727550000000008	0.37863728441339517	2.641050000000007	6.710486685783178	seed2-gleak05_vars.pkl	DAMGO + $G_{Leak}$	2	0.5
492	4398508	219.92540000000002	0.5897860019707587	0.852279462640813	219.4618	220.0516					8.522794626408135	seed2-gleak05_vars.pkl	DAMGO + $G_{Leak}$	2	0.5
493	62625	3.13125	2.17542186231877	2.3820776891542135	2.4596	4.635050000000001	0.5986500000000001	2.77405	0.34231921266581083	2.92125	12.615370241819633	seed2-gleak-05_vars.pkl	Transient	2	-0.5
494	121050	6.0525	1.5269043278145684	2.192191368015868	5.233700000000001	6.7606	0.2773500000000002	1.8042500000000006	0.5327650506126799	1.8769999999999998	9.31244476173448	seed2-gleak-05_vars.pkl	Transient	2	-0.5
495	158590	7.9295	1.3718713009731918	2.33397351006165	7.03795	8.4098	0.4780999999999995	1.8499999999999996	0.568909116768596	1.7577500000000006	19.521365637852462	seed2-gleak-05_vars.pkl	Transient	2	-0.5
496	193745	9.68725	1.432465434914826	2.0847785686392424	8.88795	10.320400000000001	0.6073499999999985	2.0397999999999996	0.5035246727089626	1.9860000000000004	12.36276522841813	seed2-gleak-05_vars.pkl	Transient	2	-0.5
497	233465	11.673250000000001	1.2257524066414975	3.0437914193475883	10.927750000000001	12.153500000000001	0.7533999999999992	1.9791500000000006	0.4310623531693862	2.319849999999999	28.83261164312928	seed2-gleak-05_vars.pkl	Transient	2	-0.5
498	279862	13.9931	1.6942783438893692	2.152006555112722	12.9069	14.60115	0.5060500000000001	2.2003500000000003	0.5939829526892577	1.6835500000000003	10.41920193642497	seed2-gleak-05_vars.pkl	Transient	2	-0.5
499	313533	15.67665	1.107005209992826	3.3509661859804147	15.10725	16.21425	0.6944999999999979	1.801499999999999	0.3984778147476641	2.509549999999999	30.532945597209423	seed2-gleak-05_vars.pkl	Transient	2	-0.5
500	363724	18.1862	1.7001551525311283	1.8085906002157142	16.9087	18.60885	0.471700000000002	2.1718500000000027	0.6642311524410489	1.5055000000000014	10.87612151814403	seed2-gleak-05_vars.pkl	Transient	2	-0.5
501	393834	19.6917	1.1273577942302597	3.2065656109742093	19.0806	20.20795	1.45505	2.5824	0.3702126871887897	2.701150000000002	31.565108792318608	seed2-gleak-05_vars.pkl	Transient	2	-0.5
502	447857	22.392850000000003	1.3492825985075936	2.9209610956510836	21.662950000000002	23.01225	1.4250000000000007	2.7743	0.34808033694176643	2.872899999999998	23.27550256508732	seed2-gleak-05_vars.pkl	Transient	2	-0.5
503	505315	25.26575	1.3086176097975522	3.0474703507721017	24.4373	25.745900000000002	1.7499000000000002	3.0585500000000003	0.3083374444992598	3.2432000000000016	24.650434797107373	seed2-gleak-05_vars.pkl	Transient	2	-0.5
504	570179	28.508950000000002	1.45504616552472	3.5447728732202854	27.49585	28.950850000000003	1.656299999999998	3.111349999999998	0.34008400074818496	2.9404499999999985	28.15327988604713	seed2-gleak-05_vars.pkl	Transient	2	-0.5
505	628988	31.4494	1.3939054418550862	3.0053308177604023	30.607200000000002	32.0011	1.7636000000000038	3.1575000000000024	0.3092241565911127	3.233900000000002	28.660556223551513	seed2-gleak-05_vars.pkl	Control	2	-0.5
506	693666	34.6833	1.41889461374557	3.191018101889693	33.764700000000005	35.1836	1.5043999999999969	2.9232999999999976	0.39039625219597857	2.5615000000000023	26.151063121649912	seed2-gleak-05_vars.pkl	Control	2	-0.5
507	744896	37.244800000000005	1.120878169610526	3.178571093249456	36.688	37.80885	0.6899000000000015	1.8108000000000004	0.437435751623981	2.286049999999996	27.835495348213822	seed2-gleak-05_vars.pkl	Control	2	-0.5
508	790617	39.53085	1.3322610682894651	2.4296039332705845	38.4988	39.831050000000005	0.8074499999999958	2.1396999999999977	0.4188043136844302	2.387750000000004	18.052724714196923	seed2-gleak-05_vars.pkl	Control	2	-0.5
509	838372	41.918600000000005	1.6951519117390155	2.427337079449668	40.6385	42.33365	1.3485000000000014	3.0436500000000066	0.40188887772530996	2.4882499999999936	21.516047963330863	seed2-gleak-05_vars.pkl	Control	2	-0.5
510	888137	44.40685	1.1851253352746367	3.30497607560968	43.682100000000005	44.867250000000006	1.4583000000000013	2.6433999999999997	0.4090899793409555	2.4444500000000033	29.878465659639048	seed2-gleak-05_vars.pkl	Control	2	-0.5
511	937026	46.8513	1.0836572020161142	3.232174492966436	46.325500000000005	47.409150000000004	0.7398999999999987	1.8235499999999973	0.4517425970681903	2.2136500000000012	28.991588420542712	seed2-gleak-05_vars.pkl	Control	2	-0.5
512	981299	49.06495	1.4266833547112592	1.9959642494096208	48.149100000000004	49.57575	0.4458000000000055	1.8725000000000023	0.6191950464396277	1.615000000000002	11.029070752882202	seed2-gleak-05_vars.pkl	Control	2	-0.5
513	1013599	50.679950000000005	1.131590037992748	3.3148561558569014	50.0216	51.153200000000005	0.6841000000000008	1.8156999999999996	0.44442469223590136	2.250099999999996	29.538529910300067	seed2-gleak-05_vars.pkl	Control	2	-0.5
514	1058601	52.93005	1.6051852519364156	1.8406907310686211	51.8373	53.44245	0.48304999999999865	2.088249999999995	0.6006186371963106	1.6649500000000044	10.67088688308015	seed2-gleak-05_vars.pkl	Control	2	-0.5
515	1091900	54.595000000000006	1.1581872499375256	3.30996368341728	53.92555	55.0837	1.1590500000000006	2.3172500000000014	0.3783507689979387	2.6430499999999952	31.601550158289882	seed2-gleak-05_vars.pkl	Control	2	-0.5
516	1144761	57.23805	1.5638573140446215	2.5308128106262586	56.2428	57.806650000000005	0.44635000000000247	2.0102000000000046	0.41264339357926866	2.423400000000001	23.094970383629114	seed2-gleak-05_vars.pkl	Control	2	-0.5
517	1193229	59.66145	1.7753848306059838	1.2669492519904537	58.252950000000006	60.02835	4.200800000000001	5.976149999999997	0.14064796517556385	7.109949999999999	8.899802758257948	seed2-gleak-05_vars.pkl	Control	2	-0.5
518	1335428	66.7714	3.0492714744162397	1.8503320028224284	64.2291	67.2784	1.5231500000000011	4.572400000000002	0.3106603084856857	3.218950000000006	15.040818249698228	seed2-gleak-05_vars.pkl	Transient	2	-0.5
519	1399807	69.99035	2.0027328551926766	2.3552015408880287	68.80155	70.8043	2.0077	4.010450000000006	0.27634615118897915	3.6186500000000024	12.118863613014113	seed2-gleak-05_vars.pkl	Transient	2	-0.5
520	1472180	73.60900000000001	1.791429147286585	2.077351024015501	72.812	74.60340000000001	2.064399999999992	3.8558499999999896	0.2500406316026359	3.9993499999999926	16.982390250392086	seed2-gleak-05_vars.pkl	DAMGO	2	-0.5
521	1552167	77.60835	1.4186400210577645	2.575481001162956	76.66785	78.0865	1.8445000000000107	3.26315000000001	0.30809994762300896	3.2456999999999994	11.947577331568588	seed2-gleak-05_vars.pkl	DAMGO	2	-0.5
522	1617081	80.85405	1.4718058538143872	2.0289449330686793	79.93095000000001	81.4028	2.342550000000003	3.8143499999999904	0.24293956878226494	4.116250000000008	14.861537304351497	seed2-gleak-05_vars.pkl	DAMGO	2	-0.5
523	1699406	84.97030000000001	3.3329224849510592	1.6734145254253603	83.7453	87.07825000000001	1.1787999999999954	4.511700000000005	0.24642681123706303	4.057999999999993	9.433006679771447	seed2-gleak-05_vars.pkl	DAMGO	2	-0.5
524	1780566	89.0283	1.4895973001946463	2.041166591518497	88.25705	89.7466	2.5447500000000076	4.034350000000003	0.24534458647169924	4.075900000000004	16.592449755036665	seed2-gleak-05_vars.pkl	DAMGO	2	-0.5
525	1862084	93.1042	1.7560360348155957	2.1903984391452838	92.29135000000001	94.04740000000001	1.821550000000002	3.5775500000000022	0.28908000289080027	3.4592499999999973	18.51406399797076	seed2-gleak-05_vars.pkl	DAMGO	2	-0.5
526	1931269	96.56345	2.5741472946757105	1.361220165710785	95.86895	98.4431	1.1851500000000073	3.759299999999996	0.2772694504519492	3.6066000000000003	7.914345011062449	seed2-gleak-05_vars.pkl	DAMGO	2	-0.5
527	2003401	100.17005	2.1322841474998047	6.142628955458477	99.6282	101.76050000000001	1.942700000000002	4.074950000000001	0.22948148658106973	4.357650000000007	59.929186945291136	seed2-gleak-05_vars.pkl	DAMGO	2	-0.5
528	2090554	104.52770000000001	1.2562301106972156	3.119594346459749	103.70320000000001	104.9594	1.9235000000000042	3.1797499999999985	0.31921345803939094	3.1327	22.235657516550773	seed2-gleak-05_vars.pkl	Transient	2	-0.5
529	2153208	107.66040000000001	1.3251586348610465	3.7111607532632505	106.88295000000001	108.2081	1.560200000000009	2.8853500000000025	0.3367853835143552	2.9692500000000024	29.569240506635232	seed2-gleak-05_vars.pkl	Transient	2	-0.5
530	2212593	110.62965000000001	1.3185103930264712	2.9552997147243723	109.76825000000001	111.08675000000001	2.667749999999998	3.9862499999999983	0.2668908549848543	3.746849999999995	25.543944761701937	seed2-gleak-05_vars.pkl	Transient	2	-0.5
531	2287530	114.37650000000001	1.2052057546518744	3.659920203891854	113.75455000000001	114.95975	2.0940499999999957	3.2992500000000007	0.2898760779766654	3.4497499999999945	30.858523485682714	seed2-gleak-05_vars.pkl	Wash	2	-0.5
532	2356525	117.82625	1.2550892737154151	3.5083202120687744	117.05380000000001	118.30890000000001	1.6607999999999947	2.9158999999999935	0.36672350881053245	2.726849999999999	31.285787025289018	seed2-gleak-05_vars.pkl	Wash	2	-0.5
533	2411062	120.5531	1.1170718316351762	3.326485928164715	119.9697	121.08675000000001	2.6217999999999932	3.738900000000001	0.2638557236902858	3.789950000000005	26.39656759183996	seed2-gleak-05_vars.pkl	Wash	2	-0.5
534	2486861	124.34305	1.1099960310050752	3.4451129187686043	123.70855	124.81855	0.5337999999999994	1.6437999999999988	0.4443259575224373	2.2506000000000057	31.741193258297034	seed2-gleak-05_vars.pkl	Wash	2	-0.5
535	2531873	126.59365000000001	1.7082676162010757	1.5545370665678089	125.35235	127.06065000000001	0.5339999999999918	2.2422499999999985	0.6805730425017839	1.4693500000000057	9.998974139786288	seed2-gleak-05_vars.pkl	Wash	2	-0.5
536	2561260	128.06300000000002	1.0853291368576	3.506252615770247	127.59465	128.67995000000002	1.4122999999999877	2.4976500000000073	0.3787950529366088	2.639949999999999	32.78527610460961	seed2-gleak-05_vars.pkl	Wash	2	-0.5
537	2614059	130.70295000000002	1.1292524804338349	2.9279270353698976	130.0923	131.22155	2.447449999999975	3.576699999999988	0.28767872040505144	3.4761000000000024	24.39648751603571	seed2-gleak-05_vars.pkl	Wash	2	-0.5
538	2683581	134.17905000000002	1.0627764400661457	3.5185561609880516	133.669	134.73175	1.5854500000000087	2.6482500000000186	0.35887957795761605	2.786450000000002	32.454162224484406	seed2-gleak-05_vars.pkl	Wash	2	-0.5
539	2739310	136.96550000000002	1.1427192705272464	2.9623373725356714	136.3172	137.45995000000002	0.8085499999999968	1.9512499999999875	0.5487871803314732	1.822199999999981	26.935962798478563	seed2-gleak-05_vars.pkl	Wash	2	-0.5
540	2775754	138.7877	0.9778425151075469	2.819133218253574	138.26850000000002	139.24635	0.746549999999985	1.7244000000000028	0.7565154896546439	1.321850000000012	10.410230275179822	seed2-gleak-05_vars.pkl	Wash	2	-0.5
541	2802191	140.10955	40.04799419380608	8.732445196537974	139.99285	180.04085	-35.00944999999999	5.038550000000015	0.15926610180289252	6.27879999999999	70.68936317957534	seed2-gleak-05_vars.pkl	Wash	2	-0.5
542	2927767	146.38835	2.089459969017678	26.58967503974658	145.03145	147.1209	0.0811999999999955	2.170649999999995	0.42154961638985045	2.3721999999999923	32.09979002533946	seed2-gleak-05_vars.pkl	Transient	2	-0.5
543	2975211	148.76055	6.832016383007751	25.826741096666467	147.2021	154.0341	0.06919999999999504	6.901199999999989	0.15438531486884935	6.477300000000014	31.9761436994561	seed2-gleak-05_vars.pkl	Transient	2	-0.5
544	3104757	155.23785	1.6846881061577939	26.036911282257265	154.10325	155.78795	0.00925000000000864	1.693950000000001	0.39974416373521005	2.5015999999999963	32.845946923407475	seed2-gleak-05_vars.pkl	$G_{Leak}$	2	-0.5
545	3154789	157.73945	2.4881614741228986	26.64905547089345	155.79725000000002	158.2854	0.35250000000002046	2.8406500000000108	0.2616499646772548	3.8218999999999994	32.3425300511187	seed2-gleak-05_vars.pkl	$G_{Leak}$	2	-0.5
546	3231227	161.56135	3.9643214613041144	26.188538952262448	158.6379	162.6022	0.5798000000000059	4.544099999999986	0.37399255754810257	2.673850000000016	32.66270684222836	seed2-gleak-05_vars.pkl	$G_{Leak}$	2	-0.5
547	3284704	164.23520000000002	1.7625583711779211	26.356863663499382	163.18200000000002	164.94455000000002	4.764499999999998	6.5271000000000186	0.13224714346170124	7.561599999999999	33.03882816210097	seed2-gleak-05_vars.pkl	$G_{Leak}$	2	-0.5
548	3435936	171.79680000000002	3.9548966768512503	26.127308126956226	169.70905000000002	173.66395	0.33020000000001914	4.2851	0.3632269078493349	2.7530999999999892	34.19446071695927	seed2-gleak-05_vars.pkl	$G_{Leak}$	2	-0.5
549	3490998	174.5499	0.9922739879337372	26.76796380276727	173.99415000000002	174.98645000000002	-1.0621500000000026	-0.06990000000001828	0.5433158566732748	1.8405500000000077	32.69236443401977	seed2-gleak-05_vars.pkl	$G_{Leak}$	2	-0.5
550	3527809	176.39045000000002	6.072560096186121	25.315656627165325	173.92425	179.9968	-1.149000000000001	4.923550000000006	0.34567986587621424	2.8928499999999815	34.26842477084978	seed2-gleak-05_vars.pkl	$G_{Leak}$	2	-0.5
551	3585666	179.2833	1.1456408840101213	27.14287666199845	178.8478	179.99345	2.1569000000000074	3.3025499999999965	0.2887169419101501	3.463600000000014	33.0715362635156	seed2-gleak-05_vars.pkl	$G_{Leak}$	2	-0.5
552	3654938	182.7469	3.2233585324981484	8.098542066235865	182.15035	185.37375	-1.1492000000000075	2.074150000000003	0.4536896309234856	2.2041499999999985	27.353935953051447	seed2-gleak-05_vars.pkl	Transient	2	-0.5
553	3699021	184.95105	0.9725097314064625	10.93336964592529	184.2245	185.19705000000002	-3.324299999999994	-2.3517999999999972	0.36501012903107904	2.7396500000000117	18.723650722229337	seed2-gleak-05_vars.pkl	Transient	2	-0.5
554	3753814	187.69070000000002	7.552374965235917	5.182685453331175	181.8727	189.42510000000001	1.4236999999999966	8.976049999999987	0.26041666666666835	3.839999999999975	33.61037736669488	seed2-gleak-05_vars.pkl	Transient	2	-0.5
555	3830614	191.5307	2.372236748517887	7.416292875231065	190.84875	193.221	1.2896499999999946	3.6618500000000154	0.26171501851633683	3.8209500000000105	30.784158238999957	seed2-gleak-05_vars.pkl	DAMGO + $G_{Leak}$	2	-0.5
556	3907033	195.35165	2.3834340454710414	6.944476502256794	194.5106	196.89405000000002	1.3615000000000066	3.7449000000000012	0.2762202027456277	3.6203000000000145	28.83053339404038	seed2-gleak-05_vars.pkl	DAMGO + $G_{Leak}$	2	-0.5
557	3979439	198.97195000000002	2.5523204426183135	6.552333029712553	198.2555	200.80785	1.0638999999999896	3.616199999999992	0.2626188350228488	3.8077999999999865	30.333808444744236	seed2-gleak-05_vars.pkl	DAMGO + $G_{Leak}$	2	-0.5
558	4055595	202.77975	2.799392406240618	6.405174495580958	201.87175000000002	204.67110000000002	1.195449999999994	3.994850000000014	0.2593831867818328	3.8552999999999997	30.088722893375163	seed2-gleak-05_vars.pkl	DAMGO + $G_{Leak}$	2	-0.5
559	4132701	206.63505	6.694177767620306	5.847482041864843	205.86655000000002	212.56075	-2.610949999999974	4.083200000000005	0.22972926406230296	4.352949999999993	31.1274203204104	seed2-gleak-05_vars.pkl	DAMGO + $G_{Leak}$	2	-0.5
560	4219760	210.988	2.280712881766679	8.547085302403133	209.94975000000002	212.2305	1.131149999999991	3.411849999999987	0.3175258386651215	3.1493499999999988	29.92124397739432	seed2-gleak-05_vars.pkl	DAMGO + $G_{Leak}$	2	-0.5
561	4282747	214.13735	1.6084412607530132	8.231595323442978	213.3616	214.97005000000001	0.6491500000000201	2.257550000000009	0.420839996633278	2.3762000000000114	26.136191690075222	seed2-gleak-05_vars.pkl	DAMGO + $G_{Leak}$	2	-0.5
562	4330271	216.51355	2.091199780890532	7.29720723221703	215.6192	217.71040000000002	1.3079999999999927	3.399199999999979	0.3141394150724089	3.1833000000000027	28.22311592102686	seed2-gleak-05_vars.pkl	DAMGO + $G_{Leak}$	2	-0.5
563	4393937	219.69685	1.0092992227287032	6.965850947238362	219.01835	220.02765000000002					28.4046158389953	seed2-gleak-05_vars.pkl	DAMGO + $G_{Leak}$	2	-0.5
564	62625	3.13125	2.17542186231877	2.3820776891542135	2.4596	4.635050000000001	0.5986500000000001	2.77405	0.34231921266581083	2.92125	12.615370241819633	seed2-gleak-03_vars.pkl	Transient	2	-0.3
565	121050	6.0525	1.5269043278145684	2.192191368015868	5.233700000000001	6.7606	0.2773500000000002	1.8042500000000006	0.5327650506126799	1.8769999999999998	9.31244476173448	seed2-gleak-03_vars.pkl	Transient	2	-0.3
566	158590	7.9295	1.3718713009731918	2.33397351006165	7.03795	8.4098	0.4780999999999995	1.8499999999999996	0.568909116768596	1.7577500000000006	19.521365637852462	seed2-gleak-03_vars.pkl	Transient	2	-0.3
567	193745	9.68725	1.432465434914826	2.0847785686392424	8.88795	10.320400000000001	0.6073499999999985	2.0397999999999996	0.5035246727089626	1.9860000000000004	12.36276522841813	seed2-gleak-03_vars.pkl	Transient	2	-0.3
568	233465	11.673250000000001	1.2257524066414975	3.0437914193475883	10.927750000000001	12.153500000000001	0.7533999999999992	1.9791500000000006	0.4310623531693862	2.319849999999999	28.83261164312928	seed2-gleak-03_vars.pkl	Transient	2	-0.3
569	279862	13.9931	1.6942783438893692	2.152006555112722	12.9069	14.60115	0.5060500000000001	2.2003500000000003	0.5939829526892577	1.6835500000000003	10.41920193642497	seed2-gleak-03_vars.pkl	Transient	2	-0.3
570	313533	15.67665	1.107005209992826	3.3509661859804147	15.10725	16.21425	0.6944999999999979	1.801499999999999	0.3984778147476641	2.509549999999999	30.532945597209423	seed2-gleak-03_vars.pkl	Transient	2	-0.3
571	363724	18.1862	1.7001551525311283	1.8085906002157142	16.9087	18.60885	0.471700000000002	2.1718500000000027	0.6642311524410489	1.5055000000000014	10.87612151814403	seed2-gleak-03_vars.pkl	Transient	2	-0.3
572	393834	19.6917	1.1273577942302597	3.2065656109742093	19.0806	20.20795	1.45505	2.5824	0.3702126871887897	2.701150000000002	31.565108792318608	seed2-gleak-03_vars.pkl	Transient	2	-0.3
573	447857	22.392850000000003	1.3492825985075936	2.9209610956510836	21.662950000000002	23.01225	1.4250000000000007	2.7743	0.34808033694176643	2.872899999999998	23.27550256508732	seed2-gleak-03_vars.pkl	Transient	2	-0.3
574	505315	25.26575	1.3086176097975522	3.0474703507721017	24.4373	25.745900000000002	1.7499000000000002	3.0585500000000003	0.3083374444992598	3.2432000000000016	24.650434797107373	seed2-gleak-03_vars.pkl	Transient	2	-0.3
575	570179	28.508950000000002	1.45504616552472	3.5447728732202854	27.49585	28.950850000000003	1.656299999999998	3.111349999999998	0.34008400074818496	2.9404499999999985	28.15327988604713	seed2-gleak-03_vars.pkl	Transient	2	-0.3
576	628988	31.4494	1.3939054418550862	3.0053308177604023	30.607200000000002	32.0011	1.7636000000000038	3.1575000000000024	0.3092241565911127	3.233900000000002	28.660556223551513	seed2-gleak-03_vars.pkl	Control	2	-0.3
577	693666	34.6833	1.41889461374557	3.191018101889693	33.764700000000005	35.1836	1.5043999999999969	2.9232999999999976	0.39039625219597857	2.5615000000000023	26.151063121649912	seed2-gleak-03_vars.pkl	Control	2	-0.3
578	744896	37.244800000000005	1.120878169610526	3.178571093249456	36.688	37.80885	0.6899000000000015	1.8108000000000004	0.437435751623981	2.286049999999996	27.835495348213822	seed2-gleak-03_vars.pkl	Control	2	-0.3
579	790617	39.53085	1.3322610682894651	2.4296039332705845	38.4988	39.831050000000005	0.8074499999999958	2.1396999999999977	0.4188043136844302	2.387750000000004	18.052724714196923	seed2-gleak-03_vars.pkl	Control	2	-0.3
580	838372	41.918600000000005	1.6951519117390155	2.427337079449668	40.6385	42.33365	1.3485000000000014	3.0436500000000066	0.40188887772530996	2.4882499999999936	21.516047963330863	seed2-gleak-03_vars.pkl	Control	2	-0.3
581	888137	44.40685	1.1851253352746367	3.30497607560968	43.682100000000005	44.867250000000006	1.4583000000000013	2.6433999999999997	0.4090899793409555	2.4444500000000033	29.878465659639048	seed2-gleak-03_vars.pkl	Control	2	-0.3
582	937026	46.8513	1.0836572020161142	3.232174492966436	46.325500000000005	47.409150000000004	0.7398999999999987	1.8235499999999973	0.4517425970681903	2.2136500000000012	28.991588420542712	seed2-gleak-03_vars.pkl	Control	2	-0.3
583	981299	49.06495	1.4266833547112592	1.9959642494096208	48.149100000000004	49.57575	0.4458000000000055	1.8725000000000023	0.6191950464396277	1.615000000000002	11.029070752882202	seed2-gleak-03_vars.pkl	Control	2	-0.3
584	1013599	50.679950000000005	1.131590037992748	3.3148561558569014	50.0216	51.153200000000005	0.6841000000000008	1.8156999999999996	0.44442469223590136	2.250099999999996	29.538529910300067	seed2-gleak-03_vars.pkl	Control	2	-0.3
585	1058601	52.93005	1.6051852519364156	1.8406907310686211	51.8373	53.44245	0.48304999999999865	2.088249999999995	0.6006186371963106	1.6649500000000044	10.67088688308015	seed2-gleak-03_vars.pkl	Control	2	-0.3
586	1091900	54.595000000000006	1.1581872499375256	3.30996368341728	53.92555	55.0837	1.1590500000000006	2.3172500000000014	0.3783507689979387	2.6430499999999952	31.601550158289882	seed2-gleak-03_vars.pkl	Control	2	-0.3
587	1144761	57.23805	1.5638573140446215	2.5308128106262586	56.2428	57.806650000000005	0.44635000000000247	2.0102000000000046	0.41264339357926866	2.423400000000001	23.094970383629114	seed2-gleak-03_vars.pkl	Control	2	-0.3
588	1193229	59.66145	1.7753848306059838	1.2669492519904537	58.252950000000006	60.02835	4.200800000000001	5.976149999999997	0.14064796517556385	7.109949999999999	8.899802758257948	seed2-gleak-03_vars.pkl	Control	2	-0.3
589	1335428	66.7714	3.0492714744162397	1.8503320028224284	64.2291	67.2784	1.5231500000000011	4.572400000000002	0.3106603084856857	3.218950000000006	15.040818249698228	seed2-gleak-03_vars.pkl	Transient	2	-0.3
590	1399807	69.99035	2.0027328551926766	2.3552015408880287	68.80155	70.8043	2.0077	4.010450000000006	0.27634615118897915	3.6186500000000024	12.118863613014113	seed2-gleak-03_vars.pkl	Transient	2	-0.3
591	1472180	73.60900000000001	1.791429147286585	2.077351024015501	72.812	74.60340000000001	2.064399999999992	3.8558499999999896	0.2500406316026359	3.9993499999999926	16.982390250392086	seed2-gleak-03_vars.pkl	DAMGO	2	-0.3
592	1552167	77.60835	1.4186400210577645	2.575481001162956	76.66785	78.0865	1.8445000000000107	3.26315000000001	0.30809994762300896	3.2456999999999994	11.947577331568588	seed2-gleak-03_vars.pkl	DAMGO	2	-0.3
593	1617081	80.85405	1.4718058538143872	2.0289449330686793	79.93095000000001	81.4028	2.342550000000003	3.8143499999999904	0.24293956878226494	4.116250000000008	14.861537304351497	seed2-gleak-03_vars.pkl	DAMGO	2	-0.3
594	1699406	84.97030000000001	3.3329224849510592	1.6734145254253603	83.7453	87.07825000000001	1.1787999999999954	4.511700000000005	0.24642681123706303	4.057999999999993	9.433006679771447	seed2-gleak-03_vars.pkl	DAMGO	2	-0.3
595	1780566	89.0283	1.4895973001946463	2.041166591518497	88.25705	89.7466	2.5447500000000076	4.034350000000003	0.24534458647169924	4.075900000000004	16.592449755036665	seed2-gleak-03_vars.pkl	DAMGO	2	-0.3
596	1862084	93.1042	1.7560360348155957	2.1903984391452838	92.29135000000001	94.04740000000001	1.821550000000002	3.5775500000000022	0.28908000289080027	3.4592499999999973	18.51406399797076	seed2-gleak-03_vars.pkl	DAMGO	2	-0.3
597	1931269	96.56345	2.5741472946757105	1.361220165710785	95.86895	98.4431	1.1851500000000073	3.759299999999996	0.2772694504519492	3.6066000000000003	7.914345011062449	seed2-gleak-03_vars.pkl	DAMGO	2	-0.3
598	2003401	100.17005	2.1322841474998047	6.142628955458477	99.6282	101.76050000000001	1.942700000000002	4.074950000000001	0.22948148658106973	4.357650000000007	59.929186945291136	seed2-gleak-03_vars.pkl	DAMGO	2	-0.3
599	2090554	104.52770000000001	1.2562301106972156	3.119594346459749	103.70320000000001	104.9594	1.9235000000000042	3.1797499999999985	0.31921345803939094	3.1327	22.235657516550773	seed2-gleak-03_vars.pkl	Transient	2	-0.3
600	2153208	107.66040000000001	1.3251586348610465	3.7111607532632505	106.88295000000001	108.2081	1.560200000000009	2.8853500000000025	0.3367853835143552	2.9692500000000024	29.569240506635232	seed2-gleak-03_vars.pkl	Transient	2	-0.3
601	2212593	110.62965000000001	1.3185103930264712	2.9552997147243723	109.76825000000001	111.08675000000001	2.667749999999998	3.9862499999999983	0.2668908549848543	3.746849999999995	25.543944761701937	seed2-gleak-03_vars.pkl	Transient	2	-0.3
602	2287530	114.37650000000001	1.2052057546518744	3.659920203891854	113.75455000000001	114.95975	2.0940499999999957	3.2992500000000007	0.2898760779766654	3.4497499999999945	30.858523485682714	seed2-gleak-03_vars.pkl	Wash	2	-0.3
603	2356525	117.82625	1.2550892737154151	3.5083202120687744	117.05380000000001	118.30890000000001	1.6607999999999947	2.9158999999999935	0.36672350881053245	2.726849999999999	31.285787025289018	seed2-gleak-03_vars.pkl	Wash	2	-0.3
604	2411062	120.5531	1.1170718316351762	3.326485928164715	119.9697	121.08675000000001	2.6217999999999932	3.738900000000001	0.2638557236902858	3.789950000000005	26.39656759183996	seed2-gleak-03_vars.pkl	Wash	2	-0.3
605	2486861	124.34305	1.1099960310050752	3.4451129187686043	123.70855	124.81855	0.5337999999999994	1.6437999999999988	0.4443259575224373	2.2506000000000057	31.741193258297034	seed2-gleak-03_vars.pkl	Wash	2	-0.3
606	2531873	126.59365000000001	1.7082676162010757	1.5545370665678089	125.35235	127.06065000000001	0.5339999999999918	2.2422499999999985	0.6805730425017839	1.4693500000000057	9.998974139786288	seed2-gleak-03_vars.pkl	Wash	2	-0.3
607	2561260	128.06300000000002	1.0853291368576	3.506252615770247	127.59465	128.67995000000002	1.4122999999999877	2.4976500000000073	0.3787950529366088	2.639949999999999	32.78527610460961	seed2-gleak-03_vars.pkl	Wash	2	-0.3
608	2614059	130.70295000000002	1.1292524804338349	2.9279270353698976	130.0923	131.22155	2.447449999999975	3.576699999999988	0.28767872040505144	3.4761000000000024	24.39648751603571	seed2-gleak-03_vars.pkl	Wash	2	-0.3
609	2683581	134.17905000000002	1.0627764400661457	3.5185561609880516	133.669	134.73175	1.5854500000000087	2.6482500000000186	0.35887957795761605	2.786450000000002	32.454162224484406	seed2-gleak-03_vars.pkl	Wash	2	-0.3
610	2739310	136.96550000000002	1.1427192705272464	2.9623373725356714	136.3172	137.45995000000002	0.8085499999999968	1.9512499999999875	0.5487871803314732	1.822199999999981	26.935962798478563	seed2-gleak-03_vars.pkl	Wash	2	-0.3
611	2775754	138.7877	0.9778425151075469	2.819133218253574	138.26850000000002	139.24635	0.7013499999999908	1.6792000000000087	0.7349698662354816	1.3606000000000051	10.410230275179822	seed2-gleak-03_vars.pkl	Wash	2	-0.3
612	2802966	140.1483	2.954102612990816	6.3580567065952	139.9477	142.9018	0.5839500000000157	3.5380499999999984	0.2652308834840735	3.7702999999999918	59.95142118594067	seed2-gleak-03_vars.pkl	Wash	2	-0.3
613	2878372	143.9186	1.1830161069449736	7.695335040017742	143.4857	144.6687	0.5602000000000089	1.7432000000000016	0.444414816789988	2.250150000000019	31.8103534586076	seed2-gleak-03_vars.pkl	Transient	2	-0.3
614	2923375	146.16875000000002	1.691023455148819	7.956235351152902	145.2289	146.91995	0.6281500000000051	2.3191500000000076	0.39563222028802364	2.5275999999999783	31.200761443197678	seed2-gleak-03_vars.pkl	Transient	2	-0.3
615	2973927	148.69635	1.8009713527116227	6.448343067847517	147.54805000000002	149.34905	0.5072499999999991	2.3081999999999994	0.4472671974237386	2.235800000000012	32.576075263060375	seed2-gleak-03_vars.pkl	Transient	2	-0.3
616	3018643	150.93215	1.958008556542243	7.899731755343279	149.85625000000002	151.8143	0.15139999999999532	2.1093999999999937	0.3754387940905953	2.6635499999999865	33.52612464938137	seed2-gleak-03_vars.pkl	Transient	2	-0.3
617	3071914	153.5957	2.5065719248130685	6.258255837534886	151.96565	154.47225	0.8018999999999892	3.3084499999999935	0.41055116493892835	2.435750000000013	34.84205944838018	seed2-gleak-03_vars.pkl	$G_{Leak}$	2	-0.3
618	3120629	156.03145	1.368583776362613	8.423578786080764	155.2741	156.64270000000002	0.631450000000001	2.0	0.46797856658164844	2.1368500000000097	30.803774996587972	seed2-gleak-03_vars.pkl	$G_{Leak}$	2	-0.3
619	3163366	158.16830000000002	1.5793600411389954	7.361502534502005	157.2741	158.85345	0.8708000000000027	2.450150000000008	0.45699661822502624	2.188199999999995	30.024922655282772	seed2-gleak-03_vars.pkl	$G_{Leak}$	2	-0.3
620	3207130	160.3565	1.4460963643806055	7.182620927829934	159.72425	161.17035	0.6914500000000032	2.1375500000000045	0.4118785781951491	2.427899999999994	34.76080520732691	seed2-gleak-03_vars.pkl	$G_{Leak}$	2	-0.3
621	3255688	162.7844	1.6065951077145526	7.728485187073545	161.86180000000002	163.4684	1.1012000000000057	2.7077999999999918	0.42443020245320695	2.356099999999998	32.72417580717214	seed2-gleak-03_vars.pkl	$G_{Leak}$	2	-0.3
622	3302810	165.1405	1.3966418545480586	7.705861578413664	164.56965	165.96630000000002	0.7523999999999944	2.1490499999999884	0.386705079371218	2.585949999999997	33.933299394759246	seed2-gleak-03_vars.pkl	$G_{Leak}$	2	-0.3
623	3354529	167.72645	1.7031721266028939	8.29540979102714	166.71865	168.42185	1.2227499999999907	2.925900000000013	0.3978990927900666	2.513200000000012	32.553073359734704	seed2-gleak-03_vars.pkl	$G_{Leak}$	2	-0.3
624	3404793	170.23965	1.5145636203812203	7.3689917786925925	169.6446	171.15915	0.697700000000026	2.2122500000000116	0.3486628778633941	2.868099999999998	34.52052921065305	seed2-gleak-03_vars.pkl	$G_{Leak}$	2	-0.3
625	3462155	173.10775	2.0943771305488426	7.315240692868123	171.85680000000002	173.9512	1.041499999999985	3.1358499999999765	0.37812901762081264	2.644599999999997	33.80439926417671	seed2-gleak-03_vars.pkl	$G_{Leak}$	2	-0.3
626	3515047	175.75235	1.3756822088324232	8.677741530813837	174.99265	176.36835000000002	0.4761000000000024	1.8517500000000098	0.4944131316127729	2.0226000000000113	31.994542840476235	seed2-gleak-03_vars.pkl	$G_{Leak}$	2	-0.3
627	3555499	177.77495000000002	1.8893933241408318	5.913743129664322	176.8444	178.7338	0.8083000000000027	2.6976999999999975	0.45260132612188475	2.209450000000004	32.38909379316745	seed2-gleak-03_vars.pkl	$G_{Leak}$	2	-0.3
628	3599688	179.98440000000002	0.5148273789673345	6.538538539187805	179.54215000000002	180.05695	2.0874000000000024	2.602249999999998	0.24484299442982205	4.084249999999997	25.058524698382598	seed2-gleak-03_vars.pkl	$G_{Leak}$	2	-0.3
629	3681373	184.06865000000002	3.0061696440194736	4.169087275149778	182.14435	185.15050000000002	1.4916499999999928	4.497800000000012	0.32178655897543385	3.1076499999999783	22.808945918375755	seed2-gleak-03_vars.pkl	Transient	2	-0.3
630	3743526	187.1763	2.0308706148118945	4.6024387634037005	186.64215000000002	188.67305000000002	1.805250000000001	3.8360999999999876	0.2478314745972723	4.035000000000025	26.77263824248534	seed2-gleak-03_vars.pkl	Transient	2	-0.3
631	3824226	191.21130000000002	1.7769529743755703	5.206993200324884	190.47825	192.2552	1.4110500000000172	3.1880000000000166	0.31570639305446035	3.1674999999999898	26.142256965828317	seed2-gleak-03_vars.pkl	DAMGO + $G_{Leak}$	2	-0.3
632	3887576	194.3788	1.6282610531888204	5.086544380887684	193.66625000000002	195.2945	1.208500000000015	2.836749999999995	0.22830007762202628	4.380200000000002	24.153516276007977	seed2-gleak-03_vars.pkl	DAMGO + $G_{Leak}$	2	-0.3
633	3975180	198.75900000000001	3.5543199038808932	3.365300332575419	196.50300000000001	200.05735	1.8935000000000173	5.447800000000001	0.2448609801785044	4.083949999999987	29.321173877884984	seed2-gleak-03_vars.pkl	DAMGO + $G_{Leak}$	2	-0.3
634	4056859	202.84295	2.121169309039344	4.683300248698757	201.95080000000002	204.072	1.9690999999999974	4.0902499999999975	0.2382143452678718	4.197900000000004	28.454122632401905	seed2-gleak-03_vars.pkl	DAMGO + $G_{Leak}$	2	-0.3
635	4140817	207.04085	2.308039490455785	4.469100912291626	206.04105	208.34910000000002	1.7522500000000036	4.060249999999996	0.2640508033745695	3.787149999999997	28.775745332083268	seed2-gleak-03_vars.pkl	DAMGO + $G_{Leak}$	2	-0.3
636	4216560	210.828	2.504637133714231	4.523254624458694	210.1013	212.60595	1.3278999999999996	3.8325000000000102	0.26299525293568327	3.802350000000018	24.94670515952251	seed2-gleak-03_vars.pkl	DAMGO + $G_{Leak}$	2	-0.3
637	4292607	214.63035000000002	1.304591610852536	4.31498350838806	213.93380000000002	215.2384	1.81310000000002	3.1176499999999976	0.29839612085042955	3.351249999999993	28.084749760872864	seed2-gleak-03_vars.pkl	DAMGO + $G_{Leak}$	2	-0.3
638	4359632	217.98160000000001	2.0366070541098713	4.714557026210933	217.0515	219.0881					24.942716210880235	seed2-gleak-03_vars.pkl	DAMGO + $G_{Leak}$	2	-0.3
639	62625	3.13125	2.17542186231877	2.3820776891542135	2.4596	4.635050000000001	0.5986500000000001	2.77405	0.34231921266581083	2.92125	12.615370241819633	seed2-gleak03_vars.pkl	Transient	2	0.3
640	121050	6.0525	1.5269043278145684	2.192191368015868	5.233700000000001	6.7606	0.2773500000000002	1.8042500000000006	0.5327650506126799	1.8769999999999998	9.31244476173448	seed2-gleak03_vars.pkl	Transient	2	0.3
641	158590	7.9295	1.3718713009731918	2.33397351006165	7.03795	8.4098	0.4780999999999995	1.8499999999999996	0.568909116768596	1.7577500000000006	19.521365637852462	seed2-gleak03_vars.pkl	Transient	2	0.3
642	193745	9.68725	1.432465434914826	2.0847785686392424	8.88795	10.320400000000001	0.6073499999999985	2.0397999999999996	0.5035246727089626	1.9860000000000004	12.36276522841813	seed2-gleak03_vars.pkl	Transient	2	0.3
643	233465	11.673250000000001	1.2257524066414975	3.0437914193475883	10.927750000000001	12.153500000000001	0.7533999999999992	1.9791500000000006	0.4310623531693862	2.319849999999999	28.83261164312928	seed2-gleak03_vars.pkl	Transient	2	0.3
644	279862	13.9931	1.6942783438893692	2.152006555112722	12.9069	14.60115	0.5060500000000001	2.2003500000000003	0.5939829526892577	1.6835500000000003	10.41920193642497	seed2-gleak03_vars.pkl	Transient	2	0.3
645	313533	15.67665	1.107005209992826	3.3509661859804147	15.10725	16.21425	0.6944999999999979	1.801499999999999	0.3984778147476641	2.509549999999999	30.532945597209423	seed2-gleak03_vars.pkl	Transient	2	0.3
646	363724	18.1862	1.7001551525311283	1.8085906002157142	16.9087	18.60885	0.471700000000002	2.1718500000000027	0.6642311524410489	1.5055000000000014	10.87612151814403	seed2-gleak03_vars.pkl	Transient	2	0.3
647	393834	19.6917	1.1273577942302597	3.2065656109742093	19.0806	20.20795	1.45505	2.5824	0.3702126871887897	2.701150000000002	31.565108792318608	seed2-gleak03_vars.pkl	Transient	2	0.3
648	447857	22.392850000000003	1.3492825985075936	2.9209610956510836	21.662950000000002	23.01225	1.4250000000000007	2.7743	0.34808033694176643	2.872899999999998	23.27550256508732	seed2-gleak03_vars.pkl	Transient	2	0.3
649	505315	25.26575	1.3086176097975522	3.0474703507721017	24.4373	25.745900000000002	1.7499000000000002	3.0585500000000003	0.3083374444992598	3.2432000000000016	24.650434797107373	seed2-gleak03_vars.pkl	Transient	2	0.3
650	570179	28.508950000000002	1.45504616552472	3.5447728732202854	27.49585	28.950850000000003	1.656299999999998	3.111349999999998	0.34008400074818496	2.9404499999999985	28.15327988604713	seed2-gleak03_vars.pkl	Transient	2	0.3
651	628988	31.4494	1.3939054418550862	3.0053308177604023	30.607200000000002	32.0011	1.7636000000000038	3.1575000000000024	0.3092241565911127	3.233900000000002	28.660556223551513	seed2-gleak03_vars.pkl	Control	2	0.3
652	693666	34.6833	1.41889461374557	3.191018101889693	33.764700000000005	35.1836	1.5043999999999969	2.9232999999999976	0.39039625219597857	2.5615000000000023	26.151063121649912	seed2-gleak03_vars.pkl	Control	2	0.3
653	744896	37.244800000000005	1.120878169610526	3.178571093249456	36.688	37.80885	0.6899000000000015	1.8108000000000004	0.437435751623981	2.286049999999996	27.835495348213822	seed2-gleak03_vars.pkl	Control	2	0.3
654	790617	39.53085	1.3322610682894651	2.4296039332705845	38.4988	39.831050000000005	0.8074499999999958	2.1396999999999977	0.4188043136844302	2.387750000000004	18.052724714196923	seed2-gleak03_vars.pkl	Control	2	0.3
655	838372	41.918600000000005	1.6951519117390155	2.427337079449668	40.6385	42.33365	1.3485000000000014	3.0436500000000066	0.40188887772530996	2.4882499999999936	21.516047963330863	seed2-gleak03_vars.pkl	Control	2	0.3
656	888137	44.40685	1.1851253352746367	3.30497607560968	43.682100000000005	44.867250000000006	1.4583000000000013	2.6433999999999997	0.4090899793409555	2.4444500000000033	29.878465659639048	seed2-gleak03_vars.pkl	Control	2	0.3
657	937026	46.8513	1.0836572020161142	3.232174492966436	46.325500000000005	47.409150000000004	0.7398999999999987	1.8235499999999973	0.4517425970681903	2.2136500000000012	28.991588420542712	seed2-gleak03_vars.pkl	Control	2	0.3
658	981299	49.06495	1.4266833547112592	1.9959642494096208	48.149100000000004	49.57575	0.4458000000000055	1.8725000000000023	0.6191950464396277	1.615000000000002	11.029070752882202	seed2-gleak03_vars.pkl	Control	2	0.3
659	1013599	50.679950000000005	1.131590037992748	3.3148561558569014	50.0216	51.153200000000005	0.6841000000000008	1.8156999999999996	0.44442469223590136	2.250099999999996	29.538529910300067	seed2-gleak03_vars.pkl	Control	2	0.3
660	1058601	52.93005	1.6051852519364156	1.8406907310686211	51.8373	53.44245	0.48304999999999865	2.088249999999995	0.6006186371963106	1.6649500000000044	10.67088688308015	seed2-gleak03_vars.pkl	Control	2	0.3
661	1091900	54.595000000000006	1.1581872499375256	3.30996368341728	53.92555	55.0837	1.1590500000000006	2.3172500000000014	0.3783507689979387	2.6430499999999952	31.601550158289882	seed2-gleak03_vars.pkl	Control	2	0.3
662	1144761	57.23805	1.5638573140446215	2.5308128106262586	56.2428	57.806650000000005	0.44635000000000247	2.0102000000000046	0.41264339357926866	2.423400000000001	23.094970383629114	seed2-gleak03_vars.pkl	Control	2	0.3
663	1193229	59.66145	1.7776633030691884	1.2669492519904537	58.252950000000006	60.0306	3.587700000000005	5.365349999999999	0.213099208336441	4.69265	8.899802758257948	seed2-gleak03_vars.pkl	Control	2	0.3
664	1287082	64.3541	1.3226702648893465	2.855468301725484	63.618300000000005	64.941	1.8772500000000036	3.1998999999999995	0.3415767181308924	2.927599999999998	22.552654078109562	seed2-gleak03_vars.pkl	Transient	2	0.3
665	1345634	67.2817	1.832611846090283	2.3530380943540727	66.81825	68.65085	1.1000999999999976	2.9327499999999986	0.2827854365500169	3.536250000000009	15.906608410310795	seed2-gleak03_vars.pkl	Transient	2	0.3
666	1416359	70.81795000000001	1.4908556299383053	2.2354395765272326	69.751	71.24185	0.409150000000011	1.9000000000000057	0.6730833950326471	1.4856999999999942	7.835867966365544	seed2-gleak03_vars.pkl	Transient	2	0.3
667	1446073	72.30365	1.0777812861655607	2.983367271208948	71.65100000000001	72.72875	2.2781999999999982	3.3559999999999945	0.26392187912377923	3.789000000000002	25.159386298375647	seed2-gleak03_vars.pkl	DAMGO	2	0.3
668	1521853	76.09265	1.654145097914606	2.872312098518808	75.00695	76.6611	2.5037999999999982	4.15795	0.25487772241267237	3.923450000000002	25.314486849270672	seed2-gleak03_vars.pkl	DAMGO	2	0.3
669	1600322	80.01610000000001	1.3388806603279664	3.1631578264938724	79.1649	80.5038	2.039450000000002	3.3783499999999975	0.3132684867565749	3.192149999999998	27.189262787339224	seed2-gleak03_vars.pkl	DAMGO	2	0.3
670	1664165	83.20825	1.30141204125745	2.7880012729945483	82.54325	83.84465	1.783200000000008	3.084600000000009	0.3138978262575533	3.1857499999999987	9.648513594148376	seed2-gleak03_vars.pkl	DAMGO	2	0.3
671	1727880	86.394	1.4864357717094479	2.46073845290754	85.62785000000001	87.1143	1.9733500000000106	3.4597499999999997	0.28873361436738526	3.4633999999999925	18.296733987638234	seed2-gleak03_vars.pkl	DAMGO	2	0.3
672	1797148	89.8574	1.2181600202951814	3.0415314046796382	89.08765000000001	90.3058	2.2039000000000044	3.4221000000000004	0.2597841193967812	3.849350000000001	24.226442491258176	seed2-gleak03_vars.pkl	DAMGO	2	0.3
673	1874135	93.70675	2.136343455263472	2.4007639268078744	92.50975000000001	94.6461	1.5983499999999964	3.7346999999999895	0.31736460432567865	3.1509500000000092	12.85917293170315	seed2-gleak03_vars.pkl	DAMGO	2	0.3
674	1937154	96.85770000000001	1.099562191719003	2.5145365029872053	96.24445	97.34400000000001	2.1088499999999897	3.208449999999999	0.3032554472259707	3.297550000000001	17.05961193416876	seed2-gleak03_vars.pkl	DAMGO	2	0.3
675	2003105	100.15525000000001	2.067251636370004	5.12907573886195	99.4529	101.52015	1.8606000000000051	3.9278500000000065	0.25591810620601413	3.9074999999999993	51.29075738861948	seed2-gleak03_vars.pkl	DAMGO	2	0.3
676	2081255	104.06275000000001	1.1955303793270373	3.1162928310640083	103.38075	104.57625	2.1623500000000035	3.3579000000000008	0.28451120974166433	3.514799999999994	20.389547103925217	seed2-gleak03_vars.pkl	Transient	2	0.3
677	2151551	107.57755	1.3772704802969238	3.5094843685089856	106.7386	108.11590000000001	1.8447000000000031	3.2219500000000068	0.3152386356471846	3.1722000000000037	31.7777027780621	seed2-gleak03_vars.pkl	Transient	2	0.3
678	2214995	110.74975	1.2581165284769844	3.277185296563264	109.9606	111.2187	1.132550000000009	2.3906999999999954	0.3940187946965078	2.537949999999995	27.68656096237156	seed2-gleak03_vars.pkl	Transient	2	0.3
679	2265754	113.2877	1.521181793727819	2.2729012597117446	112.35125000000001	113.87245	0.42200000000001125	1.9431500000000028	0.6045583701106343	1.6540999999999997	12.077555160429114	seed2-gleak03_vars.pkl	Wash	2	0.3
680	2298836	114.9418	1.1666023911803496	3.3535451028555734	114.29440000000001	115.461	1.334450000000004	2.5010499999999922	0.3705281879318959	2.6988500000000073	29.29942876466352	seed2-gleak03_vars.pkl	Wash	2	0.3
681	2352813	117.64065000000001	1.3566241674093065	2.9350211516365654	116.79545	118.15205	1.7484000000000037	3.105000000000004	0.30277340438415845	3.302800000000005	22.776085291122016	seed2-gleak03_vars.pkl	Wash	2	0.3
682	2418869	120.94345000000001	1.4976484450435965	3.7069245325482	119.90050000000001	121.39815	2.0340500000000077	3.5317000000000007	0.28126230522585427	3.555399999999992	31.86626170605357	seed2-gleak03_vars.pkl	Wash	2	0.3
683	2489977	124.49885	1.5251328269760358	3.6483356237590137	123.43215000000001	124.9573	1.5686000000000035	3.09375	0.33954704424298027	2.9450999999999965	31.89693234766903	seed2-gleak03_vars.pkl	Wash	2	0.3
684	2548879	127.44395	1.299306883087405	3.089017155880992	126.52590000000001	127.82520000000001	2.008650000000003	3.3079500000000053	0.3166160081053698	3.1584000000000003	24.55702011952213	seed2-gleak03_vars.pkl	Wash	2	0.3
685	2612047	130.60235	1.317204967958224	3.4844576013070245	129.83385	131.15105	1.5091000000000179	2.8263000000000034	0.324791321575887	3.0789000000000044	30.151010536110523	seed2-gleak03_vars.pkl	Wash	2	0.3
686	2673625	133.68125	1.4625336182196857	2.911673034396191	132.6602	134.1227	2.7371499999999855	4.199699999999979	0.27067994802944984	3.694400000000002	23.998815329708314	seed2-gleak03_vars.pkl	Wash	2	0.3
687	2747513	137.37565	1.1395894619903528	3.698588374685478	136.8599	137.99945	1.1625999999999976	2.302199999999999	0.3833106541196328	2.6088499999999897	34.00872591689654	seed2-gleak03_vars.pkl	Wash	2	0.3
688	2799690	139.9845	0.9083401807193412	2.0470880837640575	139.1621	140.0704	2.4359000000000037	3.3442500000000166	0.3226274781823145	3.099550000000022	15.826118720703645	seed2-gleak03_vars.pkl	Wash	2	0.3
689	2861681	143.08405000000002	1.223465436799894	1.4236621069303013	142.5063	143.7298	1.8877000000000237	3.111150000000009	0.3082851637764954	3.2437499999999773	12.401945946204302	seed2-gleak03_vars.pkl	Transient	2	0.3
690	2926556	146.3278	1.1925000606556424	1.2137630252579061	145.61745000000002	146.80995000000001	0.7518000000000029	1.9442999999999984	0.5746631037554234	1.7401499999999999	8.35754608044629	seed2-gleak03_vars.pkl	Transient	2	0.3
691	2961359	148.06795	0.9972105785659747	1.1917142280543924	147.5618	148.559	0.7999499999999955	1.7971999999999753	0.48269537095138765	2.071700000000021	10.020273669723041	seed2-gleak03_vars.pkl	Transient	2	0.3
692	3002793	150.13965000000002	1.2745784909412499	1.4105743476153538	149.35895	150.63355	5.2791500000000156	6.5537000000000205	0.15674349710416446	6.379849999999976	12.953271297487527	seed2-gleak03_vars.pkl	Transient	2	0.3
693	3130390	156.5195	0.9743596025262028	2.07240646489997	155.91265	156.88705000000002	1.9034000000000049	2.877749999999992	0.373308446103592	2.678750000000008	20.724064648999704	seed2-gleak03_vars.pkl	$G_{Leak}$	2	0.3
694	3183965	159.19825	0.9669452600799036	1.3188010135774277	158.7904	159.75735	5.250100000000003	6.21705	0.15682461519160026	6.376550000000009	11.107280650260122	seed2-gleak03_vars.pkl	$G_{Leak}$	2	0.3
695	3311496	165.5748	1.0480548453969183	1.6263794477224227	165.00750000000002	166.05555	2.1866500000000144	3.2347000000000037	0.2911292905179191	3.434899999999999	16.061512098724815	seed2-gleak03_vars.pkl	$G_{Leak}$	2	0.3
696	3380194	169.0097	1.2336002864080948	1.5528006853155158	168.2422	169.47580000000002	1.79140000000001	3.0250000000000057	0.34318267613850706	2.9139000000000124	15.234998202033609	seed2-gleak03_vars.pkl	$G_{Leak}$	2	0.3
697	3438472	171.92360000000002	1.2575657717840747	1.4285746213482238	171.2672	172.52475	1.518100000000004	2.7757000000000005	0.3295381522795806	3.034549999999996	10.113824701087214	seed2-gleak03_vars.pkl	$G_{Leak}$	2	0.3
698	3499163	174.95815000000002	1.4775196568163111	1.2882339342242712	174.0429	175.5204	1.5609500000000196	3.038499999999999	0.3180661577608166	3.143999999999977	7.8198505175430455	seed2-gleak03_vars.pkl	$G_{Leak}$	2	0.3
699	3562043	178.10215	1.581097203360987	1.3734297553333796	177.08135000000001	178.66245	6.207400000000007	7.788499999999999	0.1337264892116151	7.477950000000022	12.584429236597822	seed2-gleak03_vars.pkl	$G_{Leak}$	2	0.3
700	3711602	185.58010000000002	1.4563315555212322	1.1327624512497572	184.86985	186.3262	7.396899999999988	8.853199999999987	0.10951583051330066	9.131100000000004	9.970434338592376	seed2-gleak03_vars.pkl	Transient	2	0.3
701	3894224	194.71120000000002	1.4497040125887841	1.00577509600474	193.72310000000002	195.1728	8.88470000000001	10.334450000000004	0.09864656907232787	10.137199999999979	7.570378445476744	seed2-gleak03_vars.pkl	DAMGO + $G_{Leak}$	2	0.3
702	4096968	204.8484	1.357542795281019	1.0054672525669304	204.0575	205.41505	1.6803999999999917	3.037949999999995	0.34530386740331315	2.896000000000015	6.497685605025527	seed2-gleak03_vars.pkl	DAMGO + $G_{Leak}$	2	0.3
703	4154888	207.7444	1.285056242196425	1.0666625802959393	207.09550000000002	208.38055	2.626550000000009	3.9116000000000213	0.24738085519561648	4.042349999999999	8.509932966645255	seed2-gleak03_vars.pkl	DAMGO + $G_{Leak}$	2	0.3
704	4235735	211.78675	1.2456895206419751	1.2260249812167618	211.0071	212.2528	5.356899999999996	6.602599999999995	0.15230900450834678	6.565599999999989	11.295442007925459	seed2-gleak03_vars.pkl	DAMGO + $G_{Leak}$	2	0.3
705	4367047	218.35235	1.1918120311026927	1.1066404597447645	217.6097	218.8015					8.502504376154919	seed2-gleak03_vars.pkl	DAMGO + $G_{Leak}$	2	0.3
706	62625	3.13125	2.17542186231877	2.3820776891542135	2.4596	4.635050000000001	0.5986500000000001	2.77405	0.34231921266581083	2.92125	12.615370241819633	seed2-gleak-01_vars.pkl	Transient	2	-0.1
707	121050	6.0525	1.5269043278145684	2.192191368015868	5.233700000000001	6.7606	0.2773500000000002	1.8042500000000006	0.5327650506126799	1.8769999999999998	9.31244476173448	seed2-gleak-01_vars.pkl	Transient	2	-0.1
708	158590	7.9295	1.3718713009731918	2.33397351006165	7.03795	8.4098	0.4780999999999995	1.8499999999999996	0.568909116768596	1.7577500000000006	19.521365637852462	seed2-gleak-01_vars.pkl	Transient	2	-0.1
709	193745	9.68725	1.432465434914826	2.0847785686392424	8.88795	10.320400000000001	0.6073499999999985	2.0397999999999996	0.5035246727089626	1.9860000000000004	12.36276522841813	seed2-gleak-01_vars.pkl	Transient	2	-0.1
710	233465	11.673250000000001	1.2257524066414975	3.0437914193475883	10.927750000000001	12.153500000000001	0.7533999999999992	1.9791500000000006	0.4310623531693862	2.319849999999999	28.83261164312928	seed2-gleak-01_vars.pkl	Transient	2	-0.1
711	279862	13.9931	1.6942783438893692	2.152006555112722	12.9069	14.60115	0.5060500000000001	2.2003500000000003	0.5939829526892577	1.6835500000000003	10.41920193642497	seed2-gleak-01_vars.pkl	Transient	2	-0.1
712	313533	15.67665	1.107005209992826	3.3509661859804147	15.10725	16.21425	0.6944999999999979	1.801499999999999	0.3984778147476641	2.509549999999999	30.532945597209423	seed2-gleak-01_vars.pkl	Transient	2	-0.1
713	363724	18.1862	1.7001551525311283	1.8085906002157142	16.9087	18.60885	0.471700000000002	2.1718500000000027	0.6642311524410489	1.5055000000000014	10.87612151814403	seed2-gleak-01_vars.pkl	Transient	2	-0.1
714	393834	19.6917	1.1273577942302597	3.2065656109742093	19.0806	20.20795	1.45505	2.5824	0.3702126871887897	2.701150000000002	31.565108792318608	seed2-gleak-01_vars.pkl	Transient	2	-0.1
715	447857	22.392850000000003	1.3492825985075936	2.9209610956510836	21.662950000000002	23.01225	1.4250000000000007	2.7743	0.34808033694176643	2.872899999999998	23.27550256508732	seed2-gleak-01_vars.pkl	Transient	2	-0.1
716	505315	25.26575	1.3086176097975522	3.0474703507721017	24.4373	25.745900000000002	1.7499000000000002	3.0585500000000003	0.3083374444992598	3.2432000000000016	24.650434797107373	seed2-gleak-01_vars.pkl	Transient	2	-0.1
717	570179	28.508950000000002	1.45504616552472	3.5447728732202854	27.49585	28.950850000000003	1.656299999999998	3.111349999999998	0.34008400074818496	2.9404499999999985	28.15327988604713	seed2-gleak-01_vars.pkl	Transient	2	-0.1
718	628988	31.4494	1.3939054418550862	3.0053308177604023	30.607200000000002	32.0011	1.7636000000000038	3.1575000000000024	0.3092241565911127	3.233900000000002	28.660556223551513	seed2-gleak-01_vars.pkl	Control	2	-0.1
719	693666	34.6833	1.41889461374557	3.191018101889693	33.764700000000005	35.1836	1.5043999999999969	2.9232999999999976	0.39039625219597857	2.5615000000000023	26.151063121649912	seed2-gleak-01_vars.pkl	Control	2	-0.1
720	744896	37.244800000000005	1.120878169610526	3.178571093249456	36.688	37.80885	0.6899000000000015	1.8108000000000004	0.437435751623981	2.286049999999996	27.835495348213822	seed2-gleak-01_vars.pkl	Control	2	-0.1
721	790617	39.53085	1.3322610682894651	2.4296039332705845	38.4988	39.831050000000005	0.8074499999999958	2.1396999999999977	0.4188043136844302	2.387750000000004	18.052724714196923	seed2-gleak-01_vars.pkl	Control	2	-0.1
722	838372	41.918600000000005	1.6951519117390155	2.427337079449668	40.6385	42.33365	1.3485000000000014	3.0436500000000066	0.40188887772530996	2.4882499999999936	21.516047963330863	seed2-gleak-01_vars.pkl	Control	2	-0.1
723	888137	44.40685	1.1851253352746367	3.30497607560968	43.682100000000005	44.867250000000006	1.4583000000000013	2.6433999999999997	0.4090899793409555	2.4444500000000033	29.878465659639048	seed2-gleak-01_vars.pkl	Control	2	-0.1
724	937026	46.8513	1.0836572020161142	3.232174492966436	46.325500000000005	47.409150000000004	0.7398999999999987	1.8235499999999973	0.4517425970681903	2.2136500000000012	28.991588420542712	seed2-gleak-01_vars.pkl	Control	2	-0.1
725	981299	49.06495	1.4266833547112592	1.9959642494096208	48.149100000000004	49.57575	0.4458000000000055	1.8725000000000023	0.6191950464396277	1.615000000000002	11.029070752882202	seed2-gleak-01_vars.pkl	Control	2	-0.1
726	1013599	50.679950000000005	1.131590037992748	3.3148561558569014	50.0216	51.153200000000005	0.6841000000000008	1.8156999999999996	0.44442469223590136	2.250099999999996	29.538529910300067	seed2-gleak-01_vars.pkl	Control	2	-0.1
727	1058601	52.93005	1.6051852519364156	1.8406907310686211	51.8373	53.44245	0.48304999999999865	2.088249999999995	0.6006186371963106	1.6649500000000044	10.67088688308015	seed2-gleak-01_vars.pkl	Control	2	-0.1
728	1091900	54.595000000000006	1.1581872499375256	3.30996368341728	53.92555	55.0837	1.1590500000000006	2.3172500000000014	0.3783507689979387	2.6430499999999952	31.601550158289882	seed2-gleak-01_vars.pkl	Control	2	-0.1
729	1144761	57.23805	1.5638573140446215	2.5308128106262586	56.2428	57.806650000000005	0.44635000000000247	2.0102000000000046	0.41264339357926866	2.423400000000001	23.094970383629114	seed2-gleak-01_vars.pkl	Control	2	-0.1
730	1193229	59.66145	1.7753848306059838	1.2669492519904537	58.252950000000006	60.02835	4.200800000000001	5.976149999999997	0.14064796517556385	7.109949999999999	8.899802758257948	seed2-gleak-01_vars.pkl	Control	2	-0.1
731	1335428	66.7714	3.0492714744162397	1.8503320028224284	64.2291	67.2784	1.5231500000000011	4.572400000000002	0.3106603084856857	3.218950000000006	15.040818249698228	seed2-gleak-01_vars.pkl	Transient	2	-0.1
732	1399807	69.99035	2.0027328551926766	2.3552015408880287	68.80155	70.8043	2.0077	4.010450000000006	0.27634615118897915	3.6186500000000024	12.118863613014113	seed2-gleak-01_vars.pkl	Transient	2	-0.1
733	1472180	73.60900000000001	1.791429147286585	2.077351024015501	72.812	74.60340000000001	2.064399999999992	3.8558499999999896	0.2500406316026359	3.9993499999999926	16.982390250392086	seed2-gleak-01_vars.pkl	DAMGO	2	-0.1
734	1552167	77.60835	1.4186400210577645	2.575481001162956	76.66785	78.0865	1.8445000000000107	3.26315000000001	0.30809994762300896	3.2456999999999994	11.947577331568588	seed2-gleak-01_vars.pkl	DAMGO	2	-0.1
735	1617081	80.85405	1.4718058538143872	2.0289449330686793	79.93095000000001	81.4028	2.342550000000003	3.8143499999999904	0.24293956878226494	4.116250000000008	14.861537304351497	seed2-gleak-01_vars.pkl	DAMGO	2	-0.1
736	1699406	84.97030000000001	3.3329224849510592	1.6734145254253603	83.7453	87.07825000000001	1.1787999999999954	4.511700000000005	0.24642681123706303	4.057999999999993	9.433006679771447	seed2-gleak-01_vars.pkl	DAMGO	2	-0.1
737	1780566	89.0283	1.4895973001946463	2.041166591518497	88.25705	89.7466	2.5447500000000076	4.034350000000003	0.24534458647169924	4.075900000000004	16.592449755036665	seed2-gleak-01_vars.pkl	DAMGO	2	-0.1
738	1862084	93.1042	1.7560360348155957	2.1903984391452838	92.29135000000001	94.04740000000001	1.821550000000002	3.5775500000000022	0.28908000289080027	3.4592499999999973	18.51406399797076	seed2-gleak-01_vars.pkl	DAMGO	2	-0.1
739	1931269	96.56345	2.5741472946757105	1.361220165710785	95.86895	98.4431	1.1822500000000105	3.7563999999999993	0.2772694504519492	3.6066000000000003	7.914345011062449	seed2-gleak-01_vars.pkl	DAMGO	2	-0.1
740	2003401	100.17005	2.1353543947594242	6.103941315228376	99.62530000000001	101.76065	1.9425000000000097	4.077849999999998	0.22948148658106973	4.357650000000007	59.929186945291136	seed2-gleak-01_vars.pkl	DAMGO	2	-0.1
741	2090554	104.52770000000001	1.2562301106972156	3.119594346459749	103.70320000000001	104.9594	1.9235000000000042	3.1797499999999985	0.31921345803939094	3.1327	22.235657516550773	seed2-gleak-01_vars.pkl	Transient	2	-0.1
742	2153208	107.66040000000001	1.3251586348610465	3.7111607532632505	106.88295000000001	108.2081	1.560200000000009	2.8853500000000025	0.3367853835143552	2.9692500000000024	29.569240506635232	seed2-gleak-01_vars.pkl	Transient	2	-0.1
743	2212593	110.62965000000001	1.3185103930264712	2.9552997147243723	109.76825000000001	111.08675000000001	2.667749999999998	3.9862499999999983	0.2668908549848543	3.746849999999995	25.543944761701937	seed2-gleak-01_vars.pkl	Transient	2	-0.1
744	2287530	114.37650000000001	1.2052057546518744	3.659920203891854	113.75455000000001	114.95975	2.0940499999999957	3.2992500000000007	0.2898760779766654	3.4497499999999945	30.858523485682714	seed2-gleak-01_vars.pkl	Wash	2	-0.1
745	2356525	117.82625	1.2550892737154151	3.5083202120687744	117.05380000000001	118.30890000000001	1.6607999999999947	2.9158999999999935	0.36672350881053245	2.726849999999999	31.285787025289018	seed2-gleak-01_vars.pkl	Wash	2	-0.1
746	2411062	120.5531	1.1170718316351762	3.326485928164715	119.9697	121.08675000000001	2.6217999999999932	3.738900000000001	0.2638557236902858	3.789950000000005	26.39656759183996	seed2-gleak-01_vars.pkl	Wash	2	-0.1
747	2486861	124.34305	1.1099960310050752	3.4451129187686043	123.70855	124.81855	0.5337999999999994	1.6437999999999988	0.4443259575224373	2.2506000000000057	31.741193258297034	seed2-gleak-01_vars.pkl	Wash	2	-0.1
748	2531873	126.59365000000001	1.7082676162010757	1.5545370665678089	125.35235	127.06065000000001	0.5339999999999918	2.2422499999999985	0.6805730425017839	1.4693500000000057	9.998974139786288	seed2-gleak-01_vars.pkl	Wash	2	-0.1
749	2561260	128.06300000000002	1.0853291368576	3.506252615770247	127.59465	128.67995000000002	1.4122999999999877	2.4976500000000073	0.3787950529366088	2.639949999999999	32.78527610460961	seed2-gleak-01_vars.pkl	Wash	2	-0.1
750	2614059	130.70295000000002	1.1292524804338349	2.9279270353698976	130.0923	131.22155	2.447449999999975	3.576699999999988	0.28767872040505144	3.4761000000000024	24.39648751603571	seed2-gleak-01_vars.pkl	Wash	2	-0.1
751	2683581	134.17905000000002	1.0627764400661457	3.5185561609880516	133.669	134.73175	1.5854500000000087	2.6482500000000186	0.35887957795761605	2.786450000000002	32.454162224484406	seed2-gleak-01_vars.pkl	Wash	2	-0.1
752	2739310	136.96550000000002	1.1427192705272464	2.9623373725356714	136.3172	137.45995000000002	0.8085499999999968	1.9512499999999875	0.5487871803314732	1.822199999999981	26.935962798478563	seed2-gleak-01_vars.pkl	Wash	2	-0.1
753	2775754	138.7877	0.9778425151075469	2.819133218253574	138.26850000000002	139.24635	0.6163999999999987	1.5942500000000166	0.6937218175511528	1.441500000000019	10.410230275179822	seed2-gleak-01_vars.pkl	Wash	2	-0.1
754	2804584	140.22920000000002	1.2786069052208215	4.711294240087028	139.86275	141.14135000000002	1.9533999999999878	3.2320499999999868	0.2907991159706886	3.4387999999999868	45.61583979157662	seed2-gleak-01_vars.pkl	Wash	2	-0.1
755	2873360	143.668	1.1861585568016861	5.033121947633823	143.09475	144.28095000000002	1.2537499999999966	2.4398999999999944	0.3373534620899055	2.9642499999999927	33.26355503953641	seed2-gleak-01_vars.pkl	Transient	2	-0.1
756	2932645	146.63225	1.543926206778479	3.2235225150934994	145.53465	147.0786	0.569500000000005	2.113400000000013	0.4897879218298429	2.04170000000002	25.413147657461067	seed2-gleak-01_vars.pkl	Transient	2	-0.1
757	2973479	148.67395000000002	1.6691862451439725	2.655179759337413	147.64805	149.31725	0.4050499999999886	2.0741999999999905	0.5896747943509228	1.6958499999999788	12.686176598022328	seed2-gleak-01_vars.pkl	Transient	2	-0.1
758	3007396	150.3698	1.2617042894397164	3.8042183394047058	149.72225	150.98395000000002	1.1418499999999767	2.4035499999999956	0.3881987577639719	2.576000000000022	31.944888981610358	seed2-gleak-01_vars.pkl	Transient	2	-0.1
759	3058916	152.94580000000002	1.3027641619324917	3.756240285359045	152.1258	153.42860000000002	0.768100000000004	2.070850000000007	0.4363477691720341	2.291749999999979	31.005419264772293	seed2-gleak-01_vars.pkl	$G_{Leak}$	2	-0.1
760	3104751	155.23755	1.5388355484208094	3.2728259722233517	154.19665	155.7355	1.5446000000000026	3.0834000000000117	0.3506004031904639	2.852249999999998	22.887021492917178	seed2-gleak-01_vars.pkl	$G_{Leak}$	2	-0.1
761	3161796	158.0898	1.4003429172639736	3.60280350578201	157.28005000000002	158.68040000000002	1.3884999999999934	2.7888499999999965	0.3617814116710666	2.7641000000000133	33.112249902661546	seed2-gleak-01_vars.pkl	$G_{Leak}$	2	-0.1
762	3217078	160.8539	1.2796614918014035	3.9837452513228016	160.0689	161.34855000000002	1.786549999999977	3.0661999999999807	0.31737971308873897	3.150800000000004	29.518502361433804	seed2-gleak-01_vars.pkl	$G_{Leak}$	2	-0.1
763	3280094	164.0047	1.4785441752501765	4.2670380041076434	163.13515	164.6137	1.4085000000000036	2.8870500000000163	0.34988278926559513	2.8581000000000074	32.48135895481223	seed2-gleak-01_vars.pkl	$G_{Leak}$	2	-0.1
764	3337256	166.86280000000002	1.3437718450375136	3.8826924013252047	166.02215	167.36595	2.2818499999999915	3.6255999999999915	0.30663559425978415	3.261199999999974	30.32769731722033	seed2-gleak-01_vars.pkl	$G_{Leak}$	2	-0.1
765	3402480	170.124	1.1066968327171636	3.7196709855454166	169.64775	170.75445000000002	0.8014499999999884	1.9081500000000062	0.3659652333028341	2.732500000000016	34.38003040423234	seed2-gleak-01_vars.pkl	$G_{Leak}$	2	-0.1
766	3457130	172.8565	1.7107100010558498	3.777177775226505	171.5559	173.26665	1.3359000000000094	3.046600000000012	0.4048419092344436	2.470100000000002	24.303056860732	seed2-gleak-01_vars.pkl	$G_{Leak}$	2	-0.1
767	3506532	175.3266	1.205246440188866	3.5589052037488997	174.60255	175.80780000000001	0.8074500000000171	2.0126999999999953	0.42901883392681206	2.3308999999999855	31.638456282538968	seed2-gleak-01_vars.pkl	$G_{Leak}$	2	-0.1
768	3553150	177.6575	1.4735882717293687	3.5435422970442474	176.61520000000002	178.08880000000002	0.5309999999999775	2.004599999999982	0.5039433567666979	1.984350000000006	28.179515070703534	seed2-gleak-01_vars.pkl	$G_{Leak}$	2	-0.1
769	3592837	179.64185	1.4365094586988214	1.540108665984981	178.61985	180.05635	3.4839999999999804	4.920500000000004	0.20818370129802546	4.803449999999998	10.054309462751899	seed2-gleak-01_vars.pkl	$G_{Leak}$	2	-0.1
770	3688906	184.4453	2.585135717443377	2.387107496396421	183.5403	186.12545	1.1453500000000076	3.730450000000019	0.2751675082206289	3.6341500000000053	16.268528373236485	seed2-gleak-01_vars.pkl	Transient	2	-0.1
771	3761589	188.07945	1.5023312747052406	2.783411901783097	187.2708	188.7731	2.470550000000003	3.9728999999999814	0.24595708048945408	4.065750000000008	22.106648134358302	seed2-gleak-01_vars.pkl	Transient	2	-0.1
772	3842904	192.14520000000002	2.475268284010212	2.885268760402834	191.24365	193.71890000000002	1.7709499999999991	4.246200000000016	0.23884019202751552	4.18689999999998	20.648207537879955	seed2-gleak-01_vars.pkl	DAMGO + $G_{Leak}$	2	-0.1
773	3926642	196.3321	1.5602443915093318	2.5298557492722438	195.48985000000002	197.05010000000001	2.458849999999984	4.01909999999998	0.2410480770389654	4.14855	22.464243387243407	seed2-gleak-01_vars.pkl	DAMGO + $G_{Leak}$	2	-0.1
774	4009613	200.48065	1.5993099070927828	3.143376646345793	199.50895	201.10825	2.26815000000002	3.8674500000000194	0.2843696236368012	3.516550000000024	21.878246510688975	seed2-gleak-01_vars.pkl	DAMGO + $G_{Leak}$	2	-0.1
775	4079944	203.99720000000002	1.6949270645989571	2.942726237413275	203.37645	205.07135000000002	1.5981499999999755	3.2930999999999813	0.25552247959014285	3.913549999999986	22.40613174726716	seed2-gleak-01_vars.pkl	DAMGO + $G_{Leak}$	2	-0.1
776	4158215	207.91075	1.8700500604841392	2.9155039434077956	206.6695	208.53955000000002	2.188699999999983	4.058750000000003	0.2873604505811863	3.4799500000000023	20.023752504380234	seed2-gleak-01_vars.pkl	DAMGO + $G_{Leak}$	2	-0.1
777	4227814	211.3907	1.331062087440677	2.8985676260220856	210.72830000000002	212.05935000000002	2.0930999999999926	3.4242000000000132	0.24256831330123407	4.12254999999999	21.447925687395394	seed2-gleak-01_vars.pkl	DAMGO + $G_{Leak}$	2	-0.1
778	4310265	215.51325	2.7156774918445388	2.775657205086926	214.1525	216.86815	1.6394499999999823	4.3551499999999805	0.23423866577655839	4.269150000000025	19.352974703453953	seed2-gleak-01_vars.pkl	DAMGO + $G_{Leak}$	2	-0.1
779	4395648	219.78240000000002	1.5928674744349904	2.0727829376289097	218.50765	220.1005					14.045230584302073	seed2-gleak-01_vars.pkl	DAMGO + $G_{Leak}$	2	-0.1
780	62625	3.13125	2.17542186231877	2.3820776891542135	2.4596	4.635050000000001	0.5986500000000001	2.77405	0.34231921266581083	2.92125	12.615370241819633	seed2-gleak01_vars.pkl	Transient	2	0.1
781	121050	6.0525	1.5269043278145684	2.192191368015868	5.233700000000001	6.7606	0.2773500000000002	1.8042500000000006	0.5327650506126799	1.8769999999999998	9.31244476173448	seed2-gleak01_vars.pkl	Transient	2	0.1
782	158590	7.9295	1.3718713009731918	2.33397351006165	7.03795	8.4098	0.4780999999999995	1.8499999999999996	0.568909116768596	1.7577500000000006	19.521365637852462	seed2-gleak01_vars.pkl	Transient	2	0.1
783	193745	9.68725	1.432465434914826	2.0847785686392424	8.88795	10.320400000000001	0.6073499999999985	2.0397999999999996	0.5035246727089626	1.9860000000000004	12.36276522841813	seed2-gleak01_vars.pkl	Transient	2	0.1
784	233465	11.673250000000001	1.2257524066414975	3.0437914193475883	10.927750000000001	12.153500000000001	0.7533999999999992	1.9791500000000006	0.4310623531693862	2.319849999999999	28.83261164312928	seed2-gleak01_vars.pkl	Transient	2	0.1
785	279862	13.9931	1.6942783438893692	2.152006555112722	12.9069	14.60115	0.5060500000000001	2.2003500000000003	0.5939829526892577	1.6835500000000003	10.41920193642497	seed2-gleak01_vars.pkl	Transient	2	0.1
786	313533	15.67665	1.107005209992826	3.3509661859804147	15.10725	16.21425	0.6944999999999979	1.801499999999999	0.3984778147476641	2.509549999999999	30.532945597209423	seed2-gleak01_vars.pkl	Transient	2	0.1
787	363724	18.1862	1.7001551525311283	1.8085906002157142	16.9087	18.60885	0.471700000000002	2.1718500000000027	0.6642311524410489	1.5055000000000014	10.87612151814403	seed2-gleak01_vars.pkl	Transient	2	0.1
788	393834	19.6917	1.1273577942302597	3.2065656109742093	19.0806	20.20795	1.45505	2.5824	0.3702126871887897	2.701150000000002	31.565108792318608	seed2-gleak01_vars.pkl	Transient	2	0.1
789	447857	22.392850000000003	1.3492825985075936	2.9209610956510836	21.662950000000002	23.01225	1.4250000000000007	2.7743	0.34808033694176643	2.872899999999998	23.27550256508732	seed2-gleak01_vars.pkl	Transient	2	0.1
790	505315	25.26575	1.3086176097975522	3.0474703507721017	24.4373	25.745900000000002	1.7499000000000002	3.0585500000000003	0.3083374444992598	3.2432000000000016	24.650434797107373	seed2-gleak01_vars.pkl	Transient	2	0.1
791	570179	28.508950000000002	1.45504616552472	3.5447728732202854	27.49585	28.950850000000003	1.656299999999998	3.111349999999998	0.34008400074818496	2.9404499999999985	28.15327988604713	seed2-gleak01_vars.pkl	Transient	2	0.1
792	628988	31.4494	1.3939054418550862	3.0053308177604023	30.607200000000002	32.0011	1.7636000000000038	3.1575000000000024	0.3092241565911127	3.233900000000002	28.660556223551513	seed2-gleak01_vars.pkl	Control	2	0.1
793	693666	34.6833	1.41889461374557	3.191018101889693	33.764700000000005	35.1836	1.5043999999999969	2.9232999999999976	0.39039625219597857	2.5615000000000023	26.151063121649912	seed2-gleak01_vars.pkl	Control	2	0.1
794	744896	37.244800000000005	1.120878169610526	3.178571093249456	36.688	37.80885	0.6899000000000015	1.8108000000000004	0.437435751623981	2.286049999999996	27.835495348213822	seed2-gleak01_vars.pkl	Control	2	0.1
795	790617	39.53085	1.3322610682894651	2.4296039332705845	38.4988	39.831050000000005	0.8074499999999958	2.1396999999999977	0.4188043136844302	2.387750000000004	18.052724714196923	seed2-gleak01_vars.pkl	Control	2	0.1
796	838372	41.918600000000005	1.6951519117390155	2.427337079449668	40.6385	42.33365	1.3485000000000014	3.0436500000000066	0.40188887772530996	2.4882499999999936	21.516047963330863	seed2-gleak01_vars.pkl	Control	2	0.1
797	888137	44.40685	1.1851253352746367	3.30497607560968	43.682100000000005	44.867250000000006	1.4583000000000013	2.6433999999999997	0.4090899793409555	2.4444500000000033	29.878465659639048	seed2-gleak01_vars.pkl	Control	2	0.1
798	937026	46.8513	1.0836572020161142	3.232174492966436	46.325500000000005	47.409150000000004	0.7398999999999987	1.8235499999999973	0.4517425970681903	2.2136500000000012	28.991588420542712	seed2-gleak01_vars.pkl	Control	2	0.1
799	981299	49.06495	1.4266833547112592	1.9959642494096208	48.149100000000004	49.57575	0.4458000000000055	1.8725000000000023	0.6191950464396277	1.615000000000002	11.029070752882202	seed2-gleak01_vars.pkl	Control	2	0.1
800	1013599	50.679950000000005	1.131590037992748	3.3148561558569014	50.0216	51.153200000000005	0.6841000000000008	1.8156999999999996	0.44442469223590136	2.250099999999996	29.538529910300067	seed2-gleak01_vars.pkl	Control	2	0.1
801	1058601	52.93005	1.6051852519364156	1.8406907310686211	51.8373	53.44245	0.48304999999999865	2.088249999999995	0.6006186371963106	1.6649500000000044	10.67088688308015	seed2-gleak01_vars.pkl	Control	2	0.1
802	1091900	54.595000000000006	1.1581872499375256	3.30996368341728	53.92555	55.0837	1.1590500000000006	2.3172500000000014	0.3783507689979387	2.6430499999999952	31.601550158289882	seed2-gleak01_vars.pkl	Control	2	0.1
803	1144761	57.23805	1.5638573140446215	2.5308128106262586	56.2428	57.806650000000005	0.44635000000000247	2.0102000000000046	0.41264339357926866	2.423400000000001	23.094970383629114	seed2-gleak01_vars.pkl	Control	2	0.1
804	1193229	59.66145	1.7776633030691884	1.2669492519904537	58.252950000000006	60.0306	3.587700000000005	5.365349999999999	0.213099208336441	4.69265	8.899802758257948	seed2-gleak01_vars.pkl	Control	2	0.1
805	1287082	64.3541	1.3226702648893465	2.855468301725484	63.618300000000005	64.941	1.8772500000000036	3.1998999999999995	0.3415767181308924	2.927599999999998	22.552654078109562	seed2-gleak01_vars.pkl	Transient	2	0.1
806	1345634	67.2817	1.832611846090283	2.3530380943540727	66.81825	68.65085	1.1000999999999976	2.9327499999999986	0.2827854365500169	3.536250000000009	15.906608410310795	seed2-gleak01_vars.pkl	Transient	2	0.1
807	1416359	70.81795000000001	1.4908556299383053	2.2354395765272326	69.751	71.24185	0.409150000000011	1.9000000000000057	0.6730833950326471	1.4856999999999942	7.835867966365544	seed2-gleak01_vars.pkl	Transient	2	0.1
808	1446073	72.30365	1.0777812861655607	2.983367271208948	71.65100000000001	72.72875	2.2781999999999982	3.3559999999999945	0.26392187912377923	3.789000000000002	25.159386298375647	seed2-gleak01_vars.pkl	DAMGO	2	0.1
809	1521853	76.09265	1.654145097914606	2.872312098518808	75.00695	76.6611	2.5037999999999982	4.15795	0.25487772241267237	3.923450000000002	25.314486849270672	seed2-gleak01_vars.pkl	DAMGO	2	0.1
810	1600322	80.01610000000001	1.3388806603279664	3.1631578264938724	79.1649	80.5038	2.039450000000002	3.3783499999999975	0.3132684867565749	3.192149999999998	27.189262787339224	seed2-gleak01_vars.pkl	DAMGO	2	0.1
811	1664165	83.20825	1.30141204125745	2.7880012729945483	82.54325	83.84465	1.783200000000008	3.084600000000009	0.3138978262575533	3.1857499999999987	9.648513594148376	seed2-gleak01_vars.pkl	DAMGO	2	0.1
812	1727880	86.394	1.4864357717094479	2.46073845290754	85.62785000000001	87.1143	1.9733500000000106	3.4597499999999997	0.28873361436738526	3.4633999999999925	18.296733987638234	seed2-gleak01_vars.pkl	DAMGO	2	0.1
813	1797148	89.8574	1.2181600202951814	3.0415314046796382	89.08765000000001	90.3058	2.2039000000000044	3.4221000000000004	0.2597841193967812	3.849350000000001	24.226442491258176	seed2-gleak01_vars.pkl	DAMGO	2	0.1
814	1874135	93.70675	2.136343455263472	2.4007639268078744	92.50975000000001	94.6461	1.5983499999999964	3.7346999999999895	0.31736460432567865	3.1509500000000092	12.85917293170315	seed2-gleak01_vars.pkl	DAMGO	2	0.1
815	1937154	96.85770000000001	1.099562191719003	2.5145365029872053	96.24445	97.34400000000001	2.1088499999999897	3.208449999999999	0.3032554472259707	3.297550000000001	17.05961193416876	seed2-gleak01_vars.pkl	DAMGO	2	0.1
816	2003105	100.15525000000001	2.067251636370004	5.12907573886195	99.4529	101.52015	1.8606000000000051	3.9278500000000065	0.25591810620601413	3.9074999999999993	51.29075738861948	seed2-gleak01_vars.pkl	DAMGO	2	0.1
817	2081255	104.06275000000001	1.1955303793270373	3.1162928310640083	103.38075	104.57625	2.1623500000000035	3.3579000000000008	0.28451120974166433	3.514799999999994	20.389547103925217	seed2-gleak01_vars.pkl	Transient	2	0.1
818	2151551	107.57755	1.3772704802969238	3.5094843685089856	106.7386	108.11590000000001	1.8447000000000031	3.2219500000000068	0.3152386356471846	3.1722000000000037	31.7777027780621	seed2-gleak01_vars.pkl	Transient	2	0.1
819	2214995	110.74975	1.2581165284769844	3.277185296563264	109.9606	111.2187	1.132550000000009	2.3906999999999954	0.3940187946965078	2.537949999999995	27.68656096237156	seed2-gleak01_vars.pkl	Transient	2	0.1
820	2265754	113.2877	1.521181793727819	2.2729012597117446	112.35125000000001	113.87245	0.42200000000001125	1.9431500000000028	0.6045583701106343	1.6540999999999997	12.077555160429114	seed2-gleak01_vars.pkl	Wash	2	0.1
821	2298836	114.9418	1.1666023911803496	3.3535451028555734	114.29440000000001	115.461	1.334450000000004	2.5010499999999922	0.3705281879318959	2.6988500000000073	29.29942876466352	seed2-gleak01_vars.pkl	Wash	2	0.1
822	2352813	117.64065000000001	1.3566241674093065	2.9350211516365654	116.79545	118.15205	1.7484000000000037	3.105000000000004	0.30277340438415845	3.302800000000005	22.776085291122016	seed2-gleak01_vars.pkl	Wash	2	0.1
823	2418869	120.94345000000001	1.4976484450435965	3.7069245325482	119.90050000000001	121.39815	2.0340500000000077	3.5317000000000007	0.28126230522585427	3.555399999999992	31.86626170605357	seed2-gleak01_vars.pkl	Wash	2	0.1
824	2489977	124.49885	1.5251328269760358	3.6483356237590137	123.43215000000001	124.9573	1.5686000000000035	3.09375	0.33954704424298027	2.9450999999999965	31.89693234766903	seed2-gleak01_vars.pkl	Wash	2	0.1
825	2548879	127.44395	1.299306883087405	3.089017155880992	126.52590000000001	127.82520000000001	2.008650000000003	3.3079500000000053	0.3166160081053698	3.1584000000000003	24.55702011952213	seed2-gleak01_vars.pkl	Wash	2	0.1
826	2612047	130.60235	1.317204967958224	3.4844576013070245	129.83385	131.15105	1.5091000000000179	2.8263000000000034	0.324791321575887	3.0789000000000044	30.151010536110523	seed2-gleak01_vars.pkl	Wash	2	0.1
827	2673625	133.68125	1.4625336182196857	2.911673034396191	132.6602	134.1227	2.7371499999999855	4.199699999999979	0.27067994802944984	3.694400000000002	23.998815329708314	seed2-gleak01_vars.pkl	Wash	2	0.1
828	2747513	137.37565	1.1395894619903528	3.698588374685478	136.8599	137.99945	1.1626500000000135	2.302250000000015	0.382270303331486	2.615949999999998	34.00872591689654	seed2-gleak01_vars.pkl	Wash	2	0.1
829	2799832	139.9916	1.0398113507719478	2.060601704097424	139.16215	140.20195	1.448849999999993	2.4886999999999944	0.4841911586694409	2.0653000000000077	15.961254924037302	seed2-gleak01_vars.pkl	Wash	2	0.1
830	2841138	142.0569	0.9238425630232553	3.3182198421096203	141.6508	142.57465000000002	1.738349999999997	2.662149999999997	0.3416992704720585	2.9265499999999918	30.60415080876575	seed2-gleak01_vars.pkl	Transient	2	0.1
831	2899669	144.98345	1.1899801207826706	1.8161124687749997	144.31295	145.50295	0.6281500000000051	1.8181000000000154	0.4546901286773077	2.199299999999994	13.128906451421493	seed2-gleak01_vars.pkl	Transient	2	0.1
832	2943655	147.18275	1.3811218045816058	2.178328374816992	146.13105000000002	147.5122	3.5038999999999874	4.884999999999991	0.23368580942922137	4.279250000000019	18.077805215072786	seed2-gleak01_vars.pkl	Transient	2	0.1
833	3029240	151.46200000000002	0.9008156895958354	3.3851268863452546	151.0161	151.9169	0.8991000000000042	1.7999499999999955	0.40466989053679553	2.4711499999999944	33.01937117283195	seed2-gleak01_vars.pkl	$G_{Leak}$	2	0.1
834	3078663	153.93315	1.59027895082864	1.4141161147371921	152.81605000000002	154.40635	0.7035499999999786	2.293849999999992	0.5672149744753244	1.7630000000000055	10.741612392460997	seed2-gleak01_vars.pkl	$G_{Leak}$	2	0.1
835	3113923	155.69615000000002	1.075066956927022	2.868806451336283	155.10985	156.18495000000001	1.5135999999999967	2.5886500000000012	0.3557579422960613	2.8109000000000037	26.74281697894677	seed2-gleak01_vars.pkl	$G_{Leak}$	2	0.1
836	3170141	158.50705000000002	1.3769261715785135	1.973898034493697	157.6985	159.07545000000002	0.8125	2.1894000000000062	0.39747207758655145	2.515899999999988	16.1139876774687	seed2-gleak01_vars.pkl	$G_{Leak}$	2	0.1
837	3220459	161.02295	1.6379853287707549	1.9413403201619985	159.88795000000002	161.52595	0.6442000000000121	2.2822000000000173	0.5211998019440792	1.9186499999999853	10.992923849436437	seed2-gleak01_vars.pkl	$G_{Leak}$	2	0.1
838	3258832	162.9416	1.1967228182352614	2.687652686057845	162.17010000000002	163.36685	2.000949999999989	3.1976499999999817	0.3245436105476662	3.081250000000011	24.930417312025035	seed2-gleak01_vars.pkl	$G_{Leak}$	2	0.1
839	3320457	166.02285	1.1196893488153816	2.6588631522186965	165.36780000000002	166.4875	1.6980500000000234	2.817750000000018	0.3476930565696593	2.876100000000008	25.52107162758243	seed2-gleak01_vars.pkl	$G_{Leak}$	2	0.1
840	3377979	168.89895	1.2552377321005799	2.465827686523234	168.18555	169.4408	1.6835499999999968	2.9387999999999863	0.3125488357555868	3.1995000000000005	21.170200385805106	seed2-gleak01_vars.pkl	$G_{Leak}$	2	0.1
841	3441969	172.09845	1.390772630781494	2.615814477520093	171.12435000000002	172.51510000000002	1.7113499999999817	3.1021499999999946	0.36928985560766714	2.707899999999995	24.088967233453726	seed2-gleak01_vars.pkl	$G_{Leak}$	2	0.1
842	3496127	174.80635	1.085220478076581	2.3493677918535667	174.22650000000002	175.3117	2.4122500000000002	3.4975000000000023	0.26986183074265946	3.705600000000004	19.872739398738943	seed2-gleak01_vars.pkl	$G_{Leak}$	2	0.1
843	3570239	178.51195	1.1984711279321696	2.958711144268392	177.72395	178.92245	5.498500000000007	6.696950000000015	0.15150826477584342	6.600300000000004	28.754803800602375	seed2-gleak01_vars.pkl	$G_{Leak}$	2	0.1
844	3702245	185.11225000000002	3.241009781707381	1.5199603857061632	184.42090000000002	187.66195000000002	-1.501749999999987	1.7392499999999984	0.5587372538063982	1.789749999999998	13.443905107054563	seed2-gleak01_vars.pkl	Transient	2	0.1
845	3738040	186.90200000000002	1.4561755081360461	2.2393356650167	186.16015000000002	187.61635	0.9888500000000136	2.444999999999993	0.46692970373310333	2.1416499999999985	8.70334208968131	seed2-gleak01_vars.pkl	Transient	2	0.1
846	3780873	189.04365	1.1070706610799534	1.4092770697046024	188.60515	189.71225	0.9780000000000086	2.0850499999999954	0.4262120404901443	2.3462499999999977	7.782340096143102	seed2-gleak01_vars.pkl	Transient	2	0.1
847	3827798	191.3899	1.1796927979490952	2.08339062628853	190.6902	191.8699	1.0361000000000047	2.2158000000000015	0.48334863937358363	2.068899999999985	13.480104113531553	seed2-gleak01_vars.pkl	DAMGO + $G_{Leak}$	2	0.1
848	3869176	193.4588	1.815547770872363	1.8218441694271803	192.90605000000002	194.7216	0.37590000000000146	2.1914500000000032	0.40175970751892964	2.48905000000002	7.963699969888636	seed2-gleak01_vars.pkl	DAMGO + $G_{Leak}$	2	0.1
849	3918957	195.94785000000002	1.2477057382196655	1.8743921874697929	195.0975	196.3452	2.764949999999999	4.012650000000008	0.26406126221283294	3.787000000000006	16.182351015488557	seed2-gleak01_vars.pkl	DAMGO + $G_{Leak}$	2	0.1
850	3994697	199.73485000000002	1.1753419764815831	2.5941633376539457	199.11015	200.2855	3.885700000000014	5.0610499999999945	0.17897091722595151	5.587499999999977	22.934157148712377	seed2-gleak01_vars.pkl	DAMGO + $G_{Leak}$	2	0.1
851	4106447	205.32235	1.5287256341068074	2.042334477720045	204.1712	205.6999	3.5080000000000098	5.036750000000012	0.20947672713561424	4.773800000000023	14.537249421416906	seed2-gleak01_vars.pkl	DAMGO + $G_{Leak}$	2	0.1
852	4201923	210.09615000000002	1.3885173525330146	1.695207824016916	209.20790000000002	210.59640000000002	0.8175499999999829	2.2060499999999763	0.501529665479714	1.9938999999999965	7.67007772851406	seed2-gleak01_vars.pkl	DAMGO + $G_{Leak}$	2	0.1
853	4241801	212.09005000000002	1.1708838363662828	2.2863800828914833	211.41395	212.58485000000002	3.1414000000000044	4.312250000000006	0.2368685971457342	4.221749999999986	18.705207259752587	seed2-gleak01_vars.pkl	DAMGO + $G_{Leak}$	2	0.1
854	4326236	216.3118	1.0505033560629469	2.618871923198107	215.7262	216.7767	2.2307500000000005	3.28125	0.293884268375113	3.40270000000001	22.44779774695728	seed2-gleak01_vars.pkl	DAMGO + $G_{Leak}$	2	0.1
855	4394290	219.71450000000002	1.0504937921596227	1.4663549206452622	219.00745	220.05795					9.911128680018361	seed2-gleak01_vars.pkl	DAMGO + $G_{Leak}$	2	0.1
856	60058	3.0029000000000003	1.218012893693128	3.184821774265483	2.61045	3.82845	1.1236500000000005	2.3416500000000005	0.4110321016071355	2.4329	21.049775477650414	seed3-gleak-03_vars.pkl	Transient	3	-0.3
857	108716	5.4358	1.1528692355489154	3.2036179308721806	4.952100000000001	6.105	1.4376499999999997	2.5904999999999996	0.398851308232291	2.5072	26.761832341003092	seed3-gleak-03_vars.pkl	Transient	3	-0.3
858	158860	7.9430000000000005	1.035829907600055	3.8073591504900115	7.54265	8.57845	1.5307500000000012	2.566600000000001	0.3853490298838173	2.5950499999999996	34.04669326618638	seed3-gleak-03_vars.pkl	Transient	3	-0.3
859	210761	10.53805	1.0840970573370243	4.16288316485506	10.109200000000001	11.1933	1.5296500000000002	2.6137499999999996	0.38122831763943416	2.623100000000001	37.271460663109806	seed3-gleak-03_vars.pkl	Transient	3	-0.3
860	263223	13.161150000000001	1.082067330567904	4.157009293639163	12.723	13.805050000000001	1.5372500000000002	2.6193500000000007	0.3783722426122821	2.642899999999999	37.82541510501419	seed3-gleak-03_vars.pkl	Transient	3	-0.3
861	316081	15.80405	1.1346222693865742	3.8560794470276676	15.342300000000002	16.476950000000002	1.5193499999999993	2.6539499999999983	0.3773228940665975	2.6502499999999998	38.56079447027666	seed3-gleak-03_vars.pkl	Transient	3	-0.3
862	369086	18.4543	1.1675753920637013	4.1532287824249465	17.99625	19.16385	1.5641999999999996	2.7317500000000017	0.36689842417126795	2.725550000000002	38.09609257990495	seed3-gleak-03_vars.pkl	Transient	3	-0.3
863	423597	21.179850000000002	1.0693539134145307	4.136843866932473	20.72805	21.7974	1.5338999999999992	2.603249999999999	0.38748425845200063	2.5807499999999983	38.14065104778604	seed3-gleak-03_vars.pkl	Transient	3	-0.3
864	475212	23.7606	1.0905837804307639	4.303101642258376	23.33125	24.421850000000003	1.5287499999999987	2.619299999999999	0.3788811639229355	2.6393500000000003	38.10968875805676	seed3-gleak-03_vars.pkl	Transient	3	-0.3
865	527999	26.39995	1.1557172474612307	4.1078688170109885	25.95055	27.1063	1.4796999999999976	2.6354000000000006	0.37380382775119614	2.6752000000000002	38.23047243854069	seed3-gleak-03_vars.pkl	Transient	3	-0.3
866	581503	29.07515	1.1181757518431872	4.239966761313582	28.586000000000002	29.704150000000002	1.616299999999999	2.7345000000000006	0.376782652926659	2.6540500000000016	37.57704527573627	seed3-gleak-03_vars.pkl	Transient	3	-0.3
867	634584	31.729200000000002	1.1099124293176807	4.123510444952458	31.320500000000003	32.4304	1.5465000000000018	2.6564499999999995	0.3702126871887897	2.701150000000002	37.885933826030495	seed3-gleak-03_vars.pkl	Control	3	-0.3
868	688607	34.430350000000004	1.0957065403153015	4.105931814520943	33.97695	35.07265	1.5885999999999996	2.6843000000000004	0.3736292476975104	2.6764499999999956	37.61068100902463	seed3-gleak-03_vars.pkl	Control	3	-0.3
869	742136	37.1068	1.0831964635965532	4.112079801964498	36.66125	37.7444	1.5206500000000034	2.6038500000000013	0.39089985145805656	2.5581999999999994	38.33201061972551	seed3-gleak-03_vars.pkl	Control	3	-0.3
870	793300	39.665	1.1684564858428086	4.06508611164228	39.26505	40.4335	1.4947000000000017	2.6631500000000017	0.3730229782154574	2.680800000000005	37.16580186894442	seed3-gleak-03_vars.pkl	Control	3	-0.3
871	846916	42.345800000000004	1.108270982112916	4.259787644601197	41.928200000000004	43.03645	1.4917000000000016	2.5999499999999998	0.3833547373061661	2.608550000000001	38.12708592490581	seed3-gleak-03_vars.pkl	Control	3	-0.3
872	899087	44.954350000000005	1.1102829680061492	4.167552589755822	44.528200000000005	45.63845	1.5343500000000034	2.6446499999999986	0.3715952584445024	2.6910999999999987	36.87002709818499	seed3-gleak-03_vars.pkl	Control	3	-0.3
873	952909	47.645450000000004	1.1528637140091393	4.154132959763238	47.172850000000004	48.325700000000005	1.5489499999999978	2.7017999999999986	0.3800041800459809	2.631549999999997	38.34006255631537	seed3-gleak-03_vars.pkl	Control	3	-0.3
874	1005540	50.277	1.1412803544539143	4.109566885707665	49.8746	51.0159	1.5480500000000035	2.689300000000003	0.3596734165377832	2.780300000000004	38.50577291028272	seed3-gleak-03_vars.pkl	Control	3	-0.3
875	1061146	53.057300000000005	1.1338912561472505	4.131489447787686	52.563900000000004	53.6978	1.586750000000002	2.720649999999999	0.3811411365628693	2.6236999999999995	38.13010279398543	seed3-gleak-03_vars.pkl	Control	3	-0.3
876	1113620	55.681000000000004	1.0296234454405844	4.125546376201434	55.28455	56.3142	1.4906000000000006	2.5202000000000027	0.3827238456092004	2.6128500000000017	38.49354169175873	seed3-gleak-03_vars.pkl	Control	3	-0.3
877	1165877	58.293850000000006	1.1124698503266788	4.091664175683903	57.804750000000006	58.91725	5.277949999999997	6.3903999999999925	0.150250542780086	6.65554999999999	37.04982311729344	seed3-gleak-03_vars.pkl	Control	3	-0.3
878	1298988	64.9494	1.307641917907435	2.439805564321343	64.19515	65.50280000000001	1.9412999999999982	3.248900000000006	0.2943643936829392	3.3971500000000106	22.819268564091978	seed3-gleak-03_vars.pkl	Transient	3	-0.3
879	1366931	68.34655000000001	1.3546360928944197	2.0843655221995974	67.4441	68.79875	1.8703000000000003	3.2249499999999927	0.3248335228195559	3.078499999999991	19.602355050607905	seed3-gleak-03_vars.pkl	Transient	3	-0.3
880	1428501	71.42505	1.2912767188309575	2.1643750303893796	70.66905	71.9603	1.8893499999999932	3.18065	0.30308081649971896	3.2994500000000073	20.072462505777526	seed3-gleak-03_vars.pkl	DAMGO	3	-0.3
881	1494490	74.7245	1.3011837631664356	2.209868262749506	73.84965	75.15085	1.7148499999999984	3.0160000000000053	0.2995491784863788	3.3383499999999913	20.413541949275576	seed3-gleak-03_vars.pkl	DAMGO	3	-0.3
882	1561257	78.06285	1.6701829733319231	2.019612343381585	76.8657	78.5359	1.6546499999999895	3.324849999999998	0.32347280402400075	3.091450000000009	18.426324005324158	seed3-gleak-03_vars.pkl	DAMGO	3	-0.3
883	1623086	81.1543	1.4959685076681548	2.147198828264088	80.19055	81.68650000000001	1.8807999999999936	3.376800000000003	0.31490607926186004	3.175550000000001	19.439512501411386	seed3-gleak-03_vars.pkl	DAMGO	3	-0.3
884	1686597	84.32985000000001	1.327769780736603	2.1341397555205823	83.5673	84.89505	1.843900000000005	3.1716499999999996	0.30749361950739534	3.2520999999999987	21.341397555205837	seed3-gleak-03_vars.pkl	DAMGO	3	-0.3
885	1751639	87.58195	1.4398671403334593	2.1397251193056803	86.73895	88.17885000000001	1.7742999999999967	3.2141500000000036	0.3173142521696365	3.151449999999997	19.842946485932412	seed3-gleak-03_vars.pkl	DAMGO	3	-0.3
886	1814668	90.7334	1.2743985150992754	2.229697055865035	89.95315000000001	91.22755000000001	1.9026999999999958	3.177099999999996	0.30739909624665673	3.253100000000003	21.414236285674164	seed3-gleak-03_vars.pkl	DAMGO	3	-0.3
887	1879730	93.9865	1.430004476772377	2.1450856996686767	93.1302	94.56020000000001	1.8092999999999932	3.2393	0.3000030000300008	3.3332999999999946	19.93368175657175	seed3-gleak-03_vars.pkl	DAMGO	3	-0.3
888	1946396	97.3198	1.4000599931372564	2.320495981781754	96.36955	97.76960000000001	2.190899999999999	3.5909500000000065	0.34960145434205026	2.8603999999999985	20.612390238519062	seed3-gleak-03_vars.pkl	DAMGO	3	-0.3
889	2003604	100.1802	1.7240147956981906	6.695577506085478	99.96045000000001	101.6845	1.9287000000000063	3.652699999999996	0.25844801964204894	3.869250000000008	65.31291379832176	seed3-gleak-03_vars.pkl	DAMGO	3	-0.3
890	2080989	104.04945000000001	1.0292733849590645	4.261408136697259	103.6132	104.64245000000001	1.6306499999999886	2.659949999999995	0.3792116190440072	2.637050000000002	34.403911816783705	seed3-gleak-03_vars.pkl	Transient	3	-0.3
891	2133730	106.68650000000001	1.0775234574953794	4.212201664306058	106.2731	107.3506	1.5101000000000084	2.587600000000009	0.37767916155226106	2.647750000000002	38.50472772146396	seed3-gleak-03_vars.pkl	Transient	3	-0.3
892	2186685	109.33425000000001	1.1120456121958326	4.315951503455651	108.86070000000001	109.97275	1.5762500000000017	2.688299999999998	0.38117745716518453	2.623449999999991	37.78429882956706	seed3-gleak-03_vars.pkl	Transient	3	-0.3
893	2239154	111.9577	1.0681188456106931	4.226433208888324	111.54905000000001	112.61715000000001	1.5031499999999909	2.5712999999999937	0.381133873272987	2.623750000000001	37.97941718356519	seed3-gleak-03_vars.pkl	Wash	3	-0.3
894	2291629	114.58145	1.1184821766259614	4.21679711544332	114.1203	115.23880000000001	1.5838499999999982	2.70235000000001	0.3722246003238358	2.686549999999997	37.399115696266605	seed3-gleak-03_vars.pkl	Wash	3	-0.3
895	2345360	117.268	1.0714493635009974	4.221682463912437	116.82270000000001	117.89415000000001	1.5546499999999952	2.626099999999994	0.38569830678443207	2.5927000000000078	38.24880412336496	seed3-gleak-03_vars.pkl	Wash	3	-0.3
896	2397214	119.86070000000001	1.0933675183263607	4.207431188873095	119.44875	120.54215	1.5613000000000028	2.6546500000000037	0.3746862003072436	2.6688999999999936	38.50121076614314	seed3-gleak-03_vars.pkl	Wash	3	-0.3
897	2450592	122.5296	1.0741144081394423	4.154680001229764	122.10345000000001	123.17755000000001	1.559349999999995	2.633499999999998	0.38326658107046363	2.6091499999999996	37.792550346932344	seed3-gleak-03_vars.pkl	Wash	3	-0.3
898	2502775	125.13875	1.0848536815274974	4.0637723303184	124.7369	125.82180000000001	1.4832499999999982	2.568100000000001	0.38753681599752016	2.5803999999999974	38.62507341039719	seed3-gleak-03_vars.pkl	Wash	3	-0.3
899	2554383	127.71915	1.0669514391280013	3.9956205753503227	127.30505000000001	128.372	1.6037500000000193	2.6707000000000107	0.3735455071814132	2.677049999999994	37.07719935822834	seed3-gleak-03_vars.pkl	Wash	3	-0.3
900	2607924	130.3962	1.1046643434552943	4.24168598563061	129.97575	131.0804	1.5002000000000066	2.6048999999999864	0.3750093752343785	2.6666000000000167	39.153424405390794	seed3-gleak-03_vars.pkl	Wash	3	-0.3
901	2661256	133.0628	1.110587620123313	4.046551958604802	132.5806	133.6912	1.5559000000000083	2.6665000000000134	0.3780432481475897	2.6451999999999884	37.039872840212595	seed3-gleak-03_vars.pkl	Wash	3	-0.3
902	2714160	135.708	1.1092845598545158	4.154850005320014	135.24715	136.3564	1.534249999999986	2.6435499999999763	0.38507451191805536	2.596900000000005	38.07771418428344	seed3-gleak-03_vars.pkl	Wash	3	-0.3
903	2766098	138.3049	1.0469403496665415	4.148700504584291	137.89065	138.9376	1.1119999999999948	2.158900000000017	0.5182958432673329	1.929400000000015	36.89768715252936	seed3-gleak-03_vars.pkl	Wash	3	-0.3
904	2804686	140.23430000000002	3.0549542745401617	6.479826809454337	140.04955	143.1045	0.9673999999999978	4.022349999999989	0.232555435401914	4.300049999999999	61.97000770278581	seed3-gleak-03_vars.pkl	Transient	3	-0.3
905	2890687	144.53435000000002	1.9362855917276116	6.338079621102622	144.0719	146.00820000000002	1.1291499999999814	3.0654499999999985	0.3280086594286093	3.0486999999999966	43.89452091562541	seed3-gleak-03_vars.pkl	Transient	3	-0.3
906	2951661	147.58305000000001	1.9156903677590424	6.485018798483338	147.1374	149.05305	1.2041499999999985	3.119850000000014	0.3239915762190182	3.086500000000001	44.209491813529354	seed3-gleak-03_vars.pkl	Transient	3	-0.3
907	3013391	150.66955000000002	1.929547579446109	6.404963426826832	150.2572	152.18675000000002	1.3451499999999896	3.2746999999999957	0.2950984153215097	3.3887	44.80132231890535	seed3-gleak-03_vars.pkl	$G_{Leak}$	3	-0.3
908	3081165	154.05825000000002	1.9615857986118879	6.391183318714155	153.5319	155.4935	1.13900000000001	3.1006000000000142	0.33608361760406047	2.975449999999995	43.80619755337369	seed3-gleak-03_vars.pkl	$G_{Leak}$	3	-0.3
909	3140674	157.0337	1.9076874421889662	6.352006187225889	156.63255	158.54025000000001	1.2205000000000155	3.1281999999999925	0.31873017896699535	3.137450000000001	43.91253105938907	seed3-gleak-03_vars.pkl	$G_{Leak}$	3	-0.3
910	3203423	160.17115	1.9804056730482262	6.3556015826198475	159.7607	161.74110000000002	1.0194999999999936	2.9998999999999967	0.3308081643454968	3.022899999999993	45.3523233563492	seed3-gleak-03_vars.pkl	$G_{Leak}$	3	-0.3
911	3263881	163.19405	1.9908116866127124	6.464371202672588	162.76065	164.75145	1.0823999999999785	3.0731999999999857	0.3271876584815211	3.056350000000009	43.179398288964165	seed3-gleak-03_vars.pkl	$G_{Leak}$	3	-0.3
912	3325008	166.2504	1.79941049819903	6.45881142084918	165.8338	167.63320000000002	1.1990999999999872	2.998500000000007	0.33052388035035596	3.0254999999999943	43.64151043692398	seed3-gleak-03_vars.pkl	$G_{Leak}$	3	-0.3
913	3385518	169.2759	1.9130001627626132	6.5433287849585895	168.83235000000002	170.74535	1.2139499999999828	3.1269499999999937	0.3243436096200326	3.083149999999989	44.40281137095439	seed3-gleak-03_vars.pkl	$G_{Leak}$	3	-0.3
914	3447181	172.35905	2.1552159500840817	6.24038162688921	171.95925	174.11445	1.0892000000000053	3.244400000000013	0.3023843002071329	3.3070500000000034	44.489623666829985	seed3-gleak-03_vars.pkl	$G_{Leak}$	3	-0.3
915	3513322	175.6661	2.0665973307093375	6.209260517320224	175.2037	177.27030000000002	1.141350000000017	3.207950000000011	0.3154325368661767	3.1702500000000104	44.566143784659126	seed3-gleak-03_vars.pkl	$G_{Leak}$	3	-0.3
916	3576727	178.83635	1.619268258975842	6.291172913684193	178.41160000000002	180.0309	1.9377000000000066	3.5569500000000005	0.2645747622134322	3.779650000000004	43.733179161939226	seed3-gleak-03_vars.pkl	$G_{Leak}$	3	-0.3
917	3652320	182.616	1.6028056035788962	3.0368633993455205	181.9686	183.5714	1.2096500000000106	2.812449999999984	0.3537944454272091	2.8264999999999816	21.641912616207083	seed3-gleak-03_vars.pkl	Transient	3	-0.3
918	3708850	185.4425	1.4994836590991356	3.846190294488288	184.781	186.28050000000002	1.4647500000000093	2.9642000000000053	0.36320711885952855	2.7532500000000084	28.58444666033969	seed3-gleak-03_vars.pkl	Transient	3	-0.3
919	3763915	188.19575	1.2904579299531178	3.9749052025025904	187.7452	189.03565	1.531499999999994	2.821949999999987	0.3450596090474615	2.898050000000012	30.828029574329328	seed3-gleak-03_vars.pkl	Transient	3	-0.3
920	3821876	191.09380000000002	1.304571842631954	4.146002498790619	190.5672	191.87175000000002	1.4630999999999972	2.767700000000019	0.36920123313211833	2.7085500000000025	31.338139896446066	seed3-gleak-03_vars.pkl	DAMGO + $G_{Leak}$	3	-0.3
921	3876047	193.80235000000002	1.287761084579141	4.334614030911997	193.3349	194.62265000000002	1.504099999999994	2.7918499999999824	0.3505942572660678	2.8522999999999854	32.14842582918506	seed3-gleak-03_vars.pkl	DAMGO + $G_{Leak}$	3	-0.3
922	3933093	196.65465	1.3382131531920751	4.225931021859392	196.1267	197.4649	1.515500000000003	2.8537000000000035	0.3549434752515656	2.8173500000000047	31.033460560611395	seed3-gleak-03_vars.pkl	DAMGO + $G_{Leak}$	3	-0.3
923	3989440	199.472	1.3158940764574334	4.088337765120567	198.98045000000002	200.29635000000002	1.4758500000000083	2.7917500000000075	0.3505942572660643	2.852300000000014	32.29101850436436	seed3-gleak-03_vars.pkl	DAMGO + $G_{Leak}$	3	-0.3
924	4046486	202.32430000000002	1.3987698275881122	4.2774604807172345	201.7722	203.17095	1.5235999999999876	2.9223499999999945	0.3410583039170575	2.9320499999999754	30.249164931400976	seed3-gleak-03_vars.pkl	DAMGO + $G_{Leak}$	3	-0.3
925	4105127	205.25635	1.2964753261116333	4.171094190928322	204.6945	205.991	1.500850000000014	2.797300000000007	0.36630036630036383	2.730000000000018	31.737994740635926	seed3-gleak-03_vars.pkl	DAMGO + $G_{Leak}$	3	-0.3
926	4159727	207.98635000000002	1.317546347574657	4.398733793489232	207.4918	208.80935000000002	1.5299499999999853	2.8474999999999966	0.3574173025716197	2.7978499999999826	31.177443977150855	seed3-gleak-03_vars.pkl	DAMGO + $G_{Leak}$	3	-0.3
927	4215684	210.7842	1.2757047204552685	4.21571455299965	210.3393	211.615	1.4930999999999983	2.768799999999999	0.3535630314494316	2.8283500000000004	31.63584834658853	seed3-gleak-03_vars.pkl	DAMGO + $G_{Leak}$	3	-0.3
928	4272251	213.61255	1.2666573884687387	4.06923625825338	213.10815000000002	214.37480000000002	1.4074999999999989	2.6741499999999974	0.37860144625752457	2.641300000000001	29.644496783399372	seed3-gleak-03_vars.pkl	DAMGO + $G_{Leak}$	3	-0.3
929	4325077	216.25385	1.3683803540910595	3.751657411797318	215.78225	217.15065	1.4274500000000216	2.795800000000014	0.3593890386343218	2.782499999999999	32.62591025044536	seed3-gleak-03_vars.pkl	DAMGO + $G_{Leak}$	3	-0.3
930	4380727	219.03635	1.3710658112857492	4.440229787953445	218.5781	219.94915					32.13923191144605	seed3-gleak-03_vars.pkl	DAMGO + $G_{Leak}$	3	-0.3
931	60058	3.0029000000000003	1.218012893693128	3.184821774265483	2.61045	3.82845	1.1236500000000005	2.3416500000000005	0.4110321016071355	2.4329	21.049775477650414	seed3-gleak05_vars.pkl	Transient	3	0.5
932	108716	5.4358	1.1528692355489154	3.2036179308721806	4.952100000000001	6.105	1.4376499999999997	2.5904999999999996	0.398851308232291	2.5072	26.761832341003092	seed3-gleak05_vars.pkl	Transient	3	0.5
933	158860	7.9430000000000005	1.035829907600055	3.8073591504900115	7.54265	8.57845	1.5307500000000012	2.566600000000001	0.3853490298838173	2.5950499999999996	34.04669326618638	seed3-gleak05_vars.pkl	Transient	3	0.5
934	210761	10.53805	1.0840970573370243	4.16288316485506	10.109200000000001	11.1933	1.5296500000000002	2.6137499999999996	0.38122831763943416	2.623100000000001	37.271460663109806	seed3-gleak05_vars.pkl	Transient	3	0.5
935	263223	13.161150000000001	1.082067330567904	4.157009293639163	12.723	13.805050000000001	1.5401499999999988	2.6222499999999993	0.3783722426122821	2.642899999999999	37.82541510501419	seed3-gleak05_vars.pkl	Transient	3	0.5
936	316081	15.80405	1.1289657912655413	3.9761693763201436	15.34525	16.4742	1.5220999999999982	2.6510499999999997	0.3773228940665975	2.6502499999999998	38.56079447027666	seed3-gleak05_vars.pkl	Transient	3	0.5
937	369086	18.4543	1.1675753920637013	4.1532287824249465	17.99625	19.16385	1.5641999999999996	2.7317500000000017	0.36689842417126795	2.725550000000002	38.09609257990495	seed3-gleak05_vars.pkl	Transient	3	0.5
938	423597	21.179850000000002	1.0693539134145307	4.136843866932473	20.72805	21.7974	1.5338999999999992	2.603249999999999	0.38748425845200063	2.5807499999999983	38.14065104778604	seed3-gleak05_vars.pkl	Transient	3	0.5
939	475212	23.7606	1.0905837804307639	4.303101642258376	23.33125	24.421850000000003	1.5287499999999987	2.619299999999999	0.3788811639229355	2.6393500000000003	38.10968875805676	seed3-gleak05_vars.pkl	Transient	3	0.5
940	527999	26.39995	1.1557172474612307	4.1078688170109885	25.95055	27.1063	1.4796999999999976	2.6354000000000006	0.37380382775119614	2.6752000000000002	38.23047243854069	seed3-gleak05_vars.pkl	Transient	3	0.5
941	581503	29.07515	1.1181757518431872	4.239966761313582	28.586000000000002	29.704150000000002	1.616299999999999	2.7345000000000006	0.376782652926659	2.6540500000000016	37.57704527573627	seed3-gleak05_vars.pkl	Transient	3	0.5
942	634584	31.729200000000002	1.1099124293176807	4.123510444952458	31.320500000000003	32.4304	1.5465000000000018	2.6564499999999995	0.3702126871887897	2.701150000000002	37.885933826030495	seed3-gleak05_vars.pkl	Control	3	0.5
943	688607	34.430350000000004	1.0957065403153015	4.105931814520943	33.97695	35.07265	1.5885999999999996	2.6843000000000004	0.3736292476975104	2.6764499999999956	37.61068100902463	seed3-gleak05_vars.pkl	Control	3	0.5
944	742136	37.1068	1.0831964635965532	4.112079801964498	36.66125	37.7444	1.5206500000000034	2.6038500000000013	0.39089985145805656	2.5581999999999994	38.33201061972551	seed3-gleak05_vars.pkl	Control	3	0.5
945	793300	39.665	1.1684564858428086	4.06508611164228	39.26505	40.4335	1.4947000000000017	2.6631500000000017	0.3730229782154574	2.680800000000005	37.16580186894442	seed3-gleak05_vars.pkl	Control	3	0.5
946	846916	42.345800000000004	1.108270982112916	4.259787644601197	41.928200000000004	43.03645	1.4917000000000016	2.5999499999999998	0.3833547373061661	2.608550000000001	38.12708592490581	seed3-gleak05_vars.pkl	Control	3	0.5
947	899087	44.954350000000005	1.1102829680061492	4.167552589755822	44.528200000000005	45.63845	1.5343500000000034	2.6446499999999986	0.3715952584445024	2.6910999999999987	36.87002709818499	seed3-gleak05_vars.pkl	Control	3	0.5
948	952909	47.645450000000004	1.1528637140091393	4.154132959763238	47.172850000000004	48.325700000000005	1.5489499999999978	2.7017999999999986	0.3800041800459809	2.631549999999997	38.34006255631537	seed3-gleak05_vars.pkl	Control	3	0.5
949	1005540	50.277	1.1412803544539143	4.109566885707665	49.8746	51.0159	1.5480500000000035	2.689300000000003	0.3596734165377832	2.780300000000004	38.50577291028272	seed3-gleak05_vars.pkl	Control	3	0.5
950	1061146	53.057300000000005	1.1338912561472505	4.131489447787686	52.563900000000004	53.6978	1.586750000000002	2.720649999999999	0.3811411365628693	2.6236999999999995	38.13010279398543	seed3-gleak05_vars.pkl	Control	3	0.5
951	1113620	55.681000000000004	1.0296234454405844	4.125546376201434	55.28455	56.3142	1.4906000000000006	2.5202000000000027	0.3827238456092004	2.6128500000000017	38.49354169175873	seed3-gleak05_vars.pkl	Control	3	0.5
952	1165877	58.293850000000006	1.1124698503266788	4.091664175683903	57.804750000000006	58.91725	3.2597000000000023	4.372149999999998	0.2164408467165925	4.620199999999997	37.04982311729344	seed3-gleak05_vars.pkl	Control	3	0.5
953	1258281	62.91405	1.1342042626491982	2.2042891683599386	62.176950000000005	63.311150000000005	1.9192499999999981	3.053449999999998	0.3738597278301175	2.6748000000000047	20.486193450621755	seed3-gleak05_vars.pkl	Transient	3	0.5
954	1311777	65.58885000000001	0.990614113356045	3.3661118248945847	65.2304	66.221	1.90625	2.8969000000000023	0.3315155232143754	3.016449999999992	30.86509065329636	seed3-gleak05_vars.pkl	Transient	3	0.5
955	1372106	68.6053	1.0551080293462147	3.2870106000791566	68.1273	69.1824	2.0317000000000007	3.0867999999999967	0.3219834178539805	3.1057500000000005	28.295885105445265	seed3-gleak05_vars.pkl	Transient	3	0.5
956	1434221	71.71105	1.047864258282457	3.321325150740993	71.2141	72.26195	1.7767000000000053	2.8246000000000038	0.3303982951447967	3.026650000000003	29.156523630737063	seed3-gleak05_vars.pkl	DAMGO	3	0.5
957	1494754	74.7377	1.2897788514255897	3.37326443830543	74.03865	75.32845	1.8228500000000025	3.1126000000000005	0.34774141948047493	2.875699999999995	30.99374843121614	seed3-gleak05_vars.pkl	DAMGO	3	0.5
958	1552268	77.6134	1.046375772386219	3.3134649919866668	77.15125	78.19765000000001	1.9290999999999912	2.975449999999995	0.33405712376816304	2.9935000000000116	30.006902183691178	seed3-gleak05_vars.pkl	DAMGO	3	0.5
959	1612138	80.60690000000001	1.066498323864059	3.449072158027853	80.1267	81.1932	1.928849999999997	2.995350000000002	0.325219116379661	3.074849999999998	29.47264935044677	seed3-gleak05_vars.pkl	DAMGO	3	0.5
960	1673635	83.68175000000001	1.0992723824209767	3.285801201868903	83.12205	84.22135	2.222850000000008	3.322100000000006	0.30682376043200854	3.2591999999999928	28.502423931919346	seed3-gleak05_vars.pkl	DAMGO	3	0.5
961	1738819	86.94095	1.1106141233519768	3.349712300236746	86.44415000000001	87.5548	1.83035000000001	2.940950000000001	0.33346672002134153	2.9988000000000032	31.895366528914114	seed3-gleak05_vars.pkl	DAMGO	3	0.5
962	1798795	89.93975	1.1680490206061513	3.2524961773911762	89.38510000000001	90.55315	1.9229500000000002	3.090999999999994	0.3266692800209069	3.0611999999999995	29.794048400486602	seed3-gleak05_vars.pkl	DAMGO	3	0.5
963	1860019	93.00095	1.0916647673826783	3.2163777076398894	92.47615	93.5678	1.7484999999999928	2.840199999999996	0.3500603854164841	2.856650000000002	30.057854558831117	seed3-gleak05_vars.pkl	DAMGO	3	0.5
964	1917152	95.8576	1.1384137670386	3.452579538617716	95.3163	96.45475	2.0621500000000026	3.200550000000007	0.32160545442850774	3.1093999999999937	28.522396682630543	seed3-gleak05_vars.pkl	DAMGO	3	0.5
965	1979340	98.967	1.041833605664049	3.464344953015072	98.5169	99.5587	0.5206500000000034	1.5625	0.7336488023183295	1.3630500000000012	28.439538160787144	seed3-gleak05_vars.pkl	DAMGO	3	0.5
966	2006601	100.33005	1.4536181350676576	5.419212943168965	100.0794	101.533	1.7933500000000038	3.247	0.28312169986268615	3.5320499999999977	54.192129431689686	seed3-gleak05_vars.pkl	Transient	3	0.5
967	2077242	103.8621	1.0756775992301526	4.0917001577155006	103.32635	104.40205	1.5793500000000051	2.655000000000001	0.40056880770694225	2.49645000000001	34.74924623702716	seed3-gleak05_vars.pkl	Transient	3	0.5
968	2127171	106.35855000000001	1.0787695831716293	4.11460873894795	105.98135	107.06015000000001	1.5125000000000028	2.5912500000000023	0.37634307434657416	2.6571500000000015	38.14771927304245	seed3-gleak05_vars.pkl	Transient	3	0.5
969	2180314	109.01570000000001	1.14120958151808	4.128131731146972	108.57260000000001	109.7138	1.466149999999999	2.6073499999999967	0.37585507028489784	2.6606000000000023	37.89254025314207	seed3-gleak05_vars.pkl	Transient	3	0.5
970	2233526	111.67630000000001	1.1159717895261478	4.146151876795216	111.18	112.29595	1.5115499999999997	2.6275499999999994	0.387049329437038	2.5836499999999916	38.36547607524582	seed3-gleak05_vars.pkl	Wash	3	0.5
971	2285199	114.25995	1.133512467117049	4.230009176031842	113.8075	114.941	1.589500000000001	2.722999999999999	0.36589158632297175	2.7330500000000058	39.64608197540566	seed3-gleak05_vars.pkl	Wash	3	0.5
972	2339860	116.99300000000001	1.1016503681861562	4.2724136913502875	116.5305	117.63215000000001	1.5437999999999903	2.6454499999999967	0.3805247436214542	2.6279499999999985	37.53599675596539	seed3-gleak05_vars.pkl	Wash	3	0.5
973	2392419	119.62095000000001	1.095690465095942	4.282208637023338	119.176	120.27170000000001	1.5834499999999991	2.679150000000007	0.3776720296094866	2.6478000000000037	38.09656313316819	seed3-gleak05_vars.pkl	Wash	3	0.5
974	2445375	122.26875000000001	1.1207218750433299	4.264498773487105	121.85515000000001	122.97585000000001	1.5097499999999968	2.630499999999998	0.37606001917906146	2.659149999999997	38.614850395171146	seed3-gleak05_vars.pkl	Wash	3	0.5
975	2498558	124.92790000000001	1.1106693944273518	4.2542254294388115	124.4856	125.59625000000001	1.539049999999989	2.6496999999999957	0.3669657437478217	2.725049999999996	38.288544015581536	seed3-gleak05_vars.pkl	Wash	3	0.5
976	2553059	127.65295	1.1048243063972798	4.281488417243295	127.13535	128.24015	1.5351500000000158	2.640000000000015	0.3920261873493154	2.550849999999997	38.72494913284639	seed3-gleak05_vars.pkl	Wash	3	0.5
977	2604076	130.2038	1.1187913866771153	4.252994812759155	129.77535	130.89415	1.5837999999999965	2.7025999999999897	0.37305776799537255	2.680550000000011	38.35031280792298	seed3-gleak05_vars.pkl	Wash	3	0.5
978	2657687	132.88435	1.126956827634084	4.180730111109739	132.47795	133.60490000000001	1.5075000000000216	2.6344500000000153	0.3753753753753772	2.6639999999999873	38.785586147644814	seed3-gleak05_vars.pkl	Wash	3	0.5
979	2710967	135.54835	1.1162815931705292	4.1567461247712245	135.1124	136.22865000000002	1.5401499999999828	2.656449999999978	0.3726268328582341	2.68365	36.96561268133884	seed3-gleak05_vars.pkl	Wash	3	0.5
980	2764640	138.232	1.0536015906375833	4.15854552189505	137.7688	138.82240000000002	4.5178499999999815	5.571449999999999	0.17793277699685034	5.620100000000008	37.75364115448087	seed3-gleak05_vars.pkl	Wash	3	0.5
981	2877042	143.8521	1.0765375565678115	0.9470508299170284	143.34025	144.4168	1.6559500000000185	2.732500000000016	0.3375755325254027	2.962299999999999	8.520755124601315	seed3-gleak05_vars.pkl	Transient	3	0.5
982	2936288	146.8144	1.175703648787574	1.137208948130521	146.07275	147.24845000000002	2.2151999999999816	3.390899999999988	0.3112404488087266	3.212950000000006	10.706347530241105	seed3-gleak05_vars.pkl	Transient	3	0.5
983	3000547	150.02735	1.0256951507304097	1.6264297544387496	149.46370000000002	150.48940000000002	1.4738000000000113	2.499500000000012	0.3652567755131867	2.737799999999993	16.264297544387503	seed3-gleak05_vars.pkl	Transient	3	0.5
984	3055303	152.76515	1.2789041510728187	0.9617015130011488	151.96315	153.24205	1.6961499999999887	2.9750499999999818	0.3661796477351801	2.7308999999999912	8.864316716285309	seed3-gleak05_vars.pkl	$G_{Leak}$	3	0.5
985	3109921	155.49605	0.9459642056287966	1.635976408395468	154.9382	155.88415	2.303050000000013	3.2490000000000236	0.3103373366849748	3.2223000000000184	16.35976408395468	seed3-gleak05_vars.pkl	$G_{Leak}$	3	0.5
986	3174367	158.71835000000002	0.9491073101919377	1.3240078082916042	158.18725	159.13635000000002	2.00739999999999	2.956499999999977	0.3352667046635605	2.982699999999994	12.860066347623153	seed3-gleak05_vars.pkl	$G_{Leak}$	3	0.5
987	3234021	161.70105	0.9158363322832156	1.8839915372784901	161.14375	162.05960000000002	2.390199999999993	3.306049999999999	0.2923677401435539	3.4203499999999845	18.83991537278489	seed3-gleak05_vars.pkl	$G_{Leak}$	3	0.5
988	3302428	165.1214	1.1093248355152785	1.269398977322588	164.44975	165.5591	1.8926500000000033	3.001950000000022	0.34185696704498625	2.925200000000018	11.180956299011234	seed3-gleak05_vars.pkl	$G_{Leak}$	3	0.5
989	3360932	168.0466	1.0588695958785481	1.3809992882841176	167.45170000000002	168.5106	2.248800000000017	3.3076499999999953	0.314777216425075	3.1768500000000017	13.809992882841186	seed3-gleak05_vars.pkl	$G_{Leak}$	3	0.5
990	3424469	171.22345	0.8587829268116038	1.972632219258717	170.75935	171.61815	2.0570000000000164	2.9157500000000027	0.3231435403606297	3.0945999999999856	19.726322192587183	seed3-gleak05_vars.pkl	$G_{Leak}$	3	0.5
991	3486361	174.31805	0.9457550799619406	1.341413032202592	173.67510000000001	174.62085000000002	2.019999999999982	2.9657499999999857	0.349192492361413	2.8637500000000102	12.759602145689678	seed3-gleak05_vars.pkl	$G_{Leak}$	3	0.5
992	3543636	177.1818	0.9507171606364427	1.3333632484373759	176.64085	177.5916	7.514700000000005	8.465400000000017	0.11743774331632435	8.515150000000006	13.11341797044635	seed3-gleak05_vars.pkl	$G_{Leak}$	3	0.5
993	3713939	185.69695000000002	1.0170204233802855	1.2597226415676523	185.1063	186.1233	3.530550000000005	4.5475999999999885	0.21557066945471443	4.638849999999991	12.597226415676527	seed3-gleak05_vars.pkl	Transient	3	0.5
994	3806716	190.3358	1.3381510621448747	0.7379168331486738	189.65390000000002	190.99205	1.3733499999999879	2.711500000000001	0.33560988706727385	2.9796499999999924	7.379168331486739	seed3-gleak05_vars.pkl	Transient	3	0.5
995	3866309	193.31545	1.4357306209266418	0.8440372219742187	192.36540000000002	193.80115	3.6946499999999958	5.130400000000009	0.2084505867884015	4.797300000000007	7.365773986062276	seed3-gleak05_vars.pkl	DAMGO + $G_{Leak}$	3	0.5
996	3962255	198.11275	1.0782127030546778	1.2601814418782329	197.49575000000002	198.574	6.461850000000027	7.540050000000008	0.13265678373627823	7.538250000000005	12.601814418782325	seed3-gleak05_vars.pkl	DAMGO + $G_{Leak}$	3	0.5
997	4113020	205.651	1.012784453756339	1.1421971728288707	205.03585	206.04860000000002	3.8706999999999994	4.883499999999998	0.20895366452489128	4.785750000000007	11.421971728288707	seed3-gleak05_vars.pkl	DAMGO + $G_{Leak}$	3	0.5
998	4208735	210.43675000000002	1.0976264528901782	1.1709952447981724	209.91935	211.01695	6.439400000000006	7.537049999999994	0.12800245764718715	7.81234999999998	11.709952447981735	seed3-gleak05_vars.pkl	DAMGO + $G_{Leak}$	3	0.5
999	4364982	218.2491	1.295453011331288	0.7605057585785815	217.4564	218.75185000000002					7.605057585785818	seed3-gleak05_vars.pkl	DAMGO + $G_{Leak}$	3	0.5
1000	60058	3.0029000000000003	1.218012893693128	3.184821774265483	2.61045	3.82845	1.1236500000000005	2.3416500000000005	0.4110321016071355	2.4329	21.049775477650414	seed3-gleak03_vars.pkl	Transient	3	0.3
1001	108716	5.4358	1.1528692355489154	3.2036179308721806	4.952100000000001	6.105	1.4376499999999997	2.5904999999999996	0.398851308232291	2.5072	26.761832341003092	seed3-gleak03_vars.pkl	Transient	3	0.3
1002	158860	7.9430000000000005	1.035829907600055	3.8073591504900115	7.54265	8.57845	1.5307500000000012	2.566600000000001	0.3853490298838173	2.5950499999999996	34.04669326618638	seed3-gleak03_vars.pkl	Transient	3	0.3
1003	210761	10.53805	1.0840970573370243	4.16288316485506	10.109200000000001	11.1933	1.5296500000000002	2.6137499999999996	0.38122831763943416	2.623100000000001	37.271460663109806	seed3-gleak03_vars.pkl	Transient	3	0.3
1004	263223	13.161150000000001	1.082067330567904	4.157009293639163	12.723	13.805050000000001	1.5401499999999988	2.6222499999999993	0.3783722426122821	2.642899999999999	37.82541510501419	seed3-gleak03_vars.pkl	Transient	3	0.3
1005	316081	15.80405	1.1289657912655413	3.9761693763201436	15.34525	16.4742	1.5220999999999982	2.6510499999999997	0.3773228940665975	2.6502499999999998	38.56079447027666	seed3-gleak03_vars.pkl	Transient	3	0.3
1006	369086	18.4543	1.1675753920637013	4.1532287824249465	17.99625	19.16385	1.5641999999999996	2.7317500000000017	0.36689842417126795	2.725550000000002	38.09609257990495	seed3-gleak03_vars.pkl	Transient	3	0.3
1007	423597	21.179850000000002	1.0693539134145307	4.136843866932473	20.72805	21.7974	1.5338999999999992	2.603249999999999	0.38748425845200063	2.5807499999999983	38.14065104778604	seed3-gleak03_vars.pkl	Transient	3	0.3
1008	475212	23.7606	1.0905837804307639	4.303101642258376	23.33125	24.421850000000003	1.5287499999999987	2.619299999999999	0.3788811639229355	2.6393500000000003	38.10968875805676	seed3-gleak03_vars.pkl	Transient	3	0.3
1009	527999	26.39995	1.1557172474612307	4.1078688170109885	25.95055	27.1063	1.4796999999999976	2.6354000000000006	0.37380382775119614	2.6752000000000002	38.23047243854069	seed3-gleak03_vars.pkl	Transient	3	0.3
1010	581503	29.07515	1.1181757518431872	4.239966761313582	28.586000000000002	29.704150000000002	1.616299999999999	2.7345000000000006	0.376782652926659	2.6540500000000016	37.57704527573627	seed3-gleak03_vars.pkl	Transient	3	0.3
1011	634584	31.729200000000002	1.1099124293176807	4.123510444952458	31.320500000000003	32.4304	1.5465000000000018	2.6564499999999995	0.3702126871887897	2.701150000000002	37.885933826030495	seed3-gleak03_vars.pkl	Control	3	0.3
1012	688607	34.430350000000004	1.0957065403153015	4.105931814520943	33.97695	35.07265	1.5885999999999996	2.6843000000000004	0.3736292476975104	2.6764499999999956	37.61068100902463	seed3-gleak03_vars.pkl	Control	3	0.3
1013	742136	37.1068	1.0831964635965532	4.112079801964498	36.66125	37.7444	1.5206500000000034	2.6038500000000013	0.39089985145805656	2.5581999999999994	38.33201061972551	seed3-gleak03_vars.pkl	Control	3	0.3
1014	793300	39.665	1.1684564858428086	4.06508611164228	39.26505	40.4335	1.4947000000000017	2.6631500000000017	0.3730229782154574	2.680800000000005	37.16580186894442	seed3-gleak03_vars.pkl	Control	3	0.3
1015	846916	42.345800000000004	1.108270982112916	4.259787644601197	41.928200000000004	43.03645	1.4917000000000016	2.5999499999999998	0.3833547373061661	2.608550000000001	38.12708592490581	seed3-gleak03_vars.pkl	Control	3	0.3
1016	899087	44.954350000000005	1.1102829680061492	4.167552589755822	44.528200000000005	45.63845	1.5343500000000034	2.6446499999999986	0.3715952584445024	2.6910999999999987	36.87002709818499	seed3-gleak03_vars.pkl	Control	3	0.3
1017	952909	47.645450000000004	1.1528637140091393	4.154132959763238	47.172850000000004	48.325700000000005	1.5489499999999978	2.7017999999999986	0.3800041800459809	2.631549999999997	38.34006255631537	seed3-gleak03_vars.pkl	Control	3	0.3
1018	1005540	50.277	1.1412803544539143	4.109566885707665	49.8746	51.0159	1.5480500000000035	2.689300000000003	0.3596734165377832	2.780300000000004	38.50577291028272	seed3-gleak03_vars.pkl	Control	3	0.3
1019	1061146	53.057300000000005	1.1338912561472505	4.131489447787686	52.563900000000004	53.6978	1.586750000000002	2.720649999999999	0.3811411365628693	2.6236999999999995	38.13010279398543	seed3-gleak03_vars.pkl	Control	3	0.3
1020	1113620	55.681000000000004	1.0296234454405844	4.125546376201434	55.28455	56.3142	1.4906000000000006	2.5202000000000027	0.3827238456092004	2.6128500000000017	38.49354169175873	seed3-gleak03_vars.pkl	Control	3	0.3
1021	1165877	58.293850000000006	1.1124698503266788	4.091664175683903	57.804750000000006	58.91725	3.2597000000000023	4.372149999999998	0.2164408467165925	4.620199999999997	37.04982311729344	seed3-gleak03_vars.pkl	Control	3	0.3
1022	1258281	62.91405	1.1342042626491982	2.2042891683599386	62.176950000000005	63.311150000000005	1.9192499999999981	3.053449999999998	0.3738597278301175	2.6748000000000047	20.486193450621755	seed3-gleak03_vars.pkl	Transient	3	0.3
1023	1311777	65.58885000000001	0.990614113356045	3.3661118248945847	65.2304	66.221	1.90625	2.8969000000000023	0.3315155232143754	3.016449999999992	30.86509065329636	seed3-gleak03_vars.pkl	Transient	3	0.3
1024	1372106	68.6053	1.0551080293462147	3.2870106000791566	68.1273	69.1824	2.0317000000000007	3.0867999999999967	0.3219834178539805	3.1057500000000005	28.295885105445265	seed3-gleak03_vars.pkl	Transient	3	0.3
1025	1434221	71.71105	1.047864258282457	3.321325150740993	71.2141	72.26195	1.7767000000000053	2.8246000000000038	0.3303982951447967	3.026650000000003	29.156523630737063	seed3-gleak03_vars.pkl	DAMGO	3	0.3
1026	1494754	74.7377	1.2897788514255897	3.37326443830543	74.03865	75.32845	1.8228500000000025	3.1126000000000005	0.34774141948047493	2.875699999999995	30.99374843121614	seed3-gleak03_vars.pkl	DAMGO	3	0.3
1027	1552268	77.6134	1.046375772386219	3.3134649919866668	77.15125	78.19765000000001	1.9290999999999912	2.975449999999995	0.33405712376816304	2.9935000000000116	30.006902183691178	seed3-gleak03_vars.pkl	DAMGO	3	0.3
1028	1612138	80.60690000000001	1.066498323864059	3.449072158027853	80.1267	81.1932	1.928849999999997	2.995350000000002	0.325219116379661	3.074849999999998	29.47264935044677	seed3-gleak03_vars.pkl	DAMGO	3	0.3
1029	1673635	83.68175000000001	1.0992723824209767	3.285801201868903	83.12205	84.22135	2.222850000000008	3.322100000000006	0.30682376043200854	3.2591999999999928	28.502423931919346	seed3-gleak03_vars.pkl	DAMGO	3	0.3
1030	1738819	86.94095	1.1106141233519768	3.349712300236746	86.44415000000001	87.5548	1.83035000000001	2.940950000000001	0.33346672002134153	2.9988000000000032	31.895366528914114	seed3-gleak03_vars.pkl	DAMGO	3	0.3
1031	1798795	89.93975	1.1680490206061513	3.2524961773911762	89.38510000000001	90.55315	1.9229500000000002	3.090999999999994	0.3266692800209069	3.0611999999999995	29.794048400486602	seed3-gleak03_vars.pkl	DAMGO	3	0.3
1032	1860019	93.00095	1.0916647673826783	3.2163777076398894	92.47615	93.5678	1.7484999999999928	2.840199999999996	0.3500603854164841	2.856650000000002	30.057854558831117	seed3-gleak03_vars.pkl	DAMGO	3	0.3
1033	1917152	95.8576	1.1384137670386	3.452579538617716	95.3163	96.45475	2.0621500000000026	3.200550000000007	0.32160545442850774	3.1093999999999937	28.522396682630543	seed3-gleak03_vars.pkl	DAMGO	3	0.3
1034	1979340	98.967	1.041833605664049	3.464344953015072	98.5169	99.5587	0.5206500000000034	1.5625	0.7336488023183295	1.3630500000000012	28.439538160787144	seed3-gleak03_vars.pkl	DAMGO	3	0.3
1035	2006601	100.33005	1.4536181350676576	5.419212943168965	100.0794	101.533	1.7933500000000038	3.247	0.28312169986268615	3.5320499999999977	54.192129431689686	seed3-gleak03_vars.pkl	Transient	3	0.3
1036	2077242	103.8621	1.0756775992301526	4.0917001577155006	103.32635	104.40205	1.5793500000000051	2.655000000000001	0.40056880770694225	2.49645000000001	34.74924623702716	seed3-gleak03_vars.pkl	Transient	3	0.3
1037	2127171	106.35855000000001	1.0787695831716293	4.11460873894795	105.98135	107.06015000000001	1.5125000000000028	2.5912500000000023	0.37634307434657416	2.6571500000000015	38.14771927304245	seed3-gleak03_vars.pkl	Transient	3	0.3
1038	2180314	109.01570000000001	1.14120958151808	4.128131731146972	108.57260000000001	109.7138	1.466149999999999	2.6073499999999967	0.37585507028489784	2.6606000000000023	37.89254025314207	seed3-gleak03_vars.pkl	Transient	3	0.3
1039	2233526	111.67630000000001	1.1159717895261478	4.146151876795216	111.18	112.29595	1.5115499999999997	2.6275499999999994	0.387049329437038	2.5836499999999916	38.36547607524582	seed3-gleak03_vars.pkl	Wash	3	0.3
1040	2285199	114.25995	1.133512467117049	4.230009176031842	113.8075	114.941	1.589500000000001	2.722999999999999	0.36589158632297175	2.7330500000000058	39.64608197540566	seed3-gleak03_vars.pkl	Wash	3	0.3
1041	2339860	116.99300000000001	1.1016503681861562	4.2724136913502875	116.5305	117.63215000000001	1.5437999999999903	2.6454499999999967	0.3805247436214542	2.6279499999999985	37.53599675596539	seed3-gleak03_vars.pkl	Wash	3	0.3
1042	2392419	119.62095000000001	1.095690465095942	4.282208637023338	119.176	120.27170000000001	1.5834499999999991	2.679150000000007	0.3776720296094866	2.6478000000000037	38.09656313316819	seed3-gleak03_vars.pkl	Wash	3	0.3
1043	2445375	122.26875000000001	1.1207218750433299	4.264498773487105	121.85515000000001	122.97585000000001	1.5097499999999968	2.630499999999998	0.37606001917906146	2.659149999999997	38.614850395171146	seed3-gleak03_vars.pkl	Wash	3	0.3
1044	2498558	124.92790000000001	1.1106693944273518	4.2542254294388115	124.4856	125.59625000000001	1.539049999999989	2.6496999999999957	0.3669657437478217	2.725049999999996	38.288544015581536	seed3-gleak03_vars.pkl	Wash	3	0.3
1045	2553059	127.65295	1.1048243063972798	4.281488417243295	127.13535	128.24015	1.5351500000000158	2.640000000000015	0.3920261873493154	2.550849999999997	38.72494913284639	seed3-gleak03_vars.pkl	Wash	3	0.3
1046	2604076	130.2038	1.1187913866771153	4.252994812759155	129.77535	130.89415	1.5837999999999965	2.7025999999999897	0.37305776799537255	2.680550000000011	38.35031280792298	seed3-gleak03_vars.pkl	Wash	3	0.3
1047	2657687	132.88435	1.126956827634084	4.180730111109739	132.47795	133.60490000000001	1.5075000000000216	2.6344500000000153	0.3753753753753772	2.6639999999999873	38.785586147644814	seed3-gleak03_vars.pkl	Wash	3	0.3
1048	2710967	135.54835	1.1162815931705292	4.1567461247712245	135.1124	136.22865000000002	1.5401499999999828	2.656449999999978	0.3726268328582341	2.68365	36.96561268133884	seed3-gleak03_vars.pkl	Wash	3	0.3
1049	2764640	138.232	1.0536015906375833	4.15854552189505	137.7688	138.82240000000002	3.33959999999999	4.393200000000007	0.22202979639867593	4.503900000000016	37.75364115448087	seed3-gleak03_vars.pkl	Wash	3	0.3
1050	2854718	142.73590000000002	1.0973361708759797	1.7668918400817777	142.16205	143.25935	1.7811999999999841	2.87854999999999	0.36545700398348135	2.7363	15.887777841582977	seed3-gleak03_vars.pkl	Transient	3	0.3
1051	2909444	145.47220000000002	0.8965006387803471	2.1482815263215542	145.0406	145.93710000000002	1.5872500000000116	2.483750000000015	0.37160216272458846	2.69104999999999	20.288098241283304	seed3-gleak03_vars.pkl	Transient	3	0.3
1052	2963265	148.16325	1.0549377786957426	2.284754450197017	147.52435	148.57930000000002	1.8143500000000188	2.8693000000000097	0.3672217835962024	2.723150000000004	22.097918067350292	seed3-gleak03_vars.pkl	Transient	3	0.3
1053	3017728	150.8864	0.9480918878081023	2.3953029348112054	150.39365	151.34175000000002	1.6970499999999902	2.6451499999999726	0.36306206546009195	2.754349999999988	23.953029348112057	seed3-gleak03_vars.pkl	$G_{Leak}$	3	0.3
1054	3072815	153.64075	1.0556188706683927	2.42244630933741	153.03875	154.0944	1.780699999999996	2.8363000000000227	0.35446537759424135	2.821150000000017	23.49091138503953	seed3-gleak03_vars.pkl	$G_{Leak}$	3	0.3
1055	3129238	156.4619	0.9680682672413299	2.279926477159517	155.87505000000002	156.84310000000002	1.6415499999999952	2.6096000000000004	0.3758268190018047	2.6607999999999947	22.05416760518004	seed3-gleak03_vars.pkl	$G_{Leak}$	3	0.3
1056	3182454	159.1227	1.0368149431018159	2.367534017083951	158.48465000000002	159.5215	1.7791499999999871	2.8159499999999866	0.3609912820605381	2.770150000000001	23.035326780370795	seed3-gleak03_vars.pkl	$G_{Leak}$	3	0.3
1057	3237857	161.89285	0.9940165039908141	2.385113235149447	161.3006	162.29465000000002	1.908050000000003	2.9020500000000027	0.3537068477645721	2.827200000000005	23.07182763379767	seed3-gleak03_vars.pkl	$G_{Leak}$	3	0.3
1058	3294401	164.72005000000001	0.9966112391529838	2.592125609863153	164.20265	165.1993	1.7953500000000133	2.791950000000014	0.3525160835463124	2.836749999999995	25.92125609863153	seed3-gleak03_vars.pkl	$G_{Leak}$	3	0.3
1059	3351136	167.5568	0.9405205289355014	2.2699227447117742	166.99460000000002	167.93515000000002	1.7212499999999977	2.6617499999999836	0.38339883063356683	2.608249999999998	22.506437327398622	seed3-gleak03_vars.pkl	$G_{Leak}$	3	0.3
1060	3403301	170.16505	0.9279016814450733	2.4224981723842234	169.65640000000002	170.5843	1.7899500000000046	2.7178499999999985	0.35982872152855244	2.7790999999999997	24.004767209914853	seed3-gleak03_vars.pkl	$G_{Leak}$	3	0.3
1061	3458883	172.94415	0.9581481911984273	2.500346860786184	172.37425000000002	173.3324	1.7002999999999986	2.658450000000016	0.371457226700344	2.6921000000000106	25.00346860786186	seed3-gleak03_vars.pkl	$G_{Leak}$	3	0.3
1062	3512725	175.63625000000002	1.0424205289287494	2.2832634808566397	175.0327	176.07510000000002	1.834149999999994	2.8765499999999804	0.36791758646063427	2.7179999999999893	22.83263480856639	seed3-gleak03_vars.pkl	$G_{Leak}$	3	0.3
1063	3567085	178.35425	0.9039307326189475	2.508675910501669	177.90925000000001	178.81315	5.416249999999991	6.3202	0.14868561912691772	6.725600000000015	25.086759105016682	seed3-gleak03_vars.pkl	$G_{Leak}$	3	0.3
1064	3701597	185.07985000000002	1.8950585106367712	1.0914219099207862	184.22945	186.1245	1.3399	3.2350000000000136	0.32421216444041107	3.084399999999988	10.57124167217748	seed3-gleak03_vars.pkl	Transient	3	0.3
1065	3763285	188.16425	1.2016291885087966	1.1003794975770855	187.4644	188.66605	3.078800000000001	4.280399999999986	0.24615990547459649	4.062399999999997	10.703229796077288	seed3-gleak03_vars.pkl	Transient	3	0.3
1066	3844533	192.22665	1.1482415470463456	0.7657010621611811	191.74485	192.89305000000002	1.425849999999997	2.5741000000000156	0.3754599384245707	2.6633999999999958	6.220148924668949	seed3-gleak03_vars.pkl	DAMGO + $G_{Leak}$	3	0.3
1067	3897801	194.89005	1.1708018089180348	1.3948693246602382	194.3189	195.4897	1.7342000000000155	2.905000000000001	0.27819507038335173	3.594600000000014	13.948693246602385	seed3-gleak03_vars.pkl	DAMGO + $G_{Leak}$	3	0.3
1068	3969693	198.48465000000002	1.9275972087264528	1.3998733790734814	197.22395	199.15155000000001	2.409700000000015	4.337299999999999	0.26838432635534093	3.7259999999999986	12.854505773883503	seed3-gleak03_vars.pkl	DAMGO + $G_{Leak}$	3	0.3
1069	4044213	202.21065000000002	1.420623223046749	1.3369026946739613	201.5612	202.98185	1.6451999999999884	3.065799999999996	0.30921459492888254	3.23399999999998	12.908393714537416	seed3-gleak03_vars.pkl	DAMGO + $G_{Leak}$	3	0.3
1070	4108893	205.44465	1.4652873538944404	0.9828736222083769	204.627	206.09230000000002	2.774449999999973	4.239749999999987	0.24637520479938857	4.058850000000007	7.7013227581844985	seed3-gleak03_vars.pkl	DAMGO + $G_{Leak}$	3	0.3
1071	4190070	209.5035	1.1035322484897683	1.1558031436928111	208.8668	209.9703	2.419550000000015	3.523100000000028	0.2906638762934533	3.440400000000011	9.617124031111782	seed3-gleak03_vars.pkl	DAMGO + $G_{Leak}$	3	0.3
1072	4258878	212.9439	1.038381326334877	1.9001592403059036	212.38985000000002	213.42825000000002	3.190650000000005	4.228999999999985	0.2379422752040359	4.202699999999993	18.8012351307207	seed3-gleak03_vars.pkl	DAMGO + $G_{Leak}$	3	0.3
1073	4342932	217.1466	0.9886598333376926	1.972744963486857	216.61885	217.60750000000002					18.21057589047132	seed3-gleak03_vars.pkl	DAMGO + $G_{Leak}$	3	0.3
1074	60058	3.0029000000000003	1.218012893693128	3.184821774265483	2.61045	3.82845	1.1236500000000005	2.3416500000000005	0.4110321016071355	2.4329	21.049775477650414	seed3-gleak-05_vars.pkl	Transient	3	-0.5
1075	108716	5.4358	1.1528692355489154	3.2036179308721806	4.952100000000001	6.105	1.4376499999999997	2.5904999999999996	0.398851308232291	2.5072	26.761832341003092	seed3-gleak-05_vars.pkl	Transient	3	-0.5
1076	158860	7.9430000000000005	1.035829907600055	3.8073591504900115	7.54265	8.57845	1.5307500000000012	2.566600000000001	0.3853490298838173	2.5950499999999996	34.04669326618638	seed3-gleak-05_vars.pkl	Transient	3	-0.5
1077	210761	10.53805	1.0840970573370243	4.16288316485506	10.109200000000001	11.1933	1.5296500000000002	2.6137499999999996	0.38122831763943416	2.623100000000001	37.271460663109806	seed3-gleak-05_vars.pkl	Transient	3	-0.5
1078	263223	13.161150000000001	1.082067330567904	4.157009293639163	12.723	13.805050000000001	1.5372500000000002	2.6193500000000007	0.3783722426122821	2.642899999999999	37.82541510501419	seed3-gleak-05_vars.pkl	Transient	3	-0.5
1079	316081	15.80405	1.1346222693865742	3.8560794470276676	15.342300000000002	16.476950000000002	1.5193499999999993	2.6539499999999983	0.3773228940665975	2.6502499999999998	38.56079447027666	seed3-gleak-05_vars.pkl	Transient	3	-0.5
1080	369086	18.4543	1.1675753920637013	4.1532287824249465	17.99625	19.16385	1.5641999999999996	2.7317500000000017	0.36689842417126795	2.725550000000002	38.09609257990495	seed3-gleak-05_vars.pkl	Transient	3	-0.5
1081	423597	21.179850000000002	1.0693539134145307	4.136843866932473	20.72805	21.7974	1.5338999999999992	2.603249999999999	0.38748425845200063	2.5807499999999983	38.14065104778604	seed3-gleak-05_vars.pkl	Transient	3	-0.5
1082	475212	23.7606	1.0905837804307639	4.303101642258376	23.33125	24.421850000000003	1.5287499999999987	2.619299999999999	0.3788811639229355	2.6393500000000003	38.10968875805676	seed3-gleak-05_vars.pkl	Transient	3	-0.5
1083	527999	26.39995	1.1557172474612307	4.1078688170109885	25.95055	27.1063	1.4796999999999976	2.6354000000000006	0.37380382775119614	2.6752000000000002	38.23047243854069	seed3-gleak-05_vars.pkl	Transient	3	-0.5
1084	581503	29.07515	1.1181757518431872	4.239966761313582	28.586000000000002	29.704150000000002	1.616299999999999	2.7345000000000006	0.376782652926659	2.6540500000000016	37.57704527573627	seed3-gleak-05_vars.pkl	Transient	3	-0.5
1085	634584	31.729200000000002	1.1099124293176807	4.123510444952458	31.320500000000003	32.4304	1.5465000000000018	2.6564499999999995	0.3702126871887897	2.701150000000002	37.885933826030495	seed3-gleak-05_vars.pkl	Control	3	-0.5
1086	688607	34.430350000000004	1.0957065403153015	4.105931814520943	33.97695	35.07265	1.5885999999999996	2.6843000000000004	0.3736292476975104	2.6764499999999956	37.61068100902463	seed3-gleak-05_vars.pkl	Control	3	-0.5
1087	742136	37.1068	1.0831964635965532	4.112079801964498	36.66125	37.7444	1.5206500000000034	2.6038500000000013	0.39089985145805656	2.5581999999999994	38.33201061972551	seed3-gleak-05_vars.pkl	Control	3	-0.5
1088	793300	39.665	1.1684564858428086	4.06508611164228	39.26505	40.4335	1.4947000000000017	2.6631500000000017	0.3730229782154574	2.680800000000005	37.16580186894442	seed3-gleak-05_vars.pkl	Control	3	-0.5
1089	846916	42.345800000000004	1.108270982112916	4.259787644601197	41.928200000000004	43.03645	1.4917000000000016	2.5999499999999998	0.3833547373061661	2.608550000000001	38.12708592490581	seed3-gleak-05_vars.pkl	Control	3	-0.5
1090	899087	44.954350000000005	1.1102829680061492	4.167552589755822	44.528200000000005	45.63845	1.5343500000000034	2.6446499999999986	0.3715952584445024	2.6910999999999987	36.87002709818499	seed3-gleak-05_vars.pkl	Control	3	-0.5
1091	952909	47.645450000000004	1.1528637140091393	4.154132959763238	47.172850000000004	48.325700000000005	1.5489499999999978	2.7017999999999986	0.3800041800459809	2.631549999999997	38.34006255631537	seed3-gleak-05_vars.pkl	Control	3	-0.5
1092	1005540	50.277	1.1412803544539143	4.109566885707665	49.8746	51.0159	1.5480500000000035	2.689300000000003	0.3596734165377832	2.780300000000004	38.50577291028272	seed3-gleak-05_vars.pkl	Control	3	-0.5
1093	1061146	53.057300000000005	1.1338912561472505	4.131489447787686	52.563900000000004	53.6978	1.586750000000002	2.720649999999999	0.3811411365628693	2.6236999999999995	38.13010279398543	seed3-gleak-05_vars.pkl	Control	3	-0.5
1094	1113620	55.681000000000004	1.0296234454405844	4.125546376201434	55.28455	56.3142	1.4906000000000006	2.5202000000000027	0.3827238456092004	2.6128500000000017	38.49354169175873	seed3-gleak-05_vars.pkl	Control	3	-0.5
1095	1165877	58.293850000000006	1.1124698503266788	4.091664175683903	57.804750000000006	58.91725	5.277949999999997	6.3903999999999925	0.150250542780086	6.65554999999999	37.04982311729344	seed3-gleak-05_vars.pkl	Control	3	-0.5
1096	1298988	64.9494	1.307641917907435	2.439805564321343	64.19515	65.50280000000001	1.9412999999999982	3.248900000000006	0.2943643936829392	3.3971500000000106	22.819268564091978	seed3-gleak-05_vars.pkl	Transient	3	-0.5
1097	1366931	68.34655000000001	1.3546360928944197	2.0843655221995974	67.4441	68.79875	1.8703000000000003	3.2249499999999927	0.3248335228195559	3.078499999999991	19.602355050607905	seed3-gleak-05_vars.pkl	Transient	3	-0.5
1098	1428501	71.42505	1.2912767188309575	2.1643750303893796	70.66905	71.9603	1.8893499999999932	3.18065	0.30308081649971896	3.2994500000000073	20.072462505777526	seed3-gleak-05_vars.pkl	DAMGO	3	-0.5
1099	1494490	74.7245	1.3011837631664356	2.209868262749506	73.84965	75.15085	1.7148499999999984	3.0160000000000053	0.2995491784863788	3.3383499999999913	20.413541949275576	seed3-gleak-05_vars.pkl	DAMGO	3	-0.5
1100	1561257	78.06285	1.6701829733319231	2.019612343381585	76.8657	78.5359	1.6546499999999895	3.324849999999998	0.32347280402400075	3.091450000000009	18.426324005324158	seed3-gleak-05_vars.pkl	DAMGO	3	-0.5
1101	1623086	81.1543	1.4959685076681548	2.147198828264088	80.19055	81.68650000000001	1.8807999999999936	3.376800000000003	0.31490607926186004	3.175550000000001	19.439512501411386	seed3-gleak-05_vars.pkl	DAMGO	3	-0.5
1102	1686597	84.32985000000001	1.327769780736603	2.1341397555205823	83.5673	84.89505	1.843900000000005	3.1716499999999996	0.30749361950739534	3.2520999999999987	21.341397555205837	seed3-gleak-05_vars.pkl	DAMGO	3	-0.5
1103	1751639	87.58195	1.4398671403334593	2.1397251193056803	86.73895	88.17885000000001	1.7742999999999967	3.2141500000000036	0.3173142521696365	3.151449999999997	19.842946485932412	seed3-gleak-05_vars.pkl	DAMGO	3	-0.5
1104	1814668	90.7334	1.2743985150992754	2.229697055865035	89.95315000000001	91.22755000000001	1.9026999999999958	3.177099999999996	0.30739909624665673	3.253100000000003	21.414236285674164	seed3-gleak-05_vars.pkl	DAMGO	3	-0.5
1105	1879730	93.9865	1.430004476772377	2.1450856996686767	93.1302	94.56020000000001	1.8092999999999932	3.2393	0.3000030000300008	3.3332999999999946	19.93368175657175	seed3-gleak-05_vars.pkl	DAMGO	3	-0.5
1106	1946396	97.3198	1.4000599931372564	2.320495981781754	96.36955	97.76960000000001	2.190899999999999	3.5909500000000065	0.34960145434205026	2.8603999999999985	20.612390238519062	seed3-gleak-05_vars.pkl	DAMGO	3	-0.5
1107	2003604	100.1802	1.7240147956981906	6.695577506085478	99.96045000000001	101.6845	1.9287000000000063	3.652699999999996	0.25844801964204894	3.869250000000008	65.31291379832176	seed3-gleak-05_vars.pkl	DAMGO	3	-0.5
1108	2080989	104.04945000000001	1.0292733849590645	4.261408136697259	103.6132	104.64245000000001	1.6306499999999886	2.659949999999995	0.3792116190440072	2.637050000000002	34.403911816783705	seed3-gleak-05_vars.pkl	Transient	3	-0.5
1109	2133730	106.68650000000001	1.0775234574953794	4.212201664306058	106.2731	107.3506	1.5101000000000084	2.587600000000009	0.37767916155226106	2.647750000000002	38.50472772146396	seed3-gleak-05_vars.pkl	Transient	3	-0.5
1110	2186685	109.33425000000001	1.1120456121958326	4.315951503455651	108.86070000000001	109.97275	1.5762500000000017	2.688299999999998	0.38117745716518453	2.623449999999991	37.78429882956706	seed3-gleak-05_vars.pkl	Transient	3	-0.5
1111	2239154	111.9577	1.0681188456106931	4.226433208888324	111.54905000000001	112.61715000000001	1.5031499999999909	2.5712999999999937	0.381133873272987	2.623750000000001	37.97941718356519	seed3-gleak-05_vars.pkl	Wash	3	-0.5
1112	2291629	114.58145	1.1184821766259614	4.21679711544332	114.1203	115.23880000000001	1.5838499999999982	2.70235000000001	0.3722246003238358	2.686549999999997	37.399115696266605	seed3-gleak-05_vars.pkl	Wash	3	-0.5
1113	2345360	117.268	1.0714493635009974	4.221682463912437	116.82270000000001	117.89415000000001	1.5546499999999952	2.626099999999994	0.38569830678443207	2.5927000000000078	38.24880412336496	seed3-gleak-05_vars.pkl	Wash	3	-0.5
1114	2397214	119.86070000000001	1.0933675183263607	4.207431188873095	119.44875	120.54215	1.5613000000000028	2.6546500000000037	0.3746862003072436	2.6688999999999936	38.50121076614314	seed3-gleak-05_vars.pkl	Wash	3	-0.5
1115	2450592	122.5296	1.0741144081394423	4.154680001229764	122.10345000000001	123.17755000000001	1.559349999999995	2.633499999999998	0.38326658107046363	2.6091499999999996	37.792550346932344	seed3-gleak-05_vars.pkl	Wash	3	-0.5
1116	2502775	125.13875	1.0848536815274974	4.0637723303184	124.7369	125.82180000000001	1.4832499999999982	2.568100000000001	0.38753681599752016	2.5803999999999974	38.62507341039719	seed3-gleak-05_vars.pkl	Wash	3	-0.5
1117	2554383	127.71915	1.0669514391280013	3.9956205753503227	127.30505000000001	128.372	1.6037500000000193	2.6707000000000107	0.3735455071814132	2.677049999999994	37.07719935822834	seed3-gleak-05_vars.pkl	Wash	3	-0.5
1118	2607924	130.3962	1.1046643434552943	4.24168598563061	129.97575	131.0804	1.5002000000000066	2.6048999999999864	0.3750093752343785	2.6666000000000167	39.153424405390794	seed3-gleak-05_vars.pkl	Wash	3	-0.5
1119	2661256	133.0628	1.110587620123313	4.046551958604802	132.5806	133.6912	1.5559000000000083	2.6665000000000134	0.3780432481475897	2.6451999999999884	37.039872840212595	seed3-gleak-05_vars.pkl	Wash	3	-0.5
1120	2714160	135.708	1.1092845598545158	4.154850005320014	135.24715	136.3564	1.534249999999986	2.6435499999999763	0.38507451191805536	2.596900000000005	38.07771418428344	seed3-gleak-05_vars.pkl	Wash	3	-0.5
1121	2766098	138.3049	1.0469403496665415	4.148700504584291	137.89065	138.9376	1.0935499999999934	2.1404500000000155	0.531575590048903	1.881200000000007	36.89768715252936	seed3-gleak-05_vars.pkl	Wash	3	-0.5
1122	2803722	140.1861	40.01019218614991	8.613889362686898	140.0311	180.0413	-21.04464999999999	18.965550000000007	0.050403479856249274	19.8399	72.19020650210346	seed3-gleak-05_vars.pkl	Transient	3	-0.5
1123	3200520	160.026	10.269733074834804	29.91472833396657	158.9967	169.26645000000002	12.545350000000013	22.8151	0.04482696790389099	22.307999999999993	36.50936714052831	seed3-gleak-05_vars.pkl	$G_{Leak}$	3	-0.5
1124	3646680	182.334	1.9359258650540607	7.351289023519161	181.81175000000002	183.7477	1.237749999999977	3.1736499999999808	0.2976456231211117	3.3597000000000032	30.538593369897374	seed3-gleak-05_vars.pkl	Transient	3	-0.5
1125	3713874	185.6937	1.884382848241995	6.534996859379891	184.9854	186.8698	1.353999999999985	3.238349999999997	0.33675135963361474	2.969549999999998	32.88520810470062	seed3-gleak-05_vars.pkl	Transient	3	-0.5
1126	3773265	188.66325	1.7855223699531286	6.5494157274906435	188.2238	190.0093	1.2875000000000227	3.0730500000000234	0.30298898635034505	3.300450000000012	35.08713402375207	seed3-gleak-05_vars.pkl	Transient	3	-0.5
1127	3839274	191.96370000000002	2.117017546677357	6.560470326244435	191.29680000000002	193.4138	1.0579999999999927	3.174999999999983	0.3152783908190942	3.1717999999999904	34.467071681077826	seed3-gleak-05_vars.pkl	DAMGO + $G_{Leak}$	3	-0.5
1128	3902710	195.1355	2.0160449177629083	5.56799287653266	194.4718	196.48785	1.2976999999999919	3.313749999999999	0.32146071750032024	3.110800000000012	35.61429501471997	seed3-gleak-05_vars.pkl	DAMGO + $G_{Leak}$	3	-0.5
1129	3964926	198.24630000000002	1.732863163603726	6.704966987958361	197.78560000000002	199.51845	1.1959500000000105	2.9288500000000113	0.3314770617873255	3.0167999999999893	34.181616109884175	seed3-gleak-05_vars.pkl	DAMGO + $G_{Leak}$	3	-0.5
1130	4025262	201.2631	1.7871106728472514	7.024357908102061	200.71445	202.50155	1.1991999999999905	2.9863	0.3342078438580943	2.9921500000000094	33.30095833284585	seed3-gleak-05_vars.pkl	DAMGO + $G_{Leak}$	3	-0.5
1131	4085105	204.25525000000002	1.8634859220377868	6.381289999326068	203.7007	205.5642	1.1933500000000095	3.0568000000000097	0.3228826967162847	3.0970999999999833	34.30060933132608	seed3-gleak-05_vars.pkl	DAMGO + $G_{Leak}$	3	-0.5
1132	4147047	207.35235	1.8669264060392279	6.8286689609789555	206.75750000000002	208.62445	1.3928999999999974	3.2597999999999843	0.31099362463069313	3.21550000000002	34.27116133044422	seed3-gleak-05_vars.pkl	DAMGO + $G_{Leak}$	3	-0.5
1133	4211357	210.56785000000002	1.97635742918537	6.372659769392541	210.01735000000002	211.99370000000002	1.0501000000000147	3.026450000000011	0.33628140027575304	2.9736999999999796	34.795418389703	seed3-gleak-05_vars.pkl	DAMGO + $G_{Leak}$	3	-0.5
1134	4270831	213.54155	1.7725557188406587	6.35852441122255	213.04375000000002	214.8163	1.3703999999999894	3.142949999999985	0.3224142378127398	3.101600000000019	34.01085389170038	seed3-gleak-05_vars.pkl	DAMGO + $G_{Leak}$	3	-0.5
1135	4332863	216.64315000000002	1.9869316054908095	7.091297543017053	216.18675000000002	218.17365	1.2635500000000093	3.2505000000000166	0.3012864933265049	3.3190999999999917	34.79955700853856	seed3-gleak-05_vars.pkl	DAMGO + $G_{Leak}$	3	-0.5
1136	4399245	219.96225	0.5942709848959931	6.29872952941831	219.43725	220.03150000000002					34.85453414852609	seed3-gleak-05_vars.pkl	DAMGO + $G_{Leak}$	3	-0.5
1137	60058	3.0029000000000003	1.218012893693128	3.184821774265483	2.61045	3.82845	1.1236500000000005	2.3416500000000005	0.4110321016071355	2.4329	21.049775477650414	seed3-gleak-01_vars.pkl	Transient	3	-0.1
1138	108716	5.4358	1.1528692355489154	3.2036179308721806	4.952100000000001	6.105	1.4376499999999997	2.5904999999999996	0.398851308232291	2.5072	26.761832341003092	seed3-gleak-01_vars.pkl	Transient	3	-0.1
1139	158860	7.9430000000000005	1.035829907600055	3.8073591504900115	7.54265	8.57845	1.5307500000000012	2.566600000000001	0.3853490298838173	2.5950499999999996	34.04669326618638	seed3-gleak-01_vars.pkl	Transient	3	-0.1
1140	210761	10.53805	1.0840970573370243	4.16288316485506	10.109200000000001	11.1933	1.5296500000000002	2.6137499999999996	0.38122831763943416	2.623100000000001	37.271460663109806	seed3-gleak-01_vars.pkl	Transient	3	-0.1
1141	263223	13.161150000000001	1.082067330567904	4.157009293639163	12.723	13.805050000000001	1.5372500000000002	2.6193500000000007	0.3783722426122821	2.642899999999999	37.82541510501419	seed3-gleak-01_vars.pkl	Transient	3	-0.1
1142	316081	15.80405	1.1346222693865742	3.8560794470276676	15.342300000000002	16.476950000000002	1.5193499999999993	2.6539499999999983	0.3773228940665975	2.6502499999999998	38.56079447027666	seed3-gleak-01_vars.pkl	Transient	3	-0.1
1143	369086	18.4543	1.1675753920637013	4.1532287824249465	17.99625	19.16385	1.5641999999999996	2.7317500000000017	0.36689842417126795	2.725550000000002	38.09609257990495	seed3-gleak-01_vars.pkl	Transient	3	-0.1
1144	423597	21.179850000000002	1.0693539134145307	4.136843866932473	20.72805	21.7974	1.5338999999999992	2.603249999999999	0.38748425845200063	2.5807499999999983	38.14065104778604	seed3-gleak-01_vars.pkl	Transient	3	-0.1
1145	475212	23.7606	1.0905837804307639	4.303101642258376	23.33125	24.421850000000003	1.5287499999999987	2.619299999999999	0.3788811639229355	2.6393500000000003	38.10968875805676	seed3-gleak-01_vars.pkl	Transient	3	-0.1
1146	527999	26.39995	1.1557172474612307	4.1078688170109885	25.95055	27.1063	1.4796999999999976	2.6354000000000006	0.37380382775119614	2.6752000000000002	38.23047243854069	seed3-gleak-01_vars.pkl	Transient	3	-0.1
1147	581503	29.07515	1.1181757518431872	4.239966761313582	28.586000000000002	29.704150000000002	1.616299999999999	2.7345000000000006	0.376782652926659	2.6540500000000016	37.57704527573627	seed3-gleak-01_vars.pkl	Transient	3	-0.1
1148	634584	31.729200000000002	1.1099124293176807	4.123510444952458	31.320500000000003	32.4304	1.5465000000000018	2.6564499999999995	0.3702126871887897	2.701150000000002	37.885933826030495	seed3-gleak-01_vars.pkl	Control	3	-0.1
1149	688607	34.430350000000004	1.0957065403153015	4.105931814520943	33.97695	35.07265	1.5885999999999996	2.6843000000000004	0.3736292476975104	2.6764499999999956	37.61068100902463	seed3-gleak-01_vars.pkl	Control	3	-0.1
1150	742136	37.1068	1.0831964635965532	4.112079801964498	36.66125	37.7444	1.5206500000000034	2.6038500000000013	0.39089985145805656	2.5581999999999994	38.33201061972551	seed3-gleak-01_vars.pkl	Control	3	-0.1
1151	793300	39.665	1.1684564858428086	4.06508611164228	39.26505	40.4335	1.4947000000000017	2.6631500000000017	0.3730229782154574	2.680800000000005	37.16580186894442	seed3-gleak-01_vars.pkl	Control	3	-0.1
1152	846916	42.345800000000004	1.108270982112916	4.259787644601197	41.928200000000004	43.03645	1.4917000000000016	2.5999499999999998	0.3833547373061661	2.608550000000001	38.12708592490581	seed3-gleak-01_vars.pkl	Control	3	-0.1
1153	899087	44.954350000000005	1.1102829680061492	4.167552589755822	44.528200000000005	45.63845	1.5343500000000034	2.6446499999999986	0.3715952584445024	2.6910999999999987	36.87002709818499	seed3-gleak-01_vars.pkl	Control	3	-0.1
1154	952909	47.645450000000004	1.1528637140091393	4.154132959763238	47.172850000000004	48.325700000000005	1.5489499999999978	2.7017999999999986	0.3800041800459809	2.631549999999997	38.34006255631537	seed3-gleak-01_vars.pkl	Control	3	-0.1
1155	1005540	50.277	1.1412803544539143	4.109566885707665	49.8746	51.0159	1.5480500000000035	2.689300000000003	0.3596734165377832	2.780300000000004	38.50577291028272	seed3-gleak-01_vars.pkl	Control	3	-0.1
1156	1061146	53.057300000000005	1.1338912561472505	4.131489447787686	52.563900000000004	53.6978	1.586750000000002	2.720649999999999	0.3811411365628693	2.6236999999999995	38.13010279398543	seed3-gleak-01_vars.pkl	Control	3	-0.1
1157	1113620	55.681000000000004	1.0296234454405844	4.125546376201434	55.28455	56.3142	1.4906000000000006	2.5202000000000027	0.3827238456092004	2.6128500000000017	38.49354169175873	seed3-gleak-01_vars.pkl	Control	3	-0.1
1158	1165877	58.293850000000006	1.1124698503266788	4.091664175683903	57.804750000000006	58.91725	5.277949999999997	6.3903999999999925	0.150250542780086	6.65554999999999	37.04982311729344	seed3-gleak-01_vars.pkl	Control	3	-0.1
1159	1298988	64.9494	1.307641917907435	2.439805564321343	64.19515	65.50280000000001	1.9412999999999982	3.248900000000006	0.2943643936829392	3.3971500000000106	22.819268564091978	seed3-gleak-01_vars.pkl	Transient	3	-0.1
1160	1366931	68.34655000000001	1.3546360928944197	2.0843655221995974	67.4441	68.79875	1.8703000000000003	3.2249499999999927	0.3248335228195559	3.078499999999991	19.602355050607905	seed3-gleak-01_vars.pkl	Transient	3	-0.1
1161	1428501	71.42505	1.2912767188309575	2.1643750303893796	70.66905	71.9603	1.8893499999999932	3.18065	0.30308081649971896	3.2994500000000073	20.072462505777526	seed3-gleak-01_vars.pkl	DAMGO	3	-0.1
1162	1494490	74.7245	1.3011837631664356	2.209868262749506	73.84965	75.15085	1.7148499999999984	3.0160000000000053	0.2995491784863788	3.3383499999999913	20.413541949275576	seed3-gleak-01_vars.pkl	DAMGO	3	-0.1
1163	1561257	78.06285	1.6701829733319231	2.019612343381585	76.8657	78.5359	1.6546499999999895	3.324849999999998	0.32347280402400075	3.091450000000009	18.426324005324158	seed3-gleak-01_vars.pkl	DAMGO	3	-0.1
1164	1623086	81.1543	1.4959685076681548	2.147198828264088	80.19055	81.68650000000001	1.8807999999999936	3.376800000000003	0.31490607926186004	3.175550000000001	19.439512501411386	seed3-gleak-01_vars.pkl	DAMGO	3	-0.1
1165	1686597	84.32985000000001	1.327769780736603	2.1341397555205823	83.5673	84.89505	1.843900000000005	3.1716499999999996	0.30749361950739534	3.2520999999999987	21.341397555205837	seed3-gleak-01_vars.pkl	DAMGO	3	-0.1
1166	1751639	87.58195	1.4398671403334593	2.1397251193056803	86.73895	88.17885000000001	1.7742999999999967	3.2141500000000036	0.3173142521696365	3.151449999999997	19.842946485932412	seed3-gleak-01_vars.pkl	DAMGO	3	-0.1
1167	1814668	90.7334	1.2743985150992754	2.229697055865035	89.95315000000001	91.22755000000001	1.9026999999999958	3.177099999999996	0.30739909624665673	3.253100000000003	21.414236285674164	seed3-gleak-01_vars.pkl	DAMGO	3	-0.1
1168	1879730	93.9865	1.430004476772377	2.1450856996686767	93.1302	94.56020000000001	1.8092999999999932	3.2393	0.3000030000300008	3.3332999999999946	19.93368175657175	seed3-gleak-01_vars.pkl	DAMGO	3	-0.1
1169	1946396	97.3198	1.4000599931372564	2.320495981781754	96.36955	97.76960000000001	2.1905999999999892	3.5906499999999966	0.34960145434205026	2.8603999999999985	20.612390238519062	seed3-gleak-01_vars.pkl	DAMGO	3	-0.1
1170	2003604	100.1802	1.7244736779333791	6.671194337372626	99.9602	101.68465	1.9284999999999997	3.653000000000006	0.25844801964204894	3.869250000000008	65.31291379832176	seed3-gleak-01_vars.pkl	DAMGO	3	-0.1
1171	2080989	104.04945000000001	1.0292733849590645	4.261408136697259	103.6132	104.64245000000001	1.6306499999999886	2.659949999999995	0.3792116190440072	2.637050000000002	34.403911816783705	seed3-gleak-01_vars.pkl	Transient	3	-0.1
1172	2133730	106.68650000000001	1.0775234574953794	4.212201664306058	106.2731	107.3506	1.5101000000000084	2.587600000000009	0.37767916155226106	2.647750000000002	38.50472772146396	seed3-gleak-01_vars.pkl	Transient	3	-0.1
1173	2186685	109.33425000000001	1.1120456121958326	4.315951503455651	108.86070000000001	109.97275	1.5762500000000017	2.688299999999998	0.38117745716518453	2.623449999999991	37.78429882956706	seed3-gleak-01_vars.pkl	Transient	3	-0.1
1174	2239154	111.9577	1.0681188456106931	4.226433208888324	111.54905000000001	112.61715000000001	1.5031499999999909	2.5712999999999937	0.381133873272987	2.623750000000001	37.97941718356519	seed3-gleak-01_vars.pkl	Wash	3	-0.1
1175	2291629	114.58145	1.1184821766259614	4.21679711544332	114.1203	115.23880000000001	1.5838499999999982	2.70235000000001	0.3722246003238358	2.686549999999997	37.399115696266605	seed3-gleak-01_vars.pkl	Wash	3	-0.1
1176	2345360	117.268	1.0714493635009974	4.221682463912437	116.82270000000001	117.89415000000001	1.5546499999999952	2.626099999999994	0.38569830678443207	2.5927000000000078	38.24880412336496	seed3-gleak-01_vars.pkl	Wash	3	-0.1
1177	2397214	119.86070000000001	1.0933675183263607	4.207431188873095	119.44875	120.54215	1.5613000000000028	2.6546500000000037	0.3746862003072436	2.6688999999999936	38.50121076614314	seed3-gleak-01_vars.pkl	Wash	3	-0.1
1178	2450592	122.5296	1.0741144081394423	4.154680001229764	122.10345000000001	123.17755000000001	1.559349999999995	2.633499999999998	0.38326658107046363	2.6091499999999996	37.792550346932344	seed3-gleak-01_vars.pkl	Wash	3	-0.1
1179	2502775	125.13875	1.0848536815274974	4.0637723303184	124.7369	125.82180000000001	1.4832499999999982	2.568100000000001	0.38753681599752016	2.5803999999999974	38.62507341039719	seed3-gleak-01_vars.pkl	Wash	3	-0.1
1180	2554383	127.71915	1.0669514391280013	3.9956205753503227	127.30505000000001	128.372	1.6037500000000193	2.6707000000000107	0.3735455071814132	2.677049999999994	37.07719935822834	seed3-gleak-01_vars.pkl	Wash	3	-0.1
1181	2607924	130.3962	1.1046643434552943	4.24168598563061	129.97575	131.0804	1.5002000000000066	2.6048999999999864	0.3750093752343785	2.6666000000000167	39.153424405390794	seed3-gleak-01_vars.pkl	Wash	3	-0.1
1182	2661256	133.0628	1.110587620123313	4.046551958604802	132.5806	133.6912	1.5559000000000083	2.6665000000000134	0.3780432481475897	2.6451999999999884	37.039872840212595	seed3-gleak-01_vars.pkl	Wash	3	-0.1
1183	2714160	135.708	1.1092845598545158	4.154850005320014	135.24715	136.3564	1.534249999999986	2.6435499999999763	0.38507451191805536	2.596900000000005	38.07771418428344	seed3-gleak-01_vars.pkl	Wash	3	-0.1
1184	2766098	138.3049	1.0469403496665415	4.148700504584291	137.89065	138.9376	1.2045999999999992	2.2515000000000214	0.45714285714285713	2.1875	36.89768715252936	seed3-gleak-01_vars.pkl	Wash	3	-0.1
1185	2809848	140.4924	1.3492302735030186	4.976912011260126	140.14215000000002	141.4914	1.540549999999996	2.8897499999999923	0.333527891269906	2.998250000000013	48.12625885006828	seed3-gleak-01_vars.pkl	Transient	3	-0.1
1186	2869813	143.49065000000002	1.1879275850059	4.8747339989719265	143.0319	144.21985	1.4563499999999863	2.6442499999999995	0.37183014798840197	2.689399999999978	39.74941945318809	seed3-gleak-01_vars.pkl	Transient	3	-0.1
1187	2923601	146.18005	1.2559343830028316	4.775232656278753	145.67615	146.93210000000002	1.4145499999999913	2.670500000000004	0.38656306776450367	2.586900000000014	40.93587933268219	seed3-gleak-01_vars.pkl	Transient	3	-0.1
1188	2975339	148.76695	1.234681564656971	4.593066483600751	148.3467	149.58135000000001	1.5129499999999894	2.747649999999993	0.36657563371762775	2.7279499999999928	40.72815937330656	seed3-gleak-01_vars.pkl	Transient	3	-0.1
1189	3029898	151.4949	1.2403746019515443	4.666565724318922	151.0943	152.3347	1.4490499999999997	2.6894000000000062	0.3663607554358754	2.7295500000000175	41.8116648423908	seed3-gleak-01_vars.pkl	$G_{Leak}$	3	-0.1
1190	3084489	154.22445000000002	1.2122972280753777	4.860993021210163	153.7837	154.996	1.5173499999999933	2.7296499999999924	0.3703017959637136	2.700499999999977	40.07623591936134	seed3-gleak-01_vars.pkl	$G_{Leak}$	3	-0.1
1191	3138499	156.92495	1.246730892355647	4.850530402424688	156.51340000000002	157.7601	1.4863	2.7330499999999915	0.37620857003122266	2.658100000000019	41.39047047782773	seed3-gleak-01_vars.pkl	$G_{Leak}$	3	-0.1
1192	3191661	159.58305000000001	1.1951147804701236	4.707028619123854	159.24645	160.44155	1.4607499999999902	2.6559000000000026	0.3742094824682848	2.672300000000007	41.208337393197354	seed3-gleak-01_vars.pkl	$G_{Leak}$	3	-0.1
1193	3245107	162.25535000000002	1.2562290679584724	4.715069005943853	161.9023	163.15855000000002	1.4098000000000184	2.6660000000000252	0.36444476839535017	2.7438999999999965	41.736688842618605	seed3-gleak-01_vars.pkl	$G_{Leak}$	3	-0.1
1194	3299985	164.99925000000002	1.188666469176812	4.870264901759391	164.56830000000002	165.757	1.4561499999999796	2.644799999999975	0.3851264177466284	2.5965499999999793	40.944890402325825	seed3-gleak-01_vars.pkl	$G_{Leak}$	3	-0.1
1195	3351916	167.5958	1.217087634514575	4.8129158511614705	167.21315	168.4302	1.4946500000000071	2.7117500000000234	0.3679514304111825	2.7177500000000236	41.38242060518694	seed3-gleak-01_vars.pkl	$G_{Leak}$	3	-0.1
1196	3406271	170.31355000000002	1.2699961127768038	4.894767550954995	169.92485000000002	171.19485	1.4392500000000155	2.7092499999999973	0.36791758646063427	2.7179999999999893	41.04691508085218	seed3-gleak-01_vars.pkl	$G_{Leak}$	3	-0.1
1197	3460631	173.03155	1.23743648497751	4.865685372480989	172.63410000000002	173.87155	1.4834500000000048	2.7208499999999844	0.3660188133670067	2.7321000000000026	40.09940750268561	seed3-gleak-01_vars.pkl	$G_{Leak}$	3	-0.1
1198	3515273	175.76365	1.2087359026265332	4.904250465400786	175.35500000000002	176.5637	1.4813000000000045	2.6900500000000136	0.3572130239868536	2.7994500000000073	41.33515300874291	seed3-gleak-01_vars.pkl	$G_{Leak}$	3	-0.1
1199	3571262	178.56310000000002	1.3169477878099076	4.753511974049715	178.04500000000002	179.36195	3.6742500000000007	4.991199999999992	0.1612071189063714	6.203199999999981	40.612171519305335	seed3-gleak-01_vars.pkl	$G_{Leak}$	3	-0.1
1200	3695326	184.7663	2.47251171388058	2.233289777688608	183.0362	185.5087	1.815150000000017	4.2876500000000135	0.3181926656590559	3.1427500000000066	18.81075189794243	seed3-gleak-01_vars.pkl	Transient	3	-0.1
1201	3758181	187.90905	1.2440475113136695	3.064190585241956	187.32385000000002	188.5679	1.8572499999999934	3.1012999999999806	0.31991810096615286	3.125799999999998	28.3632124727429	seed3-gleak-01_vars.pkl	Transient	3	-0.1
1202	3820697	191.03485	1.2189524574481185	2.916167032352039	190.42520000000002	191.64415	1.675450000000012	2.8944000000000187	0.3292614665305709	3.0371000000000095	25.203454852196977	seed3-gleak-01_vars.pkl	DAMGO + $G_{Leak}$	3	-0.1
1203	3881439	194.07195000000002	1.2455226989868564	2.8595646679111475	193.31955000000002	194.5651	1.7209000000000003	2.966399999999993	0.34303552132823556	2.915149999999983	24.276346615743616	seed3-gleak-01_vars.pkl	DAMGO + $G_{Leak}$	3	-0.1
1204	3939742	196.9871	1.3431729599219981	2.916269234682172	196.28595	197.62915	1.7699499999999944	3.113100000000003	0.33731363421709293	2.9646000000000186	24.920977286822716	seed3-gleak-01_vars.pkl	DAMGO + $G_{Leak}$	3	-0.1
1205	3999034	199.95170000000002	1.152073705390771	2.971390084525744	199.39905000000002	200.55115	1.762299999999982	2.9143499999999847	0.3352667046635605	2.982699999999994	25.880247459721627	seed3-gleak-01_vars.pkl	DAMGO + $G_{Leak}$	3	-0.1
1206	4058688	202.9344	1.2520145812293049	2.9442866900525075	202.3134	203.56545	1.7615999999999872	3.0135999999999967	0.32460681998928886	3.0806499999999915	24.93456066715943	seed3-gleak-01_vars.pkl	DAMGO + $G_{Leak}$	3	-0.1
1207	4120301	206.01505	1.2853902218625648	2.961504226482173	205.327	206.6124	1.658050000000003	2.943450000000013	0.3299894403379076	3.0304000000000144	25.181522407663188	seed3-gleak-01_vars.pkl	DAMGO + $G_{Leak}$	3	-0.1
1208	4180909	209.04545000000002	1.3973309751605616	2.981104596540945	208.27045	209.6678	1.7348499999999945	3.1321499999999958	0.3421142661648989	2.923000000000002	24.813651046796092	seed3-gleak-01_vars.pkl	DAMGO + $G_{Leak}$	3	-0.1
1209	4239369	211.96845000000002	1.1496364267888945	2.869517454325731	211.40265000000002	212.55225000000002	1.7066499999999962	2.8563000000000045	0.3363153292527076	2.973399999999998	25.770942642970983	seed3-gleak-01_vars.pkl	DAMGO + $G_{Leak}$	3	-0.1
1210	4298837	214.94185000000002	1.2789983557521831	2.9338467177903986	214.2589	215.5379	1.6663499999999942	2.9453499999999906	0.35386330260620247	2.825950000000006	26.558797584077134	seed3-gleak-01_vars.pkl	DAMGO + $G_{Leak}$	3	-0.1
1211	4355356	217.76780000000002	1.2112433891457506	3.0754178301627064	217.20425	218.4155					26.254281109159038	seed3-gleak-01_vars.pkl	DAMGO + $G_{Leak}$	3	-0.1
1212	60058	3.0029000000000003	1.218012893693128	3.184821774265483	2.61045	3.82845	1.1236500000000005	2.3416500000000005	0.4110321016071355	2.4329	21.049775477650414	seed3-gleak01_vars.pkl	Transient	3	0.1
1213	108716	5.4358	1.1528692355489154	3.2036179308721806	4.952100000000001	6.105	1.4376499999999997	2.5904999999999996	0.398851308232291	2.5072	26.761832341003092	seed3-gleak01_vars.pkl	Transient	3	0.1
1214	158860	7.9430000000000005	1.035829907600055	3.8073591504900115	7.54265	8.57845	1.5307500000000012	2.566600000000001	0.3853490298838173	2.5950499999999996	34.04669326618638	seed3-gleak01_vars.pkl	Transient	3	0.1
1215	210761	10.53805	1.0840970573370243	4.16288316485506	10.109200000000001	11.1933	1.5296500000000002	2.6137499999999996	0.38122831763943416	2.623100000000001	37.271460663109806	seed3-gleak01_vars.pkl	Transient	3	0.1
1216	263223	13.161150000000001	1.082067330567904	4.157009293639163	12.723	13.805050000000001	1.5401499999999988	2.6222499999999993	0.3783722426122821	2.642899999999999	37.82541510501419	seed3-gleak01_vars.pkl	Transient	3	0.1
1217	316081	15.80405	1.1289657912655413	3.9761693763201436	15.34525	16.4742	1.5220999999999982	2.6510499999999997	0.3773228940665975	2.6502499999999998	38.56079447027666	seed3-gleak01_vars.pkl	Transient	3	0.1
1218	369086	18.4543	1.1675753920637013	4.1532287824249465	17.99625	19.16385	1.5641999999999996	2.7317500000000017	0.36689842417126795	2.725550000000002	38.09609257990495	seed3-gleak01_vars.pkl	Transient	3	0.1
1219	423597	21.179850000000002	1.0693539134145307	4.136843866932473	20.72805	21.7974	1.5338999999999992	2.603249999999999	0.38748425845200063	2.5807499999999983	38.14065104778604	seed3-gleak01_vars.pkl	Transient	3	0.1
1220	475212	23.7606	1.0905837804307639	4.303101642258376	23.33125	24.421850000000003	1.5287499999999987	2.619299999999999	0.3788811639229355	2.6393500000000003	38.10968875805676	seed3-gleak01_vars.pkl	Transient	3	0.1
1221	527999	26.39995	1.1557172474612307	4.1078688170109885	25.95055	27.1063	1.4796999999999976	2.6354000000000006	0.37380382775119614	2.6752000000000002	38.23047243854069	seed3-gleak01_vars.pkl	Transient	3	0.1
1222	581503	29.07515	1.1181757518431872	4.239966761313582	28.586000000000002	29.704150000000002	1.616299999999999	2.7345000000000006	0.376782652926659	2.6540500000000016	37.57704527573627	seed3-gleak01_vars.pkl	Transient	3	0.1
1223	634584	31.729200000000002	1.1099124293176807	4.123510444952458	31.320500000000003	32.4304	1.5465000000000018	2.6564499999999995	0.3702126871887897	2.701150000000002	37.885933826030495	seed3-gleak01_vars.pkl	Control	3	0.1
1224	688607	34.430350000000004	1.0957065403153015	4.105931814520943	33.97695	35.07265	1.5885999999999996	2.6843000000000004	0.3736292476975104	2.6764499999999956	37.61068100902463	seed3-gleak01_vars.pkl	Control	3	0.1
1225	742136	37.1068	1.0831964635965532	4.112079801964498	36.66125	37.7444	1.5206500000000034	2.6038500000000013	0.39089985145805656	2.5581999999999994	38.33201061972551	seed3-gleak01_vars.pkl	Control	3	0.1
1226	793300	39.665	1.1684564858428086	4.06508611164228	39.26505	40.4335	1.4947000000000017	2.6631500000000017	0.3730229782154574	2.680800000000005	37.16580186894442	seed3-gleak01_vars.pkl	Control	3	0.1
1227	846916	42.345800000000004	1.108270982112916	4.259787644601197	41.928200000000004	43.03645	1.4917000000000016	2.5999499999999998	0.3833547373061661	2.608550000000001	38.12708592490581	seed3-gleak01_vars.pkl	Control	3	0.1
1228	899087	44.954350000000005	1.1102829680061492	4.167552589755822	44.528200000000005	45.63845	1.5343500000000034	2.6446499999999986	0.3715952584445024	2.6910999999999987	36.87002709818499	seed3-gleak01_vars.pkl	Control	3	0.1
1229	952909	47.645450000000004	1.1528637140091393	4.154132959763238	47.172850000000004	48.325700000000005	1.5489499999999978	2.7017999999999986	0.3800041800459809	2.631549999999997	38.34006255631537	seed3-gleak01_vars.pkl	Control	3	0.1
1230	1005540	50.277	1.1412803544539143	4.109566885707665	49.8746	51.0159	1.5480500000000035	2.689300000000003	0.3596734165377832	2.780300000000004	38.50577291028272	seed3-gleak01_vars.pkl	Control	3	0.1
1231	1061146	53.057300000000005	1.1338912561472505	4.131489447787686	52.563900000000004	53.6978	1.586750000000002	2.720649999999999	0.3811411365628693	2.6236999999999995	38.13010279398543	seed3-gleak01_vars.pkl	Control	3	0.1
1232	1113620	55.681000000000004	1.0296234454405844	4.125546376201434	55.28455	56.3142	1.4906000000000006	2.5202000000000027	0.3827238456092004	2.6128500000000017	38.49354169175873	seed3-gleak01_vars.pkl	Control	3	0.1
1233	1165877	58.293850000000006	1.1124698503266788	4.091664175683903	57.804750000000006	58.91725	3.2597000000000023	4.372149999999998	0.2164408467165925	4.620199999999997	37.04982311729344	seed3-gleak01_vars.pkl	Control	3	0.1
1234	1258281	62.91405	1.1342042626491982	2.2042891683599386	62.176950000000005	63.311150000000005	1.9192499999999981	3.053449999999998	0.3738597278301175	2.6748000000000047	20.486193450621755	seed3-gleak01_vars.pkl	Transient	3	0.1
1235	1311777	65.58885000000001	0.990614113356045	3.3661118248945847	65.2304	66.221	1.90625	2.8969000000000023	0.3315155232143754	3.016449999999992	30.86509065329636	seed3-gleak01_vars.pkl	Transient	3	0.1
1236	1372106	68.6053	1.0551080293462147	3.2870106000791566	68.1273	69.1824	2.0317000000000007	3.0867999999999967	0.3219834178539805	3.1057500000000005	28.295885105445265	seed3-gleak01_vars.pkl	Transient	3	0.1
1237	1434221	71.71105	1.047864258282457	3.321325150740993	71.2141	72.26195	1.7767000000000053	2.8246000000000038	0.3303982951447967	3.026650000000003	29.156523630737063	seed3-gleak01_vars.pkl	DAMGO	3	0.1
1238	1494754	74.7377	1.2897788514255897	3.37326443830543	74.03865	75.32845	1.8228500000000025	3.1126000000000005	0.34774141948047493	2.875699999999995	30.99374843121614	seed3-gleak01_vars.pkl	DAMGO	3	0.1
1239	1552268	77.6134	1.046375772386219	3.3134649919866668	77.15125	78.19765000000001	1.9290999999999912	2.975449999999995	0.33405712376816304	2.9935000000000116	30.006902183691178	seed3-gleak01_vars.pkl	DAMGO	3	0.1
1240	1612138	80.60690000000001	1.066498323864059	3.449072158027853	80.1267	81.1932	1.928849999999997	2.995350000000002	0.325219116379661	3.074849999999998	29.47264935044677	seed3-gleak01_vars.pkl	DAMGO	3	0.1
1241	1673635	83.68175000000001	1.0992723824209767	3.285801201868903	83.12205	84.22135	2.222850000000008	3.322100000000006	0.30682376043200854	3.2591999999999928	28.502423931919346	seed3-gleak01_vars.pkl	DAMGO	3	0.1
1242	1738819	86.94095	1.1106141233519768	3.349712300236746	86.44415000000001	87.5548	1.83035000000001	2.940950000000001	0.33346672002134153	2.9988000000000032	31.895366528914114	seed3-gleak01_vars.pkl	DAMGO	3	0.1
1243	1798795	89.93975	1.1680490206061513	3.2524961773911762	89.38510000000001	90.55315	1.9229500000000002	3.090999999999994	0.3266692800209069	3.0611999999999995	29.794048400486602	seed3-gleak01_vars.pkl	DAMGO	3	0.1
1244	1860019	93.00095	1.0916647673826783	3.2163777076398894	92.47615	93.5678	1.7484999999999928	2.840199999999996	0.3500603854164841	2.856650000000002	30.057854558831117	seed3-gleak01_vars.pkl	DAMGO	3	0.1
1245	1917152	95.8576	1.1384137670386	3.452579538617716	95.3163	96.45475	2.0621500000000026	3.200550000000007	0.32160545442850774	3.1093999999999937	28.522396682630543	seed3-gleak01_vars.pkl	DAMGO	3	0.1
1246	1979340	98.967	1.041833605664049	3.464344953015072	98.5169	99.5587	0.5206500000000034	1.5625	0.7336488023183295	1.3630500000000012	28.439538160787144	seed3-gleak01_vars.pkl	DAMGO	3	0.1
1247	2006601	100.33005	1.4536181350676576	5.419212943168965	100.0794	101.533	1.7933500000000038	3.247	0.28312169986268615	3.5320499999999977	54.192129431689686	seed3-gleak01_vars.pkl	Transient	3	0.1
1248	2077242	103.8621	1.0756775992301526	4.0917001577155006	103.32635	104.40205	1.5793500000000051	2.655000000000001	0.40056880770694225	2.49645000000001	34.74924623702716	seed3-gleak01_vars.pkl	Transient	3	0.1
1249	2127171	106.35855000000001	1.0787695831716293	4.11460873894795	105.98135	107.06015000000001	1.5125000000000028	2.5912500000000023	0.37634307434657416	2.6571500000000015	38.14771927304245	seed3-gleak01_vars.pkl	Transient	3	0.1
1250	2180314	109.01570000000001	1.14120958151808	4.128131731146972	108.57260000000001	109.7138	1.466149999999999	2.6073499999999967	0.37585507028489784	2.6606000000000023	37.89254025314207	seed3-gleak01_vars.pkl	Transient	3	0.1
1251	2233526	111.67630000000001	1.1159717895261478	4.146151876795216	111.18	112.29595	1.5115499999999997	2.6275499999999994	0.387049329437038	2.5836499999999916	38.36547607524582	seed3-gleak01_vars.pkl	Wash	3	0.1
1252	2285199	114.25995	1.133512467117049	4.230009176031842	113.8075	114.941	1.589500000000001	2.722999999999999	0.36589158632297175	2.7330500000000058	39.64608197540566	seed3-gleak01_vars.pkl	Wash	3	0.1
1253	2339860	116.99300000000001	1.1016503681861562	4.2724136913502875	116.5305	117.63215000000001	1.5437999999999903	2.6454499999999967	0.3805247436214542	2.6279499999999985	37.53599675596539	seed3-gleak01_vars.pkl	Wash	3	0.1
1254	2392419	119.62095000000001	1.095690465095942	4.282208637023338	119.176	120.27170000000001	1.5834499999999991	2.679150000000007	0.3776720296094866	2.6478000000000037	38.09656313316819	seed3-gleak01_vars.pkl	Wash	3	0.1
1255	2445375	122.26875000000001	1.1207218750433299	4.264498773487105	121.85515000000001	122.97585000000001	1.5097499999999968	2.630499999999998	0.37606001917906146	2.659149999999997	38.614850395171146	seed3-gleak01_vars.pkl	Wash	3	0.1
1256	2498558	124.92790000000001	1.1106693944273518	4.2542254294388115	124.4856	125.59625000000001	1.539049999999989	2.6496999999999957	0.3669657437478217	2.725049999999996	38.288544015581536	seed3-gleak01_vars.pkl	Wash	3	0.1
1257	2553059	127.65295	1.1048243063972798	4.281488417243295	127.13535	128.24015	1.5351500000000158	2.640000000000015	0.3920261873493154	2.550849999999997	38.72494913284639	seed3-gleak01_vars.pkl	Wash	3	0.1
1258	2604076	130.2038	1.1187913866771153	4.252994812759155	129.77535	130.89415	1.5837999999999965	2.7025999999999897	0.37305776799537255	2.680550000000011	38.35031280792298	seed3-gleak01_vars.pkl	Wash	3	0.1
1259	2657687	132.88435	1.126956827634084	4.180730111109739	132.47795	133.60490000000001	1.5075000000000216	2.6344500000000153	0.3753753753753772	2.6639999999999873	38.785586147644814	seed3-gleak01_vars.pkl	Wash	3	0.1
1260	2710967	135.54835	1.1162815931705292	4.1567461247712245	135.1124	136.22865000000002	1.5401499999999828	2.656449999999978	0.3726268328582341	2.68365	36.96561268133884	seed3-gleak01_vars.pkl	Wash	3	0.1
1261	2764640	138.232	1.0536015906375833	4.15854552189505	137.7688	138.82240000000002	2.441900000000004	3.495500000000021	0.2888545472927106	3.461950000000002	37.75364115448087	seed3-gleak01_vars.pkl	Wash	3	0.1
1262	2833879	141.69395	1.0202120626378806	3.4636632343456597	141.26435	142.28455	1.5638000000000147	2.5840499999999906	0.3748055696107653	2.668049999999994	33.944051019122156	seed3-gleak01_vars.pkl	Transient	3	0.1
1263	2887240	144.362	1.0217907421951649	3.5229950655952464	143.8484	144.87015	1.5726000000000226	2.5944000000000074	0.3769672980868873	2.652750000000026	31.976820810716568	seed3-gleak01_vars.pkl	Transient	3	0.1
1264	2940295	147.01475000000002	1.0584472235325957	3.468258345543237	146.4428	147.50125	1.632949999999994	2.6913999999999874	0.3799825208040437	2.631699999999995	33.83524336754428	seed3-gleak01_vars.pkl	Transient	3	0.1
1265	2992929	149.64645000000002	1.027503304965771	3.612482401989933	149.13420000000002	150.1617	1.6175499999999943	2.6450499999999977	0.3821753420469303	2.6166000000000054	34.80435816638044	seed3-gleak01_vars.pkl	Transient	3	0.1
1266	3045261	152.26305000000002	1.0573824275949273	3.645413305292969	151.77925000000002	152.8366	1.7256999999999891	2.7830999999999904	0.3708511032820342	2.696499999999986	34.634131291879754	seed3-gleak01_vars.pkl	$G_{Leak}$	3	0.1
1267	3099191	154.95955	0.9700518117107917	3.5927472515037664	154.5623	155.5324	1.5614999999999952	2.53155000000001	0.37601759762356984	2.6594499999999925	33.62819754906596	seed3-gleak01_vars.pkl	$G_{Leak}$	3	0.1
1268	3152380	157.619	1.049102356475545	3.571834790964001	157.09390000000002	158.143	1.721100000000007	2.770200000000017	0.37888834160572593	2.63930000000002	34.33687433309293	seed3-gleak01_vars.pkl	$G_{Leak}$	3	0.1
1269	3205166	160.25830000000002	1.011288841876667	3.525461500880528	159.8641	160.8754	1.6213000000000193	2.6325999999999965	0.36702635249211146	2.724599999999981	35.017533942494424	seed3-gleak01_vars.pkl	$G_{Leak}$	3	0.1
1270	3259658	162.9829	1.0626940415832913	3.631384223978671	162.49665000000002	163.55935	1.641050000000007	2.703749999999985	0.3594600909434037	2.781949999999995	34.551489856751374	seed3-gleak01_vars.pkl	$G_{Leak}$	3	0.1
1271	3315297	165.76485	1.030871282526222	3.636237271800198	165.20045000000002	166.2313	1.6951500000000124	2.726050000000015	0.38513383400731455	2.5965000000000202	34.20594224577019	seed3-gleak01_vars.pkl	$G_{Leak}$	3	0.1
1272	3367227	168.36135000000002	1.0129996296334314	3.59851790221348	167.92645000000002	168.93945000000002	1.5796499999999867	2.592649999999992	0.3658447354942577	2.733399999999989	34.2353048218251	seed3-gleak01_vars.pkl	$G_{Leak}$	3	0.1
1273	3421895	171.09475	1.0672860982922372	3.5078403409206196	170.5191	171.5864	1.7214500000000044	2.7887000000000057	0.3750093752343785	2.6666000000000167	34.762348919470696	seed3-gleak01_vars.pkl	$G_{Leak}$	3	0.1
1274	3475227	173.76135000000002	1.0160904241140933	3.5455881580003883	173.30785	174.32395	1.5941500000000133	2.6102500000000077	0.3819636752544859	2.6180499999999824	34.90174288954468	seed3-gleak01_vars.pkl	$G_{Leak}$	3	0.1
1275	3527588	176.3794	1.016458643871965	3.649763030466417	175.9181	176.93455	1.6614999999999895	2.6779499999999814	0.37151932829305306	2.69165000000001	34.461171189352605	seed3-gleak01_vars.pkl	$G_{Leak}$	3	0.1
1276	3581421	179.07105	1.0491368317148881	3.531521582764391	178.596	179.64515	3.0923500000000104	4.141500000000008	0.22540544804967896	4.436450000000008	35.31521582764393	seed3-gleak01_vars.pkl	$G_{Leak}$	3	0.1
1277	3670150	183.50750000000002	1.1320523245562566	1.7444113096063063	182.7375	183.86955	1.9478000000000009	3.0798499999999933	0.34148923455188135	2.9283499999999947	16.512176637742915	seed3-gleak01_vars.pkl	Transient	3	0.1
1278	3728717	186.43585000000002	1.0874011145033409	2.6771340303411293	185.81740000000002	186.90480000000002	1.8523000000000138	2.939700000000016	0.34325924654595324	2.913250000000005	26.01602029842312	seed3-gleak01_vars.pkl	Transient	3	0.1
1279	3786982	189.34910000000002	1.0108440813140478	2.359145562905578	188.75705000000002	189.7679	2.1045000000000016	3.115349999999978	0.31248535224911533	3.2001499999999794	22.3398254365969	seed3-gleak01_vars.pkl	Transient	3	0.1
1280	3850985	192.54925	1.16560213956777	2.437211197539664	191.87245000000001	193.03805	1.7630000000000052	2.9286500000000046	0.344958432508883	2.8988999999999976	23.572246493286364	seed3-gleak01_vars.pkl	DAMGO + $G_{Leak}$	3	0.1
1281	3908963	195.44815	1.1529817147109191	2.5555303649236336	194.80110000000002	195.9541	2.016100000000023	3.1691000000000145	0.3224870198974466	3.100900000000024	23.387460581060985	seed3-gleak01_vars.pkl	DAMGO + $G_{Leak}$	3	0.1
1282	3970981	198.54905000000002	1.0713831170116785	2.7191327398565086	197.97015000000002	199.04155	1.7938000000000045	2.8651999999999873	0.32599837000815046	3.0674999999999955	24.750957800527	seed3-gleak01_vars.pkl	DAMGO + $G_{Leak}$	3	0.1
1283	4032331	201.61655000000002	1.2666192989220844	2.2309614346814364	200.83535	202.102	2.2294499999999857	3.4960499999999968	0.30630216708783287	3.2647499999999923	19.512135819715226	seed3-gleak01_vars.pkl	DAMGO + $G_{Leak}$	3	0.1
1284	4097626	204.8813	1.034976650108723	2.9247740111260185	204.3314	205.3664	1.9091999999999985	2.9441500000000076	0.296617082177762	3.371350000000007	28.15398674977233	seed3-gleak01_vars.pkl	DAMGO + $G_{Leak}$	3	0.1
1285	4165053	208.25265000000002	1.4869095312795835	2.0465556296132643	207.2756	208.76250000000002	1.9946000000000197	3.481500000000011	0.3316474587513495	3.0152499999999804	15.375541348727726	seed3-gleak01_vars.pkl	DAMGO + $G_{Leak}$	3	0.1
1286	4225358	211.2679	1.0190766322264915	2.886407290630654	210.7571	211.77615	1.9312000000000182	2.9502999999999986	0.32509224492449634	3.0760500000000093	27.40890572047276	seed3-gleak01_vars.pkl	DAMGO + $G_{Leak}$	3	0.1
1287	4286879	214.34395	1.1509005036241375	2.6941729695525183	213.70735000000002	214.85825	2.138300000000015	3.289199999999994	0.30322326328875965	3.2978999999999985	24.101895347705735	seed3-gleak01_vars.pkl	DAMGO + $G_{Leak}$	3	0.1
1288	4352837	217.64185	1.2210580509454478	2.6614858718483987	216.99655	218.2176					24.92181844490004	seed3-gleak01_vars.pkl	DAMGO + $G_{Leak}$	3	0.1
1289	63818	3.1909	1.8722287096564998	2.6015004622106535	2.6039000000000003	4.4761500000000005	0.026049999999999685	1.89825	0.4043835173278337	2.4729	11.66082186009189	seed4-gleak-05_vars.pkl	Transient	4	-0.5
1290	113276	5.6638	1.5428773692034163	1.7763592164393351	4.5022	6.045100000000001	0.9490499999999997	2.49195	0.5025378159706517	1.9899000000000002	12.795069486724685	seed4-gleak-05_vars.pkl	Transient	4	-0.5
1291	153074	7.653700000000001	1.1827621268339878	3.271637897557831	6.9941	8.17685	1.6829999999999998	2.8657499999999994	0.38403932562694426	2.6038999999999994	31.857812049241147	seed4-gleak-05_vars.pkl	Transient	4	-0.5
1292	205152	10.2576	1.10200466265	3.8883488847697834	9.8599	10.9619	1.6108000000000011	2.7128000000000014	0.3581469476926381	2.7921500000000012	38.287921406006475	seed4-gleak-05_vars.pkl	Transient	4	-0.5
1293	260995	13.049750000000001	1.0923108488109312	3.982636549689552	12.572650000000001	13.664950000000001	1.6052	2.6975	0.3797444319972658	2.63335	37.73716613330419	seed4-gleak-05_vars.pkl	Transient	4	-0.5
1294	313662	15.683100000000001	1.0573654052070691	3.9755910781719663	15.2702	16.327550000000002	1.6339000000000006	2.69125	0.37264766163592317	2.6835000000000004	37.46644542818363	seed4-gleak-05_vars.pkl	Transient	4	-0.5
1295	367332	18.366600000000002	1.0657350796163199	3.9597125096272165	17.9614	19.027150000000002	1.6057999999999986	2.671499999999998	0.3762864292299298	2.6575500000000005	37.769178750562226	seed4-gleak-05_vars.pkl	Transient	4	-0.5
1296	420483	21.024150000000002	1.0896861540993619	3.892182083580181	20.6329	21.7226	1.6086500000000008	2.6983500000000014	0.3631279844581223	2.75385	36.4525846206967	seed4-gleak-05_vars.pkl	Transient	4	-0.5
1297	475560	23.778000000000002	1.090016665810722	3.976310624142471	23.331300000000002	24.421300000000002	1.5878499999999995	2.6778499999999994	0.36933077263997643	2.7075999999999993	37.40536544522625	seed4-gleak-05_vars.pkl	Transient	4	-0.5
1298	529712	26.4856	1.0549048447742477	3.9523445707794806	26.00915	27.06405	1.570050000000002	2.624950000000002	0.38732667131458653	2.581800000000001	36.37814349678784	seed4-gleak-05_vars.pkl	Transient	4	-0.5
1299	581348	29.067400000000003	1.074254507037846	3.976226401231841	28.6341	29.708350000000003	1.6637500000000003	2.7379999999999995	0.36566413748971593	2.7347499999999982	37.47520755817811	seed4-gleak-05_vars.pkl	Transient	4	-0.5
1300	636043	31.80215	1.0679866208147608	3.911241163237918	31.372100000000003	32.44005	1.5413500000000013	2.609349999999999	0.38134462113411904	2.622299999999999	38.885975113771224	seed4-gleak-05_vars.pkl	Control	4	-0.5
1301	688489	34.42445	1.0694753970008692	3.963399639139432	33.98145	35.0509	1.6390500000000046	2.7085500000000025	0.37205149192648224	2.687800000000003	37.322273029923764	seed4-gleak-05_vars.pkl	Control	4	-0.5
1302	742245	37.11225	1.0664779989508388	3.987138463761127	36.68995	37.75645	1.5417500000000004	2.6081999999999965	0.3773442511603333	2.650100000000002	38.43059373017323	seed4-gleak-05_vars.pkl	Control	4	-0.5
1303	795247	39.762350000000005	1.0806907973309339	3.874590172076296	39.2982	40.3789	1.544150000000002	2.624850000000002	0.3869969040247684	2.583999999999996	37.230556672809335	seed4-gleak-05_vars.pkl	Control	4	-0.5
1304	846927	42.34635	1.0929218180501892	3.9019269763734172	41.92305	43.015950000000004	1.6032499999999956	2.6961999999999975	0.368263087149459	2.715450000000004	36.86362486259548	seed4-gleak-05_vars.pkl	Control	4	-0.5
1305	901236	45.061800000000005	1.069574145987432	3.853518037355059	44.61925	45.6888	1.5748999999999995	2.6445000000000007	0.3797660641045123	2.633199999999995	36.924799641897806	seed4-gleak-05_vars.pkl	Control	4	-0.5
1306	953900	47.695	1.1040977831245575	3.789184069474125	47.2637	48.3678	1.541400000000003	2.6455000000000055	0.3623057135611027	2.7601000000000013	36.95091721792024	seed4-gleak-05_vars.pkl	Control	4	-0.5
1307	1009102	50.4551	1.099977389879228	3.797117967725235	49.90925	51.0092	1.6187500000000057	2.71875	0.3843492966407865	2.6018000000000043	35.791416097596	seed4-gleak-05_vars.pkl	Control	4	-0.5
1308	1061138	53.056900000000006	1.0865341491725646	3.7783488061987427	52.628	53.71455	1.5894000000000048	2.6759500000000003	0.3686567989530147	2.7125500000000002	36.64751315997994	seed4-gleak-05_vars.pkl	Control	4	-0.5
1309	1115389	55.769450000000006	1.0907763719861978	3.8350876107214376	55.303900000000006	56.3947	1.5804999999999936	2.6712499999999935	0.3806188863091389	2.627299999999998	36.006892669560955	seed4-gleak-05_vars.pkl	Control	4	-0.5
1310	1167935	58.396750000000004	1.0174792352409336	3.8265999823591414	57.9752	58.992650000000005	6.275349999999996	7.292850000000001	0.12548783395449814	7.968899999999998	37.38771670341961	seed4-gleak-05_vars.pkl	Control	4	-0.5
1311	1327313	66.36565	1.7559820347736357	1.5053846060696472	65.268	67.024	1.1112499999999983	2.867199999999997	0.21519722825969992	4.646900000000002	12.659710325392357	seed4-gleak-05_vars.pkl	Transient	4	-0.5
1312	1420251	71.01255	3.5898199070135366	1.2207581323948666	68.1352	71.72505000000001	0.9026999999999958	4.492500000000007	0.3539196602371255	2.8255000000000052	7.883842601832917	seed4-gleak-05_vars.pkl	Transient	4	-0.5
1313	1476761	73.83805000000001	2.3443119136157446	1.3386168794019024	72.62775	74.97205000000001	0.8878500000000003	3.232200000000006	0.33629836390846085	2.973549999999989	9.790143919701341	seed4-gleak-05_vars.pkl	DAMGO	4	-0.5
1314	1536232	76.8116	1.8998504135312513	1.5793563950396905	75.85990000000001	77.75975	2.3348000000000013	4.234649999999988	0.23791963074873274	4.203100000000006	11.002748665209527	seed4-gleak-05_vars.pkl	DAMGO	4	-0.5
1315	1620294	81.0147	1.5914912384117605	1.7035222299002122	80.09455	81.68605000000001	1.2596499999999935	2.8511000000000024	0.30940594059405946	3.2319999999999993	14.545450148117972	seed4-gleak-05_vars.pkl	DAMGO	4	-0.5
1316	1684934	84.2467	2.344245939582598	1.2830873746774465	82.94565	85.2899	1.319749999999999	3.66395	0.28959066359700614	3.453149999999994	8.281581748430494	seed4-gleak-05_vars.pkl	DAMGO	4	-0.5
1317	1753997	87.69985	2.633517527922371	1.6143991478336304	86.6096	89.24315	2.266450000000006	4.899950000000004	0.22385637375060144	4.467150000000004	11.199579633231828	seed4-gleak-05_vars.pkl	DAMGO	4	-0.5
1318	1843340	92.167	1.1793067829972483	2.762293910959041	91.5096	92.6889	1.5611499999999978	2.7404499999999956	0.3148317224443537	3.1762999999999977	23.646196366067798	seed4-gleak-05_vars.pkl	DAMGO	4	-0.5
1319	1906866	95.3433	2.227935773529625	1.4686236206973895	94.25005	96.47800000000001	3.2430499999999967	5.471000000000004	0.20704148076066994	4.829950000000011	10.635118158309494	seed4-gleak-05_vars.pkl	DAMGO	4	-0.5
1320	2003465	100.17325000000001	1.8587661832612008	5.957833053858543	99.72105	101.5798	1.9091499999999968	3.7678999999999974	0.2563905340614824	3.900300000000001	59.578330538585455	seed4-gleak-05_vars.pkl	DAMGO	4	-0.5
1321	2081471	104.07355000000001	1.1043916689606383	3.9251246457098965	103.48895	104.5933	1.6954500000000081	2.7998500000000064	0.3781647663887172	2.6443499999999887	32.937355015318595	seed4-gleak-05_vars.pkl	Transient	4	-0.5
1322	2134358	106.7179	1.1136460710438667	3.912299641338116	106.28880000000001	107.40245	1.5986000000000047	2.7122499999999974	0.3670937190264665	2.724100000000007	37.586172735576056	seed4-gleak-05_vars.pkl	Transient	4	-0.5
1323	2188840	109.44200000000001	1.075141758396034	3.8669700550024046	109.00105	110.0762	1.5830000000000126	2.6581500000000062	0.3770099342117662	2.6524500000000018	37.12956668294086	seed4-gleak-05_vars.pkl	Transient	4	-0.5
1324	2241889	112.09445000000001	1.0509083160069772	3.870318185305841	111.65915000000001	112.71005000000001	1.5968499999999892	2.647749999999988	0.38293635597763603	2.6114000000000033	37.118051880619205	seed4-gleak-05_vars.pkl	Wash	4	-0.5
1325	2294117	114.70585000000001	1.0633026430064814	3.9175025323784567	114.3069	115.37020000000001	1.570849999999993	2.6341500000000053	0.37623687873885425	2.657899999999998	37.79483011044495	seed4-gleak-05_vars.pkl	Wash	4	-0.5
1326	2347275	117.36375000000001	1.0618377500301228	3.8221252273114885	116.9411	118.00295000000001	1.6653499999999894	2.7271999999999963	0.37210686909280394	2.6873999999999967	36.540675475468184	seed4-gleak-05_vars.pkl	Wash	4	-0.5
1327	2401023	120.05115	1.0280308511628538	3.88645665786526	119.6683	120.69630000000001	1.5271499999999918	2.5551999999999992	0.38431975403535684	2.602000000000004	37.773608222069484	seed4-gleak-05_vars.pkl	Wash	4	-0.5
1328	2453063	122.65315000000001	1.0773349988219096	3.9673918223466558	122.22345	123.30080000000001	1.6433999999999997	2.720700000000008	0.3679785100550143	2.7175499999999886	37.63328519353732	seed4-gleak-05_vars.pkl	Wash	4	-0.5
1329	2507414	125.3707	1.0242418513836107	3.865146166615709	124.94415000000001	125.9684	1.5591500000000025	2.5833999999999975	0.3885456735439247	2.5737000000000023	38.39434893416723	seed4-gleak-05_vars.pkl	Wash	4	-0.5
1330	2558888	127.9444	1.0562887130954304	3.7253694597132494	127.52755	128.58385	1.5378500000000201	2.5941000000000116	0.3695969545210959	2.7056499999999915	36.47672499246764	seed4-gleak-05_vars.pkl	Wash	4	-0.5
1331	2613001	130.65005	1.1065630335777532	3.823014155510087	130.12165000000002	131.22825	1.6295499999999947	2.7360999999999933	0.3801775429125371	2.6303500000000213	36.27832481077955	seed4-gleak-05_vars.pkl	Wash	4	-0.5
1332	2665608	133.28040000000001	1.0719291536138627	3.8896328548009294	132.85775	133.9297	1.5755000000000052	2.6474000000000046	0.37456690701376627	2.6697499999999934	38.37179224780915	seed4-gleak-05_vars.pkl	Wash	4	-0.5
1333	2719003	135.95015	1.0583570224069525	3.7338599967826624	135.50515000000001	136.5635	1.558400000000006	2.616749999999996	0.3845858010922235	2.600200000000001	36.724779716752785	seed4-gleak-05_vars.pkl	Wash	4	-0.5
1334	2771007	138.55035	1.1080184637923027	4.074344670117611	138.12195	139.22995	0.7991499999999974	1.907199999999989	0.6162758450682552	1.622649999999993	37.545938288988125	seed4-gleak-05_vars.pkl	Wash	4	-0.5
1335	2803460	140.173	40.011904954083334	7.285667383952649	140.02915000000002	180.04105	-28.81664999999998	11.195250000000016	0.08694707097054669	11.501249999999999	69.0034784642165	seed4-gleak-05_vars.pkl	Transient	4	-0.5
1336	3033485	151.67425	1.3159622089779703	27.28897606206301	151.22435000000002	152.54035000000002	2.369100000000003	3.6850499999999897	0.1510243224671331	6.62145000000001	34.10434919914046	seed4-gleak-05_vars.pkl	$G_{Leak}$	4	-0.5
1337	3165914	158.2957	4.095944089924288	27.02876371569506	154.9094	159.00535000000002	0.4684000000000026	4.564300000000003	0.3427063520622366	2.9179499999999905	33.342887785377584	seed4-gleak-05_vars.pkl	$G_{Leak}$	4	-0.5
1338	3224273	161.21365	2.2048246186867124	27.409563501141644	159.47375	161.67855	-2.212249999999983	-0.007399999999989859	0.3758621337693333	2.6605500000000006	33.082049436450134	seed4-gleak-05_vars.pkl	$G_{Leak}$	4	-0.5
1339	3277484	163.8742	6.179700349266478	26.489590791707702	159.46630000000002	165.64600000000002	0.06084999999998786	6.240549999999985	0.15351786180322063	6.513900000000008	33.73259648773103	seed4-gleak-05_vars.pkl	$G_{Leak}$	4	-0.5
1340	3407762	170.3881	14.29072111817759	26.006598305109353	165.70685	179.9976	-2.750850000000014	11.539850000000001	0.13056023396393923	7.659300000000002	34.11519724162187	seed4-gleak-05_vars.pkl	$G_{Leak}$	4	-0.5
1341	3560948	178.0474	1.68909208751705	27.532540710397768	177.24675000000002	178.9358	2.7822000000000173	4.471300000000014	0.23394549070066734	4.274499999999989	34.01749280308268	seed4-gleak-05_vars.pkl	$G_{Leak}$	4	-0.5
1342	3646438	182.3219	1.8553169057278895	6.427380702176276	181.71805	183.57335	1.1260999999999797	2.9813999999999794	0.3101256008683511	3.2245000000000057	27.95897939574565	seed4-gleak-05_vars.pkl	Transient	4	-0.5
1343	3710928	185.5464	1.9578550605901983	5.637619889016836	184.6994	186.65725	1.0989000000000146	3.0567500000000223	0.2924831822170216	3.419000000000011	30.482148219839765	seed4-gleak-05_vars.pkl	Transient	4	-0.5
1344	3779308	188.96540000000002	2.154419033437548	5.999293916240273	187.7562	189.91060000000002	1.3971500000000106	3.5515499999999918	0.33628705462983294	2.973649999999992	31.927646727893446	seed4-gleak-05_vars.pkl	Transient	4	-0.5
1345	3838781	191.93905	1.6788476986293914	5.7233319929420325	191.3077	192.98655000000002	1.1450499999999977	2.823900000000009	0.33966814422309355	2.9440500000000043	32.968500809541894	seed4-gleak-05_vars.pkl	DAMGO + $G_{Leak}$	4	-0.5
1346	3897662	194.8831	1.9176384016382975	5.960156681119141	194.13165	196.04925	1.40270000000001	3.3203499999999906	0.29394473838918395	3.4019999999999873	30.848531295381292	seed4-gleak-05_vars.pkl	DAMGO + $G_{Leak}$	4	-0.5
1347	3965702	198.2851	1.9350423740841916	5.630876987869971	197.45195	199.387	1.42025000000001	3.3552500000000123	0.3123633410382951	3.2014000000000067	33.51797702981139	seed4-gleak-05_vars.pkl	DAMGO + $G_{Leak}$	4	-0.5
1348	4029730	201.4865	1.7318526585999412	5.715964152628171	200.80720000000002	202.53905	1.3487499999999955	3.0805999999999756	0.32839104806002917	3.0451500000000067	32.55337611716671	seed4-gleak-05_vars.pkl	DAMGO + $G_{Leak}$	4	-0.5
1349	4090633	204.53165	1.6212147300926503	5.745541400852094	203.8878	205.50905	1.2050999999999874	2.8263000000000034	0.3613369467028024	2.767499999999984	32.00923160725415	seed4-gleak-05_vars.pkl	DAMGO + $G_{Leak}$	4	-0.5
1350	4145983	207.29915	1.7336593448953006	5.800213377712328	206.71415000000002	208.4478	1.3637500000000102	3.097450000000009	0.29909225500605496	3.3434500000000185	31.305593260828648	seed4-gleak-05_vars.pkl	DAMGO + $G_{Leak}$	4	-0.5
1351	4212852	210.64260000000002	1.9393531877268106	5.323386666586305	209.8116	211.75095000000002	0.7056500000000199	2.6450000000000102	0.3234937323089363	3.0912500000000023	33.602682195337735	seed4-gleak-05_vars.pkl	DAMGO + $G_{Leak}$	4	-0.5
1352	4274677	213.73385000000002	2.28441650071796	5.330301281780791	212.4566	214.741	1.4764000000000124	3.760799999999989	0.31311154598825885	3.1937499999999943	29.14933943761115	seed4-gleak-05_vars.pkl	DAMGO + $G_{Leak}$	4	-0.5
1353	4338552	216.9276	1.8893013356360608	5.039568389268052	216.2174	218.10670000000002	1.0486999999999966	2.937999999999988	0.3296250515039145	3.0337499999999977	33.80422154042335	seed4-gleak-05_vars.pkl	DAMGO + $G_{Leak}$	4	-0.5
1354	4399227	219.96135	0.8919783375885804	5.570838344091399	219.15535	220.04735000000002					29.682748894172065	seed4-gleak-05_vars.pkl	DAMGO + $G_{Leak}$	4	-0.5
1355	63818	3.1909	1.8722287096564998	2.6015004622106535	2.6039000000000003	4.4761500000000005	0.026049999999999685	1.89825	0.4043835173278337	2.4729	11.66082186009189	seed4-gleak03_vars.pkl	Transient	4	0.3
1356	113276	5.6638	1.5428773692034163	1.7763592164393351	4.5022	6.045100000000001	0.9490499999999997	2.49195	0.5025378159706517	1.9899000000000002	12.795069486724685	seed4-gleak03_vars.pkl	Transient	4	0.3
1357	153074	7.653700000000001	1.1827621268339878	3.271637897557831	6.9941	8.17685	1.6829999999999998	2.8657499999999994	0.38403932562694426	2.6038999999999994	31.857812049241147	seed4-gleak03_vars.pkl	Transient	4	0.3
1358	205152	10.2576	1.10200466265	3.8883488847697834	9.8599	10.9619	1.6108000000000011	2.7128000000000014	0.3581469476926381	2.7921500000000012	38.287921406006475	seed4-gleak03_vars.pkl	Transient	4	0.3
1359	260995	13.049750000000001	1.0923108488109312	3.982636549689552	12.572650000000001	13.664950000000001	1.6052	2.6975	0.3797444319972658	2.63335	37.73716613330419	seed4-gleak03_vars.pkl	Transient	4	0.3
1360	313662	15.683100000000001	1.0573654052070691	3.9755910781719663	15.2702	16.327550000000002	1.6339000000000006	2.69125	0.37264766163592317	2.6835000000000004	37.46644542818363	seed4-gleak03_vars.pkl	Transient	4	0.3
1361	367332	18.366600000000002	1.0657350796163199	3.9597125096272165	17.9614	19.027150000000002	1.6057999999999986	2.671499999999998	0.3762864292299298	2.6575500000000005	37.769178750562226	seed4-gleak03_vars.pkl	Transient	4	0.3
1362	420483	21.024150000000002	1.0896861540993619	3.892182083580181	20.6329	21.7226	1.6086500000000008	2.6983500000000014	0.3631279844581223	2.75385	36.4525846206967	seed4-gleak03_vars.pkl	Transient	4	0.3
1363	475560	23.778000000000002	1.090016665810722	3.976310624142471	23.331300000000002	24.421300000000002	1.5878499999999995	2.6778499999999994	0.36933077263997643	2.7075999999999993	37.40536544522625	seed4-gleak03_vars.pkl	Transient	4	0.3
1364	529712	26.4856	1.0549048447742477	3.9523445707794806	26.00915	27.06405	1.570050000000002	2.624950000000002	0.38732667131458653	2.581800000000001	36.37814349678784	seed4-gleak03_vars.pkl	Transient	4	0.3
1365	581348	29.067400000000003	1.074254507037846	3.976226401231841	28.6341	29.708350000000003	1.6637500000000003	2.7379999999999995	0.36566413748971593	2.7347499999999982	37.47520755817811	seed4-gleak03_vars.pkl	Transient	4	0.3
1366	636043	31.80215	1.0679866208147608	3.911241163237918	31.372100000000003	32.44005	1.5413500000000013	2.609349999999999	0.38134462113411904	2.622299999999999	38.885975113771224	seed4-gleak03_vars.pkl	Control	4	0.3
1367	688489	34.42445	1.0694753970008692	3.963399639139432	33.98145	35.0509	1.6390500000000046	2.7085500000000025	0.37205149192648224	2.687800000000003	37.322273029923764	seed4-gleak03_vars.pkl	Control	4	0.3
1368	742245	37.11225	1.0664779989508388	3.987138463761127	36.68995	37.75645	1.5417500000000004	2.6081999999999965	0.3773442511603333	2.650100000000002	38.43059373017323	seed4-gleak03_vars.pkl	Control	4	0.3
1369	795247	39.762350000000005	1.0806907973309339	3.874590172076296	39.2982	40.3789	1.544150000000002	2.624850000000002	0.3869969040247684	2.583999999999996	37.230556672809335	seed4-gleak03_vars.pkl	Control	4	0.3
1370	846927	42.34635	1.0929218180501892	3.9019269763734172	41.92305	43.015950000000004	1.6032499999999956	2.6961999999999975	0.368263087149459	2.715450000000004	36.86362486259548	seed4-gleak03_vars.pkl	Control	4	0.3
1371	901236	45.061800000000005	1.069574145987432	3.853518037355059	44.61925	45.6888	1.5748999999999995	2.6445000000000007	0.3797660641045123	2.633199999999995	36.924799641897806	seed4-gleak03_vars.pkl	Control	4	0.3
1372	953900	47.695	1.1040977831245575	3.789184069474125	47.2637	48.3678	1.541400000000003	2.6455000000000055	0.3623057135611027	2.7601000000000013	36.95091721792024	seed4-gleak03_vars.pkl	Control	4	0.3
1373	1009102	50.4551	1.099977389879228	3.797117967725235	49.90925	51.0092	1.6187500000000057	2.71875	0.3843492966407865	2.6018000000000043	35.791416097596	seed4-gleak03_vars.pkl	Control	4	0.3
1374	1061138	53.056900000000006	1.0865341491725646	3.7783488061987427	52.628	53.71455	1.5894000000000048	2.6759500000000003	0.3686567989530147	2.7125500000000002	36.64751315997994	seed4-gleak03_vars.pkl	Control	4	0.3
1375	1115389	55.769450000000006	1.0907763719861978	3.8350876107214376	55.303900000000006	56.3947	1.5804999999999936	2.6712499999999935	0.3806188863091389	2.627299999999998	36.006892669560955	seed4-gleak03_vars.pkl	Control	4	0.3
1376	1167935	58.396750000000004	1.0174792352409336	3.8265999823591414	57.9752	58.992650000000005	2.350200000000001	3.3677000000000064	0.23310023310023315	4.289999999999999	37.38771670341961	seed4-gleak03_vars.pkl	Control	4	0.3
1377	1253735	62.68675	1.930097565979045	1.349875321662326	61.342850000000006	63.27295	1.0874999999999986	3.0175999999999945	0.3961337347488512	2.5244	9.812030423762616	seed4-gleak03_vars.pkl	Transient	4	0.3
1378	1304223	65.21115	1.2900329219718232	2.4643936546022402	64.3605	65.65055000000001	1.4915999999999912	2.781649999999999	0.32371364291148014	3.0891500000000036	21.27450763007588	seed4-gleak03_vars.pkl	Transient	4	0.3
1379	1366006	68.30030000000001	1.5811512644753094	2.563526320043362	67.14215	68.72330000000001	2.036699999999996	3.6178500000000042	0.3094873342308466	3.23115	23.141856752601946	seed4-gleak03_vars.pkl	Transient	4	0.3
1380	1430629	71.53145	1.2431638290288043	2.975632571145592	70.76	72.00315	1.1760500000000036	2.4192000000000036	0.25795135037531924	3.8766999999999996	29.04331376884361	seed4-gleak03_vars.pkl	DAMGO	4	0.3
1381	1508163	75.40815	2.8009990453138136	1.3015064508783007	73.17920000000001	75.98020000000001	1.341249999999988	4.14224999999999	0.3461525147980209	2.8888999999999925	9.025200265348758	seed4-gleak03_vars.pkl	DAMGO	4	0.3
1382	1565941	78.29705	1.4873842285183958	3.12097237649591	77.3214	78.8088	1.8289000000000044	3.3163000000000125	0.30376670716889415	3.2920000000000016	28.754453276324945	seed4-gleak03_vars.pkl	DAMGO	4	0.3
1383	1631781	81.58905	1.424778500243649	2.873078983886167	80.63770000000001	82.0625	1.4448000000000008	2.8695499999999896	0.3980654021455717	2.5121500000000054	26.077638386039624	seed4-gleak03_vars.pkl	DAMGO	4	0.3
1384	1682024	84.1012	2.058165632185829	1.762659444304779	83.50725	85.56545	2.277799999999999	4.335950000000011	0.23330689188558665	4.286199999999994	12.011122168829186	seed4-gleak03_vars.pkl	DAMGO	4	0.3
1385	1767748	88.3874	1.0742342277693913	3.208777096307365	87.84320000000001	88.91745	1.7857500000000073	2.8599499999999978	0.29676232305546413	3.3697000000000084	31.59734975282909	seed4-gleak03_vars.pkl	DAMGO	4	0.3
1386	1835142	91.75710000000001	1.6061931664569538	2.793684011031207	90.70320000000001	92.30940000000001	1.3877999999999986	2.9939999999999998	0.38111208506421856	2.623899999999992	25.259984872195954	seed4-gleak03_vars.pkl	DAMGO	4	0.3
1387	1887620	94.381	2.1908875493804927	1.7550337467874852	93.69715000000001	95.88805	1.216700000000003	3.4075500000000005	0.29837831386414837	3.35145	9.119468188731702	seed4-gleak03_vars.pkl	DAMGO	4	0.3
1388	1954649	97.73245	1.0656207769149566	3.306393881821677	97.10475000000001	98.17035	1.855400000000003	2.921049999999994	0.4079884131290656	2.4510500000000093	31.59260591618764	seed4-gleak03_vars.pkl	DAMGO	4	0.3
1389	2003670	100.18350000000001	1.4888761201719056	5.76864597589806	100.0258	101.51465	1.8384999999999962	3.3273999999999972	0.27173913043478315	3.6799999999999926	57.68645975898059	seed4-gleak03_vars.pkl	Transient	4	0.3
1390	2077270	103.8635	1.031263998122525	4.038796640937168	103.3532	104.38445	1.6374500000000012	2.668700000000001	0.3898939488459131	2.5648000000000053	34.148162109407174	seed4-gleak03_vars.pkl	Transient	4	0.3
1391	2128566	106.42830000000001	1.0082185916395392	3.8815327750286315	106.0219	107.0301	1.6024500000000046	2.6107000000000085	0.3824969400244793	2.6144000000000034	37.017903542659134	seed4-gleak03_vars.pkl	Transient	4	0.3
1392	2180854	109.04270000000001	1.033866933666356	3.9988283902677964	108.63255000000001	109.66640000000001	1.6370000000000005	2.6708500000000015	0.3759539832324533	2.6598999999999933	38.24549342032633	seed4-gleak03_vars.pkl	Transient	4	0.3
1393	2234052	111.7026	1.0726850163137076	3.9418647205390727	111.30345000000001	112.37610000000001	1.6473000000000013	2.719999999999999	0.36568419512908645	2.7346000000000004	37.60895458707452	seed4-gleak03_vars.pkl	Wash	4	0.3
1394	2288744	114.4372	1.08142181111963	3.9333781909150147	114.02340000000001	115.10485	1.5548499999999876	2.6362499999999898	0.37535424056453187	2.6641500000000065	36.67615035957823	seed4-gleak03_vars.pkl	Wash	4	0.3
1395	2342027	117.10135000000001	1.087480739042163	3.9624893785687263	116.65965	117.74715	1.6293500000000023	2.7168000000000063	0.3768110480999315	2.6538499999999914	37.416130396925325	seed4-gleak03_vars.pkl	Wash	4	0.3
1396	2395104	119.7552	1.0040835397225107	3.9490548311948217	119.37650000000001	120.38055	1.5968500000000034	2.6009499999999974	0.37791466686822056	2.646100000000004	37.74252089286166	seed4-gleak03_vars.pkl	Wash	4	0.3
1397	2448026	122.4013	1.0168200820912607	3.918396697985564	121.9774	122.99425000000001	1.5127999999999986	2.529600000000002	0.3907776475185623	2.5589999999999975	37.65489869453844	seed4-gleak03_vars.pkl	Wash	4	0.3
1398	2499206	124.9603	1.095877432451793	3.9169136829035764	124.507	125.6029	1.524000000000001	2.6198499999999996	0.3807493146512331	2.626400000000004	37.179151771424095	seed4-gleak03_vars.pkl	Wash	4	0.3
1399	2551734	127.58670000000001	1.084445163967903	3.9585490254474607	127.1269	128.21135	1.5468000000000188	2.6312500000000085	0.3724672228843868	2.6847999999999956	37.710746320051285	seed4-gleak03_vars.pkl	Wash	4	0.3
1400	2605430	130.2715	1.120498137836461	3.7990112459867547	129.7581	130.8786	1.671999999999997	2.7924999999999898	0.37188545927854316	2.688999999999993	36.10160798795627	seed4-gleak03_vars.pkl	Wash	4	0.3
1401	2659210	132.9605	1.009307093154476	3.9415963459432675	132.5506	133.5599	1.6376999999999953	2.6469999999999914	0.37170575772218606	2.6903000000000077	37.95884576905627	seed4-gleak03_vars.pkl	Wash	4	0.3
1402	2713016	135.6508	1.0129142939062556	3.8990231801407944	135.19765	136.21055	1.5921999999999912	2.605150000000009	0.39089985145805656	2.5581999999999994	37.01800563627728	seed4-gleak03_vars.pkl	Wash	4	0.3
1403	2764180	138.209	1.0515395240112209	3.7665377333604653	137.80280000000002	138.8543	3.3116500000000144	4.363200000000006	0.21470976607370934	4.657450000000011	36.50085368815531	seed4-gleak03_vars.pkl	Wash	4	0.3
1404	2857329	142.86645000000001	1.1082680270351704	1.0320624454204523	142.16595	143.2742	1.5833000000000084	2.6915500000000065	0.39942482824732295	2.503600000000006	8.75661426731978	seed4-gleak03_vars.pkl	Transient	4	0.3
1405	2907401	145.37005000000002	0.9329005521790591	1.2360313609827838	144.85755	145.79045000000002	1.0341999999999985	1.9670999999999879	0.4819741661846967	2.074799999999982	11.352120875954716	seed4-gleak03_vars.pkl	Transient	4	0.3
1406	2948897	147.44485	1.0231193114123074	1.8098385253085638	146.8246	147.84775000000002	1.6380499999999927	2.661149999999992	0.3721899657585224	2.686800000000005	18.09838525308563	seed4-gleak03_vars.pkl	Transient	4	0.3
1407	3002633	150.13165	1.0770949120856357	1.5770306818141293	149.48575	150.56285	1.6451000000000136	2.722200000000015	0.30963107457464506	3.2296499999999924	15.7703068181413	seed4-gleak03_vars.pkl	Transient	4	0.3
1408	3067226	153.3613	1.6120258712368551	1.0544014832772497	152.208	153.82	1.5536500000000046	3.165699999999987	0.3257010715565251	3.0703000000000027	9.704229651452431	seed4-gleak03_vars.pkl	$G_{Leak}$	4	0.3
1409	3128632	156.4316	1.3786204100770412	2.4734213001217427	155.37365	156.75230000000002	1.8028500000000065	3.1814500000000123	0.36841911358361157	2.7143000000000086	24.734213001217427	seed4-gleak03_vars.pkl	$G_{Leak}$	4	0.3
1410	3182918	159.1459	0.9473642737300602	1.2223803424005535	158.5551	159.5025	0.8286999999999978	1.776049999999998	0.5915759583530587	1.6903999999999826	10.132597048164879	seed4-gleak03_vars.pkl	$G_{Leak}$	4	0.3
1411	3216726	160.8363	0.9600795169261052	1.044442320399276	160.3312	161.2913	1.3469499999999925	2.307050000000004	0.4421355145352038	2.2617500000000064	7.343440414686841	seed4-gleak03_vars.pkl	$G_{Leak}$	4	0.3
1412	3261961	163.09805	0.9167451588472585	3.160710717774382	162.63825	163.55495000000002	2.39579999999998	3.3125499999999874	0.29963444597590916	3.337400000000003	31.607107177743828	seed4-gleak03_vars.pkl	$G_{Leak}$	4	0.3
1413	3328709	166.43545	0.9201385861372343	2.5213554012077033	165.95080000000002	166.8709	1.823599999999999	2.7437500000000057	0.3485474285913437	2.8690500000000156	25.213554012077037	seed4-gleak03_vars.pkl	$G_{Leak}$	4	0.3
1414	3386090	169.30450000000002	1.014213745694328	1.5034006774086652	168.6945	169.70875	1.4397499999999752	2.453949999999992	0.2872902780969902	3.480799999999988	13.896135338169724	seed4-gleak03_vars.pkl	$G_{Leak}$	4	0.3
1415	3455706	172.7853	1.9547399224222173	0.9189700708453667	171.14845	173.10320000000002	1.6813999999999965	3.636150000000015	0.3716297824107608	2.6908500000000117	6.543696399053237	seed4-gleak03_vars.pkl	$G_{Leak}$	4	0.3
1416	3509523	175.47615000000002	1.024306635993207	3.026298219481177	174.7846	175.80895	1.920349999999985	2.9446499999999958	0.3594988585911259	2.781649999999985	30.26298219481179	seed4-gleak03_vars.pkl	$G_{Leak}$	4	0.3
1417	3565156	178.2578	0.985583326603612	1.2251710104836704	177.7293	178.71485	6.374200000000002	7.359800000000007	0.12440673538065349	8.038150000000002	12.251710104836704	seed4-gleak03_vars.pkl	$G_{Leak}$	4	0.3
1418	3725919	186.29595	1.5600186779995218	0.7247309566215145	185.08905000000001	186.6491	1.3350999999999829	2.895099999999985	0.4239084357778704	2.359000000000009	7.247309566215147	seed4-gleak03_vars.pkl	Transient	4	0.3
1419	3773099	188.65495	1.4766171444850276	1.1481443432100669	187.98420000000002	189.4608	4.187849999999997	5.664450000000016	0.16771910404454657	5.9623499999999865	8.609351401963725	seed4-gleak03_vars.pkl	Transient	4	0.3
1420	3892346	194.6173	1.5705026413777843	1.406979094326534	193.64860000000002	195.2191	3.5357500000000073	5.106249999999989	0.1955951961819812	5.112600000000015	14.069790943265335	seed4-gleak03_vars.pkl	DAMGO + $G_{Leak}$	4	0.3
1421	3994598	199.72990000000001	1.955649372378504	0.8163203922680307	198.75485	200.7105	3.550900000000013	5.506550000000004	0.19389802902653464	5.157350000000008	7.2116715034344665	seed4-gleak03_vars.pkl	DAMGO + $G_{Leak}$	4	0.3
1422	4097745	204.88725000000002	1.4493001863850747	0.9991870545452564	204.26145	205.71075000000002	4.667650000000009	6.116950000000003	0.16528379227133017	6.05019999999999	9.477675769820642	seed4-gleak03_vars.pkl	DAMGO + $G_{Leak}$	4	0.3
1423	4218749	210.93745	1.100921032473864	1.3952373938735683	210.37835	211.47930000000002	3.644200000000012	4.745100000000008	0.21527134953609062	4.645299999999992	13.74815306253485	seed4-gleak03_vars.pkl	DAMGO + $G_{Leak}$	4	0.3
1424	4311655	215.58275	1.203074721343303	1.1588838845455527	215.1235	216.32655					10.560947613842576	seed4-gleak03_vars.pkl	DAMGO + $G_{Leak}$	4	0.3
1425	63818	3.1909	1.8722287096564998	2.6015004622106535	2.6039000000000003	4.4761500000000005	0.026049999999999685	1.89825	0.4043835173278337	2.4729	11.66082186009189	seed4-gleak05_vars.pkl	Transient	4	0.5
1426	113276	5.6638	1.5428773692034163	1.7763592164393351	4.5022	6.045100000000001	0.9490499999999997	2.49195	0.5025378159706517	1.9899000000000002	12.795069486724685	seed4-gleak05_vars.pkl	Transient	4	0.5
1427	153074	7.653700000000001	1.1827621268339878	3.271637897557831	6.9941	8.17685	1.6829999999999998	2.8657499999999994	0.38403932562694426	2.6038999999999994	31.857812049241147	seed4-gleak05_vars.pkl	Transient	4	0.5
1428	205152	10.2576	1.10200466265	3.8883488847697834	9.8599	10.9619	1.6108000000000011	2.7128000000000014	0.3581469476926381	2.7921500000000012	38.287921406006475	seed4-gleak05_vars.pkl	Transient	4	0.5
1429	260995	13.049750000000001	1.0923108488109312	3.982636549689552	12.572650000000001	13.664950000000001	1.6052	2.6975	0.3797444319972658	2.63335	37.73716613330419	seed4-gleak05_vars.pkl	Transient	4	0.5
1430	313662	15.683100000000001	1.0573654052070691	3.9755910781719663	15.2702	16.327550000000002	1.6339000000000006	2.69125	0.37264766163592317	2.6835000000000004	37.46644542818363	seed4-gleak05_vars.pkl	Transient	4	0.5
1431	367332	18.366600000000002	1.0657350796163199	3.9597125096272165	17.9614	19.027150000000002	1.6057999999999986	2.671499999999998	0.3762864292299298	2.6575500000000005	37.769178750562226	seed4-gleak05_vars.pkl	Transient	4	0.5
1432	420483	21.024150000000002	1.0896861540993619	3.892182083580181	20.6329	21.7226	1.6086500000000008	2.6983500000000014	0.3631279844581223	2.75385	36.4525846206967	seed4-gleak05_vars.pkl	Transient	4	0.5
1433	475560	23.778000000000002	1.090016665810722	3.976310624142471	23.331300000000002	24.421300000000002	1.5878499999999995	2.6778499999999994	0.36933077263997643	2.7075999999999993	37.40536544522625	seed4-gleak05_vars.pkl	Transient	4	0.5
1434	529712	26.4856	1.0549048447742477	3.9523445707794806	26.00915	27.06405	1.570050000000002	2.624950000000002	0.38732667131458653	2.581800000000001	36.37814349678784	seed4-gleak05_vars.pkl	Transient	4	0.5
1435	581348	29.067400000000003	1.074254507037846	3.976226401231841	28.6341	29.708350000000003	1.6637500000000003	2.7379999999999995	0.36566413748971593	2.7347499999999982	37.47520755817811	seed4-gleak05_vars.pkl	Transient	4	0.5
1436	636043	31.80215	1.0679866208147608	3.911241163237918	31.372100000000003	32.44005	1.5413500000000013	2.609349999999999	0.38134462113411904	2.622299999999999	38.885975113771224	seed4-gleak05_vars.pkl	Control	4	0.5
1437	688489	34.42445	1.0694753970008692	3.963399639139432	33.98145	35.0509	1.6390500000000046	2.7085500000000025	0.37205149192648224	2.687800000000003	37.322273029923764	seed4-gleak05_vars.pkl	Control	4	0.5
1438	742245	37.11225	1.0664779989508388	3.987138463761127	36.68995	37.75645	1.5417500000000004	2.6081999999999965	0.3773442511603333	2.650100000000002	38.43059373017323	seed4-gleak05_vars.pkl	Control	4	0.5
1439	795247	39.762350000000005	1.0806907973309339	3.874590172076296	39.2982	40.3789	1.544150000000002	2.624850000000002	0.3869969040247684	2.583999999999996	37.230556672809335	seed4-gleak05_vars.pkl	Control	4	0.5
1440	846927	42.34635	1.0929218180501892	3.9019269763734172	41.92305	43.015950000000004	1.6032499999999956	2.6961999999999975	0.368263087149459	2.715450000000004	36.86362486259548	seed4-gleak05_vars.pkl	Control	4	0.5
1441	901236	45.061800000000005	1.069574145987432	3.853518037355059	44.61925	45.6888	1.5748999999999995	2.6445000000000007	0.3797660641045123	2.633199999999995	36.924799641897806	seed4-gleak05_vars.pkl	Control	4	0.5
1442	953900	47.695	1.1040977831245575	3.789184069474125	47.2637	48.3678	1.541400000000003	2.6455000000000055	0.3623057135611027	2.7601000000000013	36.95091721792024	seed4-gleak05_vars.pkl	Control	4	0.5
1443	1009102	50.4551	1.099977389879228	3.797117967725235	49.90925	51.0092	1.6187500000000057	2.71875	0.3843492966407865	2.6018000000000043	35.791416097596	seed4-gleak05_vars.pkl	Control	4	0.5
1444	1061138	53.056900000000006	1.0865341491725646	3.7783488061987427	52.628	53.71455	1.5894000000000048	2.6759500000000003	0.3686567989530147	2.7125500000000002	36.64751315997994	seed4-gleak05_vars.pkl	Control	4	0.5
1445	1115389	55.769450000000006	1.0907763719861978	3.8350876107214376	55.303900000000006	56.3947	1.5804999999999936	2.6712499999999935	0.3806188863091389	2.627299999999998	36.006892669560955	seed4-gleak05_vars.pkl	Control	4	0.5
1446	1167935	58.396750000000004	1.0174792352409336	3.8265999823591414	57.9752	58.992650000000005	2.350200000000001	3.3677000000000064	0.23310023310023315	4.289999999999999	37.38771670341961	seed4-gleak05_vars.pkl	Control	4	0.5
1447	1253735	62.68675	1.930097565979045	1.349875321662326	61.342850000000006	63.27295	1.0874999999999986	3.0175999999999945	0.3961337347488512	2.5244	9.812030423762616	seed4-gleak05_vars.pkl	Transient	4	0.5
1448	1304223	65.21115	1.2900329219718232	2.4643936546022402	64.3605	65.65055000000001	1.4915999999999912	2.781649999999999	0.32371364291148014	3.0891500000000036	21.27450763007588	seed4-gleak05_vars.pkl	Transient	4	0.5
1449	1366006	68.30030000000001	1.5811512644753094	2.563526320043362	67.14215	68.72330000000001	2.036699999999996	3.6178500000000042	0.3094873342308466	3.23115	23.141856752601946	seed4-gleak05_vars.pkl	Transient	4	0.5
1450	1430629	71.53145	1.2431638290288043	2.975632571145592	70.76	72.00315	1.1760500000000036	2.4192000000000036	0.25795135037531924	3.8766999999999996	29.04331376884361	seed4-gleak05_vars.pkl	DAMGO	4	0.5
1451	1508163	75.40815	2.8009990453138136	1.3015064508783007	73.17920000000001	75.98020000000001	1.341249999999988	4.14224999999999	0.3461525147980209	2.8888999999999925	9.025200265348758	seed4-gleak05_vars.pkl	DAMGO	4	0.5
1452	1565941	78.29705	1.4873842285183958	3.12097237649591	77.3214	78.8088	1.8289000000000044	3.3163000000000125	0.30376670716889415	3.2920000000000016	28.754453276324945	seed4-gleak05_vars.pkl	DAMGO	4	0.5
1453	1631781	81.58905	1.424778500243649	2.873078983886167	80.63770000000001	82.0625	1.4448000000000008	2.8695499999999896	0.3980654021455717	2.5121500000000054	26.077638386039624	seed4-gleak05_vars.pkl	DAMGO	4	0.5
1454	1682024	84.1012	2.058165632185829	1.762659444304779	83.50725	85.56545	2.277799999999999	4.335950000000011	0.23330689188558665	4.286199999999994	12.011122168829186	seed4-gleak05_vars.pkl	DAMGO	4	0.5
1455	1767748	88.3874	1.0742342277693913	3.208777096307365	87.84320000000001	88.91745	1.7857500000000073	2.8599499999999978	0.29676232305546413	3.3697000000000084	31.59734975282909	seed4-gleak05_vars.pkl	DAMGO	4	0.5
1456	1835142	91.75710000000001	1.6061931664569538	2.793684011031207	90.70320000000001	92.30940000000001	1.3877999999999986	2.9939999999999998	0.38111208506421856	2.623899999999992	25.259984872195954	seed4-gleak05_vars.pkl	DAMGO	4	0.5
1457	1887620	94.381	2.1908875493804927	1.7550337467874852	93.69715000000001	95.88805	1.216700000000003	3.4075500000000005	0.29837831386414837	3.35145	9.119468188731702	seed4-gleak05_vars.pkl	DAMGO	4	0.5
1458	1954649	97.73245	1.0656207769149566	3.306393881821677	97.10475000000001	98.17035	1.855400000000003	2.921049999999994	0.4079884131290656	2.4510500000000093	31.59260591618764	seed4-gleak05_vars.pkl	DAMGO	4	0.5
1459	2003670	100.18350000000001	1.4888761201719056	5.76864597589806	100.0258	101.51465	1.8384999999999962	3.3273999999999972	0.27173913043478315	3.6799999999999926	57.68645975898059	seed4-gleak05_vars.pkl	Transient	4	0.5
1460	2077270	103.8635	1.031263998122525	4.038796640937168	103.3532	104.38445	1.6374500000000012	2.668700000000001	0.3898939488459131	2.5648000000000053	34.148162109407174	seed4-gleak05_vars.pkl	Transient	4	0.5
1461	2128566	106.42830000000001	1.0082185916395392	3.8815327750286315	106.0219	107.0301	1.6024500000000046	2.6107000000000085	0.3824969400244793	2.6144000000000034	37.017903542659134	seed4-gleak05_vars.pkl	Transient	4	0.5
1462	2180854	109.04270000000001	1.033866933666356	3.9988283902677964	108.63255000000001	109.66640000000001	1.6370000000000005	2.6708500000000015	0.3759539832324533	2.6598999999999933	38.24549342032633	seed4-gleak05_vars.pkl	Transient	4	0.5
1463	2234052	111.7026	1.0726850163137076	3.9418647205390727	111.30345000000001	112.37610000000001	1.6473000000000013	2.719999999999999	0.36568419512908645	2.7346000000000004	37.60895458707452	seed4-gleak05_vars.pkl	Wash	4	0.5
1464	2288744	114.4372	1.08142181111963	3.9333781909150147	114.02340000000001	115.10485	1.5548499999999876	2.6362499999999898	0.37535424056453187	2.6641500000000065	36.67615035957823	seed4-gleak05_vars.pkl	Wash	4	0.5
1465	2342027	117.10135000000001	1.087480739042163	3.9624893785687263	116.65965	117.74715	1.6293500000000023	2.7168000000000063	0.3768110480999315	2.6538499999999914	37.416130396925325	seed4-gleak05_vars.pkl	Wash	4	0.5
1466	2395104	119.7552	1.0040835397225107	3.9490548311948217	119.37650000000001	120.38055	1.5968500000000034	2.6009499999999974	0.37791466686822056	2.646100000000004	37.74252089286166	seed4-gleak05_vars.pkl	Wash	4	0.5
1467	2448026	122.4013	1.0168200820912607	3.918396697985564	121.9774	122.99425000000001	1.5127999999999986	2.529600000000002	0.3907776475185623	2.5589999999999975	37.65489869453844	seed4-gleak05_vars.pkl	Wash	4	0.5
1468	2499206	124.9603	1.095877432451793	3.9169136829035764	124.507	125.6029	1.524000000000001	2.6198499999999996	0.3807493146512331	2.626400000000004	37.179151771424095	seed4-gleak05_vars.pkl	Wash	4	0.5
1469	2551734	127.58670000000001	1.084445163967903	3.9585490254474607	127.1269	128.21135	1.5468000000000188	2.6312500000000085	0.3724672228843868	2.6847999999999956	37.710746320051285	seed4-gleak05_vars.pkl	Wash	4	0.5
1470	2605430	130.2715	1.120498137836461	3.7990112459867547	129.7581	130.8786	1.671999999999997	2.7924999999999898	0.37188545927854316	2.688999999999993	36.10160798795627	seed4-gleak05_vars.pkl	Wash	4	0.5
1471	2659210	132.9605	1.009307093154476	3.9415963459432675	132.5506	133.5599	1.6376999999999953	2.6469999999999914	0.37170575772218606	2.6903000000000077	37.95884576905627	seed4-gleak05_vars.pkl	Wash	4	0.5
1472	2713016	135.6508	1.0129142939062556	3.8990231801407944	135.19765	136.21055	1.5921999999999912	2.605150000000009	0.39089985145805656	2.5581999999999994	37.01800563627728	seed4-gleak05_vars.pkl	Wash	4	0.5
1473	2764180	138.209	1.0515395240112209	3.7665377333604653	137.80280000000002	138.8543	7.525300000000016	8.576850000000007	0.11591313469685817	8.62715	36.50085368815531	seed4-gleak05_vars.pkl	Wash	4	0.5
1474	2936723	146.83615	1.0987766076320318	0.7644856059046301	146.37965	147.4784	1.5926000000000045	2.6913999999999874	0.3707136237256732	2.697499999999991	7.644856059046305	seed4-gleak05_vars.pkl	Transient	4	0.5
1475	2990673	149.53365	0.8444367286101916	1.1737605610435509	149.07105	149.9155	1.4246499999999855	2.2691000000000088	0.43171368748246164	2.31635	11.73760561043551	seed4-gleak05_vars.pkl	Transient	4	0.5
1476	3037000	151.85	1.2445324268762024	0.788087195064139	151.34015	152.5847	1.8780500000000018	3.1226000000000056	0.3273161710554282	3.055150000000026	7.6459473452389055	seed4-gleak05_vars.pkl	$G_{Leak}$	4	0.5
1477	3098103	154.90515000000002	0.853272510290146	1.1700541000837763	154.4627	155.316	5.1100999999999885	5.963349999999991	0.16728842196831561	5.977699999999999	11.700541000837767	seed4-gleak05_vars.pkl	$G_{Leak}$	4	0.5
1478	3217657	160.88285000000002	0.8694256379825296	0.9832091034303687	160.42605	161.2955	1.5825499999999977	2.4519500000000107	0.42255604149500514	2.3665499999999895	9.832091034303684	seed4-gleak05_vars.pkl	$G_{Leak}$	4	0.5
1479	3264988	163.2494	0.7949374432305341	1.1525805043216444	162.87805	163.67295000000001	3.3263000000000034	4.121250000000003	0.2373605506764779	4.212999999999994	11.52580504321644	seed4-gleak05_vars.pkl	$G_{Leak}$	4	0.5
1480	3349248	167.4624	1.0252522712490055	0.783868993590846	166.99925000000002	168.02450000000002	1.199249999999978	2.2244999999999777	0.44460252534234357	2.249200000000002	7.838689935908466	seed4-gleak05_vars.pkl	$G_{Leak}$	4	0.5
1481	3394232	169.7116	0.8222777461815626	0.8518132428878396	169.2238	170.04605	3.0981999999999914	3.920500000000004	0.2503567583806919	3.9943000000000097	7.533925263250577	seed4-gleak05_vars.pkl	$G_{Leak}$	4	0.5
1482	3474118	173.7059	0.9542096194717336	1.396393923097671	173.14425	174.09845	1.4648499999999842	2.4190499999999986	0.38763446070355806	2.57974999999999	13.963939230976706	seed4-gleak05_vars.pkl	$G_{Leak}$	4	0.5
1483	3525713	176.28565	1.0378452447911026	0.6208970075613323	175.56335	176.6012	2.0224999999999795	3.0603499999999997	0.3467586733013165	2.8838499999999954	6.208970075613326	seed4-gleak05_vars.pkl	$G_{Leak}$	4	0.5
1484	3583390	179.1695	0.9572013164297678	1.2756411071459635	178.62365	179.58085	5.121700000000004	6.078900000000004	0.1618319375328722	6.179249999999997	12.756411071459635	seed4-gleak05_vars.pkl	$G_{Leak}$	4	0.5
1485	3706975	185.34875	1.2118350647916785	0.6377254404528312	184.70255	185.9144	9.294350000000009	10.506200000000007	0.0960301150440776	10.413400000000024	6.377254404528317	seed4-gleak05_vars.pkl	Transient	4	0.5
1486	3915243	195.76215000000002	1.0205478430667194	0.9083070368507329	195.2088	196.22935	12.732349999999997	13.752900000000011	0.07159297959242117	13.96785	9.083070368507338	seed4-gleak05_vars.pkl	DAMGO + $G_{Leak}$	4	0.5
1487	4194600	209.73000000000002	1.3106122225691799	0.6023715089126611	208.9617	210.2723	7.007350000000002	8.317999999999984	0.12300955169168899	8.129449999999991	6.0237150891266165	seed4-gleak05_vars.pkl	DAMGO + $G_{Leak}$	4	0.5
1488	4357189	217.85945	0.9274015157168731	0.699074425720676	217.27965	218.2071					6.99074425720676	seed4-gleak05_vars.pkl	DAMGO + $G_{Leak}$	4	0.5
1489	63818	3.1909	1.8722287096564998	2.6015004622106535	2.6039000000000003	4.4761500000000005	0.026049999999999685	1.89825	0.4043835173278337	2.4729	11.66082186009189	seed4-gleak-03_vars.pkl	Transient	4	-0.3
1490	113276	5.6638	1.5428773692034163	1.7763592164393351	4.5022	6.045100000000001	0.9490499999999997	2.49195	0.5025378159706517	1.9899000000000002	12.795069486724685	seed4-gleak-03_vars.pkl	Transient	4	-0.3
1491	153074	7.653700000000001	1.1827621268339878	3.271637897557831	6.9941	8.17685	1.6829999999999998	2.8657499999999994	0.38403932562694426	2.6038999999999994	31.857812049241147	seed4-gleak-03_vars.pkl	Transient	4	-0.3
1492	205152	10.2576	1.10200466265	3.8883488847697834	9.8599	10.9619	1.6108000000000011	2.7128000000000014	0.3581469476926381	2.7921500000000012	38.287921406006475	seed4-gleak-03_vars.pkl	Transient	4	-0.3
1493	260995	13.049750000000001	1.0923108488109312	3.982636549689552	12.572650000000001	13.664950000000001	1.6052	2.6975	0.3797444319972658	2.63335	37.73716613330419	seed4-gleak-03_vars.pkl	Transient	4	-0.3
1494	313662	15.683100000000001	1.0573654052070691	3.9755910781719663	15.2702	16.327550000000002	1.6339000000000006	2.69125	0.37264766163592317	2.6835000000000004	37.46644542818363	seed4-gleak-03_vars.pkl	Transient	4	-0.3
1495	367332	18.366600000000002	1.0657350796163199	3.9597125096272165	17.9614	19.027150000000002	1.6057999999999986	2.671499999999998	0.3762864292299298	2.6575500000000005	37.769178750562226	seed4-gleak-03_vars.pkl	Transient	4	-0.3
1496	420483	21.024150000000002	1.0896861540993619	3.892182083580181	20.6329	21.7226	1.6086500000000008	2.6983500000000014	0.3631279844581223	2.75385	36.4525846206967	seed4-gleak-03_vars.pkl	Transient	4	-0.3
1497	475560	23.778000000000002	1.090016665810722	3.976310624142471	23.331300000000002	24.421300000000002	1.5878499999999995	2.6778499999999994	0.36933077263997643	2.7075999999999993	37.40536544522625	seed4-gleak-03_vars.pkl	Transient	4	-0.3
1498	529712	26.4856	1.0549048447742477	3.9523445707794806	26.00915	27.06405	1.570050000000002	2.624950000000002	0.38732667131458653	2.581800000000001	36.37814349678784	seed4-gleak-03_vars.pkl	Transient	4	-0.3
1499	581348	29.067400000000003	1.074254507037846	3.976226401231841	28.6341	29.708350000000003	1.6637500000000003	2.7379999999999995	0.36566413748971593	2.7347499999999982	37.47520755817811	seed4-gleak-03_vars.pkl	Transient	4	-0.3
1500	636043	31.80215	1.0679866208147608	3.911241163237918	31.372100000000003	32.44005	1.5413500000000013	2.609349999999999	0.38134462113411904	2.622299999999999	38.885975113771224	seed4-gleak-03_vars.pkl	Control	4	-0.3
1501	688489	34.42445	1.0694753970008692	3.963399639139432	33.98145	35.0509	1.6390500000000046	2.7085500000000025	0.37205149192648224	2.687800000000003	37.322273029923764	seed4-gleak-03_vars.pkl	Control	4	-0.3
1502	742245	37.11225	1.0664779989508388	3.987138463761127	36.68995	37.75645	1.5417500000000004	2.6081999999999965	0.3773442511603333	2.650100000000002	38.43059373017323	seed4-gleak-03_vars.pkl	Control	4	-0.3
1503	795247	39.762350000000005	1.0806907973309339	3.874590172076296	39.2982	40.3789	1.544150000000002	2.624850000000002	0.3869969040247684	2.583999999999996	37.230556672809335	seed4-gleak-03_vars.pkl	Control	4	-0.3
1504	846927	42.34635	1.0929218180501892	3.9019269763734172	41.92305	43.015950000000004	1.6032499999999956	2.6961999999999975	0.368263087149459	2.715450000000004	36.86362486259548	seed4-gleak-03_vars.pkl	Control	4	-0.3
1505	901236	45.061800000000005	1.069574145987432	3.853518037355059	44.61925	45.6888	1.5748999999999995	2.6445000000000007	0.3797660641045123	2.633199999999995	36.924799641897806	seed4-gleak-03_vars.pkl	Control	4	-0.3
1506	953900	47.695	1.1040977831245575	3.789184069474125	47.2637	48.3678	1.541400000000003	2.6455000000000055	0.3623057135611027	2.7601000000000013	36.95091721792024	seed4-gleak-03_vars.pkl	Control	4	-0.3
1507	1009102	50.4551	1.099977389879228	3.797117967725235	49.90925	51.0092	1.6187500000000057	2.71875	0.3843492966407865	2.6018000000000043	35.791416097596	seed4-gleak-03_vars.pkl	Control	4	-0.3
1508	1061138	53.056900000000006	1.0865341491725646	3.7783488061987427	52.628	53.71455	1.5894000000000048	2.6759500000000003	0.3686567989530147	2.7125500000000002	36.64751315997994	seed4-gleak-03_vars.pkl	Control	4	-0.3
1509	1115389	55.769450000000006	1.0907763719861978	3.8350876107214376	55.303900000000006	56.3947	1.5804999999999936	2.6712499999999935	0.3806188863091389	2.627299999999998	36.006892669560955	seed4-gleak-03_vars.pkl	Control	4	-0.3
1510	1167935	58.396750000000004	1.0174792352409336	3.8265999823591414	57.9752	58.992650000000005	6.275349999999996	7.292850000000001	0.12548783395449814	7.968899999999998	37.38771670341961	seed4-gleak-03_vars.pkl	Control	4	-0.3
1511	1327313	66.36565	1.7559820347736357	1.5053846060696472	65.268	67.024	1.1112499999999983	2.867199999999997	0.21519722825969992	4.646900000000002	12.659710325392357	seed4-gleak-03_vars.pkl	Transient	4	-0.3
1512	1420251	71.01255	3.5898199070135366	1.2207581323948666	68.1352	71.72505000000001	0.9026999999999958	4.492500000000007	0.3539196602371255	2.8255000000000052	7.883842601832917	seed4-gleak-03_vars.pkl	Transient	4	-0.3
1513	1476761	73.83805000000001	2.3443119136157446	1.3386168794019024	72.62775	74.97205000000001	0.8878500000000003	3.232200000000006	0.33629836390846085	2.973549999999989	9.790143919701341	seed4-gleak-03_vars.pkl	DAMGO	4	-0.3
1514	1536232	76.8116	1.8998504135312513	1.5793563950396905	75.85990000000001	77.75975	2.3348000000000013	4.234649999999988	0.23791963074873274	4.203100000000006	11.002748665209527	seed4-gleak-03_vars.pkl	DAMGO	4	-0.3
1515	1620294	81.0147	1.5914912384117605	1.7035222299002122	80.09455	81.68605000000001	1.2596499999999935	2.8511000000000024	0.30940594059405946	3.2319999999999993	14.545450148117972	seed4-gleak-03_vars.pkl	DAMGO	4	-0.3
1516	1684934	84.2467	2.344245939582598	1.2830873746774465	82.94565	85.2899	1.319749999999999	3.66395	0.28959066359700614	3.453149999999994	8.281581748430494	seed4-gleak-03_vars.pkl	DAMGO	4	-0.3
1517	1753997	87.69985	2.633517527922371	1.6143991478336304	86.6096	89.24315	2.266450000000006	4.899950000000004	0.22385637375060144	4.467150000000004	11.199579633231828	seed4-gleak-03_vars.pkl	DAMGO	4	-0.3
1518	1843340	92.167	1.1793067829972483	2.762293910959041	91.5096	92.6889	1.5611499999999978	2.7404499999999956	0.3148317224443537	3.1762999999999977	23.646196366067798	seed4-gleak-03_vars.pkl	DAMGO	4	-0.3
1519	1906866	95.3433	2.227935773529625	1.4686236206973895	94.25005	96.47800000000001	3.2430499999999967	5.471000000000004	0.20704148076066994	4.829950000000011	10.635118158309494	seed4-gleak-03_vars.pkl	DAMGO	4	-0.3
1520	2003465	100.17325000000001	1.8587661832612008	5.957833053858543	99.72105	101.5798	1.9091499999999968	3.7678999999999974	0.2563905340614824	3.900300000000001	59.578330538585455	seed4-gleak-03_vars.pkl	DAMGO	4	-0.3
1521	2081471	104.07355000000001	1.1043916689606383	3.9251246457098965	103.48895	104.5933	1.6954500000000081	2.7998500000000064	0.3781647663887172	2.6443499999999887	32.937355015318595	seed4-gleak-03_vars.pkl	Transient	4	-0.3
1522	2134358	106.7179	1.1136460710438667	3.912299641338116	106.28880000000001	107.40245	1.5986000000000047	2.7122499999999974	0.3670937190264665	2.724100000000007	37.586172735576056	seed4-gleak-03_vars.pkl	Transient	4	-0.3
1523	2188840	109.44200000000001	1.075141758396034	3.8669700550024046	109.00105	110.0762	1.5830000000000126	2.6581500000000062	0.3770099342117662	2.6524500000000018	37.12956668294086	seed4-gleak-03_vars.pkl	Transient	4	-0.3
1524	2241889	112.09445000000001	1.0509083160069772	3.870318185305841	111.65915000000001	112.71005000000001	1.5968499999999892	2.647749999999988	0.38293635597763603	2.6114000000000033	37.118051880619205	seed4-gleak-03_vars.pkl	Wash	4	-0.3
1525	2294117	114.70585000000001	1.0633026430064814	3.9175025323784567	114.3069	115.37020000000001	1.570849999999993	2.6341500000000053	0.37623687873885425	2.657899999999998	37.79483011044495	seed4-gleak-03_vars.pkl	Wash	4	-0.3
1526	2347275	117.36375000000001	1.0618377500301228	3.8221252273114885	116.9411	118.00295000000001	1.6653499999999894	2.7271999999999963	0.37210686909280394	2.6873999999999967	36.540675475468184	seed4-gleak-03_vars.pkl	Wash	4	-0.3
1527	2401023	120.05115	1.0280308511628538	3.88645665786526	119.6683	120.69630000000001	1.5271499999999918	2.5551999999999992	0.38431975403535684	2.602000000000004	37.773608222069484	seed4-gleak-03_vars.pkl	Wash	4	-0.3
1528	2453063	122.65315000000001	1.0773349988219096	3.9673918223466558	122.22345	123.30080000000001	1.6433999999999997	2.720700000000008	0.3679785100550143	2.7175499999999886	37.63328519353732	seed4-gleak-03_vars.pkl	Wash	4	-0.3
1529	2507414	125.3707	1.0242418513836107	3.865146166615709	124.94415000000001	125.9684	1.5591500000000025	2.5833999999999975	0.3885456735439247	2.5737000000000023	38.39434893416723	seed4-gleak-03_vars.pkl	Wash	4	-0.3
1530	2558888	127.9444	1.0562887130954304	3.7253694597132494	127.52755	128.58385	1.5378500000000201	2.5941000000000116	0.3695969545210959	2.7056499999999915	36.47672499246764	seed4-gleak-03_vars.pkl	Wash	4	-0.3
1531	2613001	130.65005	1.1065630335777532	3.823014155510087	130.12165000000002	131.22825	1.6295499999999947	2.7360999999999933	0.3801775429125371	2.6303500000000213	36.27832481077955	seed4-gleak-03_vars.pkl	Wash	4	-0.3
1532	2665608	133.28040000000001	1.0719291536138627	3.8896328548009294	132.85775	133.9297	1.5755000000000052	2.6474000000000046	0.37456690701376627	2.6697499999999934	38.37179224780915	seed4-gleak-03_vars.pkl	Wash	4	-0.3
1533	2719003	135.95015	1.0583570224069525	3.7338599967826624	135.50515000000001	136.5635	1.558400000000006	2.616749999999996	0.3845858010922235	2.600200000000001	36.724779716752785	seed4-gleak-03_vars.pkl	Wash	4	-0.3
1534	2771007	138.55035	1.1080184637923027	4.074344670117611	138.12195	139.22995	0.8210500000000138	1.9291000000000054	0.5967299200381874	1.6758000000000095	37.545938288988125	seed4-gleak-03_vars.pkl	Wash	4	-0.3
1535	2804523	140.22615000000002	2.614915485238447	6.02361078675888	140.05105	142.66595	1.176649999999995	3.7915999999999883	0.2512373439188001	3.9803	58.51791320424858	seed4-gleak-03_vars.pkl	Transient	4	-0.3
1536	2884129	144.20645000000002	1.8234559301428266	5.732753668402623	143.8426	145.66605	1.164699999999982	2.9881499999999903	0.34248334674726477	2.919849999999997	40.02753329128737	seed4-gleak-03_vars.pkl	Transient	4	-0.3
1537	2942526	147.12630000000001	1.8646264962069925	5.379651022837308	146.8308	148.6954	1.112099999999998	2.9767500000000098	0.3279118572927599	3.049599999999998	40.74703580950545	seed4-gleak-03_vars.pkl	Transient	4	-0.3
1538	3003518	150.1759	1.8766160596131813	5.52120913922699	149.8075	151.6841	1.0287500000000023	2.9053499999999985	0.33393441528083984	2.9945999999999913	40.01299266161491	seed4-gleak-03_vars.pkl	Transient	4	-0.3
1539	3063410	153.1705	1.7622949183066143	5.541560885740715	152.71285	154.47515	1.303149999999988	3.0654499999999985	0.3226951498918956	3.098900000000014	39.14743796229611	seed4-gleak-03_vars.pkl	$G_{Leak}$	4	-0.3
1540	3125388	156.26940000000002	1.950319628111506	5.41739102259492	155.7783	157.72865000000002	1.2340499999999963	3.184349999999995	0.3283964401825894	3.045099999999991	41.27514504835686	seed4-gleak-03_vars.pkl	$G_{Leak}$	4	-0.3
1541	3186290	159.3145	1.8693226895953996	5.329540681228451	158.9627	160.832	1.1814500000000123	3.0508000000000095	0.32671730784938496	3.0607499999999845	42.42543139321681	seed4-gleak-03_vars.pkl	$G_{Leak}$	4	-0.3
1542	3247505	162.37525	1.821132454755041	5.5628955682748185	162.01345	163.8346	1.1896000000000129	3.010700000000014	0.33109293778763477	3.02030000000002	41.95298509001221	seed4-gleak-03_vars.pkl	$G_{Leak}$	4	-0.3
1543	3307911	165.39555000000001	1.8289321173228323	5.307452726899442	165.02415000000002	166.8531	1.0425000000000182	2.871399999999994	0.3381348481774524	2.957400000000007	42.03769251883186	seed4-gleak-03_vars.pkl	$G_{Leak}$	4	-0.3
1544	3367059	168.35295000000002	1.7638353691584898	5.431071043285051	167.8956	169.6594	0.9645500000000027	2.7283999999999935	0.3674849331177446	2.721199999999982	41.001438170530676	seed4-gleak-03_vars.pkl	$G_{Leak}$	4	-0.3
1545	3421483	171.07415	1.7911264268303524	5.526152800165029	170.62395	172.4151	0.8055000000000234	2.596650000000011	0.3578969972441913	2.7941000000000145	39.86383741014582	seed4-gleak-03_vars.pkl	$G_{Leak}$	4	-0.3
1546	3477365	173.86825000000002	1.796080734275002	5.250418327131847	173.22060000000002	175.01670000000001	0.8218999999999994	2.617949999999979	0.39851751484477804	2.509299999999996	37.58746801185599	seed4-gleak-03_vars.pkl	$G_{Leak}$	4	-0.3
1547	3527551	176.37755	1.720236038684682	5.3328783981509105	175.83855	177.55880000000002	0.9940500000000156	2.714250000000021	0.3793914561044101	2.635799999999989	38.65356788664873	seed4-gleak-03_vars.pkl	$G_{Leak}$	4	-0.3
1548	3580267	179.01335	1.480075975850108	5.168283870013056	178.55285	180.0329	1.7181500000000085	3.1982500000000016	0.28169807600214025	3.549900000000008	40.115378583522734	seed4-gleak-03_vars.pkl	$G_{Leak}$	4	-0.3
1549	3651265	182.56325	2.286477633780637	3.1417882352460946	181.7511	184.0376	0.9686000000000092	3.2550999999999988	0.2716911415103321	3.680649999999986	14.035152948357176	seed4-gleak-03_vars.pkl	Transient	4	-0.3
1550	3724878	186.2439	2.0736298433871942	3.462768907792956	185.00615000000002	187.0798	1.4028999999999883	3.4764999999999873	0.3325905477766296	3.0067000000000235	29.00822457592451	seed4-gleak-03_vars.pkl	Transient	4	-0.3
1551	3785012	189.25060000000002	1.4921061011323473	3.822486605826935	188.48270000000002	189.97480000000002	1.182450000000017	2.6745500000000106	0.3364511136531877	2.9721999999999866	28.450468160775294	seed4-gleak-03_vars.pkl	Transient	4	-0.3
1552	3844456	192.2228	2.0880871105252767	3.4323698293429636	191.15720000000002	193.24530000000001	1.1139500000000169	3.201999999999998	0.3021056765656622	3.3101000000000056	27.29159893686961	seed4-gleak-03_vars.pkl	DAMGO + $G_{Leak}$	4	-0.3
1553	3910658	195.5329	1.849631577104889	3.47305931704987	194.35925	196.2089	1.357200000000006	3.206850000000003	0.35377567084711575	2.8266500000000008	28.62743071754425	seed4-gleak-03_vars.pkl	DAMGO + $G_{Leak}$	4	-0.3
1554	3967191	198.35955	1.5418819130222081	3.811398418601385	197.56605000000002	199.10795000000002	1.3140999999999963	2.8559499999999787	0.34704147145584036	2.8814999999999884	27.554540765685992	seed4-gleak-03_vars.pkl	DAMGO + $G_{Leak}$	4	-0.3
1555	4024821	201.24105	1.6184782838731306	3.958458724400735	200.42205	202.0405	1.4836500000000115	3.102150000000023	0.34552459271288677	2.8941499999999962	24.27099234099788	seed4-gleak-03_vars.pkl	DAMGO + $G_{Leak}$	4	-0.3
1556	4082704	204.1352	1.4866952843446517	3.597845233017239	203.5242	205.01090000000002	1.3742500000000177	2.8609500000000025	0.3201793004082273	3.123250000000013	28.164530263235037	seed4-gleak-03_vars.pkl	DAMGO + $G_{Leak}$	4	-0.3
1557	4145169	207.25845	1.710425041592843	3.856346903213371	206.38510000000002	208.09555	1.228049999999996	2.938449999999989	0.3197135366711419	3.1278000000000077	27.45770916984477	seed4-gleak-03_vars.pkl	DAMGO + $G_{Leak}$	4	-0.3
1558	4207725	210.38625000000002	1.9466514389727965	3.26924255117385	209.32355	211.27020000000002	1.34375	3.2904000000000053	0.30688496417118183	3.258549999999985	26.13363393403646	seed4-gleak-03_vars.pkl	DAMGO + $G_{Leak}$	4	-0.3
1559	4272896	213.6448	1.7454682655728424	3.6102202151633094	212.614	214.35945	1.351850000000013	3.097350000000006	0.3431473474710048	2.914199999999994	27.223102923777013	seed4-gleak-03_vars.pkl	DAMGO + $G_{Leak}$	4	-0.3
1560	4331180	216.559	1.7248931517004968	3.561110127142566	215.71130000000002	217.4362	1.294150000000002	3.018999999999977	0.3280570819322536	3.0482500000000243	25.991945491901248	seed4-gleak-03_vars.pkl	DAMGO + $G_{Leak}$	4	-0.3
1561	4392145	219.60725000000002	1.3023952500095592	3.4515021692024597	218.7303	220.0327					27.830160156857534	seed4-gleak-03_vars.pkl	DAMGO + $G_{Leak}$	4	-0.3
1562	63818	3.1909	1.8722287096564998	2.6015004622106535	2.6039000000000003	4.4761500000000005	0.026049999999999685	1.89825	0.4043835173278337	2.4729	11.66082186009189	seed4-gleak01_vars.pkl	Transient	4	0.1
1563	113276	5.6638	1.5428773692034163	1.7763592164393351	4.5022	6.045100000000001	0.9490499999999997	2.49195	0.5025378159706517	1.9899000000000002	12.795069486724685	seed4-gleak01_vars.pkl	Transient	4	0.1
1564	153074	7.653700000000001	1.1827621268339878	3.271637897557831	6.9941	8.17685	1.6829999999999998	2.8657499999999994	0.38403932562694426	2.6038999999999994	31.857812049241147	seed4-gleak01_vars.pkl	Transient	4	0.1
1565	205152	10.2576	1.10200466265	3.8883488847697834	9.8599	10.9619	1.6108000000000011	2.7128000000000014	0.3581469476926381	2.7921500000000012	38.287921406006475	seed4-gleak01_vars.pkl	Transient	4	0.1
1566	260995	13.049750000000001	1.0923108488109312	3.982636549689552	12.572650000000001	13.664950000000001	1.6052	2.6975	0.3797444319972658	2.63335	37.73716613330419	seed4-gleak01_vars.pkl	Transient	4	0.1
1567	313662	15.683100000000001	1.0573654052070691	3.9755910781719663	15.2702	16.327550000000002	1.6339000000000006	2.69125	0.37264766163592317	2.6835000000000004	37.46644542818363	seed4-gleak01_vars.pkl	Transient	4	0.1
1568	367332	18.366600000000002	1.0657350796163199	3.9597125096272165	17.9614	19.027150000000002	1.6057999999999986	2.671499999999998	0.3762864292299298	2.6575500000000005	37.769178750562226	seed4-gleak01_vars.pkl	Transient	4	0.1
1569	420483	21.024150000000002	1.0896861540993619	3.892182083580181	20.6329	21.7226	1.6086500000000008	2.6983500000000014	0.3631279844581223	2.75385	36.4525846206967	seed4-gleak01_vars.pkl	Transient	4	0.1
1570	475560	23.778000000000002	1.090016665810722	3.976310624142471	23.331300000000002	24.421300000000002	1.5878499999999995	2.6778499999999994	0.36933077263997643	2.7075999999999993	37.40536544522625	seed4-gleak01_vars.pkl	Transient	4	0.1
1571	529712	26.4856	1.0549048447742477	3.9523445707794806	26.00915	27.06405	1.570050000000002	2.624950000000002	0.38732667131458653	2.581800000000001	36.37814349678784	seed4-gleak01_vars.pkl	Transient	4	0.1
1572	581348	29.067400000000003	1.074254507037846	3.976226401231841	28.6341	29.708350000000003	1.6637500000000003	2.7379999999999995	0.36566413748971593	2.7347499999999982	37.47520755817811	seed4-gleak01_vars.pkl	Transient	4	0.1
1573	636043	31.80215	1.0679866208147608	3.911241163237918	31.372100000000003	32.44005	1.5413500000000013	2.609349999999999	0.38134462113411904	2.622299999999999	38.885975113771224	seed4-gleak01_vars.pkl	Control	4	0.1
1574	688489	34.42445	1.0694753970008692	3.963399639139432	33.98145	35.0509	1.6390500000000046	2.7085500000000025	0.37205149192648224	2.687800000000003	37.322273029923764	seed4-gleak01_vars.pkl	Control	4	0.1
1575	742245	37.11225	1.0664779989508388	3.987138463761127	36.68995	37.75645	1.5417500000000004	2.6081999999999965	0.3773442511603333	2.650100000000002	38.43059373017323	seed4-gleak01_vars.pkl	Control	4	0.1
1576	795247	39.762350000000005	1.0806907973309339	3.874590172076296	39.2982	40.3789	1.544150000000002	2.624850000000002	0.3869969040247684	2.583999999999996	37.230556672809335	seed4-gleak01_vars.pkl	Control	4	0.1
1577	846927	42.34635	1.0929218180501892	3.9019269763734172	41.92305	43.015950000000004	1.6032499999999956	2.6961999999999975	0.368263087149459	2.715450000000004	36.86362486259548	seed4-gleak01_vars.pkl	Control	4	0.1
1578	901236	45.061800000000005	1.069574145987432	3.853518037355059	44.61925	45.6888	1.5748999999999995	2.6445000000000007	0.3797660641045123	2.633199999999995	36.924799641897806	seed4-gleak01_vars.pkl	Control	4	0.1
1579	953900	47.695	1.1040977831245575	3.789184069474125	47.2637	48.3678	1.541400000000003	2.6455000000000055	0.3623057135611027	2.7601000000000013	36.95091721792024	seed4-gleak01_vars.pkl	Control	4	0.1
1580	1009102	50.4551	1.099977389879228	3.797117967725235	49.90925	51.0092	1.6187500000000057	2.71875	0.3843492966407865	2.6018000000000043	35.791416097596	seed4-gleak01_vars.pkl	Control	4	0.1
1581	1061138	53.056900000000006	1.0865341491725646	3.7783488061987427	52.628	53.71455	1.5894000000000048	2.6759500000000003	0.3686567989530147	2.7125500000000002	36.64751315997994	seed4-gleak01_vars.pkl	Control	4	0.1
1582	1115389	55.769450000000006	1.0907763719861978	3.8350876107214376	55.303900000000006	56.3947	1.5804999999999936	2.6712499999999935	0.3806188863091389	2.627299999999998	36.006892669560955	seed4-gleak01_vars.pkl	Control	4	0.1
1583	1167935	58.396750000000004	1.0174792352409336	3.8265999823591414	57.9752	58.992650000000005	2.350200000000001	3.3677000000000064	0.23310023310023315	4.289999999999999	37.38771670341961	seed4-gleak01_vars.pkl	Control	4	0.1
1584	1253735	62.68675	1.930097565979045	1.349875321662326	61.342850000000006	63.27295	1.0874999999999986	3.0175999999999945	0.3961337347488512	2.5244	9.812030423762616	seed4-gleak01_vars.pkl	Transient	4	0.1
1585	1304223	65.21115	1.2900329219718232	2.4643936546022402	64.3605	65.65055000000001	1.4915999999999912	2.781649999999999	0.32371364291148014	3.0891500000000036	21.27450763007588	seed4-gleak01_vars.pkl	Transient	4	0.1
1586	1366006	68.30030000000001	1.5811512644753094	2.563526320043362	67.14215	68.72330000000001	2.036699999999996	3.6178500000000042	0.3094873342308466	3.23115	23.141856752601946	seed4-gleak01_vars.pkl	Transient	4	0.1
1587	1430629	71.53145	1.2431638290288043	2.975632571145592	70.76	72.00315	1.1760500000000036	2.4192000000000036	0.25795135037531924	3.8766999999999996	29.04331376884361	seed4-gleak01_vars.pkl	DAMGO	4	0.1
1588	1508163	75.40815	2.8009990453138136	1.3015064508783007	73.17920000000001	75.98020000000001	1.341249999999988	4.14224999999999	0.3461525147980209	2.8888999999999925	9.025200265348758	seed4-gleak01_vars.pkl	DAMGO	4	0.1
1589	1565941	78.29705	1.4873842285183958	3.12097237649591	77.3214	78.8088	1.8289000000000044	3.3163000000000125	0.30376670716889415	3.2920000000000016	28.754453276324945	seed4-gleak01_vars.pkl	DAMGO	4	0.1
1590	1631781	81.58905	1.424778500243649	2.873078983886167	80.63770000000001	82.0625	1.4448000000000008	2.8695499999999896	0.3980654021455717	2.5121500000000054	26.077638386039624	seed4-gleak01_vars.pkl	DAMGO	4	0.1
1591	1682024	84.1012	2.058165632185829	1.762659444304779	83.50725	85.56545	2.277799999999999	4.335950000000011	0.23330689188558665	4.286199999999994	12.011122168829186	seed4-gleak01_vars.pkl	DAMGO	4	0.1
1592	1767748	88.3874	1.0742342277693913	3.208777096307365	87.84320000000001	88.91745	1.7857500000000073	2.8599499999999978	0.29676232305546413	3.3697000000000084	31.59734975282909	seed4-gleak01_vars.pkl	DAMGO	4	0.1
1593	1835142	91.75710000000001	1.6061931664569538	2.793684011031207	90.70320000000001	92.30940000000001	1.3877999999999986	2.9939999999999998	0.38111208506421856	2.623899999999992	25.259984872195954	seed4-gleak01_vars.pkl	DAMGO	4	0.1
1594	1887620	94.381	2.1908875493804927	1.7550337467874852	93.69715000000001	95.88805	1.216700000000003	3.4075500000000005	0.29837831386414837	3.35145	9.119468188731702	seed4-gleak01_vars.pkl	DAMGO	4	0.1
1595	1954649	97.73245	1.0656207769149566	3.306393881821677	97.10475000000001	98.17035	1.855400000000003	2.921049999999994	0.4079884131290656	2.4510500000000093	31.59260591618764	seed4-gleak01_vars.pkl	DAMGO	4	0.1
1596	2003670	100.18350000000001	1.4888761201719056	5.76864597589806	100.0258	101.51465	1.8384999999999962	3.3273999999999972	0.27173913043478315	3.6799999999999926	57.68645975898059	seed4-gleak01_vars.pkl	Transient	4	0.1
1597	2077270	103.8635	1.031263998122525	4.038796640937168	103.3532	104.38445	1.6374500000000012	2.668700000000001	0.3898939488459131	2.5648000000000053	34.148162109407174	seed4-gleak01_vars.pkl	Transient	4	0.1
1598	2128566	106.42830000000001	1.0082185916395392	3.8815327750286315	106.0219	107.0301	1.6024500000000046	2.6107000000000085	0.3824969400244793	2.6144000000000034	37.017903542659134	seed4-gleak01_vars.pkl	Transient	4	0.1
1599	2180854	109.04270000000001	1.033866933666356	3.9988283902677964	108.63255000000001	109.66640000000001	1.6370000000000005	2.6708500000000015	0.3759539832324533	2.6598999999999933	38.24549342032633	seed4-gleak01_vars.pkl	Transient	4	0.1
1600	2234052	111.7026	1.0726850163137076	3.9418647205390727	111.30345000000001	112.37610000000001	1.6473000000000013	2.719999999999999	0.36568419512908645	2.7346000000000004	37.60895458707452	seed4-gleak01_vars.pkl	Wash	4	0.1
1601	2288744	114.4372	1.08142181111963	3.9333781909150147	114.02340000000001	115.10485	1.5548499999999876	2.6362499999999898	0.37535424056453187	2.6641500000000065	36.67615035957823	seed4-gleak01_vars.pkl	Wash	4	0.1
1602	2342027	117.10135000000001	1.087480739042163	3.9624893785687263	116.65965	117.74715	1.6293500000000023	2.7168000000000063	0.3768110480999315	2.6538499999999914	37.416130396925325	seed4-gleak01_vars.pkl	Wash	4	0.1
1603	2395104	119.7552	1.0040835397225107	3.9490548311948217	119.37650000000001	120.38055	1.5968500000000034	2.6009499999999974	0.37791466686822056	2.646100000000004	37.74252089286166	seed4-gleak01_vars.pkl	Wash	4	0.1
1604	2448026	122.4013	1.0168200820912607	3.918396697985564	121.9774	122.99425000000001	1.5127999999999986	2.529600000000002	0.3907776475185623	2.5589999999999975	37.65489869453844	seed4-gleak01_vars.pkl	Wash	4	0.1
1605	2499206	124.9603	1.095877432451793	3.9169136829035764	124.507	125.6029	1.524000000000001	2.6198499999999996	0.3807493146512331	2.626400000000004	37.179151771424095	seed4-gleak01_vars.pkl	Wash	4	0.1
1606	2551734	127.58670000000001	1.084445163967903	3.9585490254474607	127.1269	128.21135	1.5468000000000188	2.6312500000000085	0.3724672228843868	2.6847999999999956	37.710746320051285	seed4-gleak01_vars.pkl	Wash	4	0.1
1607	2605430	130.2715	1.120498137836461	3.7990112459867547	129.7581	130.8786	1.671999999999997	2.7924999999999898	0.37188545927854316	2.688999999999993	36.10160798795627	seed4-gleak01_vars.pkl	Wash	4	0.1
1608	2659210	132.9605	1.009307093154476	3.9415963459432675	132.5506	133.5599	1.6376999999999953	2.6469999999999914	0.37170575772218606	2.6903000000000077	37.95884576905627	seed4-gleak01_vars.pkl	Wash	4	0.1
1609	2713016	135.6508	1.0129142939062556	3.8990231801407944	135.19765	136.21055	1.5921999999999912	2.605150000000009	0.39089985145805656	2.5581999999999994	37.01800563627728	seed4-gleak01_vars.pkl	Wash	4	0.1
1610	2764180	138.209	1.0515395240112209	3.7665377333604653	137.80280000000002	138.8543	2.3659000000000106	3.4174500000000023	0.2773117399925118	3.6060500000000104	36.50085368815531	seed4-gleak01_vars.pkl	Wash	4	0.1
1611	2836301	141.81505	1.0737771225132515	3.184337082377251	141.22025	142.294	1.6415000000000077	2.7153000000000134	0.3671139338093575	2.723950000000002	29.220502679430822	seed4-gleak01_vars.pkl	Transient	4	0.1
1612	2890780	144.53900000000002	1.0621281673470746	3.092042136759744	143.93550000000002	144.99765	1.65979999999999	2.7218999999999767	0.3857057450870743	2.592649999999992	30.092530568474743	seed4-gleak01_vars.pkl	Transient	4	0.1
1613	2942633	147.13165	0.9762792412050535	3.327129995182929	146.6574	147.6337	1.7596499999999935	2.7359500000000025	0.371395145865442	2.6925500000000113	33.27129995182929	seed4-gleak01_vars.pkl	Transient	4	0.1
1614	2996484	149.82420000000002	0.9127081981831463	3.505380767458046	149.39335	150.30605	1.7309000000000196	2.6436000000000206	0.3746090018543169	2.6694499999999834	34.00286651650836	seed4-gleak01_vars.pkl	Transient	4	0.1
1615	3049873	152.49365	1.0107424913990777	3.438399611450553	152.03695000000002	153.04770000000002	1.6837500000000034	2.694449999999989	0.35698986148793443	2.8011999999999944	34.19306463176263	seed4-gleak01_vars.pkl	$G_{Leak}$	4	0.1
1616	3105897	155.29485	1.029127170678787	3.3739370726967053	154.7314	155.76055	1.7355499999999893	2.764649999999989	0.37839371866426924	2.6427500000000066	32.91083112560406	seed4-gleak01_vars.pkl	$G_{Leak}$	4	0.1
1617	3158752	157.9376	0.9620027216606774	3.4985189594919675	157.49605	158.45805000000001	1.6550000000000011	2.6170000000000186	0.3690649738886521	2.7095500000000072	34.985189594919675	seed4-gleak01_vars.pkl	$G_{Leak}$	4	0.1
1618	3212943	160.64715	1.0432864877558548	3.410710030658695	160.11305000000002	161.15635	1.7039000000000044	2.7471999999999923	0.3702469547187988	2.70089999999999	33.45630046326809	seed4-gleak01_vars.pkl	$G_{Leak}$	4	0.1
1619	3266961	163.34805	0.9818909125101287	3.374285161245428	162.8603	163.84220000000002	1.6689499999999953	2.6508499999999913	0.37150552614469956	2.691750000000013	33.74285161245429	seed4-gleak01_vars.pkl	$G_{Leak}$	4	0.1
1620	3320796	166.0398	1.0169543485231232	3.360166582637799	165.5111	166.52805	1.7324000000000126	2.749350000000021	0.3665554781716235	2.7280999999999835	33.426872875680054	seed4-gleak01_vars.pkl	$G_{Leak}$	4	0.1
1621	3375358	168.7679	0.9933599391974742	3.4570954469774513	168.2605	169.25385	1.8252999999999986	2.818649999999991	0.35013392622678047	2.8560500000000104	34.570954469774506	seed4-gleak01_vars.pkl	$G_{Leak}$	4	0.1
1622	3432479	171.62395	1.0072639478205936	3.4036590008466625	171.0791	172.0864	1.6882999999999981	2.6955499999999972	0.37571385632702237	2.661599999999993	32.93551943662017	seed4-gleak01_vars.pkl	$G_{Leak}$	4	0.1
1623	3485711	174.28555	0.9960891743190354	3.47375840991986	173.77465	174.77075000000002	1.7373999999999796	2.7334999999999923	0.36419258503896823	2.7458000000000027	33.93929993097389	seed4-gleak01_vars.pkl	$G_{Leak}$	4	0.1
1624	3540627	177.03135	1.0001601623761236	3.4145489902490276	176.50820000000002	177.50835	1.7104999999999961	2.7106500000000153	0.3666361136571963	2.727499999999992	33.84492472279672	seed4-gleak01_vars.pkl	$G_{Leak}$	4	0.1
1625	3595177	179.75885	0.8508090718101244	3.3954033148807667	179.21885	180.06965	1.6613000000000113	2.5121499999999912	0.24413168463068843	4.096150000000023	33.75558762274019	seed4-gleak01_vars.pkl	$G_{Leak}$	4	0.1
1626	3677100	183.85500000000002	2.641295990658319	0.8172434089619749	181.73095	184.37225	1.3787000000000091	4.02000000000001	0.4000160006400261	2.4998999999999967	8.172434089619749	seed4-gleak01_vars.pkl	Transient	4	0.1
1627	3727098	186.35490000000001	1.088140934090363	2.1683911095610107	185.751	186.83915000000002	1.1563500000000033	2.244499999999988	0.2785903329154489	3.5894999999999864	20.28375158752379	seed4-gleak01_vars.pkl	Transient	4	0.1
1628	3798888	189.9444	2.725825065474189	1.1044406325165852	187.99550000000002	190.7213	1.5982500000000073	4.324100000000016	0.24061597690086586	4.156000000000006	9.371569985254123	seed4-gleak01_vars.pkl	Transient	4	0.1
1629	3882008	194.1004	2.2817181728119498	1.8587299363114802	192.31955000000002	194.6013	1.7554999999999836	4.037199999999984	0.23854108273797467	4.192149999999998	17.11329054612382	seed4-gleak01_vars.pkl	DAMGO + $G_{Leak}$	4	0.1
1630	3965851	198.29255	2.2941115835580743	1.56215038575432	196.35675	198.65085000000002	1.723950000000002	4.0180500000000166	0.2937634029552599	3.4040999999999997	13.641547713709938	seed4-gleak01_vars.pkl	DAMGO + $G_{Leak}$	4	0.1
1631	4033933	201.69665	2.1215631202857246	1.2854460694715275	200.37485	202.49640000000002	3.2142499999999927	5.3358499999999935	0.21697621940635295	4.608800000000002	9.79213378164438	seed4-gleak01_vars.pkl	DAMGO + $G_{Leak}$	4	0.1
1632	4126109	206.30545	1.0652065974808531	2.9952011828736183	205.7107	206.7759	1.777799999999985	2.8429999999999893	0.32120258246876204	3.11330000000001	29.661494090758126	seed4-gleak01_vars.pkl	DAMGO + $G_{Leak}$	4	0.1
1633	4188375	209.41875000000002	1.5439654803283047	1.627282257859843	208.55365	210.09765000000002	1.237950000000012	2.7819000000000074	0.278295717028915	3.5932999999999993	15.339723472043495	seed4-gleak01_vars.pkl	DAMGO + $G_{Leak}$	4	0.1
1634	4260241	213.01205000000002	2.499571151582897	1.2517794227679815	211.3356	213.83515	1.470550000000003	3.9701499999999896	0.28691111493659277	3.4853999999999985	9.578224007402554	seed4-gleak01_vars.pkl	DAMGO + $G_{Leak}$	4	0.1
1635	4329949	216.49745000000001	1.6013536037243903	2.441948874140632	215.30575000000002	216.9071	1.721900000000005	3.3232500000000016	0.2877035502618109	3.475799999999992	23.586676308909546	seed4-gleak01_vars.pkl	DAMGO + $G_{Leak}$	4	0.1
1636	4399465	219.97325	1.428383799143089	1.0328283851493705	218.62895	220.05735					8.863249158015726	seed4-gleak01_vars.pkl	DAMGO + $G_{Leak}$	4	0.1
1637	63818	3.1909	1.8722287096564998	2.6015004622106535	2.6039000000000003	4.4761500000000005	0.026049999999999685	1.89825	0.4043835173278337	2.4729	11.66082186009189	seed4-gleak-01_vars.pkl	Transient	4	-0.1
1638	113276	5.6638	1.5428773692034163	1.7763592164393351	4.5022	6.045100000000001	0.9490499999999997	2.49195	0.5025378159706517	1.9899000000000002	12.795069486724685	seed4-gleak-01_vars.pkl	Transient	4	-0.1
1639	153074	7.653700000000001	1.1827621268339878	3.271637897557831	6.9941	8.17685	1.6829999999999998	2.8657499999999994	0.38403932562694426	2.6038999999999994	31.857812049241147	seed4-gleak-01_vars.pkl	Transient	4	-0.1
1640	205152	10.2576	1.10200466265	3.8883488847697834	9.8599	10.9619	1.6108000000000011	2.7128000000000014	0.3581469476926381	2.7921500000000012	38.287921406006475	seed4-gleak-01_vars.pkl	Transient	4	-0.1
1641	260995	13.049750000000001	1.0923108488109312	3.982636549689552	12.572650000000001	13.664950000000001	1.6052	2.6975	0.3797444319972658	2.63335	37.73716613330419	seed4-gleak-01_vars.pkl	Transient	4	-0.1
1642	313662	15.683100000000001	1.0573654052070691	3.9755910781719663	15.2702	16.327550000000002	1.6339000000000006	2.69125	0.37264766163592317	2.6835000000000004	37.46644542818363	seed4-gleak-01_vars.pkl	Transient	4	-0.1
1643	367332	18.366600000000002	1.0657350796163199	3.9597125096272165	17.9614	19.027150000000002	1.6057999999999986	2.671499999999998	0.3762864292299298	2.6575500000000005	37.769178750562226	seed4-gleak-01_vars.pkl	Transient	4	-0.1
1644	420483	21.024150000000002	1.0896861540993619	3.892182083580181	20.6329	21.7226	1.6086500000000008	2.6983500000000014	0.3631279844581223	2.75385	36.4525846206967	seed4-gleak-01_vars.pkl	Transient	4	-0.1
1645	475560	23.778000000000002	1.090016665810722	3.976310624142471	23.331300000000002	24.421300000000002	1.5878499999999995	2.6778499999999994	0.36933077263997643	2.7075999999999993	37.40536544522625	seed4-gleak-01_vars.pkl	Transient	4	-0.1
1646	529712	26.4856	1.0549048447742477	3.9523445707794806	26.00915	27.06405	1.570050000000002	2.624950000000002	0.38732667131458653	2.581800000000001	36.37814349678784	seed4-gleak-01_vars.pkl	Transient	4	-0.1
1647	581348	29.067400000000003	1.074254507037846	3.976226401231841	28.6341	29.708350000000003	1.6637500000000003	2.7379999999999995	0.36566413748971593	2.7347499999999982	37.47520755817811	seed4-gleak-01_vars.pkl	Transient	4	-0.1
1648	636043	31.80215	1.0679866208147608	3.911241163237918	31.372100000000003	32.44005	1.5413500000000013	2.609349999999999	0.38134462113411904	2.622299999999999	38.885975113771224	seed4-gleak-01_vars.pkl	Control	4	-0.1
1649	688489	34.42445	1.0694753970008692	3.963399639139432	33.98145	35.0509	1.6390500000000046	2.7085500000000025	0.37205149192648224	2.687800000000003	37.322273029923764	seed4-gleak-01_vars.pkl	Control	4	-0.1
1650	742245	37.11225	1.0664779989508388	3.987138463761127	36.68995	37.75645	1.5417500000000004	2.6081999999999965	0.3773442511603333	2.650100000000002	38.43059373017323	seed4-gleak-01_vars.pkl	Control	4	-0.1
1651	795247	39.762350000000005	1.0806907973309339	3.874590172076296	39.2982	40.3789	1.544150000000002	2.624850000000002	0.3869969040247684	2.583999999999996	37.230556672809335	seed4-gleak-01_vars.pkl	Control	4	-0.1
1652	846927	42.34635	1.0929218180501892	3.9019269763734172	41.92305	43.015950000000004	1.6032499999999956	2.6961999999999975	0.368263087149459	2.715450000000004	36.86362486259548	seed4-gleak-01_vars.pkl	Control	4	-0.1
1653	901236	45.061800000000005	1.069574145987432	3.853518037355059	44.61925	45.6888	1.5748999999999995	2.6445000000000007	0.3797660641045123	2.633199999999995	36.924799641897806	seed4-gleak-01_vars.pkl	Control	4	-0.1
1654	953900	47.695	1.1040977831245575	3.789184069474125	47.2637	48.3678	1.541400000000003	2.6455000000000055	0.3623057135611027	2.7601000000000013	36.95091721792024	seed4-gleak-01_vars.pkl	Control	4	-0.1
1655	1009102	50.4551	1.099977389879228	3.797117967725235	49.90925	51.0092	1.6187500000000057	2.71875	0.3843492966407865	2.6018000000000043	35.791416097596	seed4-gleak-01_vars.pkl	Control	4	-0.1
1656	1061138	53.056900000000006	1.0865341491725646	3.7783488061987427	52.628	53.71455	1.5894000000000048	2.6759500000000003	0.3686567989530147	2.7125500000000002	36.64751315997994	seed4-gleak-01_vars.pkl	Control	4	-0.1
1657	1115389	55.769450000000006	1.0907763719861978	3.8350876107214376	55.303900000000006	56.3947	1.5804999999999936	2.6712499999999935	0.3806188863091389	2.627299999999998	36.006892669560955	seed4-gleak-01_vars.pkl	Control	4	-0.1
1658	1167935	58.396750000000004	1.0174792352409336	3.8265999823591414	57.9752	58.992650000000005	6.275349999999996	7.292850000000001	0.12548783395449814	7.968899999999998	37.38771670341961	seed4-gleak-01_vars.pkl	Control	4	-0.1
1659	1327313	66.36565	1.7559820347736357	1.5053846060696472	65.268	67.024	1.1112499999999983	2.867199999999997	0.21519722825969992	4.646900000000002	12.659710325392357	seed4-gleak-01_vars.pkl	Transient	4	-0.1
1660	1420251	71.01255	3.5898199070135366	1.2207581323948666	68.1352	71.72505000000001	0.9026999999999958	4.492500000000007	0.3539196602371255	2.8255000000000052	7.883842601832917	seed4-gleak-01_vars.pkl	Transient	4	-0.1
1661	1476761	73.83805000000001	2.3443119136157446	1.3386168794019024	72.62775	74.97205000000001	0.8878500000000003	3.232200000000006	0.33629836390846085	2.973549999999989	9.790143919701341	seed4-gleak-01_vars.pkl	DAMGO	4	-0.1
1662	1536232	76.8116	1.8998504135312513	1.5793563950396905	75.85990000000001	77.75975	2.3348000000000013	4.234649999999988	0.23791963074873274	4.203100000000006	11.002748665209527	seed4-gleak-01_vars.pkl	DAMGO	4	-0.1
1663	1620294	81.0147	1.5914912384117605	1.7035222299002122	80.09455	81.68605000000001	1.2596499999999935	2.8511000000000024	0.30940594059405946	3.2319999999999993	14.545450148117972	seed4-gleak-01_vars.pkl	DAMGO	4	-0.1
1664	1684934	84.2467	2.344245939582598	1.2830873746774465	82.94565	85.2899	1.319749999999999	3.66395	0.28959066359700614	3.453149999999994	8.281581748430494	seed4-gleak-01_vars.pkl	DAMGO	4	-0.1
1665	1753997	87.69985	2.633517527922371	1.6143991478336304	86.6096	89.24315	2.266450000000006	4.899950000000004	0.22385637375060144	4.467150000000004	11.199579633231828	seed4-gleak-01_vars.pkl	DAMGO	4	-0.1
1666	1843340	92.167	1.1793067829972483	2.762293910959041	91.5096	92.6889	1.5611499999999978	2.7404499999999956	0.3148317224443537	3.1762999999999977	23.646196366067798	seed4-gleak-01_vars.pkl	DAMGO	4	-0.1
1667	1906866	95.3433	2.227935773529625	1.4686236206973895	94.25005	96.47800000000001	3.2430499999999967	5.471000000000004	0.20704148076066994	4.829950000000011	10.635118158309494	seed4-gleak-01_vars.pkl	DAMGO	4	-0.1
1668	2003465	100.17325000000001	1.8587661832612008	5.957833053858543	99.72105	101.5798	1.9091499999999968	3.7678999999999974	0.2563905340614824	3.900300000000001	59.578330538585455	seed4-gleak-01_vars.pkl	DAMGO	4	-0.1
1669	2081471	104.07355000000001	1.1043916689606383	3.9251246457098965	103.48895	104.5933	1.6954500000000081	2.7998500000000064	0.3781647663887172	2.6443499999999887	32.937355015318595	seed4-gleak-01_vars.pkl	Transient	4	-0.1
1670	2134358	106.7179	1.1136460710438667	3.912299641338116	106.28880000000001	107.40245	1.5986000000000047	2.7122499999999974	0.3670937190264665	2.724100000000007	37.586172735576056	seed4-gleak-01_vars.pkl	Transient	4	-0.1
1671	2188840	109.44200000000001	1.075141758396034	3.8669700550024046	109.00105	110.0762	1.5830000000000126	2.6581500000000062	0.3770099342117662	2.6524500000000018	37.12956668294086	seed4-gleak-01_vars.pkl	Transient	4	-0.1
1672	2241889	112.09445000000001	1.0509083160069772	3.870318185305841	111.65915000000001	112.71005000000001	1.5968499999999892	2.647749999999988	0.38293635597763603	2.6114000000000033	37.118051880619205	seed4-gleak-01_vars.pkl	Wash	4	-0.1
1673	2294117	114.70585000000001	1.0633026430064814	3.9175025323784567	114.3069	115.37020000000001	1.570849999999993	2.6341500000000053	0.37623687873885425	2.657899999999998	37.79483011044495	seed4-gleak-01_vars.pkl	Wash	4	-0.1
1674	2347275	117.36375000000001	1.0618377500301228	3.8221252273114885	116.9411	118.00295000000001	1.6653499999999894	2.7271999999999963	0.37210686909280394	2.6873999999999967	36.540675475468184	seed4-gleak-01_vars.pkl	Wash	4	-0.1
1675	2401023	120.05115	1.0280308511628538	3.88645665786526	119.6683	120.69630000000001	1.5271499999999918	2.5551999999999992	0.38431975403535684	2.602000000000004	37.773608222069484	seed4-gleak-01_vars.pkl	Wash	4	-0.1
1676	2453063	122.65315000000001	1.0773349988219096	3.9673918223466558	122.22345	123.30080000000001	1.6433999999999997	2.720700000000008	0.3679785100550143	2.7175499999999886	37.63328519353732	seed4-gleak-01_vars.pkl	Wash	4	-0.1
1677	2507414	125.3707	1.0242418513836107	3.865146166615709	124.94415000000001	125.9684	1.5591500000000025	2.5833999999999975	0.3885456735439247	2.5737000000000023	38.39434893416723	seed4-gleak-01_vars.pkl	Wash	4	-0.1
1678	2558888	127.9444	1.0562887130954304	3.7253694597132494	127.52755	128.58385	1.5378500000000201	2.5941000000000116	0.3695969545210959	2.7056499999999915	36.47672499246764	seed4-gleak-01_vars.pkl	Wash	4	-0.1
1679	2613001	130.65005	1.1065630335777532	3.823014155510087	130.12165000000002	131.22825	1.6295499999999947	2.7360999999999933	0.3801775429125371	2.6303500000000213	36.27832481077955	seed4-gleak-01_vars.pkl	Wash	4	-0.1
1680	2665608	133.28040000000001	1.0719291536138627	3.8896328548009294	132.85775	133.9297	1.5755000000000052	2.6474000000000046	0.37456690701376627	2.6697499999999934	38.37179224780915	seed4-gleak-01_vars.pkl	Wash	4	-0.1
1681	2719003	135.95015	1.0583570224069525	3.7338599967826624	135.50515000000001	136.5635	1.558400000000006	2.616749999999996	0.3845858010922235	2.600200000000001	36.724779716752785	seed4-gleak-01_vars.pkl	Wash	4	-0.1
1682	2771007	138.55035	1.1080184637923027	4.074344670117611	138.12195	139.22995	0.9583499999999958	2.0663999999999874	0.5101910665544258	1.9600499999999954	37.545938288988125	seed4-gleak-01_vars.pkl	Wash	4	-0.1
1683	2810208	140.5104	1.3077131179406307	4.5258697357616455	140.1883	141.496	1.4542999999999893	2.7620000000000005	0.3486021055567157	2.868600000000015	43.92429557114211	seed4-gleak-01_vars.pkl	Transient	4	-0.1
1684	2867580	143.37900000000002	1.2062469047411113	4.377366135934324	142.95035000000001	144.1566	1.438699999999983	2.6449499999999944	0.38963569062926307	2.5664999999999907	38.58850361402273	seed4-gleak-01_vars.pkl	Transient	4	-0.1
1685	2918910	145.9455	1.2098965704186588	4.2065460104318575	145.59525	146.80515	1.4376000000000033	2.647500000000008	0.3630752473450143	2.7542499999999848	38.987244103074325	seed4-gleak-01_vars.pkl	Transient	4	-0.1
1686	2973995	148.69975	1.2819661433838307	4.0155022806034495	148.24280000000002	149.52475	1.3193499999999858	2.6013499999999965	0.37330147827385063	2.678800000000024	38.50031935894696	seed4-gleak-01_vars.pkl	Transient	4	-0.1
1687	3027571	151.37855000000002	1.3059954327580752	4.0322000280716495	150.8441	152.1501	1.488049999999987	2.7940499999999986	0.37562917887461716	2.6621999999999844	37.25516891600946	seed4-gleak-01_vars.pkl	$G_{Leak}$	4	-0.1
1688	3080815	154.04075	1.1446786072338933	4.270907896199269	153.6382	154.78285	1.2287000000000035	2.3734000000000037	0.39250318908841014	2.5477500000000077	39.537570676666064	seed4-gleak-01_vars.pkl	$G_{Leak}$	4	-0.1
1689	3131770	156.5885	1.3214982120463392	4.046623168421874	156.01155	157.33305000000001	1.537949999999995	2.8593999999999937	0.3825042553598406	2.6143500000000017	36.92913590530312	seed4-gleak-01_vars.pkl	$G_{Leak}$	4	-0.1
1690	3184057	159.20285	1.2104733017826919	4.326525595807119	158.871	160.08145000000002	1.5966499999999826	2.807150000000007	0.3474333362286101	2.8782500000000084	40.90545931426911	seed4-gleak-01_vars.pkl	$G_{Leak}$	4	-0.1
1691	3241622	162.08110000000002	1.2653234396468616	4.366492565879291	161.6781	162.94345	1.4017500000000211	2.6670500000000175	0.3715676438895723	2.691299999999984	39.54159815285974	seed4-gleak-01_vars.pkl	$G_{Leak}$	4	-0.1
1692	3295448	164.7724	1.2689261607675348	4.1534891311167215	164.3452	165.6141	1.5343000000000018	2.8032499999999914	0.3657443812519431	2.7341499999999996	38.629773425125556	seed4-gleak-01_vars.pkl	$G_{Leak}$	4	-0.1
1693	3350131	167.50655	1.1959829048073385	4.241724393312737	167.1484	168.3444	1.5088999999999828	2.7048499999999933	0.3696106152168668	2.7055500000000166	39.16463857615164	seed4-gleak-01_vars.pkl	$G_{Leak}$	4	-0.1
1694	3404242	170.21210000000002	1.1865142434751847	4.257130776099821	169.85325	171.03975	1.4394000000000062	2.6259000000000015	0.37554453958239786	2.662799999999976	39.86848144896388	seed4-gleak-01_vars.pkl	$G_{Leak}$	4	-0.1
1695	3457498	172.8749	1.2000451849024512	4.277956447783836	172.47920000000002	173.67925	1.4752499999999884	2.675299999999993	0.3772446054021422	2.650800000000004	39.36754356707616	seed4-gleak-01_vars.pkl	$G_{Leak}$	4	-0.1
1696	3510514	175.5257	1.151661487359251	4.30215227629305	175.15445	176.30615	1.5045000000000073	2.656150000000025	0.3771876885938419	2.651200000000017	39.3306135924954	seed4-gleak-01_vars.pkl	$G_{Leak}$	4	-0.1
1697	3563538	178.17690000000002	1.2037082245938249	4.2933543338219025	177.81065	179.01435	5.585899999999981	6.789599999999979	0.13319126265317027	7.507999999999982	39.21500296260784	seed4-gleak-01_vars.pkl	$G_{Leak}$	4	-0.1
1698	3713698	185.6849	1.8038616220027908	2.117237467018777	184.6002	186.4041	1.1129499999999837	2.916799999999995	0.3272572569296722	3.0557000000000016	16.740569684917663	seed4-gleak-01_vars.pkl	Transient	4	-0.1
1699	3774812	188.7406	2.998155238174205	1.4378216056403001	187.51705	190.51520000000002	1.1702499999999816	4.168450000000007	0.2622159873087465	3.8136499999999955	9.533458653067827	seed4-gleak-01_vars.pkl	Transient	4	-0.1
1700	3851085	192.55425	1.6109867910987232	2.6490938094508927	191.68545	193.29645000000002	1.463700000000017	3.0746500000000196	0.291566440702674	3.429750000000013	23.742872622856677	seed4-gleak-01_vars.pkl	DAMGO + $G_{Leak}$	4	-0.1
1701	3919680	195.984	1.647286563978647	2.7097262800733404	194.76015	196.40745	1.4899000000000058	3.1371999999999787	0.3246278952750396	3.0804500000000132	23.489871328666037	seed4-gleak-01_vars.pkl	DAMGO + $G_{Leak}$	4	-0.1
1702	3981289	199.06445000000002	2.015736788054649	1.7391743433597977	197.8973	199.91305	2.0113000000000056	4.027000000000015	0.2535947049425612	3.9432999999999936	11.489131023989852	seed4-gleak-01_vars.pkl	DAMGO + $G_{Leak}$	4	-0.1
1703	4060155	203.00775000000002	1.7212602610624164	2.6992472957933664	201.92435	203.6456	1.7271000000000072	3.448350000000005	0.2960901298355213	3.3773500000000074	23.484311482608664	seed4-gleak-01_vars.pkl	DAMGO + $G_{Leak}$	4	-0.1
1704	4127702	206.38510000000002	1.4922086900889642	2.6209295421801606	205.3727	206.8649	1.3649999999999807	2.8571999999999775	0.2658619910404514	3.761349999999993	22.52270425147664	seed4-gleak-01_vars.pkl	DAMGO + $G_{Leak}$	4	-0.1
1705	4202929	210.14645000000002	2.434952080293163	1.8045854435950215	208.22990000000001	210.66485	1.393349999999998	3.828300000000013	0.31715826197272523	3.1529999999999916	12.587073504820552	seed4-gleak-01_vars.pkl	DAMGO + $G_{Leak}$	4	-0.1
1706	4265989	213.29945	1.649522435352765	2.49515765341096	212.05815	213.70770000000002	1.478350000000006	3.127849999999995	0.30165912518853716	3.3149999999999977	19.97207739914913	seed4-gleak-01_vars.pkl	DAMGO + $G_{Leak}$	4	-0.1
1707	4332289	216.61445	1.8863291393328925	2.2434834576381313	215.186	217.07235	1.4501500000000078	3.3364500000000135	0.32121805887926824	3.1131500000000187	18.09845557158029	seed4-gleak-01_vars.pkl	DAMGO + $G_{Leak}$	4	-0.1
1708	4394552	219.72760000000002	1.5715847910600715	1.6318963074356674	218.52245000000002	220.09405					10.850732267271873	seed4-gleak-01_vars.pkl	DAMGO + $G_{Leak}$	4	-0.1
1709	62315	3.1157500000000002	2.228277652456129	2.631309200366063	2.6333	4.8616	1.0271499999999998	3.2554	0.2790606817452455	3.58345	15.855481294503841	seed5-gleak-03_vars.pkl	Transient	5	-0.3
1710	133984	6.6992	1.203699306766104	2.4628292804094585	5.88875	7.09245	0.8791000000000002	2.0828000000000007	0.47528517110266155	2.104	18.635813891168283	seed5-gleak-03_vars.pkl	Transient	5	-0.3
1711	176064	8.8032	1.2358284785165436	2.7136688795981954	7.971550000000001	9.20735	1.4087000000000014	2.6445500000000006	0.41047533043264106	2.4361999999999995	24.026200158348658	seed5-gleak-03_vars.pkl	Transient	5	-0.3
1712	224788	11.2394	1.041099166192046	3.407379304525737	10.616100000000001	11.657200000000001	1.3803	2.4213999999999984	0.42578557438473963	2.348600000000001	32.63966408677341	seed5-gleak-03_vars.pkl	Transient	5	-0.3
1713	271760	13.588000000000001	0.9905459525371393	3.539107517729075	13.037500000000001	14.02805	1.3116000000000003	2.302150000000001	0.40774719673802234	2.4525000000000006	32.69399090804069	seed5-gleak-03_vars.pkl	Transient	5	-0.3
1714	320810	16.0405	1.1312436854316534	3.5174110096269047	15.3396	16.470850000000002	1.2601999999999975	2.391449999999999	0.4283297282247875	2.33465	31.747749638198478	seed5-gleak-03_vars.pkl	Transient	5	-0.3
1715	367503	18.37515	1.0921723328180786	3.506937559973572	17.7311	18.82325	1.290700000000001	2.382900000000003	0.42571306939123027	2.349	31.554917236172823	seed5-gleak-03_vars.pkl	Transient	5	-0.3
1716	414483	20.72415	1.1252416185497307	3.5101507316151235	20.114	21.2392	1.3669000000000011	2.4921499999999988	0.40170322165983774	2.4894	32.088551135154546	seed5-gleak-03_vars.pkl	Transient	5	-0.3
1717	464271	23.21355	1.0412904242716643	3.5231945014354586	22.60615	23.6474	1.2524499999999996	2.2937499999999993	0.41678822990038755	2.3993	32.06202691702556	seed5-gleak-03_vars.pkl	Transient	5	-0.3
1718	512257	25.61285	1.1769580686630798	3.2393939591745493	24.89985	26.07685	1.4414499999999997	2.618400000000001	0.39827150168269687	2.5108500000000014	28.96671817811848	seed5-gleak-03_vars.pkl	Transient	5	-0.3
1719	562474	28.123700000000003	1.0453996153151441	3.4942650311049945	27.518250000000002	28.563650000000003	1.353399999999997	2.398799999999998	0.4156535112330366	2.4058499999999974	32.20601739226116	seed5-gleak-03_vars.pkl	Transient	5	-0.3
1720	610591	30.52955	1.0718144788186184	3.4985536347709782	29.9171	30.9889	1.2860499999999995	2.3578500000000027	0.4272591326639609	2.3404999999999987	32.77710917854394	seed5-gleak-03_vars.pkl	Transient	5	-0.3
1721	657401	32.87005	1.0623501642071933	3.4620590532442996	32.274950000000004	33.3373	1.3763000000000005	2.4386500000000026	0.4247366632687724	2.3544000000000054	31.81163696706112	seed5-gleak-03_vars.pkl	Control	5	-0.3
1722	704489	35.224450000000004	1.051629525690741	3.4522469616974334	34.7136	35.7652	1.3188999999999993	2.3705499999999944	0.4065205902678975	2.4598999999999975	31.51551644507247	seed5-gleak-03_vars.pkl	Control	5	-0.3
1723	753687	37.68435	1.0886073905673053	3.47240850120966	37.0841	38.1727	1.3698499999999996	2.458449999999999	0.4045389267582274	2.4719499999999996	32.13599990661294	seed5-gleak-03_vars.pkl	Control	5	-0.3
1724	803126	40.1563	1.05329108365	3.405186048649906	39.5426	40.5959	1.3898500000000027	2.443150000000003	0.4143274429781855	2.4135500000000008	31.00034384704161	seed5-gleak-03_vars.pkl	Control	5	-0.3
1725	851397	42.56985	1.0790392740709591	3.34467258359647	41.9857	43.064750000000004	1.2872500000000002	2.366250000000001	0.4183487773756985	2.390349999999998	33.20088061997838	seed5-gleak-03_vars.pkl	Control	5	-0.3
1726	899204	44.9602	1.116590780534054	3.392626818643574	44.352000000000004	45.46855	1.3601500000000044	2.4767500000000027	0.40263322126708606	2.4836500000000044	30.890878570215484	seed5-gleak-03_vars.pkl	Control	5	-0.3
1727	948877	47.443850000000005	1.0753004923560074	3.4541102503365906	46.828700000000005	47.904	1.295099999999998	2.3703999999999965	0.4267577083111068	2.3432499999999976	31.52071014132791	seed5-gleak-03_vars.pkl	Control	5	-0.3
1728	995742	49.7871	1.1244808437509346	3.541056591444537	49.19915	50.3236	1.3798500000000047	2.5043500000000023	0.3965971960578236	2.5214500000000015	32.69889409145743	seed5-gleak-03_vars.pkl	Control	5	-0.3
1729	1046171	52.308550000000004	1.090382548255299	3.376954238327059	51.703500000000005	52.79385	1.2493500000000068	2.339750000000002	0.41906757464641226	2.386249999999997	31.16525812071237	seed5-gleak-03_vars.pkl	Control	5	-0.3
1730	1093896	54.6948	1.2030776661160985	3.3869886366983515	54.04325	55.246300000000005	1.2637	2.466799999999999	0.4304593000731774	2.3231000000000037	31.143058062499943	seed5-gleak-03_vars.pkl	Control	5	-0.3
1731	1140358	57.017900000000004	1.0633213464786415	3.391080914885631	56.51005	57.573350000000005	1.231349999999999	2.294649999999997	0.3983905023704233	2.5101000000000013	31.964593816267055	seed5-gleak-03_vars.pkl	Control	5	-0.3
1732	1190560	59.528000000000006	1.2010512818259305	3.1499558988554064	58.80465	60.005700000000004	4.775199999999998	5.97625	0.17031568011308973	5.871449999999996	28.917168530826444	seed5-gleak-03_vars.pkl	Control	5	-0.3
1733	1307989	65.39945	1.4487765771556762	1.7350477158930229	64.78095	66.22970000000001	1.6374500000000012	3.086250000000007	0.2458996237735758	4.066699999999997	9.799208786238935	seed5-gleak-03_vars.pkl	Transient	5	-0.3
1734	1389323	69.46615	2.2471847182312166	1.96227643502991	67.8672	70.11435	1.7983499999999992	4.0455499999999915	0.32085733078786444	3.116650000000007	9.743831322346539	seed5-gleak-03_vars.pkl	Transient	5	-0.3
1735	1451656	72.5828	1.4424037613170455	2.3011461467481276	71.9127	73.35510000000001	1.7848999999999933	3.2272999999999996	0.3048362267371853	3.2804500000000014	18.473835043139104	seed5-gleak-03_vars.pkl	DAMGO	5	-0.3
1736	1517265	75.86325000000001	2.087055331792205	1.9654056935633264	75.14005	77.22710000000001	1.161999999999992	3.2490999999999985	0.29547334830398303	3.3843999999999994	10.945655275055543	seed5-gleak-03_vars.pkl	DAMGO	5	-0.3
1737	1584953	79.24765000000001	1.728381752501789	1.8987108089279428	78.3891	80.1175	1.90594999999999	3.6343499999999977	0.28475425707614377	3.5117999999999943	13.561730163540698	seed5-gleak-03_vars.pkl	DAMGO	5	-0.3
1738	1655189	82.75945	1.6144277651286452	1.9954523314140786	82.02345	83.6379	1.6433000000000106	3.257700000000014	0.32062586168200363	3.1188999999999965	12.64695205534734	seed5-gleak-03_vars.pkl	DAMGO	5	-0.3
1739	1717567	85.87835	2.3592767725034154	1.5610087401181314	85.2812	87.64045	1.281800000000004	3.6410999999999945	0.25517039002794056	3.918950000000009	9.332437273676423	seed5-gleak-03_vars.pkl	DAMGO	5	-0.3
1740	1795946	89.7973	1.4592992593865028	2.2433308214617433	88.92225	90.38155	1.3498000000000019	2.809100000000001	0.3061474406073961	3.2664000000000044	17.654873695797384	seed5-gleak-03_vars.pkl	DAMGO	5	-0.3
1741	1861274	93.06370000000001	2.367474280629645	1.9250434646056638	91.73140000000001	94.09885	1.8051500000000118	4.172650000000004	0.2674654969508935	3.7387999999999977	9.830822637042157	seed5-gleak-03_vars.pkl	DAMGO	5	-0.3
1742	1936050	96.80250000000001	1.5582472552736057	2.2016400274751664	95.90400000000001	97.46225000000001	2.3090999999999866	3.8673499999999876	0.29943257526986433	3.339649999999992	15.978777144492156	seed5-gleak-03_vars.pkl	DAMGO	5	-0.3
1743	2002843	100.14215	1.8609684677379323	6.259448486210154	99.77135	101.63235	1.4515999999999991	3.3125500000000017	0.2718388539273915	3.6786500000000046	61.01327912711327	seed5-gleak-03_vars.pkl	DAMGO	5	-0.3
1744	2076416	103.8208	1.1940817431836273	2.861449261170634	103.0839	104.278	0.9000499999999931	2.094149999999999	0.42063642290786085	2.3773499999999927	18.27881851271583	seed5-gleak-03_vars.pkl	Transient	5	-0.3
1745	2123963	106.19815	1.4492933414448286	3.5215676348343834	105.1781	106.62740000000001	1.4217000000000013	2.8710000000000093	0.41412154467335954	2.414750000000012	28.16101697135255	seed5-gleak-03_vars.pkl	Transient	5	-0.3
1746	2172258	108.61290000000001	1.0553507592612879	3.6684941050497315	108.04910000000001	109.10445	1.3562500000000028	2.411599999999993	0.4210437674996313	2.3750500000000017	34.08842747626325	seed5-gleak-03_vars.pkl	Transient	5	-0.3
1747	2219759	110.98795000000001	1.057475347385416	3.5606163866263323	110.46065	111.51815	1.3302500000000066	2.3877000000000095	0.3934142455298312	2.5418499999999966	33.05255678915913	seed5-gleak-03_vars.pkl	Wash	5	-0.3
1748	2270596	113.52980000000001	1.1554317292233929	3.2878858166562495	112.84835000000001	114.00380000000001	1.4032499999999999	2.55865	0.41788549937317165	2.3930000000000007	31.22212204492792	seed5-gleak-03_vars.pkl	Wash	5	-0.3
1749	2318456	115.92280000000001	0.9943520522025647	3.5349140489133895	115.40705000000001	116.40140000000001	1.3283500000000004	2.3226999999999975	0.4251339171839136	2.3521999999999963	32.59673668922988	seed5-gleak-03_vars.pkl	Wash	5	-0.3
1750	2365500	118.275	1.0311871652064846	3.420415800416766	117.72975000000001	118.76095000000001	1.3256999999999977	2.356899999999996	0.42209231158854355	2.3691500000000048	30.806221915129367	seed5-gleak-03_vars.pkl	Wash	5	-0.3
1751	2412883	120.64415000000001	1.0103851317740278	3.4131353208342787	120.08665	121.09700000000001	1.316999999999993	2.3273999999999972	0.4221012198725274	2.369099999999989	31.22003792473542	seed5-gleak-03_vars.pkl	Wash	5	-0.3
1752	2460265	123.01325	1.0615208284861175	3.5229913669695136	122.414	123.47550000000001	1.3533499999999918	2.4148500000000013	0.4142330475125297	2.414100000000005	32.91807428904144	seed5-gleak-03_vars.pkl	Wash	5	-0.3
1753	2508547	125.42735	1.1045884368126282	3.4302246500789337	124.8289	125.93350000000001	1.389799999999994	2.494399999999999	0.4137788352125776	2.4167500000000075	31.462120214623848	seed5-gleak-03_vars.pkl	Wash	5	-0.3
1754	2556882	127.84410000000001	0.9714745370619465	3.680276911919883	127.32325	128.29475	1.3039499999999862	2.2753999999999905	0.42512488043363034	2.3522499999999837	34.42093649717153	seed5-gleak-03_vars.pkl	Wash	5	-0.3
1755	2603927	130.19635	1.0573219519431238	3.517146311368897	129.59865	130.656	1.3194000000000017	2.376700000000028	0.431276146116357	2.318700000000007	32.4746296209981	seed5-gleak-03_vars.pkl	Wash	5	-0.3
1756	2650301	132.51505	1.0453990749241087	3.5301759965674044	131.9754	133.0208	1.3585000000000207	2.403899999999993	0.4095507228570263	2.4416999999999973	32.5393090366776	seed5-gleak-03_vars.pkl	Wash	5	-0.3
1757	2699135	134.95675	1.0238163371682634	3.512245265532677	134.37925	135.4031	1.3228499999999883	2.3466499999999826	0.41919932928107184	2.3855000000000075	31.58459896042897	seed5-gleak-03_vars.pkl	Wash	5	-0.3
1758	2746845	137.34225	1.0791343415020966	3.5138618461984237	136.72595	137.8051	1.4358000000000004	2.514949999999999	0.3591502505073011	2.7843499999999892	32.338550792235615	seed5-gleak-03_vars.pkl	Wash	5	-0.3
1759	2802532	140.1266	3.19595314302037	6.16396983300163	139.24085	142.4368	0.936949999999996	4.1329000000000065	0.27005860271678955	3.7029	57.104120971765695	seed5-gleak-03_vars.pkl	Wash	5	-0.3
1760	2876590	143.8295	1.5841129981172504	6.495244770417237	143.37375	144.95785	1.0081500000000005	2.592250000000007	0.3655371568519929	2.7357000000000085	37.14143855380817	seed5-gleak-03_vars.pkl	Transient	5	-0.3
1761	2931304	146.5652	1.804233568032668	5.8080906803333825	145.966	147.77025	0.7054499999999848	2.5096499999999935	0.3950695322376719	2.5312000000000126	36.52796181825453	seed5-gleak-03_vars.pkl	Transient	5	-0.3
1762	2981928	149.09640000000002	1.7352790180589772	5.759220393336523	148.47570000000002	150.21095	0.768100000000004	2.503399999999999	0.40165481784954027	2.489699999999999	36.917969466873686	seed5-gleak-03_vars.pkl	Transient	5	-0.3
1763	3031722	151.58610000000002	1.4791840509708971	6.963710018505228	150.97910000000002	152.45825000000002	0.8153999999999826	2.2946000000000026	0.429737859905458	2.326999999999998	36.32104943134016	seed5-gleak-03_vars.pkl	$G_{Leak}$	5	-0.3
1764	3078262	153.91310000000001	1.568391066630208	5.888784784493534	153.27370000000002	154.84210000000002	0.8555000000000064	2.4239000000000033	0.42052144659377877	2.377999999999986	37.61045512977792	seed5-gleak-03_vars.pkl	$G_{Leak}$	5	-0.3
1765	3125822	156.2911	1.6846069827457426	5.816207079258117	155.69755	157.3822	0.871200000000016	2.555800000000005	0.37996808268105503	2.6317999999999984	37.74396690594131	seed5-gleak-03_vars.pkl	$G_{Leak}$	5	-0.3
1766	3178458	158.9229	1.739772217022744	5.677424888464138	158.25335	159.99315	0.6528000000000134	2.39255	0.4107703998849846	2.4344499999999982	38.08546823594739	seed5-gleak-03_vars.pkl	$G_{Leak}$	5	-0.3
1767	3227147	161.35735	1.6673850743657213	6.108580193765917	160.64595	162.31335	0.7197500000000048	2.3871499999999912	0.4354926510615105	2.296250000000015	35.73930299782036	seed5-gleak-03_vars.pkl	$G_{Leak}$	5	-0.3
1768	3273072	163.6536	1.4906071911043022	6.132611471689408	163.03305	164.52365	0.7975000000000136	2.2881000000000142	0.4525603602380446	2.2096500000000106	35.26436746633803	seed5-gleak-03_vars.pkl	$G_{Leak}$	5	-0.3
1769	3317265	165.86325000000002	1.6156055390840398	6.156830838568755	165.3212	166.9368	0.8345999999999947	2.4502499999999827	0.4175539688504777	2.3948999999999785	36.6368327863841	seed5-gleak-03_vars.pkl	$G_{Leak}$	5	-0.3
1770	3365163	168.25815	1.5017563776400173	5.821263818156073	167.7714	169.27315000000002	0.8827499999999873	2.3845000000000027	0.39837463150346625	2.5101999999999975	37.20832853498234	seed5-gleak-03_vars.pkl	$G_{Leak}$	5	-0.3
1771	3415367	170.76835	1.66844690436963	5.686978704094177	170.1559	171.82435	0.6745999999999981	2.343050000000005	0.41861146576804403	2.3888500000000192	37.50295026919616	seed5-gleak-03_vars.pkl	$G_{Leak}$	5	-0.3
1772	3463144	173.15720000000002	1.5906548446853412	5.579654040648045	172.499	174.08965	0.6137500000000102	2.2044500000000085	0.44323294107218225	2.256149999999991	36.28398113524307	seed5-gleak-03_vars.pkl	$G_{Leak}$	5	-0.3
1773	3508267	175.41335	1.6730076943631051	5.2736217919408865	174.70345	176.37645	0.7139999999999986	2.3870000000000005	0.4446124091323417	2.249149999999986	36.83012322151659	seed5-gleak-03_vars.pkl	$G_{Leak}$	5	-0.3
1774	3553250	177.6625	1.6264436005301308	5.569434475342565	177.09045	178.7169	0.8048499999999876	2.431299999999993	0.4305519676224878	2.3226000000000226	36.38847516560377	seed5-gleak-03_vars.pkl	$G_{Leak}$	5	-0.3
1775	3599702	179.98510000000002	0.5509275838089874	5.428157685289264	179.5217	180.07265	1.8409999999999798	2.3918999999999926	0.38724417681569245	2.582349999999991	33.033456641861726	seed5-gleak-03_vars.pkl	$G_{Leak}$	5	-0.3
1776	3651349	182.56745	2.182508875974361	3.7578005080577306	181.9136	184.0961	0.7892500000000098	2.9717500000000143	0.3232793456826044	3.0932999999999993	14.289536480682795	seed5-gleak-03_vars.pkl	Transient	5	-0.3
1777	3713215	185.66075	1.5761161530773622	4.088539641853714	184.8854	186.4615	1.529750000000007	3.1058999999999912	0.33485693237564074	2.986350000000016	26.433273777696805	seed5-gleak-03_vars.pkl	Transient	5	-0.3
1778	3772942	188.64710000000002	1.4611335974176183	4.228965212575133	187.9913	189.45245	1.270399999999995	2.7315499999999986	0.33054026806816017	3.0253499999999747	28.048932767638313	seed5-gleak-03_vars.pkl	Transient	5	-0.3
1779	3833449	191.67245	1.6624548167101107	4.0829230314357865	190.72285000000002	192.3853	1.4589499999999873	3.121399999999994	0.32916934116756114	3.037950000000023	26.196949687695756	seed5-gleak-03_vars.pkl	DAMGO + $G_{Leak}$	5	-0.3
1780	3894208	194.71040000000002	1.671757352993614	3.8827900492122502	193.84425000000002	195.51600000000002	1.4301499999999976	3.1019000000000005	0.3095112816862183	3.2308999999999917	24.105444622436096	seed5-gleak-03_vars.pkl	DAMGO + $G_{Leak}$	5	-0.3
1781	3958826	197.9413	1.7857131580608432	3.4803916227055254	196.9461	198.73180000000002	1.2889999999999873	3.074700000000007	0.3476326218452344	2.8765999999999963	28.199671719889498	seed5-gleak-03_vars.pkl	DAMGO + $G_{Leak}$	5	-0.3
1782	4016358	200.8179	1.5168206830231474	3.987475874102966	200.0208	201.53765	1.3146000000000129	2.831400000000002	0.33180151633293065	3.013849999999991	25.75390665105818	seed5-gleak-03_vars.pkl	DAMGO + $G_{Leak}$	5	-0.3
1783	4076635	203.83175	1.589638076824299	4.26039309427383	202.8522	204.44185000000002	1.4928000000000168	3.082400000000007	0.345023892904581	2.898350000000022	25.850409751427964	seed5-gleak-03_vars.pkl	DAMGO + $G_{Leak}$	5	-0.3
1784	4134602	206.73010000000002	1.6290026481278475	4.039380781066509	205.93465	207.56365000000002	1.2746999999999957	2.9036999999999864	0.3272358388690751	3.05589999999998	26.389203872877847	seed5-gleak-03_vars.pkl	DAMGO + $G_{Leak}$	5	-0.3
1785	4195720	209.786	1.6700356826559408	4.125292887084225	208.83835000000002	210.50835	1.2755999999999972	2.9456500000000005	0.32096031325726404	3.1156500000000165	26.139225422189515	seed5-gleak-03_vars.pkl	DAMGO + $G_{Leak}$	5	-0.3
1786	4258033	212.90165000000002	1.719122606807528	3.9021101152253976	211.78395	213.50310000000002	1.5396499999999946	3.258749999999992	0.3405994550408744	2.9359999999999786	26.589585196972727	seed5-gleak-03_vars.pkl	DAMGO + $G_{Leak}$	5	-0.3
1787	4316753	215.83765	1.6038421088536736	4.1815153553604	215.04275	216.6466	1.4533999999999878	3.0572500000000105	0.316917031121251	3.1554000000000144	25.891410972245673	seed5-gleak-03_vars.pkl	DAMGO + $G_{Leak}$	5	-0.3
1788	4379861	218.99305	1.5985251542527694	4.1690762600808	218.09995	219.69850000000002					25.255799308317474	seed5-gleak-03_vars.pkl	DAMGO + $G_{Leak}$	5	-0.3
1789	62315	3.1157500000000002	2.228277652456129	2.631309200366063	2.6333	4.8616	1.0271499999999998	3.2554	0.2790606817452455	3.58345	15.855481294503841	seed5-gleak03_vars.pkl	Transient	5	0.3
1790	133984	6.6992	1.203699306766104	2.4628292804094585	5.88875	7.09245	0.8791000000000002	2.0828000000000007	0.47528517110266155	2.104	18.635813891168283	seed5-gleak03_vars.pkl	Transient	5	0.3
1791	176064	8.8032	1.2358284785165436	2.7136688795981954	7.971550000000001	9.20735	1.4087000000000014	2.6445500000000006	0.41047533043264106	2.4361999999999995	24.026200158348658	seed5-gleak03_vars.pkl	Transient	5	0.3
1792	224788	11.2394	1.041099166192046	3.407379304525737	10.616100000000001	11.657200000000001	1.3803	2.4213999999999984	0.42578557438473963	2.348600000000001	32.63966408677341	seed5-gleak03_vars.pkl	Transient	5	0.3
1793	271760	13.588000000000001	0.9905459525371393	3.539107517729075	13.037500000000001	14.02805	1.3116000000000003	2.302150000000001	0.40774719673802234	2.4525000000000006	32.69399090804069	seed5-gleak03_vars.pkl	Transient	5	0.3
1794	320810	16.0405	1.1312436854316534	3.5174110096269047	15.3396	16.470850000000002	1.2601999999999975	2.391449999999999	0.4283297282247875	2.33465	31.747749638198478	seed5-gleak03_vars.pkl	Transient	5	0.3
1795	367503	18.37515	1.0921723328180786	3.506937559973572	17.7311	18.82325	1.290700000000001	2.382900000000003	0.42571306939123027	2.349	31.554917236172823	seed5-gleak03_vars.pkl	Transient	5	0.3
1796	414483	20.72415	1.1252416185497307	3.5101507316151235	20.114	21.2392	1.3669000000000011	2.4921499999999988	0.40170322165983774	2.4894	32.088551135154546	seed5-gleak03_vars.pkl	Transient	5	0.3
1797	464271	23.21355	1.0412904242716643	3.5231945014354586	22.60615	23.6474	1.2524499999999996	2.2937499999999993	0.41678822990038755	2.3993	32.06202691702556	seed5-gleak03_vars.pkl	Transient	5	0.3
1798	512257	25.61285	1.1769580686630798	3.2393939591745493	24.89985	26.07685	1.4414499999999997	2.618400000000001	0.39827150168269687	2.5108500000000014	28.96671817811848	seed5-gleak03_vars.pkl	Transient	5	0.3
1799	562474	28.123700000000003	1.0453996153151441	3.4942650311049945	27.518250000000002	28.563650000000003	1.353399999999997	2.398799999999998	0.4156535112330366	2.4058499999999974	32.20601739226116	seed5-gleak03_vars.pkl	Transient	5	0.3
1800	610591	30.52955	1.0718144788186184	3.4985536347709782	29.9171	30.9889	1.2860499999999995	2.3578500000000027	0.4272591326639609	2.3404999999999987	32.77710917854394	seed5-gleak03_vars.pkl	Transient	5	0.3
1801	657401	32.87005	1.0623501642071933	3.4620590532442996	32.274950000000004	33.3373	1.3763000000000005	2.4386500000000026	0.4247366632687724	2.3544000000000054	31.81163696706112	seed5-gleak03_vars.pkl	Control	5	0.3
1802	704489	35.224450000000004	1.051629525690741	3.4522469616974334	34.7136	35.7652	1.3188999999999993	2.3705499999999944	0.4065205902678975	2.4598999999999975	31.51551644507247	seed5-gleak03_vars.pkl	Control	5	0.3
1803	753687	37.68435	1.0886073905673053	3.47240850120966	37.0841	38.1727	1.3698499999999996	2.458449999999999	0.4045389267582274	2.4719499999999996	32.13599990661294	seed5-gleak03_vars.pkl	Control	5	0.3
1804	803126	40.1563	1.05329108365	3.405186048649906	39.5426	40.5959	1.389800000000001	2.443100000000001	0.4143274429781855	2.4135500000000008	31.00034384704161	seed5-gleak03_vars.pkl	Control	5	0.3
1805	851397	42.56985	1.079087785193982	3.3437961686289235	41.9857	43.064750000000004	1.2871999999999986	2.3663000000000025	0.4183487773756985	2.390349999999998	33.20088061997838	seed5-gleak03_vars.pkl	Control	5	0.3
1806	899204	44.9602	1.116590780534054	3.392626818643574	44.352000000000004	45.46855	1.3601500000000044	2.4767500000000027	0.40263322126708606	2.4836500000000044	30.890878570215484	seed5-gleak03_vars.pkl	Control	5	0.3
1807	948877	47.443850000000005	1.0753004923560074	3.4541102503365906	46.828700000000005	47.904	1.295099999999998	2.3703999999999965	0.4267577083111068	2.3432499999999976	31.52071014132791	seed5-gleak03_vars.pkl	Control	5	0.3
1808	995742	49.7871	1.1244808437509346	3.541056591444537	49.19915	50.3236	1.3798500000000047	2.5043500000000023	0.3965971960578236	2.5214500000000015	32.69889409145743	seed5-gleak03_vars.pkl	Control	5	0.3
1809	1046171	52.308550000000004	1.090382548255299	3.376954238327059	51.703500000000005	52.79385	1.2493500000000068	2.339750000000002	0.41906757464641226	2.386249999999997	31.16525812071237	seed5-gleak03_vars.pkl	Control	5	0.3
1810	1093896	54.6948	1.2030776661160985	3.3869886366983515	54.04325	55.246300000000005	1.2637	2.466799999999999	0.4304593000731774	2.3231000000000037	31.143058062499943	seed5-gleak03_vars.pkl	Control	5	0.3
1811	1140358	57.017900000000004	1.0633213464786415	3.391080914885631	56.51005	57.573350000000005	1.231349999999999	2.294649999999997	0.3983905023704233	2.5101000000000013	31.964593816267055	seed5-gleak03_vars.pkl	Control	5	0.3
1812	1190560	59.528000000000006	1.201254437786783	3.1499558988554064	58.80465	60.005900000000004	3.8267000000000024	5.027950000000004	0.19440502342580523	5.143900000000002	28.917168530826444	seed5-gleak03_vars.pkl	Control	5	0.3
1813	1293438	64.67190000000001	1.2431934916929925	2.015829173751344	63.832600000000006	65.0758	1.303750000000008	2.546900000000001	0.4129927519772046	2.4213499999999897	10.772380221683347	seed5-gleak03_vars.pkl	Transient	5	0.3
1814	1341865	67.09325	1.16621343593552	2.387529481540316	66.37955000000001	67.54575	1.7937000000000012	2.9598999999999904	0.33706918344990255	2.9667500000000047	19.459834671186496	seed5-gleak03_vars.pkl	Transient	5	0.3
1815	1401200	70.06	1.3598396767637926	2.5408724476443787	69.3394	70.69925	1.962050000000005	3.321850000000012	0.3101688869589486	3.2240500000000054	21.21315689500411	seed5-gleak03_vars.pkl	Transient	5	0.3
1816	1465681	73.28405000000001	1.1492572981168634	2.94446117754649	72.6613	73.81055	1.5056500000000028	2.654899999999998	0.39793867764977586	2.5129499999999894	26.388936971523638	seed5-gleak03_vars.pkl	DAMGO	5	0.3
1817	1515940	75.797	1.4323515266713105	2.192924478250294	75.31615000000001	76.7485	1.6625999999999976	3.094949999999997	0.28341457884593546	3.528400000000005	15.254260646237261	seed5-gleak03_vars.pkl	DAMGO	5	0.3
1818	1586508	79.3254	1.4032395874607493	2.355322066640806	78.41115	79.8144	2.021550000000005	3.4248000000000047	0.31786900618255226	3.145949999999999	19.66253816783989	seed5-gleak03_vars.pkl	DAMGO	5	0.3
1819	1649427	82.47135	1.0688616929901997	3.083340098787776	81.83595	82.90480000000001	1.4981499999999954	2.5670499999999947	0.37696729808689133	2.6527499999999975	28.40360813571452	seed5-gleak03_vars.pkl	DAMGO	5	0.3
1820	1702482	85.1241	1.4671206031379755	1.88100630556022	84.403	85.87010000000001	1.0706500000000005	2.5378000000000043	0.25811780496618647	3.8742000000000014	15.21094874328396	seed5-gleak03_vars.pkl	DAMGO	5	0.3
1821	1779966	88.9983	2.732750095275522	2.0213446600649156	86.94075000000001	89.6735	1.4815499999999986	4.214299999999994	0.3133862956172926	3.190950000000001	14.532076349254009	seed5-gleak03_vars.pkl	DAMGO	5	0.3
1822	1843785	92.18925	1.498756066899735	2.606347191156292	91.15505	92.6538	1.7003500000000003	3.1991000000000014	0.3145742237881029	3.178899999999999	23.39677232343307	seed5-gleak03_vars.pkl	DAMGO	5	0.3
1823	1907363	95.36815	1.6408732908834471	2.1987997007385296	94.3542	95.99505	1.341149999999999	2.982050000000001	0.3592534712866656	2.7835500000000053	19.2825155941622	seed5-gleak03_vars.pkl	DAMGO	5	0.3
1824	1963034	98.1517	1.4405788899784326	2.3211877546270223	97.3362	98.77680000000001	1.3106499999999954	2.751199999999997	0.4760544606302961	2.1006	18.46279604057002	seed5-gleak03_vars.pkl	DAMGO	5	0.3
1825	2005046	100.2523	1.4066005239676336	5.693536714988944	100.0874	101.494	1.5448999999999984	2.951499999999996	0.29328093380649317	3.409700000000001	56.93536714988942	seed5-gleak03_vars.pkl	Transient	5	0.3
1826	2073240	103.662	1.1212879964902531	2.8955339158142195	103.03895	104.1602	0.8939500000000038	2.015250000000009	0.39636925760038166	2.522899999999993	17.68348855722018	seed5-gleak03_vars.pkl	Transient	5	0.3
1827	2123698	106.1849	1.5884569963039132	3.50158239505134	105.05415	106.6426	1.455750000000009	3.0442000000000036	0.4018888777253077	2.488250000000008	28.507952245829728	seed5-gleak03_vars.pkl	Transient	5	0.3
[truncated: 15,082 more rows]
