# Supplementary material for: Modeling Effects of Variable preBötzinger Complex Network Topology and Cellular Properties on Opioid-Induced Respiratory Depression and Recovery
Source: eNeuro. 2024 Mar 1;11(3):ENEURO.0284-23.2023. doi: 10.1523/ENEURO.0284-23.2023 (PMC10921262; doi:10.1523/ENEURO.0284-23.2023)
Supplement: Code files — Download Code files, ZIP file. [file eneuro-11-ENEURO.0284-23.2023-s001.zip › prebot-opioid-model-main/simulations/gleak_mod_sim/burst_stats/seed1to40_gleak_high_con_burst_stats.csv]

	Peak Samples	Peak Times	Burst Width	Burst Amp	Onset Times	Offset Times	PBI	IBI	Frequency	Period	Peaks	filename	Condition	run_seed	$G_{Leak}$ str
0	61892	3.0946000000000002	1.4285044997700043	1.4066252973427833	2.77955	4.20805	1.6459000000000001	3.0744000000000002	0.32555792489378665	3.071650000000001	14.066252973427835	seed1-gleak-01_vars.pkl	Transient	1	-0.1
1	123325	6.166250000000001	0.9498476333353997	4.690889354106083	5.85395	6.803800000000001	1.90015	2.8500000000000005	0.35063728326232935	2.8519499999999995	46.90889354106081	seed1-gleak-01_vars.pkl	Transient	1	-0.1
2	180364	9.0182	0.9583922035346114	4.847762758147965	8.70395	9.66235	1.9120500000000007	2.87045	0.34932667283810453	2.8626500000000004	48.477627581479695	seed1-gleak-01_vars.pkl	Transient	1	-0.1
3	237617	11.88085	0.9800849122030545	4.892650853797576	11.57445	12.55455	1.9240999999999993	2.9041999999999994	0.34572767031409357	2.89245	48.92650853797579	seed1-gleak-01_vars.pkl	Transient	1	-0.1
4	295466	14.7733	0.9698685064187711	4.8988526670581365	14.4786	15.448500000000001	1.929199999999998	2.899049999999999	0.34467901766479975	2.901249999999999	48.98852667058138	seed1-gleak-01_vars.pkl	Transient	1	-0.1
5	353491	17.67455	0.9464195496055356	4.900044475778422	17.37765	18.3241	1.9448500000000024	2.891250000000003	0.34522042324023855	2.8967000000000027	49.00044475778425	seed1-gleak-01_vars.pkl	Transient	1	-0.1
6	411425	20.571250000000003	0.9709001452339988	4.916769362668795	20.268900000000002	21.239800000000002	1.9191499999999984	2.8900499999999987	0.3459250034592502	2.8907999999999987	49.167693626687935	seed1-gleak-01_vars.pkl	Transient	1	-0.1
7	469241	23.46205	0.9619415808440827	4.9020786365888895	23.15895	24.120900000000002	1.9284500000000016	2.8903500000000015	0.3465723989741456	2.8854000000000006	49.02078636588891	seed1-gleak-01_vars.pkl	Transient	1	-0.1
8	526949	26.347450000000002	0.957058724778684	4.9069887218315955	26.049300000000002	27.006400000000003	1.9506000000000014	2.9076500000000003	0.3458950900191972	2.89105	49.069887218315934	seed1-gleak-01_vars.pkl	Transient	1	-0.1
9	584770	29.238500000000002	0.949999523160857	4.918181891208093	28.957	29.907	1.9135500000000008	2.86355	0.3465303647232087	2.8857500000000016	49.18181891208094	seed1-gleak-01_vars.pkl	Transient	1	-0.1
10	642485	32.12425	0.9861588127355674	4.901967755585503	31.820500000000003	32.806650000000005	1.906799999999997	2.892949999999999	0.3463623296330293	2.8871499999999983	49.01967755585501	seed1-gleak-01_vars.pkl	Control	1	-0.1
11	700228	35.0114	0.9654842574817362	4.903987907468938	34.71345	35.67895	1.9234500000000025	2.8889500000000012	0.34556041259913256	2.8938500000000005	49.039879074689395	seed1-gleak-01_vars.pkl	Control	1	-0.1
12	758105	37.90525	0.94985703639118	4.897825564455495	37.6024	38.5523	1.9507499999999993	2.900599999999997	0.3455066855543653	2.894300000000001	48.97825564455495	seed1-gleak-01_vars.pkl	Control	1	-0.1
13	815991	40.79955	0.9691721598672622	4.903485045992284	40.50305	41.4722	1.9125000000000014	2.881700000000002	0.34633833792231655	2.887349999999998	49.03485045992284	seed1-gleak-01_vars.pkl	Control	1	-0.1
14	873738	43.6869	0.9572571680021938	4.89282171945451	43.384750000000004	44.342	1.926249999999996	2.883499999999998	0.34662645799753855	2.8849500000000035	48.92821719454511	seed1-gleak-01_vars.pkl	Control	1	-0.1
15	931437	46.571850000000005	0.9484429931926134	4.901877877726797	46.26825	47.2167	1.9444000000000017	2.892850000000003	0.34662045060658603	2.884999999999998	49.01877877726801	seed1-gleak-01_vars.pkl	Control	1	-0.1
16	989137	49.45685	0.9644496874027886	4.909446461639135	49.161100000000005	50.1255	1.9444000000000017	2.908850000000001	0.3458711629917856	2.8912499999999994	49.094464616391384	seed1-gleak-01_vars.pkl	Control	1	-0.1
17	1046962	52.3481	0.934330406634172	4.892066039546698	52.069900000000004	53.004250000000006	1.9306999999999945	2.8650499999999965	0.34613454249666875	2.8890499999999975	48.920660395467	seed1-gleak-01_vars.pkl	Control	1	-0.1
18	1104743	55.23715	0.9762380389252329	4.90365513037365	54.93495	55.9112	1.9087500000000048	2.8849500000000035	0.34690302325984707	2.8826500000000053	49.0365513037365	seed1-gleak-01_vars.pkl	Control	1	-0.1
19	1162396	58.119800000000005	0.9539290077364772	4.897518628829239	57.819900000000004	58.77385	7.362299999999998	8.316199999999995	0.11880788171487307	8.416949999999993	48.975186288292406	seed1-gleak-01_vars.pkl	Control	1	-0.1
20	1330735	66.53675	1.0189463945101482	3.699542482574735	66.13615	67.15505	1.8825000000000074	2.901450000000011	0.2671118530884804	3.7437500000000057	36.995424825747385	seed1-gleak-01_vars.pkl	Transient	1	-0.1
21	1405610	70.2805	1.712805277507787	2.296680592701243	69.0376	70.7504	5.135800000000003	6.8485999999999905	0.16665000166649985	6.000600000000006	22.96680592701243	seed1-gleak-01_vars.pkl	Transient	1	-0.1
22	1525622	76.28110000000001	0.9791172357139527	4.226943613865217	75.8862	76.8653	1.926249999999996	2.9054	0.26263952724885165	3.80749999999999	42.26943613865219	seed1-gleak-01_vars.pkl	DAMGO	1	-0.1
23	1601772	80.0886	1.6993379774027155	2.380098748067738	78.7916	80.49090000000001	5.114799999999988	6.814149999999998	0.16943121939648587	5.902100000000004	23.80098748067737	seed1-gleak-01_vars.pkl	DAMGO	1	-0.1
24	1719814	85.9907	0.9416647514348734	4.291668273275668	85.6057	86.54740000000001	1.9209499999999906	2.8626000000000005	0.2626947224630253	3.8067000000000064	42.9166827327567	seed1-gleak-01_vars.pkl	DAMGO	1	-0.1
25	1795948	89.79740000000001	1.8006098855632124	2.2600799728652206	88.4683	90.26895	5.1603000000000065	6.960900000000009	0.1662703889064399	6.0142999999999915	22.60079972865221	seed1-gleak-01_vars.pkl	DAMGO	1	-0.1
26	1916234	95.8117	0.9401244028714486	4.302397319923301	95.42925000000001	96.36935000000001	2.670049999999989	3.61014999999999	0.2606576392237616	3.836449999999999	43.023973199233	seed1-gleak-01_vars.pkl	DAMGO	1	-0.1
27	1992963	99.64815	0.8968107057435322	6.534413395133196	99.03935	99.93615	0.07135000000000957	0.9681500000000085	1.9636720667648169	0.5092500000000086	23.3316413268955	seed1-gleak-01_vars.pkl	DAMGO	1	-0.1
28	2003148	100.15740000000001	1.1915606901452878	6.408998766987764	100.00750000000001	101.19905	1.841300000000004	3.0328499999999963	0.30695561421818507	3.2577999999999894	64.08998766987767	seed1-gleak-01_vars.pkl	Transient	1	-0.1
29	2068304	103.4152	0.9552697596359883	4.624826231019171	103.04035	103.99565000000001	1.9979000000000013	2.953150000000008	0.3489305279318875	2.8659000000000106	46.24826231019174	seed1-gleak-01_vars.pkl	Transient	1	-0.1
30	2125622	106.28110000000001	0.9518092994283187	4.962668102557124	105.99355	106.94535	1.9514999999999958	2.9032999999999873	0.3448573152858008	2.8997499999999974	49.62668102557125	seed1-gleak-01_vars.pkl	Transient	1	-0.1
31	2183617	109.18085	0.9457532065369422	4.911721934517345	108.8968	109.8426	1.9115500000000054	2.8573000000000093	0.3478805378233116	2.8745499999999993	49.11721934517349	seed1-gleak-01_vars.pkl	Transient	1	-0.1
32	2241108	112.0554	0.9447426888494753	4.911927154036356	111.75410000000001	112.69885000000001	1.9340499999999992	2.8787999999999982	0.3467827232847256	2.883650000000003	49.11927154036356	seed1-gleak-01_vars.pkl	Wash	1	-0.1
33	2298781	114.93905000000001	0.9697754909069278	4.899161435029555	114.63295000000001	115.6027	1.9180000000000064	2.8877999999999986	0.34683083326107644	2.883250000000004	48.991614350295535	seed1-gleak-01_vars.pkl	Wash	1	-0.1
34	2356446	117.82230000000001	0.9843566178438021	4.898614256087235	117.5207	118.50505000000001	1.9154499999999928	2.899799999999999	0.3453694589787429	2.8954499999999967	48.98614256087236	seed1-gleak-01_vars.pkl	Wash	1	-0.1
35	2414355	120.71775000000001	0.9759699825480348	4.907249171241851	120.42055	121.3965	1.9172499999999957	2.8932499999999948	0.34530982924428955	2.895949999999999	49.072491712418525	seed1-gleak-01_vars.pkl	Wash	1	-0.1
36	2472274	123.61370000000001	0.9453457938995912	4.902482131569684	123.3138	124.25915	1.9375500000000017	2.8829000000000065	0.3465844106332096	2.885300000000001	49.024821315696826	seed1-gleak-01_vars.pkl	Wash	1	-0.1
37	2529980	126.49900000000001	0.9679813609927195	4.893441994343739	126.1967	127.16465000000001	1.9262000000000086	2.894200000000012	0.34547087680508737	2.8945999999999827	48.9344199434374	seed1-gleak-01_vars.pkl	Wash	1	-0.1
38	2587872	129.3936	0.9506449841369875	4.908733581941711	129.09085000000002	130.0415	1.949549999999988	2.900199999999984	0.34677671047612385	2.8837000000000046	49.08733581941715	seed1-gleak-01_vars.pkl	Wash	1	-0.1
39	2645546	132.2773	0.9470244672723115	4.898943115370173	131.99105	132.93810000000002	1.9225999999999885	2.8695999999999913	0.34683684794672387	2.8832000000000164	48.98943115370176	seed1-gleak-01_vars.pkl	Wash	1	-0.1
40	2703210	135.1605	0.9479026558911195	4.898536966208383	134.8607	135.8086	1.9293499999999995	2.8772500000000036	0.3475661679092157	2.8771500000000003	48.98536966208381	seed1-gleak-01_vars.pkl	Wash	1	-0.1
41	2760753	138.03765	0.9722013274497353	4.898651375498666	137.7379	138.7101	1.5928499999999985	2.5650500000000136	0.40333151834150366	2.4793499999999824	48.98651375498669	seed1-gleak-01_vars.pkl	Wash	1	-0.1
42	2810340	140.517	1.143866831366159	5.6408867006999515	140.303	141.44685	1.8577000000000226	3.001550000000009	0.3284773432752467	3.044350000000008	56.40886700699951	seed1-gleak-01_vars.pkl	Transient	1	-0.1
43	2871227	143.56135	1.0871130964293845	5.155030223770204	143.30450000000002	144.39165	1.8213499999999954	2.9084499999999878	0.3412503412503422	2.9303999999999917	51.55030223770202	seed1-gleak-01_vars.pkl	Transient	1	-0.1
44	2929835	146.49175	1.0758144994346426	5.142937860712834	146.213	147.2888	1.824150000000003	2.9000000000000057	0.34416891810500533	2.905550000000005	51.42937860712833	seed1-gleak-01_vars.pkl	Transient	1	-0.1
45	2987946	149.3973	1.094078730617906	5.140727586088687	149.11295	150.20705	1.814300000000003	2.9083499999999844	0.3456738912509941	2.8928999999999974	51.40727586088691	seed1-gleak-01_vars.pkl	Transient	1	-0.1
46	3045804	152.2902	1.0728322336308658	5.1448230223658555	152.02135	153.09415	1.8256999999999834	2.89855	0.3429178883116419	2.916150000000016	51.4482302236586	seed1-gleak-01_vars.pkl	$G_{Leak}$	1	-0.1
47	3104127	155.20635000000001	1.0887608680919512	5.13908253762645	154.9199	156.00865000000002	1.8316999999999837	2.920500000000004	0.34464338026227526	2.901549999999986	51.39082537626452	seed1-gleak-01_vars.pkl	$G_{Leak}$	1	-0.1
48	3162158	158.1079	1.0640762741987362	5.140578621467242	157.84035	158.90445	1.8204000000000065	2.8844500000000153	0.3446315027656657	2.901650000000018	51.405786214672446	seed1-gleak-01_vars.pkl	$G_{Leak}$	1	-0.1
49	3220191	161.00955000000002	1.0827938531515189	5.1474457501185285	160.72480000000002	161.8076	1.8389500000000112	2.921750000000003	0.34609261438360966	2.889399999999995	51.4744575011853	seed1-gleak-01_vars.pkl	$G_{Leak}$	1	-0.1
50	3277979	163.89895	1.070300610374287	5.135066396285573	163.64655000000002	164.71685	1.8294500000000085	2.899749999999983	0.34316501089548873	2.914050000000003	51.350663962855734	seed1-gleak-01_vars.pkl	$G_{Leak}$	1	-0.1
51	3336260	166.81300000000002	1.0706249561529375	5.144147937016221	166.5463	167.61695	1.8205499999999972	2.8911500000000103	0.34353046256376957	2.9109499999999855	51.44147937016221	seed1-gleak-01_vars.pkl	$G_{Leak}$	1	-0.1
52	3394479	169.72395	1.0789423934354447	5.144096871288909	169.43745	170.5164	1.8478999999999814	2.926799999999986	0.3451787162803533	2.8970500000000072	51.440968712889074	seed1-gleak-01_vars.pkl	$G_{Leak}$	1	-0.1
53	3452420	172.621	1.0658260425011161	5.142358130494571	172.36425	173.4301	1.8263500000000192	2.892150000000015	0.3427122245450492	2.917900000000003	51.423581304945714	seed1-gleak-01_vars.pkl	$G_{Leak}$	1	-0.1
54	3510778	175.5389	1.0979375656155637	5.148447639369344	175.25645	176.3544	1.8150499999999852	2.9129999999999825	0.3432062326251838	2.9137000000000057	51.48447639369346	seed1-gleak-01_vars.pkl	$G_{Leak}$	1	-0.1
55	3569052	178.45260000000002	1.073793298730976	5.141313145365416	178.16945	179.2432	7.807299999999998	8.881100000000004	0.11200905033126704	8.927849999999978	51.413131453654174	seed1-gleak-01_vars.pkl	$G_{Leak}$	1	-0.1
56	3747609	187.38045	1.023499831968872	4.455559493729602	187.0505	188.074	2.1735999999999933	3.197100000000006	0.287430657353912	3.4791000000000167	44.555594937296036	seed1-gleak-01_vars.pkl	Transient	1	-0.1
57	3817191	190.85955	1.1539172683573096	3.73868751183484	190.24765000000002	191.40155000000001	2.0689999999999884	3.2229499999999973	0.2801041987619397	3.5700999999999965	37.38687511834841	seed1-gleak-01_vars.pkl	DAMGO + $G_{Leak}$	1	-0.1
58	3888593	194.42965	1.441414373422251	3.4788880371782653	193.47060000000002	194.912	2.3454499999999996	3.786900000000003	0.2663151306941498	3.7549500000000084	34.788880371782675	seed1-gleak-01_vars.pkl	DAMGO + $G_{Leak}$	1	-0.1
59	3963692	198.18460000000002	1.41578517636701	3.559126382883207	197.25745	198.67325	2.305550000000011	3.7213000000000136	0.27123057311020243	3.68689999999998	35.59126382883211	seed1-gleak-01_vars.pkl	DAMGO + $G_{Leak}$	1	-0.1
60	4037430	201.8715	1.3909926969626454	3.6263465723190578	200.97875000000002	202.36975	2.1628499999999917	3.553849999999983	0.27199412492690006	3.6765500000000206	36.26346572319062	seed1-gleak-01_vars.pkl	DAMGO + $G_{Leak}$	1	-0.1
61	4110961	205.54805000000002	1.5066290316386148	3.626672126985632	204.5326	206.03925	2.381149999999991	3.887750000000011	0.26941469657169836	3.711749999999995	36.26672126985635	seed1-gleak-01_vars.pkl	DAMGO + $G_{Leak}$	1	-0.1
62	4185196	209.2598	1.351561813821923	3.6061939918371735	208.42035	209.77190000000002	2.1265999999999963	3.4781499999999994	0.27080456034879613	3.692700000000002	36.06193991837175	seed1-gleak-01_vars.pkl	DAMGO + $G_{Leak}$	1	-0.1
63	4259050	212.95250000000001	1.5560009103673977	3.6238716493317398	211.89855	213.45455	2.295649999999995	3.8516500000000065	0.27169483236428854	3.6805999999999983	36.23871649331744	seed1-gleak-01_vars.pkl	DAMGO + $G_{Leak}$	1	-0.1
64	4332662	216.6331	1.392464316683123	3.611259312809729	215.75015000000002	217.14265	1.6464499999999873	3.038899999999984	0.29741545965559246	3.3623000000000047	36.112593128097316	seed1-gleak-01_vars.pkl	DAMGO + $G_{Leak}$	1	-0.1
65	4399908	219.99540000000002	1.825745119713666	1.2879980037670347	218.78910000000002	220.6148					10.508173659098865	seed1-gleak-01_vars.pkl	DAMGO + $G_{Leak}$	1	-0.1
66	61892	3.0946000000000002	1.4285044997700043	1.4066252973427833	2.77955	4.20805	1.6459000000000001	3.0744000000000002	0.32555792489378665	3.071650000000001	14.066252973427835	seed1-gleak05_vars.pkl	Transient	1	0.5
67	123325	6.166250000000001	0.9498476333353997	4.690889354106083	5.85395	6.803800000000001	1.90015	2.8500000000000005	0.35063728326232935	2.8519499999999995	46.90889354106081	seed1-gleak05_vars.pkl	Transient	1	0.5
68	180364	9.0182	0.9583922035346114	4.847762758147965	8.70395	9.66235	1.9120500000000007	2.87045	0.34932667283810453	2.8626500000000004	48.477627581479695	seed1-gleak05_vars.pkl	Transient	1	0.5
69	237617	11.88085	0.9800849122030545	4.892650853797576	11.57445	12.55455	1.9240999999999993	2.9041999999999994	0.34572767031409357	2.89245	48.92650853797579	seed1-gleak05_vars.pkl	Transient	1	0.5
70	295466	14.7733	0.9698685064187711	4.8988526670581365	14.4786	15.448500000000001	1.929199999999998	2.899049999999999	0.34467901766479975	2.901249999999999	48.98852667058138	seed1-gleak05_vars.pkl	Transient	1	0.5
71	353491	17.67455	0.9464195496055356	4.900044475778422	17.37765	18.3241	1.9448500000000024	2.891250000000003	0.34522042324023855	2.8967000000000027	49.00044475778425	seed1-gleak05_vars.pkl	Transient	1	0.5
72	411425	20.571250000000003	0.9709001452339988	4.916769362668795	20.268900000000002	21.239800000000002	1.9191499999999984	2.8900499999999987	0.3459250034592502	2.8907999999999987	49.167693626687935	seed1-gleak05_vars.pkl	Transient	1	0.5
73	469241	23.46205	0.9619415808440827	4.9020786365888895	23.15895	24.120900000000002	1.9284500000000016	2.8903500000000015	0.3465723989741456	2.8854000000000006	49.02078636588891	seed1-gleak05_vars.pkl	Transient	1	0.5
74	526949	26.347450000000002	0.957058724778684	4.9069887218315955	26.049300000000002	27.006400000000003	1.9506000000000014	2.9076500000000003	0.3458950900191972	2.89105	49.069887218315934	seed1-gleak05_vars.pkl	Transient	1	0.5
75	584770	29.238500000000002	0.949999523160857	4.918181891208093	28.957	29.907	1.9135500000000008	2.86355	0.3465303647232087	2.8857500000000016	49.18181891208094	seed1-gleak05_vars.pkl	Transient	1	0.5
76	642485	32.12425	0.9861588127355674	4.901967755585503	31.820500000000003	32.806650000000005	1.906799999999997	2.892949999999999	0.3463623296330293	2.8871499999999983	49.01967755585501	seed1-gleak05_vars.pkl	Control	1	0.5
77	700228	35.0114	0.9654842574817362	4.903987907468938	34.71345	35.67895	1.9234500000000025	2.8889500000000012	0.34556041259913256	2.8938500000000005	49.039879074689395	seed1-gleak05_vars.pkl	Control	1	0.5
78	758105	37.90525	0.94985703639118	4.897825564455495	37.6024	38.5523	1.9507499999999993	2.900599999999997	0.3455066855543653	2.894300000000001	48.97825564455495	seed1-gleak05_vars.pkl	Control	1	0.5
79	815991	40.79955	0.9691721598672622	4.903485045992284	40.50305	41.4722	1.9125000000000014	2.881700000000002	0.34633833792231655	2.887349999999998	49.03485045992284	seed1-gleak05_vars.pkl	Control	1	0.5
80	873738	43.6869	0.9572571680021938	4.89282171945451	43.384750000000004	44.342	1.926249999999996	2.883499999999998	0.34662645799753855	2.8849500000000035	48.92821719454511	seed1-gleak05_vars.pkl	Control	1	0.5
81	931437	46.571850000000005	0.9484429931926134	4.901877877726797	46.26825	47.2167	1.9444000000000017	2.892850000000003	0.34662045060658603	2.884999999999998	49.01877877726801	seed1-gleak05_vars.pkl	Control	1	0.5
82	989137	49.45685	0.9644496874027886	4.909446461639135	49.161100000000005	50.1255	1.9444000000000017	2.908850000000001	0.3458711629917856	2.8912499999999994	49.094464616391384	seed1-gleak05_vars.pkl	Control	1	0.5
83	1046962	52.3481	0.934330406634172	4.892066039546698	52.069900000000004	53.004250000000006	1.9306999999999945	2.8650499999999965	0.34613454249666875	2.8890499999999975	48.920660395467	seed1-gleak05_vars.pkl	Control	1	0.5
84	1104743	55.23715	0.9762380389252329	4.90365513037365	54.93495	55.9112	1.9087500000000048	2.8849500000000035	0.34690302325984707	2.8826500000000053	49.0365513037365	seed1-gleak05_vars.pkl	Control	1	0.5
85	1162396	58.119800000000005	0.9539290077364772	4.897518628829239	57.819900000000004	58.77385	5.339599999999997	6.2934999999999945	0.15470057703315246	6.464099999999995	48.975186288292406	seed1-gleak05_vars.pkl	Control	1	0.5
86	1291678	64.5839	0.9478172718583141	3.9267201867805355	64.1134	65.06125	2.2329000000000008	3.1807000000000016	0.32207156430158773	3.1049000000000007	39.26720186780537	seed1-gleak05_vars.pkl	Transient	1	0.5
87	1353776	67.6888	0.9337354926614091	4.203439223217508	67.29415	68.22785	2.1373999999999995	3.071150000000003	0.32175549799707176	3.1079500000000024	42.034392232175065	seed1-gleak05_vars.pkl	Transient	1	0.5
88	1415935	70.79675	0.9160518481223728	4.0352729472328335	70.3653	71.28135	2.125	3.0410499999999985	0.32739654269250906	3.054400000000001	40.35272947232836	seed1-gleak05_vars.pkl	DAMGO	1	0.5
89	1477023	73.85115	0.9263461664304953	4.030573533537314	73.4063	74.33265	2.1312500000000085	3.057600000000008	0.32663193480426617	3.061549999999997	40.30573533537317	seed1-gleak05_vars.pkl	DAMGO	1	0.5
90	1538254	76.9127	0.9379495283057099	4.01118247098762	76.46390000000001	77.40185000000001	2.1293999999999897	3.0673499999999905	0.32652528121989827	3.0625500000000017	40.1118247098762	seed1-gleak05_vars.pkl	DAMGO	1	0.5
91	1599505	79.97525	0.9305211438121042	4.012677618443682	79.5313	80.46180000000001	2.139099999999999	3.06965000000001	0.3251345244094748	3.075649999999996	40.126776184436835	seed1-gleak05_vars.pkl	DAMGO	1	0.5
92	1661018	83.0509	0.9473940003755154	4.012206736199239	82.60090000000001	83.5483	2.120200000000011	3.0675999999999988	0.32669596040444904	3.0609500000000054	40.12206736199238	seed1-gleak05_vars.pkl	DAMGO	1	0.5
93	1722237	86.11185	0.9278440158111626	4.022843082241536	85.66855000000001	86.5964	2.1345000000000027	3.062349999999995	0.3260089978483399	3.0674000000000063	40.22843082241534	seed1-gleak05_vars.pkl	DAMGO	1	0.5
94	1783585	89.17925000000001	0.9548513101021643	4.026734107959946	88.73085	89.68570000000001	2.1210999999999984	3.075950000000006	0.32471749577867265	3.0795999999999992	40.26734107959949	seed1-gleak05_vars.pkl	DAMGO	1	0.5
95	1845177	92.25885000000001	0.9366660647390527	4.0178450091858195	91.80680000000001	92.7435	2.1265499999999946	3.063199999999995	0.32694162457293247	3.0586500000000005	40.178450091858195	seed1-gleak05_vars.pkl	DAMGO	1	0.5
96	1906350	95.31750000000001	0.9461264863332501	4.040552557513536	94.87005	95.81615000000001	2.1138499999999993	3.0600000000000023	0.32632815559326545	3.064399999999992	40.40552557513534	seed1-gleak05_vars.pkl	DAMGO	1	0.5
97	1967638	98.3819	0.9425011984992656	4.01936374196891	97.93005000000001	98.87255	1.276449999999997	2.2189499999999924	0.5133338466671776	1.948050000000009	40.19363741968912	seed1-gleak05_vars.pkl	DAMGO	1	0.5
98	2006599	100.32995000000001	1.2225035365127144	6.338538932390712	100.149	101.37150000000001	1.7772999999999968	2.9998500000000092	0.31543253686617817	3.170249999999996	63.385389323907106	seed1-gleak05_vars.pkl	Transient	1	0.5
99	2070004	103.5002	0.9319017042677501	4.48635386637654	103.14880000000001	104.08070000000001	1.9795000000000016	2.9114000000000004	0.3509202884564775	2.849649999999997	44.86353866376542	seed1-gleak05_vars.pkl	Transient	1	0.5
100	2126997	106.34985	0.9437657218362439	4.928332382464092	106.06025000000001	107.004	1.9271499999999975	2.870899999999992	0.3468609087755815	2.8829999999999956	49.28332382464091	seed1-gleak05_vars.pkl	Transient	1	0.5
101	2184657	109.23285	0.9532176727824612	4.891549325739014	108.9311	109.88435000000001	1.9331499999999977	2.8863500000000073	0.34620045006058414	2.8885000000000076	48.91549325739014	seed1-gleak05_vars.pkl	Transient	1	0.5
102	2242427	112.12135	0.9621140951468145	4.8998633969076835	111.81745000000001	112.77955	1.9261000000000053	2.8881999999999977	0.3462364102208991	2.8881999999999977	48.998633969076835	seed1-gleak05_vars.pkl	Wash	1	0.5
103	2300191	115.00955	0.959184869432007	4.901214826979704	114.70565	115.66485	1.9418500000000023	2.9009999999999962	0.3459968168292843	2.890200000000007	49.01214826979705	seed1-gleak05_vars.pkl	Wash	1	0.5
104	2357995	117.89975000000001	0.9585260969096795	4.904757558129013	117.60665	118.5652	1.9286500000000046	2.8871500000000054	0.3450060376056583	2.8984999999999985	49.04757558129013	seed1-gleak05_vars.pkl	Wash	1	0.5
105	2415965	120.79825000000001	0.9502250117496588	4.893189210646419	120.49380000000001	121.44405	1.960000000000008	2.9102000000000032	0.3459130374623817	2.890900000000002	48.931892106464176	seed1-gleak05_vars.pkl	Wash	1	0.5
106	2473783	123.68915000000001	0.9467499092908344	4.907243143430726	123.40405000000001	124.3508	1.9180999999999955	2.86484999999999	0.3467947495274922	2.8835499999999996	49.07243143430724	seed1-gleak05_vars.pkl	Wash	1	0.5
107	2531454	126.57270000000001	0.9567313190767542	4.894236877493803	126.26885	127.2256	1.9348999999999847	2.891599999999997	0.3466144434238584	2.8850499999999926	48.94236877493802	seed1-gleak05_vars.pkl	Wash	1	0.5
108	2589155	129.45775	0.9755847222639714	4.909485159279363	129.1605	130.13605	1.9037500000000023	2.8793500000000165	0.34620644290190167	2.888450000000006	49.09485159279366	seed1-gleak05_vars.pkl	Wash	1	0.5
109	2646924	132.3462	0.9526250805316959	4.894652080436117	132.0398	132.99245000000002	1.9355999999999938	2.8881999999999834	0.3469150578480848	2.882550000000009	48.94652080436121	seed1-gleak05_vars.pkl	Wash	1	0.5
110	2704575	135.22875000000002	0.9622026540048189	4.90321868779737	134.92805	135.89025	1.9320500000000038	2.8942499999999995	0.3454649094018294	2.8946499999999844	49.03218687797373	seed1-gleak05_vars.pkl	Wash	1	0.5
111	2762468	138.1234	0.9504898184077349	4.893703726138469	137.8223	138.77275	4.727650000000011	5.6781500000000165	0.17406137404048644	5.745100000000008	48.9370372613847	seed1-gleak05_vars.pkl	Wash	1	0.5
112	2877370	143.8685	0.9066463043834548	1.2068436008910073	143.50045	144.40705	2.287000000000006	3.193649999999991	0.31909122818213903	3.133899999999983	12.068436008910076	seed1-gleak05_vars.pkl	Transient	1	0.5
113	2940048	147.0024	0.9119631714825752	1.482430947253274	146.69405	147.606	2.3801500000000146	3.292100000000005	0.3068049334233295	3.2593999999999994	14.824309472532736	seed1-gleak05_vars.pkl	Transient	1	0.5
114	3005236	150.2618	0.8754692783800886	1.497657101954454	149.98615	150.86165	2.4000000000000057	3.2754500000000064	0.3065275031802204	3.2623500000000263	14.976571019544537	seed1-gleak05_vars.pkl	Transient	1	0.5
115	3070483	153.52415000000002	0.8701422941870056	1.498000974823535	153.26165	154.1318	2.397999999999996	3.2681499999999915	0.3010642621667619	3.3215499999999736	14.980009748235357	seed1-gleak05_vars.pkl	$G_{Leak}$	1	0.5
116	3136914	156.8457	0.8792244585118257	1.5465971424101976	156.52975	157.40900000000002	2.4002000000000123	3.2794000000000096	0.3052829209469864	3.275650000000013	15.46597142410198	seed1-gleak05_vars.pkl	$G_{Leak}$	1	0.5
117	3202427	160.12135	0.8733030045395019	1.5565660453472	159.80915000000002	160.68245000000002	2.3991499999999917	3.272449999999992	0.30645235432021245	3.263149999999996	15.565660453471995	seed1-gleak05_vars.pkl	$G_{Leak}$	1	0.5
118	3267690	163.3845	0.8736760846598307	1.535524565202513	163.08165	163.9553	2.382050000000021	3.255750000000006	0.3067155366755087	3.2603500000000167	15.355245652025124	seed1-gleak05_vars.pkl	$G_{Leak}$	1	0.5
119	3332897	166.64485000000002	0.839650923729199	1.5425410718840897	166.3374	167.17705	2.4172499999999957	3.2569000000000017	0.29906542056074764	3.3437500000000004	15.4254107188409	seed1-gleak05_vars.pkl	$G_{Leak}$	1	0.5
120	3399772	169.98860000000002	0.8627108184309444	1.5606342828356752	169.59425000000002	170.45695	2.387349999999998	3.2500499999999874	0.30594138163128015	3.2685999999999926	15.606342828356748	seed1-gleak05_vars.pkl	$G_{Leak}$	1	0.5
121	3465144	173.2572	0.8601981330726994	1.5679886827519827	172.84435000000002	173.7045	2.4200500000000034	3.2802499999999952	0.30640540499134555	3.263649999999984	15.67988682751983	seed1-gleak05_vars.pkl	$G_{Leak}$	1	0.5
122	3530417	176.52085	0.8895784856105223	1.5559050189798995	176.12460000000002	177.01415	2.3798500000000047	3.269450000000006	0.312158576556889	3.2035000000000196	15.559050189799006	seed1-gleak05_vars.pkl	$G_{Leak}$	1	0.5
123	3594487	179.72435000000002	0.6820466884659604	1.5449234057271184	179.394	180.07605	5.1209499999999935	5.802999999999997	0.15883478799526668	6.2958500000000015	15.449234057271186	seed1-gleak05_vars.pkl	$G_{Leak}$	1	0.5
124	3720404	186.02020000000002	1.2043544773373287	1.0423959758019414	185.197	186.40135	5.643249999999995	6.8476	0.15407489580685155	6.4903500000000065	10.423959758019421	seed1-gleak05_vars.pkl	Transient	1	0.5
125	3850211	192.51055000000002	1.0105642094893148	1.551728679799771	192.04465000000002	193.0552	5.696399999999983	6.706999999999994	0.1504392827055001	6.647199999999998	15.517286797997706	seed1-gleak05_vars.pkl	DAMGO + $G_{Leak}$	1	0.5
126	3983155	199.15775000000002	0.9655882343437058	1.5788816932476788	198.7516	199.71720000000002	5.732749999999982	6.698350000000005	0.149106849968688	6.70659999999998	15.788816932476784	seed1-gleak05_vars.pkl	DAMGO + $G_{Leak}$	1	0.5
127	4117287	205.86435	0.9904292401075596	1.5546857875352966	205.45000000000002	206.4404	5.636300000000006	6.6267500000000155	0.15086483265318404	6.628450000000015	15.546857875352963	seed1-gleak05_vars.pkl	DAMGO + $G_{Leak}$	1	0.5
128	4249856	212.49280000000002	0.9913438340438064	1.5609247420803758	212.07675	213.06810000000002	5.676050000000004	6.6673999999999864	0.15028215474553502	6.654149999999987	15.609247420803758	seed1-gleak05_vars.pkl	DAMGO + $G_{Leak}$	1	0.5
129	4382939	219.14695	1.0017023277357222	1.5661985025859728	218.7441	219.74585000000002					15.661985025859735	seed1-gleak05_vars.pkl	DAMGO + $G_{Leak}$	1	0.5
130	61892	3.0946000000000002	1.4285044997700043	1.4066252973427833	2.77955	4.20805	1.6459000000000001	3.0744000000000002	0.32555792489378665	3.071650000000001	14.066252973427835	seed1-gleak03_vars.pkl	Transient	1	0.3
131	123325	6.166250000000001	0.9498476333353997	4.690889354106083	5.85395	6.803800000000001	1.90015	2.8500000000000005	0.35063728326232935	2.8519499999999995	46.90889354106081	seed1-gleak03_vars.pkl	Transient	1	0.3
132	180364	9.0182	0.9583922035346114	4.847762758147965	8.70395	9.66235	1.9120500000000007	2.87045	0.34932667283810453	2.8626500000000004	48.477627581479695	seed1-gleak03_vars.pkl	Transient	1	0.3
133	237617	11.88085	0.9800849122030545	4.892650853797576	11.57445	12.55455	1.9240999999999993	2.9041999999999994	0.34572767031409357	2.89245	48.92650853797579	seed1-gleak03_vars.pkl	Transient	1	0.3
134	295466	14.7733	0.9698685064187711	4.8988526670581365	14.4786	15.448500000000001	1.929199999999998	2.899049999999999	0.34467901766479975	2.901249999999999	48.98852667058138	seed1-gleak03_vars.pkl	Transient	1	0.3
135	353491	17.67455	0.9464195496055356	4.900044475778422	17.37765	18.3241	1.9448500000000024	2.891250000000003	0.34522042324023855	2.8967000000000027	49.00044475778425	seed1-gleak03_vars.pkl	Transient	1	0.3
136	411425	20.571250000000003	0.9709001452339988	4.916769362668795	20.268900000000002	21.239800000000002	1.9191499999999984	2.8900499999999987	0.3459250034592502	2.8907999999999987	49.167693626687935	seed1-gleak03_vars.pkl	Transient	1	0.3
137	469241	23.46205	0.9619415808440827	4.9020786365888895	23.15895	24.120900000000002	1.9284500000000016	2.8903500000000015	0.3465723989741456	2.8854000000000006	49.02078636588891	seed1-gleak03_vars.pkl	Transient	1	0.3
138	526949	26.347450000000002	0.957058724778684	4.9069887218315955	26.049300000000002	27.006400000000003	1.9506000000000014	2.9076500000000003	0.3458950900191972	2.89105	49.069887218315934	seed1-gleak03_vars.pkl	Transient	1	0.3
139	584770	29.238500000000002	0.949999523160857	4.918181891208093	28.957	29.907	1.9135500000000008	2.86355	0.3465303647232087	2.8857500000000016	49.18181891208094	seed1-gleak03_vars.pkl	Transient	1	0.3
140	642485	32.12425	0.9861588127355674	4.901967755585503	31.820500000000003	32.806650000000005	1.906799999999997	2.892949999999999	0.3463623296330293	2.8871499999999983	49.01967755585501	seed1-gleak03_vars.pkl	Control	1	0.3
141	700228	35.0114	0.9654842574817362	4.903987907468938	34.71345	35.67895	1.9234500000000025	2.8889500000000012	0.34556041259913256	2.8938500000000005	49.039879074689395	seed1-gleak03_vars.pkl	Control	1	0.3
142	758105	37.90525	0.94985703639118	4.897825564455495	37.6024	38.5523	1.9507499999999993	2.900599999999997	0.3455066855543653	2.894300000000001	48.97825564455495	seed1-gleak03_vars.pkl	Control	1	0.3
143	815991	40.79955	0.9691721598672622	4.903485045992284	40.50305	41.4722	1.9125000000000014	2.881700000000002	0.34633833792231655	2.887349999999998	49.03485045992284	seed1-gleak03_vars.pkl	Control	1	0.3
144	873738	43.6869	0.9572571680021938	4.89282171945451	43.384750000000004	44.342	1.926249999999996	2.883499999999998	0.34662645799753855	2.8849500000000035	48.92821719454511	seed1-gleak03_vars.pkl	Control	1	0.3
145	931437	46.571850000000005	0.9484429931926134	4.901877877726797	46.26825	47.2167	1.9444000000000017	2.892850000000003	0.34662045060658603	2.884999999999998	49.01877877726801	seed1-gleak03_vars.pkl	Control	1	0.3
146	989137	49.45685	0.9644496874027886	4.909446461639135	49.161100000000005	50.1255	1.9444000000000017	2.908850000000001	0.3458711629917856	2.8912499999999994	49.094464616391384	seed1-gleak03_vars.pkl	Control	1	0.3
147	1046962	52.3481	0.934330406634172	4.892066039546698	52.069900000000004	53.004250000000006	1.9306999999999945	2.8650499999999965	0.34613454249666875	2.8890499999999975	48.920660395467	seed1-gleak03_vars.pkl	Control	1	0.3
148	1104743	55.23715	0.9762380389252329	4.90365513037365	54.93495	55.9112	1.9087500000000048	2.8849500000000035	0.34690302325984707	2.8826500000000053	49.0365513037365	seed1-gleak03_vars.pkl	Control	1	0.3
149	1162396	58.119800000000005	0.9539290077364772	4.897518628829239	57.819900000000004	58.77385	5.339599999999997	6.2934999999999945	0.15470057703315246	6.464099999999995	48.975186288292406	seed1-gleak03_vars.pkl	Control	1	0.3
150	1291678	64.5839	0.9478172718583141	3.9267201867805355	64.1134	65.06125	2.2329000000000008	3.1807000000000016	0.32207156430158773	3.1049000000000007	39.26720186780537	seed1-gleak03_vars.pkl	Transient	1	0.3
151	1353776	67.6888	0.9337354926614091	4.203439223217508	67.29415	68.22785	2.1373999999999995	3.071150000000003	0.32175549799707176	3.1079500000000024	42.034392232175065	seed1-gleak03_vars.pkl	Transient	1	0.3
152	1415935	70.79675	0.9160518481223728	4.0352729472328335	70.3653	71.28135	2.125	3.0410499999999985	0.32739654269250906	3.054400000000001	40.35272947232836	seed1-gleak03_vars.pkl	DAMGO	1	0.3
153	1477023	73.85115	0.9263461664304953	4.030573533537314	73.4063	74.33265	2.1312500000000085	3.057600000000008	0.32663193480426617	3.061549999999997	40.30573533537317	seed1-gleak03_vars.pkl	DAMGO	1	0.3
154	1538254	76.9127	0.9379495283057099	4.01118247098762	76.46390000000001	77.40185000000001	2.1293999999999897	3.0673499999999905	0.32652528121989827	3.0625500000000017	40.1118247098762	seed1-gleak03_vars.pkl	DAMGO	1	0.3
155	1599505	79.97525	0.9305211438121042	4.012677618443682	79.5313	80.46180000000001	2.139099999999999	3.06965000000001	0.3251345244094748	3.075649999999996	40.126776184436835	seed1-gleak03_vars.pkl	DAMGO	1	0.3
156	1661018	83.0509	0.9473940003755154	4.012206736199239	82.60090000000001	83.5483	2.120200000000011	3.0675999999999988	0.32669596040444904	3.0609500000000054	40.12206736199238	seed1-gleak03_vars.pkl	DAMGO	1	0.3
157	1722237	86.11185	0.9278440158111626	4.022843082241536	85.66855000000001	86.5964	2.1345000000000027	3.062349999999995	0.3260089978483399	3.0674000000000063	40.22843082241534	seed1-gleak03_vars.pkl	DAMGO	1	0.3
158	1783585	89.17925000000001	0.9548513101021643	4.026734107959946	88.73085	89.68570000000001	2.1210999999999984	3.075950000000006	0.32471749577867265	3.0795999999999992	40.26734107959949	seed1-gleak03_vars.pkl	DAMGO	1	0.3
159	1845177	92.25885000000001	0.9366660647390527	4.0178450091858195	91.80680000000001	92.7435	2.1265499999999946	3.063199999999995	0.32694162457293247	3.0586500000000005	40.178450091858195	seed1-gleak03_vars.pkl	DAMGO	1	0.3
160	1906350	95.31750000000001	0.9461264863332501	4.040552557513536	94.87005	95.81615000000001	2.1138499999999993	3.0600000000000023	0.32632815559326545	3.064399999999992	40.40552557513534	seed1-gleak03_vars.pkl	DAMGO	1	0.3
161	1967638	98.3819	0.9425011984992656	4.01936374196891	97.93005000000001	98.87255	1.276449999999997	2.2189499999999924	0.5133338466671776	1.948050000000009	40.19363741968912	seed1-gleak03_vars.pkl	DAMGO	1	0.3
162	2006599	100.32995000000001	1.2225035365127144	6.338538932390712	100.149	101.37150000000001	1.7772999999999968	2.9998500000000092	0.31543253686617817	3.170249999999996	63.385389323907106	seed1-gleak03_vars.pkl	Transient	1	0.3
163	2070004	103.5002	0.9319017042677501	4.48635386637654	103.14880000000001	104.08070000000001	1.9795000000000016	2.9114000000000004	0.3509202884564775	2.849649999999997	44.86353866376542	seed1-gleak03_vars.pkl	Transient	1	0.3
164	2126997	106.34985	0.9437657218362439	4.928332382464092	106.06025000000001	107.004	1.9271499999999975	2.870899999999992	0.3468609087755815	2.8829999999999956	49.28332382464091	seed1-gleak03_vars.pkl	Transient	1	0.3
165	2184657	109.23285	0.9532176727824612	4.891549325739014	108.9311	109.88435000000001	1.9331499999999977	2.8863500000000073	0.34620045006058414	2.8885000000000076	48.91549325739014	seed1-gleak03_vars.pkl	Transient	1	0.3
166	2242427	112.12135	0.9621140951468145	4.8998633969076835	111.81745000000001	112.77955	1.9261000000000053	2.8881999999999977	0.3462364102208991	2.8881999999999977	48.998633969076835	seed1-gleak03_vars.pkl	Wash	1	0.3
167	2300191	115.00955	0.959184869432007	4.901214826979704	114.70565	115.66485	1.9418500000000023	2.9009999999999962	0.3459968168292843	2.890200000000007	49.01214826979705	seed1-gleak03_vars.pkl	Wash	1	0.3
168	2357995	117.89975000000001	0.9585260969096795	4.904757558129013	117.60665	118.5652	1.9286500000000046	2.8871500000000054	0.3450060376056583	2.8984999999999985	49.04757558129013	seed1-gleak03_vars.pkl	Wash	1	0.3
169	2415965	120.79825000000001	0.9502250117496588	4.893189210646419	120.49380000000001	121.44405	1.960000000000008	2.9102000000000032	0.3459130374623817	2.890900000000002	48.931892106464176	seed1-gleak03_vars.pkl	Wash	1	0.3
170	2473783	123.68915000000001	0.9467499092908344	4.907243143430726	123.40405000000001	124.3508	1.9180999999999955	2.86484999999999	0.3467947495274922	2.8835499999999996	49.07243143430724	seed1-gleak03_vars.pkl	Wash	1	0.3
171	2531454	126.57270000000001	0.9567313190767542	4.894236877493803	126.26885	127.2256	1.9348999999999847	2.891599999999997	0.3466144434238584	2.8850499999999926	48.94236877493802	seed1-gleak03_vars.pkl	Wash	1	0.3
172	2589155	129.45775	0.9755847222639714	4.909485159279363	129.1605	130.13605	1.9037500000000023	2.8793500000000165	0.34620644290190167	2.888450000000006	49.09485159279366	seed1-gleak03_vars.pkl	Wash	1	0.3
173	2646924	132.3462	0.9526250805316959	4.894652080436117	132.0398	132.99245000000002	1.9355999999999938	2.8881999999999834	0.3469150578480848	2.882550000000009	48.94652080436121	seed1-gleak03_vars.pkl	Wash	1	0.3
174	2704575	135.22875000000002	0.9622026540048189	4.90321868779737	134.92805	135.89025	1.9320500000000038	2.8942499999999995	0.3454649094018294	2.8946499999999844	49.03218687797373	seed1-gleak03_vars.pkl	Wash	1	0.3
175	2762468	138.1234	0.9504898184077349	4.893703726138469	137.8223	138.77275	3.5039999999999907	4.454499999999996	0.22383633087486346	4.467550000000017	48.9370372613847	seed1-gleak03_vars.pkl	Wash	1	0.3
176	2851819	142.59095000000002	1.005773387479782	1.421471355120552	142.27675	143.28255000000001	2.017600000000016	3.023350000000022	0.32650928918927974	3.062699999999978	14.21471355120552	seed1-gleak03_vars.pkl	Transient	1	0.3
177	2913073	145.65365	0.9361837777549634	1.9762929638411286	145.30015	146.2363	2.1078500000000133	3.0440499999999986	0.32321142875612013	3.0939500000000066	19.762929638411293	seed1-gleak03_vars.pkl	Transient	1	0.3
178	2974952	148.7476	0.7884152016851586	3.9283928053703647	148.34415	149.1326	2.3316000000000088	3.1200000000000045	0.30935329693276176	3.2325500000000034	39.28392805370363	seed1-gleak03_vars.pkl	Transient	1	0.3
179	3039603	151.98015	0.8600009135184111	3.0122364300719546	151.46415000000002	152.32415	2.2608999999999924	3.1208999999999776	0.32704320240703677	3.057700000000011	30.12236430071955	seed1-gleak03_vars.pkl	$G_{Leak}$	1	0.3
180	3100757	155.03785000000002	0.8218632489555748	3.4186543596863075	154.58505	155.4069	2.3258500000000026	3.1477000000000146	0.3127198811664466	3.197749999999985	34.186543596863075	seed1-gleak03_vars.pkl	$G_{Leak}$	1	0.3
181	3164712	158.2356	0.8493060904023937	3.1141617707466303	157.73275	158.58205	2.295099999999991	3.1443999999999903	0.3177831447819994	3.146800000000013	31.141617707466292	seed1-gleak03_vars.pkl	$G_{Leak}$	1	0.3
182	3227648	161.38240000000002	0.8389205517600058	3.374023153282085	160.87715	161.7161	2.309000000000026	3.1479000000000212	0.31721359577471614	3.1524499999999875	33.74023153282084	seed1-gleak03_vars.pkl	$G_{Leak}$	1	0.3
183	3290697	164.53485	0.8449584206877975	3.073940485687782	164.0251	164.87005000000002	2.301700000000011	3.146649999999994	0.31821797931583007	3.1425000000000125	30.73940485687784	seed1-gleak03_vars.pkl	$G_{Leak}$	1	0.3
184	3353547	167.67735000000002	0.8335473339424935	3.408328349791354	167.17170000000002	168.00525000000002	2.3246000000000038	3.1581500000000062	0.31689694511344985	3.1555999999999926	34.08328349791354	seed1-gleak03_vars.pkl	$G_{Leak}$	1	0.3
185	3416659	170.83295	0.8499620201145532	3.166269197108143	170.32985000000002	171.17985000000002	2.3039500000000146	3.153899999999993	0.31510453592979415	3.1735500000000054	31.662691971081426	seed1-gleak03_vars.pkl	$G_{Leak}$	1	0.3
186	3480130	174.00650000000002	0.8285929642610718	3.3356546476736995	173.4838	174.31235	2.3208999999999946	3.149499999999989	0.31972886991831045	3.1276499999999885	33.356546476737016	seed1-gleak03_vars.pkl	$G_{Leak}$	1	0.3
187	3542683	177.13415	0.8575387653975748	3.141660071397407	176.63325	177.4908	2.2332999999999856	3.0908000000000015	0.3538758249730166	2.8258500000000026	31.416600713974077	seed1-gleak03_vars.pkl	$G_{Leak}$	1	0.3
188	3599200	179.96	0.4530346317841206	1.5163402491189704	179.72410000000002	180.1771	4.5598500000000115	5.012900000000002	0.1874677789754887	5.334249999999997	15.163402491189705	seed1-gleak03_vars.pkl	$G_{Leak}$	1	0.3
189	3705885	185.29425	1.0987354097357254	1.8653553018269946	184.737	185.8357	2.1546500000000037	3.253399999999999	0.28861278266014295	3.4648500000000126	18.653553018269953	seed1-gleak03_vars.pkl	Transient	1	0.3
190	3775182	188.75910000000002	1.2596885479534279	1.4069751052218962	187.99040000000002	189.25005000000002	2.2051500000000033	3.4648500000000126	0.28377247123256694	3.523949999999985	14.069751052218956	seed1-gleak03_vars.pkl	Transient	1	0.3
191	3845661	192.28305	1.2685457568833138	1.5581649479040394	191.45525	192.7238	2.2107000000000028	3.479249999999979	0.2864016496735017	3.4916000000000054	15.581649479040404	seed1-gleak03_vars.pkl	DAMGO + $G_{Leak}$	1	0.3
192	3915493	195.77465	1.2760060980822192	1.5910684769332448	194.93445	196.21045	2.2177000000000078	3.4937000000000182	0.28600437586694993	3.49645000000001	15.910684769332445	seed1-gleak03_vars.pkl	DAMGO + $G_{Leak}$	1	0.3
193	3985422	199.27110000000002	1.2666374031536283	1.5421134563836052	198.42815000000002	199.69480000000001	2.224250000000012	3.4908499999999947	0.2870799661245639	3.4833500000000015	15.421134563836059	seed1-gleak03_vars.pkl	DAMGO + $G_{Leak}$	1	0.3
194	4055089	202.75445000000002	1.301396216914733	1.5386337242346269	201.919	203.2204	2.2189500000000066	3.5203500000000076	0.28366782497695203	3.5252499999999993	15.386337242346269	seed1-gleak03_vars.pkl	DAMGO + $G_{Leak}$	1	0.3
195	4125594	206.27970000000002	1.2659683108489728	1.551808624315731	205.4394	206.70535	2.260600000000011	3.526600000000002	0.28548182194498806	3.502849999999995	15.518086243157306	seed1-gleak03_vars.pkl	DAMGO + $G_{Leak}$	1	0.3
196	4195651	209.78255000000001	1.2700511667066954	1.5825875025453957	208.96595000000002	210.23600000000002	2.1979499999999916	3.4679999999999893	0.28591033851784037	3.497600000000005	15.825875025453966	seed1-gleak03_vars.pkl	DAMGO + $G_{Leak}$	1	0.3
197	4265603	213.28015000000002	1.2707448888852262	1.5547895744750182	212.43395	213.7047	2.2468999999999824	3.5175999999999874	0.28355923552430085	3.5266000000000024	15.547895744750187	seed1-gleak03_vars.pkl	DAMGO + $G_{Leak}$	1	0.3
198	4336135	216.80675000000002	1.2805633383931128	1.5415559606981617	215.9516	217.23215000000002	2.065100000000001	3.345700000000022	0.3134747104277377	3.1900499999999847	15.415559606981612	seed1-gleak03_vars.pkl	DAMGO + $G_{Leak}$	1	0.3
199	4399936	219.9968	1.2325612394314724	0.6430197388639067	219.29725000000002	220.52985					6.430197388639069	seed1-gleak03_vars.pkl	DAMGO + $G_{Leak}$	1	0.3
200	61892	3.0946000000000002	1.4285044997700043	1.4066252973427833	2.77955	4.20805	1.6459000000000001	3.0744000000000002	0.32555792489378665	3.071650000000001	14.066252973427835	seed1-gleak-03_vars.pkl	Transient	1	-0.3
201	123325	6.166250000000001	0.9498476333353997	4.690889354106083	5.85395	6.803800000000001	1.90015	2.8500000000000005	0.35063728326232935	2.8519499999999995	46.90889354106081	seed1-gleak-03_vars.pkl	Transient	1	-0.3
202	180364	9.0182	0.9583922035346114	4.847762758147965	8.70395	9.66235	1.9120500000000007	2.87045	0.34932667283810453	2.8626500000000004	48.477627581479695	seed1-gleak-03_vars.pkl	Transient	1	-0.3
203	237617	11.88085	0.9800849122030545	4.892650853797576	11.57445	12.55455	1.9240999999999993	2.9041999999999994	0.34572767031409357	2.89245	48.92650853797579	seed1-gleak-03_vars.pkl	Transient	1	-0.3
204	295466	14.7733	0.9698685064187711	4.8988526670581365	14.4786	15.448500000000001	1.929199999999998	2.899049999999999	0.34467901766479975	2.901249999999999	48.98852667058138	seed1-gleak-03_vars.pkl	Transient	1	-0.3
205	353491	17.67455	0.9464195496055356	4.900044475778422	17.37765	18.3241	1.9448500000000024	2.891250000000003	0.34522042324023855	2.8967000000000027	49.00044475778425	seed1-gleak-03_vars.pkl	Transient	1	-0.3
206	411425	20.571250000000003	0.9709001452339988	4.916769362668795	20.268900000000002	21.239800000000002	1.9191499999999984	2.8900499999999987	0.3459250034592502	2.8907999999999987	49.167693626687935	seed1-gleak-03_vars.pkl	Transient	1	-0.3
207	469241	23.46205	0.9619415808440827	4.9020786365888895	23.15895	24.120900000000002	1.9284500000000016	2.8903500000000015	0.3465723989741456	2.8854000000000006	49.02078636588891	seed1-gleak-03_vars.pkl	Transient	1	-0.3
208	526949	26.347450000000002	0.957058724778684	4.9069887218315955	26.049300000000002	27.006400000000003	1.9506000000000014	2.9076500000000003	0.3458950900191972	2.89105	49.069887218315934	seed1-gleak-03_vars.pkl	Transient	1	-0.3
209	584770	29.238500000000002	0.949999523160857	4.918181891208093	28.957	29.907	1.9135500000000008	2.86355	0.3465303647232087	2.8857500000000016	49.18181891208094	seed1-gleak-03_vars.pkl	Transient	1	-0.3
210	642485	32.12425	0.9861588127355674	4.901967755585503	31.820500000000003	32.806650000000005	1.906799999999997	2.892949999999999	0.3463623296330293	2.8871499999999983	49.01967755585501	seed1-gleak-03_vars.pkl	Control	1	-0.3
211	700228	35.0114	0.9654842574817362	4.903987907468938	34.71345	35.67895	1.9234500000000025	2.8889500000000012	0.34556041259913256	2.8938500000000005	49.039879074689395	seed1-gleak-03_vars.pkl	Control	1	-0.3
212	758105	37.90525	0.94985703639118	4.897825564455495	37.6024	38.5523	1.9507499999999993	2.900599999999997	0.3455066855543653	2.894300000000001	48.97825564455495	seed1-gleak-03_vars.pkl	Control	1	-0.3
213	815991	40.79955	0.9691721598672622	4.903485045992284	40.50305	41.4722	1.9125000000000014	2.881700000000002	0.34633833792231655	2.887349999999998	49.03485045992284	seed1-gleak-03_vars.pkl	Control	1	-0.3
214	873738	43.6869	0.9572571680021938	4.89282171945451	43.384750000000004	44.342	1.926249999999996	2.883499999999998	0.34662645799753855	2.8849500000000035	48.92821719454511	seed1-gleak-03_vars.pkl	Control	1	-0.3
215	931437	46.571850000000005	0.9484429931926134	4.901877877726797	46.26825	47.2167	1.9444000000000017	2.892850000000003	0.34662045060658603	2.884999999999998	49.01877877726801	seed1-gleak-03_vars.pkl	Control	1	-0.3
216	989137	49.45685	0.9644496874027886	4.909446461639135	49.161100000000005	50.1255	1.9444000000000017	2.908850000000001	0.3458711629917856	2.8912499999999994	49.094464616391384	seed1-gleak-03_vars.pkl	Control	1	-0.3
217	1046962	52.3481	0.934330406634172	4.892066039546698	52.069900000000004	53.004250000000006	1.9306999999999945	2.8650499999999965	0.34613454249666875	2.8890499999999975	48.920660395467	seed1-gleak-03_vars.pkl	Control	1	-0.3
218	1104743	55.23715	0.9762380389252329	4.90365513037365	54.93495	55.9112	1.9087500000000048	2.8849500000000035	0.34690302325984707	2.8826500000000053	49.0365513037365	seed1-gleak-03_vars.pkl	Control	1	-0.3
219	1162396	58.119800000000005	0.9539290077364772	4.897518628829239	57.819900000000004	58.77385	7.362299999999998	8.316199999999995	0.11880788171487307	8.416949999999993	48.975186288292406	seed1-gleak-03_vars.pkl	Control	1	-0.3
220	1330735	66.53675	1.0189463945101482	3.699542482574735	66.13615	67.15505	1.8825000000000074	2.901450000000011	0.2671118530884804	3.7437500000000057	36.995424825747385	seed1-gleak-03_vars.pkl	Transient	1	-0.3
221	1405610	70.2805	1.712805277507787	2.296680592701243	69.0376	70.7504	5.135800000000003	6.8485999999999905	0.16665000166649985	6.000600000000006	22.96680592701243	seed1-gleak-03_vars.pkl	Transient	1	-0.3
222	1525622	76.28110000000001	0.9791172357139527	4.226943613865217	75.8862	76.8653	1.926249999999996	2.9054	0.26263952724885165	3.80749999999999	42.26943613865219	seed1-gleak-03_vars.pkl	DAMGO	1	-0.3
223	1601772	80.0886	1.6993379774027155	2.380098748067738	78.7916	80.49090000000001	5.114799999999988	6.814149999999998	0.16943121939648587	5.902100000000004	23.80098748067737	seed1-gleak-03_vars.pkl	DAMGO	1	-0.3
224	1719814	85.9907	0.9416647514348734	4.291668273275668	85.6057	86.54740000000001	1.9209499999999906	2.8626000000000005	0.2626947224630253	3.8067000000000064	42.9166827327567	seed1-gleak-03_vars.pkl	DAMGO	1	-0.3
225	1795948	89.79740000000001	1.8006098855632124	2.2600799728652206	88.4683	90.26895	5.1603000000000065	6.960900000000009	0.1662703889064399	6.0142999999999915	22.60079972865221	seed1-gleak-03_vars.pkl	DAMGO	1	-0.3
226	1916234	95.8117	0.9401244028714486	4.302397319923301	95.42925000000001	96.36935000000001	2.670049999999989	3.61014999999999	0.2606576392237616	3.836449999999999	43.023973199233	seed1-gleak-03_vars.pkl	DAMGO	1	-0.3
227	1992963	99.64815	0.8968107057435322	6.534413395133196	99.03935	99.93615	0.07135000000000957	0.9681500000000085	1.9636720667648169	0.5092500000000086	23.3316413268955	seed1-gleak-03_vars.pkl	DAMGO	1	-0.3
228	2003148	100.15740000000001	1.1915606901452878	6.408998766987764	100.00750000000001	101.19905	1.841300000000004	3.0328499999999963	0.30695561421818507	3.2577999999999894	64.08998766987767	seed1-gleak-03_vars.pkl	Transient	1	-0.3
229	2068304	103.4152	0.9552697596359883	4.624826231019171	103.04035	103.99565000000001	1.9979000000000013	2.953150000000008	0.3489305279318875	2.8659000000000106	46.24826231019174	seed1-gleak-03_vars.pkl	Transient	1	-0.3
230	2125622	106.28110000000001	0.9518092994283187	4.962668102557124	105.99355	106.94535	1.9514999999999958	2.9032999999999873	0.3448573152858008	2.8997499999999974	49.62668102557125	seed1-gleak-03_vars.pkl	Transient	1	-0.3
231	2183617	109.18085	0.9457532065369422	4.911721934517345	108.8968	109.8426	1.9115500000000054	2.8573000000000093	0.3478805378233116	2.8745499999999993	49.11721934517349	seed1-gleak-03_vars.pkl	Transient	1	-0.3
232	2241108	112.0554	0.9447426888494753	4.911927154036356	111.75410000000001	112.69885000000001	1.9340499999999992	2.8787999999999982	0.3467827232847256	2.883650000000003	49.11927154036356	seed1-gleak-03_vars.pkl	Wash	1	-0.3
233	2298781	114.93905000000001	0.9697754909069278	4.899161435029555	114.63295000000001	115.6027	1.9180000000000064	2.8877999999999986	0.34683083326107644	2.883250000000004	48.991614350295535	seed1-gleak-03_vars.pkl	Wash	1	-0.3
234	2356446	117.82230000000001	0.9843566178438021	4.898614256087235	117.5207	118.50505000000001	1.9154499999999928	2.899799999999999	0.3453694589787429	2.8954499999999967	48.98614256087236	seed1-gleak-03_vars.pkl	Wash	1	-0.3
235	2414355	120.71775000000001	0.9759699825480348	4.907249171241851	120.42055	121.3965	1.9172499999999957	2.8932499999999948	0.34530982924428955	2.895949999999999	49.072491712418525	seed1-gleak-03_vars.pkl	Wash	1	-0.3
236	2472274	123.61370000000001	0.9453457938995912	4.902482131569684	123.3138	124.25915	1.9375500000000017	2.8829000000000065	0.3465844106332096	2.885300000000001	49.024821315696826	seed1-gleak-03_vars.pkl	Wash	1	-0.3
237	2529980	126.49900000000001	0.9679813609927195	4.893441994343739	126.1967	127.16465000000001	1.9262000000000086	2.894200000000012	0.34547087680508737	2.8945999999999827	48.9344199434374	seed1-gleak-03_vars.pkl	Wash	1	-0.3
238	2587872	129.3936	0.9506449841369875	4.908733581941711	129.09085000000002	130.0415	1.949549999999988	2.900199999999984	0.34677671047612385	2.8837000000000046	49.08733581941715	seed1-gleak-03_vars.pkl	Wash	1	-0.3
239	2645546	132.2773	0.9470244672723115	4.898943115370173	131.99105	132.93810000000002	1.9225999999999885	2.8695999999999913	0.34683684794672387	2.8832000000000164	48.98943115370176	seed1-gleak-03_vars.pkl	Wash	1	-0.3
240	2703210	135.1605	0.9479026558911195	4.898536966208383	134.8607	135.8086	1.9293499999999995	2.8772500000000036	0.3475661679092157	2.8771500000000003	48.98536966208381	seed1-gleak-03_vars.pkl	Wash	1	-0.3
241	2760753	138.03765	0.9722013274497353	4.898651375498666	137.7379	138.7101	1.416499999999985	2.3887	0.44697731590122025	2.237249999999989	48.98651375498669	seed1-gleak-03_vars.pkl	Wash	1	-0.3
242	2805498	140.2749	2.041811687396653	6.872368248835095	140.1266	142.16840000000002	1.7022499999999923	3.7440500000000156	0.2607901942886953	3.8344999999999914	68.72368248835099	seed1-gleak-03_vars.pkl	Transient	1	-0.3
243	2882188	144.1094	1.6580518181937747	5.61295842573459	143.87065	145.52870000000001	1.665549999999996	3.323599999999999	0.30072022493872697	3.3253500000000145	56.1295842573459	seed1-gleak-03_vars.pkl	Transient	1	-0.3
244	2948695	147.43475	1.6612983527399368	5.578232275548487	147.1943	148.8556	1.6642500000000098	3.3255499999999927	0.3010053578953697	3.3222000000000094	55.78232275548488	seed1-gleak-03_vars.pkl	Transient	1	-0.3
245	3015139	150.75695000000002	1.638056341111078	5.5892830830051	150.5198	152.15785	1.6923000000000172	3.33035000000001	0.3008016363609032	3.3244499999999846	55.89283083005102	seed1-gleak-03_vars.pkl	$G_{Leak}$	1	-0.3
246	3081628	154.0814	1.6618526974031702	5.592789154803384	153.85015	155.51205000000002	1.6614000000000146	3.3232500000000016	0.3009691205682302	3.3225999999999942	55.92789154803383	seed1-gleak-03_vars.pkl	$G_{Leak}$	1	-0.3
247	3148080	157.404	1.6592739185565617	5.585220601586165	157.17345	158.83270000000002	1.6646499999999946	3.3239499999999964	0.30016509079993947	3.3315000000000055	55.852206015861654	seed1-gleak-03_vars.pkl	$G_{Leak}$	1	-0.3
248	3214710	160.7355	1.6500727839928586	5.598300072371053	160.49735	162.14745000000002	1.6742000000000132	3.3242500000000064	0.3017137340091715	3.3144000000000067	55.98300072371056	seed1-gleak-03_vars.pkl	$G_{Leak}$	1	-0.3
249	3280998	164.0499	1.6366598459127593	5.5777264065014265	163.82160000000002	165.45825000000002	1.6783999999999821	3.315049999999985	0.3013818357167614	3.3180499999999995	55.777264065014265	seed1-gleak-03_vars.pkl	$G_{Leak}$	1	-0.3
250	3347359	167.36795	1.628872102307738	5.590177227711571	167.13670000000002	168.76555000000002	1.6713000000000022	3.300200000000018	0.3020418025854778	3.3108000000000004	55.90177227711574	seed1-gleak-03_vars.pkl	$G_{Leak}$	1	-0.3
251	3413575	170.67875	1.667956741390261	5.5803011390790545	170.43685000000002	172.1048	1.6811999999999898	3.3491499999999803	0.29927575267851864	3.3413999999999926	55.80301139079056	seed1-gleak-03_vars.pkl	$G_{Leak}$	1	-0.3
252	3480403	174.02015	1.6532500522933202	5.594079715852494	173.78605000000002	175.4393	1.6725999999999885	3.3258500000000026	0.300937420063496	3.32295000000002	55.94079715852497	seed1-gleak-03_vars.pkl	$G_{Leak}$	1	-0.3
253	3546862	177.34310000000002	1.6474752754690358	5.585901763319562	177.11190000000002	178.75935	5.451599999999985	7.099099999999993	0.13725611304413515	7.285649999999976	55.859017633195656	seed1-gleak-03_vars.pkl	$G_{Leak}$	1	-0.3
254	3692575	184.62875	1.2815438091404736	4.570316389922134	184.21095	185.4925	1.7857999999999947	3.0673000000000172	0.3223622707198342	3.102100000000007	45.70316389922136	seed1-gleak-03_vars.pkl	Transient	1	-0.3
255	3754617	187.73085	1.349139561751648	4.582926256313122	187.27825	188.62740000000002	1.7915000000000134	3.1406000000000063	0.317218627077782	3.1524	45.82926256313124	seed1-gleak-03_vars.pkl	Transient	1	-0.3
256	3817665	190.88325	1.3222048650294078	4.46058091503658	190.4189	191.74110000000002	1.753450000000015	3.075649999999996	0.32042552509732736	3.1208500000000186	44.605809150365815	seed1-gleak-03_vars.pkl	DAMGO + $G_{Leak}$	1	-0.3
257	3880082	194.00410000000002	1.370346957299579	4.486050803714008	193.49450000000002	194.86485000000002	1.7039499999999919	3.074299999999994	0.3197748784855474	3.1271999999999878	44.86050803714012	seed1-gleak-03_vars.pkl	DAMGO + $G_{Leak}$	1	-0.3
258	3942626	197.1313	1.3935386005134323	4.478325860194602	196.5688	197.96235000000001	1.7432500000000175	3.1367500000000064	0.3220974989129217	3.1046499999999924	44.78325860194601	seed1-gleak-03_vars.pkl	DAMGO + $G_{Leak}$	1	-0.3
259	4004719	200.23595	1.3942089621976483	4.4681875178943855	199.70555000000002	201.09980000000002	1.7879000000000076	3.1820999999999913	0.3200563299140653	3.124449999999996	44.68187517894384	seed1-gleak-03_vars.pkl	DAMGO + $G_{Leak}$	1	-0.3
260	4067208	203.3604	1.3414598793080776	4.487025700146447	202.88765	204.22910000000002	1.795349999999985	3.136799999999994	0.3217865589754309	3.1076500000000067	44.870257001464445	seed1-gleak-03_vars.pkl	DAMGO + $G_{Leak}$	1	-0.3
261	4129361	206.46805	1.314326316411025	4.482996250835022	206.02450000000002	207.33880000000002	1.7725499999999954	3.086900000000014	0.319861819693892	3.1263500000000026	44.829962508350214	seed1-gleak-03_vars.pkl	DAMGO + $G_{Leak}$	1	-0.3
262	4191888	209.5944	1.3142705801066012	4.479267380969716	209.1114	210.42565000000002	1.729299999999995	3.043599999999998	0.32247662044501785	3.100999999999999	44.79267380969715	seed1-gleak-03_vars.pkl	DAMGO + $G_{Leak}$	1	-0.3
263	4253908	212.6954	1.397163166498579	4.470914867696614	212.15495	213.55215	1.7755999999999972	3.1727500000000077	0.32208712456719585	3.104749999999996	44.70914867696616	seed1-gleak-03_vars.pkl	DAMGO + $G_{Leak}$	1	-0.3
264	4316003	215.80015	1.3245109191264026	4.482897382387584	215.32770000000002	216.65225	1.7198499999999797	3.04434999999998	0.32191086288206844	3.1064499999999953	44.82897382387583	seed1-gleak-03_vars.pkl	DAMGO + $G_{Leak}$	1	-0.3
265	4378132	218.9066	1.3979081506708637	4.483376284673803	218.37205	219.76995000000002					44.83376284673803	seed1-gleak-03_vars.pkl	DAMGO + $G_{Leak}$	1	-0.3
266	61892	3.0946000000000002	1.4285044997700043	1.4066252973427833	2.77955	4.20805	1.6459000000000001	3.0744000000000002	0.32555792489378665	3.071650000000001	14.066252973427835	seed1-gleak-05_vars.pkl	Transient	1	-0.5
267	123325	6.166250000000001	0.9498476333353997	4.690889354106083	5.85395	6.803800000000001	1.90015	2.8500000000000005	0.35063728326232935	2.8519499999999995	46.90889354106081	seed1-gleak-05_vars.pkl	Transient	1	-0.5
268	180364	9.0182	0.9583922035346114	4.847762758147965	8.70395	9.66235	1.9120500000000007	2.87045	0.34932667283810453	2.8626500000000004	48.477627581479695	seed1-gleak-05_vars.pkl	Transient	1	-0.5
269	237617	11.88085	0.9800849122030545	4.892650853797576	11.57445	12.55455	1.9240999999999993	2.9041999999999994	0.34572767031409357	2.89245	48.92650853797579	seed1-gleak-05_vars.pkl	Transient	1	-0.5
270	295466	14.7733	0.9698685064187711	4.8988526670581365	14.4786	15.448500000000001	1.929199999999998	2.899049999999999	0.34467901766479975	2.901249999999999	48.98852667058138	seed1-gleak-05_vars.pkl	Transient	1	-0.5
271	353491	17.67455	0.9464195496055356	4.900044475778422	17.37765	18.3241	1.9448500000000024	2.891250000000003	0.34522042324023855	2.8967000000000027	49.00044475778425	seed1-gleak-05_vars.pkl	Transient	1	-0.5
272	411425	20.571250000000003	0.9709001452339988	4.916769362668795	20.268900000000002	21.239800000000002	1.9191499999999984	2.8900499999999987	0.3459250034592502	2.8907999999999987	49.167693626687935	seed1-gleak-05_vars.pkl	Transient	1	-0.5
273	469241	23.46205	0.9619415808440827	4.9020786365888895	23.15895	24.120900000000002	1.9284500000000016	2.8903500000000015	0.3465723989741456	2.8854000000000006	49.02078636588891	seed1-gleak-05_vars.pkl	Transient	1	-0.5
274	526949	26.347450000000002	0.957058724778684	4.9069887218315955	26.049300000000002	27.006400000000003	1.9506000000000014	2.9076500000000003	0.3458950900191972	2.89105	49.069887218315934	seed1-gleak-05_vars.pkl	Transient	1	-0.5
275	584770	29.238500000000002	0.949999523160857	4.918181891208093	28.957	29.907	1.9135500000000008	2.86355	0.3465303647232087	2.8857500000000016	49.18181891208094	seed1-gleak-05_vars.pkl	Transient	1	-0.5
276	642485	32.12425	0.9861588127355674	4.901967755585503	31.820500000000003	32.806650000000005	1.906799999999997	2.892949999999999	0.3463623296330293	2.8871499999999983	49.01967755585501	seed1-gleak-05_vars.pkl	Control	1	-0.5
277	700228	35.0114	0.9654842574817362	4.903987907468938	34.71345	35.67895	1.9234500000000025	2.8889500000000012	0.34556041259913256	2.8938500000000005	49.039879074689395	seed1-gleak-05_vars.pkl	Control	1	-0.5
278	758105	37.90525	0.94985703639118	4.897825564455495	37.6024	38.5523	1.9507499999999993	2.900599999999997	0.3455066855543653	2.894300000000001	48.97825564455495	seed1-gleak-05_vars.pkl	Control	1	-0.5
279	815991	40.79955	0.9691721598672622	4.903485045992284	40.50305	41.4722	1.9125000000000014	2.881700000000002	0.34633833792231655	2.887349999999998	49.03485045992284	seed1-gleak-05_vars.pkl	Control	1	-0.5
280	873738	43.6869	0.9572571680021938	4.89282171945451	43.384750000000004	44.342	1.926249999999996	2.883499999999998	0.34662645799753855	2.8849500000000035	48.92821719454511	seed1-gleak-05_vars.pkl	Control	1	-0.5
281	931437	46.571850000000005	0.9484429931926134	4.901877877726797	46.26825	47.2167	1.9444000000000017	2.892850000000003	0.34662045060658603	2.884999999999998	49.01877877726801	seed1-gleak-05_vars.pkl	Control	1	-0.5
282	989137	49.45685	0.9644496874027886	4.909446461639135	49.161100000000005	50.1255	1.9444000000000017	2.908850000000001	0.3458711629917856	2.8912499999999994	49.094464616391384	seed1-gleak-05_vars.pkl	Control	1	-0.5
283	1046962	52.3481	0.934330406634172	4.892066039546698	52.069900000000004	53.004250000000006	1.9306999999999945	2.8650499999999965	0.34613454249666875	2.8890499999999975	48.920660395467	seed1-gleak-05_vars.pkl	Control	1	-0.5
284	1104743	55.23715	0.9762380389252329	4.90365513037365	54.93495	55.9112	1.9087500000000048	2.8849500000000035	0.34690302325984707	2.8826500000000053	49.0365513037365	seed1-gleak-05_vars.pkl	Control	1	-0.5
285	1162396	58.119800000000005	0.9539290077364772	4.897518628829239	57.819900000000004	58.77385	7.362299999999998	8.316199999999995	0.11880788171487307	8.416949999999993	48.975186288292406	seed1-gleak-05_vars.pkl	Control	1	-0.5
286	1330735	66.53675	1.0189463945101482	3.699542482574735	66.13615	67.15505	1.8825000000000074	2.901450000000011	0.2671118530884804	3.7437500000000057	36.995424825747385	seed1-gleak-05_vars.pkl	Transient	1	-0.5
287	1405610	70.2805	1.712805277507787	2.296680592701243	69.0376	70.7504	5.135800000000003	6.8485999999999905	0.16665000166649985	6.000600000000006	22.96680592701243	seed1-gleak-05_vars.pkl	Transient	1	-0.5
288	1525622	76.28110000000001	0.9791172357139527	4.226943613865217	75.8862	76.8653	1.926249999999996	2.9054	0.26263952724885165	3.80749999999999	42.26943613865219	seed1-gleak-05_vars.pkl	DAMGO	1	-0.5
289	1601772	80.0886	1.6993379774027155	2.380098748067738	78.7916	80.49090000000001	5.114799999999988	6.814149999999998	0.16943121939648587	5.902100000000004	23.80098748067737	seed1-gleak-05_vars.pkl	DAMGO	1	-0.5
290	1719814	85.9907	0.9416647514348734	4.291668273275668	85.6057	86.54740000000001	1.9209499999999906	2.8626000000000005	0.2626947224630253	3.8067000000000064	42.9166827327567	seed1-gleak-05_vars.pkl	DAMGO	1	-0.5
291	1795948	89.79740000000001	1.8006098855632124	2.2600799728652206	88.4683	90.26895	5.1603000000000065	6.960900000000009	0.1662703889064399	6.0142999999999915	22.60079972865221	seed1-gleak-05_vars.pkl	DAMGO	1	-0.5
292	1916234	95.8117	0.9401244028714486	4.302397319923301	95.42925000000001	96.36935000000001	2.670049999999989	3.61014999999999	0.2606576392237616	3.836449999999999	43.023973199233	seed1-gleak-05_vars.pkl	DAMGO	1	-0.5
293	1992963	99.64815	0.8968107057435322	6.534413395133196	99.03935	99.93615	0.07135000000000957	0.9681500000000085	1.9636720667648169	0.5092500000000086	23.3316413268955	seed1-gleak-05_vars.pkl	DAMGO	1	-0.5
294	2003148	100.15740000000001	1.1915606901452878	6.408998766987764	100.00750000000001	101.19905	1.841300000000004	3.0328499999999963	0.30695561421818507	3.2577999999999894	64.08998766987767	seed1-gleak-05_vars.pkl	Transient	1	-0.5
295	2068304	103.4152	0.9552697596359883	4.624826231019171	103.04035	103.99565000000001	1.9979000000000013	2.953150000000008	0.3489305279318875	2.8659000000000106	46.24826231019174	seed1-gleak-05_vars.pkl	Transient	1	-0.5
296	2125622	106.28110000000001	0.9518092994283187	4.962668102557124	105.99355	106.94535	1.9514999999999958	2.9032999999999873	0.3448573152858008	2.8997499999999974	49.62668102557125	seed1-gleak-05_vars.pkl	Transient	1	-0.5
297	2183617	109.18085	0.9457532065369422	4.911721934517345	108.8968	109.8426	1.9115500000000054	2.8573000000000093	0.3478805378233116	2.8745499999999993	49.11721934517349	seed1-gleak-05_vars.pkl	Transient	1	-0.5
298	2241108	112.0554	0.9447426888494753	4.911927154036356	111.75410000000001	112.69885000000001	1.9340499999999992	2.8787999999999982	0.3467827232847256	2.883650000000003	49.11927154036356	seed1-gleak-05_vars.pkl	Wash	1	-0.5
299	2298781	114.93905000000001	0.9697754909069278	4.899161435029555	114.63295000000001	115.6027	1.9180000000000064	2.8877999999999986	0.34683083326107644	2.883250000000004	48.991614350295535	seed1-gleak-05_vars.pkl	Wash	1	-0.5
300	2356446	117.82230000000001	0.9843566178438021	4.898614256087235	117.5207	118.50505000000001	1.9154499999999928	2.899799999999999	0.3453694589787429	2.8954499999999967	48.98614256087236	seed1-gleak-05_vars.pkl	Wash	1	-0.5
301	2414355	120.71775000000001	0.9759699825480348	4.907249171241851	120.42055	121.3965	1.9172499999999957	2.8932499999999948	0.34530982924428955	2.895949999999999	49.072491712418525	seed1-gleak-05_vars.pkl	Wash	1	-0.5
302	2472274	123.61370000000001	0.9453457938995912	4.902482131569684	123.3138	124.25915	1.9375500000000017	2.8829000000000065	0.3465844106332096	2.885300000000001	49.024821315696826	seed1-gleak-05_vars.pkl	Wash	1	-0.5
303	2529980	126.49900000000001	0.9679813609927195	4.893441994343739	126.1967	127.16465000000001	1.9262000000000086	2.894200000000012	0.34547087680508737	2.8945999999999827	48.9344199434374	seed1-gleak-05_vars.pkl	Wash	1	-0.5
304	2587872	129.3936	0.9506449841369875	4.908733581941711	129.09085000000002	130.0415	1.949549999999988	2.900199999999984	0.34677671047612385	2.8837000000000046	49.08733581941715	seed1-gleak-05_vars.pkl	Wash	1	-0.5
305	2645546	132.2773	0.9470244672723115	4.898943115370173	131.99105	132.93810000000002	1.9225999999999885	2.8695999999999913	0.34683684794672387	2.8832000000000164	48.98943115370176	seed1-gleak-05_vars.pkl	Wash	1	-0.5
306	2703210	135.1605	0.9479026558911195	4.898536966208383	134.8607	135.8086	1.9293499999999995	2.8772500000000036	0.3475661679092157	2.8771500000000003	48.98536966208381	seed1-gleak-05_vars.pkl	Wash	1	-0.5
307	2760753	138.03765	0.9722013274497353	4.898651375498666	137.7379	138.7101	1.3658000000000072	2.3380000000000223	0.4632524957728222	2.1586499999999944	48.98651375498669	seed1-gleak-05_vars.pkl	Wash	1	-0.5
308	2803926	140.1963	39.953794995346925	7.792170209967381	140.07595	180.02975	1.9467499999999802	41.90054999999998	0.02368007274518347	42.229600000000005	77.9217020996739	seed1-gleak-05_vars.pkl	Transient	1	-0.5
309	3648518	182.4259	1.8005364639456152	5.57955357868579	181.97650000000002	183.77700000000002	1.8028500000000065	3.603400000000022	0.27048226988720847	3.6971000000000056	44.236965995821386	seed1-gleak-05_vars.pkl	Transient	1	-0.5
310	3722460	186.12300000000002	1.8922117555606879	4.887859834311421	185.57985000000002	187.4721	1.3976500000000271	3.2898500000000013	0.3102410573015238	3.2232999999999947	48.87859834311422	seed1-gleak-05_vars.pkl	Transient	1	-0.5
311	3786926	189.3463	1.8415264150234638	4.9634480115938615	188.86975	190.71125	1.6516499999999894	3.493199999999973	0.2869646316091549	3.484749999999991	49.31049352316968	seed1-gleak-05_vars.pkl	Transient	1	-0.5
312	3856621	192.83105	1.8389129854079105	4.96999357483169	192.3629	194.20185	1.5278999999999883	3.366800000000012	0.2977918732597795	3.358049999999991	49.296021687495696	seed1-gleak-05_vars.pkl	DAMGO + $G_{Leak}$	1	-0.5
313	3923782	196.1891	1.828935957807256	5.101573286407806	195.72975	197.55870000000002	1.5406499999999994	3.3695999999999913	0.29682838866709105	3.3689500000000123	49.248727566008384	seed1-gleak-05_vars.pkl	DAMGO + $G_{Leak}$	1	-0.5
314	3991161	199.55805	1.8099335933473892	5.030765489246441	199.0993	200.90925000000001	1.43425000000002	3.244150000000019	0.3029798063959049	3.3005499999999874	49.09100048242681	seed1-gleak-05_vars.pkl	DAMGO + $G_{Leak}$	1	-0.5
315	4057172	202.8586	1.8614210856719176	5.021346059379461	202.3435	204.2049	1.5208000000000084	3.382249999999999	0.2967711301044617	3.3696000000000197	49.14789113898625	seed1-gleak-05_vars.pkl	DAMGO + $G_{Leak}$	1	-0.5
316	4124564	206.22820000000002	1.8460453073029175	5.017343167175831	205.72575	207.5718	1.4712000000000103	3.3172500000000014	0.3028880374369622	3.3015499999999918	49.27414475497379	seed1-gleak-05_vars.pkl	DAMGO + $G_{Leak}$	1	-0.5
317	4190595	209.52975	1.854100687445258	5.054268012244883	209.04295000000002	210.89705	1.4744000000000028	3.328499999999991	0.2967887457707592	3.3694000000000135	49.14351846360444	seed1-gleak-05_vars.pkl	DAMGO + $G_{Leak}$	1	-0.5
318	4257983	212.89915000000002	1.885084532771958	5.059294879719431	212.37145	214.25655	1.4476999999999975	3.3327500000000043	0.30513853289393444	3.2771999999999935	49.11911354233669	seed1-gleak-05_vars.pkl	DAMGO + $G_{Leak}$	1	-0.5
319	4323527	216.17635	1.8426954653018621	5.145265954161054	215.70420000000001	217.54690000000002	1.7167499999999905	3.5594499999999982	0.28391749357636586	3.5221500000000106	49.15233128075569	seed1-gleak-05_vars.pkl	DAMGO + $G_{Leak}$	1	-0.5
320	4393970	219.69850000000002	0.7642821012665983	6.373300117053546	219.26365	220.02795					49.32937129834953	seed1-gleak-05_vars.pkl	DAMGO + $G_{Leak}$	1	-0.5
321	61892	3.0946000000000002	1.4285044997700043	1.4066252973427833	2.77955	4.20805	1.6459000000000001	3.0744000000000002	0.32555792489378665	3.071650000000001	14.066252973427835	seed1-gleak01_vars.pkl	Transient	1	0.1
322	123325	6.166250000000001	0.9498476333353997	4.690889354106083	5.85395	6.803800000000001	1.90015	2.8500000000000005	0.35063728326232935	2.8519499999999995	46.90889354106081	seed1-gleak01_vars.pkl	Transient	1	0.1
323	180364	9.0182	0.9583922035346114	4.847762758147965	8.70395	9.66235	1.9120500000000007	2.87045	0.34932667283810453	2.8626500000000004	48.477627581479695	seed1-gleak01_vars.pkl	Transient	1	0.1
324	237617	11.88085	0.9800849122030545	4.892650853797576	11.57445	12.55455	1.9240999999999993	2.9041999999999994	0.34572767031409357	2.89245	48.92650853797579	seed1-gleak01_vars.pkl	Transient	1	0.1
325	295466	14.7733	0.9698685064187711	4.8988526670581365	14.4786	15.448500000000001	1.929199999999998	2.899049999999999	0.34467901766479975	2.901249999999999	48.98852667058138	seed1-gleak01_vars.pkl	Transient	1	0.1
326	353491	17.67455	0.9464195496055356	4.900044475778422	17.37765	18.3241	1.9448500000000024	2.891250000000003	0.34522042324023855	2.8967000000000027	49.00044475778425	seed1-gleak01_vars.pkl	Transient	1	0.1
327	411425	20.571250000000003	0.9709001452339988	4.916769362668795	20.268900000000002	21.239800000000002	1.9191499999999984	2.8900499999999987	0.3459250034592502	2.8907999999999987	49.167693626687935	seed1-gleak01_vars.pkl	Transient	1	0.1
328	469241	23.46205	0.9619415808440827	4.9020786365888895	23.15895	24.120900000000002	1.9284500000000016	2.8903500000000015	0.3465723989741456	2.8854000000000006	49.02078636588891	seed1-gleak01_vars.pkl	Transient	1	0.1
329	526949	26.347450000000002	0.957058724778684	4.9069887218315955	26.049300000000002	27.006400000000003	1.9506000000000014	2.9076500000000003	0.3458950900191972	2.89105	49.069887218315934	seed1-gleak01_vars.pkl	Transient	1	0.1
330	584770	29.238500000000002	0.949999523160857	4.918181891208093	28.957	29.907	1.9135500000000008	2.86355	0.3465303647232087	2.8857500000000016	49.18181891208094	seed1-gleak01_vars.pkl	Transient	1	0.1
331	642485	32.12425	0.9861588127355674	4.901967755585503	31.820500000000003	32.806650000000005	1.906799999999997	2.892949999999999	0.3463623296330293	2.8871499999999983	49.01967755585501	seed1-gleak01_vars.pkl	Control	1	0.1
332	700228	35.0114	0.9654842574817362	4.903987907468938	34.71345	35.67895	1.9234500000000025	2.8889500000000012	0.34556041259913256	2.8938500000000005	49.039879074689395	seed1-gleak01_vars.pkl	Control	1	0.1
333	758105	37.90525	0.94985703639118	4.897825564455495	37.6024	38.5523	1.9507499999999993	2.900599999999997	0.3455066855543653	2.894300000000001	48.97825564455495	seed1-gleak01_vars.pkl	Control	1	0.1
334	815991	40.79955	0.9691721598672622	4.903485045992284	40.50305	41.4722	1.9125000000000014	2.881700000000002	0.34633833792231655	2.887349999999998	49.03485045992284	seed1-gleak01_vars.pkl	Control	1	0.1
335	873738	43.6869	0.9572571680021938	4.89282171945451	43.384750000000004	44.342	1.926249999999996	2.883499999999998	0.34662645799753855	2.8849500000000035	48.92821719454511	seed1-gleak01_vars.pkl	Control	1	0.1
336	931437	46.571850000000005	0.9484429931926134	4.901877877726797	46.26825	47.2167	1.9444000000000017	2.892850000000003	0.34662045060658603	2.884999999999998	49.01877877726801	seed1-gleak01_vars.pkl	Control	1	0.1
337	989137	49.45685	0.9644496874027886	4.909446461639135	49.161100000000005	50.1255	1.9444000000000017	2.908850000000001	0.3458711629917856	2.8912499999999994	49.094464616391384	seed1-gleak01_vars.pkl	Control	1	0.1
338	1046962	52.3481	0.934330406634172	4.892066039546698	52.069900000000004	53.004250000000006	1.9306999999999945	2.8650499999999965	0.34613454249666875	2.8890499999999975	48.920660395467	seed1-gleak01_vars.pkl	Control	1	0.1
339	1104743	55.23715	0.9762380389252329	4.90365513037365	54.93495	55.9112	1.9087500000000048	2.8849500000000035	0.34690302325984707	2.8826500000000053	49.0365513037365	seed1-gleak01_vars.pkl	Control	1	0.1
340	1162396	58.119800000000005	0.9539290077364772	4.897518628829239	57.819900000000004	58.77385	5.339599999999997	6.2934999999999945	0.15470057703315246	6.464099999999995	48.975186288292406	seed1-gleak01_vars.pkl	Control	1	0.1
341	1291678	64.5839	0.9478172718583141	3.9267201867805355	64.1134	65.06125	2.2329000000000008	3.1807000000000016	0.32207156430158773	3.1049000000000007	39.26720186780537	seed1-gleak01_vars.pkl	Transient	1	0.1
342	1353776	67.6888	0.9337354926614091	4.203439223217508	67.29415	68.22785	2.1373999999999995	3.071150000000003	0.32175549799707176	3.1079500000000024	42.034392232175065	seed1-gleak01_vars.pkl	Transient	1	0.1
343	1415935	70.79675	0.9160518481223728	4.0352729472328335	70.3653	71.28135	2.125	3.0410499999999985	0.32739654269250906	3.054400000000001	40.35272947232836	seed1-gleak01_vars.pkl	DAMGO	1	0.1
344	1477023	73.85115	0.9263461664304953	4.030573533537314	73.4063	74.33265	2.1312500000000085	3.057600000000008	0.32663193480426617	3.061549999999997	40.30573533537317	seed1-gleak01_vars.pkl	DAMGO	1	0.1
345	1538254	76.9127	0.9379495283057099	4.01118247098762	76.46390000000001	77.40185000000001	2.1293999999999897	3.0673499999999905	0.32652528121989827	3.0625500000000017	40.1118247098762	seed1-gleak01_vars.pkl	DAMGO	1	0.1
346	1599505	79.97525	0.9305211438121042	4.012677618443682	79.5313	80.46180000000001	2.139099999999999	3.06965000000001	0.3251345244094748	3.075649999999996	40.126776184436835	seed1-gleak01_vars.pkl	DAMGO	1	0.1
347	1661018	83.0509	0.9473940003755154	4.012206736199239	82.60090000000001	83.5483	2.120200000000011	3.0675999999999988	0.32669596040444904	3.0609500000000054	40.12206736199238	seed1-gleak01_vars.pkl	DAMGO	1	0.1
348	1722237	86.11185	0.9278440158111626	4.022843082241536	85.66855000000001	86.5964	2.1345000000000027	3.062349999999995	0.3260089978483399	3.0674000000000063	40.22843082241534	seed1-gleak01_vars.pkl	DAMGO	1	0.1
349	1783585	89.17925000000001	0.9548513101021643	4.026734107959946	88.73085	89.68570000000001	2.1210999999999984	3.075950000000006	0.32471749577867265	3.0795999999999992	40.26734107959949	seed1-gleak01_vars.pkl	DAMGO	1	0.1
350	1845177	92.25885000000001	0.9366660647390527	4.0178450091858195	91.80680000000001	92.7435	2.1265499999999946	3.063199999999995	0.32694162457293247	3.0586500000000005	40.178450091858195	seed1-gleak01_vars.pkl	DAMGO	1	0.1
351	1906350	95.31750000000001	0.9461264863332501	4.040552557513536	94.87005	95.81615000000001	2.1138499999999993	3.0600000000000023	0.32632815559326545	3.064399999999992	40.40552557513534	seed1-gleak01_vars.pkl	DAMGO	1	0.1
352	1967638	98.3819	0.9425011984992656	4.01936374196891	97.93005000000001	98.87255	1.276449999999997	2.2189499999999924	0.5133338466671776	1.948050000000009	40.19363741968912	seed1-gleak01_vars.pkl	DAMGO	1	0.1
353	2006599	100.32995000000001	1.2225035365127144	6.338538932390712	100.149	101.37150000000001	1.7772999999999968	2.9998500000000092	0.31543253686617817	3.170249999999996	63.385389323907106	seed1-gleak01_vars.pkl	Transient	1	0.1
354	2070004	103.5002	0.9319017042677501	4.48635386637654	103.14880000000001	104.08070000000001	1.9795000000000016	2.9114000000000004	0.3509202884564775	2.849649999999997	44.86353866376542	seed1-gleak01_vars.pkl	Transient	1	0.1
355	2126997	106.34985	0.9437657218362439	4.928332382464092	106.06025000000001	107.004	1.9271499999999975	2.870899999999992	0.3468609087755815	2.8829999999999956	49.28332382464091	seed1-gleak01_vars.pkl	Transient	1	0.1
356	2184657	109.23285	0.9532176727824612	4.891549325739014	108.9311	109.88435000000001	1.9331499999999977	2.8863500000000073	0.34620045006058414	2.8885000000000076	48.91549325739014	seed1-gleak01_vars.pkl	Transient	1	0.1
357	2242427	112.12135	0.9621140951468145	4.8998633969076835	111.81745000000001	112.77955	1.9261000000000053	2.8881999999999977	0.3462364102208991	2.8881999999999977	48.998633969076835	seed1-gleak01_vars.pkl	Wash	1	0.1
358	2300191	115.00955	0.959184869432007	4.901214826979704	114.70565	115.66485	1.9418500000000023	2.9009999999999962	0.3459968168292843	2.890200000000007	49.01214826979705	seed1-gleak01_vars.pkl	Wash	1	0.1
359	2357995	117.89975000000001	0.9585260969096795	4.904757558129013	117.60665	118.5652	1.9286500000000046	2.8871500000000054	0.3450060376056583	2.8984999999999985	49.04757558129013	seed1-gleak01_vars.pkl	Wash	1	0.1
360	2415965	120.79825000000001	0.9502250117496588	4.893189210646419	120.49380000000001	121.44405	1.960000000000008	2.9102000000000032	0.3459130374623817	2.890900000000002	48.931892106464176	seed1-gleak01_vars.pkl	Wash	1	0.1
361	2473783	123.68915000000001	0.9467499092908344	4.907243143430726	123.40405000000001	124.3508	1.9180999999999955	2.86484999999999	0.3467947495274922	2.8835499999999996	49.07243143430724	seed1-gleak01_vars.pkl	Wash	1	0.1
362	2531454	126.57270000000001	0.9567313190767542	4.894236877493803	126.26885	127.2256	1.9348999999999847	2.891599999999997	0.3466144434238584	2.8850499999999926	48.94236877493802	seed1-gleak01_vars.pkl	Wash	1	0.1
363	2589155	129.45775	0.9755847222639714	4.909485159279363	129.1605	130.13605	1.9037500000000023	2.8793500000000165	0.34620644290190167	2.888450000000006	49.09485159279366	seed1-gleak01_vars.pkl	Wash	1	0.1
364	2646924	132.3462	0.9526250805316959	4.894652080436117	132.0398	132.99245000000002	1.9355999999999938	2.8881999999999834	0.3469150578480848	2.882550000000009	48.94652080436121	seed1-gleak01_vars.pkl	Wash	1	0.1
365	2704575	135.22875000000002	0.9622026540048189	4.90321868779737	134.92805	135.89025	1.9320500000000038	2.8942499999999995	0.3454649094018294	2.8946499999999844	49.03218687797373	seed1-gleak01_vars.pkl	Wash	1	0.1
366	2762468	138.1234	0.9504898184077349	4.893703726138469	137.8223	138.77275	2.4859500000000025	3.4364500000000078	0.279403752392395	3.579049999999995	48.9370372613847	seed1-gleak01_vars.pkl	Wash	1	0.1
367	2834049	141.70245	0.8883174161440927	3.9856152709664485	141.2587	142.14705	1.9786499999999876	2.8669500000000028	0.36313457767448454	2.7538000000000125	39.85615270966447	seed1-gleak01_vars.pkl	Transient	1	0.1
368	2889125	144.45625	0.8676560161708622	4.514151526443463	144.1257	144.99335000000002	2.046600000000012	2.9142500000000098	0.3441748408191374	2.9054999999999893	45.14151526443467	seed1-gleak01_vars.pkl	Transient	1	0.1
369	2947235	147.36175	0.8769868589760503	4.575024618425587	147.03995	147.9169	2.0366500000000087	2.91364999999999	0.3429355281207137	2.915999999999997	45.750246184255886	seed1-gleak01_vars.pkl	Transient	1	0.1
370	3005555	150.27775	0.8762795673377114	4.573894077896718	149.9536	150.82985	2.0355500000000006	2.911849999999987	0.3435422642870627	2.91085000000001	45.73894077896719	seed1-gleak01_vars.pkl	Transient	1	0.1
371	3063772	153.1886	0.8654345846624812	4.569970971827928	152.86545	153.73085	2.0302000000000078	2.8956500000000176	0.34513701939669994	2.8974000000000046	45.69970971827928	seed1-gleak01_vars.pkl	$G_{Leak}$	1	0.1
372	3121720	156.086	0.871489740209235	4.591080769989603	155.7611	156.6326	2.0498000000000047	2.9213000000000022	0.3422020703225265	2.922249999999991	45.910807699896054	seed1-gleak01_vars.pkl	$G_{Leak}$	1	0.1
373	3180165	159.00825	0.8706477029853966	4.589889516721989	158.6824	159.55305	2.0448000000000093	2.9154499999999928	0.34353636332405807	2.910899999999998	45.89889516721987	seed1-gleak01_vars.pkl	$G_{Leak}$	1	0.1
374	3238383	161.91915	0.8690479983265977	4.5649153428435625	161.5978	162.46685	2.0415000000000134	2.9105500000000006	0.34367804240986866	2.909700000000015	45.64915342843561	seed1-gleak01_vars.pkl	$G_{Leak}$	1	0.1
375	3296577	164.82885000000002	0.8816826702023391	4.587583027532133	164.50835	165.39005	2.0385499999999865	2.920199999999994	0.3419972640218904	2.923999999999978	45.87583027532135	seed1-gleak01_vars.pkl	$G_{Leak}$	1	0.1
376	3355057	167.75285	0.8729079841983505	4.576183488591148	167.42855	168.30145000000002	2.0349999999999966	2.907900000000012	0.3433004909197011	2.9129000000000076	45.76183488591147	seed1-gleak01_vars.pkl	$G_{Leak}$	1	0.1
377	3413315	170.66575	0.8700327981584706	4.566565940723173	170.33645	171.2065	2.036699999999996	2.906749999999988	0.34490489247589995	2.8993499999999983	45.665659407231765	seed1-gleak01_vars.pkl	$G_{Leak}$	1	0.1
378	3471302	173.5651	0.8583490488155047	4.576658875396227	173.2432	174.10155	2.037300000000016	2.8956500000000176	0.34502984508159884	2.898300000000006	45.76658875396227	seed1-gleak01_vars.pkl	$G_{Leak}$	1	0.1
379	3529268	176.4634	0.8878538251538063	4.587210698757644	176.13885000000002	177.0267	2.0218500000000006	2.9096999999999866	0.34368394824119747	2.909649999999999	45.872106987576466	seed1-gleak01_vars.pkl	$G_{Leak}$	1	0.1
380	3587461	179.37305	0.8873953964808956	4.583166073145584	179.04855	179.93595000000002	5.107999999999976	5.995399999999989	0.16357108390378738	6.113550000000004	45.831660731455834	seed1-gleak01_vars.pkl	$G_{Leak}$	1	0.1
381	3709732	185.4866	0.9440775550277206	3.534758020815655	185.04395	185.98805000000002	2.1342500000000086	3.078300000000013	0.3052829209469864	3.275650000000013	35.34758020815656	seed1-gleak01_vars.pkl	Transient	1	0.1
382	3775245	188.76225000000002	1.05422477729721	3.308971693091781	188.12225	189.1765	2.06635	3.1205500000000086	0.309890143943973	3.226949999999988	33.08971693091782	seed1-gleak01_vars.pkl	Transient	1	0.1
383	3839784	191.9892	1.1042054267351282	3.205665898176548	191.24280000000002	192.347	2.1840500000000134	3.288250000000005	0.31248535224911256	3.200150000000008	32.0566589817655	seed1-gleak01_vars.pkl	DAMGO + $G_{Leak}$	1	0.1
384	3903787	195.18935000000002	1.0306342673123814	3.323857264560491	194.53105000000002	195.5617	2.2614499999999964	3.292049999999989	0.3138337936228981	3.186399999999992	33.23857264560492	seed1-gleak01_vars.pkl	DAMGO + $G_{Leak}$	1	0.1
385	3967515	198.37575	0.9804246831506026	3.3484763290690225	197.82315	198.80355	2.192750000000018	3.1732000000000085	0.302064611620425	3.3105500000000063	33.48476329069023	seed1-gleak01_vars.pkl	DAMGO + $G_{Leak}$	1	0.1
386	4033726	201.68630000000002	1.0696745317214635	3.253926474913918	200.99630000000002	202.066	2.231200000000001	3.300849999999997	0.309947773800115	3.2263499999999965	32.539264749139186	seed1-gleak01_vars.pkl	DAMGO + $G_{Leak}$	1	0.1
387	4098253	204.91265	0.9936031472944422	3.300930034839663	204.29715000000002	205.29075	2.2168499999999938	3.2104499999999803	0.3069509032030336	3.25784999999999	33.00930034839664	seed1-gleak01_vars.pkl	DAMGO + $G_{Leak}$	1	0.1
388	4163410	208.1705	1.0375446027014639	3.286621964248287	207.50765	208.54520000000002	2.2338499999999897	3.2714	0.3113518899059707	3.211800000000011	32.86621964248287	seed1-gleak01_vars.pkl	DAMGO + $G_{Leak}$	1	0.1
389	4227646	211.38230000000001	0.9713339576033876	3.3222918033629725	210.77905	211.7504	2.1936000000000035	3.1649500000000046	0.3078154338658554	3.2486999999999853	33.22291803362974	seed1-gleak01_vars.pkl	DAMGO + $G_{Leak}$	1	0.1
390	4292620	214.631	1.06034936083504	3.284351245292328	213.94395	215.0043	2.235650000000021	3.2960000000000207	0.31125013617193426	3.212850000000003	32.84351245292329	seed1-gleak01_vars.pkl	DAMGO + $G_{Leak}$	1	0.1
391	4356877	217.84385	0.9719576833641157	3.352564779115262	217.23995000000002	218.21195					33.525647791152636	seed1-gleak01_vars.pkl	DAMGO + $G_{Leak}$	1	0.1
392	60126	3.0063	1.404158607591563	1.5363834744657936	2.66855	4.07275	1.6294000000000004	3.0335500000000004	0.33502521064710117	2.9848500000000002	15.363834744657947	seed2-gleak05_vars.pkl	Transient	2	0.5
393	119823	5.99115	0.9441998843140565	4.597300646303992	5.7021500000000005	6.64635	1.8383500000000002	2.7825499999999996	0.35931801440865235	2.7830500000000002	45.97300646303994	seed2-gleak05_vars.pkl	Transient	2	0.5
394	175484	8.7742	0.9848985084790649	4.791417163866775	8.48465	9.46955	1.833450000000001	2.8183500000000006	0.35522716777379143	2.8150999999999993	47.91417163866774	seed2-gleak05_vars.pkl	Transient	2	0.5
395	231786	11.5893	0.9775597554227207	4.81546485259102	11.303	12.2806	1.8389000000000006	2.8164499999999997	0.35466652480005656	2.8195500000000013	48.15464852591022	seed2-gleak05_vars.pkl	Transient	2	0.5
396	288177	14.408850000000001	0.9717384510714095	4.8320400480205805	14.1195	15.0912	1.8459000000000003	2.8176500000000004	0.35516408580764314	2.8156	48.32040048020579	seed2-gleak05_vars.pkl	Transient	2	0.5
397	344489	17.22445	0.9764743582343712	4.826293164840713	16.9371	17.913600000000002	1.835049999999999	2.8114999999999988	0.35601124995549843	2.8089000000000013	48.26293164840714	seed2-gleak05_vars.pkl	Transient	2	0.5
398	400667	20.033350000000002	0.9736633151702467	4.840732788735728	19.7486	20.7223	1.8417499999999976	2.8154000000000003	0.3546665248000568	2.8195499999999996	48.40732788735731	seed2-gleak05_vars.pkl	Transient	2	0.5
399	457058	22.8529	0.9840253738303757	4.832966086081733	22.564	23.54805	1.8279999999999994	2.812000000000001	0.35667154117772953	2.803699999999999	48.32966086081734	seed2-gleak05_vars.pkl	Transient	2	0.5
400	513132	25.6566	0.9707281918307971	4.8371141549730154	25.376050000000003	26.34675	1.8388000000000027	2.8095500000000015	0.35537234137067086	2.813950000000002	48.3711415497302	seed2-gleak05_vars.pkl	Transient	2	0.5
401	569411	28.470550000000003	0.9678041377186485	4.8479622804199	28.1856	29.1534	1.8382500000000022	2.806049999999999	0.35670970963829635	2.8034	48.479622804199	seed2-gleak05_vars.pkl	Transient	2	0.5
402	625479	31.273950000000003	0.9655310030083696	4.824751340031376	30.991600000000002	31.957150000000002	1.842450000000003	2.8079500000000017	0.35572630418156254	2.8111500000000014	48.24751340031376	seed2-gleak05_vars.pkl	Control	2	0.5
403	681702	34.085100000000004	0.9720951981867315	4.845508400652044	33.7996	34.7717	1.8476500000000016	2.819749999999999	0.3553407718001564	2.8141999999999996	48.45508400652042	seed2-gleak05_vars.pkl	Control	2	0.5
404	737986	36.899300000000004	0.9637449117177282	4.840901337369374	36.619350000000004	37.5831	1.8483500000000035	2.812100000000001	0.3553028957186007	2.8144999999999953	48.40901337369372	seed2-gleak05_vars.pkl	Control	2	0.5
405	794276	39.7138	0.9667759818122723	4.856795807980859	39.431400000000004	40.3982	1.8712000000000018	2.8379499999999993	0.35230495516919424	2.8384500000000017	48.56795807980862	seed2-gleak05_vars.pkl	Control	2	0.5
406	851045	42.55225	0.9645295410063351	4.845920942826147	42.269400000000005	43.233900000000006	1.8422999999999945	2.806849999999997	0.3564554074285308	2.805399999999999	48.45920942826146	seed2-gleak05_vars.pkl	Control	2	0.5
407	907153	45.35765	0.9731230482932762	4.824813106938734	45.07625	46.049350000000004	1.836500000000001	2.809650000000005	0.35538497076958586	2.813850000000002	48.248131069387355	seed2-gleak05_vars.pkl	Control	2	0.5
408	963430	48.1715	0.9737445321677428	4.8414050677128415	47.885850000000005	48.8596	1.8216000000000037	2.795349999999999	0.3579994988007014	2.793300000000002	48.4140506771284	seed2-gleak05_vars.pkl	Control	2	0.5
409	1019296	50.964800000000004	0.9625227070621972	4.826720947497272	50.681200000000004	51.643750000000004	1.84225	2.8047499999999985	0.35664610007489583	2.8038999999999987	48.267209474972695	seed2-gleak05_vars.pkl	Control	2	0.5
410	1075374	53.7687	0.9690815768312547	4.840651561233898	53.48595	54.45505	1.8576499999999996	2.826749999999997	0.35280835450183434	2.8344000000000023	48.40651561233898	seed2-gleak05_vars.pkl	Control	2	0.5
411	1132062	56.603100000000005	0.9749599109946169	4.841469078949963	56.3127	57.28765	1.8379500000000064	2.812900000000006	0.35666518056174756	2.803750000000001	48.41469078949965	seed2-gleak05_vars.pkl	Control	2	0.5
412	1188137	59.406850000000006	0.9034649598602322	4.837793784093712	59.12565	60.0291	1.9758500000000012	2.879349999999995	0.22937095016916118	4.359749999999998	48.3779378409371	seed2-gleak05_vars.pkl	Control	2	0.5
413	1275332	63.766600000000004	2.3037664039538823	1.2823371070474607	62.00495	64.3087	1.9471999999999952	4.250949999999996	0.3475299310153083	2.877450000000003	12.823371070474611	seed2-gleak05_vars.pkl	Transient	2	0.5
414	1332881	66.64405000000001	0.9529894016788109	4.332158837476811	66.2559	67.2089	2.0764500000000083	3.0294000000000096	0.3254625636686148	3.0725499999999926	43.32158837476811	seed2-gleak05_vars.pkl	Transient	2	0.5
415	1394332	69.7166	0.9758269475267503	4.143839623703215	69.2853	70.26115	2.050550000000001	3.0263499999999937	0.3278688524590167	3.049999999999997	41.438396237032194	seed2-gleak05_vars.pkl	Transient	2	0.5
416	1455332	72.7666	0.9815694173168974	4.090285093858128	72.31165	73.2932	2.0824500000000086	3.064000000000007	0.3294078893189484	3.0357500000000073	40.902850938581295	seed2-gleak05_vars.pkl	DAMGO	2	0.5
417	1516047	75.80235	0.953759252601734	4.0674766977949375	75.37565000000001	76.32945000000001	2.066999999999993	3.0207499999999925	0.3295870274545999	3.0340999999999956	40.67476697794935	seed2-gleak05_vars.pkl	DAMGO	2	0.5
418	1576729	78.83645	0.972890447685367	4.084963970186976	78.3964	79.36930000000001	2.065749999999994	3.038650000000004	0.3290610243669689	3.03895	40.84963970186979	seed2-gleak05_vars.pkl	DAMGO	2	0.5
419	1637508	81.8754	0.9549119009806426	4.0644405677007285	81.43505	82.38995	2.0382000000000033	2.9930999999999983	0.3328285433758789	3.004550000000009	40.6444056770073	seed2-gleak05_vars.pkl	DAMGO	2	0.5
420	1697599	84.87995000000001	0.9977666682225187	4.078453486524083	84.42815	85.42595	2.0736500000000007	3.071399999999997	0.3280140390008698	3.048649999999995	40.784534865240815	seed2-gleak05_vars.pkl	DAMGO	2	0.5
421	1758572	87.9286	0.9374438634154737	4.054989572273961	87.49955	88.437	2.0554500000000075	2.992900000000006	0.3308628904182102	3.0224000000000046	40.54989572273963	seed2-gleak05_vars.pkl	DAMGO	2	0.5
422	1819020	90.95100000000001	0.9795298892159132	4.056948054369769	90.49245	91.47200000000001	2.048000000000002	3.027550000000005	0.331394674487581	3.01755	40.56948054369769	seed2-gleak05_vars.pkl	DAMGO	2	0.5
423	1879371	93.96855000000001	0.9742136613279115	4.063809727372671	93.52000000000001	94.49425000000001	2.0395499999999913	3.0137499999999875	0.3302837137100774	3.027699999999996	40.63809727372675	seed2-gleak05_vars.pkl	DAMGO	2	0.5
424	1939925	96.99625	0.972056034214783	4.047921535224404	96.5338	97.50585000000001	2.1726000000000028	3.144650000000013	0.3236769703835571	3.089500000000001	40.47921535224403	seed2-gleak05_vars.pkl	DAMGO	2	0.5
425	2001715	100.08575	1.484623419440922	6.399370440788502	99.67840000000001	101.16305	1.7895499999999913	3.2741499999999917	0.3108003108003107	3.217500000000001	63.993704407885026	seed2-gleak05_vars.pkl	DAMGO	2	0.5
426	2066065	103.30325	0.9412660042536329	4.556060734657812	102.95255	103.8938	1.9097000000000008	2.8509499999999974	0.3604447888694651	2.7743499999999983	44.345370863717484	seed2-gleak05_vars.pkl	Transient	2	0.5
427	2121552	106.0776	0.9754995747203241	4.888363637441415	105.8035	106.77900000000001	1.8543499999999966	2.829800000000006	0.3513209668353004	2.8464000000000027	48.883636374414166	seed2-gleak05_vars.pkl	Transient	2	0.5
428	2178480	108.924	0.9676975320701954	4.835911998513701	108.6333	109.601	1.855150000000009	2.8228500000000025	0.35520193229851255	2.8152999999999935	48.35911998513704	seed2-gleak05_vars.pkl	Transient	2	0.5
429	2234786	111.7393	0.9686747441014973	4.8348575590673235	111.45615000000001	112.42485	1.8469500000000068	2.8156000000000034	0.3549812747377565	2.817050000000009	48.34857559067322	seed2-gleak05_vars.pkl	Wash	2	0.5
430	2291127	114.55635000000001	0.9709777071557939	4.829433086480428	114.2718	115.24275	1.8398499999999984	2.810849999999988	0.35598590295824273	2.809100000000001	48.29433086480431	seed2-gleak05_vars.pkl	Wash	2	0.5
431	2347309	117.36545000000001	0.9659887191791553	4.843025966764223	117.08265	118.04865000000001	1.8592000000000013	2.8252000000000095	0.35398856616931257	2.824950000000001	48.43025966764222	seed2-gleak05_vars.pkl	Wash	2	0.5
432	2403808	120.19040000000001	0.9713972195817158	4.837342566196661	119.90780000000001	120.87920000000001	1.8311499999999938	2.8025499999999965	0.3561316975017373	2.807949999999991	48.373425661966635	seed2-gleak05_vars.pkl	Wash	2	0.5
433	2459967	122.99835	0.9640576907627285	4.830424135643177	122.7104	123.67445000000001	1.8370000000000033	2.8010500000000036	0.3579290226748028	2.793850000000006	48.304241356431774	seed2-gleak05_vars.pkl	Wash	2	0.5
434	2515844	125.79220000000001	0.9805879785759608	4.843667342243485	125.51140000000001	126.492	1.8557500000000005	2.8362999999999943	0.3526652677611031	2.835550000000012	48.43667342243485	seed2-gleak05_vars.pkl	Wash	2	0.5
435	2572555	128.62775000000002	0.9640271618701518	4.844167949400621	128.3477	129.31175000000002	1.8459000000000003	2.809899999999999	0.35556819798037304	2.8123999999999967	48.44167949400624	seed2-gleak05_vars.pkl	Wash	2	0.5
436	2628803	131.44015000000002	0.9756066547219875	4.8382776954701185	131.1576	132.13320000000002	1.8331999999999766	2.808799999999991	0.3562585724719	2.8069500000000005	48.3827769547012	seed2-gleak05_vars.pkl	Wash	2	0.5
437	2684942	134.24710000000002	0.9647697412645212	4.8423786022201085	133.9664	134.93120000000002	1.8429500000000019	2.807700000000011	0.3557705991176889	2.8108000000000004	48.4237860222011	seed2-gleak05_vars.pkl	Wash	2	0.5
438	2741158	137.05790000000002	0.9736627784619342	4.82999792200625	136.77415000000002	137.7478	1.8360500000000002	2.8096999999999923	0.3554354973431211	2.813449999999989	48.29997922006248	seed2-gleak05_vars.pkl	Wash	2	0.5
439	2797427	139.87135	0.4661172806188697	4.839339699559211	139.58385	140.04995	3.798700000000025	4.264850000000024	0.2280241705620792	4.3855000000000075	48.39339699559211	seed2-gleak05_vars.pkl	Wash	2	0.5
440	2885137	144.25685000000001	0.9273120760478546	1.2735145774217393	143.8487	144.776	2.190100000000001	3.117399999999975	0.3334278045446225	2.9991499999999864	12.73514577421739	seed2-gleak05_vars.pkl	Transient	2	0.5
441	2945120	147.256	0.8839167506507133	1.5552064801436227	146.9661	147.85	2.231000000000023	3.1149500000000216	0.31635558367605177	3.1610000000000014	15.552064801436238	seed2-gleak05_vars.pkl	Transient	2	0.5
442	3008340	150.417	0.8857155403833371	1.5925203946956792	150.08105	150.96675000000002	2.262049999999988	3.1477999999999895	0.31410981279055034	3.1836000000000126	15.925203946956803	seed2-gleak05_vars.pkl	$G_{Leak}$	2	0.5
443	3072012	153.60060000000001	0.883480480878451	1.662779513561123	153.2288	154.1123	2.2908999999999935	3.1743999999999915	0.31821797931583296	3.142499999999984	16.62779513561123	seed2-gleak05_vars.pkl	$G_{Leak}$	2	0.5
444	3134862	156.7431	0.8435604013961973	1.7393498280029558	156.4032	157.24675000000002	2.299299999999988	3.14285000000001	0.31648073423530315	3.159750000000003	17.39349828002957	seed2-gleak05_vars.pkl	$G_{Leak}$	2	0.5
445	3198057	159.90285	0.8375035584164784	1.7215970119394974	159.5461	160.3836	2.3307499999999948	3.1682500000000005	0.3197442046362912	3.1274999999999977	17.21597011939497	seed2-gleak05_vars.pkl	$G_{Leak}$	2	0.5
446	3260607	163.03035	0.7925928844724549	1.7318295245136959	162.7143	163.5069	2.3279500000000155	3.1205500000000086	0.3198720511795283	3.126249999999999	17.318295245136962	seed2-gleak05_vars.pkl	$G_{Leak}$	2	0.5
447	3323132	166.1566	0.8262009528524242	1.7130871526497788	165.83485000000002	166.66105000000002	2.261349999999993	3.087549999999993	0.31391753386385335	3.1855500000000063	17.130871526497785	seed2-gleak05_vars.pkl	$G_{Leak}$	2	0.5
448	3386843	169.34215	0.8580928141182754	1.7449499174606355	168.92245	169.78055	2.279299999999978	3.1373999999999853	0.3254837502237701	3.07235	17.449499174606352	seed2-gleak05_vars.pkl	$G_{Leak}$	2	0.5
449	3448290	172.4145	0.8358940270546824	1.7214603136604563	172.0598	172.8957	2.297850000000011	3.1337500000000205	0.31996928294883586	3.1253000000000104	17.214603136604573	seed2-gleak05_vars.pkl	$G_{Leak}$	2	0.5
450	3510796	175.5398	0.8600827776703984	1.721064741818422	175.19355000000002	176.05365	2.3004999999999995	3.1605500000000006	0.3107568483040443	3.217950000000002	17.210647418184223	seed2-gleak05_vars.pkl	$G_{Leak}$	2	0.5
451	3575155	178.75775000000002	0.8382977494860301	1.7254328604902618	178.35415	179.19240000000002	5.367899999999992	6.2061999999999955	0.15373735510254324	6.504599999999982	17.254328604902614	seed2-gleak05_vars.pkl	$G_{Leak}$	2	0.5
452	3705247	185.26235	1.1114516576507596	1.1589702663962065	184.5603	185.67175	2.5531000000000006	3.6645499999999913	0.24460044517281	4.088300000000004	11.589702663962061	seed2-gleak05_vars.pkl	Transient	2	0.5
453	3787013	189.35065	1.4990176768739243	1.0088151466917221	188.22485	189.72390000000001	2.6714000000000055	4.170400000000001	0.23618327822390126	4.234000000000009	10.088151466917218	seed2-gleak05_vars.pkl	Transient	2	0.5
454	3871693	193.58465	1.6100775653080084	1.0845198651806456	192.39530000000002	194.00535000000002	2.7184999999999775	4.3285999999999945	0.21128918093749077	4.732849999999985	10.845198651806452	seed2-gleak05_vars.pkl	DAMGO + $G_{Leak}$	2	0.5
455	3966350	198.3175	1.9311499542310135	0.7891811698391571	196.72390000000001	198.65505000000002	2.6539999999999964	4.585149999999999	0.2492553496429409	4.011950000000013	7.8918116983915745	seed2-gleak05_vars.pkl	DAMGO + $G_{Leak}$	2	0.5
456	4046589	202.32945	1.4577418741911417	1.2611840375714607	201.30905	202.76680000000002	2.7305000000000064	4.188250000000011	0.22526581366011897	4.4392	12.611840375714607	seed2-gleak05_vars.pkl	DAMGO + $G_{Leak}$	2	0.5
457	4135373	206.76865	1.6559299318664709	1.0622764709280599	205.49730000000002	207.1532	2.7194500000000232	4.375400000000013	0.23056881326231854	4.337099999999992	10.622764709280599	seed2-gleak05_vars.pkl	DAMGO + $G_{Leak}$	2	0.5
458	4222115	211.10575	1.535514887298923	1.1184038439468083	209.8727	211.40820000000002	2.7311500000000137	4.2666499999999985	0.23039616620779427	4.340350000000001	11.18403843946809	seed2-gleak05_vars.pkl	DAMGO + $G_{Leak}$	2	0.5
459	4308922	215.4461	1.6982147724642884	1.0491059955336706	214.13935	215.83755000000002	2.7003500000000145	4.39855	0.23185986389825985	4.312950000000001	10.49105995533671	seed2-gleak05_vars.pkl	DAMGO + $G_{Leak}$	2	0.5
460	4395181	219.75905	1.5025375254258515	1.1460923965978544	218.5379	220.04045000000002					11.460923965978552	seed2-gleak05_vars.pkl	DAMGO + $G_{Leak}$	2	0.5
461	60126	3.0063	1.404158607591563	1.5363834744657936	2.66855	4.07275	1.6294000000000004	3.0335500000000004	0.33502521064710117	2.9848500000000002	15.363834744657947	seed2-gleak-05_vars.pkl	Transient	2	-0.5
462	119823	5.99115	0.9441998843140565	4.597300646303992	5.7021500000000005	6.64635	1.8383500000000002	2.7825499999999996	0.35931801440865235	2.7830500000000002	45.97300646303994	seed2-gleak-05_vars.pkl	Transient	2	-0.5
463	175484	8.7742	0.9848985084790649	4.791417163866775	8.48465	9.46955	1.833450000000001	2.8183500000000006	0.35522716777379143	2.8150999999999993	47.91417163866774	seed2-gleak-05_vars.pkl	Transient	2	-0.5
464	231786	11.5893	0.9775597554227207	4.81546485259102	11.303	12.2806	1.8389000000000006	2.8164499999999997	0.35466652480005656	2.8195500000000013	48.15464852591022	seed2-gleak-05_vars.pkl	Transient	2	-0.5
465	288177	14.408850000000001	0.9717384510714095	4.8320400480205805	14.1195	15.0912	1.8459000000000003	2.8176500000000004	0.35516408580764314	2.8156	48.32040048020579	seed2-gleak-05_vars.pkl	Transient	2	-0.5
466	344489	17.22445	0.9764743582343712	4.826293164840713	16.9371	17.913600000000002	1.835049999999999	2.8114999999999988	0.35601124995549843	2.8089000000000013	48.26293164840714	seed2-gleak-05_vars.pkl	Transient	2	-0.5
467	400667	20.033350000000002	0.9736633151702467	4.840732788735728	19.7486	20.7223	1.8417499999999976	2.8154000000000003	0.3546665248000568	2.8195499999999996	48.40732788735731	seed2-gleak-05_vars.pkl	Transient	2	-0.5
468	457058	22.8529	0.9840253738303757	4.832966086081733	22.564	23.54805	1.8279999999999994	2.812000000000001	0.35667154117772953	2.803699999999999	48.32966086081734	seed2-gleak-05_vars.pkl	Transient	2	-0.5
469	513132	25.6566	0.9707281918307971	4.8371141549730154	25.376050000000003	26.34675	1.8388000000000027	2.8095500000000015	0.35537234137067086	2.813950000000002	48.3711415497302	seed2-gleak-05_vars.pkl	Transient	2	-0.5
470	569411	28.470550000000003	0.9678041377186485	4.8479622804199	28.1856	29.1534	1.8382500000000022	2.806049999999999	0.35670970963829635	2.8034	48.479622804199	seed2-gleak-05_vars.pkl	Transient	2	-0.5
471	625479	31.273950000000003	0.9655310030083696	4.824751340031376	30.991600000000002	31.957150000000002	1.842450000000003	2.8079500000000017	0.35572630418156254	2.8111500000000014	48.24751340031376	seed2-gleak-05_vars.pkl	Control	2	-0.5
472	681702	34.085100000000004	0.9720951981867315	4.845508400652044	33.7996	34.7717	1.8476500000000016	2.819749999999999	0.3553407718001564	2.8141999999999996	48.45508400652042	seed2-gleak-05_vars.pkl	Control	2	-0.5
473	737986	36.899300000000004	0.9637449117177282	4.840901337369374	36.619350000000004	37.5831	1.8483500000000035	2.812100000000001	0.3553028957186007	2.8144999999999953	48.40901337369372	seed2-gleak-05_vars.pkl	Control	2	-0.5
474	794276	39.7138	0.9667759818122723	4.856795807980859	39.431400000000004	40.3982	1.8712000000000018	2.8379499999999993	0.35230495516919424	2.8384500000000017	48.56795807980862	seed2-gleak-05_vars.pkl	Control	2	-0.5
475	851045	42.55225	0.9645295410063351	4.845920942826147	42.269400000000005	43.233900000000006	1.8422999999999945	2.806849999999997	0.3564554074285308	2.805399999999999	48.45920942826146	seed2-gleak-05_vars.pkl	Control	2	-0.5
476	907153	45.35765	0.9731230482932762	4.824813106938734	45.07625	46.049350000000004	1.836500000000001	2.809650000000005	0.35538497076958586	2.813850000000002	48.248131069387355	seed2-gleak-05_vars.pkl	Control	2	-0.5
477	963430	48.1715	0.9737445321677428	4.8414050677128415	47.885850000000005	48.8596	1.8216000000000037	2.795349999999999	0.3579994988007014	2.793300000000002	48.4140506771284	seed2-gleak-05_vars.pkl	Control	2	-0.5
478	1019296	50.964800000000004	0.9625227070621972	4.826720947497272	50.681200000000004	51.643750000000004	1.84225	2.8047499999999985	0.35664610007489583	2.8038999999999987	48.267209474972695	seed2-gleak-05_vars.pkl	Control	2	-0.5
479	1075374	53.7687	0.9690815768312547	4.840651561233898	53.48595	54.45505	1.8576499999999996	2.826749999999997	0.35280835450183434	2.8344000000000023	48.40651561233898	seed2-gleak-05_vars.pkl	Control	2	-0.5
480	1132062	56.603100000000005	0.9749599109946169	4.841469078949963	56.3127	57.28765	1.8379500000000064	2.812900000000006	0.35666518056174756	2.803750000000001	48.41469078949965	seed2-gleak-05_vars.pkl	Control	2	-0.5
481	1188137	59.406850000000006	0.8999526285204804	4.837793784093712	59.12565	60.025600000000004	7.839599999999997	8.739549999999994	0.11345329127998004	8.8142	48.3779378409371	seed2-gleak-05_vars.pkl	Control	2	-0.5
482	1364421	68.22105	1.0359490600003978	4.0018447376091615	67.86515	68.9011	1.924750000000003	2.9607000000000028	0.27505776213004757	3.6355999999999966	40.01844737609164	seed2-gleak-05_vars.pkl	Transient	2	-0.5
483	1437133	71.85665	1.527936836821132	2.6037838159810214	70.82585	72.3538	1.7063500000000005	3.234250000000003	0.21649942086404927	4.618949999999998	26.037838159810207	seed2-gleak-05_vars.pkl	DAMGO	2	-0.5
484	1529512	76.4756	2.778784900636063	1.3328345047559012	74.0601	76.83890000000001	5.2660999999999945	8.044849999999997	0.16807005159750585	5.9498999999999995	13.32834504755902	seed2-gleak-05_vars.pkl	DAMGO	2	-0.5
485	1648510	82.4255	1.0001040459020414	4.4803725089134545	82.105	83.10510000000001	1.8798500000000047	2.879950000000008	0.26066103638828086	3.836399999999997	44.80372508913456	seed2-gleak-05_vars.pkl	DAMGO	2	-0.5
486	1725238	86.2619	1.7439405196871143	2.487346673720527	84.98490000000001	86.72885000000001	5.542450000000002	7.286349999999999	0.15620606704364376	6.401800000000009	24.87346673720527	seed2-gleak-05_vars.pkl	DAMGO	2	-0.5
487	1853274	92.6637	1.0606106304720977	4.260006280365488	92.27125000000001	93.33185	1.832099999999997	2.8926999999999907	0.26128421190149637	3.8272499999999923	42.60006280365492	seed2-gleak-05_vars.pkl	DAMGO	2	-0.5
488	1929819	96.49095	1.8504713992017205	2.386613850287091	95.16395	97.01445000000001	3.0244500000000016	4.874900000000011	0.27246471581930076	3.670200000000009	23.86613850287093	seed2-gleak-05_vars.pkl	DAMGO	2	-0.5
489	2003223	100.16115	1.4018604446977379	7.1718172065412915	100.0389	101.44075000000001	1.911050000000003	3.3129500000000007	0.27959905495519444	3.5765499999999975	71.71817206541299	seed2-gleak-05_vars.pkl	Transient	2	-0.5
490	2074754	103.7377	0.9366937822210836	4.494830745777712	103.35180000000001	104.2885	1.940400000000011	2.8770999999999987	0.3621679372725132	2.7611500000000007	43.079736294339426	seed2-gleak-05_vars.pkl	Transient	2	-0.5
491	2129977	106.49885	0.9768066175631713	4.9095730841080965	106.22895000000001	107.20575000000001	1.8592000000000013	2.8359999999999985	0.35117291754459895	2.8476	49.09573084108101	seed2-gleak-05_vars.pkl	Transient	2	-0.5
492	2186929	109.34645	0.9582285478832433	4.857279864338942	109.06495000000001	110.02315	1.8737500000000011	2.8319999999999936	0.3531634617082508	2.831550000000007	48.57279864338943	seed2-gleak-05_vars.pkl	Transient	2	-0.5
493	2243560	112.17800000000001	0.9662323693906656	4.843319518174134	111.89695	112.8632	1.8491499999999945	2.815399999999997	0.35500017750009005	2.8168999999999897	48.433195181741326	seed2-gleak-05_vars.pkl	Wash	2	-0.5
494	2299898	114.9949	0.9657331467882265	4.834439577516122	114.7123	115.67805	1.8429000000000002	2.8086000000000126	0.35570732401380106	2.811300000000003	48.34439577516123	seed2-gleak-05_vars.pkl	Wash	2	-0.5
495	2356124	117.8062	0.9797420452455292	4.8417851433661525	117.52095	118.50065000000001	1.8282999999999987	2.8080499999999944	0.35641729336707395	2.8057000000000016	48.41785143366155	seed2-gleak-05_vars.pkl	Wash	2	-0.5
496	2412238	120.6119	0.9771681124360999	4.830302906916252	120.32900000000001	121.30615	1.835400000000007	2.8125500000000017	0.35523978685612817	2.8149999999999977	48.30302906916255	seed2-gleak-05_vars.pkl	Wash	2	-0.5
497	2468538	123.4269	0.9700435712202452	4.849219647499297	123.14155000000001	124.11155000000001	1.8407499999999999	2.8108000000000004	0.35635378804076634	2.806200000000004	48.49219647499301	seed2-gleak-05_vars.pkl	Wash	2	-0.5
498	2524662	126.23310000000001	0.9378699569572695	4.830358668951682	125.95230000000001	126.89020000000001	1.860350000000011	2.7982000000000085	0.35735344042024775	2.7983499999999992	48.30358668951682	seed2-gleak-05_vars.pkl	Wash	2	-0.5
499	2580629	129.03145	0.9733896960275481	4.845556003528515	128.75050000000002	129.72390000000001	1.8331000000000017	2.8064999999999998	0.3557326313542728	2.8111000000000104	48.455560035285124	seed2-gleak-05_vars.pkl	Wash	2	-0.5
500	2636851	131.84255000000002	0.9762929782907479	4.831214118109372	131.55700000000002	132.5333	1.8275500000000022	2.803849999999983	0.3565380158659437	2.8047499999999843	48.312141181093764	seed2-gleak-05_vars.pkl	Wash	2	-0.5
501	2692946	134.6473	0.9726048444262939	4.841959695779785	134.36090000000002	135.33350000000002	1.8535500000000127	2.8261500000000126	0.35410764872521094	2.8240000000000123	48.41959695779789	seed2-gleak-05_vars.pkl	Wash	2	-0.5
502	2749426	137.4713	0.9582153936177725	4.834886017954354	137.18705	138.14525	1.85745	2.815650000000005	0.37620857003122665	2.6580999999999904	48.34886017954358	seed2-gleak-05_vars.pkl	Wash	2	-0.5
503	2802588	140.1294	40.02773859380333	7.885801935167834	140.00265000000002	180.03040000000001	1.958849999999984	41.98659999999998	0.023670011633810707	42.24755000000002	78.85801935167838	seed2-gleak-05_vars.pkl	Transient	2	-0.5
504	3647539	182.37695000000002	1.8162943301919383	6.088528706810116	181.98925	183.80555	1.8460000000000036	3.662300000000016	0.25787817834854954	3.8777999999999793	44.28100628272372	seed2-gleak-05_vars.pkl	Transient	2	-0.5
505	3725095	186.25475	1.9298851213502466	5.085561449814207	185.65155000000001	187.58145000000002	1.6715000000000089	3.6013499999999965	0.28242603968085833	3.540750000000003	47.23452819658306	seed2-gleak-05_vars.pkl	Transient	2	-0.5
506	3795910	189.7955	1.950093171322532	4.9373548759067845	189.25295	191.203	1.5562000000000182	3.50630000000001	0.2858286171611493	3.4986000000000104	49.19349334947461	seed2-gleak-05_vars.pkl	Transient	2	-0.5
507	3865882	193.29410000000001	1.9582573583703955	5.264608841519355	192.75920000000002	194.7175	1.529849999999982	3.4880999999999744	0.28274545840107573	3.5367499999999836	48.610543501975485	seed2-gleak-05_vars.pkl	DAMGO + $G_{Leak}$	2	-0.5
508	3936617	196.83085	1.9793877872433514	5.152403955559926	196.2473	198.22670000000002	1.5094500000000153	3.488800000000026	0.28339048374755454	3.5287000000000153	48.83025519916557	seed2-gleak-05_vars.pkl	DAMGO + $G_{Leak}$	2	-0.5
509	4007191	200.35955	2.0183173138855492	5.165832808796139	199.73610000000002	201.75445000000002	1.6201499999999953	3.6384499999999775	0.2852293957415264	3.5059499999999844	48.662188087496844	seed2-gleak-05_vars.pkl	DAMGO + $G_{Leak}$	2	-0.5
510	4077310	203.8655	1.8977997594009852	5.1634462675269575	203.37455	205.27235000000002	1.6528500000000008	3.5506500000000187	0.27819507038335173	3.594600000000014	48.85134063817201	seed2-gleak-05_vars.pkl	DAMGO + $G_{Leak}$	2	-0.5
511	4149202	207.4601	1.9512055952100782	5.202594722796277	206.92520000000002	208.87640000000002	1.5511499999999785	3.5023499999999785	0.28487999430240135	3.5102499999999845	48.63768433178157	seed2-gleak-05_vars.pkl	DAMGO + $G_{Leak}$	2	-0.5
512	4219407	210.97035	1.967963376637688	5.145647494035032	210.4276	212.39555000000001	1.6125499999999988	3.5805500000000166	0.2781099646800328	3.5957000000000217	48.97345206324223	seed2-gleak-05_vars.pkl	DAMGO + $G_{Leak}$	2	-0.5
513	4291321	214.56605000000002	1.9568585782086012	5.26007102343474	214.00815	215.965	1.5103000000000009	3.4671500000000037	0.2859021642793852	3.4976999999999805	48.894553767192804	seed2-gleak-05_vars.pkl	DAMGO + $G_{Leak}$	2	-0.5
514	4361275	218.06375	1.9732096818981693	5.095226461003882	217.47525000000002	219.44845					48.780036134245336	seed2-gleak-05_vars.pkl	DAMGO + $G_{Leak}$	2	-0.5
515	60126	3.0063	1.404158607591563	1.5363834744657936	2.66855	4.07275	1.6294000000000004	3.0335500000000004	0.33502521064710117	2.9848500000000002	15.363834744657947	seed2-gleak-03_vars.pkl	Transient	2	-0.3
516	119823	5.99115	0.9441998843140565	4.597300646303992	5.7021500000000005	6.64635	1.8383500000000002	2.7825499999999996	0.35931801440865235	2.7830500000000002	45.97300646303994	seed2-gleak-03_vars.pkl	Transient	2	-0.3
517	175484	8.7742	0.9848985084790649	4.791417163866775	8.48465	9.46955	1.833450000000001	2.8183500000000006	0.35522716777379143	2.8150999999999993	47.91417163866774	seed2-gleak-03_vars.pkl	Transient	2	-0.3
518	231786	11.5893	0.9775597554227207	4.81546485259102	11.303	12.2806	1.8389000000000006	2.8164499999999997	0.35466652480005656	2.8195500000000013	48.15464852591022	seed2-gleak-03_vars.pkl	Transient	2	-0.3
519	288177	14.408850000000001	0.9717384510714095	4.8320400480205805	14.1195	15.0912	1.8459000000000003	2.8176500000000004	0.35516408580764314	2.8156	48.32040048020579	seed2-gleak-03_vars.pkl	Transient	2	-0.3
520	344489	17.22445	0.9764743582343712	4.826293164840713	16.9371	17.913600000000002	1.835049999999999	2.8114999999999988	0.35601124995549843	2.8089000000000013	48.26293164840714	seed2-gleak-03_vars.pkl	Transient	2	-0.3
521	400667	20.033350000000002	0.9736633151702467	4.840732788735728	19.7486	20.7223	1.8417499999999976	2.8154000000000003	0.3546665248000568	2.8195499999999996	48.40732788735731	seed2-gleak-03_vars.pkl	Transient	2	-0.3
522	457058	22.8529	0.9840253738303757	4.832966086081733	22.564	23.54805	1.8279999999999994	2.812000000000001	0.35667154117772953	2.803699999999999	48.32966086081734	seed2-gleak-03_vars.pkl	Transient	2	-0.3
523	513132	25.6566	0.9707281918307971	4.8371141549730154	25.376050000000003	26.34675	1.8388000000000027	2.8095500000000015	0.35537234137067086	2.813950000000002	48.3711415497302	seed2-gleak-03_vars.pkl	Transient	2	-0.3
524	569411	28.470550000000003	0.9678041377186485	4.8479622804199	28.1856	29.1534	1.8382500000000022	2.806049999999999	0.35670970963829635	2.8034	48.479622804199	seed2-gleak-03_vars.pkl	Transient	2	-0.3
525	625479	31.273950000000003	0.9655310030083696	4.824751340031376	30.991600000000002	31.957150000000002	1.842450000000003	2.8079500000000017	0.35572630418156254	2.8111500000000014	48.24751340031376	seed2-gleak-03_vars.pkl	Control	2	-0.3
526	681702	34.085100000000004	0.9720951981867315	4.845508400652044	33.7996	34.7717	1.8476500000000016	2.819749999999999	0.3553407718001564	2.8141999999999996	48.45508400652042	seed2-gleak-03_vars.pkl	Control	2	-0.3
527	737986	36.899300000000004	0.9637449117177282	4.840901337369374	36.619350000000004	37.5831	1.8483500000000035	2.812100000000001	0.3553028957186007	2.8144999999999953	48.40901337369372	seed2-gleak-03_vars.pkl	Control	2	-0.3
528	794276	39.7138	0.9667759818122723	4.856795807980859	39.431400000000004	40.3982	1.8712000000000018	2.8379499999999993	0.35230495516919424	2.8384500000000017	48.56795807980862	seed2-gleak-03_vars.pkl	Control	2	-0.3
529	851045	42.55225	0.9645295410063351	4.845920942826147	42.269400000000005	43.233900000000006	1.8422999999999945	2.806849999999997	0.3564554074285308	2.805399999999999	48.45920942826146	seed2-gleak-03_vars.pkl	Control	2	-0.3
530	907153	45.35765	0.9731230482932762	4.824813106938734	45.07625	46.049350000000004	1.836500000000001	2.809650000000005	0.35538497076958586	2.813850000000002	48.248131069387355	seed2-gleak-03_vars.pkl	Control	2	-0.3
531	963430	48.1715	0.9737445321677428	4.8414050677128415	47.885850000000005	48.8596	1.8216000000000037	2.795349999999999	0.3579994988007014	2.793300000000002	48.4140506771284	seed2-gleak-03_vars.pkl	Control	2	-0.3
532	1019296	50.964800000000004	0.9625227070621972	4.826720947497272	50.681200000000004	51.643750000000004	1.84225	2.8047499999999985	0.35664610007489583	2.8038999999999987	48.267209474972695	seed2-gleak-03_vars.pkl	Control	2	-0.3
533	1075374	53.7687	0.9690815768312547	4.840651561233898	53.48595	54.45505	1.8576499999999996	2.826749999999997	0.35280835450183434	2.8344000000000023	48.40651561233898	seed2-gleak-03_vars.pkl	Control	2	-0.3
534	1132062	56.603100000000005	0.9749599109946169	4.841469078949963	56.3127	57.28765	1.8379500000000064	2.812900000000006	0.35666518056174756	2.803750000000001	48.41469078949965	seed2-gleak-03_vars.pkl	Control	2	-0.3
535	1188137	59.406850000000006	0.8999526285204804	4.837793784093712	59.12565	60.025600000000004	7.839599999999997	8.739549999999994	0.11345329127998004	8.8142	48.3779378409371	seed2-gleak-03_vars.pkl	Control	2	-0.3
536	1364421	68.22105	1.0359490600003978	4.0018447376091615	67.86515	68.9011	1.924750000000003	2.9607000000000028	0.27505776213004757	3.6355999999999966	40.01844737609164	seed2-gleak-03_vars.pkl	Transient	2	-0.3
537	1437133	71.85665	1.527936836821132	2.6037838159810214	70.82585	72.3538	1.7063500000000005	3.234250000000003	0.21649942086404927	4.618949999999998	26.037838159810207	seed2-gleak-03_vars.pkl	DAMGO	2	-0.3
538	1529512	76.4756	2.778784900636063	1.3328345047559012	74.0601	76.83890000000001	5.2660999999999945	8.044849999999997	0.16807005159750585	5.9498999999999995	13.32834504755902	seed2-gleak-03_vars.pkl	DAMGO	2	-0.3
539	1648510	82.4255	1.0001040459020414	4.4803725089134545	82.105	83.10510000000001	1.8798500000000047	2.879950000000008	0.26066103638828086	3.836399999999997	44.80372508913456	seed2-gleak-03_vars.pkl	DAMGO	2	-0.3
540	1725238	86.2619	1.7439405196871143	2.487346673720527	84.98490000000001	86.72885000000001	5.542450000000002	7.286349999999999	0.15620606704364376	6.401800000000009	24.87346673720527	seed2-gleak-03_vars.pkl	DAMGO	2	-0.3
541	1853274	92.6637	1.0606106304720977	4.260006280365488	92.27125000000001	93.33185	1.832099999999997	2.8926999999999907	0.26128421190149637	3.8272499999999923	42.60006280365492	seed2-gleak-03_vars.pkl	DAMGO	2	-0.3
542	1929819	96.49095	1.8504713992017205	2.386613850287091	95.16395	97.01445000000001	3.0244500000000016	4.874900000000011	0.27246471581930076	3.670200000000009	23.86613850287093	seed2-gleak-03_vars.pkl	DAMGO	2	-0.3
543	2003223	100.16115	1.4018604446977379	7.1718172065412915	100.0389	101.44075000000001	1.911050000000003	3.3129500000000007	0.27959905495519444	3.5765499999999975	71.71817206541299	seed2-gleak-03_vars.pkl	Transient	2	-0.3
544	2074754	103.7377	0.9366937822210836	4.494830745777712	103.35180000000001	104.2885	1.940400000000011	2.8770999999999987	0.3621679372725132	2.7611500000000007	43.079736294339426	seed2-gleak-03_vars.pkl	Transient	2	-0.3
545	2129977	106.49885	0.9768066175631713	4.9095730841080965	106.22895000000001	107.20575000000001	1.8592000000000013	2.8359999999999985	0.35117291754459895	2.8476	49.09573084108101	seed2-gleak-03_vars.pkl	Transient	2	-0.3
546	2186929	109.34645	0.9582285478832433	4.857279864338942	109.06495000000001	110.02315	1.8737500000000011	2.8319999999999936	0.3531634617082508	2.831550000000007	48.57279864338943	seed2-gleak-03_vars.pkl	Transient	2	-0.3
547	2243560	112.17800000000001	0.9662323693906656	4.843319518174134	111.89695	112.8632	1.8491499999999945	2.815399999999997	0.35500017750009005	2.8168999999999897	48.433195181741326	seed2-gleak-03_vars.pkl	Wash	2	-0.3
548	2299898	114.9949	0.9657331467882265	4.834439577516122	114.7123	115.67805	1.8429000000000002	2.8086000000000126	0.35570732401380106	2.811300000000003	48.34439577516123	seed2-gleak-03_vars.pkl	Wash	2	-0.3
549	2356124	117.8062	0.9797420452455292	4.8417851433661525	117.52095	118.50065000000001	1.8282999999999987	2.8080499999999944	0.35641729336707395	2.8057000000000016	48.41785143366155	seed2-gleak-03_vars.pkl	Wash	2	-0.3
550	2412238	120.6119	0.9771681124360999	4.830302906916252	120.32900000000001	121.30615	1.835400000000007	2.8125500000000017	0.35523978685612817	2.8149999999999977	48.30302906916255	seed2-gleak-03_vars.pkl	Wash	2	-0.3
551	2468538	123.4269	0.9700435712202452	4.849219647499297	123.14155000000001	124.11155000000001	1.8407499999999999	2.8108000000000004	0.35635378804076634	2.806200000000004	48.49219647499301	seed2-gleak-03_vars.pkl	Wash	2	-0.3
552	2524662	126.23310000000001	0.9378699569572695	4.830358668951682	125.95230000000001	126.89020000000001	1.860350000000011	2.7982000000000085	0.35735344042024775	2.7983499999999992	48.30358668951682	seed2-gleak-03_vars.pkl	Wash	2	-0.3
553	2580629	129.03145	0.9733896960275481	4.845556003528515	128.75050000000002	129.72390000000001	1.8331000000000017	2.8064999999999998	0.3557326313542728	2.8111000000000104	48.455560035285124	seed2-gleak-03_vars.pkl	Wash	2	-0.3
554	2636851	131.84255000000002	0.9762929782907479	4.831214118109372	131.55700000000002	132.5333	1.8275500000000022	2.803849999999983	0.3565380158659437	2.8047499999999843	48.312141181093764	seed2-gleak-03_vars.pkl	Wash	2	-0.3
555	2692946	134.6473	0.9726048444262939	4.841959695779785	134.36090000000002	135.33350000000002	1.8535500000000127	2.8261500000000126	0.35410764872521094	2.8240000000000123	48.41959695779789	seed2-gleak-03_vars.pkl	Wash	2	-0.3
556	2749426	137.4713	0.9582153936177725	4.834886017954354	137.18705	138.14525	1.858649999999983	2.816849999999988	0.3724949713178887	2.684599999999989	48.34886017954358	seed2-gleak-03_vars.pkl	Wash	2	-0.3
557	2803118	140.1559	2.1961973803992385	7.004014534606739	140.00390000000002	142.20010000000002	1.6370500000000163	3.833250000000021	0.2553137167294308	3.916750000000007	70.04014534606739	seed2-gleak-03_vars.pkl	Transient	2	-0.3
558	2881453	144.07265	1.7289354867985707	5.531470749879119	143.83715	145.56605000000002	1.600999999999999	3.3299499999999966	0.30005701083205916	3.332699999999988	55.314707498791186	seed2-gleak-03_vars.pkl	Transient	2	-0.3
559	2948107	147.40535	1.7002382456570166	5.513864849812272	147.1671	148.8673	1.6220500000000015	3.3222999999999843	0.3009419482981729	3.322900000000004	55.138648498122755	seed2-gleak-03_vars.pkl	Transient	2	-0.3
560	3014565	150.72825	1.6965572939222446	5.518479561128274	150.48935	152.18595000000002	1.621849999999995	3.318399999999997	0.3012638016479117	3.3193500000000142	55.18479561128275	seed2-gleak-03_vars.pkl	$G_{Leak}$	2	-0.3
561	3080952	154.04760000000002	1.7037446705342039	5.509859618735867	153.80775	155.5115	1.6245499999999993	3.328300000000013	0.3008061605101675	3.324399999999997	55.09859618735865	seed2-gleak-03_vars.pkl	$G_{Leak}$	2	-0.3
562	3147440	157.372	1.7056402704299893	5.517903702253214	157.13605	158.8417	1.6201000000000079	3.3257499999999993	0.3005801196308881	3.3268999999999944	55.17903702253214	seed2-gleak-03_vars.pkl	$G_{Leak}$	2	-0.3
563	3213978	160.6989	1.698580943837506	5.509525864916625	160.46185	162.16045	1.620350000000002	3.318950000000001	0.30054398461214726	3.327300000000008	55.09525864916623	seed2-gleak-03_vars.pkl	$G_{Leak}$	2	-0.3
564	3280524	164.02620000000002	1.6863001082598699	5.511123255351286	163.7808	165.46710000000002	1.6282999999999959	3.3145999999999844	0.3013818357167614	3.3180499999999995	55.111232553512856	seed2-gleak-03_vars.pkl	$G_{Leak}$	2	-0.3
565	3346885	167.34425000000002	1.7113474841758145	5.504169955624818	167.0954	168.80675000000002	1.61484999999999	3.3262	0.3000345039679579	3.3329499999999825	55.04169955624819	seed2-gleak-03_vars.pkl	$G_{Leak}$	2	-0.3
566	3413544	170.6772	1.7178390761346558	5.515414565787047	170.4216	172.13945	1.6046500000000208	3.3225000000000193	0.30264511833424046	3.3042000000000087	55.15414565787048	seed2-gleak-03_vars.pkl	$G_{Leak}$	2	-0.3
567	3479628	173.9814	1.7095645895833382	5.507592011751754	173.74405000000002	175.45365	1.619100000000003	3.328649999999982	0.30072022493872697	3.3253500000000145	55.07592011751755	seed2-gleak-03_vars.pkl	$G_{Leak}$	2	-0.3
568	3546135	177.30675000000002	1.698364177518012	5.523378487736139	177.0727	178.77105	5.755650000000003	7.454000000000008	0.1309003324868446	7.639399999999995	55.23378487736142	seed2-gleak-03_vars.pkl	$G_{Leak}$	2	-0.3
569	3698923	184.94615000000002	1.3919906274958747	4.650678350482011	184.5267	185.9187	1.632949999999994	3.02494999999999	0.31010636648370543	3.2246999999999844	46.506783504820135	seed2-gleak-03_vars.pkl	Transient	2	-0.3
570	3763417	188.17085	1.5367821735423524	4.511629087178015	187.55165	189.08845000000002	1.6572500000000048	3.194000000000017	0.3094107272699133	3.231950000000012	45.11629087178016	seed2-gleak-03_vars.pkl	Transient	2	-0.3
571	3828056	191.4028	1.5558628851067742	4.425802221703428	190.7457	192.30155000000002	1.5909000000000049	3.1467499999999973	0.3154773171808938	3.1698000000000093	44.25802221703427	seed2-gleak-03_vars.pkl	DAMGO + $G_{Leak}$	2	-0.3
572	3891452	194.57260000000002	1.5717553474594141	4.433690778026893	193.89245	195.4642	1.7172499999999786	3.2889999999999873	0.313243954391681	3.192399999999992	44.33690778026896	seed2-gleak-03_vars.pkl	DAMGO + $G_{Leak}$	2	-0.3
573	3955300	197.76500000000001	1.478548080619122	4.439359486674192	197.18145	198.66	1.6596499999999992	3.138200000000012	0.3142035724946197	3.1826499999999953	44.39359486674191	seed2-gleak-03_vars.pkl	DAMGO + $G_{Leak}$	2	-0.3
574	4018953	200.94765	1.529935968035576	4.440943921725037	200.31965	201.84955000000002	1.585349999999977	3.1152999999999906	0.31405555642793326	3.1841499999999883	44.40943921725038	seed2-gleak-03_vars.pkl	DAMGO + $G_{Leak}$	2	-0.3
575	4082636	204.1318	1.6162118528737455	4.4411206438743065	203.43495000000001	205.05115	1.6565999999999974	3.272800000000018	0.315880912895838	3.165750000000003	44.41120643874307	seed2-gleak-03_vars.pkl	DAMGO + $G_{Leak}$	2	-0.3
576	4145951	207.29755	1.491959487694502	4.442592445409275	206.70775	208.1997	1.639099999999985	3.1310499999999877	0.312587915351191	3.1991000000000156	44.42592445409274	seed2-gleak-03_vars.pkl	DAMGO + $G_{Leak}$	2	-0.3
577	4209933	210.49665000000002	1.560919438471878	4.447636792114302	209.83880000000002	211.39970000000002	1.6324999999999932	3.193450000000013	0.31982090029583565	3.126749999999987	44.47636792114301	seed2-gleak-03_vars.pkl	DAMGO + $G_{Leak}$	2	-0.3
578	4272468	213.6234	1.518453308496997	4.454098427325043	213.03220000000002	214.55065000000002	1.7130999999999972	3.2315499999999986	0.31138097462245046	3.2115000000000014	44.54098427325045	seed2-gleak-03_vars.pkl	DAMGO + $G_{Leak}$	2	-0.3
579	4336698	216.8349	1.4858988101258408	4.436496364981011	216.26375000000002	217.74965	1.8046500000000094	3.290549999999996	0.31768723691525674	3.147750000000002	44.36496364981015	seed2-gleak-03_vars.pkl	DAMGO + $G_{Leak}$	2	-0.3
580	4399653	219.98265	0.5178359567719512	5.517057817391255	219.55435	220.07215000000002					43.87410423804509	seed2-gleak-03_vars.pkl	DAMGO + $G_{Leak}$	2	-0.3
581	60126	3.0063	1.404158607591563	1.5363834744657936	2.66855	4.07275	1.6294000000000004	3.0335500000000004	0.33502521064710117	2.9848500000000002	15.363834744657947	seed2-gleak03_vars.pkl	Transient	2	0.3
582	119823	5.99115	0.9441998843140565	4.597300646303992	5.7021500000000005	6.64635	1.8383500000000002	2.7825499999999996	0.35931801440865235	2.7830500000000002	45.97300646303994	seed2-gleak03_vars.pkl	Transient	2	0.3
583	175484	8.7742	0.9848985084790649	4.791417163866775	8.48465	9.46955	1.833450000000001	2.8183500000000006	0.35522716777379143	2.8150999999999993	47.91417163866774	seed2-gleak03_vars.pkl	Transient	2	0.3
584	231786	11.5893	0.9775597554227207	4.81546485259102	11.303	12.2806	1.8389000000000006	2.8164499999999997	0.35466652480005656	2.8195500000000013	48.15464852591022	seed2-gleak03_vars.pkl	Transient	2	0.3
585	288177	14.408850000000001	0.9717384510714095	4.8320400480205805	14.1195	15.0912	1.8459000000000003	2.8176500000000004	0.35516408580764314	2.8156	48.32040048020579	seed2-gleak03_vars.pkl	Transient	2	0.3
586	344489	17.22445	0.9764743582343712	4.826293164840713	16.9371	17.913600000000002	1.835049999999999	2.8114999999999988	0.35601124995549843	2.8089000000000013	48.26293164840714	seed2-gleak03_vars.pkl	Transient	2	0.3
587	400667	20.033350000000002	0.9736633151702467	4.840732788735728	19.7486	20.7223	1.8417499999999976	2.8154000000000003	0.3546665248000568	2.8195499999999996	48.40732788735731	seed2-gleak03_vars.pkl	Transient	2	0.3
588	457058	22.8529	0.9840253738303757	4.832966086081733	22.564	23.54805	1.8279999999999994	2.812000000000001	0.35667154117772953	2.803699999999999	48.32966086081734	seed2-gleak03_vars.pkl	Transient	2	0.3
589	513132	25.6566	0.9707281918307971	4.8371141549730154	25.376050000000003	26.34675	1.8388000000000027	2.8095500000000015	0.35537234137067086	2.813950000000002	48.3711415497302	seed2-gleak03_vars.pkl	Transient	2	0.3
590	569411	28.470550000000003	0.9678041377186485	4.8479622804199	28.1856	29.1534	1.8382500000000022	2.806049999999999	0.35670970963829635	2.8034	48.479622804199	seed2-gleak03_vars.pkl	Transient	2	0.3
591	625479	31.273950000000003	0.9655310030083696	4.824751340031376	30.991600000000002	31.957150000000002	1.842450000000003	2.8079500000000017	0.35572630418156254	2.8111500000000014	48.24751340031376	seed2-gleak03_vars.pkl	Control	2	0.3
592	681702	34.085100000000004	0.9720951981867315	4.845508400652044	33.7996	34.7717	1.8476500000000016	2.819749999999999	0.3553407718001564	2.8141999999999996	48.45508400652042	seed2-gleak03_vars.pkl	Control	2	0.3
593	737986	36.899300000000004	0.9637449117177282	4.840901337369374	36.619350000000004	37.5831	1.8483500000000035	2.812100000000001	0.3553028957186007	2.8144999999999953	48.40901337369372	seed2-gleak03_vars.pkl	Control	2	0.3
594	794276	39.7138	0.9667759818122723	4.856795807980859	39.431400000000004	40.3982	1.8712000000000018	2.8379499999999993	0.35230495516919424	2.8384500000000017	48.56795807980862	seed2-gleak03_vars.pkl	Control	2	0.3
595	851045	42.55225	0.9645295410063351	4.845920942826147	42.269400000000005	43.233900000000006	1.8422999999999945	2.806849999999997	0.3564554074285308	2.805399999999999	48.45920942826146	seed2-gleak03_vars.pkl	Control	2	0.3
596	907153	45.35765	0.9731230482932762	4.824813106938734	45.07625	46.049350000000004	1.836500000000001	2.809650000000005	0.35538497076958586	2.813850000000002	48.248131069387355	seed2-gleak03_vars.pkl	Control	2	0.3
597	963430	48.1715	0.9737445321677428	4.8414050677128415	47.885850000000005	48.8596	1.8216000000000037	2.795349999999999	0.3579994988007014	2.793300000000002	48.4140506771284	seed2-gleak03_vars.pkl	Control	2	0.3
598	1019296	50.964800000000004	0.9625227070621972	4.826720947497272	50.681200000000004	51.643750000000004	1.84225	2.8047499999999985	0.35664610007489583	2.8038999999999987	48.267209474972695	seed2-gleak03_vars.pkl	Control	2	0.3
599	1075374	53.7687	0.9690815768312547	4.840651561233898	53.48595	54.45505	1.8576499999999996	2.826749999999997	0.35280835450183434	2.8344000000000023	48.40651561233898	seed2-gleak03_vars.pkl	Control	2	0.3
600	1132062	56.603100000000005	0.9749599109946169	4.841469078949963	56.3127	57.28765	1.8379500000000064	2.812900000000006	0.35666518056174756	2.803750000000001	48.41469078949965	seed2-gleak03_vars.pkl	Control	2	0.3
601	1188137	59.406850000000006	0.9034649598602322	4.837793784093712	59.12565	60.0291	1.9758500000000012	2.879349999999995	0.22937095016916118	4.359749999999998	48.3779378409371	seed2-gleak03_vars.pkl	Control	2	0.3
602	1275332	63.766600000000004	2.3037664039538823	1.2823371070474607	62.00495	64.3087	1.9471999999999952	4.250949999999996	0.3475299310153083	2.877450000000003	12.823371070474611	seed2-gleak03_vars.pkl	Transient	2	0.3
603	1332881	66.64405000000001	0.9529894016788109	4.332158837476811	66.2559	67.2089	2.0764500000000083	3.0294000000000096	0.3254625636686148	3.0725499999999926	43.32158837476811	seed2-gleak03_vars.pkl	Transient	2	0.3
604	1394332	69.7166	0.9758269475267503	4.143839623703215	69.2853	70.26115	2.050550000000001	3.0263499999999937	0.3278688524590167	3.049999999999997	41.438396237032194	seed2-gleak03_vars.pkl	Transient	2	0.3
605	1455332	72.7666	0.9815694173168974	4.090285093858128	72.31165	73.2932	2.0824500000000086	3.064000000000007	0.3294078893189484	3.0357500000000073	40.902850938581295	seed2-gleak03_vars.pkl	DAMGO	2	0.3
606	1516047	75.80235	0.953759252601734	4.0674766977949375	75.37565000000001	76.32945000000001	2.066999999999993	3.0207499999999925	0.3295870274545999	3.0340999999999956	40.67476697794935	seed2-gleak03_vars.pkl	DAMGO	2	0.3
607	1576729	78.83645	0.972890447685367	4.084963970186976	78.3964	79.36930000000001	2.065749999999994	3.038650000000004	0.3290610243669689	3.03895	40.84963970186979	seed2-gleak03_vars.pkl	DAMGO	2	0.3
608	1637508	81.8754	0.9549119009806426	4.0644405677007285	81.43505	82.38995	2.0382000000000033	2.9930999999999983	0.3328285433758789	3.004550000000009	40.6444056770073	seed2-gleak03_vars.pkl	DAMGO	2	0.3
609	1697599	84.87995000000001	0.9977666682225187	4.078453486524083	84.42815	85.42595	2.0736500000000007	3.071399999999997	0.3280140390008698	3.048649999999995	40.784534865240815	seed2-gleak03_vars.pkl	DAMGO	2	0.3
610	1758572	87.9286	0.9374438634154737	4.054989572273961	87.49955	88.437	2.0554500000000075	2.992900000000006	0.3308628904182102	3.0224000000000046	40.54989572273963	seed2-gleak03_vars.pkl	DAMGO	2	0.3
611	1819020	90.95100000000001	0.9795298892159132	4.056948054369769	90.49245	91.47200000000001	2.048000000000002	3.027550000000005	0.331394674487581	3.01755	40.56948054369769	seed2-gleak03_vars.pkl	DAMGO	2	0.3
612	1879371	93.96855000000001	0.9742136613279115	4.063809727372671	93.52000000000001	94.49425000000001	2.0395499999999913	3.0137499999999875	0.3302837137100774	3.027699999999996	40.63809727372675	seed2-gleak03_vars.pkl	DAMGO	2	0.3
613	1939925	96.99625	0.972056034214783	4.047921535224404	96.5338	97.50585000000001	2.1726000000000028	3.144650000000013	0.3236769703835571	3.089500000000001	40.47921535224403	seed2-gleak03_vars.pkl	DAMGO	2	0.3
614	2001715	100.08575	1.484623419440922	6.399370440788502	99.67840000000001	101.16305	1.7895499999999913	3.2741499999999917	0.3108003108003107	3.217500000000001	63.993704407885026	seed2-gleak03_vars.pkl	DAMGO	2	0.3
615	2066065	103.30325	0.9412660042536329	4.556060734657812	102.95255	103.8938	1.9097000000000008	2.8509499999999974	0.3604447888694651	2.7743499999999983	44.345370863717484	seed2-gleak03_vars.pkl	Transient	2	0.3
616	2121552	106.0776	0.9754995747203241	4.888363637441415	105.8035	106.77900000000001	1.8543499999999966	2.829800000000006	0.3513209668353004	2.8464000000000027	48.883636374414166	seed2-gleak03_vars.pkl	Transient	2	0.3
617	2178480	108.924	0.9676975320701954	4.835911998513701	108.6333	109.601	1.855150000000009	2.8228500000000025	0.35520193229851255	2.8152999999999935	48.35911998513704	seed2-gleak03_vars.pkl	Transient	2	0.3
618	2234786	111.7393	0.9686747441014973	4.8348575590673235	111.45615000000001	112.42485	1.8469500000000068	2.8156000000000034	0.3549812747377565	2.817050000000009	48.34857559067322	seed2-gleak03_vars.pkl	Wash	2	0.3
619	2291127	114.55635000000001	0.9709777071557939	4.829433086480428	114.2718	115.24275	1.8398499999999984	2.810849999999988	0.35598590295824273	2.809100000000001	48.29433086480431	seed2-gleak03_vars.pkl	Wash	2	0.3
620	2347309	117.36545000000001	0.9659887191791553	4.843025966764223	117.08265	118.04865000000001	1.8592000000000013	2.8252000000000095	0.35398856616931257	2.824950000000001	48.43025966764222	seed2-gleak03_vars.pkl	Wash	2	0.3
621	2403808	120.19040000000001	0.9713972195817158	4.837342566196661	119.90780000000001	120.87920000000001	1.8311499999999938	2.8025499999999965	0.3561316975017373	2.807949999999991	48.373425661966635	seed2-gleak03_vars.pkl	Wash	2	0.3
622	2459967	122.99835	0.9640576907627285	4.830424135643177	122.7104	123.67445000000001	1.8370000000000033	2.8010500000000036	0.3579290226748028	2.793850000000006	48.304241356431774	seed2-gleak03_vars.pkl	Wash	2	0.3
623	2515844	125.79220000000001	0.9805879785759608	4.843667342243485	125.51140000000001	126.492	1.8557500000000005	2.8362999999999943	0.3526652677611031	2.835550000000012	48.43667342243485	seed2-gleak03_vars.pkl	Wash	2	0.3
624	2572555	128.62775000000002	0.9640271618701518	4.844167949400621	128.3477	129.31175000000002	1.8459000000000003	2.809899999999999	0.35556819798037304	2.8123999999999967	48.44167949400624	seed2-gleak03_vars.pkl	Wash	2	0.3
625	2628803	131.44015000000002	0.9756066547219875	4.8382776954701185	131.1576	132.13320000000002	1.8331999999999766	2.808799999999991	0.3562585724719	2.8069500000000005	48.3827769547012	seed2-gleak03_vars.pkl	Wash	2	0.3
626	2684942	134.24710000000002	0.9647697412645212	4.8423786022201085	133.9664	134.93120000000002	1.8429500000000019	2.807700000000011	0.3557705991176889	2.8108000000000004	48.4237860222011	seed2-gleak03_vars.pkl	Wash	2	0.3
627	2741158	137.05790000000002	0.9736627784619342	4.82999792200625	136.77415000000002	137.7478	1.8360500000000002	2.8096999999999923	0.3554354973431211	2.813449999999989	48.29997922006248	seed2-gleak03_vars.pkl	Wash	2	0.3
628	2797427	139.87135	0.49863136674321723	4.839339699559211	139.58385	140.08245	2.713700000000017	3.212350000000015	0.31115328966815425	3.213850000000008	48.39339699559211	seed2-gleak03_vars.pkl	Wash	2	0.3
629	2861704	143.08520000000001	0.9853052586481208	1.519385240259263	142.7962	143.7815	1.9043500000000222	2.889700000000005	0.3353341604909289	2.9821000000000026	15.19385240259264	seed2-gleak03_vars.pkl	Transient	2	0.3
630	2921346	146.06730000000002	0.9226106649393915	2.2167286498424694	145.6859	146.60850000000002	2.033350000000013	2.9559500000000014	0.3354635267280589	2.9809499999999787	22.167286498424694	seed2-gleak03_vars.pkl	Transient	2	0.3
631	2980965	149.04825	0.7821021896552993	3.7619771639231345	148.64185	149.42395000000002	2.2104500000000087	2.9925499999999943	0.326365431373508	3.064050000000009	37.61977163923133	seed2-gleak03_vars.pkl	Transient	2	0.3
632	3042246	152.1123	0.826497985785245	3.034674017152291	151.63435	152.46085	2.151100000000014	2.9775999999999954	0.33734777181796616	2.9643000000000086	30.346740171522924	seed2-gleak03_vars.pkl	$G_{Leak}$	2	0.3
633	3101532	155.0766	0.8218876804334112	3.362652297853387	154.612	155.43385	2.1936000000000035	3.015500000000003	0.3290989271374973	3.0386000000000024	33.626522978533885	seed2-gleak03_vars.pkl	$G_{Leak}$	2	0.3
634	3162304	158.11520000000002	0.8327576224414865	3.2403290480991487	157.6275	158.46025	2.1910000000000025	3.023750000000007	0.33077533739084386	3.0232000000000023	32.4032904809915	seed2-gleak03_vars.pkl	$G_{Leak}$	2	0.3
635	3222768	161.13840000000002	0.8357350606907159	3.3413659810997665	160.65125	161.48695	2.1981499999999983	3.0338999999999885	0.3284827382321067	3.0442999999999922	33.41365981099766	seed2-gleak03_vars.pkl	$G_{Leak}$	2	0.3
636	3283654	164.1827	0.8346680541843409	3.2006746173785032	163.6851	164.51975000000002	2.1860499999999945	3.020700000000005	0.33152101843256815	3.0164000000000044	32.00674617378503	seed2-gleak03_vars.pkl	$G_{Leak}$	2	0.3
637	3343982	167.19910000000002	0.8405892541718204	3.2622642714391112	166.7058	167.5464	2.180650000000014	3.021250000000009	0.3314825557305045	3.016750000000002	32.622642714391134	seed2-gleak03_vars.pkl	$G_{Leak}$	2	0.3
638	3404317	170.21585000000002	0.8337322195389542	3.289970792014479	169.7271	170.5608	2.1890999999999963	3.022849999999977	0.3300820253833077	3.0295500000000004	32.899707920144785	seed2-gleak03_vars.pkl	$G_{Leak}$	2	0.3
639	3464908	173.24540000000002	0.8368602521400667	3.2439604669694972	172.7499	173.5868	2.171600000000012	3.0084500000000105	0.33316120004664473	3.0015499999999804	32.439604669694965	seed2-gleak03_vars.pkl	$G_{Leak}$	2	0.3
640	3524939	176.24695	0.8323265873353929	3.3010030175200598	175.7584	176.5907	2.207099999999997	3.039449999999988	0.3312903760145749	3.0185000000000173	33.01003017520061	seed2-gleak03_vars.pkl	$G_{Leak}$	2	0.3
641	3585309	179.26545000000002	0.8402277189445683	3.211111761477344	178.7978	179.63805000000002	5.1349500000000035	5.9751500000000135	0.16677089847821547	5.996250000000003	32.111117614773434	seed2-gleak03_vars.pkl	$G_{Leak}$	2	0.3
642	3705234	185.26170000000002	1.096305122489133	1.770749479488849	184.77295	185.86925000000002	2.162399999999991	3.2587000000000046	0.28622949881214843	3.49369999999999	17.70749479488849	seed2-gleak03_vars.pkl	Transient	2	0.3
643	3775108	188.7554	1.2431557167224354	1.6705849620091833	188.03165	189.27485000000001	2.2139999999999986	3.4571499999999844	0.28397796331004715	3.5214	16.705849620091843	seed2-gleak03_vars.pkl	Transient	2	0.3
644	3845536	192.2768	1.209243077382818	1.712499737683883	191.4888	192.69805000000002	2.247150000000005	3.4563500000000147	0.29101068009196035	3.4362999999999886	17.124997376838827	seed2-gleak03_vars.pkl	DAMGO + $G_{Leak}$	2	0.3
645	3914262	195.7131	1.1822888997660486	1.8064237022318856	194.94515	196.12745	2.2686999999999955	3.450950000000006	0.2882052021038976	3.4697500000000043	18.06423702231886	seed2-gleak03_vars.pkl	DAMGO + $G_{Leak}$	2	0.3
646	3983657	199.18285	1.2144662435227773	1.7463235554292567	198.39615	199.6106	2.25924999999998	3.4736999999999796	0.294464075382802	3.396000000000015	17.463235554292567	seed2-gleak03_vars.pkl	DAMGO + $G_{Leak}$	2	0.3
647	4051577	202.57885000000002	1.195495764961955	1.7730870630783198	201.86985	203.0653	2.2460499999999968	3.4415500000000065	0.29138378157871864	3.4318999999999846	17.73087063078321	seed2-gleak03_vars.pkl	DAMGO + $G_{Leak}$	2	0.3
648	4120215	206.01075	1.206176179340179	1.781135612189562	205.31140000000002	206.51755	2.251150000000024	3.4573500000000195	0.28634834275896526	3.4922500000000123	17.811356121895635	seed2-gleak03_vars.pkl	DAMGO + $G_{Leak}$	2	0.3
649	4190060	209.50300000000001	1.2338694154022496	1.727970091865334	208.76870000000002	210.00255	2.234749999999991	3.468599999999981	0.2854655229014714	3.5030500000000018	17.279700918653344	seed2-gleak03_vars.pkl	DAMGO + $G_{Leak}$	2	0.3
650	4260121	213.00605000000002	1.2159018033379223	1.7607355829951281	212.23735000000002	213.45325	2.20089999999999	3.416799999999995	0.2897123156705401	3.4516999999999887	17.60735582995128	seed2-gleak03_vars.pkl	DAMGO + $G_{Leak}$	2	0.3
651	4329155	216.45775	1.2261056546488311	1.7783334624566152	215.6541	216.8802	2.254000000000019	3.4801000000000215	0.2911292905179191	3.434899999999999	17.78333462456617	seed2-gleak03_vars.pkl	DAMGO + $G_{Leak}$	2	0.3
652	4397853	219.89265	0.9060001628313215	1.7859982146084832	219.13425	220.04025000000001					17.859982146084825	seed2-gleak03_vars.pkl	DAMGO + $G_{Leak}$	2	0.3
653	60126	3.0063	1.404158607591563	1.5363834744657936	2.66855	4.07275	1.6294000000000004	3.0335500000000004	0.33502521064710117	2.9848500000000002	15.363834744657947	seed2-gleak-01_vars.pkl	Transient	2	-0.1
654	119823	5.99115	0.9441998843140565	4.597300646303992	5.7021500000000005	6.64635	1.8383500000000002	2.7825499999999996	0.35931801440865235	2.7830500000000002	45.97300646303994	seed2-gleak-01_vars.pkl	Transient	2	-0.1
655	175484	8.7742	0.9848985084790649	4.791417163866775	8.48465	9.46955	1.833450000000001	2.8183500000000006	0.35522716777379143	2.8150999999999993	47.91417163866774	seed2-gleak-01_vars.pkl	Transient	2	-0.1
656	231786	11.5893	0.9775597554227207	4.81546485259102	11.303	12.2806	1.8389000000000006	2.8164499999999997	0.35466652480005656	2.8195500000000013	48.15464852591022	seed2-gleak-01_vars.pkl	Transient	2	-0.1
657	288177	14.408850000000001	0.9717384510714095	4.8320400480205805	14.1195	15.0912	1.8459000000000003	2.8176500000000004	0.35516408580764314	2.8156	48.32040048020579	seed2-gleak-01_vars.pkl	Transient	2	-0.1
658	344489	17.22445	0.9764743582343712	4.826293164840713	16.9371	17.913600000000002	1.835049999999999	2.8114999999999988	0.35601124995549843	2.8089000000000013	48.26293164840714	seed2-gleak-01_vars.pkl	Transient	2	-0.1
659	400667	20.033350000000002	0.9736633151702467	4.840732788735728	19.7486	20.7223	1.8417499999999976	2.8154000000000003	0.3546665248000568	2.8195499999999996	48.40732788735731	seed2-gleak-01_vars.pkl	Transient	2	-0.1
660	457058	22.8529	0.9840253738303757	4.832966086081733	22.564	23.54805	1.8279999999999994	2.812000000000001	0.35667154117772953	2.803699999999999	48.32966086081734	seed2-gleak-01_vars.pkl	Transient	2	-0.1
661	513132	25.6566	0.9707281918307971	4.8371141549730154	25.376050000000003	26.34675	1.8388000000000027	2.8095500000000015	0.35537234137067086	2.813950000000002	48.3711415497302	seed2-gleak-01_vars.pkl	Transient	2	-0.1
662	569411	28.470550000000003	0.9678041377186485	4.8479622804199	28.1856	29.1534	1.8382500000000022	2.806049999999999	0.35670970963829635	2.8034	48.479622804199	seed2-gleak-01_vars.pkl	Transient	2	-0.1
663	625479	31.273950000000003	0.9655310030083696	4.824751340031376	30.991600000000002	31.957150000000002	1.842450000000003	2.8079500000000017	0.35572630418156254	2.8111500000000014	48.24751340031376	seed2-gleak-01_vars.pkl	Control	2	-0.1
664	681702	34.085100000000004	0.9720951981867315	4.845508400652044	33.7996	34.7717	1.8476500000000016	2.819749999999999	0.3553407718001564	2.8141999999999996	48.45508400652042	seed2-gleak-01_vars.pkl	Control	2	-0.1
665	737986	36.899300000000004	0.9637449117177282	4.840901337369374	36.619350000000004	37.5831	1.8483500000000035	2.812100000000001	0.3553028957186007	2.8144999999999953	48.40901337369372	seed2-gleak-01_vars.pkl	Control	2	-0.1
666	794276	39.7138	0.9667759818122723	4.856795807980859	39.431400000000004	40.3982	1.8712000000000018	2.8379499999999993	0.35230495516919424	2.8384500000000017	48.56795807980862	seed2-gleak-01_vars.pkl	Control	2	-0.1
667	851045	42.55225	0.9645295410063351	4.845920942826147	42.269400000000005	43.233900000000006	1.8422999999999945	2.806849999999997	0.3564554074285308	2.805399999999999	48.45920942826146	seed2-gleak-01_vars.pkl	Control	2	-0.1
668	907153	45.35765	0.9731230482932762	4.824813106938734	45.07625	46.049350000000004	1.836500000000001	2.809650000000005	0.35538497076958586	2.813850000000002	48.248131069387355	seed2-gleak-01_vars.pkl	Control	2	-0.1
669	963430	48.1715	0.9737445321677428	4.8414050677128415	47.885850000000005	48.8596	1.8216000000000037	2.795349999999999	0.3579994988007014	2.793300000000002	48.4140506771284	seed2-gleak-01_vars.pkl	Control	2	-0.1
670	1019296	50.964800000000004	0.9625227070621972	4.826720947497272	50.681200000000004	51.643750000000004	1.84225	2.8047499999999985	0.35664610007489583	2.8038999999999987	48.267209474972695	seed2-gleak-01_vars.pkl	Control	2	-0.1
671	1075374	53.7687	0.9690815768312547	4.840651561233898	53.48595	54.45505	1.8576499999999996	2.826749999999997	0.35280835450183434	2.8344000000000023	48.40651561233898	seed2-gleak-01_vars.pkl	Control	2	-0.1
672	1132062	56.603100000000005	0.9749599109946169	4.841469078949963	56.3127	57.28765	1.8379500000000064	2.812900000000006	0.35666518056174756	2.803750000000001	48.41469078949965	seed2-gleak-01_vars.pkl	Control	2	-0.1
673	1188137	59.406850000000006	0.8999526285204804	4.837793784093712	59.12565	60.025600000000004	7.839599999999997	8.739549999999994	0.11345329127998004	8.8142	48.3779378409371	seed2-gleak-01_vars.pkl	Control	2	-0.1
674	1364421	68.22105	1.0359490600003978	4.0018447376091615	67.86515	68.9011	1.924750000000003	2.9607000000000028	0.27505776213004757	3.6355999999999966	40.01844737609164	seed2-gleak-01_vars.pkl	Transient	2	-0.1
675	1437133	71.85665	1.527936836821132	2.6037838159810214	70.82585	72.3538	1.7063500000000005	3.234250000000003	0.21649942086404927	4.618949999999998	26.037838159810207	seed2-gleak-01_vars.pkl	DAMGO	2	-0.1
676	1529512	76.4756	2.778784900636063	1.3328345047559012	74.0601	76.83890000000001	5.2660999999999945	8.044849999999997	0.16807005159750585	5.9498999999999995	13.32834504755902	seed2-gleak-01_vars.pkl	DAMGO	2	-0.1
677	1648510	82.4255	1.0001040459020414	4.4803725089134545	82.105	83.10510000000001	1.8798500000000047	2.879950000000008	0.26066103638828086	3.836399999999997	44.80372508913456	seed2-gleak-01_vars.pkl	DAMGO	2	-0.1
678	1725238	86.2619	1.7439405196871143	2.487346673720527	84.98490000000001	86.72885000000001	5.542450000000002	7.286349999999999	0.15620606704364376	6.401800000000009	24.87346673720527	seed2-gleak-01_vars.pkl	DAMGO	2	-0.1
679	1853274	92.6637	1.0606106304720977	4.260006280365488	92.27125000000001	93.33185	1.832099999999997	2.8926999999999907	0.26128421190149637	3.8272499999999923	42.60006280365492	seed2-gleak-01_vars.pkl	DAMGO	2	-0.1
680	1929819	96.49095	1.8504713992017205	2.386613850287091	95.16395	97.01445000000001	3.0244500000000016	4.874900000000011	0.27246471581930076	3.670200000000009	23.86613850287093	seed2-gleak-01_vars.pkl	DAMGO	2	-0.1
681	2003223	100.16115	1.4018604446977379	7.1718172065412915	100.0389	101.44075000000001	1.911050000000003	3.3129500000000007	0.27959905495519444	3.5765499999999975	71.71817206541299	seed2-gleak-01_vars.pkl	Transient	2	-0.1
682	2074754	103.7377	0.9366937822210836	4.494830745777712	103.35180000000001	104.2885	1.940400000000011	2.8770999999999987	0.3621679372725132	2.7611500000000007	43.079736294339426	seed2-gleak-01_vars.pkl	Transient	2	-0.1
683	2129977	106.49885	0.9768066175631713	4.9095730841080965	106.22895000000001	107.20575000000001	1.8592000000000013	2.8359999999999985	0.35117291754459895	2.8476	49.09573084108101	seed2-gleak-01_vars.pkl	Transient	2	-0.1
684	2186929	109.34645	0.9582285478832433	4.857279864338942	109.06495000000001	110.02315	1.8737500000000011	2.8319999999999936	0.3531634617082508	2.831550000000007	48.57279864338943	seed2-gleak-01_vars.pkl	Transient	2	-0.1
685	2243560	112.17800000000001	0.9662323693906656	4.843319518174134	111.89695	112.8632	1.8491499999999945	2.815399999999997	0.35500017750009005	2.8168999999999897	48.433195181741326	seed2-gleak-01_vars.pkl	Wash	2	-0.1
686	2299898	114.9949	0.9657331467882265	4.834439577516122	114.7123	115.67805	1.8429000000000002	2.8086000000000126	0.35570732401380106	2.811300000000003	48.34439577516123	seed2-gleak-01_vars.pkl	Wash	2	-0.1
687	2356124	117.8062	0.9797420452455292	4.8417851433661525	117.52095	118.50065000000001	1.8282999999999987	2.8080499999999944	0.35641729336707395	2.8057000000000016	48.41785143366155	seed2-gleak-01_vars.pkl	Wash	2	-0.1
688	2412238	120.6119	0.9771681124360999	4.830302906916252	120.32900000000001	121.30615	1.835400000000007	2.8125500000000017	0.35523978685612817	2.8149999999999977	48.30302906916255	seed2-gleak-01_vars.pkl	Wash	2	-0.1
689	2468538	123.4269	0.9700435712202452	4.849219647499297	123.14155000000001	124.11155000000001	1.8407499999999999	2.8108000000000004	0.35635378804076634	2.806200000000004	48.49219647499301	seed2-gleak-01_vars.pkl	Wash	2	-0.1
690	2524662	126.23310000000001	0.9378699569572695	4.830358668951682	125.95230000000001	126.89020000000001	1.860350000000011	2.7982000000000085	0.35735344042024775	2.7983499999999992	48.30358668951682	seed2-gleak-01_vars.pkl	Wash	2	-0.1
691	2580629	129.03145	0.9733896960275481	4.845556003528515	128.75050000000002	129.72390000000001	1.8331000000000017	2.8064999999999998	0.3557326313542728	2.8111000000000104	48.455560035285124	seed2-gleak-01_vars.pkl	Wash	2	-0.1
692	2636851	131.84255000000002	0.9762929782907479	4.831214118109372	131.55700000000002	132.5333	1.8275500000000022	2.803849999999983	0.3565380158659437	2.8047499999999843	48.312141181093764	seed2-gleak-01_vars.pkl	Wash	2	-0.1
693	2692946	134.6473	0.9726048444262939	4.841959695779785	134.36090000000002	135.33350000000002	1.8535500000000127	2.8261500000000126	0.35410764872521094	2.8240000000000123	48.41959695779789	seed2-gleak-01_vars.pkl	Wash	2	-0.1
694	2749426	137.4713	0.9582153936177725	4.834886017954354	137.18705	138.14525	1.8572499999999934	2.8154499999999985	0.3654369712583834	2.7364499999999907	48.34886017954358	seed2-gleak-01_vars.pkl	Wash	2	-0.1
695	2804155	140.20775	1.2425940575171495	5.770191615514875	140.0025	141.2451	1.785049999999984	3.027649999999994	0.3231748699221144	3.094300000000004	57.70191615514873	seed2-gleak-01_vars.pkl	Transient	2	-0.1
696	2866041	143.30205	1.1097566075774377	5.100528273454259	143.03015000000002	144.1399	1.7745000000000175	2.8842500000000086	0.34754804851770865	2.877299999999991	51.00528273454263	seed2-gleak-01_vars.pkl	Transient	2	-0.1
697	2923587	146.17935	1.1126782106965316	5.094336708939252	145.9144	147.02705	1.7704999999999984	2.883199999999988	0.3464643314970717	2.8863000000000056	50.94336708939255	seed2-gleak-01_vars.pkl	Transient	2	-0.1
698	2981313	149.06565	1.1174780931615271	5.094947378953947	148.79760000000002	149.9151	1.7602500000000134	2.8777500000000202	0.34615251479801923	2.8889000000000067	50.949473789539496	seed2-gleak-01_vars.pkl	Transient	2	-0.1
699	3039091	151.95455	1.1005043679300464	5.087628776626623	151.67535	152.77585000000002	1.751800000000003	2.8522999999999854	0.3505696757230509	2.852499999999992	50.87628776626627	seed2-gleak-01_vars.pkl	$G_{Leak}$	2	-0.1
700	3096141	154.80705	1.1119104489823106	5.083322710334279	154.52765	155.63955	1.7418499999999995	2.853749999999991	0.3521064769986455	2.840049999999991	50.83322710334282	seed2-gleak-01_vars.pkl	$G_{Leak}$	2	-0.1
701	3152942	157.6471	1.1133095362563852	5.069687305404507	157.38135	158.4947	1.7477499999999964	2.861050000000006	0.3493022687182343	2.8628500000000088	50.6968730540451	seed2-gleak-01_vars.pkl	$G_{Leak}$	2	-0.1
702	3210199	160.50995	1.1162360769572435	5.0907192216587305	160.2424	161.35865	1.753150000000005	2.869349999999997	0.34835316043404657	2.870650000000012	50.9071922165873	seed2-gleak-01_vars.pkl	$G_{Leak}$	2	-0.1
703	3267612	163.38060000000002	1.1153629659390543	5.0818040375817475	163.11175	164.2271	1.7487500000000011	2.8641000000000076	0.3485292067475247	2.8692000000000064	50.81804037581745	seed2-gleak-01_vars.pkl	$G_{Leak}$	2	-0.1
704	3324996	166.24980000000002	1.1130797471766827	5.089565815100556	165.97585	167.08895	1.7487500000000011	2.861799999999988	0.34969314426590814	2.859649999999988	50.89565815100555	seed2-gleak-01_vars.pkl	$G_{Leak}$	2	-0.1
705	3382189	169.10945	1.0761243564986858	5.075729763686674	168.8377	169.9138	1.7690000000000055	2.845150000000018	0.3517163759144631	2.843199999999996	50.757297636866774	seed2-gleak-01_vars.pkl	$G_{Leak}$	2	-0.1
706	3439053	171.95265	1.1195008085640847	5.085246652754641	171.68285	172.80235000000002	1.759299999999996	2.878799999999984	0.34683684794672387	2.8832000000000164	50.8524665275464	seed2-gleak-01_vars.pkl	$G_{Leak}$	2	-0.1
707	3496717	174.83585000000002	1.114300195559417	5.088165684647436	174.56165000000001	175.67595	1.7603000000000009	2.874600000000015	0.3479652730657509	2.873849999999976	50.88165684647438	seed2-gleak-01_vars.pkl	$G_{Leak}$	2	-0.1
708	3554194	177.7097	1.106943763583014	5.076275021680203	177.4362	178.54315	7.981000000000023	9.087950000000006	0.10894254914670723	9.179150000000021	50.76275021680207	seed2-gleak-01_vars.pkl	$G_{Leak}$	2	-0.1
709	3737777	186.88885000000002	1.0832210106914397	4.348718928044008	186.52415000000002	187.6074	1.9083000000000254	2.991500000000002	0.2864344637946844	3.4911999999999925	43.48718928044012	seed2-gleak-01_vars.pkl	Transient	2	-0.1
710	3807601	190.38005	1.449817758711544	3.7234282470494975	189.5157	190.96550000000002	1.721449999999976	3.171299999999974	0.2920987293705281	3.42349999999999	37.23428247049501	seed2-gleak-01_vars.pkl	Transient	2	-0.1
711	3876071	193.80355	1.6390432905040218	3.54151065009788	192.687	194.32600000000002	1.7566499999999792	3.395700000000005	0.2918046659566082	3.426950000000005	35.415106500978816	seed2-gleak-01_vars.pkl	DAMGO + $G_{Leak}$	2	-0.1
712	3944610	197.2305	1.6838387326223312	3.636474379979184	196.08270000000002	197.76655000000002	1.9047999999999945	3.5886500000000012	0.2920944633494467	3.423550000000006	36.36474379979187	seed2-gleak-01_vars.pkl	DAMGO + $G_{Leak}$	2	-0.1
713	4013081	200.65405	1.5119012809664478	3.60570631586112	199.6713	201.18325000000002	1.7604000000000042	3.2723000000000013	0.288101411696917	3.4710000000000036	36.05706315861124	seed2-gleak-01_vars.pkl	DAMGO + $G_{Leak}$	2	-0.1
714	4082501	204.12505000000002	1.716988809122448	3.581009681204982	202.94365000000002	204.66065	1.7519000000000062	3.468900000000019	0.29003161344586526	3.447900000000004	35.81009681204983	seed2-gleak-01_vars.pkl	DAMGO + $G_{Leak}$	2	-0.1
715	4151459	207.57295000000002	1.7103889216058887	3.5806289272344287	206.41255	208.12295	1.8850999999999942	3.595499999999987	0.2879437933715354	3.4728999999999814	35.80628927234432	seed2-gleak-01_vars.pkl	DAMGO + $G_{Leak}$	2	-0.1
716	4220917	211.04585	1.5701770341501573	3.593527972331941	210.008	211.5782	1.9782499999999743	3.5483999999999867	0.2911843925165594	3.43425000000002	35.93527972331941	seed2-gleak-01_vars.pkl	DAMGO + $G_{Leak}$	2	-0.1
717	4289602	214.48010000000002	1.4684625845398755	3.6142430229800624	213.5564	215.0249	2.0681999999999903	3.5366500000000087	0.29019994776400987	3.4458999999999946	36.14243022980065	seed2-gleak-01_vars.pkl	DAMGO + $G_{Leak}$	2	-0.1
718	4358520	217.92600000000002	1.3816799135275653	3.6081838571060914	217.09305	218.47475					36.08183857106094	seed2-gleak-01_vars.pkl	DAMGO + $G_{Leak}$	2	-0.1
719	60126	3.0063	1.404158607591563	1.5363834744657936	2.66855	4.07275	1.6294000000000004	3.0335500000000004	0.33502521064710117	2.9848500000000002	15.363834744657947	seed2-gleak01_vars.pkl	Transient	2	0.1
720	119823	5.99115	0.9441998843140565	4.597300646303992	5.7021500000000005	6.64635	1.8383500000000002	2.7825499999999996	0.35931801440865235	2.7830500000000002	45.97300646303994	seed2-gleak01_vars.pkl	Transient	2	0.1
721	175484	8.7742	0.9848985084790649	4.791417163866775	8.48465	9.46955	1.833450000000001	2.8183500000000006	0.35522716777379143	2.8150999999999993	47.91417163866774	seed2-gleak01_vars.pkl	Transient	2	0.1
722	231786	11.5893	0.9775597554227207	4.81546485259102	11.303	12.2806	1.8389000000000006	2.8164499999999997	0.35466652480005656	2.8195500000000013	48.15464852591022	seed2-gleak01_vars.pkl	Transient	2	0.1
723	288177	14.408850000000001	0.9717384510714095	4.8320400480205805	14.1195	15.0912	1.8459000000000003	2.8176500000000004	0.35516408580764314	2.8156	48.32040048020579	seed2-gleak01_vars.pkl	Transient	2	0.1
724	344489	17.22445	0.9764743582343712	4.826293164840713	16.9371	17.913600000000002	1.835049999999999	2.8114999999999988	0.35601124995549843	2.8089000000000013	48.26293164840714	seed2-gleak01_vars.pkl	Transient	2	0.1
725	400667	20.033350000000002	0.9736633151702467	4.840732788735728	19.7486	20.7223	1.8417499999999976	2.8154000000000003	0.3546665248000568	2.8195499999999996	48.40732788735731	seed2-gleak01_vars.pkl	Transient	2	0.1
726	457058	22.8529	0.9840253738303757	4.832966086081733	22.564	23.54805	1.8279999999999994	2.812000000000001	0.35667154117772953	2.803699999999999	48.32966086081734	seed2-gleak01_vars.pkl	Transient	2	0.1
727	513132	25.6566	0.9707281918307971	4.8371141549730154	25.376050000000003	26.34675	1.8388000000000027	2.8095500000000015	0.35537234137067086	2.813950000000002	48.3711415497302	seed2-gleak01_vars.pkl	Transient	2	0.1
728	569411	28.470550000000003	0.9678041377186485	4.8479622804199	28.1856	29.1534	1.8382500000000022	2.806049999999999	0.35670970963829635	2.8034	48.479622804199	seed2-gleak01_vars.pkl	Transient	2	0.1
729	625479	31.273950000000003	0.9655310030083696	4.824751340031376	30.991600000000002	31.957150000000002	1.842450000000003	2.8079500000000017	0.35572630418156254	2.8111500000000014	48.24751340031376	seed2-gleak01_vars.pkl	Control	2	0.1
730	681702	34.085100000000004	0.9720951981867315	4.845508400652044	33.7996	34.7717	1.8476500000000016	2.819749999999999	0.3553407718001564	2.8141999999999996	48.45508400652042	seed2-gleak01_vars.pkl	Control	2	0.1
731	737986	36.899300000000004	0.9637449117177282	4.840901337369374	36.619350000000004	37.5831	1.8483500000000035	2.812100000000001	0.3553028957186007	2.8144999999999953	48.40901337369372	seed2-gleak01_vars.pkl	Control	2	0.1
732	794276	39.7138	0.9667759818122723	4.856795807980859	39.431400000000004	40.3982	1.8712000000000018	2.8379499999999993	0.35230495516919424	2.8384500000000017	48.56795807980862	seed2-gleak01_vars.pkl	Control	2	0.1
733	851045	42.55225	0.9645295410063351	4.845920942826147	42.269400000000005	43.233900000000006	1.8422999999999945	2.806849999999997	0.3564554074285308	2.805399999999999	48.45920942826146	seed2-gleak01_vars.pkl	Control	2	0.1
734	907153	45.35765	0.9731230482932762	4.824813106938734	45.07625	46.049350000000004	1.836500000000001	2.809650000000005	0.35538497076958586	2.813850000000002	48.248131069387355	seed2-gleak01_vars.pkl	Control	2	0.1
735	963430	48.1715	0.9737445321677428	4.8414050677128415	47.885850000000005	48.8596	1.8216000000000037	2.795349999999999	0.3579994988007014	2.793300000000002	48.4140506771284	seed2-gleak01_vars.pkl	Control	2	0.1
736	1019296	50.964800000000004	0.9625227070621972	4.826720947497272	50.681200000000004	51.643750000000004	1.84225	2.8047499999999985	0.35664610007489583	2.8038999999999987	48.267209474972695	seed2-gleak01_vars.pkl	Control	2	0.1
737	1075374	53.7687	0.9690815768312547	4.840651561233898	53.48595	54.45505	1.8576499999999996	2.826749999999997	0.35280835450183434	2.8344000000000023	48.40651561233898	seed2-gleak01_vars.pkl	Control	2	0.1
738	1132062	56.603100000000005	0.9749599109946169	4.841469078949963	56.3127	57.28765	1.8379500000000064	2.812900000000006	0.35666518056174756	2.803750000000001	48.41469078949965	seed2-gleak01_vars.pkl	Control	2	0.1
739	1188137	59.406850000000006	0.9034649598602322	4.837793784093712	59.12565	60.0291	1.9758500000000012	2.879349999999995	0.22937095016916118	4.359749999999998	48.3779378409371	seed2-gleak01_vars.pkl	Control	2	0.1
740	1275332	63.766600000000004	2.3037664039538823	1.2823371070474607	62.00495	64.3087	1.9471999999999952	4.250949999999996	0.3475299310153083	2.877450000000003	12.823371070474611	seed2-gleak01_vars.pkl	Transient	2	0.1
741	1332881	66.64405000000001	0.9529894016788109	4.332158837476811	66.2559	67.2089	2.0764500000000083	3.0294000000000096	0.3254625636686148	3.0725499999999926	43.32158837476811	seed2-gleak01_vars.pkl	Transient	2	0.1
742	1394332	69.7166	0.9758269475267503	4.143839623703215	69.2853	70.26115	2.050550000000001	3.0263499999999937	0.3278688524590167	3.049999999999997	41.438396237032194	seed2-gleak01_vars.pkl	Transient	2	0.1
743	1455332	72.7666	0.9815694173168974	4.090285093858128	72.31165	73.2932	2.0824500000000086	3.064000000000007	0.3294078893189484	3.0357500000000073	40.902850938581295	seed2-gleak01_vars.pkl	DAMGO	2	0.1
744	1516047	75.80235	0.953759252601734	4.0674766977949375	75.37565000000001	76.32945000000001	2.066999999999993	3.0207499999999925	0.3295870274545999	3.0340999999999956	40.67476697794935	seed2-gleak01_vars.pkl	DAMGO	2	0.1
745	1576729	78.83645	0.972890447685367	4.084963970186976	78.3964	79.36930000000001	2.065749999999994	3.038650000000004	0.3290610243669689	3.03895	40.84963970186979	seed2-gleak01_vars.pkl	DAMGO	2	0.1
746	1637508	81.8754	0.9549119009806426	4.0644405677007285	81.43505	82.38995	2.0382000000000033	2.9930999999999983	0.3328285433758789	3.004550000000009	40.6444056770073	seed2-gleak01_vars.pkl	DAMGO	2	0.1
747	1697599	84.87995000000001	0.9977666682225187	4.078453486524083	84.42815	85.42595	2.0736500000000007	3.071399999999997	0.3280140390008698	3.048649999999995	40.784534865240815	seed2-gleak01_vars.pkl	DAMGO	2	0.1
748	1758572	87.9286	0.9374438634154737	4.054989572273961	87.49955	88.437	2.0554500000000075	2.992900000000006	0.3308628904182102	3.0224000000000046	40.54989572273963	seed2-gleak01_vars.pkl	DAMGO	2	0.1
749	1819020	90.95100000000001	0.9795298892159132	4.056948054369769	90.49245	91.47200000000001	2.048000000000002	3.027550000000005	0.331394674487581	3.01755	40.56948054369769	seed2-gleak01_vars.pkl	DAMGO	2	0.1
750	1879371	93.96855000000001	0.9742136613279115	4.063809727372671	93.52000000000001	94.49425000000001	2.0395499999999913	3.0137499999999875	0.3302837137100774	3.027699999999996	40.63809727372675	seed2-gleak01_vars.pkl	DAMGO	2	0.1
751	1939925	96.99625	0.972056034214783	4.047921535224404	96.5338	97.50585000000001	2.1726000000000028	3.144650000000013	0.3236769703835571	3.089500000000001	40.47921535224403	seed2-gleak01_vars.pkl	DAMGO	2	0.1
752	2001715	100.08575	1.484623419440922	6.399370440788502	99.67840000000001	101.16305	1.7895499999999913	3.2741499999999917	0.3108003108003107	3.217500000000001	63.993704407885026	seed2-gleak01_vars.pkl	DAMGO	2	0.1
753	2066065	103.30325	0.9412660042536329	4.556060734657812	102.95255	103.8938	1.9097000000000008	2.8509499999999974	0.3604447888694651	2.7743499999999983	44.345370863717484	seed2-gleak01_vars.pkl	Transient	2	0.1
754	2121552	106.0776	0.9754995747203241	4.888363637441415	105.8035	106.77900000000001	1.8543499999999966	2.829800000000006	0.3513209668353004	2.8464000000000027	48.883636374414166	seed2-gleak01_vars.pkl	Transient	2	0.1
755	2178480	108.924	0.9676975320701954	4.835911998513701	108.6333	109.601	1.855150000000009	2.8228500000000025	0.35520193229851255	2.8152999999999935	48.35911998513704	seed2-gleak01_vars.pkl	Transient	2	0.1
756	2234786	111.7393	0.9686747441014973	4.8348575590673235	111.45615000000001	112.42485	1.8469500000000068	2.8156000000000034	0.3549812747377565	2.817050000000009	48.34857559067322	seed2-gleak01_vars.pkl	Wash	2	0.1
757	2291127	114.55635000000001	0.9709777071557939	4.829433086480428	114.2718	115.24275	1.8398499999999984	2.810849999999988	0.35598590295824273	2.809100000000001	48.29433086480431	seed2-gleak01_vars.pkl	Wash	2	0.1
758	2347309	117.36545000000001	0.9659887191791553	4.843025966764223	117.08265	118.04865000000001	1.8592000000000013	2.8252000000000095	0.35398856616931257	2.824950000000001	48.43025966764222	seed2-gleak01_vars.pkl	Wash	2	0.1
759	2403808	120.19040000000001	0.9713972195817158	4.837342566196661	119.90780000000001	120.87920000000001	1.8311499999999938	2.8025499999999965	0.3561316975017373	2.807949999999991	48.373425661966635	seed2-gleak01_vars.pkl	Wash	2	0.1
760	2459967	122.99835	0.9640576907627285	4.830424135643177	122.7104	123.67445000000001	1.8370000000000033	2.8010500000000036	0.3579290226748028	2.793850000000006	48.304241356431774	seed2-gleak01_vars.pkl	Wash	2	0.1
761	2515844	125.79220000000001	0.9805879785759608	4.843667342243485	125.51140000000001	126.492	1.8557500000000005	2.8362999999999943	0.3526652677611031	2.835550000000012	48.43667342243485	seed2-gleak01_vars.pkl	Wash	2	0.1
762	2572555	128.62775000000002	0.9640271618701518	4.844167949400621	128.3477	129.31175000000002	1.8459000000000003	2.809899999999999	0.35556819798037304	2.8123999999999967	48.44167949400624	seed2-gleak01_vars.pkl	Wash	2	0.1
763	2628803	131.44015000000002	0.9756066547219875	4.8382776954701185	131.1576	132.13320000000002	1.8331999999999766	2.808799999999991	0.3562585724719	2.8069500000000005	48.3827769547012	seed2-gleak01_vars.pkl	Wash	2	0.1
764	2684942	134.24710000000002	0.9647697412645212	4.8423786022201085	133.9664	134.93120000000002	1.8429500000000019	2.807700000000011	0.3557705991176889	2.8108000000000004	48.4237860222011	seed2-gleak01_vars.pkl	Wash	2	0.1
765	2741158	137.05790000000002	0.9736627784619342	4.82999792200625	136.77415000000002	137.7478	1.8360500000000002	2.8096999999999923	0.3554354973431211	2.813449999999989	48.29997922006248	seed2-gleak01_vars.pkl	Wash	2	0.1
766	2797427	139.87135	0.6501405954929768	4.839339699559211	139.58385	140.23395	1.980400000000003	2.6305499999999995	0.36705329613859894	2.724400000000003	48.39339699559211	seed2-gleak01_vars.pkl	Wash	2	0.1
767	2851915	142.59575	0.882034398885863	4.198280272443519	142.21435	143.09640000000002	1.9175000000000182	2.799500000000023	0.36343812465927766	2.751499999999993	41.98280272443519	seed2-gleak01_vars.pkl	Transient	2	0.1
768	2906945	145.34725	0.8747049717405345	4.473921290655014	145.0139	145.8886	1.929300000000012	2.804000000000002	0.3565507282548613	2.8046500000000094	44.73921290655015	seed2-gleak01_vars.pkl	Transient	2	0.1
769	2963038	148.1519	0.870109740070277	4.486696955601857	147.8179	148.68800000000002	1.9435000000000002	2.8135999999999797	0.3559985760056963	2.8089999999999975	44.8669695560186	seed2-gleak01_vars.pkl	Transient	2	0.1
770	3019218	150.9609	0.8750284969156841	4.5149599456509435	150.63145	151.50650000000002	1.9446499999999958	2.8196499999999958	0.35420799093227723	2.8231999999999857	45.14959945650943	seed2-gleak01_vars.pkl	$G_{Leak}$	2	0.1
771	3075682	153.7841	0.8607385711795651	4.50623191310391	153.45115	154.31185000000002	1.9538499999999885	2.814600000000013	0.35641094181591154	2.8057500000000175	45.062319131039146	seed2-gleak01_vars.pkl	$G_{Leak}$	2	0.1
772	3131797	156.58985	0.88430576745125	4.52529385962567	156.26575	157.15005000000002	1.9461000000000013	2.8303999999999974	0.35228013316189016	2.8386500000000012	45.2529385962567	seed2-gleak01_vars.pkl	$G_{Leak}$	2	0.1
773	3188570	159.4285	0.8606067189401017	4.507975506497203	159.09615	159.95675	1.9540000000000077	2.814600000000013	0.35620146755004617	2.8074000000000012	45.07975506497202	seed2-gleak01_vars.pkl	$G_{Leak}$	2	0.1
774	3244718	162.23590000000002	0.8736947862144328	4.522949139072786	161.91070000000002	162.7844	1.9355999999999938	2.809299999999979	0.35518300804489533	2.8154499999999985	45.22949139072789	seed2-gleak01_vars.pkl	$G_{Leak}$	2	0.1
775	3301027	165.05135	0.8719033773939824	4.513680216076615	164.72	165.5919	1.9353499999999997	2.8072500000000105	0.355669369753877	2.8115999999999985	45.13680216076619	seed2-gleak01_vars.pkl	$G_{Leak}$	2	0.1
776	3357259	167.86295	0.8554611215092941	4.504523044614579	167.52725	168.3827	1.9392500000000155	2.794700000000006	0.3586736249349906	2.7880499999999984	45.04523044614584	seed2-gleak01_vars.pkl	$G_{Leak}$	2	0.1
777	3413020	170.651	0.8774916290779832	4.503667805342488	170.32195000000002	171.19945	1.9480000000000075	2.8254499999999894	0.35395097778957474	2.825250000000011	45.03667805342489	seed2-gleak01_vars.pkl	$G_{Leak}$	2	0.1
778	3469525	173.47625000000002	0.8658845428728034	4.509724273042892	173.1474	174.01330000000002	1.9487000000000023	2.814600000000013	0.35467910408058445	2.819449999999989	45.097242730428924	seed2-gleak01_vars.pkl	$G_{Leak}$	2	0.1
779	3525914	176.2957	0.870225410262635	4.5120453055658345	175.96205	176.83225000000002	1.9478499999999883	2.818099999999987	0.3551073311908537	2.81604999999999	45.12045305565833	seed2-gleak01_vars.pkl	$G_{Leak}$	2	0.1
780	3582235	179.11175	0.8722916073360714	4.5342813983075985	178.78015000000002	179.65245000000002	5.136250000000018	6.008550000000014	0.16141398652193173	6.195250000000015	45.342813983076006	seed2-gleak01_vars.pkl	$G_{Leak}$	2	0.1
781	3706140	185.30700000000002	0.9873778378510848	3.4935685285678915	184.78865000000002	185.77605	2.144200000000012	3.1315999999999917	0.31079065141720497	3.217600000000004	34.93568528567893	seed2-gleak01_vars.pkl	Transient	2	0.1
782	3770492	188.52460000000002	1.0387062101246092	3.40508075479325	187.9203	188.959	2.0768500000000074	3.1156000000000006	0.3187098624766964	3.1376499999999794	34.05080754793251	seed2-gleak01_vars.pkl	Transient	2	0.1
783	3833245	191.66225	1.0661104914203288	3.3445540221201995	191.03585	192.10195000000002	2.224899999999991	3.290999999999997	0.31244629829247894	3.200550000000021	33.445540221202	seed2-gleak01_vars.pkl	DAMGO + $G_{Leak}$	2	0.1
784	3897256	194.86280000000002	0.9112462941184873	3.39591897632155	194.32690000000002	195.23815000000002	2.1381000000000085	3.049350000000004	0.31674638117259657	3.1570999999999856	33.959189763215505	seed2-gleak01_vars.pkl	DAMGO + $G_{Leak}$	2	0.1
785	3960398	198.0199	1.0169092795752455	3.425753067562148	197.37625	198.39315000000002	2.0889999999999986	3.105950000000007	0.3179195345658003	3.145450000000011	34.25753067562149	seed2-gleak01_vars.pkl	DAMGO + $G_{Leak}$	2	0.1
786	4023307	201.16535000000002	1.0699573987438578	3.388751489746589	200.48215000000002	201.5521	2.1304500000000246	3.200400000000002	0.32141938801748554	3.1111999999999966	33.887514897465884	seed2-gleak01_vars.pkl	DAMGO + $G_{Leak}$	2	0.1
787	4085531	204.27655000000001	1.0042769522691146	3.4057023253553176	203.6826	204.6869	2.1513499999999794	3.15564999999998	0.31184220784283156	3.2067499999999995	34.05702325355318	seed2-gleak01_vars.pkl	DAMGO + $G_{Leak}$	2	0.1
788	4149666	207.4833	1.0209563785512932	3.3709098918443914	206.83825000000002	207.85920000000002	2.152850000000001	3.1738	0.31709791983764757	3.153599999999983	33.70909891844391	seed2-gleak01_vars.pkl	DAMGO + $G_{Leak}$	2	0.1
789	4212738	210.6369	1.0053588391554542	3.4141439343995543	210.012	211.0174	2.101249999999993	3.1066000000000145	0.31494079113126555	3.175200000000018	34.14143934399556	seed2-gleak01_vars.pkl	DAMGO + $G_{Leak}$	2	0.1
790	4276242	213.81210000000002	1.07968086679345	3.362187386675611	213.11860000000001	214.19830000000002	2.0815500000000213	3.161200000000008	0.3177831447820023	3.1467999999999847	33.62187386675613	seed2-gleak01_vars.pkl	DAMGO + $G_{Leak}$	2	0.1
791	4339178	216.9589	1.0918658374960069	3.42242543234671	216.27980000000002	217.3717	2.0720000000000027	3.1638499999999965	0.3304146704113664	3.0264999999999986	34.224254323467115	seed2-gleak01_vars.pkl	DAMGO + $G_{Leak}$	2	0.1
792	4399708	219.9854	0.5994901929215063	2.7554368018228566	219.4437	220.0432					27.554368018228587	seed2-gleak01_vars.pkl	DAMGO + $G_{Leak}$	2	0.1
793	61570	3.0785	1.4048622965556268	1.494475231159159	2.71295	4.1178	1.6204	3.0252499999999998	0.33679672633582003	2.96915	14.94475231159159	seed3-gleak05_vars.pkl	Transient	3	0.5
794	120953	6.04765	0.9654109016413707	4.664796937614419	5.7382	6.703600000000001	1.8556999999999997	2.8211500000000003	0.35856430850873094	2.788900000000001	46.64796937614419	seed3-gleak05_vars.pkl	Transient	3	0.5
795	176731	8.83655	0.9811150859434522	4.833940286956405	8.5593	9.5404	1.8606499999999997	2.8417499999999993	0.3493205714884549	2.8627000000000002	48.33940286956404	seed3-gleak05_vars.pkl	Transient	3	0.5
796	233985	11.699250000000001	0.9695753765864822	4.8599838463451235	11.40105	12.370650000000001	1.8798499999999994	2.849400000000001	0.35103731526661297	2.848699999999999	48.59983846345126	seed3-gleak05_vars.pkl	Transient	3	0.5
797	290959	14.54795	0.9731314162815048	4.874649738671437	14.25045	15.223600000000001	1.8934499999999996	2.86655	0.3485352804837668	2.869150000000001	48.7464973867144	seed3-gleak05_vars.pkl	Transient	3	0.5
798	348342	17.4171	0.9744552785325505	4.893670268403746	17.117050000000003	18.0915	1.8919499999999978	2.8663999999999987	0.34916201117318424	2.8640000000000008	48.93670268403747	seed3-gleak05_vars.pkl	Transient	3	0.5
799	405622	20.281100000000002	0.9652541902850441	4.872428050273022	19.9834	20.94865	1.8914000000000009	2.856650000000002	0.3495098124879858	2.8611499999999985	48.724280502730224	seed3-gleak05_vars.pkl	Transient	3	0.5
800	462845	23.14225	0.9719554811747542	4.872605574266657	22.8401	23.812050000000003	1.89255	2.8645500000000013	0.349595343390026	2.86045	48.72605574266662	seed3-gleak05_vars.pkl	Transient	3	0.5
801	520054	26.0027	0.9659357306562073	4.883116372841457	25.704600000000003	26.670550000000002	1.9059500000000007	2.8718499999999985	0.3473307630856864	2.879100000000001	48.831163728414595	seed3-gleak05_vars.pkl	Transient	3	0.5
802	577636	28.881800000000002	0.9762588497206511	4.877333378245879	28.57645	29.552750000000003	1.8826500000000017	2.858900000000002	0.3502995060776963	2.854700000000001	48.77333378245883	seed3-gleak05_vars.pkl	Transient	3	0.5
803	634730	31.736500000000003	0.9747626246939879	4.877076362050232	31.4354	32.41015	1.8717000000000041	2.846450000000001	0.35133330991111317	2.846299999999996	48.770763620502315	seed3-gleak05_vars.pkl	Control	3	0.5
804	691656	34.5828	0.9640196312343761	4.877077529154562	34.28185	35.245850000000004	1.8750999999999962	2.8391499999999965	0.3521684773995876	2.8395500000000027	48.77077529154566	seed3-gleak05_vars.pkl	Control	3	0.5
805	748447	37.42235	0.9696126352459484	4.870414440871599	37.121	38.0906	1.9095999999999975	2.879249999999999	0.3477716531325531	2.8754500000000007	48.70414440871598	seed3-gleak05_vars.pkl	Control	3	0.5
806	805956	40.2978	0.9702193642979372	4.884206029215811	40.00025	40.97045	1.8871500000000054	2.8574000000000055	0.34972983370346417	2.859349999999999	48.842060292158145	seed3-gleak05_vars.pkl	Control	3	0.5
807	863143	43.15715	0.9705891266623571	4.878783920082448	42.857600000000005	43.8282	1.8979	2.8684499999999957	0.3489548801339982	2.865700000000004	48.78783920082446	seed3-gleak05_vars.pkl	Control	3	0.5
808	920457	46.022850000000005	0.9610334906861768	4.8842663212234285	45.7261	46.6871	1.875700000000002	2.836750000000002	0.3518153672952437	2.842399999999998	48.84266321223429	seed3-gleak05_vars.pkl	Control	3	0.5
809	977305	48.86525	0.9706323694801366	4.8796844370914485	48.5628	49.53345	1.898850000000003	2.869500000000002	0.3483531604340483	2.8706499999999977	48.7968443709145	seed3-gleak05_vars.pkl	Control	3	0.5
810	1034718	51.7359	0.9736872346226708	4.871903866387605	51.43235	52.40605	1.8971499999999963	2.8708499999999972	0.3487905687030224	2.867049999999999	48.719038663876034	seed3-gleak05_vars.pkl	Control	3	0.5
811	1092059	54.60295	0.9705170303095249	4.888708590943793	54.30315	55.27365	1.890900000000002	2.8614000000000033	0.3495037047392698	2.8612000000000037	48.88708590943796	seed3-gleak05_vars.pkl	Control	3	0.5
812	1149283	57.464150000000004	0.9746074975315017	4.873189371974682	57.1646	58.1392	5.118000000000002	6.092599999999997	0.15959271938014197	6.265949999999997	48.73189371974683	seed3-gleak05_vars.pkl	Control	3	0.5
813	1274602	63.7301	0.9572080476197531	3.754875438911384	63.257200000000005	64.2144	2.16640000000001	3.123650000000005	0.3284126176127679	3.044950000000007	37.54875438911384	seed3-gleak05_vars.pkl	Transient	3	0.5
814	1335501	66.77505000000001	0.9443606678641867	4.282523568108672	66.38085000000001	67.32520000000001	2.125649999999993	3.069999999999993	0.3244593695754454	3.0820499999999953	42.82523568108676	seed3-gleak05_vars.pkl	Transient	3	0.5
815	1397142	69.8571	0.9514003507175832	4.157622157873803	69.4508	70.40220000000001	2.108099999999993	3.0595	0.32525613920962754	3.0745000000000005	41.57622157873805	seed3-gleak05_vars.pkl	Transient	3	0.5
816	1458632	72.9316	0.9623862398092287	4.140062245438742	72.51035	73.4727	2.0985000000000014	3.0609000000000037	0.32530904359141205	3.073999999999998	41.4006224543874	seed3-gleak05_vars.pkl	DAMGO	3	0.5
817	1520112	76.0056	0.9648420961843222	4.133655508210865	75.57125	76.5361	2.1152000000000015	3.08005	0.3278097392273523	3.050550000000001	41.33655508210869	seed3-gleak05_vars.pkl	DAMGO	3	0.5
818	1581123	79.05615	0.9528088143347414	4.137206487076227	78.65125	79.6041	2.1067500000000052	3.0595500000000015	0.32596649064476113	3.0678000000000054	41.372064870762294	seed3-gleak05_vars.pkl	DAMGO	3	0.5
819	1642479	82.12395000000001	0.9614289524400141	4.126343786133241	81.71085000000001	82.6723	2.0932499999999976	3.054699999999997	0.32528787977360063	3.0741999999999905	41.26343786133245	seed3-gleak05_vars.pkl	DAMGO	3	0.5
820	1703963	85.19815	0.9801185683167889	4.128497145985548	84.76555	85.74565	2.077450000000013	3.057600000000008	0.3272251308900511	3.0560000000000116	41.28497145985551	seed3-gleak05_vars.pkl	DAMGO	3	0.5
821	1765083	88.25415000000001	0.9604569715704188	4.136633269754412	87.82315	88.7836	2.1006	3.0610499999999945	0.3265146196920977	3.0626499999999908	41.366332697544124	seed3-gleak05_vars.pkl	DAMGO	3	0.5
822	1826336	91.3168	0.9896596990393708	4.122846114513955	90.8842	91.87385	2.1083	3.097999999999999	0.32529317046988565	3.074150000000003	41.22846114513959	seed3-gleak05_vars.pkl	DAMGO	3	0.5
823	1887819	94.39095	0.9468598865383538	4.135277916327645	93.98215	94.929	2.108000000000004	3.054850000000002	0.32772916461835966	3.0512999999999977	41.352779163276466	seed3-gleak05_vars.pkl	DAMGO	3	0.5
824	1948845	97.44225	0.9473368290187326	4.158578368042264	97.037	97.98435	2.0597999999999956	3.0071499999999958	0.364040117220918	2.7469499999999982	41.585783680422665	seed3-gleak05_vars.pkl	DAMGO	3	0.5
825	2003784	100.1892	1.3035451040236163	6.668876463077829	100.0442	101.3477	1.752449999999996	3.0559999999999974	0.29694738092409934	3.3676000000000106	66.68876463077832	seed3-gleak05_vars.pkl	Transient	3	0.5
826	2071136	103.55680000000001	0.9732938457394601	4.442418617656784	103.10015	104.07345000000001	1.9609499999999969	2.934250000000006	0.3616113401316266	2.7653999999999996	42.28145720946276	seed3-gleak05_vars.pkl	Transient	3	0.5
827	2126444	106.32220000000001	0.9595550675298786	4.961714673742911	106.0344	106.99395	1.9191000000000003	2.8786499999999933	0.3465663934568275	2.8854499999999916	49.61714673742915	seed3-gleak05_vars.pkl	Transient	3	0.5
828	2184153	109.20765	0.9781387118346291	4.909863076464276	108.91305	109.89120000000001	1.8943999999999903	2.872550000000004	0.34746351633078526	2.878	49.09863076464277	seed3-gleak05_vars.pkl	Transient	3	0.5
829	2241713	112.08565	0.96549686843229	4.887486868586549	111.7856	112.75110000000001	1.8907999999999987	2.8563000000000045	0.35029950607769544	2.8547000000000082	48.87486868586551	seed3-gleak05_vars.pkl	Wash	3	0.5
830	2298807	114.94035000000001	0.9656688451230759	4.874252997197807	114.64195000000001	115.6076	1.8954999999999984	2.8611999999999966	0.35042839871743187	2.853650000000002	48.74252997197811	seed3-gleak05_vars.pkl	Wash	3	0.5
831	2355880	117.79400000000001	0.9730383635408711	4.880077373105387	117.50315	118.4762	1.8855999999999966	2.8586499999999972	0.3481227480809746	2.8725499999999897	48.80077373105391	seed3-gleak05_vars.pkl	Wash	3	0.5
832	2413331	120.66655	0.9757225350228139	4.875902629169353	120.36175	121.3375	1.8846500000000077	2.860350000000011	0.3500603854164841	2.856650000000002	48.75902629169357	seed3-gleak05_vars.pkl	Wash	3	0.5
833	2470464	123.5232	0.9734978511131602	4.876046497570179	123.22215	124.19565	1.8976000000000113	2.8710999999999984	0.3476930565696593	2.876100000000008	48.76046497570178	seed3-gleak05_vars.pkl	Wash	3	0.5
834	2527986	126.39930000000001	0.9739360852544895	4.88576492864982	126.09325000000001	127.06715000000001	1.8871999999999929	2.861149999999995	0.3506741710939273	2.8516500000000065	48.8576492864982	seed3-gleak05_vars.pkl	Wash	3	0.5
835	2585019	129.25095000000002	0.9687516180570005	4.876191356996642	128.95435	129.9231	1.894900000000007	2.863650000000007	0.3489975046678443	2.865349999999978	48.76191356996644	seed3-gleak05_vars.pkl	Wash	3	0.5
836	2642326	132.1163	0.9728550221074374	4.868799623179427	131.818	132.79085	1.8813499999999976	2.8541999999999916	0.3503670094423904	2.854150000000004	48.687996231794315	seed3-gleak05_vars.pkl	Wash	3	0.5
837	2699409	134.97045	0.974298841823265	4.8768307894398575	134.67225000000002	135.64655000000002	1.8795000000000073	2.8538000000000068	0.3510681247696098	2.848450000000014	48.768307894398596	seed3-gleak05_vars.pkl	Wash	3	0.5
838	2756378	137.8189	0.9765648608734832	4.876032628410009	137.52605	138.5026	4.609250000000003	5.585800000000006	0.17390397022764084	5.750299999999982	48.760326284100074	seed3-gleak05_vars.pkl	Wash	3	0.5
839	2871384	143.5692	0.9006096457053908	1.2935267187481703	143.11185	144.01245	2.252849999999995	3.1534999999999798	0.3397893306150173	2.943000000000012	12.9352671874817	seed3-gleak05_vars.pkl	Transient	3	0.5
840	2930244	146.5122	0.8505203753457871	1.5291659805306175	146.2653	147.11585	2.3284500000000037	3.1789500000000146	0.3100198412698399	3.2256000000000142	15.29165980530618	seed3-gleak05_vars.pkl	Transient	3	0.5
841	2994756	149.73780000000002	0.8973232241965132	1.568816612933949	149.44425	150.3416	2.3129500000000007	3.210250000000002	0.31303313455729365	3.1945499999999925	15.688166129339496	seed3-gleak05_vars.pkl	Transient	3	0.5
842	3058647	152.93235	0.8690176371122013	1.5921685925642937	152.6545	153.52355	2.339849999999984	3.208849999999984	0.3059133041695981	3.2689000000000026	15.921685925642947	seed3-gleak05_vars.pkl	$G_{Leak}$	3	0.5
843	3124025	156.20125000000002	0.8894659301465144	1.6459392466601273	155.8634	156.75285	2.3141999999999996	3.2036999999999978	0.3105590062111802	3.2199999999999993	16.459392466601273	seed3-gleak05_vars.pkl	$G_{Leak}$	3	0.5
844	3188425	159.42125000000001	0.8895994525077753	1.6287560682254387	159.0671	159.9567	2.319650000000024	3.2092500000000257	0.31284706471241547	3.1964499999999987	16.28756068225439	seed3-gleak05_vars.pkl	$G_{Leak}$	3	0.5
845	3252354	162.6177	0.8880967936607777	1.612437298856582	162.27630000000002	163.1644	2.330200000000019	3.2182999999999993	0.30746998324288527	3.252350000000007	16.12437298856583	seed3-gleak05_vars.pkl	$G_{Leak}$	3	0.5
846	3317401	165.87005000000002	0.8646188184016385	1.656966073932658	165.49465	166.35925	2.331299999999999	3.1958999999999946	0.3161655442789866	3.162899999999979	16.56966073932658	seed3-gleak05_vars.pkl	$G_{Leak}$	3	0.5
847	3380659	169.03295	0.8777780008506263	1.6273568607742117	168.69055	169.56830000000002	2.3259499999999775	3.203749999999985	0.31280302793331044	3.1968999999999994	16.27356860774212	seed3-gleak05_vars.pkl	$G_{Leak}$	3	0.5
848	3444597	172.22985	0.8657307282546536	1.6242993883681862	171.89430000000002	172.76000000000002	2.3399	3.20565000000002	0.3073235194689435	3.253900000000016	16.242993883681862	seed3-gleak05_vars.pkl	$G_{Leak}$	3	0.5
849	3509675	175.48375000000001	0.8738117291064933	1.6309331796059272	175.09990000000002	175.97375	2.32204999999999	3.1958499999999788	0.31255372017065586	3.1994499999999846	16.309331796059276	seed3-gleak05_vars.pkl	$G_{Leak}$	3	0.5
850	3573664	178.6832	0.8792468718281482	1.647004803695113	178.2958	179.17505	5.353849999999994	6.233100000000007	0.15482512502128845	6.4589	16.47004803695114	seed3-gleak05_vars.pkl	$G_{Leak}$	3	0.5
851	3702842	185.1421	1.1059751844463637	1.1788366819380904	184.52890000000002	185.63485	2.574450000000013	3.6804500000000075	0.22639288220778314	4.417100000000005	11.788366819380915	seed3-gleak05_vars.pkl	Transient	3	0.5
852	3791184	189.5592	1.7340384439228103	0.9613273231272839	188.2093	189.94335	6.120299999999986	7.854349999999982	0.14543339150668982	6.876000000000006	9.613273231272846	seed3-gleak05_vars.pkl	Transient	3	0.5
853	3928704	196.4352	0.9810800139947795	1.6960265633818867	196.0637	197.04475000000002	2.8005999999999744	3.7817000000000007	0.22809438545670171	4.384150000000005	16.960265633818867	seed3-gleak05_vars.pkl	DAMGO + $G_{Leak}$	3	0.5
854	4016387	200.81935000000001	1.4193788725801046	1.1345416836533833	199.8454	201.26475000000002	2.8154499999999985	4.234850000000023	0.2153037936528443	4.644599999999997	11.345416836533841	seed3-gleak05_vars.pkl	DAMGO + $G_{Leak}$	3	0.5
855	4109279	205.46395	1.802368356194254	1.014511031178552	204.08025	205.8826	6.422500000000014	8.224899999999991	0.13844375376393947	7.223150000000005	10.145110311785526	seed3-gleak05_vars.pkl	DAMGO + $G_{Leak}$	3	0.5
856	4253742	212.68710000000002	0.9574659881914966	1.686143880215834	212.30515	213.26260000000002	2.690249999999992	3.647699999999986	0.2194089123900221	4.557699999999983	16.861438802158347	seed3-gleak05_vars.pkl	DAMGO + $G_{Leak}$	3	0.5
857	4344896	217.2448	1.734843536393298	1.0667244498500743	215.95285	217.6877					10.66724449850075	seed3-gleak05_vars.pkl	DAMGO + $G_{Leak}$	3	0.5
858	61570	3.0785	1.4048622965556268	1.494475231159159	2.71295	4.1178	1.6204	3.0252499999999998	0.33679672633582003	2.96915	14.94475231159159	seed3-gleak-03_vars.pkl	Transient	3	-0.3
859	120953	6.04765	0.9654109016413707	4.664796937614419	5.7382	6.703600000000001	1.8556999999999997	2.8211500000000003	0.35856430850873094	2.788900000000001	46.64796937614419	seed3-gleak-03_vars.pkl	Transient	3	-0.3
860	176731	8.83655	0.9811150859434522	4.833940286956405	8.5593	9.5404	1.8606499999999997	2.8417499999999993	0.3493205714884549	2.8627000000000002	48.33940286956404	seed3-gleak-03_vars.pkl	Transient	3	-0.3
861	233985	11.699250000000001	0.9695753765864822	4.8599838463451235	11.40105	12.370650000000001	1.8798499999999994	2.849400000000001	0.35103731526661297	2.848699999999999	48.59983846345126	seed3-gleak-03_vars.pkl	Transient	3	-0.3
862	290959	14.54795	0.9731314162815048	4.874649738671437	14.25045	15.223600000000001	1.8934499999999996	2.86655	0.3485352804837668	2.869150000000001	48.7464973867144	seed3-gleak-03_vars.pkl	Transient	3	-0.3
863	348342	17.4171	0.9744552785325505	4.893670268403746	17.117050000000003	18.0915	1.8919499999999978	2.8663999999999987	0.34916201117318424	2.8640000000000008	48.93670268403747	seed3-gleak-03_vars.pkl	Transient	3	-0.3
864	405622	20.281100000000002	0.9652541902850441	4.872428050273022	19.9834	20.94865	1.8914000000000009	2.856650000000002	0.3495098124879858	2.8611499999999985	48.724280502730224	seed3-gleak-03_vars.pkl	Transient	3	-0.3
865	462845	23.14225	0.9719554811747542	4.872605574266657	22.8401	23.812050000000003	1.89255	2.8645500000000013	0.349595343390026	2.86045	48.72605574266662	seed3-gleak-03_vars.pkl	Transient	3	-0.3
866	520054	26.0027	0.9659357306562073	4.883116372841457	25.704600000000003	26.670550000000002	1.9059500000000007	2.8718499999999985	0.3473307630856864	2.879100000000001	48.831163728414595	seed3-gleak-03_vars.pkl	Transient	3	-0.3
867	577636	28.881800000000002	0.9762588497206511	4.877333378245879	28.57645	29.552750000000003	1.8826500000000017	2.858900000000002	0.3502995060776963	2.854700000000001	48.77333378245883	seed3-gleak-03_vars.pkl	Transient	3	-0.3
868	634730	31.736500000000003	0.9747626246939879	4.877076362050232	31.4354	32.41015	1.8717000000000041	2.846450000000001	0.35133330991111317	2.846299999999996	48.770763620502315	seed3-gleak-03_vars.pkl	Control	3	-0.3
869	691656	34.5828	0.9640196312343761	4.877077529154562	34.28185	35.245850000000004	1.8750999999999962	2.8391499999999965	0.3521684773995876	2.8395500000000027	48.77077529154566	seed3-gleak-03_vars.pkl	Control	3	-0.3
870	748447	37.42235	0.9696126352459484	4.870414440871599	37.121	38.0906	1.9095999999999975	2.879249999999999	0.3477716531325531	2.8754500000000007	48.70414440871598	seed3-gleak-03_vars.pkl	Control	3	-0.3
871	805956	40.2978	0.9702193642979372	4.884206029215811	40.00025	40.97045	1.8871500000000054	2.8574000000000055	0.34972983370346417	2.859349999999999	48.842060292158145	seed3-gleak-03_vars.pkl	Control	3	-0.3
872	863143	43.15715	0.9705891266623571	4.878783920082448	42.857600000000005	43.8282	1.8979	2.8684499999999957	0.3489548801339982	2.865700000000004	48.78783920082446	seed3-gleak-03_vars.pkl	Control	3	-0.3
873	920457	46.022850000000005	0.9610334906861768	4.8842663212234285	45.7261	46.6871	1.875700000000002	2.836750000000002	0.3518153672952437	2.842399999999998	48.84266321223429	seed3-gleak-03_vars.pkl	Control	3	-0.3
874	977305	48.86525	0.9706323694801366	4.8796844370914485	48.5628	49.53345	1.898850000000003	2.869500000000002	0.3483531604340483	2.8706499999999977	48.7968443709145	seed3-gleak-03_vars.pkl	Control	3	-0.3
875	1034718	51.7359	0.9736872346226708	4.871903866387605	51.43235	52.40605	1.8971499999999963	2.8708499999999972	0.3487905687030224	2.867049999999999	48.719038663876034	seed3-gleak-03_vars.pkl	Control	3	-0.3
876	1092059	54.60295	0.9705170303095249	4.888708590943793	54.30315	55.27365	1.890900000000002	2.8614000000000033	0.3495037047392698	2.8612000000000037	48.88708590943796	seed3-gleak-03_vars.pkl	Control	3	-0.3
877	1149283	57.464150000000004	0.9746074975315017	4.873189371974682	57.1646	58.1392	7.251649999999998	8.226249999999993	0.11853256682273461	8.436499999999995	48.73189371974683	seed3-gleak-03_vars.pkl	Control	3	-0.3
878	1318013	65.90065	1.1705564773154096	3.7258137973287546	65.3908	66.56135	1.8806000000000012	3.051150000000007	0.28652063664885463	3.49015	37.25813797328754	seed3-gleak-03_vars.pkl	Transient	3	-0.3
879	1387816	69.3908	1.4558165901212023	2.6584753159231376	68.44195	69.89775	1.7811499999999967	3.236949999999993	0.27438606118809106	3.644500000000008	26.58475315923138	seed3-gleak-03_vars.pkl	Transient	3	-0.3
880	1460706	73.0353	1.727698320923245	2.5196921608112994	71.6789	73.4066	1.9102500000000049	3.6379500000000036	0.2810923247740727	3.5575499999999916	25.196921608113	seed3-gleak-03_vars.pkl	DAMGO	3	-0.3
881	1531857	76.59285	1.6628796596086353	2.96169254842075	75.31685	76.97975000000001	1.9355999999999938	3.5984499999999997	0.27196083763937945	3.6770000000000067	29.616925484207503	seed3-gleak-03_vars.pkl	DAMGO	3	-0.3
882	1605397	80.26985	1.747060558193177	2.742459163845286	78.9153	80.66235	1.9181999999999988	3.6652500000000003	0.27405895008016257	3.6488499999999955	27.424591638452853	seed3-gleak-03_vars.pkl	DAMGO	3	-0.3
883	1678374	83.9187	1.725272606650507	2.8212652458479894	82.5806	84.30585	1.939799999999991	3.6650999999999954	0.2691210506485816	3.7158000000000015	28.212652458479887	seed3-gleak-03_vars.pkl	DAMGO	3	-0.3
884	1752690	87.6345	1.7538269821600874	2.785470680019575	86.24565	87.9995	1.964349999999996	3.7181500000000085	0.2733061849189645	3.6589000000000027	27.85470680019577	seed3-gleak-03_vars.pkl	DAMGO	3	-0.3
885	1825868	91.2934	1.7030694319025266	2.8431863386416687	89.9638	91.6669	1.9486500000000007	3.6517000000000053	0.2721792027871155	3.674049999999994	28.431863386416694	seed3-gleak-03_vars.pkl	DAMGO	3	-0.3
886	1899349	94.96745	1.7361898284082768	2.8130599195838357	93.61550000000001	95.35170000000001	1.9354999999999905	3.671699999999987	0.2752962876295609	3.6324500000000057	28.130599195838375	seed3-gleak-03_vars.pkl	DAMGO	3	-0.3
887	1971998	98.5999	1.7131201053684695	2.8687620733493873	97.28725	99.00035000000001	1.132249999999999	2.845400000000012	0.5969436485195784	1.6752000000000038	28.687620733493873	seed3-gleak-03_vars.pkl	DAMGO	3	-0.3
888	2005502	100.27510000000001	1.320095010187023	6.853836418888186	100.13260000000001	101.45270000000001	1.765900000000002	3.0859999999999985	0.29844955456403965	3.3506500000000017	68.53836418888184	seed3-gleak-03_vars.pkl	Transient	3	-0.3
889	2072515	103.62575000000001	0.9720962618676713	4.34655083299581	103.21860000000001	104.1907	1.9497999999999962	2.921849999999992	0.35531552018192253	2.814399999999992	43.4655083299581	seed3-gleak-03_vars.pkl	Transient	3	-0.3
890	2128803	106.44015	0.9822349884808297	4.958151604060518	106.1405	107.12270000000001	1.911050000000003	2.8933000000000106	0.346650489643817	2.884749999999997	49.58151604060521	seed3-gleak-03_vars.pkl	Transient	3	-0.3
891	2186498	109.3249	0.9707128891028697	4.879742394046367	109.0338	110.00450000000001	1.894999999999996	2.8656999999999897	0.3485960294912238	2.8686500000000024	48.7974239404637	seed3-gleak-03_vars.pkl	Transient	3	-0.3
892	2243871	112.19355	0.962363716542488	4.878828097327407	111.8995	112.86185	1.8940000000000055	2.856400000000008	0.3496809161639997	2.8597500000000053	48.788280973274055	seed3-gleak-03_vars.pkl	Wash	3	-0.3
893	2301066	115.05330000000001	0.9715185609795852	4.86638615831891	114.75585000000001	115.7274	1.8966000000000065	2.8680999999999983	0.3490035947370252	2.865300000000005	48.66386158318912	seed3-gleak-03_vars.pkl	Wash	3	-0.3
894	2358372	117.91860000000001	0.9669235166173662	4.8748133904226165	117.62395000000001	118.5909	1.8865499999999997	2.853449999999995	0.3496197884800288	2.8602499999999935	48.74813390422621	seed3-gleak-03_vars.pkl	Wash	3	-0.3
895	2415577	120.77885	0.9639231838041451	4.882484683875518	120.47745	121.44135	1.8859000000000066	2.8498500000000035	0.3509449191949318	2.8494500000000045	48.82484683875517	seed3-gleak-03_vars.pkl	Wash	3	-0.3
896	2472566	123.62830000000001	0.9661004770728759	4.872700263547934	123.32730000000001	124.2934	1.889949999999999	2.856049999999996	0.3505881115571369	2.8523500000000013	48.72700263547934	seed3-gleak-03_vars.pkl	Wash	3	-0.3
897	2529613	126.48065000000001	0.9749371202579467	4.879551972205903	126.18335	127.15825000000001	1.8881999999999834	2.8631499999999903	0.34933887617683723	2.8625499999999846	48.795519722059026	seed3-gleak-03_vars.pkl	Wash	3	-0.3
898	2586864	129.3432	0.9651830583014759	4.871516045892555	129.04645	130.01165	1.8915999999999826	2.8567500000000052	0.34979099987757095	2.858850000000018	48.71516045892554	seed3-gleak-03_vars.pkl	Wash	3	-0.3
899	2644041	132.20205	0.9636258768781555	4.88670696641762	131.90325	132.86685	1.9146499999999946	2.878299999999996	0.34722825049046235	2.8799499999999796	48.8670696641762	seed3-gleak-03_vars.pkl	Wash	3	-0.3
900	2701640	135.082	0.9633437657983043	4.880347810803443	134.7815	135.74485	1.8951000000000136	2.8584000000000174	0.3495220286258534	2.861050000000006	48.80347810803446	seed3-gleak-03_vars.pkl	Wash	3	-0.3
901	2758861	137.94305	0.9741003600904952	4.886805558819773	137.6399	138.614	1.4996500000000026	2.4737499999999955	0.4336701504835407	2.3059000000000083	48.86805558819776	seed3-gleak-03_vars.pkl	Wash	3	-0.3
902	2804979	140.24895	2.087059785858495	6.882641362705947	140.1137	142.20075	1.6968499999999835	3.7838999999999885	0.2582111134063202	3.8728000000000122	68.82641362705948	seed3-gleak-03_vars.pkl	Transient	3	-0.3
903	2882435	144.12175000000002	1.6929071032118286	5.581800634123468	143.8976	145.59050000000002	1.6410499999999786	3.334000000000003	0.2984406476162074	3.3507499999999766	55.81800634123467	seed3-gleak-03_vars.pkl	Transient	3	-0.3
904	2949450	147.4725	1.6925043982081116	5.560224664632976	147.23160000000001	148.9241	1.6403999999999996	3.332899999999995	0.3002642325246219	3.3303999999999974	55.60224664632976	seed3-gleak-03_vars.pkl	Transient	3	-0.3
905	3016058	150.8029	1.6893248356694124	5.562123200186576	150.56445	152.2538	1.6328000000000031	3.322100000000006	0.3007247466393985	3.325300000000027	55.62123200186575	seed3-gleak-03_vars.pkl	$G_{Leak}$	3	-0.3
906	3082564	154.12820000000002	1.677921774910018	5.5619635282419395	153.88660000000002	155.5645	1.647199999999998	3.325150000000008	0.3027413226768399	3.3031499999999876	55.619635282419395	seed3-gleak-03_vars.pkl	$G_{Leak}$	3	-0.3
907	3148627	157.43135	1.6786572910607327	5.550368459937161	157.21175	158.8904	1.6377499999999827	3.3163999999999874	0.3007247466394011	3.3252999999999986	55.503684599371645	seed3-gleak-03_vars.pkl	$G_{Leak}$	3	-0.3
908	3215133	160.75665	1.689677409231756	5.554095238838094	160.5281	162.2178	1.6224500000000148	3.312100000000015	0.30242087913749655	3.30664999999999	55.54095238838099	seed3-gleak-03_vars.pkl	$G_{Leak}$	3	-0.3
909	3281266	164.0633	1.6696512368149823	5.546475118356668	163.8402	165.50985	1.654200000000003	3.323849999999993	0.2979427056177079	3.3563500000000204	55.464751183566676	seed3-gleak-03_vars.pkl	$G_{Leak}$	3	-0.3
910	3348393	167.41965000000002	1.6983338111189428	5.566622561069742	167.16410000000002	168.8624	1.6517499999999927	3.3500999999999976	0.2999625046869159	3.3337499999999807	55.66622561069745	seed3-gleak-03_vars.pkl	$G_{Leak}$	3	-0.3
911	3415068	170.7534	1.6876861128665508	5.560453058374705	170.51415	172.20185	1.6383500000000026	3.3260500000000093	0.3005756022783621	3.3269500000000107	55.60453058374705	seed3-gleak-03_vars.pkl	$G_{Leak}$	3	-0.3
912	3481607	174.08035	1.685973452440696	5.560274799988193	173.8402	175.52620000000002	1.6400500000000022	3.3259999999999934	0.2996075141564539	3.3377000000000123	55.60274799988196	seed3-gleak-03_vars.pkl	$G_{Leak}$	3	-0.3
913	3548361	177.41805000000002	1.6895314022227423	5.556210678036692	177.1662	178.85575	5.067599999999999	6.757100000000008	0.14367196816229208	6.9602999999999895	55.5621067803669	seed3-gleak-03_vars.pkl	$G_{Leak}$	3	-0.3
914	3687567	184.37835	1.377713228642475	4.483469912732772	183.9233	185.30105	1.737099999999998	3.1148000000000025	0.3203639334283736	3.12145000000001	44.8346991273277	seed3-gleak-03_vars.pkl	Transient	3	-0.3
915	3749996	187.49980000000002	1.3809071187274997	4.564524976117902	187.03810000000001	188.41905	1.7250500000000102	3.105950000000007	0.3207852823712461	3.1173499999999876	45.645249761178995	seed3-gleak-03_vars.pkl	Transient	3	-0.3
916	3812343	190.61715	1.4097335876273458	4.4796107664667275	190.14405000000002	191.5538	1.764250000000004	3.1739499999999907	0.31684172171791614	3.1561499999999967	44.79610766466726	seed3-gleak-03_vars.pkl	DAMGO + $G_{Leak}$	3	-0.3
917	3875466	193.7733	1.3446349766881904	4.49460051274059	193.318	194.66265	1.5771500000000174	2.921750000000003	0.32653061224489793	3.0625000000000004	44.9460051274059	seed3-gleak-03_vars.pkl	DAMGO + $G_{Leak}$	3	-0.3
918	3936716	196.8358	1.489607348133484	4.477946251971552	196.2398	197.7294	1.6245499999999993	3.114149999999995	0.3214968895175924	3.1104500000000144	44.779462519715565	seed3-gleak-03_vars.pkl	DAMGO + $G_{Leak}$	3	-0.3
919	3998925	199.94625000000002	1.5132089347873583	4.501883753372901	199.35395	200.86715	1.6989499999999964	3.2121500000000083	0.32268994336791473	3.098950000000002	45.01883753372902	seed3-gleak-03_vars.pkl	DAMGO + $G_{Leak}$	3	-0.3
920	4060904	203.04520000000002	1.3811172341707396	4.4742989938831315	202.56605000000002	203.94715000000002	1.7212999999999852	3.1023999999999887	0.32257023966968834	3.1000999999999976	44.7429899388313	seed3-gleak-03_vars.pkl	DAMGO + $G_{Leak}$	3	-0.3
921	4122906	206.14530000000002	1.388358056505071	4.491933779512564	205.66850000000002	207.05685	1.7661000000000229	3.154500000000013	0.32101698179833876	3.115099999999984	44.91933779512568	seed3-gleak-03_vars.pkl	DAMGO + $G_{Leak}$	3	-0.3
922	4185208	209.2604	1.3549913587987656	4.5095782290978335	208.82295000000002	210.17795	1.7475499999999897	3.102499999999992	0.31982090029583277	3.1267500000000155	45.095782290978335	seed3-gleak-03_vars.pkl	DAMGO + $G_{Leak}$	3	-0.3
923	4247743	212.38715000000002	1.3750468485940248	4.498883113757493	211.92545	213.3005	1.7244500000000187	3.099500000000006	0.3166561114629525	3.157999999999987	44.98883113757498	seed3-gleak-03_vars.pkl	DAMGO + $G_{Leak}$	3	-0.3
924	4310903	215.54515	1.4112415958296043	4.461288171641975	215.02495000000002	216.4362	1.656800000000004	3.0679999999999836	0.32775601841988783	3.0510500000000036	44.612881716419786	seed3-gleak-03_vars.pkl	DAMGO + $G_{Leak}$	3	-0.3
925	4371924	218.5962	1.4323594766979106	4.5079180657778295	218.09295	219.52530000000002					45.079180657778295	seed3-gleak-03_vars.pkl	DAMGO + $G_{Leak}$	3	-0.3
926	61570	3.0785	1.4048622965556268	1.494475231159159	2.71295	4.1178	1.6204	3.0252499999999998	0.33679672633582003	2.96915	14.94475231159159	seed3-gleak-05_vars.pkl	Transient	3	-0.5
927	120953	6.04765	0.9654109016413707	4.664796937614419	5.7382	6.703600000000001	1.8556999999999997	2.8211500000000003	0.35856430850873094	2.788900000000001	46.64796937614419	seed3-gleak-05_vars.pkl	Transient	3	-0.5
928	176731	8.83655	0.9811150859434522	4.833940286956405	8.5593	9.5404	1.8606499999999997	2.8417499999999993	0.3493205714884549	2.8627000000000002	48.33940286956404	seed3-gleak-05_vars.pkl	Transient	3	-0.5
929	233985	11.699250000000001	0.9695753765864822	4.8599838463451235	11.40105	12.370650000000001	1.8798499999999994	2.849400000000001	0.35103731526661297	2.848699999999999	48.59983846345126	seed3-gleak-05_vars.pkl	Transient	3	-0.5
930	290959	14.54795	0.9731314162815048	4.874649738671437	14.25045	15.223600000000001	1.8934499999999996	2.86655	0.3485352804837668	2.869150000000001	48.7464973867144	seed3-gleak-05_vars.pkl	Transient	3	-0.5
931	348342	17.4171	0.9744552785325505	4.893670268403746	17.117050000000003	18.0915	1.8919499999999978	2.8663999999999987	0.34916201117318424	2.8640000000000008	48.93670268403747	seed3-gleak-05_vars.pkl	Transient	3	-0.5
932	405622	20.281100000000002	0.9652541902850441	4.872428050273022	19.9834	20.94865	1.8914000000000009	2.856650000000002	0.3495098124879858	2.8611499999999985	48.724280502730224	seed3-gleak-05_vars.pkl	Transient	3	-0.5
933	462845	23.14225	0.9719554811747542	4.872605574266657	22.8401	23.812050000000003	1.89255	2.8645500000000013	0.349595343390026	2.86045	48.72605574266662	seed3-gleak-05_vars.pkl	Transient	3	-0.5
934	520054	26.0027	0.9659357306562073	4.883116372841457	25.704600000000003	26.670550000000002	1.9059500000000007	2.8718499999999985	0.3473307630856864	2.879100000000001	48.831163728414595	seed3-gleak-05_vars.pkl	Transient	3	-0.5
935	577636	28.881800000000002	0.9762588497206511	4.877333378245879	28.57645	29.552750000000003	1.8826500000000017	2.858900000000002	0.3502995060776963	2.854700000000001	48.77333378245883	seed3-gleak-05_vars.pkl	Transient	3	-0.5
936	634730	31.736500000000003	0.9747626246939879	4.877076362050232	31.4354	32.41015	1.8717000000000041	2.846450000000001	0.35133330991111317	2.846299999999996	48.770763620502315	seed3-gleak-05_vars.pkl	Control	3	-0.5
937	691656	34.5828	0.9640196312343761	4.877077529154562	34.28185	35.245850000000004	1.8750999999999962	2.8391499999999965	0.3521684773995876	2.8395500000000027	48.77077529154566	seed3-gleak-05_vars.pkl	Control	3	-0.5
938	748447	37.42235	0.9696126352459484	4.870414440871599	37.121	38.0906	1.9095999999999975	2.879249999999999	0.3477716531325531	2.8754500000000007	48.70414440871598	seed3-gleak-05_vars.pkl	Control	3	-0.5
939	805956	40.2978	0.9702193642979372	4.884206029215811	40.00025	40.97045	1.8871500000000054	2.8574000000000055	0.34972983370346417	2.859349999999999	48.842060292158145	seed3-gleak-05_vars.pkl	Control	3	-0.5
940	863143	43.15715	0.9705891266623571	4.878783920082448	42.857600000000005	43.8282	1.8979	2.8684499999999957	0.3489548801339982	2.865700000000004	48.78783920082446	seed3-gleak-05_vars.pkl	Control	3	-0.5
941	920457	46.022850000000005	0.9610334906861768	4.8842663212234285	45.7261	46.6871	1.875700000000002	2.836750000000002	0.3518153672952437	2.842399999999998	48.84266321223429	seed3-gleak-05_vars.pkl	Control	3	-0.5
942	977305	48.86525	0.9706323694801366	4.8796844370914485	48.5628	49.53345	1.898850000000003	2.869500000000002	0.3483531604340483	2.8706499999999977	48.7968443709145	seed3-gleak-05_vars.pkl	Control	3	-0.5
943	1034718	51.7359	0.9736872346226708	4.871903866387605	51.43235	52.40605	1.8971499999999963	2.8708499999999972	0.3487905687030224	2.867049999999999	48.719038663876034	seed3-gleak-05_vars.pkl	Control	3	-0.5
944	1092059	54.60295	0.9705170303095249	4.888708590943793	54.30315	55.27365	1.890900000000002	2.8614000000000033	0.3495037047392698	2.8612000000000037	48.88708590943796	seed3-gleak-05_vars.pkl	Control	3	-0.5
945	1149283	57.464150000000004	0.9746074975315017	4.873189371974682	57.1646	58.1392	7.251649999999998	8.226249999999993	0.11853256682273461	8.436499999999995	48.73189371974683	seed3-gleak-05_vars.pkl	Control	3	-0.5
946	1318013	65.90065	1.1705564773154096	3.7258137973287546	65.3908	66.56135	1.8806000000000012	3.051150000000007	0.28652063664885463	3.49015	37.25813797328754	seed3-gleak-05_vars.pkl	Transient	3	-0.5
947	1387816	69.3908	1.4558165901212023	2.6584753159231376	68.44195	69.89775	1.7811499999999967	3.236949999999993	0.27438606118809106	3.644500000000008	26.58475315923138	seed3-gleak-05_vars.pkl	Transient	3	-0.5
948	1460706	73.0353	1.727698320923245	2.5196921608112994	71.6789	73.4066	1.9102500000000049	3.6379500000000036	0.2810923247740727	3.5575499999999916	25.196921608113	seed3-gleak-05_vars.pkl	DAMGO	3	-0.5
949	1531857	76.59285	1.6628796596086353	2.96169254842075	75.31685	76.97975000000001	1.9355999999999938	3.5984499999999997	0.27196083763937945	3.6770000000000067	29.616925484207503	seed3-gleak-05_vars.pkl	DAMGO	3	-0.5
950	1605397	80.26985	1.747060558193177	2.742459163845286	78.9153	80.66235	1.9181999999999988	3.6652500000000003	0.27405895008016257	3.6488499999999955	27.424591638452853	seed3-gleak-05_vars.pkl	DAMGO	3	-0.5
951	1678374	83.9187	1.725272606650507	2.8212652458479894	82.5806	84.30585	1.939799999999991	3.6650999999999954	0.2691210506485816	3.7158000000000015	28.212652458479887	seed3-gleak-05_vars.pkl	DAMGO	3	-0.5
952	1752690	87.6345	1.7538269821600874	2.785470680019575	86.24565	87.9995	1.964349999999996	3.7181500000000085	0.2733061849189645	3.6589000000000027	27.85470680019577	seed3-gleak-05_vars.pkl	DAMGO	3	-0.5
953	1825868	91.2934	1.7030694319025266	2.8431863386416687	89.9638	91.6669	1.9486500000000007	3.6517000000000053	0.2721792027871155	3.674049999999994	28.431863386416694	seed3-gleak-05_vars.pkl	DAMGO	3	-0.5
954	1899349	94.96745	1.7361898284082768	2.8130599195838357	93.61550000000001	95.35170000000001	1.9354999999999905	3.671699999999987	0.2752962876295609	3.6324500000000057	28.130599195838375	seed3-gleak-05_vars.pkl	DAMGO	3	-0.5
955	1971998	98.5999	1.7131201053684695	2.8687620733493873	97.28725	99.00035000000001	1.132249999999999	2.845400000000012	0.5969436485195784	1.6752000000000038	28.687620733493873	seed3-gleak-05_vars.pkl	DAMGO	3	-0.5
956	2005502	100.27510000000001	1.320095010187023	6.853836418888186	100.13260000000001	101.45270000000001	1.765900000000002	3.0859999999999985	0.29844955456403965	3.3506500000000017	68.53836418888184	seed3-gleak-05_vars.pkl	Transient	3	-0.5
957	2072515	103.62575000000001	0.9720962618676713	4.34655083299581	103.21860000000001	104.1907	1.9497999999999962	2.921849999999992	0.35531552018192253	2.814399999999992	43.4655083299581	seed3-gleak-05_vars.pkl	Transient	3	-0.5
958	2128803	106.44015	0.9822349884808297	4.958151604060518	106.1405	107.12270000000001	1.911050000000003	2.8933000000000106	0.346650489643817	2.884749999999997	49.58151604060521	seed3-gleak-05_vars.pkl	Transient	3	-0.5
959	2186498	109.3249	0.9707128891028697	4.879742394046367	109.0338	110.00450000000001	1.894999999999996	2.8656999999999897	0.3485960294912238	2.8686500000000024	48.7974239404637	seed3-gleak-05_vars.pkl	Transient	3	-0.5
960	2243871	112.19355	0.962363716542488	4.878828097327407	111.8995	112.86185	1.8940000000000055	2.856400000000008	0.3496809161639997	2.8597500000000053	48.788280973274055	seed3-gleak-05_vars.pkl	Wash	3	-0.5
961	2301066	115.05330000000001	0.9715185609795852	4.86638615831891	114.75585000000001	115.7274	1.8966000000000065	2.8680999999999983	0.3490035947370252	2.865300000000005	48.66386158318912	seed3-gleak-05_vars.pkl	Wash	3	-0.5
962	2358372	117.91860000000001	0.9669235166173662	4.8748133904226165	117.62395000000001	118.5909	1.8865499999999997	2.853449999999995	0.3496197884800288	2.8602499999999935	48.74813390422621	seed3-gleak-05_vars.pkl	Wash	3	-0.5
963	2415577	120.77885	0.9639231838041451	4.882484683875518	120.47745	121.44135	1.8859000000000066	2.8498500000000035	0.3509449191949318	2.8494500000000045	48.82484683875517	seed3-gleak-05_vars.pkl	Wash	3	-0.5
964	2472566	123.62830000000001	0.9661004770728759	4.872700263547934	123.32730000000001	124.2934	1.889949999999999	2.856049999999996	0.3505881115571369	2.8523500000000013	48.72700263547934	seed3-gleak-05_vars.pkl	Wash	3	-0.5
965	2529613	126.48065000000001	0.9749371202579467	4.879551972205903	126.18335	127.15825000000001	1.8881999999999834	2.8631499999999903	0.34933887617683723	2.8625499999999846	48.795519722059026	seed3-gleak-05_vars.pkl	Wash	3	-0.5
966	2586864	129.3432	0.9651830583014759	4.871516045892555	129.04645	130.01165	1.8915999999999826	2.8567500000000052	0.34979099987757095	2.858850000000018	48.71516045892554	seed3-gleak-05_vars.pkl	Wash	3	-0.5
967	2644041	132.20205	0.9636258768781555	4.88670696641762	131.90325	132.86685	1.9146499999999946	2.878299999999996	0.34722825049046235	2.8799499999999796	48.8670696641762	seed3-gleak-05_vars.pkl	Wash	3	-0.5
968	2701640	135.082	0.9633437657983043	4.880347810803443	134.7815	135.74485	1.8951000000000136	2.8584000000000174	0.3495220286258534	2.861050000000006	48.80347810803446	seed3-gleak-05_vars.pkl	Wash	3	-0.5
969	2758861	137.94305	0.9741003600904952	4.886805558819773	137.6399	138.614	1.4576999999999884	2.4317999999999813	0.44455311298317446	2.249449999999996	48.86805558819776	seed3-gleak-05_vars.pkl	Wash	3	-0.5
970	2803850	140.1925	39.95556608531964	7.79203111454251	140.07175	180.0273	1.9110499999999888	41.866600000000005	0.02372386371589249	42.15165000000002	77.92031114542515	seed3-gleak-05_vars.pkl	Transient	3	-0.5
971	3646883	182.34415	1.8317313305613352	5.763932238950659	181.9383	183.77005	1.8211000000000013	3.6528000000000134	0.26638607333608577	3.7539500000000032	44.579412691489296	seed3-gleak-05_vars.pkl	Transient	3	-0.5
972	3721962	186.09810000000002	1.8615624763770495	4.848681384243349	185.59115	187.45270000000002	1.4863499999999874	3.3479499999999973	0.3042796938946277	3.2864500000000025	48.27470445191755	seed3-gleak-05_vars.pkl	Transient	3	-0.5
973	3787691	189.38455000000002	1.8423877459092066	4.942683618947925	188.93905	190.78145	1.5410499999999843	3.3833999999999946	0.29416523261115757	3.399450000000001	49.02292212865801	seed3-gleak-05_vars.pkl	Transient	3	-0.5
974	3855680	192.78400000000002	1.8305393636463443	5.12808621847396	192.32245	194.15300000000002	1.4765500000000031	3.307050000000004	0.3048919920118315	3.279849999999982	48.81189852492339	seed3-gleak-05_vars.pkl	DAMGO + $G_{Leak}$	3	-0.5
975	3921277	196.06385	1.8546648440043676	4.991239713954748	195.62955000000002	197.48420000000002	1.4840499999999963	3.3386999999999887	0.29818257719201324	3.353650000000016	49.40845339968016	seed3-gleak-05_vars.pkl	DAMGO + $G_{Leak}$	3	-0.5
976	3988350	199.41750000000002	1.8373444463063964	5.0925820475732095	198.9682	200.80555	1.4333000000000027	3.2706500000000176	0.30242087913749655	3.30664999999999	48.54614489314459	seed3-gleak-05_vars.pkl	DAMGO + $G_{Leak}$	3	-0.5
977	4054483	202.72415	1.8971391759597231	5.00333063831463	202.2389	204.136	1.4980500000000063	3.3951999999999884	0.29791607704109735	3.356650000000002	49.03559770911248	seed3-gleak-05_vars.pkl	DAMGO + $G_{Leak}$	3	-0.5
978	4121616	206.0808	1.8263009567813018	5.158013480279287	205.63405	207.46035	1.5030500000000018	3.329350000000005	0.30074283480196157	3.325099999999992	48.9231022169175	seed3-gleak-05_vars.pkl	DAMGO + $G_{Leak}$	3	-0.5
979	4188118	209.4059	1.842517065404728	5.057119052738756	208.9634	210.8059	1.465750000000014	3.3082500000000152	0.2999535072063819	3.333850000000012	49.027896352680855	seed3-gleak-05_vars.pkl	DAMGO + $G_{Leak}$	3	-0.5
980	4254795	212.73975000000002	1.8965192679174245	5.092808178386818	212.27165000000002	214.1682	1.4294000000000153	3.32589999999999	0.30021014710297306	3.3309999999999893	48.911614453055236	seed3-gleak-05_vars.pkl	DAMGO + $G_{Leak}$	3	-0.5
981	4321415	216.07075	1.893634451864753	5.016376226211243	215.59755	217.49120000000002	1.4390500000000088	3.332650000000001	0.3001020346917952	3.3322000000000003	48.923170051608125	seed3-gleak-05_vars.pkl	DAMGO + $G_{Leak}$	3	-0.5
982	4388059	219.40295	1.1044755973548164	5.217763965423643	218.9302	220.03470000000002					48.942663975106036	seed3-gleak-05_vars.pkl	DAMGO + $G_{Leak}$	3	-0.5
983	61570	3.0785	1.4048622965556268	1.494475231159159	2.71295	4.1178	1.6204	3.0252499999999998	0.33679672633582003	2.96915	14.94475231159159	seed3-gleak03_vars.pkl	Transient	3	0.3
984	120953	6.04765	0.9654109016413707	4.664796937614419	5.7382	6.703600000000001	1.8556999999999997	2.8211500000000003	0.35856430850873094	2.788900000000001	46.64796937614419	seed3-gleak03_vars.pkl	Transient	3	0.3
985	176731	8.83655	0.9811150859434522	4.833940286956405	8.5593	9.5404	1.8606499999999997	2.8417499999999993	0.3493205714884549	2.8627000000000002	48.33940286956404	seed3-gleak03_vars.pkl	Transient	3	0.3
986	233985	11.699250000000001	0.9695753765864822	4.8599838463451235	11.40105	12.370650000000001	1.8798499999999994	2.849400000000001	0.35103731526661297	2.848699999999999	48.59983846345126	seed3-gleak03_vars.pkl	Transient	3	0.3
987	290959	14.54795	0.9731314162815048	4.874649738671437	14.25045	15.223600000000001	1.8934499999999996	2.86655	0.3485352804837668	2.869150000000001	48.7464973867144	seed3-gleak03_vars.pkl	Transient	3	0.3
988	348342	17.4171	0.9744552785325505	4.893670268403746	17.117050000000003	18.0915	1.8919499999999978	2.8663999999999987	0.34916201117318424	2.8640000000000008	48.93670268403747	seed3-gleak03_vars.pkl	Transient	3	0.3
989	405622	20.281100000000002	0.9652541902850441	4.872428050273022	19.9834	20.94865	1.8914000000000009	2.856650000000002	0.3495098124879858	2.8611499999999985	48.724280502730224	seed3-gleak03_vars.pkl	Transient	3	0.3
990	462845	23.14225	0.9719554811747542	4.872605574266657	22.8401	23.812050000000003	1.89255	2.8645500000000013	0.349595343390026	2.86045	48.72605574266662	seed3-gleak03_vars.pkl	Transient	3	0.3
991	520054	26.0027	0.9659357306562073	4.883116372841457	25.704600000000003	26.670550000000002	1.9059500000000007	2.8718499999999985	0.3473307630856864	2.879100000000001	48.831163728414595	seed3-gleak03_vars.pkl	Transient	3	0.3
992	577636	28.881800000000002	0.9762588497206511	4.877333378245879	28.57645	29.552750000000003	1.8826500000000017	2.858900000000002	0.3502995060776963	2.854700000000001	48.77333378245883	seed3-gleak03_vars.pkl	Transient	3	0.3
993	634730	31.736500000000003	0.9747626246939879	4.877076362050232	31.4354	32.41015	1.8717000000000041	2.846450000000001	0.35133330991111317	2.846299999999996	48.770763620502315	seed3-gleak03_vars.pkl	Control	3	0.3
994	691656	34.5828	0.9640196312343761	4.877077529154562	34.28185	35.245850000000004	1.8750999999999962	2.8391499999999965	0.3521684773995876	2.8395500000000027	48.77077529154566	seed3-gleak03_vars.pkl	Control	3	0.3
995	748447	37.42235	0.9696126352459484	4.870414440871599	37.121	38.0906	1.9095999999999975	2.879249999999999	0.3477716531325531	2.8754500000000007	48.70414440871598	seed3-gleak03_vars.pkl	Control	3	0.3
996	805956	40.2978	0.9702193642979372	4.884206029215811	40.00025	40.97045	1.8871500000000054	2.8574000000000055	0.34972983370346417	2.859349999999999	48.842060292158145	seed3-gleak03_vars.pkl	Control	3	0.3
997	863143	43.15715	0.9705891266623571	4.878783920082448	42.857600000000005	43.8282	1.8979	2.8684499999999957	0.3489548801339982	2.865700000000004	48.78783920082446	seed3-gleak03_vars.pkl	Control	3	0.3
998	920457	46.022850000000005	0.9610334906861768	4.8842663212234285	45.7261	46.6871	1.875700000000002	2.836750000000002	0.3518153672952437	2.842399999999998	48.84266321223429	seed3-gleak03_vars.pkl	Control	3	0.3
999	977305	48.86525	0.9706323694801366	4.8796844370914485	48.5628	49.53345	1.898850000000003	2.869500000000002	0.3483531604340483	2.8706499999999977	48.7968443709145	seed3-gleak03_vars.pkl	Control	3	0.3
1000	1034718	51.7359	0.9736872346226708	4.871903866387605	51.43235	52.40605	1.8971499999999963	2.8708499999999972	0.3487905687030224	2.867049999999999	48.719038663876034	seed3-gleak03_vars.pkl	Control	3	0.3
1001	1092059	54.60295	0.9705170303095249	4.888708590943793	54.30315	55.27365	1.890900000000002	2.8614000000000033	0.3495037047392698	2.8612000000000037	48.88708590943796	seed3-gleak03_vars.pkl	Control	3	0.3
1002	1149283	57.464150000000004	0.9746074975315017	4.873189371974682	57.1646	58.1392	5.118000000000002	6.092599999999997	0.15959271938014197	6.265949999999997	48.73189371974683	seed3-gleak03_vars.pkl	Control	3	0.3
1003	1274602	63.7301	0.9572080476197531	3.754875438911384	63.257200000000005	64.2144	2.16640000000001	3.123650000000005	0.3284126176127679	3.044950000000007	37.54875438911384	seed3-gleak03_vars.pkl	Transient	3	0.3
1004	1335501	66.77505000000001	0.9443606678641867	4.282523568108672	66.38085000000001	67.32520000000001	2.125649999999993	3.069999999999993	0.3244593695754454	3.0820499999999953	42.82523568108676	seed3-gleak03_vars.pkl	Transient	3	0.3
1005	1397142	69.8571	0.9514003507175832	4.157622157873803	69.4508	70.40220000000001	2.108099999999993	3.0595	0.32525613920962754	3.0745000000000005	41.57622157873805	seed3-gleak03_vars.pkl	Transient	3	0.3
1006	1458632	72.9316	0.9623862398092287	4.140062245438742	72.51035	73.4727	2.0985000000000014	3.0609000000000037	0.32530904359141205	3.073999999999998	41.4006224543874	seed3-gleak03_vars.pkl	DAMGO	3	0.3
1007	1520112	76.0056	0.9648420961843222	4.133655508210865	75.57125	76.5361	2.1152000000000015	3.08005	0.3278097392273523	3.050550000000001	41.33655508210869	seed3-gleak03_vars.pkl	DAMGO	3	0.3
1008	1581123	79.05615	0.9528088143347414	4.137206487076227	78.65125	79.6041	2.1067500000000052	3.0595500000000015	0.32596649064476113	3.0678000000000054	41.372064870762294	seed3-gleak03_vars.pkl	DAMGO	3	0.3
1009	1642479	82.12395000000001	0.9614289524400141	4.126343786133241	81.71085000000001	82.6723	2.0932499999999976	3.054699999999997	0.32528787977360063	3.0741999999999905	41.26343786133245	seed3-gleak03_vars.pkl	DAMGO	3	0.3
1010	1703963	85.19815	0.9801185683167889	4.128497145985548	84.76555	85.74565	2.077450000000013	3.057600000000008	0.3272251308900511	3.0560000000000116	41.28497145985551	seed3-gleak03_vars.pkl	DAMGO	3	0.3
1011	1765083	88.25415000000001	0.9604569715704188	4.136633269754412	87.82315	88.7836	2.1006	3.0610499999999945	0.3265146196920977	3.0626499999999908	41.366332697544124	seed3-gleak03_vars.pkl	DAMGO	3	0.3
1012	1826336	91.3168	0.9896596990393708	4.122846114513955	90.8842	91.87385	2.1083	3.097999999999999	0.32529317046988565	3.074150000000003	41.22846114513959	seed3-gleak03_vars.pkl	DAMGO	3	0.3
1013	1887819	94.39095	0.9468598865383538	4.135277916327645	93.98215	94.929	2.108000000000004	3.054850000000002	0.32772916461835966	3.0512999999999977	41.352779163276466	seed3-gleak03_vars.pkl	DAMGO	3	0.3
1014	1948845	97.44225	0.9473368290187326	4.158578368042264	97.037	97.98435	2.0597999999999956	3.0071499999999958	0.364040117220918	2.7469499999999982	41.585783680422665	seed3-gleak03_vars.pkl	DAMGO	3	0.3
1015	2003784	100.1892	1.3035451040236163	6.668876463077829	100.0442	101.3477	1.752449999999996	3.0559999999999974	0.29694738092409934	3.3676000000000106	66.68876463077832	seed3-gleak03_vars.pkl	Transient	3	0.3
1016	2071136	103.55680000000001	0.9732938457394601	4.442418617656784	103.10015	104.07345000000001	1.9609499999999969	2.934250000000006	0.3616113401316266	2.7653999999999996	42.28145720946276	seed3-gleak03_vars.pkl	Transient	3	0.3
1017	2126444	106.32220000000001	0.9595550675298786	4.961714673742911	106.0344	106.99395	1.9191000000000003	2.8786499999999933	0.3465663934568275	2.8854499999999916	49.61714673742915	seed3-gleak03_vars.pkl	Transient	3	0.3
1018	2184153	109.20765	0.9781387118346291	4.909863076464276	108.91305	109.89120000000001	1.8943999999999903	2.872550000000004	0.34746351633078526	2.878	49.09863076464277	seed3-gleak03_vars.pkl	Transient	3	0.3
1019	2241713	112.08565	0.96549686843229	4.887486868586549	111.7856	112.75110000000001	1.8907999999999987	2.8563000000000045	0.35029950607769544	2.8547000000000082	48.87486868586551	seed3-gleak03_vars.pkl	Wash	3	0.3
1020	2298807	114.94035000000001	0.9656688451230759	4.874252997197807	114.64195000000001	115.6076	1.8954999999999984	2.8611999999999966	0.35042839871743187	2.853650000000002	48.74252997197811	seed3-gleak03_vars.pkl	Wash	3	0.3
1021	2355880	117.79400000000001	0.9730383635408711	4.880077373105387	117.50315	118.4762	1.8855999999999966	2.8586499999999972	0.3481227480809746	2.8725499999999897	48.80077373105391	seed3-gleak03_vars.pkl	Wash	3	0.3
1022	2413331	120.66655	0.9757225350228139	4.875902629169353	120.36175	121.3375	1.8846500000000077	2.860350000000011	0.3500603854164841	2.856650000000002	48.75902629169357	seed3-gleak03_vars.pkl	Wash	3	0.3
1023	2470464	123.5232	0.9734978511131602	4.876046497570179	123.22215	124.19565	1.8976000000000113	2.8710999999999984	0.3476930565696593	2.876100000000008	48.76046497570178	seed3-gleak03_vars.pkl	Wash	3	0.3
1024	2527986	126.39930000000001	0.9739360852544895	4.88576492864982	126.09325000000001	127.06715000000001	1.8871999999999929	2.861149999999995	0.3506741710939273	2.8516500000000065	48.8576492864982	seed3-gleak03_vars.pkl	Wash	3	0.3
1025	2585019	129.25095000000002	0.9687516180570005	4.876191356996642	128.95435	129.9231	1.894900000000007	2.863650000000007	0.3489975046678443	2.865349999999978	48.76191356996644	seed3-gleak03_vars.pkl	Wash	3	0.3
1026	2642326	132.1163	0.9728550221074374	4.868799623179427	131.818	132.79085	1.8813499999999976	2.8541999999999916	0.3503670094423904	2.854150000000004	48.687996231794315	seed3-gleak03_vars.pkl	Wash	3	0.3
1027	2699409	134.97045	0.974298841823265	4.8768307894398575	134.67225000000002	135.64655000000002	1.8795000000000073	2.8538000000000068	0.3510681247696098	2.848450000000014	48.768307894398596	seed3-gleak03_vars.pkl	Wash	3	0.3
1028	2756378	137.8189	0.9765648608734832	4.876032628410009	137.52605	138.5026	3.492449999999991	4.468999999999994	0.22401182782450985	4.464049999999986	48.760326284100074	seed3-gleak03_vars.pkl	Wash	3	0.3
1029	2845659	142.28295	1.0032650125470712	1.4950592510968228	141.995	142.9983	1.9651999999999816	2.96844999999999	0.3276862076875173	3.051700000000011	14.950592510968233	seed3-gleak03_vars.pkl	Transient	3	0.3
1030	2906693	145.33465	0.9545489486961626	2.021536870829877	144.9635	145.91805	2.0590500000000134	3.013600000000025	0.3286284690842778	3.0429499999999905	20.21536870829877	seed3-gleak03_vars.pkl	Transient	3	0.3
1031	2967552	148.3776	0.782943217395898	4.009093854312177	147.9771	148.76005	2.2811499999999967	3.0640999999999963	0.3119735446434145	3.2053999999999974	40.09093854312181	seed3-gleak03_vars.pkl	Transient	3	0.3
1032	3031660	151.583	0.8785112707509194	2.8851035655432113	151.0412	151.9197	2.1918000000000006	3.070300000000003	0.33166945821793975	3.0150500000000022	28.851035655432128	seed3-gleak03_vars.pkl	$G_{Leak}$	3	0.3
1033	3091961	154.59805	0.8391621407259257	3.58989105040299	154.11145000000002	154.9506	2.2355499999999893	3.0746999999999787	0.31589588071771424	3.165600000000012	35.89891050402988	seed3-gleak03_vars.pkl	$G_{Leak}$	3	0.3
1034	3155273	157.76365	0.8892066346993438	2.936388853633634	157.18615	158.07535000000001	2.2097499999999854	3.098950000000002	0.33075892635652576	3.0233499999999935	29.363888536336347	seed3-gleak03_vars.pkl	$G_{Leak}$	3	0.3
1035	3215740	160.787	0.8495769057801459	3.5332414625978537	160.28515000000002	161.1347	2.247899999999987	3.0974999999999966	0.31815217218395647	3.1431499999999915	35.33241462597853	seed3-gleak03_vars.pkl	$G_{Leak}$	3	0.3
1036	3278603	163.93015	0.8707090173598845	3.0927388627511867	163.3826	164.2533	2.242750000000001	3.1134500000000003	0.3250711093051588	3.076250000000016	30.92738862751187	seed3-gleak03_vars.pkl	$G_{Leak}$	3	0.3
1037	3340128	167.0064	0.8491290904390626	3.4020553616314295	166.4961	167.3452	2.251499999999993	3.1006500000000017	0.3207492702954116	3.117699999999985	34.0205536163143	seed3-gleak03_vars.pkl	$G_{Leak}$	3	0.3
1038	3402482	170.1241	0.8949331651579356	3.0640128459029583	169.59675000000001	170.49165000000002	2.2120499999999765	3.1069999999999993	0.3227211850321893	3.098650000000021	30.640128459029597	seed3-gleak03_vars.pkl	$G_{Leak}$	3	0.3
1039	3464455	173.22275000000002	0.8556894487339305	3.3942790376153553	172.70375	173.55945	2.2540500000000065	3.1097500000000196	0.31846119550332896	3.1400999999999897	33.94279037615357	seed3-gleak03_vars.pkl	$G_{Leak}$	3	0.3
1040	3527257	176.36285	0.8880902366953437	3.2425754998633707	175.81345000000002	176.70155	2.229299999999995	3.1173499999999876	0.32286705948825545	3.0972500000000025	32.42575499863372	seed3-gleak03_vars.pkl	$G_{Leak}$	3	0.3
1041	3589202	179.4601	0.8700200543565211	3.3409698671295587	178.93085000000002	179.80085	5.169300000000021	6.039350000000013	0.16760104247848467	5.966549999999984	33.40969867129559	seed3-gleak03_vars.pkl	$G_{Leak}$	3	0.3
1042	3708533	185.42665	1.0678304152174154	1.8601003821429742	184.9702	186.03805	2.244550000000004	3.3123999999999967	0.28215112013994553	3.544200000000018	18.601003821429764	seed3-gleak03_vars.pkl	Transient	3	0.3
1043	3779417	188.97085	1.1717171870280756	1.635274421621789	188.28255000000001	189.45425	2.270700000000005	3.442399999999992	0.282107341843572	3.5447499999999934	16.352744216217886	seed3-gleak03_vars.pkl	Transient	3	0.3
1044	3850312	192.5156	1.1961090251484887	1.6988191981684562	191.72495	192.92105	2.365649999999988	3.5617499999999893	0.2893058107072086	3.4565499999999934	16.988191981684558	seed3-gleak03_vars.pkl	DAMGO + $G_{Leak}$	3	0.3
1045	3919443	195.97215	1.132041953624785	1.80054591576976	195.2867	196.41875000000002	2.2781999999999982	3.410250000000019	0.2855674224684446	3.501800000000003	18.00545915769761	seed3-gleak03_vars.pkl	DAMGO + $G_{Leak}$	3	0.3
1046	3989479	199.47395	1.2183707908259007	1.7768171172507436	198.69695000000002	199.9153	2.291799999999995	3.5101499999999817	0.2861721611721601	3.494400000000013	17.768171172507436	seed3-gleak03_vars.pkl	DAMGO + $G_{Leak}$	3	0.3
1047	4059367	202.96835000000002	1.224699377150787	1.750145531405547	202.20715	203.43185	2.3015000000000043	3.526200000000017	0.2848881101947225	3.510149999999982	17.501455314055477	seed3-gleak03_vars.pkl	DAMGO + $G_{Leak}$	3	0.3
1048	4129570	206.4785	1.1822507484098663	1.7300739970761168	205.7333	206.91555	2.35035000000002	3.532600000000002	0.2857510251318027	3.4995499999999993	17.300739970761164	seed3-gleak03_vars.pkl	DAMGO + $G_{Leak}$	3	0.3
1049	4199561	209.97805	1.152650107581285	1.8087232368252018	209.26590000000002	210.41855	2.3137000000000114	3.4663500000000056	0.2826655360045213	3.5377500000000164	18.087232368252028	seed3-gleak03_vars.pkl	DAMGO + $G_{Leak}$	3	0.3
1050	4270316	213.5158	1.1890830843060278	1.7517333012859062	212.73225000000002	213.92135000000002	2.347450000000009	3.5364999999999895	0.2856041241235522	3.501350000000002	17.517333012859066	seed3-gleak03_vars.pkl	DAMGO + $G_{Leak}$	3	0.3
1051	4340343	217.01715000000002	1.1639802293343935	1.7564728193154338	216.2688	217.43275					17.564728193154348	seed3-gleak03_vars.pkl	DAMGO + $G_{Leak}$	3	0.3
1052	61570	3.0785	1.4048622965556268	1.494475231159159	2.71295	4.1178	1.6204	3.0252499999999998	0.33679672633582003	2.96915	14.94475231159159	seed3-gleak-01_vars.pkl	Transient	3	-0.1
1053	120953	6.04765	0.9654109016413707	4.664796937614419	5.7382	6.703600000000001	1.8556999999999997	2.8211500000000003	0.35856430850873094	2.788900000000001	46.64796937614419	seed3-gleak-01_vars.pkl	Transient	3	-0.1
1054	176731	8.83655	0.9811150859434522	4.833940286956405	8.5593	9.5404	1.8606499999999997	2.8417499999999993	0.3493205714884549	2.8627000000000002	48.33940286956404	seed3-gleak-01_vars.pkl	Transient	3	-0.1
1055	233985	11.699250000000001	0.9695753765864822	4.8599838463451235	11.40105	12.370650000000001	1.8798499999999994	2.849400000000001	0.35103731526661297	2.848699999999999	48.59983846345126	seed3-gleak-01_vars.pkl	Transient	3	-0.1
1056	290959	14.54795	0.9731314162815048	4.874649738671437	14.25045	15.223600000000001	1.8934499999999996	2.86655	0.3485352804837668	2.869150000000001	48.7464973867144	seed3-gleak-01_vars.pkl	Transient	3	-0.1
1057	348342	17.4171	0.9744552785325505	4.893670268403746	17.117050000000003	18.0915	1.8919499999999978	2.8663999999999987	0.34916201117318424	2.8640000000000008	48.93670268403747	seed3-gleak-01_vars.pkl	Transient	3	-0.1
1058	405622	20.281100000000002	0.9652541902850441	4.872428050273022	19.9834	20.94865	1.8914000000000009	2.856650000000002	0.3495098124879858	2.8611499999999985	48.724280502730224	seed3-gleak-01_vars.pkl	Transient	3	-0.1
1059	462845	23.14225	0.9719554811747542	4.872605574266657	22.8401	23.812050000000003	1.89255	2.8645500000000013	0.349595343390026	2.86045	48.72605574266662	seed3-gleak-01_vars.pkl	Transient	3	-0.1
1060	520054	26.0027	0.9659357306562073	4.883116372841457	25.704600000000003	26.670550000000002	1.9059500000000007	2.8718499999999985	0.3473307630856864	2.879100000000001	48.831163728414595	seed3-gleak-01_vars.pkl	Transient	3	-0.1
1061	577636	28.881800000000002	0.9762588497206511	4.877333378245879	28.57645	29.552750000000003	1.8826500000000017	2.858900000000002	0.3502995060776963	2.854700000000001	48.77333378245883	seed3-gleak-01_vars.pkl	Transient	3	-0.1
1062	634730	31.736500000000003	0.9747626246939879	4.877076362050232	31.4354	32.41015	1.8717000000000041	2.846450000000001	0.35133330991111317	2.846299999999996	48.770763620502315	seed3-gleak-01_vars.pkl	Control	3	-0.1
1063	691656	34.5828	0.9640196312343761	4.877077529154562	34.28185	35.245850000000004	1.8750999999999962	2.8391499999999965	0.3521684773995876	2.8395500000000027	48.77077529154566	seed3-gleak-01_vars.pkl	Control	3	-0.1
1064	748447	37.42235	0.9696126352459484	4.870414440871599	37.121	38.0906	1.9095999999999975	2.879249999999999	0.3477716531325531	2.8754500000000007	48.70414440871598	seed3-gleak-01_vars.pkl	Control	3	-0.1
1065	805956	40.2978	0.9702193642979372	4.884206029215811	40.00025	40.97045	1.8871500000000054	2.8574000000000055	0.34972983370346417	2.859349999999999	48.842060292158145	seed3-gleak-01_vars.pkl	Control	3	-0.1
1066	863143	43.15715	0.9705891266623571	4.878783920082448	42.857600000000005	43.8282	1.8979	2.8684499999999957	0.3489548801339982	2.865700000000004	48.78783920082446	seed3-gleak-01_vars.pkl	Control	3	-0.1
1067	920457	46.022850000000005	0.9610334906861768	4.8842663212234285	45.7261	46.6871	1.875700000000002	2.836750000000002	0.3518153672952437	2.842399999999998	48.84266321223429	seed3-gleak-01_vars.pkl	Control	3	-0.1
1068	977305	48.86525	0.9706323694801366	4.8796844370914485	48.5628	49.53345	1.898850000000003	2.869500000000002	0.3483531604340483	2.8706499999999977	48.7968443709145	seed3-gleak-01_vars.pkl	Control	3	-0.1
1069	1034718	51.7359	0.9736872346226708	4.871903866387605	51.43235	52.40605	1.8971499999999963	2.8708499999999972	0.3487905687030224	2.867049999999999	48.719038663876034	seed3-gleak-01_vars.pkl	Control	3	-0.1
1070	1092059	54.60295	0.9705170303095249	4.888708590943793	54.30315	55.27365	1.890900000000002	2.8614000000000033	0.3495037047392698	2.8612000000000037	48.88708590943796	seed3-gleak-01_vars.pkl	Control	3	-0.1
1071	1149283	57.464150000000004	0.9746074975315017	4.873189371974682	57.1646	58.1392	7.251649999999998	8.226249999999993	0.11853256682273461	8.436499999999995	48.73189371974683	seed3-gleak-01_vars.pkl	Control	3	-0.1
1072	1318013	65.90065	1.1705564773154096	3.7258137973287546	65.3908	66.56135	1.8806000000000012	3.051150000000007	0.28652063664885463	3.49015	37.25813797328754	seed3-gleak-01_vars.pkl	Transient	3	-0.1
1073	1387816	69.3908	1.4558165901212023	2.6584753159231376	68.44195	69.89775	1.7811499999999967	3.236949999999993	0.27438606118809106	3.644500000000008	26.58475315923138	seed3-gleak-01_vars.pkl	Transient	3	-0.1
1074	1460706	73.0353	1.727698320923245	2.5196921608112994	71.6789	73.4066	1.9102500000000049	3.6379500000000036	0.2810923247740727	3.5575499999999916	25.196921608113	seed3-gleak-01_vars.pkl	DAMGO	3	-0.1
1075	1531857	76.59285	1.6628796596086353	2.96169254842075	75.31685	76.97975000000001	1.9355999999999938	3.5984499999999997	0.27196083763937945	3.6770000000000067	29.616925484207503	seed3-gleak-01_vars.pkl	DAMGO	3	-0.1
1076	1605397	80.26985	1.747060558193177	2.742459163845286	78.9153	80.66235	1.9181999999999988	3.6652500000000003	0.27405895008016257	3.6488499999999955	27.424591638452853	seed3-gleak-01_vars.pkl	DAMGO	3	-0.1
1077	1678374	83.9187	1.725272606650507	2.8212652458479894	82.5806	84.30585	1.939799999999991	3.6650999999999954	0.2691210506485816	3.7158000000000015	28.212652458479887	seed3-gleak-01_vars.pkl	DAMGO	3	-0.1
1078	1752690	87.6345	1.7538269821600874	2.785470680019575	86.24565	87.9995	1.964349999999996	3.7181500000000085	0.2733061849189645	3.6589000000000027	27.85470680019577	seed3-gleak-01_vars.pkl	DAMGO	3	-0.1
1079	1825868	91.2934	1.7030694319025266	2.8431863386416687	89.9638	91.6669	1.9486500000000007	3.6517000000000053	0.2721792027871155	3.674049999999994	28.431863386416694	seed3-gleak-01_vars.pkl	DAMGO	3	-0.1
1080	1899349	94.96745	1.7361898284082768	2.8130599195838357	93.61550000000001	95.35170000000001	1.9354999999999905	3.671699999999987	0.2752962876295609	3.6324500000000057	28.130599195838375	seed3-gleak-01_vars.pkl	DAMGO	3	-0.1
1081	1971998	98.5999	1.7131201053684695	2.8687620733493873	97.28725	99.00035000000001	1.132249999999999	2.845400000000012	0.5969436485195784	1.6752000000000038	28.687620733493873	seed3-gleak-01_vars.pkl	DAMGO	3	-0.1
1082	2005502	100.27510000000001	1.320095010187023	6.853836418888186	100.13260000000001	101.45270000000001	1.765900000000002	3.0859999999999985	0.29844955456403965	3.3506500000000017	68.53836418888184	seed3-gleak-01_vars.pkl	Transient	3	-0.1
1083	2072515	103.62575000000001	0.9720962618676713	4.34655083299581	103.21860000000001	104.1907	1.9497999999999962	2.921849999999992	0.35531552018192253	2.814399999999992	43.4655083299581	seed3-gleak-01_vars.pkl	Transient	3	-0.1
1084	2128803	106.44015	0.9822349884808297	4.958151604060518	106.1405	107.12270000000001	1.911050000000003	2.8933000000000106	0.346650489643817	2.884749999999997	49.58151604060521	seed3-gleak-01_vars.pkl	Transient	3	-0.1
1085	2186498	109.3249	0.9707128891028697	4.879742394046367	109.0338	110.00450000000001	1.894999999999996	2.8656999999999897	0.3485960294912238	2.8686500000000024	48.7974239404637	seed3-gleak-01_vars.pkl	Transient	3	-0.1
1086	2243871	112.19355	0.962363716542488	4.878828097327407	111.8995	112.86185	1.8940000000000055	2.856400000000008	0.3496809161639997	2.8597500000000053	48.788280973274055	seed3-gleak-01_vars.pkl	Wash	3	-0.1
1087	2301066	115.05330000000001	0.9715185609795852	4.86638615831891	114.75585000000001	115.7274	1.8966000000000065	2.8680999999999983	0.3490035947370252	2.865300000000005	48.66386158318912	seed3-gleak-01_vars.pkl	Wash	3	-0.1
1088	2358372	117.91860000000001	0.9669235166173662	4.8748133904226165	117.62395000000001	118.5909	1.8865499999999997	2.853449999999995	0.3496197884800288	2.8602499999999935	48.74813390422621	seed3-gleak-01_vars.pkl	Wash	3	-0.1
1089	2415577	120.77885	0.9639231838041451	4.882484683875518	120.47745	121.44135	1.8859000000000066	2.8498500000000035	0.3509449191949318	2.8494500000000045	48.82484683875517	seed3-gleak-01_vars.pkl	Wash	3	-0.1
1090	2472566	123.62830000000001	0.9661004770728759	4.872700263547934	123.32730000000001	124.2934	1.889949999999999	2.856049999999996	0.3505881115571369	2.8523500000000013	48.72700263547934	seed3-gleak-01_vars.pkl	Wash	3	-0.1
1091	2529613	126.48065000000001	0.9749371202579467	4.879551972205903	126.18335	127.15825000000001	1.8881999999999834	2.8631499999999903	0.34933887617683723	2.8625499999999846	48.795519722059026	seed3-gleak-01_vars.pkl	Wash	3	-0.1
1092	2586864	129.3432	0.9651830583014759	4.871516045892555	129.04645	130.01165	1.8915999999999826	2.8567500000000052	0.34979099987757095	2.858850000000018	48.71516045892554	seed3-gleak-01_vars.pkl	Wash	3	-0.1
1093	2644041	132.20205	0.9636258768781555	4.88670696641762	131.90325	132.86685	1.9146499999999946	2.878299999999996	0.34722825049046235	2.8799499999999796	48.8670696641762	seed3-gleak-01_vars.pkl	Wash	3	-0.1
1094	2701640	135.082	0.9633437657983043	4.880347810803443	134.7815	135.74485	1.8951000000000136	2.8584000000000174	0.3495220286258534	2.861050000000006	48.80347810803446	seed3-gleak-01_vars.pkl	Wash	3	-0.1
1095	2758861	137.94305	0.9741003600904952	4.886805558819773	137.6399	138.614	1.6392999999999915	2.6133999999999844	0.3948043744324668	2.532900000000012	48.86805558819776	seed3-gleak-01_vars.pkl	Wash	3	-0.1
1096	2809519	140.47595	1.1816398595759645	5.6423485900970505	140.25335	141.43495000000001	1.8101000000000056	2.9917500000000246	0.3294892915980234	3.0349999999999966	56.42348590097053	seed3-gleak-01_vars.pkl	Transient	3	-0.1
1097	2870219	143.51095	1.1164693193515762	5.134839714701464	143.2451	144.36155	1.7924000000000149	2.9088999999999885	0.34399724802201453	2.9070000000000107	51.34839714701464	seed3-gleak-01_vars.pkl	Transient	3	-0.1
1098	2928359	146.41795000000002	1.0985817093215418	5.1312023647741825	146.15395	147.25255	1.7973499999999945	2.895949999999999	0.34531579129113776	2.8958999999999833	51.312023647741825	seed3-gleak-01_vars.pkl	Transient	3	-0.1
1099	2986277	149.31385	1.0879334200894926	5.127552478468864	149.0499	150.13785000000001	1.8017999999999859	2.8897499999999923	0.34587714443829576	2.8911999999999978	51.27552478468863	seed3-gleak-01_vars.pkl	Transient	3	-0.1
1100	3044101	152.20505	1.088031388955866	5.126656892593715	151.93965	153.0277	1.797550000000001	2.885600000000011	0.34633833792231655	2.887349999999998	51.26656892593714	seed3-gleak-01_vars.pkl	$G_{Leak}$	3	-0.1
1101	3101848	155.0924	1.089434207115043	5.127763281630145	154.8253	155.91475	1.8046500000000094	2.8941000000000088	0.3459250034592485	2.890800000000013	51.27763281630145	seed3-gleak-01_vars.pkl	$G_{Leak}$	3	-0.1
1102	3159664	157.9832	1.0845913397485392	5.125081154604047	157.71935000000002	158.80395000000001	1.8015499999999918	2.8861499999999864	0.34693311129614335	2.88239999999999	51.25081154604048	seed3-gleak-01_vars.pkl	$G_{Leak}$	3	-0.1
1103	3217312	160.8656	1.0834680667227135	5.127150319445249	160.6055	161.68900000000002	1.800450000000012	2.8839000000000112	0.34606267194988805	2.8896500000000174	51.27150319445252	seed3-gleak-01_vars.pkl	$G_{Leak}$	3	-0.1
1104	3275105	163.75525000000002	1.088438001774368	5.124561319017367	163.48945	164.57785	1.8002500000000055	2.8887	0.3464163231371474	2.8866999999999905	51.2456131901737	seed3-gleak-01_vars.pkl	$G_{Leak}$	3	-0.1
1105	3332839	166.64195	1.0856099437539466	5.124179891090591	166.37810000000002	167.46370000000002	1.797399999999982	2.8829999999999814	0.3467406380027756	2.883999999999986	51.241798910905906	seed3-gleak-01_vars.pkl	$G_{Leak}$	3	-0.1
1106	3390519	169.52595	1.094569076293381	5.124256031707375	169.26115000000001	170.3557	1.7898500000000013	2.8844500000000153	0.34696320455215435	2.882150000000024	51.242560317073774	seed3-gleak-01_vars.pkl	$G_{Leak}$	3	-0.1
1107	3448162	172.40810000000002	1.08325798561282	5.129510408154232	172.14555000000001	173.2288	1.8046999999999969	2.8879499999999894	0.34559026817804905	2.893599999999992	51.2951040815423	seed3-gleak-01_vars.pkl	$G_{Leak}$	3	-0.1
1108	3506034	175.3017	1.0903539309317014	5.128084732450439	175.03355000000002	176.12390000000002	1.8129500000000007	2.9033500000000174	0.3449405839844101	2.8990499999999884	51.280847324504386	seed3-gleak-01_vars.pkl	$G_{Leak}$	3	-0.1
1109	3564015	178.20075	1.0848005029153545	5.1299680023110525	177.93685000000002	179.02165000000002	7.34944999999999	8.434249999999992	0.11702065414545662	8.545500000000004	51.29968002311056	seed3-gleak-01_vars.pkl	$G_{Leak}$	3	-0.1
1110	3734925	186.74625	1.0795753451776924	4.371993935278553	186.3711	187.4507	2.162300000000016	3.2418499999999995	0.2936124609128398	3.405850000000015	43.71993935278556	seed3-gleak-01_vars.pkl	Transient	3	-0.1
1111	3803042	190.15210000000002	1.1179035081561655	3.8881164426461865	189.61295	190.73085	1.7920000000000016	2.9098999999999933	0.30447888438936743	3.2843000000000018	38.88116442646191	seed3-gleak-01_vars.pkl	Transient	3	-0.1
1112	3868728	193.43640000000002	1.4456235798157286	3.6497887378452774	192.52290000000002	193.9685	1.7965499999999963	3.242199999999997	0.3078817733990157	3.2479999999999905	36.49788737845278	seed3-gleak-01_vars.pkl	DAMGO + $G_{Leak}$	3	-0.1
1113	3933688	196.6844	1.471364162246231	3.680495435601692	195.76505	197.2364	1.8138500000000022	3.2852000000000032	0.305054757328941	3.2780999999999954	36.80495435601692	seed3-gleak-01_vars.pkl	DAMGO + $G_{Leak}$	3	-0.1
1114	3999250	199.9625	1.4492815623200732	3.666394555267324	199.05030000000002	200.49960000000002	1.7709499999999991	3.220249999999993	0.3103325212965687	3.2223500000000063	36.66394555267327	seed3-gleak-01_vars.pkl	DAMGO + $G_{Leak}$	3	-0.1
1115	4063697	203.18485	1.459729824518133	3.692063276862072	202.2705	203.73025	1.7925000000000182	3.252200000000016	0.30384977667041413	3.2911	36.92063276862073	seed3-gleak-01_vars.pkl	DAMGO + $G_{Leak}$	3	-0.1
1116	4129519	206.47595	1.467786886582873	3.65267853908621	205.52270000000001	206.9905	1.7788500000000056	3.2466499999999883	0.30905691283049846	3.2356499999999926	36.526785390862116	seed3-gleak-01_vars.pkl	DAMGO + $G_{Leak}$	3	-0.1
1117	4194232	209.7116	1.4936950158327353	3.691676807434497	208.76940000000002	210.2631	1.7823999999999955	3.276100000000014	0.3034579028024325	3.2953500000000133	36.91676807434496	seed3-gleak-01_vars.pkl	DAMGO + $G_{Leak}$	3	-0.1
1118	4260139	213.00695000000002	1.4871999541890808	3.665887615643868	212.04545000000002	213.53265000000002	1.7989999999999782	3.2861999999999796	0.3092432816897054	3.233699999999999	36.658876156438666	seed3-gleak-01_vars.pkl	DAMGO + $G_{Leak}$	3	-0.1
1119	4324813	216.24065000000002	1.4875050199400168	3.7124606903656314	215.3317	216.81920000000002	1.969300000000004	3.4568000000000154	0.3053808098699085	3.274599999999992	37.12460690365633	seed3-gleak-01_vars.pkl	DAMGO + $G_{Leak}$	3	-0.1
1120	4390305	219.51525	1.2248326067721937	3.6906460010971216	218.78845	220.01330000000002					36.906460010971216	seed3-gleak-01_vars.pkl	DAMGO + $G_{Leak}$	3	-0.1
1121	61570	3.0785	1.4048622965556268	1.494475231159159	2.71295	4.1178	1.6204	3.0252499999999998	0.33679672633582003	2.96915	14.94475231159159	seed3-gleak01_vars.pkl	Transient	3	0.1
1122	120953	6.04765	0.9654109016413707	4.664796937614419	5.7382	6.703600000000001	1.8556999999999997	2.8211500000000003	0.35856430850873094	2.788900000000001	46.64796937614419	seed3-gleak01_vars.pkl	Transient	3	0.1
1123	176731	8.83655	0.9811150859434522	4.833940286956405	8.5593	9.5404	1.8606499999999997	2.8417499999999993	0.3493205714884549	2.8627000000000002	48.33940286956404	seed3-gleak01_vars.pkl	Transient	3	0.1
1124	233985	11.699250000000001	0.9695753765864822	4.8599838463451235	11.40105	12.370650000000001	1.8798499999999994	2.849400000000001	0.35103731526661297	2.848699999999999	48.59983846345126	seed3-gleak01_vars.pkl	Transient	3	0.1
1125	290959	14.54795	0.9731314162815048	4.874649738671437	14.25045	15.223600000000001	1.8934499999999996	2.86655	0.3485352804837668	2.869150000000001	48.7464973867144	seed3-gleak01_vars.pkl	Transient	3	0.1
1126	348342	17.4171	0.9744552785325505	4.893670268403746	17.117050000000003	18.0915	1.8919499999999978	2.8663999999999987	0.34916201117318424	2.8640000000000008	48.93670268403747	seed3-gleak01_vars.pkl	Transient	3	0.1
1127	405622	20.281100000000002	0.9652541902850441	4.872428050273022	19.9834	20.94865	1.8914000000000009	2.856650000000002	0.3495098124879858	2.8611499999999985	48.724280502730224	seed3-gleak01_vars.pkl	Transient	3	0.1
1128	462845	23.14225	0.9719554811747542	4.872605574266657	22.8401	23.812050000000003	1.89255	2.8645500000000013	0.349595343390026	2.86045	48.72605574266662	seed3-gleak01_vars.pkl	Transient	3	0.1
1129	520054	26.0027	0.9659357306562073	4.883116372841457	25.704600000000003	26.670550000000002	1.9059500000000007	2.8718499999999985	0.3473307630856864	2.879100000000001	48.831163728414595	seed3-gleak01_vars.pkl	Transient	3	0.1
1130	577636	28.881800000000002	0.9762588497206511	4.877333378245879	28.57645	29.552750000000003	1.8826500000000017	2.858900000000002	0.3502995060776963	2.854700000000001	48.77333378245883	seed3-gleak01_vars.pkl	Transient	3	0.1
1131	634730	31.736500000000003	0.9747626246939879	4.877076362050232	31.4354	32.41015	1.8717000000000041	2.846450000000001	0.35133330991111317	2.846299999999996	48.770763620502315	seed3-gleak01_vars.pkl	Control	3	0.1
1132	691656	34.5828	0.9640196312343761	4.877077529154562	34.28185	35.245850000000004	1.8750999999999962	2.8391499999999965	0.3521684773995876	2.8395500000000027	48.77077529154566	seed3-gleak01_vars.pkl	Control	3	0.1
1133	748447	37.42235	0.9696126352459484	4.870414440871599	37.121	38.0906	1.9095999999999975	2.879249999999999	0.3477716531325531	2.8754500000000007	48.70414440871598	seed3-gleak01_vars.pkl	Control	3	0.1
1134	805956	40.2978	0.9702193642979372	4.884206029215811	40.00025	40.97045	1.8871500000000054	2.8574000000000055	0.34972983370346417	2.859349999999999	48.842060292158145	seed3-gleak01_vars.pkl	Control	3	0.1
1135	863143	43.15715	0.9705891266623571	4.878783920082448	42.857600000000005	43.8282	1.8979	2.8684499999999957	0.3489548801339982	2.865700000000004	48.78783920082446	seed3-gleak01_vars.pkl	Control	3	0.1
1136	920457	46.022850000000005	0.9610334906861768	4.8842663212234285	45.7261	46.6871	1.875700000000002	2.836750000000002	0.3518153672952437	2.842399999999998	48.84266321223429	seed3-gleak01_vars.pkl	Control	3	0.1
1137	977305	48.86525	0.9706323694801366	4.8796844370914485	48.5628	49.53345	1.898850000000003	2.869500000000002	0.3483531604340483	2.8706499999999977	48.7968443709145	seed3-gleak01_vars.pkl	Control	3	0.1
1138	1034718	51.7359	0.9736872346226708	4.871903866387605	51.43235	52.40605	1.8971499999999963	2.8708499999999972	0.3487905687030224	2.867049999999999	48.719038663876034	seed3-gleak01_vars.pkl	Control	3	0.1
1139	1092059	54.60295	0.9705170303095249	4.888708590943793	54.30315	55.27365	1.890900000000002	2.8614000000000033	0.3495037047392698	2.8612000000000037	48.88708590943796	seed3-gleak01_vars.pkl	Control	3	0.1
1140	1149283	57.464150000000004	0.9746074975315017	4.873189371974682	57.1646	58.1392	5.118000000000002	6.092599999999997	0.15959271938014197	6.265949999999997	48.73189371974683	seed3-gleak01_vars.pkl	Control	3	0.1
1141	1274602	63.7301	0.9572080476197531	3.754875438911384	63.257200000000005	64.2144	2.16640000000001	3.123650000000005	0.3284126176127679	3.044950000000007	37.54875438911384	seed3-gleak01_vars.pkl	Transient	3	0.1
1142	1335501	66.77505000000001	0.9443606678641867	4.282523568108672	66.38085000000001	67.32520000000001	2.125649999999993	3.069999999999993	0.3244593695754454	3.0820499999999953	42.82523568108676	seed3-gleak01_vars.pkl	Transient	3	0.1
1143	1397142	69.8571	0.9514003507175832	4.157622157873803	69.4508	70.40220000000001	2.108099999999993	3.0595	0.32525613920962754	3.0745000000000005	41.57622157873805	seed3-gleak01_vars.pkl	Transient	3	0.1
1144	1458632	72.9316	0.9623862398092287	4.140062245438742	72.51035	73.4727	2.0985000000000014	3.0609000000000037	0.32530904359141205	3.073999999999998	41.4006224543874	seed3-gleak01_vars.pkl	DAMGO	3	0.1
1145	1520112	76.0056	0.9648420961843222	4.133655508210865	75.57125	76.5361	2.1152000000000015	3.08005	0.3278097392273523	3.050550000000001	41.33655508210869	seed3-gleak01_vars.pkl	DAMGO	3	0.1
1146	1581123	79.05615	0.9528088143347414	4.137206487076227	78.65125	79.6041	2.1067500000000052	3.0595500000000015	0.32596649064476113	3.0678000000000054	41.372064870762294	seed3-gleak01_vars.pkl	DAMGO	3	0.1
1147	1642479	82.12395000000001	0.9614289524400141	4.126343786133241	81.71085000000001	82.6723	2.0932499999999976	3.054699999999997	0.32528787977360063	3.0741999999999905	41.26343786133245	seed3-gleak01_vars.pkl	DAMGO	3	0.1
1148	1703963	85.19815	0.9801185683167889	4.128497145985548	84.76555	85.74565	2.077450000000013	3.057600000000008	0.3272251308900511	3.0560000000000116	41.28497145985551	seed3-gleak01_vars.pkl	DAMGO	3	0.1
1149	1765083	88.25415000000001	0.9604569715704188	4.136633269754412	87.82315	88.7836	2.1006	3.0610499999999945	0.3265146196920977	3.0626499999999908	41.366332697544124	seed3-gleak01_vars.pkl	DAMGO	3	0.1
1150	1826336	91.3168	0.9896596990393708	4.122846114513955	90.8842	91.87385	2.1083	3.097999999999999	0.32529317046988565	3.074150000000003	41.22846114513959	seed3-gleak01_vars.pkl	DAMGO	3	0.1
1151	1887819	94.39095	0.9468598865383538	4.135277916327645	93.98215	94.929	2.108000000000004	3.054850000000002	0.32772916461835966	3.0512999999999977	41.352779163276466	seed3-gleak01_vars.pkl	DAMGO	3	0.1
1152	1948845	97.44225	0.9473368290187326	4.158578368042264	97.037	97.98435	2.0597999999999956	3.0071499999999958	0.364040117220918	2.7469499999999982	41.585783680422665	seed3-gleak01_vars.pkl	DAMGO	3	0.1
1153	2003784	100.1892	1.3035451040236163	6.668876463077829	100.0442	101.3477	1.752449999999996	3.0559999999999974	0.29694738092409934	3.3676000000000106	66.68876463077832	seed3-gleak01_vars.pkl	Transient	3	0.1
1154	2071136	103.55680000000001	0.9732938457394601	4.442418617656784	103.10015	104.07345000000001	1.9609499999999969	2.934250000000006	0.3616113401316266	2.7653999999999996	42.28145720946276	seed3-gleak01_vars.pkl	Transient	3	0.1
1155	2126444	106.32220000000001	0.9595550675298786	4.961714673742911	106.0344	106.99395	1.9191000000000003	2.8786499999999933	0.3465663934568275	2.8854499999999916	49.61714673742915	seed3-gleak01_vars.pkl	Transient	3	0.1
1156	2184153	109.20765	0.9781387118346291	4.909863076464276	108.91305	109.89120000000001	1.8943999999999903	2.872550000000004	0.34746351633078526	2.878	49.09863076464277	seed3-gleak01_vars.pkl	Transient	3	0.1
1157	2241713	112.08565	0.96549686843229	4.887486868586549	111.7856	112.75110000000001	1.8907999999999987	2.8563000000000045	0.35029950607769544	2.8547000000000082	48.87486868586551	seed3-gleak01_vars.pkl	Wash	3	0.1
1158	2298807	114.94035000000001	0.9656688451230759	4.874252997197807	114.64195000000001	115.6076	1.8954999999999984	2.8611999999999966	0.35042839871743187	2.853650000000002	48.74252997197811	seed3-gleak01_vars.pkl	Wash	3	0.1
1159	2355880	117.79400000000001	0.9730383635408711	4.880077373105387	117.50315	118.4762	1.8855999999999966	2.8586499999999972	0.3481227480809746	2.8725499999999897	48.80077373105391	seed3-gleak01_vars.pkl	Wash	3	0.1
1160	2413331	120.66655	0.9757225350228139	4.875902629169353	120.36175	121.3375	1.8846500000000077	2.860350000000011	0.3500603854164841	2.856650000000002	48.75902629169357	seed3-gleak01_vars.pkl	Wash	3	0.1
1161	2470464	123.5232	0.9734978511131602	4.876046497570179	123.22215	124.19565	1.8976000000000113	2.8710999999999984	0.3476930565696593	2.876100000000008	48.76046497570178	seed3-gleak01_vars.pkl	Wash	3	0.1
1162	2527986	126.39930000000001	0.9739360852544895	4.88576492864982	126.09325000000001	127.06715000000001	1.8871999999999929	2.861149999999995	0.3506741710939273	2.8516500000000065	48.8576492864982	seed3-gleak01_vars.pkl	Wash	3	0.1
1163	2585019	129.25095000000002	0.9687516180570005	4.876191356996642	128.95435	129.9231	1.894900000000007	2.863650000000007	0.3489975046678443	2.865349999999978	48.76191356996644	seed3-gleak01_vars.pkl	Wash	3	0.1
1164	2642326	132.1163	0.9728550221074374	4.868799623179427	131.818	132.79085	1.8813499999999976	2.8541999999999916	0.3503670094423904	2.854150000000004	48.687996231794315	seed3-gleak01_vars.pkl	Wash	3	0.1
1165	2699409	134.97045	0.974298841823265	4.8768307894398575	134.67225000000002	135.64655000000002	1.8795000000000073	2.8538000000000068	0.3510681247696098	2.848450000000014	48.768307894398596	seed3-gleak01_vars.pkl	Wash	3	0.1
1166	2756378	137.8189	0.9765648608734832	4.876032628410009	137.52605	138.5026	2.445750000000004	3.422300000000007	0.28293345405160664	3.5344000000000055	48.760326284100074	seed3-gleak01_vars.pkl	Wash	3	0.1
1167	2827066	141.35330000000002	0.9130196235490498	4.000347697792471	140.94830000000002	141.86135000000002	1.9669000000000096	2.879899999999992	0.35693889206168167	2.801599999999979	40.003476977924734	seed3-gleak01_vars.pkl	Transient	3	0.1
1168	2883098	144.1549	0.8761678005300928	4.547073478493857	143.82825	144.70440000000002	1.970199999999977	2.8463999999999885	0.3494548504333228	2.86160000000001	45.470734784938564	seed3-gleak01_vars.pkl	Transient	3	0.1
1169	2940330	147.0165	0.9006795911574271	4.552555291061459	146.6746	147.5753	1.9766500000000065	2.877350000000007	0.3499195185107428	2.8577999999999975	45.525552910614586	seed3-gleak01_vars.pkl	Transient	3	0.1
1170	2997486	149.8743	0.8778627934838413	4.5760846731687295	149.55195	150.42985000000002	1.9802500000000123	2.8581000000000074	0.3491437250144028	2.864149999999995	45.760846731687295	seed3-gleak01_vars.pkl	Transient	3	0.1
1171	3054769	152.73845	0.8788226223829668	4.574053222486093	152.41005	153.2889	1.9880500000000154	2.8668499999999995	0.3493632854123335	2.8623500000000206	45.74053222486094	seed3-gleak01_vars.pkl	$G_{Leak}$	3	0.1
1172	3112016	155.60080000000002	0.8738982605429599	4.580760865176053	155.2769	156.1508	1.995599999999996	2.869499999999988	0.34873583260680296	2.8674999999999784	45.80760865176053	seed3-gleak01_vars.pkl	$G_{Leak}$	3	0.1
1173	3169366	158.4683	0.8805480970960576	4.582559004235833	158.1464	159.02695	1.9806000000000097	2.861150000000009	0.34826823619551694	2.8713500000000067	45.82559004235832	seed3-gleak01_vars.pkl	$G_{Leak}$	3	0.1
1174	3226793	161.33965	0.8771257040807978	4.560425362608321	161.0076	161.8847	1.977800000000002	2.8549500000000023	0.35145678838786665	2.845300000000009	45.60425362608319	seed3-gleak01_vars.pkl	$G_{Leak}$	3	0.1
1175	3283699	164.18495000000001	0.8789112859858433	4.576863303973191	163.86255	164.74145000000001	1.9886999999999944	2.8676499999999976	0.3485960294912238	2.8686500000000024	45.768633039731895	seed3-gleak01_vars.pkl	$G_{Leak}$	3	0.1
1176	3341072	167.05360000000002	0.878175542163849	4.566278705011364	166.73015	167.60835	1.9835500000000081	2.8617000000000132	0.3497971176717501	2.8588000000000022	45.66278705011367	seed3-gleak01_vars.pkl	$G_{Leak}$	3	0.1
1177	3398248	169.91240000000002	0.8714269341673236	4.572316320293687	169.5919	170.46335000000002	1.9790000000000134	2.850449999999995	0.35045296045138574	2.853449999999981	45.7231632029369	seed3-gleak01_vars.pkl	$G_{Leak}$	3	0.1
1178	3455317	172.76585	0.8661379148426932	4.574877536594677	172.44230000000002	173.30845000000002	1.9942499999999939	2.8603999999999985	0.3500113753696977	2.857050000000015	45.748775365946784	seed3-gleak01_vars.pkl	$G_{Leak}$	3	0.1
1179	3512458	175.62290000000002	0.8763084855924361	4.579102488795982	175.30270000000002	176.179	2.0002000000000066	2.876499999999993	0.34771723634340534	2.8759000000000015	45.791024887959814	seed3-gleak01_vars.pkl	$G_{Leak}$	3	0.1
1180	3569976	178.49880000000002	0.8467566248624586	4.569812518403701	178.1792	179.02595	5.061000000000007	5.907749999999993	0.16415374639887736	6.091849999999994	45.698125184037025	seed3-gleak01_vars.pkl	$G_{Leak}$	3	0.1
1181	3691813	184.59065	0.9847236386633013	3.34232536425176	184.08695	185.07170000000002	2.2595000000000027	3.2442000000000064	0.3082519034555035	3.2441000000000035	33.4232536425176	seed3-gleak01_vars.pkl	Transient	3	0.1
1182	3756695	187.83475	0.9118845966441091	3.635458150983034	187.3312	188.24305	2.2174499999999853	3.129349999999988	0.31239749457209265	3.201050000000009	36.35458150983034	seed3-gleak01_vars.pkl	Transient	3	0.1
1183	3820716	191.03580000000002	0.9812655969433022	3.4824264903213127	190.4605	191.4418	2.198049999999995	3.179300000000012	0.3141098127905531	3.1835999999999847	34.82426490321315	seed3-gleak01_vars.pkl	DAMGO + $G_{Leak}$	3	0.1
1184	3884388	194.2194	1.0019461638377514	3.476867982827393	193.63985	194.64180000000002	2.2246000000000095	3.226550000000003	0.3096886081045508	3.229050000000001	34.76867982827393	seed3-gleak01_vars.pkl	DAMGO + $G_{Leak}$	3	0.1
1185	3948969	197.44845	0.9738412275991403	3.4367054045503096	196.8664	197.84025	2.2774	3.251249999999999	0.31508964300343484	3.173699999999996	34.3670540455031	seed3-gleak01_vars.pkl	DAMGO + $G_{Leak}$	3	0.1
1186	4012443	200.62215	0.9170598335157149	3.4906343281435284	200.1176	201.03465	2.221150000000023	3.138200000000012	0.30786281632904405	3.248199999999997	34.9063432814353	seed3-gleak01_vars.pkl	DAMGO + $G_{Leak}$	3	0.1
1187	4077407	203.87035	1.0077696690856945	3.4227586989389565	203.25580000000002	204.2636	2.27109999999999	3.278849999999977	0.31589588071771424	3.165600000000012	34.22758698938958	seed3-gleak01_vars.pkl	DAMGO + $G_{Leak}$	3	0.1
1188	4140719	207.03595	0.9086587157456437	3.484004481165968	206.53470000000002	207.44335	2.2382499999999936	3.1469000000000165	0.30904736150815154	3.2357499999999955	34.84004481165969	seed3-gleak01_vars.pkl	DAMGO + $G_{Leak}$	3	0.1
1189	4205434	210.2717	0.9802574265336851	3.4678986185477996	209.6816	210.66185000000002	2.234649999999988	3.2149499999999875	0.31221217939711954	3.202949999999987	34.67898618547799	seed3-gleak01_vars.pkl	DAMGO + $G_{Leak}$	3	0.1
1190	4269493	213.47465	0.9658509101263247	3.476742920651649	212.8965	213.86235000000002	2.2813999999999908	3.247250000000008	0.3153430143638732	3.1711500000000115	34.76742920651648	seed3-gleak01_vars.pkl	DAMGO + $G_{Leak}$	3	0.1
1191	4332916	216.6458	0.9110656592288521	3.4606162032047685	216.14375	217.05485000000002	2.2660000000000196	3.1770500000000084	0.3152237300423981	3.172349999999995	34.606162032047685	seed3-gleak01_vars.pkl	DAMGO + $G_{Leak}$	3	0.1
1192	4396363	219.81815	0.7079874300217722	3.464099507364118	219.32085	220.02880000000002					34.64099507364119	seed3-gleak01_vars.pkl	DAMGO + $G_{Leak}$	3	0.1
1193	62659	3.13295	1.4187203112646976	1.3408321284872446	2.7075	4.1262	1.5347000000000008	2.9534500000000006	0.3496870301080533	2.8597	13.408321284872446	seed4-gleak03_vars.pkl	Transient	4	0.3
1194	119853	5.99265	0.9185631769123167	4.374282414805236	5.660950000000001	6.5795	1.8304999999999998	2.7490499999999995	0.3652367647327379	2.7379500000000005	43.74282414805239	seed4-gleak03_vars.pkl	Transient	4	0.3
1195	174612	8.7306	0.937445486364227	4.704965773506409	8.41	9.34745	1.8538999999999994	2.7913499999999996	0.35816618911174786	2.792	47.049657735064116	seed4-gleak03_vars.pkl	Transient	4	0.3
1196	230452	11.5226	0.9263988378716255	4.743314188392773	11.20135	12.12775	1.8744999999999994	2.8009000000000004	0.3576985674172375	2.79565	47.43314188392773	seed4-gleak03_vars.pkl	Transient	4	0.3
1197	286365	14.31825	0.9358627918109269	4.764508653201474	14.0022	14.9381	1.8430999999999997	2.77895	0.35927283178846037	2.7833999999999985	47.645086532014744	seed4-gleak03_vars.pkl	Transient	4	0.3
1198	342033	17.10165	0.9213873640559905	4.739288884439411	16.781200000000002	17.7026	1.8677499999999974	2.7891499999999994	0.3584357862288967	2.789900000000003	47.39288884439409	seed4-gleak03_vars.pkl	Transient	4	0.3
1199	397831	19.891550000000002	0.935136985233365	4.75545270595444	19.5703	20.50545	1.877200000000002	2.812350000000002	0.35629030534079176	2.8066999999999993	47.55452705954442	seed4-gleak03_vars.pkl	Transient	4	0.3
1200	453965	22.69825	0.9231344899134681	4.761101222648222	22.3827	23.30585	1.87275	2.7958999999999996	0.35741730257161747	2.7978500000000004	47.611012226482245	seed4-gleak03_vars.pkl	Transient	4	0.3
1201	509922	25.496100000000002	0.9268474040972419	4.764405123133713	25.17855	26.1054	1.8674500000000016	2.7943	0.3575898444484179	2.796499999999998	47.644051231337144	seed4-gleak03_vars.pkl	Transient	4	0.3
1202	565852	28.2926	0.9318215451445664	4.763097504158424	27.97285	28.904700000000002	1.8708500000000008	2.80265	0.35656344155033753	2.8045500000000025	47.63097504158422	seed4-gleak03_vars.pkl	Transient	4	0.3
1203	621943	31.097150000000003	0.9148852527262934	4.759036802371554	30.775550000000003	31.6904	1.8697499999999998	2.784649999999999	0.359111558005495	2.7846499999999956	47.59036802371558	seed4-gleak03_vars.pkl	Control	4	0.3
1204	677636	33.8818	0.9229021684995329	4.753764572064718	33.56015	34.48305	1.868850000000002	2.7917500000000004	0.3583330347224709	2.790700000000001	47.53764572064719	seed4-gleak03_vars.pkl	Control	4	0.3
1205	733450	36.6725	0.9171690123518289	4.75821064345908	36.3519	37.2691	1.8690500000000014	2.786200000000001	0.3588409437516814	2.786750000000005	47.58210643459078	seed4-gleak03_vars.pkl	Control	4	0.3
1206	789185	39.459250000000004	0.9225482195233287	4.76691495339854	39.1381	40.06065	1.8782500000000013	2.8008000000000024	0.3567542498350013	2.803049999999999	47.66914953398542	seed4-gleak03_vars.pkl	Control	4	0.3
1207	845246	42.2623	0.9369228682740417	4.76274509203725	41.938950000000006	42.87585	1.8613500000000016	2.7982999999999976	0.35819184755354944	2.791800000000002	47.62745092037249	seed4-gleak03_vars.pkl	Control	4	0.3
1208	901082	45.054100000000005	0.9312454034128868	4.755521517360016	44.7372	45.66845	1.879800000000003	2.8110500000000016	0.3551577788432514	2.815649999999998	47.55521517360014	seed4-gleak03_vars.pkl	Control	4	0.3
1209	957395	47.86975	0.9333609891036119	4.753699197218296	47.54825	48.48165	1.8695500000000038	2.802900000000001	0.35659522875583954	2.804299999999998	47.536991972183	seed4-gleak03_vars.pkl	Control	4	0.3
1210	1013481	50.67405	0.9267157926597691	4.769760510964318	50.351150000000004	51.2779	1.8654500000000027	2.7921499999999995	0.3583330347224709	2.790700000000001	47.697605109643206	seed4-gleak03_vars.pkl	Control	4	0.3
1211	1069295	53.46475	0.9345619399597636	4.7531337109953995	53.143350000000005	54.0779	1.860199999999999	2.7947500000000005	0.358114883254548	2.7924000000000007	47.53133710995403	seed4-gleak03_vars.pkl	Control	4	0.3
1212	1125143	56.25715	0.9257036030719523	4.7489021908794555	55.938100000000006	56.863800000000005	1.8598	2.7855500000000006	0.3585385966799329	2.7890999999999977	47.489021908794534	seed4-gleak03_vars.pkl	Control	4	0.3
1213	1180925	59.04625	0.935517727895116	4.754251711814732	58.723600000000005	59.659150000000004	5.019399999999997	5.954899999999995	0.16415913586630876	6.091650000000001	47.542517118147295	seed4-gleak03_vars.pkl	Control	4	0.3
1214	1302758	65.1379	0.9369944361040718	3.7241525814308574	64.6785	65.6155	1.981650000000002	2.9186499999999995	0.33610620956222137	2.9752500000000026	37.2415258143086	seed4-gleak03_vars.pkl	Transient	4	0.3
1215	1362263	68.11315	1.0012180136962912	3.9580320515135696	67.59715	68.59835	1.919550000000001	2.920749999999998	0.3366946684399252	2.9700500000000005	39.580320515135725	seed4-gleak03_vars.pkl	Transient	4	0.3
1216	1421664	71.0832	1.0415786638918216	3.7585063690999334	70.5179	71.5595	1.8898500000000098	2.9314000000000107	0.338741912536838	2.9521000000000015	37.58506369099932	seed4-gleak03_vars.pkl	DAMGO	4	0.3
1217	1480706	74.0353	1.0410067222152255	3.7650107561578565	73.44930000000001	74.4903	1.8802500000000038	2.9212500000000006	0.3394490741526507	2.9459499999999963	37.65010756157858	seed4-gleak03_vars.pkl	DAMGO	4	0.3
1218	1539625	76.98125	1.047717203344719	3.735018189391589	76.37055000000001	77.41825	1.8843999999999994	2.9320999999999913	0.34086067319982916	2.9337500000000034	37.35018189391589	seed4-gleak03_vars.pkl	DAMGO	4	0.3
1219	1598300	79.915	1.0655439707694458	3.7329461412532794	79.30265	80.3682	1.9239000000000033	2.989450000000005	0.33820918237930164	2.9567499999999995	37.32946141253284	seed4-gleak03_vars.pkl	DAMGO	4	0.3
1220	1657435	82.87175	1.009969361680199	3.752808255262849	82.2921	83.30210000000001	1.8956499999999892	2.9055999999999926	0.34061105623488497	2.9359000000000037	37.528082552628504	seed4-gleak03_vars.pkl	DAMGO	4	0.3
1221	1716153	85.80765000000001	1.0526854250882987	3.7507839148166724	85.1977	86.2504	1.8965000000000032	2.949150000000003	0.34032705429918153	2.93835	37.50783914816672	seed4-gleak03_vars.pkl	DAMGO	4	0.3
1222	1774920	88.74600000000001	1.0094918026656146	3.745432819248265	88.14685	89.15635	1.9329500000000053	2.942450000000008	0.3391555027980334	2.9484999999999957	37.45432819248264	seed4-gleak03_vars.pkl	DAMGO	4	0.3
1223	1833890	91.6945	1.0728928210157902	3.7662307071429098	91.08930000000001	92.1622	1.8819500000000033	2.9548499999999933	0.33795201081446397	2.959000000000003	37.662307071429076	seed4-gleak03_vars.pkl	DAMGO	4	0.3
1224	1893070	94.65350000000001	1.0384489923354938	3.737514959878496	94.0442	95.08265	1.9186499999999995	2.957099999999997	0.339858618814574	2.9423999999999926	37.37514959878496	seed4-gleak03_vars.pkl	DAMGO	4	0.3
1225	1951918	97.5959	1.0353781240476994	3.744382665584922	97.00125	98.03665000000001	1.998899999999992	3.03425	0.38593647485623694	2.5911000000000115	37.44382665584924	seed4-gleak03_vars.pkl	DAMGO	4	0.3
1226	2003740	100.18700000000001	1.2070235198383685	6.55730542282587	100.03555	101.24255000000001	1.9229500000000002	3.1300000000000097	0.2959937249330326	3.3784499999999866	65.5730542282587	seed4-gleak03_vars.pkl	Transient	4	0.3
1227	2071309	103.56545	0.9310475136128953	4.6141163048020815	103.16555000000001	104.09660000000001	1.9543999999999926	2.8854499999999916	0.3602240593649234	2.776050000000012	43.90679430543376	seed4-gleak03_vars.pkl	Transient	4	0.3
1228	2126830	106.34150000000001	0.9198077218612424	4.831373441482334	106.051	106.97080000000001	1.9129999999999967	2.832800000000006	0.3495525727069354	2.8607999999999976	48.31373441482337	seed4-gleak03_vars.pkl	Transient	4	0.3
1229	2184046	109.20230000000001	0.9295958112592576	4.761143413760983	108.88375	109.81335	1.8650500000000108	2.7946500000000043	0.3578841886765438	2.7942000000000036	47.611434137609876	seed4-gleak03_vars.pkl	Transient	4	0.3
1230	2239930	111.99650000000001	0.9298636969439918	4.767555789748251	111.67845000000001	112.6083	1.87115	2.8010499999999894	0.35709821986537466	2.8003499999999946	47.67555789748249	seed4-gleak03_vars.pkl	Wash	4	0.3
1231	2295937	114.79685	0.9271869243322872	4.759670385685638	114.4795	115.40665	1.848300000000009	2.775500000000008	0.3594859351127884	2.7817500000000024	47.596703856856394	seed4-gleak03_vars.pkl	Wash	4	0.3
1232	2351572	117.57860000000001	0.9414276171759935	4.751495660015614	117.25495000000001	118.19640000000001	1.8594499999999954	2.800849999999997	0.35720026432819607	2.7995499999999964	47.51495660015612	seed4-gleak03_vars.pkl	Wash	4	0.3
1233	2407563	120.37815	0.9325492506132229	4.763162768302486	120.05585	120.98840000000001	1.8660500000000013	2.7986000000000075	0.3576218149307107	2.7962500000000006	47.631627683024874	seed4-gleak03_vars.pkl	Wash	4	0.3
1234	2463488	123.1744	0.9337083444262623	4.76682171483764	122.85445	123.78815	1.8611500000000092	2.7948499999999967	0.3581212956828479	2.792349999999999	47.66821714837642	seed4-gleak03_vars.pkl	Wash	4	0.3
1235	2519335	125.96675	0.9221698604103876	4.76026977185267	125.64930000000001	126.57145000000001	1.8617999999999881	2.78394999999999	0.35846148331361843	2.7896999999999963	47.6026977185267	seed4-gleak03_vars.pkl	Wash	4	0.3
1236	2575129	128.75645	0.936705379645573	4.763272173791634	128.4332	129.3699	1.8724500000000148	2.8091500000000167	0.356074633243127	2.808400000000006	47.632721737916356	seed4-gleak03_vars.pkl	Wash	4	0.3
1237	2631297	131.56485	0.9190364162870217	4.7556510468374285	131.2424	132.16145	1.8664499999999862	2.7854999999999848	0.35905353488205094	2.7851	47.55651046837433	seed4-gleak03_vars.pkl	Wash	4	0.3
1238	2686999	134.34995	0.9168523792606547	4.753176872440392	134.02785	134.9447	1.8599499999999978	2.7768000000000086	0.35986756873470693	2.7787999999999897	47.53176872440392	seed4-gleak03_vars.pkl	Wash	4	0.3
1239	2742575	137.12875	0.9206347296129447	4.741158236042494	136.8047	137.7253	1.8660500000000013	2.786699999999996	0.35918895134785556	2.7840500000000077	47.411582360424966	seed4-gleak03_vars.pkl	Wash	4	0.3
1240	2798256	139.9128	0.4783157224739669	4.759638826821998	139.5914	140.0697	2.725500000000011	3.203800000000001	0.3080809636772538	3.245900000000006	47.59638826822002	seed4-gleak03_vars.pkl	Wash	4	0.3
1241	2863174	143.1587	0.9614666351160035	1.4081326019818725	142.7952	143.75665	1.8685999999999865	2.83005	0.35162980414220024	2.8438999999999908	14.081326019818734	seed4-gleak03_vars.pkl	Transient	4	0.3
1242	2920052	146.0026	0.974677094761259	1.6643175666494532	145.6252	146.59990000000002	1.9662000000000148	2.9408500000000117	0.33402364887434105	2.993799999999993	16.643175666494542	seed4-gleak03_vars.pkl	Transient	4	0.3
1243	2979928	148.9964	0.8048990878578276	3.3882669987755634	148.56605000000002	149.37095	2.197900000000004	3.0027999999999793	0.3297337400049437	3.032750000000021	33.882669987755634	seed4-gleak03_vars.pkl	Transient	4	0.3
1244	3040583	152.02915000000002	0.9061472664263333	1.8093685660036734	151.5689	152.47505	1.9983000000000004	2.904449999999997	0.34990115292430035	2.857949999999988	18.093685660036755	seed4-gleak03_vars.pkl	$G_{Leak}$	4	0.3
1245	3097742	154.8871	0.8110600826593349	3.8855186409897016	154.4733	155.28435000000002	2.2215499999999793	3.032600000000002	0.33239155725444597	3.008499999999998	38.855186409897016	seed4-gleak03_vars.pkl	$G_{Leak}$	4	0.3
1246	3157912	157.8956	0.9534799058724893	1.7035098429606474	157.50595	158.45940000000002	1.9937499999999773	2.947249999999997	0.33402364887434105	2.993799999999993	17.03509842960647	seed4-gleak03_vars.pkl	$G_{Leak}$	4	0.3
1247	3217788	160.8894	0.7972640040657949	3.9409296426834928	160.4532	161.25045	2.2100499999999954	3.0073500000000024	0.3379234603362309	2.9592500000000257	39.40929642683491	seed4-gleak03_vars.pkl	$G_{Leak}$	4	0.3
1248	3276973	163.84865000000002	0.9298612269285136	1.694432567056154	163.4605	164.3904	1.9986999999999853	2.9285500000000013	0.3355254328278112	2.9803999999999746	16.94432567056154	seed4-gleak03_vars.pkl	$G_{Leak}$	4	0.3
1249	3336581	166.82905	0.790374267827184	3.9507848092385203	166.38905	167.17945	2.2163500000000056	3.0067000000000235	0.3379977016156269	2.9586000000000183	39.50784809238522	seed4-gleak03_vars.pkl	$G_{Leak}$	4	0.3
1250	3395753	169.78765	0.9657930638374296	1.7011437784249122	169.3958	170.3616	1.9762500000000216	2.9420499999999947	0.3349410503751334	2.985600000000005	17.011437784249125	seed4-gleak03_vars.pkl	$G_{Leak}$	4	0.3
1251	3455465	172.77325000000002	0.7848141453730875	3.965856804879273	172.33780000000002	173.12265000000002	2.2264000000000124	3.0112000000000023	0.33804911853692465	2.958149999999989	39.658568048792745	seed4-gleak03_vars.pkl	$G_{Leak}$	4	0.3
1252	3514628	175.7314	0.9388102996837814	1.6984148694779666	175.34900000000002	176.2878	1.9745499999999936	2.91334999999998	0.33678538351435683	2.969249999999988	16.98414869477967	seed4-gleak03_vars.pkl	$G_{Leak}$	4	0.3
1253	3574013	178.70065	0.8057168852875708	3.97737648110504	178.2624	179.06810000000002	5.134999999999991	5.940750000000008	0.1658897496723671	6.028100000000023	39.77376481105041	seed4-gleak03_vars.pkl	$G_{Leak}$	4	0.3
1254	3694575	184.72875000000002	1.041130638729618	1.4269867993535996	184.20315000000002	185.24425000000002	2.022699999999986	3.063850000000002	0.3012093555625858	3.3199499999999773	14.269867993536	seed4-gleak03_vars.pkl	Transient	4	0.3
1255	3760974	188.0487	1.2115233330864692	1.423679305853776	187.267	188.4785	2.071600000000018	3.2831500000000062	0.30712059090001537	3.256050000000016	14.236793058537756	seed4-gleak03_vars.pkl	Transient	4	0.3
1256	3826095	191.30475	1.2336429635768758	1.442303411818859	190.55015	191.7838	2.0329499999999996	3.2665999999999826	0.3036929057337221	3.2927999999999997	14.423034118188596	seed4-gleak03_vars.pkl	DAMGO + $G_{Leak}$	4	0.3
1257	3891951	194.59755	1.252885517581529	1.5013629821955004	193.81675	195.06965	2.0760999999999967	3.3290000000000077	0.3033796492931255	3.296199999999999	15.01362982195501	seed4-gleak03_vars.pkl	DAMGO + $G_{Leak}$	4	0.3
1258	3957875	197.89375	1.2219342859833502	1.5035365563922234	197.1457	198.36765	2.101350000000025	3.3233000000000175	0.3074510768473981	3.2525499999999847	15.035365563922243	seed4-gleak03_vars.pkl	DAMGO + $G_{Leak}$	4	0.3
1259	4022926	201.1463	1.2052164404153591	1.4930722373342693	200.46905	201.67425	2.0693500000000142	3.2745999999999924	0.30315891590371474	3.2986000000000217	14.930722373342693	seed4-gleak03_vars.pkl	DAMGO + $G_{Leak}$	4	0.3
1260	4088898	204.44490000000002	1.2099856051484823	1.4751219450638082	203.74365	204.95365	2.042349999999999	3.252350000000007	0.30053043621992825	3.327449999999999	14.751219450638088	seed4-gleak03_vars.pkl	DAMGO + $G_{Leak}$	4	0.3
1261	4155447	207.77235000000002	1.2255948099512142	1.5053441378245243	206.996	208.22160000000002	2.08359999999999	3.3091999999999757	0.30812368084549085	3.2454500000000057	15.053441378245243	seed4-gleak03_vars.pkl	DAMGO + $G_{Leak}$	4	0.3
1262	4220356	211.01780000000002	1.2020862664823886	1.521952345413176	210.30515	211.50725	2.0712500000000205	3.273350000000022	0.3011730691041616	3.32034999999999	15.219523454131767	seed4-gleak03_vars.pkl	DAMGO + $G_{Leak}$	4	0.3
1263	4286763	214.33815	1.2620953077133745	1.495883467671419	213.57855	214.84065	2.0600499999999897	3.3221499999999935	0.3025215168428845	3.305550000000011	14.958834676714188	seed4-gleak03_vars.pkl	DAMGO + $G_{Leak}$	4	0.3
1264	4352874	217.64370000000002	1.204800745899044	1.4978531540396531	216.90065	218.10545000000002					14.978531540396531	seed4-gleak03_vars.pkl	DAMGO + $G_{Leak}$	4	0.3
1265	62659	3.13295	1.4187203112646976	1.3408321284872446	2.7075	4.1262	1.5347000000000008	2.9534500000000006	0.3496870301080533	2.8597	13.408321284872446	seed4-gleak-05_vars.pkl	Transient	4	-0.5
1266	119853	5.99265	0.9185631769123167	4.374282414805236	5.660950000000001	6.5795	1.8304999999999998	2.7490499999999995	0.3652367647327379	2.7379500000000005	43.74282414805239	seed4-gleak-05_vars.pkl	Transient	4	-0.5
1267	174612	8.7306	0.937445486364227	4.704965773506409	8.41	9.34745	1.8538999999999994	2.7913499999999996	0.35816618911174786	2.792	47.049657735064116	seed4-gleak-05_vars.pkl	Transient	4	-0.5
1268	230452	11.5226	0.9263988378716255	4.743314188392773	11.20135	12.12775	1.8744999999999994	2.8009000000000004	0.3576985674172375	2.79565	47.43314188392773	seed4-gleak-05_vars.pkl	Transient	4	-0.5
1269	286365	14.31825	0.9358627918109269	4.764508653201474	14.0022	14.9381	1.8430999999999997	2.77895	0.35927283178846037	2.7833999999999985	47.645086532014744	seed4-gleak-05_vars.pkl	Transient	4	-0.5
1270	342033	17.10165	0.9213873640559905	4.739288884439411	16.781200000000002	17.7026	1.8677499999999974	2.7891499999999994	0.3584357862288967	2.789900000000003	47.39288884439409	seed4-gleak-05_vars.pkl	Transient	4	-0.5
1271	397831	19.891550000000002	0.935136985233365	4.75545270595444	19.5703	20.50545	1.877200000000002	2.812350000000002	0.35629030534079176	2.8066999999999993	47.55452705954442	seed4-gleak-05_vars.pkl	Transient	4	-0.5
1272	453965	22.69825	0.9231344899134681	4.761101222648222	22.3827	23.30585	1.87275	2.7958999999999996	0.35741730257161747	2.7978500000000004	47.611012226482245	seed4-gleak-05_vars.pkl	Transient	4	-0.5
1273	509922	25.496100000000002	0.9268474040972419	4.764405123133713	25.17855	26.1054	1.8674500000000016	2.7943	0.3575898444484179	2.796499999999998	47.644051231337144	seed4-gleak-05_vars.pkl	Transient	4	-0.5
1274	565852	28.2926	0.9318215451445664	4.763097504158424	27.97285	28.904700000000002	1.8708500000000008	2.80265	0.35656344155033753	2.8045500000000025	47.63097504158422	seed4-gleak-05_vars.pkl	Transient	4	-0.5
1275	621943	31.097150000000003	0.9148852527262934	4.759036802371554	30.775550000000003	31.6904	1.8697499999999998	2.784649999999999	0.359111558005495	2.7846499999999956	47.59036802371558	seed4-gleak-05_vars.pkl	Control	4	-0.5
1276	677636	33.8818	0.9229021684995329	4.753764572064718	33.56015	34.48305	1.868850000000002	2.7917500000000004	0.3583330347224709	2.790700000000001	47.53764572064719	seed4-gleak-05_vars.pkl	Control	4	-0.5
1277	733450	36.6725	0.9171690123518289	4.75821064345908	36.3519	37.2691	1.8690500000000014	2.786200000000001	0.3588409437516814	2.786750000000005	47.58210643459078	seed4-gleak-05_vars.pkl	Control	4	-0.5
1278	789185	39.459250000000004	0.9225482195233287	4.76691495339854	39.1381	40.06065	1.8782500000000013	2.8008000000000024	0.3567542498350013	2.803049999999999	47.66914953398542	seed4-gleak-05_vars.pkl	Control	4	-0.5
1279	845246	42.2623	0.9369228682740417	4.76274509203725	41.938950000000006	42.87585	1.8613500000000016	2.7982999999999976	0.35819184755354944	2.791800000000002	47.62745092037249	seed4-gleak-05_vars.pkl	Control	4	-0.5
1280	901082	45.054100000000005	0.9312454034128868	4.755521517360016	44.7372	45.66845	1.879800000000003	2.8110500000000016	0.3551577788432514	2.815649999999998	47.55521517360014	seed4-gleak-05_vars.pkl	Control	4	-0.5
1281	957395	47.86975	0.9333609891036119	4.753699197218296	47.54825	48.48165	1.8695500000000038	2.802900000000001	0.35659522875583954	2.804299999999998	47.536991972183	seed4-gleak-05_vars.pkl	Control	4	-0.5
1282	1013481	50.67405	0.9267157926597691	4.769760510964318	50.351150000000004	51.2779	1.8654500000000027	2.7921499999999995	0.3583330347224709	2.790700000000001	47.697605109643206	seed4-gleak-05_vars.pkl	Control	4	-0.5
1283	1069295	53.46475	0.9345619399597636	4.7531337109953995	53.143350000000005	54.0779	1.860199999999999	2.7947500000000005	0.358114883254548	2.7924000000000007	47.53133710995403	seed4-gleak-05_vars.pkl	Control	4	-0.5
1284	1125143	56.25715	0.9257036030719523	4.7489021908794555	55.938100000000006	56.863800000000005	1.8598	2.7855500000000006	0.3585385966799329	2.7890999999999977	47.489021908794534	seed4-gleak-05_vars.pkl	Control	4	-0.5
1285	1180925	59.04625	0.935517727895116	4.754251711814732	58.723600000000005	59.659150000000004	4.723599999999998	5.659099999999995	0.15198954311943322	6.579400000000007	47.542517118147295	seed4-gleak-05_vars.pkl	Control	4	-0.5
1286	1312513	65.62565000000001	1.8413939478243586	1.6772360694141284	64.38275	66.22415000000001	1.678299999999993	3.5197000000000003	0.31042885746659	3.221350000000001	16.77236069414128	seed4-gleak-05_vars.pkl	Transient	4	-0.5
1287	1376940	68.84700000000001	1.4190701556406915	2.440204750358216	67.9024	69.3215	1.6520500000000027	3.0711000000000013	0.30220153820582957	3.3090499999999987	24.402047503582175	seed4-gleak-05_vars.pkl	Transient	4	-0.5
1288	1443121	72.15605000000001	1.6566413218654577	1.8846701856498882	70.97355	72.63015	1.689700000000002	3.346350000000001	0.2906512040226125	3.4405500000000018	18.846701856498882	seed4-gleak-05_vars.pkl	DAMGO	4	-0.5
1289	1511932	75.59660000000001	1.5796340049830149	2.5487581094064957	74.31985	75.8995	1.712050000000005	3.291650000000004	0.2992399305763368	3.341799999999992	25.48758109406498	seed4-gleak-05_vars.pkl	DAMGO	4	-0.5
1290	1578768	78.9384	1.808764653148211	1.6741520238190262	77.61155000000001	79.4203	1.6906000000000034	3.4993999999999943	0.2981825771920145	3.353650000000002	16.74152023819027	seed4-gleak-05_vars.pkl	DAMGO	4	-0.5
1291	1645841	82.29205	1.5779932524162579	2.9278001132740386	81.11095	82.6889	1.6708500000000015	3.2488500000000045	0.2760410196955262	3.6226500000000073	29.278001132740386	seed4-gleak-05_vars.pkl	DAMGO	4	-0.5
1292	1718294	85.91470000000001	2.094546250674082	1.3323426303728247	84.3598	86.45435	1.698350000000005	3.792900000000003	0.3063631628932938	3.264099999999999	13.323426303728251	seed4-gleak-05_vars.pkl	DAMGO	4	-0.5
1293	1783576	89.17880000000001	1.4312908462508698	3.2514082120220955	88.15270000000001	89.58395	1.6864000000000061	3.1176999999999992	0.28550219836692736	3.5026000000000006	32.514082120220955	seed4-gleak-05_vars.pkl	DAMGO	4	-0.5
1294	1853628	92.68140000000001	1.8735665654336568	1.556088746765667	91.27035000000001	93.14395	1.6640500000000031	3.5375999999999976	0.3070828663114741	3.256450000000001	15.560887467656679	seed4-gleak-05_vars.pkl	DAMGO	4	-0.5
1295	1918757	95.93785000000001	1.5276160325778882	3.0033546359974075	94.808	96.3356	1.7451000000000079	3.272750000000002	0.2830175329361655	3.5333499999999987	30.033546359974075	seed4-gleak-05_vars.pkl	DAMGO	4	-0.5
1296	1989424	99.47120000000001	1.848706933693844	2.1681581527666403	98.08070000000001	99.92945	0.1568500000000057	2.0055499999999995	1.328197635808214	0.7528999999999968	15.843659237409515	seed4-gleak-05_vars.pkl	DAMGO	4	-0.5
1297	2004482	100.2241	1.1794150135925157	6.598216568538689	100.08630000000001	101.26570000000001	1.9035999999999973	3.0829999999999984	0.3027917398413373	3.302599999999998	65.98216568538692	seed4-gleak-05_vars.pkl	Transient	4	-0.5
1298	2070534	103.5267	0.9525402689421782	4.615426509855631	103.1693	104.12180000000001	1.9412499999999966	2.893799999999999	0.35019523384286816	2.855549999999994	46.15426509855631	seed4-gleak-05_vars.pkl	Transient	4	-0.5
1299	2127645	106.38225	0.9192690546838567	4.825886092544081	106.0631	106.98235000000001	1.899499999999989	2.818799999999996	0.3549623739883573	2.8171999999999997	48.25886092544079	seed4-gleak-05_vars.pkl	Transient	4	-0.5
1300	2183989	109.19945	0.9240806750769728	4.7667036198253	108.88185	109.80595000000001	1.8694500000000005	2.7935500000000104	0.35693252190673236	2.8016500000000093	47.66703619825303	seed4-gleak-05_vars.pkl	Transient	4	-0.5
1301	2240022	112.00110000000001	0.9344237147025298	4.741481143125419	111.67540000000001	112.60985000000001	1.8757999999999981	2.8101999999999947	0.3566969859104691	2.8034999999999997	47.4148114312542	seed4-gleak-05_vars.pkl	Wash	4	-0.5
1302	2296092	114.80460000000001	0.9287571727603209	4.765853442377697	114.48565	115.4144	1.8663500000000113	2.795100000000005	0.35748118755250574	2.7973499999999945	47.65853442377697	seed4-gleak-05_vars.pkl	Wash	4	-0.5
1303	2352039	117.60195	0.9297510515363422	4.7502672578172564	117.28075000000001	118.21050000000001	1.8569499999999977	2.786699999999996	0.3585707370421504	2.7888499999999965	47.50267257817258	seed4-gleak-05_vars.pkl	Wash	4	-0.5
1304	2407816	120.3908	0.9350244605758461	4.7607117269828265	120.06745000000001	121.00245000000001	1.8551999999999964	2.7902500000000003	0.3584550586970143	2.789750000000012	47.60711726982829	seed4-gleak-05_vars.pkl	Wash	4	-0.5
1305	2463611	123.18055000000001	0.9325755240090192	4.755181031378548	122.85765	123.79025	1.8710499999999968	2.803600000000003	0.3570599682216641	2.8006499999999903	47.55181031378547	seed4-gleak-05_vars.pkl	Wash	4	-0.5
1306	2519624	125.9812	0.9332293235554361	4.759133051638209	125.66125000000001	126.59450000000001	1.8611000000000075	2.794300000000007	0.3578137579389936	2.7947499999999934	47.5913305163821	seed4-gleak-05_vars.pkl	Wash	4	-0.5
1307	2575519	128.77595	0.9368555774480105	4.7591147411550665	128.4556	129.39245	1.8710999999999842	2.807949999999977	0.355663044831325	2.8116500000000144	47.59114741155065	seed4-gleak-05_vars.pkl	Wash	4	-0.5
1308	2631752	131.5876	0.9340556046604179	4.742228771207351	131.2635	132.19755	1.8602500000000077	2.794300000000021	0.3581469476926393	2.7921499999999924	47.42228771207349	seed4-gleak-05_vars.pkl	Wash	4	-0.5
1309	2687595	134.37975	0.9351360510416562	4.770237860025013	134.05780000000001	134.99295	1.862099999999998	2.797249999999991	0.35773695601623956	2.7953500000000133	47.70237860025017	seed4-gleak-05_vars.pkl	Wash	4	-0.5
1310	2743502	137.17510000000001	0.927809521365678	4.764462076264756	136.8551	137.7829	1.8932500000000232	2.821050000000014	0.3459908312429744	2.8902499999999804	47.64462076264755	seed4-gleak-05_vars.pkl	Wash	4	-0.5
1311	2801307	140.06535	40.353864025322814	7.7026182751555865	139.67610000000002	180.03	1.8164999999999907	42.170349999999985	0.023668723084223964	42.24985000000001	77.02618275155592	seed4-gleak-05_vars.pkl	Wash	4	-0.5
1312	3646304	182.3152	1.7515701322055655	6.402885063535521	181.84650000000002	183.59805	1.6873500000000092	3.438900000000018	0.26941832583452274	3.711700000000007	40.962829613314256	seed4-gleak-05_vars.pkl	Transient	4	-0.5
1313	3720538	186.0269	1.9271992185314186	4.958620937447343	185.2854	187.2126	1.3708999999999776	3.2980999999999767	0.3102747482896107	3.2229499999999973	44.587984767924794	seed4-gleak-05_vars.pkl	Transient	4	-0.5
1314	3784997	189.24985	1.9436067158467136	4.640660519151389	188.58350000000002	190.52710000000002	1.4312499999999773	3.3748999999999967	0.30137729423465354	3.318099999999987	46.40660519151389	seed4-gleak-05_vars.pkl	Transient	4	-0.5
1315	3851359	192.56795	1.8997290973575787	5.171378080412403	191.9584	193.8581	1.3782999999999959	3.2780500000000075	0.3042658066086513	3.2866000000000217	46.3968749947074	seed4-gleak-05_vars.pkl	DAMGO + $G_{Leak}$	4	-0.5
1316	3917091	195.85455000000002	1.8716917634021026	5.172052687298077	195.23645000000002	197.10815000000002	1.4662000000000148	3.337900000000019	0.3050733701455211	3.2778999999999883	46.384362259685496	seed4-gleak-05_vars.pkl	DAMGO + $G_{Leak}$	4	-0.5
1317	3982649	199.13245	1.8278268396991306	5.192690848916797	198.57430000000002	200.40215	1.4689499999999782	3.2967499999999745	0.3045252451428211	3.2838000000000136	46.16416739415686	seed4-gleak-05_vars.pkl	DAMGO + $G_{Leak}$	4	-0.5
1318	4048325	202.41625000000002	1.8231879911477447	5.144327894779394	201.87105	203.69425	1.4399499999999819	3.2631000000000085	0.29933398189029536	3.3407499999999857	46.317379440759666	seed4-gleak-05_vars.pkl	DAMGO + $G_{Leak}$	4	-0.5
1319	4115140	205.757	1.8893379376740662	5.063774246556505	205.13415	207.0235	1.3765000000000214	3.265800000000013	0.3071677596719449	3.2555499999999995	46.2841659182744	seed4-gleak-05_vars.pkl	DAMGO + $G_{Leak}$	4	-0.5
1320	4180251	209.01255	1.917361914779409	5.0545405406186745	208.39995000000002	210.31730000000002	1.431600000000003	3.348950000000002	0.30166367516855364	3.3149500000000103	46.30565368361256	seed4-gleak-05_vars.pkl	DAMGO + $G_{Leak}$	4	-0.5
1321	4246550	212.32750000000001	1.8377456469873898	5.156237797432617	211.74895	213.5867	1.404299999999978	3.2420499999999777	0.30460409083293993	3.2829499999999996	46.06115567799405	seed4-gleak-05_vars.pkl	DAMGO + $G_{Leak}$	4	-0.5
1322	4312209	215.61045000000001	1.9227313573099674	5.076557280866737	214.99095	216.9137	1.3350499999999954	3.257800000000003	0.30404378230465307	3.2889999999999873	46.2681353739853	seed4-gleak-05_vars.pkl	DAMGO + $G_{Leak}$	4	-0.5
1323	4377989	218.89945	1.7722652118323372	4.891826939144913	218.24875	220.02105					46.24284251067751	seed4-gleak-05_vars.pkl	DAMGO + $G_{Leak}$	4	-0.5
1324	62659	3.13295	1.4187203112646976	1.3408321284872446	2.7075	4.1262	1.5347000000000008	2.9534500000000006	0.3496870301080533	2.8597	13.408321284872446	seed4-gleak-03_vars.pkl	Transient	4	-0.3
1325	119853	5.99265	0.9185631769123167	4.374282414805236	5.660950000000001	6.5795	1.8304999999999998	2.7490499999999995	0.3652367647327379	2.7379500000000005	43.74282414805239	seed4-gleak-03_vars.pkl	Transient	4	-0.3
1326	174612	8.7306	0.937445486364227	4.704965773506409	8.41	9.34745	1.8538999999999994	2.7913499999999996	0.35816618911174786	2.792	47.049657735064116	seed4-gleak-03_vars.pkl	Transient	4	-0.3
1327	230452	11.5226	0.9263988378716255	4.743314188392773	11.20135	12.12775	1.8744999999999994	2.8009000000000004	0.3576985674172375	2.79565	47.43314188392773	seed4-gleak-03_vars.pkl	Transient	4	-0.3
1328	286365	14.31825	0.9358627918109269	4.764508653201474	14.0022	14.9381	1.8430999999999997	2.77895	0.35927283178846037	2.7833999999999985	47.645086532014744	seed4-gleak-03_vars.pkl	Transient	4	-0.3
1329	342033	17.10165	0.9213873640559905	4.739288884439411	16.781200000000002	17.7026	1.8677499999999974	2.7891499999999994	0.3584357862288967	2.789900000000003	47.39288884439409	seed4-gleak-03_vars.pkl	Transient	4	-0.3
1330	397831	19.891550000000002	0.935136985233365	4.75545270595444	19.5703	20.50545	1.877200000000002	2.812350000000002	0.35629030534079176	2.8066999999999993	47.55452705954442	seed4-gleak-03_vars.pkl	Transient	4	-0.3
1331	453965	22.69825	0.9231344899134681	4.761101222648222	22.3827	23.30585	1.87275	2.7958999999999996	0.35741730257161747	2.7978500000000004	47.611012226482245	seed4-gleak-03_vars.pkl	Transient	4	-0.3
1332	509922	25.496100000000002	0.9268474040972419	4.764405123133713	25.17855	26.1054	1.8674500000000016	2.7943	0.3575898444484179	2.796499999999998	47.644051231337144	seed4-gleak-03_vars.pkl	Transient	4	-0.3
1333	565852	28.2926	0.9318215451445664	4.763097504158424	27.97285	28.904700000000002	1.8708500000000008	2.80265	0.35656344155033753	2.8045500000000025	47.63097504158422	seed4-gleak-03_vars.pkl	Transient	4	-0.3
1334	621943	31.097150000000003	0.9148852527262934	4.759036802371554	30.775550000000003	31.6904	1.8697499999999998	2.784649999999999	0.359111558005495	2.7846499999999956	47.59036802371558	seed4-gleak-03_vars.pkl	Control	4	-0.3
1335	677636	33.8818	0.9229021684995329	4.753764572064718	33.56015	34.48305	1.868850000000002	2.7917500000000004	0.3583330347224709	2.790700000000001	47.53764572064719	seed4-gleak-03_vars.pkl	Control	4	-0.3
1336	733450	36.6725	0.9171690123518289	4.75821064345908	36.3519	37.2691	1.8690500000000014	2.786200000000001	0.3588409437516814	2.786750000000005	47.58210643459078	seed4-gleak-03_vars.pkl	Control	4	-0.3
1337	789185	39.459250000000004	0.9225482195233287	4.76691495339854	39.1381	40.06065	1.8782500000000013	2.8008000000000024	0.3567542498350013	2.803049999999999	47.66914953398542	seed4-gleak-03_vars.pkl	Control	4	-0.3
1338	845246	42.2623	0.9369228682740417	4.76274509203725	41.938950000000006	42.87585	1.8613500000000016	2.7982999999999976	0.35819184755354944	2.791800000000002	47.62745092037249	seed4-gleak-03_vars.pkl	Control	4	-0.3
1339	901082	45.054100000000005	0.9312454034128868	4.755521517360016	44.7372	45.66845	1.879800000000003	2.8110500000000016	0.3551577788432514	2.815649999999998	47.55521517360014	seed4-gleak-03_vars.pkl	Control	4	-0.3
1340	957395	47.86975	0.9333609891036119	4.753699197218296	47.54825	48.48165	1.8695500000000038	2.802900000000001	0.35659522875583954	2.804299999999998	47.536991972183	seed4-gleak-03_vars.pkl	Control	4	-0.3
1341	1013481	50.67405	0.9267157926597691	4.769760510964318	50.351150000000004	51.2779	1.8654500000000027	2.7921499999999995	0.3583330347224709	2.790700000000001	47.697605109643206	seed4-gleak-03_vars.pkl	Control	4	-0.3
1342	1069295	53.46475	0.9345619399597636	4.7531337109953995	53.143350000000005	54.0779	1.860199999999999	2.7947500000000005	0.358114883254548	2.7924000000000007	47.53133710995403	seed4-gleak-03_vars.pkl	Control	4	-0.3
1343	1125143	56.25715	0.9257036030719523	4.7489021908794555	55.938100000000006	56.863800000000005	1.8598	2.7855500000000006	0.3585385966799329	2.7890999999999977	47.489021908794534	seed4-gleak-03_vars.pkl	Control	4	-0.3
1344	1180925	59.04625	0.935517727895116	4.754251711814732	58.723600000000005	59.659150000000004	4.723599999999998	5.659099999999995	0.15198954311943322	6.579400000000007	47.542517118147295	seed4-gleak-03_vars.pkl	Control	4	-0.3
1345	1312513	65.62565000000001	1.8413939478243586	1.6772360694141284	64.38275	66.22415000000001	1.678299999999993	3.5197000000000003	0.31042885746659	3.221350000000001	16.77236069414128	seed4-gleak-03_vars.pkl	Transient	4	-0.3
1346	1376940	68.84700000000001	1.4190701556406915	2.440204750358216	67.9024	69.3215	1.6520500000000027	3.0711000000000013	0.30220153820582957	3.3090499999999987	24.402047503582175	seed4-gleak-03_vars.pkl	Transient	4	-0.3
1347	1443121	72.15605000000001	1.6566413218654577	1.8846701856498882	70.97355	72.63015	1.689700000000002	3.346350000000001	0.2906512040226125	3.4405500000000018	18.846701856498882	seed4-gleak-03_vars.pkl	DAMGO	4	-0.3
1348	1511932	75.59660000000001	1.5796340049830149	2.5487581094064957	74.31985	75.8995	1.712050000000005	3.291650000000004	0.2992399305763368	3.341799999999992	25.48758109406498	seed4-gleak-03_vars.pkl	DAMGO	4	-0.3
1349	1578768	78.9384	1.808764653148211	1.6741520238190262	77.61155000000001	79.4203	1.6906000000000034	3.4993999999999943	0.2981825771920145	3.353650000000002	16.74152023819027	seed4-gleak-03_vars.pkl	DAMGO	4	-0.3
1350	1645841	82.29205	1.5779932524162579	2.9278001132740386	81.11095	82.6889	1.6708500000000015	3.2488500000000045	0.2760410196955262	3.6226500000000073	29.278001132740386	seed4-gleak-03_vars.pkl	DAMGO	4	-0.3
1351	1718294	85.91470000000001	2.094546250674082	1.3323426303728247	84.3598	86.45435	1.698350000000005	3.792900000000003	0.3063631628932938	3.264099999999999	13.323426303728251	seed4-gleak-03_vars.pkl	DAMGO	4	-0.3
1352	1783576	89.17880000000001	1.4312908462508698	3.2514082120220955	88.15270000000001	89.58395	1.6864000000000061	3.1176999999999992	0.28550219836692736	3.5026000000000006	32.514082120220955	seed4-gleak-03_vars.pkl	DAMGO	4	-0.3
1353	1853628	92.68140000000001	1.8735665654336568	1.556088746765667	91.27035000000001	93.14395	1.6640500000000031	3.5375999999999976	0.3070828663114741	3.256450000000001	15.560887467656679	seed4-gleak-03_vars.pkl	DAMGO	4	-0.3
1354	1918757	95.93785000000001	1.5276160325778882	3.0033546359974075	94.808	96.3356	1.7451000000000079	3.272750000000002	0.2830175329361655	3.5333499999999987	30.033546359974075	seed4-gleak-03_vars.pkl	DAMGO	4	-0.3
1355	1989424	99.47120000000001	1.848706933693844	2.1681581527666403	98.08070000000001	99.92945	0.1568500000000057	2.0055499999999995	1.328197635808214	0.7528999999999968	15.843659237409515	seed4-gleak-03_vars.pkl	DAMGO	4	-0.3
1356	2004482	100.2241	1.1794150135925157	6.598216568538689	100.08630000000001	101.26570000000001	1.9035999999999973	3.0829999999999984	0.3027917398413373	3.302599999999998	65.98216568538692	seed4-gleak-03_vars.pkl	Transient	4	-0.3
1357	2070534	103.5267	0.9525402689421782	4.615426509855631	103.1693	104.12180000000001	1.9412499999999966	2.893799999999999	0.35019523384286816	2.855549999999994	46.15426509855631	seed4-gleak-03_vars.pkl	Transient	4	-0.3
1358	2127645	106.38225	0.9192690546838567	4.825886092544081	106.0631	106.98235000000001	1.899499999999989	2.818799999999996	0.3549623739883573	2.8171999999999997	48.25886092544079	seed4-gleak-03_vars.pkl	Transient	4	-0.3
1359	2183989	109.19945	0.9240806750769728	4.7667036198253	108.88185	109.80595000000001	1.8694500000000005	2.7935500000000104	0.35693252190673236	2.8016500000000093	47.66703619825303	seed4-gleak-03_vars.pkl	Transient	4	-0.3
1360	2240022	112.00110000000001	0.9344237147025298	4.741481143125419	111.67540000000001	112.60985000000001	1.8757999999999981	2.8101999999999947	0.3566969859104691	2.8034999999999997	47.4148114312542	seed4-gleak-03_vars.pkl	Wash	4	-0.3
1361	2296092	114.80460000000001	0.9287571727603209	4.765853442377697	114.48565	115.4144	1.8663500000000113	2.795100000000005	0.35748118755250574	2.7973499999999945	47.65853442377697	seed4-gleak-03_vars.pkl	Wash	4	-0.3
1362	2352039	117.60195	0.9297510515363422	4.7502672578172564	117.28075000000001	118.21050000000001	1.8569499999999977	2.786699999999996	0.3585707370421504	2.7888499999999965	47.50267257817258	seed4-gleak-03_vars.pkl	Wash	4	-0.3
1363	2407816	120.3908	0.9350244605758461	4.7607117269828265	120.06745000000001	121.00245000000001	1.8551999999999964	2.7902500000000003	0.3584550586970143	2.789750000000012	47.60711726982829	seed4-gleak-03_vars.pkl	Wash	4	-0.3
1364	2463611	123.18055000000001	0.9325755240090192	4.755181031378548	122.85765	123.79025	1.8710499999999968	2.803600000000003	0.3570599682216641	2.8006499999999903	47.55181031378547	seed4-gleak-03_vars.pkl	Wash	4	-0.3
1365	2519624	125.9812	0.9332293235554361	4.759133051638209	125.66125000000001	126.59450000000001	1.8611000000000075	2.794300000000007	0.3578137579389936	2.7947499999999934	47.5913305163821	seed4-gleak-03_vars.pkl	Wash	4	-0.3
1366	2575519	128.77595	0.9368555774480105	4.7591147411550665	128.4556	129.39245	1.8710999999999842	2.807949999999977	0.355663044831325	2.8116500000000144	47.59114741155065	seed4-gleak-03_vars.pkl	Wash	4	-0.3
1367	2631752	131.5876	0.9340556046604179	4.742228771207351	131.2635	132.19755	1.8602500000000077	2.794300000000021	0.3581469476926393	2.7921499999999924	47.42228771207349	seed4-gleak-03_vars.pkl	Wash	4	-0.3
1368	2687595	134.37975	0.9351360510416562	4.770237860025013	134.05780000000001	134.99295	1.862099999999998	2.797249999999991	0.35773695601623956	2.7953500000000133	47.70237860025017	seed4-gleak-03_vars.pkl	Wash	4	-0.3
1369	2743502	137.17510000000001	0.927809521365678	4.764462076264756	136.8551	137.7829	1.8837000000000046	2.8114999999999952	0.3448454230391243	2.8998499999999865	47.64462076264755	seed4-gleak-03_vars.pkl	Wash	4	-0.3
1370	2801499	140.07495	2.2029731447221943	6.744283709638786	139.66660000000002	141.86955	1.6774000000000058	3.8804000000000087	0.2696471666823959	3.7085500000000025	67.44283709638788	seed4-gleak-03_vars.pkl	Wash	4	-0.3
1371	2875670	143.7835	1.5675613910008224	5.531029263176713	143.547	145.11455	1.6435499999999763	3.2110999999999876	0.3104915080572552	3.2206999999999937	55.310292631767126	seed4-gleak-03_vars.pkl	Transient	4	-0.3
1372	2940084	147.0042	1.5823469537614845	5.498606343784267	146.75805	148.34040000000002	1.6331500000000005	3.21550000000002	0.31113392759913366	3.2140500000000145	54.98606343784267	seed4-gleak-03_vars.pkl	Transient	4	-0.3
1373	3004365	150.21825	1.5711249843668194	5.503649723084514	149.9736	151.5447	1.6244000000000085	3.1955499999999972	0.3132783007784971	3.1920499999999947	55.03649723084514	seed4-gleak-03_vars.pkl	Transient	4	-0.3
1374	3068206	153.4103	1.5857978447004921	5.500320124897968	153.16910000000001	154.75490000000002	1.6292499999999848	3.215049999999991	0.3108824398053888	3.216649999999987	55.00320124897969	seed4-gleak-03_vars.pkl	$G_{Leak}$	4	-0.3
1375	3132539	156.62695	1.5809108381517698	5.4901947762004895	156.38420000000002	157.9651	1.6267999999999745	3.2076999999999884	0.31006309784040925	3.225150000000013	54.90194776200488	seed4-gleak-03_vars.pkl	$G_{Leak}$	4	-0.3
1376	3197042	159.8521	1.580477650126419	5.499420051725174	159.59185	161.17235	1.62530000000001	3.205750000000023	0.31328811541534257	3.1919499999999914	54.994200517251755	seed4-gleak-03_vars.pkl	$G_{Leak}$	4	-0.3
1377	3260881	163.04405	1.575707881004666	5.489510359277546	162.79760000000002	164.37335000000002	1.6148500000000183	3.1905500000000018	0.3138337936228953	3.1864000000000203	54.895103592775484	seed4-gleak-03_vars.pkl	$G_{Leak}$	4	-0.3
1378	3324609	166.23045000000002	1.5718459263160127	5.499797047543865	165.9882	167.56005000000002	1.6301500000000146	3.201999999999998	0.31216344878178454	3.2034499999999753	54.99797047543868	seed4-gleak-03_vars.pkl	$G_{Leak}$	4	-0.3
1379	3388678	169.4339	1.5772702226430877	5.501327733557602	169.1902	170.76745	1.6166500000000212	3.193950000000001	0.3131899967115026	3.1929500000000246	55.01327733557601	seed4-gleak-03_vars.pkl	$G_{Leak}$	4	-0.3
1380	3452537	172.62685000000002	1.550901772290212	5.5024949512591235	172.38410000000002	173.935	1.6439000000000021	3.1947999999999865	0.31313605761703456	3.1935000000000002	55.024949512591235	seed4-gleak-03_vars.pkl	$G_{Leak}$	4	-0.3
1381	3516407	175.82035000000002	1.568697030688706	5.494642243115436	175.57895000000002	177.1476	1.623500000000007	3.192200000000014	0.3129253829424373	3.1956500000000005	54.94642243115437	seed4-gleak-03_vars.pkl	$G_{Leak}$	4	-0.3
1382	3580320	179.01600000000002	1.268679938343051	5.497771968999324	178.77115	180.0398	1.583849999999984	2.8525499999999795	0.23758612497030154	4.209000000000003	54.977719689993265	seed4-gleak-03_vars.pkl	$G_{Leak}$	4	-0.3
1383	3664500	183.22500000000002	2.3545951232390014	2.175399943339464	181.6237	183.97830000000002	1.801950000000005	4.15655000000001	0.29805370927841257	3.355099999999993	21.12914755030541	seed4-gleak-03_vars.pkl	Transient	4	-0.3
1384	3731602	186.58010000000002	1.5752675173759694	4.25651270584747	185.7802	187.3555	1.5567499999999939	3.132000000000005	0.34399133141844845	2.907049999999998	42.565127058474744	seed4-gleak-03_vars.pkl	Transient	4	-0.3
1385	3789743	189.48715	1.425853551309905	4.357571113539073	188.91225	190.3381	1.4877500000000055	2.9136000000000024	0.3256109275027282	3.0711499999999887	43.57571113539075	seed4-gleak-03_vars.pkl	Transient	4	-0.3
1386	3851166	192.5583	1.501712769998354	4.182482327173936	191.82580000000002	193.32750000000001	1.5568499999999972	3.0585499999999968	0.3440564252537423	2.906499999999994	41.824823271739355	seed4-gleak-03_vars.pkl	DAMGO + $G_{Leak}$	4	-0.3
1387	3909296	195.4648	1.4197379821250216	4.289711391473098	194.8844	196.30415000000002	1.551700000000011	2.9714500000000044	0.3300874731803914	3.029500000000013	42.897113914731	seed4-gleak-03_vars.pkl	DAMGO + $G_{Leak}$	4	-0.3
1388	3969886	198.4943	1.452984572875104	4.2374397644705155	197.85585	199.30880000000002	1.5649999999999977	3.0180000000000007	0.33823778116015496	2.9565000000000055	42.374397644705134	seed4-gleak-03_vars.pkl	DAMGO + $G_{Leak}$	4	-0.3
1389	4029016	201.45080000000002	1.4457832846662264	4.303262266085689	200.87385	202.31965	1.5166499999999985	2.96244999999999	0.3321597023849086	3.0105999999999824	43.032622660856916	seed4-gleak-03_vars.pkl	DAMGO + $G_{Leak}$	4	-0.3
1390	4089228	204.4614	1.4564036817928545	4.223785784941576	203.83630000000002	205.2927	1.5015999999999963	2.9579999999999984	0.338690284669184	2.9525500000000022	42.23785784941575	seed4-gleak-03_vars.pkl	DAMGO + $G_{Leak}$	4	-0.3
1391	4148279	207.41395	1.4673765963599785	4.277394998519327	206.79425	208.26165	1.5168999999999926	2.984250000000003	0.33229767225480455	3.009350000000012	42.77394998519325	seed4-gleak-03_vars.pkl	DAMGO + $G_{Leak}$	4	-0.3
1392	4208466	210.4233	1.4623873960618863	4.25909780695207	209.7785	211.2409	1.577699999999993	3.040050000000008	0.33738760775316595	2.963950000000011	42.590978069520695	seed4-gleak-03_vars.pkl	DAMGO + $G_{Leak}$	4	-0.3
1393	4267745	213.38725000000002	1.4017631856833586	4.259992621396272	212.81855000000002	214.2203	1.5081500000000005	2.9098999999999933	0.3362927091740678	2.9735999999999763	42.59992621396275	seed4-gleak-03_vars.pkl	DAMGO + $G_{Leak}$	4	-0.3
1394	4327217	216.36085	1.4597625860065688	4.254713520433775	215.72845	217.18825	1.5441999999999894	3.0039500000000032	0.3346664212446227	2.9880500000000154	42.54713520433776	seed4-gleak-03_vars.pkl	DAMGO + $G_{Leak}$	4	-0.3
1395	4386978	219.34890000000001	1.290571823377395	4.275233347937046	218.73245	220.02300000000002					42.75233347937049	seed4-gleak-03_vars.pkl	DAMGO + $G_{Leak}$	4	-0.3
1396	62659	3.13295	1.4187203112646976	1.3408321284872446	2.7075	4.1262	1.5347000000000008	2.9534500000000006	0.3496870301080533	2.8597	13.408321284872446	seed4-gleak05_vars.pkl	Transient	4	0.5
1397	119853	5.99265	0.9185631769123167	4.374282414805236	5.660950000000001	6.5795	1.8304999999999998	2.7490499999999995	0.3652367647327379	2.7379500000000005	43.74282414805239	seed4-gleak05_vars.pkl	Transient	4	0.5
1398	174612	8.7306	0.937445486364227	4.704965773506409	8.41	9.34745	1.8538999999999994	2.7913499999999996	0.35816618911174786	2.792	47.049657735064116	seed4-gleak05_vars.pkl	Transient	4	0.5
1399	230452	11.5226	0.9263988378716255	4.743314188392773	11.20135	12.12775	1.8744999999999994	2.8009000000000004	0.3576985674172375	2.79565	47.43314188392773	seed4-gleak05_vars.pkl	Transient	4	0.5
1400	286365	14.31825	0.9358627918109269	4.764508653201474	14.0022	14.9381	1.8430999999999997	2.77895	0.35927283178846037	2.7833999999999985	47.645086532014744	seed4-gleak05_vars.pkl	Transient	4	0.5
1401	342033	17.10165	0.9213873640559905	4.739288884439411	16.781200000000002	17.7026	1.8677499999999974	2.7891499999999994	0.3584357862288967	2.789900000000003	47.39288884439409	seed4-gleak05_vars.pkl	Transient	4	0.5
1402	397831	19.891550000000002	0.935136985233365	4.75545270595444	19.5703	20.50545	1.877200000000002	2.812350000000002	0.35629030534079176	2.8066999999999993	47.55452705954442	seed4-gleak05_vars.pkl	Transient	4	0.5
1403	453965	22.69825	0.9231344899134681	4.761101222648222	22.3827	23.30585	1.87275	2.7958999999999996	0.35741730257161747	2.7978500000000004	47.611012226482245	seed4-gleak05_vars.pkl	Transient	4	0.5
1404	509922	25.496100000000002	0.9268474040972419	4.764405123133713	25.17855	26.1054	1.8674500000000016	2.7943	0.3575898444484179	2.796499999999998	47.644051231337144	seed4-gleak05_vars.pkl	Transient	4	0.5
1405	565852	28.2926	0.9318215451445664	4.763097504158424	27.97285	28.904700000000002	1.8708500000000008	2.80265	0.35656344155033753	2.8045500000000025	47.63097504158422	seed4-gleak05_vars.pkl	Transient	4	0.5
1406	621943	31.097150000000003	0.9148852527262934	4.759036802371554	30.775550000000003	31.6904	1.8697499999999998	2.784649999999999	0.359111558005495	2.7846499999999956	47.59036802371558	seed4-gleak05_vars.pkl	Control	4	0.5
1407	677636	33.8818	0.9229021684995329	4.753764572064718	33.56015	34.48305	1.868850000000002	2.7917500000000004	0.3583330347224709	2.790700000000001	47.53764572064719	seed4-gleak05_vars.pkl	Control	4	0.5
1408	733450	36.6725	0.9171690123518289	4.75821064345908	36.3519	37.2691	1.8690500000000014	2.786200000000001	0.3588409437516814	2.786750000000005	47.58210643459078	seed4-gleak05_vars.pkl	Control	4	0.5
1409	789185	39.459250000000004	0.9225482195233287	4.76691495339854	39.1381	40.06065	1.8782500000000013	2.8008000000000024	0.3567542498350013	2.803049999999999	47.66914953398542	seed4-gleak05_vars.pkl	Control	4	0.5
1410	845246	42.2623	0.9369228682740417	4.76274509203725	41.938950000000006	42.87585	1.8613500000000016	2.7982999999999976	0.35819184755354944	2.791800000000002	47.62745092037249	seed4-gleak05_vars.pkl	Control	4	0.5
1411	901082	45.054100000000005	0.9312454034128868	4.755521517360016	44.7372	45.66845	1.879800000000003	2.8110500000000016	0.3551577788432514	2.815649999999998	47.55521517360014	seed4-gleak05_vars.pkl	Control	4	0.5
1412	957395	47.86975	0.9333609891036119	4.753699197218296	47.54825	48.48165	1.8695500000000038	2.802900000000001	0.35659522875583954	2.804299999999998	47.536991972183	seed4-gleak05_vars.pkl	Control	4	0.5
1413	1013481	50.67405	0.9267157926597691	4.769760510964318	50.351150000000004	51.2779	1.8654500000000027	2.7921499999999995	0.3583330347224709	2.790700000000001	47.697605109643206	seed4-gleak05_vars.pkl	Control	4	0.5
1414	1069295	53.46475	0.9345619399597636	4.7531337109953995	53.143350000000005	54.0779	1.860199999999999	2.7947500000000005	0.358114883254548	2.7924000000000007	47.53133710995403	seed4-gleak05_vars.pkl	Control	4	0.5
1415	1125143	56.25715	0.9257036030719523	4.7489021908794555	55.938100000000006	56.863800000000005	1.8598	2.7855500000000006	0.3585385966799329	2.7890999999999977	47.489021908794534	seed4-gleak05_vars.pkl	Control	4	0.5
1416	1180925	59.04625	0.935517727895116	4.754251711814732	58.723600000000005	59.659150000000004	5.019399999999997	5.954899999999995	0.16415913586630876	6.091650000000001	47.542517118147295	seed4-gleak05_vars.pkl	Control	4	0.5
1417	1302758	65.1379	0.9369944361040718	3.7241525814308574	64.6785	65.6155	1.981650000000002	2.9186499999999995	0.33610620956222137	2.9752500000000026	37.2415258143086	seed4-gleak05_vars.pkl	Transient	4	0.5
1418	1362263	68.11315	1.0012180136962912	3.9580320515135696	67.59715	68.59835	1.919550000000001	2.920749999999998	0.3366946684399252	2.9700500000000005	39.580320515135725	seed4-gleak05_vars.pkl	Transient	4	0.5
1419	1421664	71.0832	1.0415786638918216	3.7585063690999334	70.5179	71.5595	1.8898500000000098	2.9314000000000107	0.338741912536838	2.9521000000000015	37.58506369099932	seed4-gleak05_vars.pkl	DAMGO	4	0.5
1420	1480706	74.0353	1.0410067222152255	3.7650107561578565	73.44930000000001	74.4903	1.8802500000000038	2.9212500000000006	0.3394490741526507	2.9459499999999963	37.65010756157858	seed4-gleak05_vars.pkl	DAMGO	4	0.5
1421	1539625	76.98125	1.047717203344719	3.735018189391589	76.37055000000001	77.41825	1.8843999999999994	2.9320999999999913	0.34086067319982916	2.9337500000000034	37.35018189391589	seed4-gleak05_vars.pkl	DAMGO	4	0.5
1422	1598300	79.915	1.0655439707694458	3.7329461412532794	79.30265	80.3682	1.9239000000000033	2.989450000000005	0.33820918237930164	2.9567499999999995	37.32946141253284	seed4-gleak05_vars.pkl	DAMGO	4	0.5
1423	1657435	82.87175	1.009969361680199	3.752808255262849	82.2921	83.30210000000001	1.8956499999999892	2.9055999999999926	0.34061105623488497	2.9359000000000037	37.528082552628504	seed4-gleak05_vars.pkl	DAMGO	4	0.5
1424	1716153	85.80765000000001	1.0526854250882987	3.7507839148166724	85.1977	86.2504	1.8965000000000032	2.949150000000003	0.34032705429918153	2.93835	37.50783914816672	seed4-gleak05_vars.pkl	DAMGO	4	0.5
1425	1774920	88.74600000000001	1.0094918026656146	3.745432819248265	88.14685	89.15635	1.9329500000000053	2.942450000000008	0.3391555027980334	2.9484999999999957	37.45432819248264	seed4-gleak05_vars.pkl	DAMGO	4	0.5
1426	1833890	91.6945	1.0728928210157902	3.7662307071429098	91.08930000000001	92.1622	1.8819500000000033	2.9548499999999933	0.33795201081446397	2.959000000000003	37.662307071429076	seed4-gleak05_vars.pkl	DAMGO	4	0.5
1427	1893070	94.65350000000001	1.0384489923354938	3.737514959878496	94.0442	95.08265	1.9186499999999995	2.957099999999997	0.339858618814574	2.9423999999999926	37.37514959878496	seed4-gleak05_vars.pkl	DAMGO	4	0.5
1428	1951918	97.5959	1.0353781240476994	3.744382665584922	97.00125	98.03665000000001	1.998899999999992	3.03425	0.38593647485623694	2.5911000000000115	37.44382665584924	seed4-gleak05_vars.pkl	DAMGO	4	0.5
1429	2003740	100.18700000000001	1.2070235198383685	6.55730542282587	100.03555	101.24255000000001	1.9229500000000002	3.1300000000000097	0.2959937249330326	3.3784499999999866	65.5730542282587	seed4-gleak05_vars.pkl	Transient	4	0.5
1430	2071309	103.56545	0.9310475136128953	4.6141163048020815	103.16555000000001	104.09660000000001	1.9543999999999926	2.8854499999999916	0.3602240593649234	2.776050000000012	43.90679430543376	seed4-gleak05_vars.pkl	Transient	4	0.5
1431	2126830	106.34150000000001	0.9198077218612424	4.831373441482334	106.051	106.97080000000001	1.9129999999999967	2.832800000000006	0.3495525727069354	2.8607999999999976	48.31373441482337	seed4-gleak05_vars.pkl	Transient	4	0.5
1432	2184046	109.20230000000001	0.9295958112592576	4.761143413760983	108.88375	109.81335	1.8650500000000108	2.7946500000000043	0.3578841886765438	2.7942000000000036	47.611434137609876	seed4-gleak05_vars.pkl	Transient	4	0.5
1433	2239930	111.99650000000001	0.9298636969439918	4.767555789748251	111.67845000000001	112.6083	1.87115	2.8010499999999894	0.35709821986537466	2.8003499999999946	47.67555789748249	seed4-gleak05_vars.pkl	Wash	4	0.5
1434	2295937	114.79685	0.9271869243322872	4.759670385685638	114.4795	115.40665	1.848300000000009	2.775500000000008	0.3594859351127884	2.7817500000000024	47.596703856856394	seed4-gleak05_vars.pkl	Wash	4	0.5
1435	2351572	117.57860000000001	0.9414276171759935	4.751495660015614	117.25495000000001	118.19640000000001	1.8594499999999954	2.800849999999997	0.35720026432819607	2.7995499999999964	47.51495660015612	seed4-gleak05_vars.pkl	Wash	4	0.5
1436	2407563	120.37815	0.9325492506132229	4.763162768302486	120.05585	120.98840000000001	1.8660500000000013	2.7986000000000075	0.3576218149307107	2.7962500000000006	47.631627683024874	seed4-gleak05_vars.pkl	Wash	4	0.5
1437	2463488	123.1744	0.9337083444262623	4.76682171483764	122.85445	123.78815	1.8611500000000092	2.7948499999999967	0.3581212956828479	2.792349999999999	47.66821714837642	seed4-gleak05_vars.pkl	Wash	4	0.5
1438	2519335	125.96675	0.9221698604103876	4.76026977185267	125.64930000000001	126.57145000000001	1.8617999999999881	2.78394999999999	0.35846148331361843	2.7896999999999963	47.6026977185267	seed4-gleak05_vars.pkl	Wash	4	0.5
1439	2575129	128.75645	0.936705379645573	4.763272173791634	128.4332	129.3699	1.8724500000000148	2.8091500000000167	0.356074633243127	2.808400000000006	47.632721737916356	seed4-gleak05_vars.pkl	Wash	4	0.5
1440	2631297	131.56485	0.9190364162870217	4.7556510468374285	131.2424	132.16145	1.8664499999999862	2.7854999999999848	0.35905353488205094	2.7851	47.55651046837433	seed4-gleak05_vars.pkl	Wash	4	0.5
1441	2686999	134.34995	0.9168523792606547	4.753176872440392	134.02785	134.9447	1.8599499999999978	2.7768000000000086	0.35986756873470693	2.7787999999999897	47.53176872440392	seed4-gleak05_vars.pkl	Wash	4	0.5
1442	2742575	137.12875	0.9206347296129447	4.741158236042494	136.8047	137.7253	1.8660500000000013	2.786699999999996	0.35918895134785556	2.7840500000000077	47.411582360424966	seed4-gleak05_vars.pkl	Wash	4	0.5
1443	2798256	139.9128	0.4546640925066313	4.759638826821998	139.5914	140.04605	3.7217999999999734	4.1764499999999884	0.22514155775443762	4.44165000000001	47.59638826822002	seed4-gleak05_vars.pkl	Wash	4	0.5
1444	2887089	144.35445	0.9929177102845163	0.9253616014486834	143.7678	144.7607	2.181449999999984	3.174350000000004	0.3454708768050857	2.894599999999997	9.253616014486834	seed4-gleak05_vars.pkl	Transient	4	0.5
1445	2944981	147.24905	0.8806323273665039	1.4188779637394724	146.9422	147.8228	2.228499999999997	3.1091499999999996	0.3212644970604309	3.1126999999999896	14.188779637394722	seed4-gleak05_vars.pkl	Transient	4	0.5
1446	3007235	150.36175	0.8551234461112182	1.4565938255062356	150.05135	150.90645	2.3206500000000005	3.1758000000000095	0.3112743572184515	3.212600000000009	14.565938255062353	seed4-gleak05_vars.pkl	$G_{Leak}$	4	0.5
1447	3071487	153.57435	0.8365775323176524	1.4648242784098784	153.2271	154.0637	2.2494000000000085	3.085949999999997	0.32393909944930466	3.086999999999989	14.648242784098791	seed4-gleak05_vars.pkl	$G_{Leak}$	4	0.5
1448	3133227	156.66135	0.8426697637092555	1.468154783845696	156.31305	157.15575	2.28125	3.123899999999992	0.32016904925800654	3.1233500000000163	14.68154783845696	seed4-gleak05_vars.pkl	$G_{Leak}$	4	0.5
1449	3195694	159.78470000000002	0.8373761869344395	1.482079364838194	159.43695	160.27435	2.2901999999999987	3.1275500000000136	0.31891314400523035	3.1356499999999983	14.820793648381944	seed4-gleak05_vars.pkl	$G_{Leak}$	4	0.5
1450	3258407	162.92035	0.849105947003211	1.4841549586608505	162.56455	163.41365000000002	2.2828499999999963	3.132000000000005	0.3203280158882688	3.1218000000000075	14.841549586608501	seed4-gleak05_vars.pkl	$G_{Leak}$	4	0.5
1451	3320843	166.04215000000002	0.8590795153792017	1.5002880666139067	165.69655	166.5556	2.268950000000018	3.1280500000000018	0.3187657390583685	3.1370999999999754	15.002880666139063	seed4-gleak05_vars.pkl	$G_{Leak}$	4	0.5
1452	3383585	169.17925	0.8427502624942689	1.5113945625687446	168.82455000000002	169.6673	2.262650000000008	3.105400000000003	0.32369792509629924	3.0893000000000086	15.113945625687451	seed4-gleak05_vars.pkl	$G_{Leak}$	4	0.5
1453	3445371	172.26855	0.874640646456508	1.466242467643422	171.93	172.80465	2.2521500000000003	3.126800000000003	0.3191014104282333	3.1338000000000075	14.662424676434226	seed4-gleak05_vars.pkl	$G_{Leak}$	4	0.5
1454	3508047	175.40235	0.8529009147176286	1.5011800526763484	175.0568	175.90970000000002	2.324450000000013	3.17734999999999	0.3178336458697521	3.1462999999999965	15.011800526763494	seed4-gleak05_vars.pkl	$G_{Leak}$	4	0.5
1455	3570973	178.54865	0.8220297786791111	1.482129344234096	178.23415	179.05615	5.069150000000008	5.891199999999998	0.15786690241457418	6.334450000000004	14.821293442340954	seed4-gleak05_vars.pkl	$G_{Leak}$	4	0.5
1456	3697662	184.8831	1.2014295813827776	0.8988650584765789	184.12535	185.32675	2.190400000000011	3.391850000000005	0.26162600562495936	3.8222499999999964	8.988650584765786	seed4-gleak05_vars.pkl	Transient	4	0.5
1457	3774107	188.70535	1.6234045554567829	0.638938176428316	187.5172	189.1406	2.3237000000000023	3.947100000000006	0.27464604990318675	3.641050000000007	6.389381764283164	seed4-gleak05_vars.pkl	Transient	4	0.5
1458	3846928	192.34640000000002	1.3252809925968991	1.1689501626888035	191.46425000000002	192.78955000000002	5.7453000000000145	7.070549999999997	0.1512241595717334	6.6126999999999905	11.689501626888035	seed4-gleak05_vars.pkl	DAMGO + $G_{Leak}$	4	0.5
1459	3979182	198.9591	0.9697454340492143	1.4990760967318089	198.53480000000002	199.50455000000002	5.79740000000001	6.767099999999999	0.14506524309308108	6.893450000000001	14.990760967318083	seed4-gleak05_vars.pkl	DAMGO + $G_{Leak}$	4	0.5
1460	4117051	205.85255	1.0321388550193515	1.42919981878285	205.30195	206.3341	5.726599999999991	6.758749999999992	0.14894805436603975	6.7137500000000045	14.291998187828503	seed4-gleak05_vars.pkl	DAMGO + $G_{Leak}$	4	0.5
1461	4251326	212.5663	1.0142779137225821	1.4773429370919882	212.0607	213.07495	5.928100000000001	6.942399999999992	0.1430922229376836	6.988499999999988	14.773429370919878	seed4-gleak05_vars.pkl	DAMGO + $G_{Leak}$	4	0.5
1462	4391096	219.5548	1.0262293695236557	1.441145275719176	219.00305	220.0293					14.411452757191771	seed4-gleak05_vars.pkl	DAMGO + $G_{Leak}$	4	0.5
1463	62659	3.13295	1.4187203112646976	1.3408321284872446	2.7075	4.1262	1.5347000000000008	2.9534500000000006	0.3496870301080533	2.8597	13.408321284872446	seed4-gleak01_vars.pkl	Transient	4	0.1
1464	119853	5.99265	0.9185631769123167	4.374282414805236	5.660950000000001	6.5795	1.8304999999999998	2.7490499999999995	0.3652367647327379	2.7379500000000005	43.74282414805239	seed4-gleak01_vars.pkl	Transient	4	0.1
1465	174612	8.7306	0.937445486364227	4.704965773506409	8.41	9.34745	1.8538999999999994	2.7913499999999996	0.35816618911174786	2.792	47.049657735064116	seed4-gleak01_vars.pkl	Transient	4	0.1
1466	230452	11.5226	0.9263988378716255	4.743314188392773	11.20135	12.12775	1.8744999999999994	2.8009000000000004	0.3576985674172375	2.79565	47.43314188392773	seed4-gleak01_vars.pkl	Transient	4	0.1
1467	286365	14.31825	0.9358627918109269	4.764508653201474	14.0022	14.9381	1.8430999999999997	2.77895	0.35927283178846037	2.7833999999999985	47.645086532014744	seed4-gleak01_vars.pkl	Transient	4	0.1
1468	342033	17.10165	0.9213873640559905	4.739288884439411	16.781200000000002	17.7026	1.8677499999999974	2.7891499999999994	0.3584357862288967	2.789900000000003	47.39288884439409	seed4-gleak01_vars.pkl	Transient	4	0.1
1469	397831	19.891550000000002	0.935136985233365	4.75545270595444	19.5703	20.50545	1.877200000000002	2.812350000000002	0.35629030534079176	2.8066999999999993	47.55452705954442	seed4-gleak01_vars.pkl	Transient	4	0.1
1470	453965	22.69825	0.9231344899134681	4.761101222648222	22.3827	23.30585	1.87275	2.7958999999999996	0.35741730257161747	2.7978500000000004	47.611012226482245	seed4-gleak01_vars.pkl	Transient	4	0.1
1471	509922	25.496100000000002	0.9268474040972419	4.764405123133713	25.17855	26.1054	1.8674500000000016	2.7943	0.3575898444484179	2.796499999999998	47.644051231337144	seed4-gleak01_vars.pkl	Transient	4	0.1
1472	565852	28.2926	0.9318215451445664	4.763097504158424	27.97285	28.904700000000002	1.8708500000000008	2.80265	0.35656344155033753	2.8045500000000025	47.63097504158422	seed4-gleak01_vars.pkl	Transient	4	0.1
1473	621943	31.097150000000003	0.9148852527262934	4.759036802371554	30.775550000000003	31.6904	1.8697499999999998	2.784649999999999	0.359111558005495	2.7846499999999956	47.59036802371558	seed4-gleak01_vars.pkl	Control	4	0.1
1474	677636	33.8818	0.9229021684995329	4.753764572064718	33.56015	34.48305	1.868850000000002	2.7917500000000004	0.3583330347224709	2.790700000000001	47.53764572064719	seed4-gleak01_vars.pkl	Control	4	0.1
1475	733450	36.6725	0.9171690123518289	4.75821064345908	36.3519	37.2691	1.8690500000000014	2.786200000000001	0.3588409437516814	2.786750000000005	47.58210643459078	seed4-gleak01_vars.pkl	Control	4	0.1
1476	789185	39.459250000000004	0.9225482195233287	4.76691495339854	39.1381	40.06065	1.8782500000000013	2.8008000000000024	0.3567542498350013	2.803049999999999	47.66914953398542	seed4-gleak01_vars.pkl	Control	4	0.1
1477	845246	42.2623	0.9369228682740417	4.76274509203725	41.938950000000006	42.87585	1.8613500000000016	2.7982999999999976	0.35819184755354944	2.791800000000002	47.62745092037249	seed4-gleak01_vars.pkl	Control	4	0.1
1478	901082	45.054100000000005	0.9312454034128868	4.755521517360016	44.7372	45.66845	1.879800000000003	2.8110500000000016	0.3551577788432514	2.815649999999998	47.55521517360014	seed4-gleak01_vars.pkl	Control	4	0.1
1479	957395	47.86975	0.9333609891036119	4.753699197218296	47.54825	48.48165	1.8695500000000038	2.802900000000001	0.35659522875583954	2.804299999999998	47.536991972183	seed4-gleak01_vars.pkl	Control	4	0.1
1480	1013481	50.67405	0.9267157926597691	4.769760510964318	50.351150000000004	51.2779	1.8654500000000027	2.7921499999999995	0.3583330347224709	2.790700000000001	47.697605109643206	seed4-gleak01_vars.pkl	Control	4	0.1
1481	1069295	53.46475	0.9345619399597636	4.7531337109953995	53.143350000000005	54.0779	1.860199999999999	2.7947500000000005	0.358114883254548	2.7924000000000007	47.53133710995403	seed4-gleak01_vars.pkl	Control	4	0.1
1482	1125143	56.25715	0.9257036030719523	4.7489021908794555	55.938100000000006	56.863800000000005	1.8598	2.7855500000000006	0.3585385966799329	2.7890999999999977	47.489021908794534	seed4-gleak01_vars.pkl	Control	4	0.1
1483	1180925	59.04625	0.935517727895116	4.754251711814732	58.723600000000005	59.659150000000004	5.019399999999997	5.954899999999995	0.16415913586630876	6.091650000000001	47.542517118147295	seed4-gleak01_vars.pkl	Control	4	0.1
1484	1302758	65.1379	0.9369944361040718	3.7241525814308574	64.6785	65.6155	1.981650000000002	2.9186499999999995	0.33610620956222137	2.9752500000000026	37.2415258143086	seed4-gleak01_vars.pkl	Transient	4	0.1
1485	1362263	68.11315	1.0012180136962912	3.9580320515135696	67.59715	68.59835	1.919550000000001	2.920749999999998	0.3366946684399252	2.9700500000000005	39.580320515135725	seed4-gleak01_vars.pkl	Transient	4	0.1
1486	1421664	71.0832	1.0415786638918216	3.7585063690999334	70.5179	71.5595	1.8898500000000098	2.9314000000000107	0.338741912536838	2.9521000000000015	37.58506369099932	seed4-gleak01_vars.pkl	DAMGO	4	0.1
1487	1480706	74.0353	1.0410067222152255	3.7650107561578565	73.44930000000001	74.4903	1.8802500000000038	2.9212500000000006	0.3394490741526507	2.9459499999999963	37.65010756157858	seed4-gleak01_vars.pkl	DAMGO	4	0.1
1488	1539625	76.98125	1.047717203344719	3.735018189391589	76.37055000000001	77.41825	1.8843999999999994	2.9320999999999913	0.34086067319982916	2.9337500000000034	37.35018189391589	seed4-gleak01_vars.pkl	DAMGO	4	0.1
1489	1598300	79.915	1.0655439707694458	3.7329461412532794	79.30265	80.3682	1.9239000000000033	2.989450000000005	0.33820918237930164	2.9567499999999995	37.32946141253284	seed4-gleak01_vars.pkl	DAMGO	4	0.1
1490	1657435	82.87175	1.009969361680199	3.752808255262849	82.2921	83.30210000000001	1.8956499999999892	2.9055999999999926	0.34061105623488497	2.9359000000000037	37.528082552628504	seed4-gleak01_vars.pkl	DAMGO	4	0.1
1491	1716153	85.80765000000001	1.0526854250882987	3.7507839148166724	85.1977	86.2504	1.8965000000000032	2.949150000000003	0.34032705429918153	2.93835	37.50783914816672	seed4-gleak01_vars.pkl	DAMGO	4	0.1
1492	1774920	88.74600000000001	1.0094918026656146	3.745432819248265	88.14685	89.15635	1.9329500000000053	2.942450000000008	0.3391555027980334	2.9484999999999957	37.45432819248264	seed4-gleak01_vars.pkl	DAMGO	4	0.1
1493	1833890	91.6945	1.0728928210157902	3.7662307071429098	91.08930000000001	92.1622	1.8819500000000033	2.9548499999999933	0.33795201081446397	2.959000000000003	37.662307071429076	seed4-gleak01_vars.pkl	DAMGO	4	0.1
1494	1893070	94.65350000000001	1.0384489923354938	3.737514959878496	94.0442	95.08265	1.9186499999999995	2.957099999999997	0.339858618814574	2.9423999999999926	37.37514959878496	seed4-gleak01_vars.pkl	DAMGO	4	0.1
1495	1951918	97.5959	1.0353781240476994	3.744382665584922	97.00125	98.03665000000001	1.998899999999992	3.03425	0.38593647485623694	2.5911000000000115	37.44382665584924	seed4-gleak01_vars.pkl	DAMGO	4	0.1
1496	2003740	100.18700000000001	1.2070235198383685	6.55730542282587	100.03555	101.24255000000001	1.9229500000000002	3.1300000000000097	0.2959937249330326	3.3784499999999866	65.5730542282587	seed4-gleak01_vars.pkl	Transient	4	0.1
1497	2071309	103.56545	0.9310475136128953	4.6141163048020815	103.16555000000001	104.09660000000001	1.9543999999999926	2.8854499999999916	0.3602240593649234	2.776050000000012	43.90679430543376	seed4-gleak01_vars.pkl	Transient	4	0.1
1498	2126830	106.34150000000001	0.9198077218612424	4.831373441482334	106.051	106.97080000000001	1.9129999999999967	2.832800000000006	0.3495525727069354	2.8607999999999976	48.31373441482337	seed4-gleak01_vars.pkl	Transient	4	0.1
1499	2184046	109.20230000000001	0.9295958112592576	4.761143413760983	108.88375	109.81335	1.8650500000000108	2.7946500000000043	0.3578841886765438	2.7942000000000036	47.611434137609876	seed4-gleak01_vars.pkl	Transient	4	0.1
1500	2239930	111.99650000000001	0.9298636969439918	4.767555789748251	111.67845000000001	112.6083	1.87115	2.8010499999999894	0.35709821986537466	2.8003499999999946	47.67555789748249	seed4-gleak01_vars.pkl	Wash	4	0.1
1501	2295937	114.79685	0.9271869243322872	4.759670385685638	114.4795	115.40665	1.848300000000009	2.775500000000008	0.3594859351127884	2.7817500000000024	47.596703856856394	seed4-gleak01_vars.pkl	Wash	4	0.1
1502	2351572	117.57860000000001	0.9414276171759935	4.751495660015614	117.25495000000001	118.19640000000001	1.8594499999999954	2.800849999999997	0.35720026432819607	2.7995499999999964	47.51495660015612	seed4-gleak01_vars.pkl	Wash	4	0.1
1503	2407563	120.37815	0.9325492506132229	4.763162768302486	120.05585	120.98840000000001	1.8660500000000013	2.7986000000000075	0.3576218149307107	2.7962500000000006	47.631627683024874	seed4-gleak01_vars.pkl	Wash	4	0.1
1504	2463488	123.1744	0.9337083444262623	4.76682171483764	122.85445	123.78815	1.8611500000000092	2.7948499999999967	0.3581212956828479	2.792349999999999	47.66821714837642	seed4-gleak01_vars.pkl	Wash	4	0.1
1505	2519335	125.96675	0.9221698604103876	4.76026977185267	125.64930000000001	126.57145000000001	1.8617999999999881	2.78394999999999	0.35846148331361843	2.7896999999999963	47.6026977185267	seed4-gleak01_vars.pkl	Wash	4	0.1
1506	2575129	128.75645	0.936705379645573	4.763272173791634	128.4332	129.3699	1.8724500000000148	2.8091500000000167	0.356074633243127	2.808400000000006	47.632721737916356	seed4-gleak01_vars.pkl	Wash	4	0.1
1507	2631297	131.56485	0.9190364162870217	4.7556510468374285	131.2424	132.16145	1.8664499999999862	2.7854999999999848	0.35905353488205094	2.7851	47.55651046837433	seed4-gleak01_vars.pkl	Wash	4	0.1
1508	2686999	134.34995	0.9168523792606547	4.753176872440392	134.02785	134.9447	1.8599499999999978	2.7768000000000086	0.35986756873470693	2.7787999999999897	47.53176872440392	seed4-gleak01_vars.pkl	Wash	4	0.1
1509	2742575	137.12875	0.9206347296129447	4.741158236042494	136.8047	137.7253	1.8660500000000013	2.786699999999996	0.35918895134785556	2.7840500000000077	47.411582360424966	seed4-gleak01_vars.pkl	Wash	4	0.1
1510	2798256	139.9128	0.6143891438885825	4.759638826821998	139.5914	140.20575	1.9875000000000114	2.6019000000000005	0.3685073609345345	2.7136500000000012	47.59638826822002	seed4-gleak01_vars.pkl	Wash	4	0.1
1511	2852529	142.62645	0.8803443869876909	3.9577307322374935	142.1933	143.07365000000001	1.9390500000000088	2.8194000000000017	0.3618010456050226	2.763949999999994	39.577307322374935	seed4-gleak01_vars.pkl	Transient	4	0.1
1512	2907808	145.3904	0.856310465689702	4.371767389107838	145.01265	145.869	1.9694999999999823	2.8257999999999868	0.3536443045584724	2.8277000000000214	43.71767389107836	seed4-gleak01_vars.pkl	Transient	4	0.1
1513	2964362	148.21810000000002	0.862526845727698	4.409145563282522	147.83845	148.701	1.98214999999999	2.8446500000000015	0.3516236220749337	2.843949999999978	44.09145563282524	seed4-gleak01_vars.pkl	Transient	4	0.1
1514	3021241	151.06205	0.8717466718568234	4.388371913852318	150.68315	151.5549	1.9753999999999792	2.847149999999999	0.3516236220749302	2.8439500000000066	43.88371913852316	seed4-gleak01_vars.pkl	$G_{Leak}$	4	0.1
1515	3078120	153.906	0.8581350375202019	4.388845629379574	153.53025	154.38840000000002	1.9817500000000052	2.8398500000000126	0.3518277451359821	2.8422999999999945	43.88845629379574	seed4-gleak01_vars.pkl	$G_{Leak}$	4	0.1
1516	3134966	156.7483	0.8666760301550851	4.410028247388887	156.37015	157.23680000000002	1.9702999999999804	2.836999999999989	0.3528643765768607	2.8339500000000157	44.10028247388887	seed4-gleak01_vars.pkl	$G_{Leak}$	4	0.1
1517	3191645	159.58225000000002	0.8608897318747827	4.38389841428998	159.2071	160.068	1.989200000000011	2.85005000000001	0.35054509762680985	2.8526999999999987	43.83898414289983	seed4-gleak01_vars.pkl	$G_{Leak}$	4	0.1
1518	3248699	162.43495000000001	0.8658169032620266	4.412721403815809	162.0572	162.923	1.9654500000000041	2.831299999999999	0.35216227637695574	2.83959999999999	44.1272140381581	seed4-gleak01_vars.pkl	$G_{Leak}$	4	0.1
1519	3305491	165.27455	0.867112123752432	4.393718312922573	164.88845	165.75560000000002	1.9659500000000207	2.8330500000000143	0.3531509897056491	2.8316499999999962	43.93718312922575	seed4-gleak01_vars.pkl	$G_{Leak}$	4	0.1
1520	3362124	168.1062	0.8692979263938032	4.390819955190992	167.72155	168.59085000000002	1.9808500000000038	2.850149999999985	0.3511420896465762	2.847849999999994	43.90819955190992	seed4-gleak01_vars.pkl	$G_{Leak}$	4	0.1
1521	3419081	170.95405	0.8589512835445814	4.4026285769988505	170.57170000000002	171.43065	1.9908000000000072	2.8497500000000002	0.35145061240268904	2.8453500000000247	44.02628576998855	seed4-gleak01_vars.pkl	$G_{Leak}$	4	0.1
1522	3475988	173.79940000000002	0.8697169889824	4.397768301662339	173.42145000000002	174.29115000000002	1.973099999999988	2.8428499999999985	0.35095723586081196	2.849349999999987	43.97768301662342	seed4-gleak01_vars.pkl	$G_{Leak}$	4	0.1
1523	3532975	176.64875	0.8618028131109896	4.40623566826077	176.26425	177.12605000000002	1.9738999999999862	2.8357000000000028	0.3533693770097872	2.829900000000009	44.06235668260771	seed4-gleak01_vars.pkl	$G_{Leak}$	4	0.1
1524	3589573	179.47865000000002	0.8688368549438892	4.39993279501077	179.10000000000002	179.96880000000002	4.900599999999997	5.769450000000006	0.16884476412386484	5.9225999999999885	43.999327950107705	seed4-gleak01_vars.pkl	$G_{Leak}$	4	0.1
1525	3708025	185.40125	1.0443199999497272	2.6640463785176074	184.86945	185.91375000000002	1.9512	2.9955500000000086	0.3199283360527247	3.1256999999999953	26.64046378517608	seed4-gleak01_vars.pkl	Transient	4	0.1
1526	3770539	188.52695	1.0483242853585166	2.9733541491230433	187.865	188.91330000000002	1.938149999999979	2.986499999999978	0.331405657094567	3.0174499999999966	29.733541491230454	seed4-gleak01_vars.pkl	Transient	4	0.1
1527	3830888	191.5444	1.134751141942013	2.4614118482146985	190.85150000000002	191.98625	2.015250000000009	3.1500000000000057	0.317118031331261	3.153400000000005	24.614118482147006	seed4-gleak01_vars.pkl	DAMGO + $G_{Leak}$	4	0.1
1528	3893956	194.6978	1.0419093567469158	3.0978890367493257	194.00145	195.04340000000002	1.9898500000000183	3.0317500000000166	0.3248599041663286	3.078249999999997	30.978890367493268	seed4-gleak01_vars.pkl	DAMGO + $G_{Leak}$	4	0.1
1529	3955521	197.77605	1.1750612636198756	2.3055855731529817	197.03325	198.2083	1.948299999999989	3.123349999999988	0.3255049395374552	3.0721500000000215	23.055855731529814	seed4-gleak01_vars.pkl	DAMGO + $G_{Leak}$	4	0.1
1530	4016964	200.84820000000002	1.0650993068187964	3.298011381725434	200.15655	201.22165	1.9861999999999966	3.0512999999999977	0.31949902552797294	3.129899999999992	32.980113817254356	seed4-gleak01_vars.pkl	DAMGO + $G_{Leak}$	4	0.1
1531	4079562	203.9781	1.1518803262368777	2.1846832659249174	203.20785	204.35975000000002	1.9545500000000118	3.106400000000008	0.33404038548260456	2.9936500000000024	21.84683265924918	seed4-gleak01_vars.pkl	DAMGO + $G_{Leak}$	4	0.1
1532	4139435	206.97175000000001	1.0313912542682606	3.398279638833415	206.31425000000002	207.34565	1.9933499999999924	3.0246999999999957	0.3154922467780364	3.1696499999999905	33.982796388334144	seed4-gleak01_vars.pkl	DAMGO + $G_{Leak}$	4	0.1
1533	4202828	210.1414	1.165790503854491	2.165122015243252	209.339	210.50480000000002	1.9407500000000084	3.1065499999999986	0.3315320094155089	3.0163000000000015	21.651220152432543	seed4-gleak01_vars.pkl	DAMGO + $G_{Leak}$	4	0.1
1534	4263154	213.1577	1.0433507416111882	3.40754113894749	212.44555	213.4889	2.006949999999989	3.050299999999993	0.32086247834178216	3.1166000000000054	34.075411389474894	seed4-gleak01_vars.pkl	DAMGO + $G_{Leak}$	4	0.1
1535	4325486	216.2743	1.1531438198998571	2.171807326443467	215.4958	216.64895	1.9446000000000083	3.0977000000000032	0.33566621351727793	2.979150000000004	21.718073264434686	seed4-gleak01_vars.pkl	DAMGO + $G_{Leak}$	4	0.1
1536	4385069	219.25345000000002	1.0493789288355038	3.346017696025271	218.59355000000002	219.6429					33.4601769602527	seed4-gleak01_vars.pkl	DAMGO + $G_{Leak}$	4	0.1
1537	62659	3.13295	1.4187203112646976	1.3408321284872446	2.7075	4.1262	1.5347000000000008	2.9534500000000006	0.3496870301080533	2.8597	13.408321284872446	seed4-gleak-01_vars.pkl	Transient	4	-0.1
1538	119853	5.99265	0.9185631769123167	4.374282414805236	5.660950000000001	6.5795	1.8304999999999998	2.7490499999999995	0.3652367647327379	2.7379500000000005	43.74282414805239	seed4-gleak-01_vars.pkl	Transient	4	-0.1
1539	174612	8.7306	0.937445486364227	4.704965773506409	8.41	9.34745	1.8538999999999994	2.7913499999999996	0.35816618911174786	2.792	47.049657735064116	seed4-gleak-01_vars.pkl	Transient	4	-0.1
1540	230452	11.5226	0.9263988378716255	4.743314188392773	11.20135	12.12775	1.8744999999999994	2.8009000000000004	0.3576985674172375	2.79565	47.43314188392773	seed4-gleak-01_vars.pkl	Transient	4	-0.1
1541	286365	14.31825	0.9358627918109269	4.764508653201474	14.0022	14.9381	1.8430999999999997	2.77895	0.35927283178846037	2.7833999999999985	47.645086532014744	seed4-gleak-01_vars.pkl	Transient	4	-0.1
1542	342033	17.10165	0.9213873640559905	4.739288884439411	16.781200000000002	17.7026	1.8677499999999974	2.7891499999999994	0.3584357862288967	2.789900000000003	47.39288884439409	seed4-gleak-01_vars.pkl	Transient	4	-0.1
1543	397831	19.891550000000002	0.935136985233365	4.75545270595444	19.5703	20.50545	1.877200000000002	2.812350000000002	0.35629030534079176	2.8066999999999993	47.55452705954442	seed4-gleak-01_vars.pkl	Transient	4	-0.1
1544	453965	22.69825	0.9231344899134681	4.761101222648222	22.3827	23.30585	1.87275	2.7958999999999996	0.35741730257161747	2.7978500000000004	47.611012226482245	seed4-gleak-01_vars.pkl	Transient	4	-0.1
1545	509922	25.496100000000002	0.9268474040972419	4.764405123133713	25.17855	26.1054	1.8674500000000016	2.7943	0.3575898444484179	2.796499999999998	47.644051231337144	seed4-gleak-01_vars.pkl	Transient	4	-0.1
1546	565852	28.2926	0.9318215451445664	4.763097504158424	27.97285	28.904700000000002	1.8708500000000008	2.80265	0.35656344155033753	2.8045500000000025	47.63097504158422	seed4-gleak-01_vars.pkl	Transient	4	-0.1
1547	621943	31.097150000000003	0.9148852527262934	4.759036802371554	30.775550000000003	31.6904	1.8697499999999998	2.784649999999999	0.359111558005495	2.7846499999999956	47.59036802371558	seed4-gleak-01_vars.pkl	Control	4	-0.1
1548	677636	33.8818	0.9229021684995329	4.753764572064718	33.56015	34.48305	1.868850000000002	2.7917500000000004	0.3583330347224709	2.790700000000001	47.53764572064719	seed4-gleak-01_vars.pkl	Control	4	-0.1
1549	733450	36.6725	0.9171690123518289	4.75821064345908	36.3519	37.2691	1.8690500000000014	2.786200000000001	0.3588409437516814	2.786750000000005	47.58210643459078	seed4-gleak-01_vars.pkl	Control	4	-0.1
1550	789185	39.459250000000004	0.9225482195233287	4.76691495339854	39.1381	40.06065	1.8782500000000013	2.8008000000000024	0.3567542498350013	2.803049999999999	47.66914953398542	seed4-gleak-01_vars.pkl	Control	4	-0.1
1551	845246	42.2623	0.9369228682740417	4.76274509203725	41.938950000000006	42.87585	1.8613500000000016	2.7982999999999976	0.35819184755354944	2.791800000000002	47.62745092037249	seed4-gleak-01_vars.pkl	Control	4	-0.1
1552	901082	45.054100000000005	0.9312454034128868	4.755521517360016	44.7372	45.66845	1.879800000000003	2.8110500000000016	0.3551577788432514	2.815649999999998	47.55521517360014	seed4-gleak-01_vars.pkl	Control	4	-0.1
1553	957395	47.86975	0.9333609891036119	4.753699197218296	47.54825	48.48165	1.8695500000000038	2.802900000000001	0.35659522875583954	2.804299999999998	47.536991972183	seed4-gleak-01_vars.pkl	Control	4	-0.1
1554	1013481	50.67405	0.9267157926597691	4.769760510964318	50.351150000000004	51.2779	1.8654500000000027	2.7921499999999995	0.3583330347224709	2.790700000000001	47.697605109643206	seed4-gleak-01_vars.pkl	Control	4	-0.1
1555	1069295	53.46475	0.9345619399597636	4.7531337109953995	53.143350000000005	54.0779	1.860199999999999	2.7947500000000005	0.358114883254548	2.7924000000000007	47.53133710995403	seed4-gleak-01_vars.pkl	Control	4	-0.1
1556	1125143	56.25715	0.9257036030719523	4.7489021908794555	55.938100000000006	56.863800000000005	1.8598	2.7855500000000006	0.3585385966799329	2.7890999999999977	47.489021908794534	seed4-gleak-01_vars.pkl	Control	4	-0.1
1557	1180925	59.04625	0.935517727895116	4.754251711814732	58.723600000000005	59.659150000000004	4.723599999999998	5.659099999999995	0.15198954311943322	6.579400000000007	47.542517118147295	seed4-gleak-01_vars.pkl	Control	4	-0.1
1558	1312513	65.62565000000001	1.8413939478243586	1.6772360694141284	64.38275	66.22415000000001	1.678299999999993	3.5197000000000003	0.31042885746659	3.221350000000001	16.77236069414128	seed4-gleak-01_vars.pkl	Transient	4	-0.1
1559	1376940	68.84700000000001	1.4190701556406915	2.440204750358216	67.9024	69.3215	1.6520500000000027	3.0711000000000013	0.30220153820582957	3.3090499999999987	24.402047503582175	seed4-gleak-01_vars.pkl	Transient	4	-0.1
1560	1443121	72.15605000000001	1.6566413218654577	1.8846701856498882	70.97355	72.63015	1.689700000000002	3.346350000000001	0.2906512040226125	3.4405500000000018	18.846701856498882	seed4-gleak-01_vars.pkl	DAMGO	4	-0.1
1561	1511932	75.59660000000001	1.5796340049830149	2.5487581094064957	74.31985	75.8995	1.712050000000005	3.291650000000004	0.2992399305763368	3.341799999999992	25.48758109406498	seed4-gleak-01_vars.pkl	DAMGO	4	-0.1
1562	1578768	78.9384	1.808764653148211	1.6741520238190262	77.61155000000001	79.4203	1.6906000000000034	3.4993999999999943	0.2981825771920145	3.353650000000002	16.74152023819027	seed4-gleak-01_vars.pkl	DAMGO	4	-0.1
1563	1645841	82.29205	1.5779932524162579	2.9278001132740386	81.11095	82.6889	1.6708500000000015	3.2488500000000045	0.2760410196955262	3.6226500000000073	29.278001132740386	seed4-gleak-01_vars.pkl	DAMGO	4	-0.1
1564	1718294	85.91470000000001	2.094546250674082	1.3323426303728247	84.3598	86.45435	1.698350000000005	3.792900000000003	0.3063631628932938	3.264099999999999	13.323426303728251	seed4-gleak-01_vars.pkl	DAMGO	4	-0.1
1565	1783576	89.17880000000001	1.4312908462508698	3.2514082120220955	88.15270000000001	89.58395	1.6864000000000061	3.1176999999999992	0.28550219836692736	3.5026000000000006	32.514082120220955	seed4-gleak-01_vars.pkl	DAMGO	4	-0.1
1566	1853628	92.68140000000001	1.8735665654336568	1.556088746765667	91.27035000000001	93.14395	1.6640500000000031	3.5375999999999976	0.3070828663114741	3.256450000000001	15.560887467656679	seed4-gleak-01_vars.pkl	DAMGO	4	-0.1
1567	1918757	95.93785000000001	1.5276160325778882	3.0033546359974075	94.808	96.3356	1.7451000000000079	3.272750000000002	0.2830175329361655	3.5333499999999987	30.033546359974075	seed4-gleak-01_vars.pkl	DAMGO	4	-0.1
1568	1989424	99.47120000000001	1.848706933693844	2.1681581527666403	98.08070000000001	99.92945	0.1568500000000057	2.0055499999999995	1.328197635808214	0.7528999999999968	15.843659237409515	seed4-gleak-01_vars.pkl	DAMGO	4	-0.1
1569	2004482	100.2241	1.1794150135925157	6.598216568538689	100.08630000000001	101.26570000000001	1.9035999999999973	3.0829999999999984	0.3027917398413373	3.302599999999998	65.98216568538692	seed4-gleak-01_vars.pkl	Transient	4	-0.1
1570	2070534	103.5267	0.9525402689421782	4.615426509855631	103.1693	104.12180000000001	1.9412499999999966	2.893799999999999	0.35019523384286816	2.855549999999994	46.15426509855631	seed4-gleak-01_vars.pkl	Transient	4	-0.1
1571	2127645	106.38225	0.9192690546838567	4.825886092544081	106.0631	106.98235000000001	1.899499999999989	2.818799999999996	0.3549623739883573	2.8171999999999997	48.25886092544079	seed4-gleak-01_vars.pkl	Transient	4	-0.1
1572	2183989	109.19945	0.9240806750769728	4.7667036198253	108.88185	109.80595000000001	1.8694500000000005	2.7935500000000104	0.35693252190673236	2.8016500000000093	47.66703619825303	seed4-gleak-01_vars.pkl	Transient	4	-0.1
1573	2240022	112.00110000000001	0.9344237147025298	4.741481143125419	111.67540000000001	112.60985000000001	1.8757999999999981	2.8101999999999947	0.3566969859104691	2.8034999999999997	47.4148114312542	seed4-gleak-01_vars.pkl	Wash	4	-0.1
1574	2296092	114.80460000000001	0.9287571727603209	4.765853442377697	114.48565	115.4144	1.8663500000000113	2.795100000000005	0.35748118755250574	2.7973499999999945	47.65853442377697	seed4-gleak-01_vars.pkl	Wash	4	-0.1
1575	2352039	117.60195	0.9297510515363422	4.7502672578172564	117.28075000000001	118.21050000000001	1.8569499999999977	2.786699999999996	0.3585707370421504	2.7888499999999965	47.50267257817258	seed4-gleak-01_vars.pkl	Wash	4	-0.1
1576	2407816	120.3908	0.9350244605758461	4.7607117269828265	120.06745000000001	121.00245000000001	1.8551999999999964	2.7902500000000003	0.3584550586970143	2.789750000000012	47.60711726982829	seed4-gleak-01_vars.pkl	Wash	4	-0.1
1577	2463611	123.18055000000001	0.9325755240090192	4.755181031378548	122.85765	123.79025	1.8710499999999968	2.803600000000003	0.3570599682216641	2.8006499999999903	47.55181031378547	seed4-gleak-01_vars.pkl	Wash	4	-0.1
1578	2519624	125.9812	0.9332293235554361	4.759133051638209	125.66125000000001	126.59450000000001	1.8611000000000075	2.794300000000007	0.3578137579389936	2.7947499999999934	47.5913305163821	seed4-gleak-01_vars.pkl	Wash	4	-0.1
1579	2575519	128.77595	0.9368555774480105	4.7591147411550665	128.4556	129.39245	1.8710999999999842	2.807949999999977	0.355663044831325	2.8116500000000144	47.59114741155065	seed4-gleak-01_vars.pkl	Wash	4	-0.1
1580	2631752	131.5876	0.9340556046604179	4.742228771207351	131.2635	132.19755	1.8602500000000077	2.794300000000021	0.3581469476926393	2.7921499999999924	47.42228771207349	seed4-gleak-01_vars.pkl	Wash	4	-0.1
1581	2687595	134.37975	0.9351360510416562	4.770237860025013	134.05780000000001	134.99295	1.862099999999998	2.797249999999991	0.35773695601623956	2.7953500000000133	47.70237860025017	seed4-gleak-01_vars.pkl	Wash	4	-0.1
1582	2743502	137.17510000000001	0.927809521365678	4.764462076264756	136.8551	137.7829	1.862099999999998	2.7898999999999887	0.3468849729429717	2.882800000000003	47.64462076264755	seed4-gleak-01_vars.pkl	Wash	4	-0.1
1583	2801158	140.05790000000002	1.2744270950475243	5.418248709164416	139.64495	140.9194	1.822499999999991	3.096900000000005	0.337046461854767	2.966949999999997	54.18248709164414	seed4-gleak-01_vars.pkl	Wash	4	-0.1
1584	2860497	143.02485000000001	1.0530202257834609	5.067806803359069	142.74190000000002	143.7949	1.7812999999999874	2.8343500000000006	0.3526403949572436	2.8357499999999902	50.678068033590684	seed4-gleak-01_vars.pkl	Transient	4	-0.1
1585	2917212	145.8606	1.051622650072258	5.0389262982477305	145.5762	146.62785	1.7785000000000082	2.830100000000016	0.3518029903254176	2.842500000000001	50.389262982477305	seed4-gleak-01_vars.pkl	Transient	4	-0.1
1586	2974062	148.7031	1.0599085157659371	5.021639339711847	148.40630000000002	149.46620000000001	1.7758000000000038	2.8357000000000028	0.35498127473775826	2.8170499999999947	50.21639339711851	seed4-gleak-01_vars.pkl	Transient	4	-0.1
1587	3030403	151.52015	1.0540239258851158	5.026697685035643	151.24200000000002	152.29605	1.7717999999999847	2.8257999999999868	0.3539196602371255	2.8255000000000052	50.26697685035647	seed4-gleak-01_vars.pkl	$G_{Leak}$	4	-0.1
1588	3086913	154.34565	1.0434641019115458	5.022870352022771	154.06785000000002	155.1113	1.781000000000006	2.8245000000000005	0.3546350805021614	2.819800000000015	50.22870352022774	seed4-gleak-01_vars.pkl	$G_{Leak}$	4	-0.1
1589	3143309	157.16545000000002	1.063805085252342	5.032349992919961	156.89235	157.95615	1.7706499999999892	2.834450000000004	0.351895838831707	2.8417499999999905	50.32349992919964	seed4-gleak-01_vars.pkl	$G_{Leak}$	4	-0.1
1590	3200144	160.0072	1.0590169029144338	5.0411084872268646	159.72675	160.7858	1.7758000000000038	2.8348000000000013	0.35288928098808886	2.833750000000009	50.41108487226869	seed4-gleak-01_vars.pkl	$G_{Leak}$	4	-0.1
1591	3256819	162.84095000000002	1.0544267946985317	5.037795355482125	162.56155	163.616	1.7766500000000178	2.8310500000000047	0.35157417336122593	2.8443499999999915	50.37795355482124	seed4-gleak-01_vars.pkl	$G_{Leak}$	4	-0.1
1592	3313706	165.6853	1.0646592625708786	5.022090260645697	165.39265	166.4573	1.7843000000000018	2.848950000000002	0.35304501323919024	2.832499999999982	50.22090260645699	seed4-gleak-01_vars.pkl	$G_{Leak}$	4	-0.1
1593	3370356	168.5178	1.0575553102717967	5.0312556192311035	168.24155000000002	169.2991	1.7771999999999935	2.8347499999999854	0.3528457005751377	2.8341000000000065	50.31255619231104	seed4-gleak-01_vars.pkl	$G_{Leak}$	4	-0.1
1594	3427038	171.3519	1.066560494527407	5.040229362322634	171.07635000000002	172.1429	1.7689499999999896	2.835499999999996	0.3518525034305599	2.8421000000000163	50.40229362322637	seed4-gleak-01_vars.pkl	$G_{Leak}$	4	-0.1
1595	3483880	174.19400000000002	1.052867333870707	5.027540098255557	173.91185000000002	174.96470000000002	1.7820499999999981	2.8349000000000046	0.35330071190093637	2.830449999999985	50.27540098255557	seed4-gleak-01_vars.pkl	$G_{Leak}$	4	-0.1
1596	3540489	177.02445	1.060349279059586	5.025102663243736	176.74675000000002	177.80710000000002	1.7693500000000029	2.8297000000000025	0.3535067873303166	2.828800000000001	50.2510266324374	seed4-gleak-01_vars.pkl	$G_{Leak}$	4	-0.1
1597	3597065	179.85325	0.4947021040149266	5.019696648328555	179.5764	180.0711	7.085350000000005	7.58005	0.1293979115177079	7.728100000000012	50.19696648328557	seed4-gleak-01_vars.pkl	$G_{Leak}$	4	-0.1
1598	3751627	187.58135000000001	1.0534927407372743	4.131775564484215	187.15650000000002	188.21	1.878799999999984	2.932299999999998	0.3081379225341276	3.245299999999986	41.31775564484214	seed4-gleak-01_vars.pkl	Transient	4	-0.1
1599	3816533	190.82665	1.2511566838738044	3.48746121254041	190.08880000000002	191.33995000000002	1.6377500000000111	2.8889000000000067	0.32397058347102003	3.0867000000000075	34.87461212540411	seed4-gleak-01_vars.pkl	DAMGO + $G_{Leak}$	4	-0.1
1600	3878267	193.91335	1.4526296324271244	3.177219609464519	192.9777	194.43030000000002	1.6044499999999857	3.0570999999999913	0.3208830702092159	3.1163999999999987	31.77219609464521	seed4-gleak-01_vars.pkl	DAMGO + $G_{Leak}$	4	-0.1
1601	3940595	197.02975	1.4702151394470828	3.2013517695639955	196.03475	197.50495	1.665549999999996	3.1357500000000016	0.31839528774974163	3.1407499999999966	32.013517695639976	seed4-gleak-01_vars.pkl	DAMGO + $G_{Leak}$	4	-0.1
1602	4003410	200.1705	1.4429862063567387	3.2915924888869235	199.17055000000002	200.61350000000002	1.6691999999999894	3.1122000000000014	0.32728403344842744	3.055450000000007	32.91592488886924	seed4-gleak-01_vars.pkl	DAMGO + $G_{Leak}$	4	-0.1
1603	4064519	203.22595	1.4187799038226019	3.290459557628946	202.28275000000002	203.70155	1.6337000000000046	3.052500000000009	0.3158859020121945	3.165699999999987	32.90459557628945	seed4-gleak-01_vars.pkl	DAMGO + $G_{Leak}$	4	-0.1
1604	4127833	206.39165	1.4785868618506939	3.1452425528359633	205.33525	206.81385	1.6544999999999845	3.1330999999999847	0.3252720087172888	3.07435000000001	31.452425528359637	seed4-gleak-01_vars.pkl	DAMGO + $G_{Leak}$	4	-0.1
1605	4189320	209.466	1.4595674031740986	3.258806424397836	208.46835000000002	209.92790000000002	1.6399000000000115	3.0994500000000187	0.3213315981427023	3.11205000000001	32.58806424397835	seed4-gleak-01_vars.pkl	DAMGO + $G_{Leak}$	4	-0.1
1606	4251561	212.57805000000002	1.4710300383522177	3.23439606114302	211.56775000000002	213.0388	1.684349999999995	3.1553499999999985	0.3220560055393627	3.1050500000000056	32.343960611430205	seed4-gleak-01_vars.pkl	DAMGO + $G_{Leak}$	4	-0.1
1607	4313662	215.68310000000002	1.4099049126334955	3.2331057316488483	214.72310000000002	216.13305	1.6742999999999881	3.0841999999999814	0.3220456338663209	3.10514999999998	32.331057316488504	seed4-gleak-01_vars.pkl	DAMGO + $G_{Leak}$	4	-0.1
1608	4375765	218.78825	1.4510789992817679	3.224087549919524	217.8073	219.25840000000002					32.240875499195255	seed4-gleak-01_vars.pkl	DAMGO + $G_{Leak}$	4	-0.1
1609	63404	3.1702000000000004	1.3795439122661945	1.8113359668320577	2.68315	4.0627	1.6871999999999998	3.0667000000000004	0.3525409388165201	2.83655	18.113359668320598	seed5-gleak-03_vars.pkl	Transient	5	-0.3
1610	120135	6.00675	1.0198981097185578	4.986461021081716	5.7499	6.7698	1.9296500000000005	2.9495500000000003	0.3387591253239384	2.95195	49.864610210817176	seed5-gleak-03_vars.pkl	Transient	5	-0.3
1611	179174	8.9587	1.0363188482833225	5.085282211549853	8.6994	9.735750000000001	1.9548499999999986	2.9911499999999993	0.3340292275574112	2.9937500000000004	50.852822115498526	seed5-gleak-03_vars.pkl	Transient	5	-0.3
1612	239049	11.95245	1.036862935431066	5.11051669895852	11.6906	12.727450000000001	1.9509999999999987	2.98785	0.3354860353937767	2.9807500000000005	51.10516698958518	seed5-gleak-03_vars.pkl	Transient	5	-0.3
1613	298664	14.933200000000001	1.029010202950836	5.095667599408834	14.678450000000002	15.707450000000001	1.9555999999999987	2.9846000000000004	0.33550291887539413	2.980600000000001	50.95667599408833	seed5-gleak-03_vars.pkl	Transient	5	-0.3
1614	358276	17.913800000000002	1.02743972896247	5.112418024583654	17.663050000000002	18.690450000000002	1.9608500000000006	2.9883000000000024	0.3341743387525274	2.992449999999998	51.12418024583657	seed5-gleak-03_vars.pkl	Transient	5	-0.3
1615	418125	20.90625	1.020349741309369	5.105337764338223	20.65135	21.6717	1.9610500000000002	2.981399999999997	0.3348120867163304	2.9867500000000007	51.05337764338222	seed5-gleak-03_vars.pkl	Transient	5	-0.3
1616	477860	23.893	1.011502040099629	5.121684065060663	23.6327	24.64425	1.9720499999999994	2.983550000000001	0.3361175066803355	2.9751499999999993	51.21684065060666	seed5-gleak-03_vars.pkl	Transient	5	-0.3
1617	537363	26.86815	1.0256714938516671	5.102938083325114	26.61625	27.64195	1.9707500000000024	2.9964000000000013	0.3332833408322084	3.0004500000000007	51.02938083325115	seed5-gleak-03_vars.pkl	Transient	5	-0.3
1618	597372	29.8686	1.0398073313033325	5.119671650756722	29.612650000000002	30.6525	1.9433500000000024	2.983150000000002	0.33475604653109015	2.987250000000003	51.19671650756722	seed5-gleak-03_vars.pkl	Transient	5	-0.3
1619	657117	32.855850000000004	1.0071509836478159	5.10910580053843	32.59585	33.603	1.9894999999999996	2.9966499999999954	0.3348905745047807	2.9860499999999988	51.09105800538434	seed5-gleak-03_vars.pkl	Control	5	-0.3
1620	716838	35.8419	1.0287263218987501	5.115933945827919	35.5925	36.6212	1.9555500000000023	2.9843000000000046	0.33444816053511683	2.990000000000002	51.159339458279234	seed5-gleak-03_vars.pkl	Control	5	-0.3
1621	776638	38.831900000000005	1.0033778080586868	5.121256220390578	38.576750000000004	39.58015	1.988199999999999	2.9915499999999966	0.33450409767519657	2.9894999999999996	51.21256220390578	seed5-gleak-03_vars.pkl	Control	5	-0.3
1622	836428	41.821400000000004	1.031449195745605	5.117593481213298	41.56835	42.5998	1.9663499999999985	2.997799999999998	0.33348340086372225	2.998649999999998	51.175934812132965	seed5-gleak-03_vars.pkl	Control	5	-0.3
1623	896401	44.82005	1.0345482865225466	5.0979921791349625	44.56615	45.6007	1.954349999999998	2.988900000000001	0.3337338139100252	2.9964000000000013	50.97992179134966	seed5-gleak-03_vars.pkl	Control	5	-0.3
1624	956329	47.81645	1.0308380324307889	5.111834212210248	47.55505	48.58585	1.9649	2.995750000000001	0.33445934646643716	2.9898999999999987	51.11834212210248	seed5-gleak-03_vars.pkl	Control	5	-0.3
1625	1016127	50.80635	1.0155252240578645	5.1107813043552355	50.55075	51.566300000000005	1.9664000000000001	2.981900000000003	0.33610620956222137	2.9752500000000026	51.10781304355238	seed5-gleak-03_vars.pkl	Control	5	-0.3
1626	1075632	53.781600000000005	1.0328918516805978	5.1095178207171585	53.532700000000006	54.5656	1.9623500000000007	2.9952499999999986	0.3326403326403325	3.0062500000000014	51.095178207171614	seed5-gleak-03_vars.pkl	Control	5	-0.3
1627	1135757	56.787850000000006	1.0288985007899931	5.106719791990123	56.527950000000004	57.556850000000004	1.9651500000000013	2.9940500000000014	0.3325628959576984	3.0069499999999967	51.06719791990126	seed5-gleak-03_vars.pkl	Control	5	-0.3
1628	1195896	59.7948	0.5434973458128516	5.110279048931687	59.521950000000004	60.065450000000006	4.7169000000000025	5.260400000000004	0.17740562021004821	5.636800000000001	51.10279048931685	seed5-gleak-03_vars.pkl	Control	5	-0.3
1629	1308632	65.4316	1.2510547002498411	2.932282355937904	64.78235000000001	66.0334	1.7676500000000033	3.0186999999999955	0.32688818789533014	3.0591500000000025	29.32282355937906	seed5-gleak-03_vars.pkl	Transient	5	-0.3
1630	1369815	68.49075	1.2245464171805653	3.1770784703114785	67.80105	69.0256	1.7232500000000073	2.947800000000001	0.3294567258590592	3.035299999999993	31.770784703114778	seed5-gleak-03_vars.pkl	Transient	5	-0.3
1631	1430521	71.52605	1.2668643512054347	3.0353863387578066	70.74885	72.01575	1.7334999999999923	3.0003499999999974	0.3299077907724779	3.031150000000011	30.353863387578073	seed5-gleak-03_vars.pkl	DAMGO	5	-0.3
1632	1491144	74.55720000000001	1.2767351098973072	3.020403595565462	73.7492	75.02595000000001	1.7618999999999971	3.0386000000000024	0.3236455434008677	3.0897999999999968	30.204035955654632	seed5-gleak-03_vars.pkl	DAMGO	5	-0.3
1633	1552940	77.647	1.2904537639709888	3.0608170681730975	76.7878	78.07825	1.766050000000007	3.0564999999999998	0.3359537727608676	2.976600000000005	30.60817068173099	seed5-gleak-03_vars.pkl	DAMGO	5	-0.3
1634	1612472	80.62360000000001	1.277588823657995	3.061506065555921	79.8443	81.12190000000001	1.7462499999999892	3.023849999999996	0.3283802643461132	3.0452499999999962	30.615060655559226	seed5-gleak-03_vars.pkl	DAMGO	5	-0.3
1635	1673377	83.66885	1.2707318284632172	3.027268340922447	82.8682	84.1389	1.768199999999993	3.03895	0.32393385270727665	3.087050000000005	30.27268340922447	seed5-gleak-03_vars.pkl	DAMGO	5	-0.3
1636	1735118	86.75590000000001	1.2888042221253855	3.080555669956887	85.90715	87.19595000000001	1.7540499999999923	3.0428500000000014	0.33489618218352424	2.98599999999999	30.805556699568875	seed5-gleak-03_vars.pkl	DAMGO	5	-0.3
1637	1794838	89.7419	1.2585695169498212	3.0581628132391394	88.95	90.20855	1.7609500000000082	3.0195500000000095	0.33132330528129267	3.0182000000000073	30.581628132391394	seed5-gleak-03_vars.pkl	DAMGO	5	-0.3
1638	1855202	92.76010000000001	1.261404288024467	3.0524213553852384	91.96950000000001	93.2309	1.767799999999994	3.029199999999989	0.3304092118088252	3.0265500000000003	30.524213553852388	seed5-gleak-03_vars.pkl	DAMGO	5	-0.3
1639	1915733	95.78665000000001	1.2808231408583002	3.108165729567048	94.99875	96.27955	1.7416000000000054	3.0224500000000063	0.32920185011439773	3.0376499999999993	31.081657295670475	seed5-gleak-03_vars.pkl	DAMGO	5	-0.3
1640	1976486	98.82430000000001	1.2700378513089732	3.0283336707969077	98.02120000000001	99.29125	0.8571500000000043	2.127200000000002	0.6817097279978207	1.4668999999999954	30.2833367079691	seed5-gleak-03_vars.pkl	DAMGO	5	-0.3
1641	2005824	100.2912	1.3698239433751909	6.786030644268735	100.14840000000001	101.51820000000001	1.8890499999999975	3.258899999999997	0.29338418659234233	3.408500000000004	67.86030644268735	seed5-gleak-03_vars.pkl	Transient	5	-0.3
1642	2073994	103.6997	1.0250629350988312	4.932714048353304	103.40725	104.43235	1.9930500000000109	3.018100000000004	0.3353960188492564	2.9815499999999986	49.32714048353302	seed5-gleak-03_vars.pkl	Transient	5	-0.3
1643	2133625	106.68125	1.0195244768264937	5.136360398077649	106.42540000000001	107.4449	1.9771000000000072	2.9966500000000025	0.3337728008544587	2.9960499999999968	51.363603980776524	seed5-gleak-03_vars.pkl	Transient	5	-0.3
1644	2193546	109.6773	1.0242174775848631	5.108982108147984	109.42200000000001	110.44625	1.9535999999999945	2.977799999999988	0.33519927596956395	2.9833	51.089821081479876	seed5-gleak-03_vars.pkl	Transient	5	-0.3
1645	2253212	112.6606	1.0086881631683327	5.1036868455186735	112.39985	113.40855	1.9906000000000006	2.999300000000005	0.33445375340724676	2.9899500000000074	51.03686845518678	seed5-gleak-03_vars.pkl	Wash	5	-0.3
1646	2313011	115.65055000000001	1.026519994797511	5.126304593123322	115.39915	116.42565	1.9672000000000054	2.9937500000000057	0.3334222459322484	2.999200000000002	51.26304593123322	seed5-gleak-03_vars.pkl	Wash	5	-0.3
1647	2372995	118.64975000000001	1.037067557238578	5.105690685811858	118.39285000000001	119.4299	1.9502999999999986	2.987349999999992	0.3344034242910654	2.990399999999994	51.056906858118566	seed5-gleak-03_vars.pkl	Wash	5	-0.3
1648	2432803	121.64015	1.0106581679799596	5.115144394320637	121.38025	122.3909	1.9822500000000076	2.992900000000006	0.33509256932227494	2.984250000000003	51.151443943206374	seed5-gleak-03_vars.pkl	Wash	5	-0.3
1649	2492488	124.62440000000001	1.0248258974999422	5.110472815769384	124.37315000000001	125.39795000000001	1.9689499999999924	2.993799999999993	0.3335501409249354	2.998049999999992	51.104728157693835	seed5-gleak-03_vars.pkl	Wash	5	-0.3
1650	2552449	127.62245	1.0356258078854765	5.119789112204387	127.36695	128.40255000000002	1.9659999999999798	3.001649999999998	0.3318290416777264	3.013600000000011	51.19789112204391	seed5-gleak-03_vars.pkl	Wash	5	-0.3
1651	2612721	130.63605	1.0178549888853916	5.107045011333703	130.36860000000001	131.38645	1.9677499999999952	2.985600000000005	0.33629270917406456	2.9736000000000047	51.070450113337046	seed5-gleak-03_vars.pkl	Wash	5	-0.3
1652	2672193	133.60965000000002	1.0117195001678543	5.1130663860053716	133.35415	134.3659	1.971950000000021	2.9836500000000115	0.3347280334728053	2.987499999999983	51.13066386005371	seed5-gleak-03_vars.pkl	Wash	5	-0.3
1653	2731943	136.59715	1.0220781452202472	5.113449614531682	136.33780000000002	137.3599	2.103749999999991	3.1258499999999856	0.3368421052631579	2.96875	51.13449614531683	seed5-gleak-03_vars.pkl	Wash	5	-0.3
1654	2791318	139.5659	0.48995334628596904	36.46269487510124	139.46365	139.9536	-0.6288999999999874	-0.13894999999999413	1.8578727357175862	0.538250000000005	51.126111061154134	seed5-gleak-03_vars.pkl	Wash	5	-0.3
1655	2802083	140.10415	2.641105206044251	6.206143760370416	139.3247	141.9658	1.7360500000000059	4.37715	0.26199958080067065	3.816800000000001	62.061437603704164	seed5-gleak-03_vars.pkl	Wash	5	-0.3
1656	2878419	143.92095	1.9065284030930838	5.771687514402352	143.7019	145.60845	1.7081999999999766	3.6147499999999866	0.2765486725663706	3.616000000000014	57.71687514402355	seed5-gleak-03_vars.pkl	Transient	5	-0.3
1657	2950739	147.53695000000002	1.8856957790921909	5.734794271033543	147.31665	149.20235	1.716949999999997	3.6026500000000112	0.2776543758329639	3.60159999999999	57.34794271033545	seed5-gleak-03_vars.pkl	Transient	5	-0.3
1658	3022771	151.13855	1.8900387961504284	5.746055385151735	150.91925	152.8093	1.698849999999993	3.5888999999999953	0.2777083506901056	3.6008999999999958	57.46055385151736	seed5-gleak-03_vars.pkl	$G_{Leak}$	5	-0.3
1659	3094789	154.73945	1.8970333134164337	5.727130699853468	154.50820000000002	156.4052	1.707400000000007	3.604450000000014	0.2781757236046004	3.594850000000008	57.27130699853471	seed5-gleak-03_vars.pkl	$G_{Leak}$	5	-0.3
1660	3166686	158.3343	1.87919391297407	5.727543486697137	158.11265	159.9918	1.6934499999999844	3.5726499999999817	0.2800140007000356	3.571249999999992	57.2754348669714	seed5-gleak-03_vars.pkl	$G_{Leak}$	5	-0.3
1661	3238111	161.90555	1.8974429319116755	5.74284046370758	161.68525	163.58270000000002	1.6917500000000132	3.589150000000018	0.2783383202282378	3.5927499999999952	57.42840463707583	seed5-gleak-03_vars.pkl	$G_{Leak}$	5	-0.3
1662	3309966	165.4983	1.8944793823567452	5.729952233371215	165.2744	167.1689	1.6995999999999754	3.5940499999999815	0.2782182900703889	3.5943000000000045	57.29952233371216	seed5-gleak-03_vars.pkl	$G_{Leak}$	5	-0.3
1663	3381852	169.0926	1.8839651972131106	5.728267317752973	168.86845	170.75245	1.6951999999999998	3.5791499999999985	0.2784700853510815	3.591049999999996	57.28267317752976	seed5-gleak-03_vars.pkl	$G_{Leak}$	5	-0.3
1664	3453673	172.68365	1.9035229762278032	5.733037071010237	172.44765	174.35115000000002	1.698049999999995	3.601600000000019	0.2789361375713034	3.5850499999999954	57.330370710102386	seed5-gleak-03_vars.pkl	$G_{Leak}$	5	-0.3
1665	3525374	176.2687	1.884240436890279	5.722652372444728	176.0492	177.93345000000002	1.7125000000000057	3.5966999999999985	0.2777353459888052	3.6005500000000263	57.22652372444726	seed5-gleak-03_vars.pkl	$G_{Leak}$	5	-0.3
1666	3597385	179.86925000000002	0.4681897456726292	5.738724887951605	179.6459	180.1141	3.8869499999999846	4.355099999999993	0.22077004592017013	4.529599999999988	57.38724887951607	seed5-gleak-03_vars.pkl	$G_{Leak}$	5	-0.3
1667	3687977	184.39885	1.2499637406671886	6.215216752201869	184.00105000000002	185.251	1.6645000000000039	2.914500000000004	0.34067487693120074	2.9353499999999997	43.06202869520962	seed5-gleak-03_vars.pkl	Transient	5	-0.3
1668	3746684	187.3342	1.410690434146859	4.560710853371162	186.91555	188.32625000000002	1.6280500000000018	3.038749999999993	0.32779899365709053	3.0506499999999903	45.60710853371161	seed5-gleak-03_vars.pkl	Transient	5	-0.3
1669	3807697	190.38485	1.3826969089224004	4.367613574348738	189.95425	191.33695	1.5408999999999935	2.9235999999999933	0.3373193233374371	2.9645500000000027	43.6761357434874	seed5-gleak-03_vars.pkl	Transient	5	-0.3
1670	3866988	193.3494	1.477707465224713	4.5109159250087885	192.87785	194.3556	1.5116499999999746	2.9893500000000017	0.33127940104684067	3.01860000000002	45.1091592500879	seed5-gleak-03_vars.pkl	DAMGO + $G_{Leak}$	5	-0.3
1671	3927360	196.36800000000002	1.432706523462222	4.380159802611182	195.86725	197.29995	1.5670000000000073	2.9997000000000185	0.3375242595561556	2.9627499999999998	43.80159802611181	seed5-gleak-03_vars.pkl	DAMGO + $G_{Leak}$	5	-0.3
1672	3986615	199.33075000000002	1.4243330645414303	4.4960097585103895	198.86695	200.2913	1.5625	2.986850000000004	0.3324965503482923	3.0075499999999806	44.96009758510389	seed5-gleak-03_vars.pkl	DAMGO + $G_{Leak}$	5	-0.3
1673	4046766	202.3383	1.4355845234319802	4.407752294443604	201.8538	203.2894	1.55865	2.994249999999994	0.3350476605297085	2.9846500000000162	44.07752294443604	seed5-gleak-03_vars.pkl	DAMGO + $G_{Leak}$	5	-0.3
1674	4106459	205.32295000000002	1.421218195714243	4.477422703664743	204.848	206.2692	1.5390500000000031	2.960250000000002	0.33556483951611804	2.9800499999999777	44.77422703664745	seed5-gleak-03_vars.pkl	DAMGO + $G_{Leak}$	5	-0.3
1675	4166060	208.303	1.4502564449686557	4.403094852569545	207.8083	209.25855	1.5588999999999942	3.0091999999999928	0.33414084036421343	2.992750000000001	44.03094852569546	seed5-gleak-03_vars.pkl	DAMGO + $G_{Leak}$	5	-0.3
1676	4225915	211.29575	1.4617695210578387	4.488220475212827	210.81745	212.27925000000002	1.5312000000000126	2.9929500000000075	0.3322038402763907	3.010200000000026	44.8822047521283	seed5-gleak-03_vars.pkl	DAMGO + $G_{Leak}$	5	-0.3
1677	4286119	214.30595000000002	1.4441702326461208	4.432673520939986	213.81045	215.2546	1.543450000000007	2.987650000000002	0.33563804792911345	2.9793999999999983	44.32673520939984	seed5-gleak-03_vars.pkl	DAMGO + $G_{Leak}$	5	-0.3
1678	4345707	217.28535000000002	1.4504950828665402	4.486327390123861	216.79805000000002	218.24855000000002	1.4213999999999771	2.8718999999999824	0.3695081846062892	2.706299999999999	44.86327390123866	seed5-gleak-03_vars.pkl	DAMGO + $G_{Leak}$	5	-0.3
1679	4399833	219.99165000000002	0.91931240239935	2.102776896284107	219.67000000000002	220.5893					8.695738850767587	seed5-gleak-03_vars.pkl	DAMGO + $G_{Leak}$	5	-0.3
1680	63404	3.1702000000000004	1.3795439122661945	1.8113359668320577	2.68315	4.0627	1.6871999999999998	3.0667000000000004	0.3525409388165201	2.83655	18.113359668320598	seed5-gleak03_vars.pkl	Transient	5	0.3
1681	120135	6.00675	1.0198981097185578	4.986461021081716	5.7499	6.7698	1.9296500000000005	2.9495500000000003	0.3387591253239384	2.95195	49.864610210817176	seed5-gleak03_vars.pkl	Transient	5	0.3
1682	179174	8.9587	1.0363188482833225	5.085282211549853	8.6994	9.735750000000001	1.9548499999999986	2.9911499999999993	0.3340292275574112	2.9937500000000004	50.852822115498526	seed5-gleak03_vars.pkl	Transient	5	0.3
1683	239049	11.95245	1.036862935431066	5.11051669895852	11.6906	12.727450000000001	1.9509999999999987	2.98785	0.3354860353937767	2.9807500000000005	51.10516698958518	seed5-gleak03_vars.pkl	Transient	5	0.3
1684	298664	14.933200000000001	1.029010202950836	5.095667599408834	14.678450000000002	15.707450000000001	1.9555999999999987	2.9846000000000004	0.33550291887539413	2.980600000000001	50.95667599408833	seed5-gleak03_vars.pkl	Transient	5	0.3
1685	358276	17.913800000000002	1.02743972896247	5.112418024583654	17.663050000000002	18.690450000000002	1.9608500000000006	2.9883000000000024	0.3341743387525274	2.992449999999998	51.12418024583657	seed5-gleak03_vars.pkl	Transient	5	0.3
1686	418125	20.90625	1.020349741309369	5.105337764338223	20.65135	21.6717	1.9610500000000002	2.981399999999997	0.3348120867163304	2.9867500000000007	51.05337764338222	seed5-gleak03_vars.pkl	Transient	5	0.3
1687	477860	23.893	1.011502040099629	5.121684065060663	23.6327	24.64425	1.9720499999999994	2.983550000000001	0.3361175066803355	2.9751499999999993	51.21684065060666	seed5-gleak03_vars.pkl	Transient	5	0.3
1688	537363	26.86815	1.0256714938516671	5.102938083325114	26.61625	27.64195	1.9707500000000024	2.9964000000000013	0.3332833408322084	3.0004500000000007	51.02938083325115	seed5-gleak03_vars.pkl	Transient	5	0.3
1689	597372	29.8686	1.0398073313033325	5.119671650756722	29.612650000000002	30.6525	1.9433500000000024	2.983150000000002	0.33475604653109015	2.987250000000003	51.19671650756722	seed5-gleak03_vars.pkl	Transient	5	0.3
1690	657117	32.855850000000004	1.0071509836478159	5.10910580053843	32.59585	33.603	1.9894999999999996	2.9966499999999954	0.3348905745047807	2.9860499999999988	51.09105800538434	seed5-gleak03_vars.pkl	Control	5	0.3
1691	716838	35.8419	1.0287263218987501	5.115933945827919	35.5925	36.6212	1.9555500000000023	2.9843000000000046	0.33444816053511683	2.990000000000002	51.159339458279234	seed5-gleak03_vars.pkl	Control	5	0.3
1692	776638	38.831900000000005	1.0033778080586868	5.121256220390578	38.576750000000004	39.58015	1.988199999999999	2.9915499999999966	0.33450409767519657	2.9894999999999996	51.21256220390578	seed5-gleak03_vars.pkl	Control	5	0.3
1693	836428	41.821400000000004	1.031449195745605	5.117593481213298	41.56835	42.5998	1.9663499999999985	2.997799999999998	0.33348340086372225	2.998649999999998	51.175934812132965	seed5-gleak03_vars.pkl	Control	5	0.3
1694	896401	44.82005	1.0345482865225466	5.0979921791349625	44.56615	45.6007	1.954349999999998	2.988900000000001	0.3337338139100252	2.9964000000000013	50.97992179134966	seed5-gleak03_vars.pkl	Control	5	0.3
1695	956329	47.81645	1.0308380324307889	5.111834212210248	47.55505	48.58585	1.9649	2.995750000000001	0.33445934646643716	2.9898999999999987	51.11834212210248	seed5-gleak03_vars.pkl	Control	5	0.3
1696	1016127	50.80635	1.0155252240578645	5.1107813043552355	50.55075	51.566300000000005	1.9664000000000001	2.981900000000003	0.33610620956222137	2.9752500000000026	51.10781304355238	seed5-gleak03_vars.pkl	Control	5	0.3
1697	1075632	53.781600000000005	1.0328918516805978	5.1095178207171585	53.532700000000006	54.5656	1.9623500000000007	2.9952499999999986	0.3326403326403325	3.0062500000000014	51.095178207171614	seed5-gleak03_vars.pkl	Control	5	0.3
1698	1135757	56.787850000000006	1.0288985007899931	5.106719791990123	56.527950000000004	57.556850000000004	1.9651500000000013	2.9940500000000014	0.3325628959576984	3.0069499999999967	51.06719791990126	seed5-gleak03_vars.pkl	Control	5	0.3
1699	1195896	59.7948	0.5662691519291373	5.110279048931687	59.521950000000004	60.08825	1.6433500000000052	2.209600000000002	0.33009836931405534	3.029400000000002	51.10279048931685	seed5-gleak03_vars.pkl	Control	5	0.3
1700	1256484	62.824200000000005	1.5841949125183747	1.2422159057203679	61.7316	63.3158	1.702850000000005	3.2870500000000007	0.38350175452052643	2.6075500000000034	12.422159057203684	seed5-gleak03_vars.pkl	Transient	5	0.3
1701	1308635	65.43175000000001	0.9824527942737449	4.264199340095189	65.01865000000001	66.00110000000001	1.8915999999999968	2.874049999999997	0.3413901406527386	2.9291999999999945	42.64199340095192	seed5-gleak03_vars.pkl	Transient	5	0.3
1702	1367219	68.36095	1.0382056668778998	4.181774484895939	67.89265	68.93085	1.8908500000000004	2.9290500000000037	0.3442933379239113	2.9044999999999987	41.81774484895942	seed5-gleak03_vars.pkl	Transient	5	0.3
1703	1425309	71.26545	1.0321615690254258	4.165691972104675	70.82175000000001	71.85390000000001	1.9365999999999985	2.96875	0.3415125591243615	2.9281500000000023	41.65691972104676	seed5-gleak03_vars.pkl	DAMGO	5	0.3
1704	1483872	74.1936	1.0003611898129574	4.197645996909003	73.79050000000001	74.79085	1.9516500000000008	2.951999999999998	0.33923028647997666	2.9478500000000025	41.97645996909001	seed5-gleak03_vars.pkl	DAMGO	5	0.3
1705	1542829	77.14145	0.983656166247814	4.185684978776564	76.7425	77.72615	1.9247000000000014	2.9084000000000003	0.3423074948225987	2.921350000000004	41.85684978776564	seed5-gleak03_vars.pkl	DAMGO	5	0.3
1706	1601256	80.06280000000001	0.9810689323703177	4.189516162113016	79.65085	80.63195	1.9198000000000093	2.9008500000000055	0.3413726594637036	2.9293499999999995	41.89516162113014	seed5-gleak03_vars.pkl	DAMGO	5	0.3
1707	1659843	82.99215000000001	1.017446406037407	4.1939418235751305	82.55175	83.56915000000001	1.8910999999999945	2.908549999999991	0.34322390211254306	2.9135500000000003	41.93941823575132	seed5-gleak03_vars.pkl	DAMGO	5	0.3
1708	1718114	85.90570000000001	1.0151573894075	4.190624469009535	85.4603	86.47545000000001	1.9393499999999904	2.9545499999999976	0.34207330630954225	2.9233499999999992	41.90624469009534	seed5-gleak03_vars.pkl	DAMGO	5	0.3
1709	1776581	88.82905000000001	1.0007557097942104	4.197529143000018	88.4148	89.41555000000001	1.907899999999998	2.9086500000000086	0.3419271011420367	2.924599999999998	41.9752914300002	seed5-gleak03_vars.pkl	DAMGO	5	0.3
1710	1835073	91.75365000000001	1.0027936646285467	4.182432721302284	91.32345000000001	92.32625	1.9433500000000095	2.946150000000003	0.3419563321763806	2.924350000000004	41.824327213022826	seed5-gleak03_vars.pkl	DAMGO	5	0.3
1711	1893560	94.67800000000001	0.9894045228617848	4.18319532166656	94.26960000000001	95.259	1.9344499999999982	2.9238499999999874	0.3425654728259953	2.9191499999999877	41.83195321666564	seed5-gleak03_vars.pkl	DAMGO	5	0.3
1712	1951943	97.59715	0.976040824096487	4.187848558246003	97.1935	98.1695	1.8978000000000037	2.8738500000000045	0.3819126183929105	2.6184000000000083	41.87848558246003	seed5-gleak03_vars.pkl	DAMGO	5	0.3
1713	2004311	100.21555000000001	1.3575214463453043	6.7097641560277665	100.0673	101.42485	1.834299999999999	3.1918000000000006	0.2995177763800279	3.338700000000003	67.09764156027768	seed5-gleak03_vars.pkl	Transient	5	0.3
1714	2071085	103.55425000000001	1.0076625643141335	4.823033998332988	103.25915	104.2668	1.979600000000005	2.987250000000003	0.34033863694375943	2.9382499999999965	48.23033998332993	seed5-gleak03_vars.pkl	Transient	5	0.3
1715	2129850	106.4925	1.0236449869946112	5.124011458579901	106.24635	107.27000000000001	1.967649999999992	2.9912499999999937	0.3335112059765204	2.9984000000000037	51.240114585799034	seed5-gleak03_vars.pkl	Transient	5	0.3
1716	2189818	109.49090000000001	1.0267551361857448	5.11213262806929	109.23765	110.26440000000001	1.9603499999999912	2.987099999999998	0.333884242333184	2.995049999999992	51.1213262806929	seed5-gleak03_vars.pkl	Transient	5	0.3
1717	2249719	112.48595	1.0512874855510892	5.108730528204227	112.2247	113.27600000000001	1.9487000000000023	2.9999500000000126	0.33415200574741477	2.9926499999999976	51.087305282042294	seed5-gleak03_vars.pkl	Wash	5	0.3
1718	2309572	115.4786	1.0216408319625772	5.100269846309153	115.22465000000001	116.2463	1.9604999999999961	2.98214999999999	0.33489618218352263	2.986000000000004	51.00269846309155	seed5-gleak03_vars.pkl	Wash	5	0.3
1719	2369292	118.4646	1.0004577586326515	5.12106350145374	118.20685	119.2073	1.9801000000000073	2.980550000000008	0.3360271509938006	2.9759499999999974	51.210635014537395	seed5-gleak03_vars.pkl	Wash	5	0.3
1720	2428811	121.44055	1.0152605906515848	5.118963439610106	121.18740000000001	122.20265	1.951750000000004	2.9669999999999987	0.3350869550648388	2.9843000000000046	51.189634396101056	seed5-gleak03_vars.pkl	Wash	5	0.3
1721	2488497	124.42485	1.0201300502368715	5.105312135617005	124.15435000000001	125.17450000000001	1.9597499999999997	2.979849999999999	0.3364963994885253	2.9718000000000018	51.053121356170045	seed5-gleak03_vars.pkl	Wash	5	0.3
1722	2547933	127.39665000000001	1.0242823357250774	5.114924794433186	127.1342	128.1585	1.9708499999999844	2.9950999999999937	0.33467202141901103	2.9879999999999853	51.14924794433185	seed5-gleak03_vars.pkl	Wash	5	0.3
1723	2607693	130.38465	1.02969664661414	5.100611838089847	130.1293	131.15900000000002	1.9610500000000002	2.99075000000002	0.333016967214477	3.0028500000000236	51.0061183808985	seed5-gleak03_vars.pkl	Wash	5	0.3
1724	2667750	133.38750000000002	1.0295917822647607	5.11164299839951	133.1201	134.1497	1.9782500000000027	3.0078499999999906	0.33328889481402646	3.000399999999985	51.11642998399513	seed5-gleak03_vars.pkl	Wash	5	0.3
1725	2727758	136.3879	1.0349995207716711	5.115455050505069	136.12795	137.1629	1.9560999999999922	2.9910999999999888	0.3344369753519935	2.9901000000000124	51.15455050505069	seed5-gleak03_vars.pkl	Wash	5	0.3
1726	2787560	139.37800000000001	0.912457894707541	5.102229616198841	139.11905000000002	140.0315	3.14609999999999	4.058549999999997	0.2429071123202497	4.116799999999984	51.02229616198842	seed5-gleak03_vars.pkl	Wash	5	0.3
1727	2869896	143.4948	1.0207234864208847	1.6159743784867047	143.1776	144.19830000000002	2.0706500000000005	3.0914000000000215	0.3185423502054578	3.13930000000002	16.159743784867054	seed5-gleak03_vars.pkl	Transient	5	0.3
1728	2932682	146.63410000000002	0.7914679809057853	3.887175884124943	146.269	147.06045	2.2946000000000026	3.08605	0.3245962833725559	3.0807499999999948	38.87175884124942	seed5-gleak03_vars.pkl	Transient	5	0.3
1729	2994297	149.71485	0.7998552419034998	4.0491453138859015	149.35505	150.1549	2.329650000000015	3.1295499999999947	0.32014342425406767	3.123599999999982	40.49145313885903	seed5-gleak03_vars.pkl	Transient	5	0.3
1730	3056769	152.83845	0.8025124140455155	4.064114716083687	152.4846	153.2871	2.3205000000000098	3.1230500000000063	0.316095587305601	3.163600000000002	40.64114716083686	seed5-gleak03_vars.pkl	$G_{Leak}$	5	0.3
1731	3120041	156.00205	0.7834664272990777	4.062629862015278	155.60765	156.3911	2.342550000000017	3.1260499999999922	0.3204409267151601	3.1206999999999994	40.62629862015281	seed5-gleak03_vars.pkl	$G_{Leak}$	5	0.3
1732	3182455	159.12275	0.8070104779438582	4.073930492773243	158.7337	159.54070000000002	2.3218999999999994	3.1289500000000032	0.3231748699221144	3.094300000000004	40.739304927732476	seed5-gleak03_vars.pkl	$G_{Leak}$	5	0.3
1733	3244341	162.21705	0.800085875036521	4.089131734166216	161.86260000000001	162.6627	2.3299499999999966	3.130049999999983	0.31907595603133304	3.134050000000002	40.89131734166216	seed5-gleak03_vars.pkl	$G_{Leak}$	5	0.3
1734	3307022	165.3511	0.7868824207819533	4.0778332433660225	164.9927	165.77955	2.3225000000000193	3.109400000000022	0.3241070849808784	3.085399999999993	40.77833243366021	seed5-gleak03_vars.pkl	$G_{Leak}$	5	0.3
1735	3368730	168.4365	0.804156844755495	4.075316470526481	168.10205000000002	168.9062	2.317149999999998	3.121299999999991	0.3184206336570607	3.140500000000003	40.75316470526484	seed5-gleak03_vars.pkl	$G_{Leak}$	5	0.3
1736	3431540	171.577	0.7940590910180705	4.089074902473911	171.2234	172.01745	2.334399999999988	3.1284499999999866	0.3211716341212724	3.1136000000000195	40.890749024739094	seed5-gleak03_vars.pkl	$G_{Leak}$	5	0.3
1737	3493812	174.69060000000002	0.8050604163010605	4.095747892744697	174.3518	175.1569	2.313850000000002	3.118900000000025	0.3184358431385053	3.1403499999999838	40.95747892744701	seed5-gleak03_vars.pkl	$G_{Leak}$	5	0.3
1738	3556619	177.83095	0.7880526882354403	4.084714379827524	177.47075	178.2588	5.148499999999984	5.936549999999983	0.16235874788933632	6.1591999999999985	40.84714379827528	seed5-gleak03_vars.pkl	$G_{Leak}$	5	0.3
1739	3679803	183.99015	1.062939306246792	1.6428404130599716	183.40725	184.4702	2.103749999999991	3.1666999999999916	0.3167213010911041	3.157350000000008	16.428404130599727	seed5-gleak03_vars.pkl	Transient	5	0.3
1740	3742950	187.1475	1.059594078164152	1.8819404461013498	186.574	187.6336	2.1855500000000063	3.2451500000000237	0.304011430829798	3.289350000000013	18.81940446101349	seed5-gleak03_vars.pkl	Transient	5	0.3
1741	3808737	190.43685000000002	1.0596798322270857	2.1053336555919095	189.81910000000002	190.8788	2.2200500000000147	3.279699999999991	0.30366985013892955	3.2930499999999934	21.053336555919103	seed5-gleak03_vars.pkl	Transient	5	0.3
1742	3874598	193.72990000000001	1.0342372283368373	2.117447697064325	193.09885	194.1331	2.216000000000008	3.250249999999994	0.3056841976554037	3.2713499999999835	21.17447697064324	seed5-gleak03_vars.pkl	DAMGO + $G_{Leak}$	5	0.3
1743	3940025	197.00125	1.0696097993632314	2.1021191994061255	196.34910000000002	197.4187	2.2231999999999914	3.2927999999999997	0.3051199121254653	3.2774	21.021191994061255	seed5-gleak03_vars.pkl	DAMGO + $G_{Leak}$	5	0.3
1744	4005573	200.27865	1.0487237983287778	2.1389168786625277	199.64185	200.69060000000002	2.225250000000017	3.2739500000000135	0.3063866292874961	3.2638500000000192	21.389168786625298	seed5-gleak03_vars.pkl	DAMGO + $G_{Leak}$	5	0.3
1745	4070850	203.54250000000002	1.0788909507148434	2.0481409504154406	202.91585	203.99470000000002	2.219549999999998	3.2984500000000025	0.3015681544028948	3.316000000000003	20.481409504154424	seed5-gleak03_vars.pkl	DAMGO + $G_{Leak}$	5	0.3
1746	4137170	206.85850000000002	1.055821173158358	2.1132668683369786	206.21425000000002	207.2701	2.2256000000000142	3.2813999999999908	0.30390518158334784	3.29049999999998	21.132668683369793	seed5-gleak03_vars.pkl	DAMGO + $G_{Leak}$	5	0.3
1747	4202980	210.149	1.0810440193268005	2.1070728676024792	209.4957	210.57670000000002	2.2121999999999957	3.2932500000000005	0.30538080986990584	3.274600000000021	21.070728676024785	seed5-gleak03_vars.pkl	DAMGO + $G_{Leak}$	5	0.3
1748	4268472	213.42360000000002	1.0559357587423177	2.1776500874135074	212.7889	213.84485	2.2245499999999936	3.280450000000002	0.3058524873453551	3.2695499999999815	21.776500874135074	seed5-gleak03_vars.pkl	DAMGO + $G_{Leak}$	5	0.3
1749	4333863	216.69315	1.0593286275371443	2.060630046634053	216.0694	217.1287	2.228350000000006	3.287700000000001	0.304011430829798	3.289350000000013	20.606300466340546	seed5-gleak03_vars.pkl	DAMGO + $G_{Leak}$	5	0.3
1750	4399650	219.98250000000002	0.68062444654461	2.1429850008157736	219.3571	220.0377					21.42985000815773	seed5-gleak03_vars.pkl	DAMGO + $G_{Leak}$	5	0.3
1751	63404	3.1702000000000004	1.3795439122661945	1.8113359668320577	2.68315	4.0627	1.6871999999999998	3.0667000000000004	0.3525409388165201	2.83655	18.113359668320598	seed5-gleak05_vars.pkl	Transient	5	0.5
1752	120135	6.00675	1.0198981097185578	4.986461021081716	5.7499	6.7698	1.9296500000000005	2.9495500000000003	0.3387591253239384	2.95195	49.864610210817176	seed5-gleak05_vars.pkl	Transient	5	0.5
1753	179174	8.9587	1.0363188482833225	5.085282211549853	8.6994	9.735750000000001	1.9548499999999986	2.9911499999999993	0.3340292275574112	2.9937500000000004	50.852822115498526	seed5-gleak05_vars.pkl	Transient	5	0.5
1754	239049	11.95245	1.036862935431066	5.11051669895852	11.6906	12.727450000000001	1.9509999999999987	2.98785	0.3354860353937767	2.9807500000000005	51.10516698958518	seed5-gleak05_vars.pkl	Transient	5	0.5
1755	298664	14.933200000000001	1.029010202950836	5.095667599408834	14.678450000000002	15.707450000000001	1.9555999999999987	2.9846000000000004	0.33550291887539413	2.980600000000001	50.95667599408833	seed5-gleak05_vars.pkl	Transient	5	0.5
1756	358276	17.913800000000002	1.02743972896247	5.112418024583654	17.663050000000002	18.690450000000002	1.9608500000000006	2.9883000000000024	0.3341743387525274	2.992449999999998	51.12418024583657	seed5-gleak05_vars.pkl	Transient	5	0.5
1757	418125	20.90625	1.020349741309369	5.105337764338223	20.65135	21.6717	1.9610500000000002	2.981399999999997	0.3348120867163304	2.9867500000000007	51.05337764338222	seed5-gleak05_vars.pkl	Transient	5	0.5
1758	477860	23.893	1.011502040099629	5.121684065060663	23.6327	24.64425	1.9720499999999994	2.983550000000001	0.3361175066803355	2.9751499999999993	51.21684065060666	seed5-gleak05_vars.pkl	Transient	5	0.5
1759	537363	26.86815	1.0256714938516671	5.102938083325114	26.61625	27.64195	1.9707500000000024	2.9964000000000013	0.3332833408322084	3.0004500000000007	51.02938083325115	seed5-gleak05_vars.pkl	Transient	5	0.5
1760	597372	29.8686	1.0398073313033325	5.119671650756722	29.612650000000002	30.6525	1.9433500000000024	2.983150000000002	0.33475604653109015	2.987250000000003	51.19671650756722	seed5-gleak05_vars.pkl	Transient	5	0.5
1761	657117	32.855850000000004	1.0071509836478159	5.10910580053843	32.59585	33.603	1.9894999999999996	2.9966499999999954	0.3348905745047807	2.9860499999999988	51.09105800538434	seed5-gleak05_vars.pkl	Control	5	0.5
1762	716838	35.8419	1.0287263218987501	5.115933945827919	35.5925	36.6212	1.9555500000000023	2.9843000000000046	0.33444816053511683	2.990000000000002	51.159339458279234	seed5-gleak05_vars.pkl	Control	5	0.5
1763	776638	38.831900000000005	1.0033778080586868	5.121256220390578	38.576750000000004	39.58015	1.988199999999999	2.9915499999999966	0.33450409767519657	2.9894999999999996	51.21256220390578	seed5-gleak05_vars.pkl	Control	5	0.5
1764	836428	41.821400000000004	1.031449195745605	5.117593481213298	41.56835	42.5998	1.9663499999999985	2.997799999999998	0.33348340086372225	2.998649999999998	51.175934812132965	seed5-gleak05_vars.pkl	Control	5	0.5
1765	896401	44.82005	1.0345482865225466	5.0979921791349625	44.56615	45.6007	1.954349999999998	2.988900000000001	0.3337338139100252	2.9964000000000013	50.97992179134966	seed5-gleak05_vars.pkl	Control	5	0.5
1766	956329	47.81645	1.0308380324307889	5.111834212210248	47.55505	48.58585	1.9649	2.995750000000001	0.33445934646643716	2.9898999999999987	51.11834212210248	seed5-gleak05_vars.pkl	Control	5	0.5
1767	1016127	50.80635	1.0155252240578645	5.1107813043552355	50.55075	51.566300000000005	1.9664000000000001	2.981900000000003	0.33610620956222137	2.9752500000000026	51.10781304355238	seed5-gleak05_vars.pkl	Control	5	0.5
1768	1075632	53.781600000000005	1.0328918516805978	5.1095178207171585	53.532700000000006	54.5656	1.9623500000000007	2.9952499999999986	0.3326403326403325	3.0062500000000014	51.095178207171614	seed5-gleak05_vars.pkl	Control	5	0.5
1769	1135757	56.787850000000006	1.0288985007899931	5.106719791990123	56.527950000000004	57.556850000000004	1.9651500000000013	2.9940500000000014	0.3325628959576984	3.0069499999999967	51.06719791990126	seed5-gleak05_vars.pkl	Control	5	0.5
1770	1195896	59.7948	0.5662691519291373	5.110279048931687	59.521950000000004	60.08825	1.6433500000000052	2.209600000000002	0.33009836931405534	3.029400000000002	51.10279048931685	seed5-gleak05_vars.pkl	Control	5	0.5
1771	1256484	62.824200000000005	1.5841949125183747	1.2422159057203679	61.7316	63.3158	1.702850000000005	3.2870500000000007	0.38350175452052643	2.6075500000000034	12.422159057203684	seed5-gleak05_vars.pkl	Transient	5	0.5
1772	1308635	65.43175000000001	0.9824527942737449	4.264199340095189	65.01865000000001	66.00110000000001	1.8915999999999968	2.874049999999997	0.3413901406527386	2.9291999999999945	42.64199340095192	seed5-gleak05_vars.pkl	Transient	5	0.5
1773	1367219	68.36095	1.0382056668778998	4.181774484895939	67.89265	68.93085	1.8908500000000004	2.9290500000000037	0.3442933379239113	2.9044999999999987	41.81774484895942	seed5-gleak05_vars.pkl	Transient	5	0.5
1774	1425309	71.26545	1.0321615690254258	4.165691972104675	70.82175000000001	71.85390000000001	1.9365999999999985	2.96875	0.3415125591243615	2.9281500000000023	41.65691972104676	seed5-gleak05_vars.pkl	DAMGO	5	0.5
1775	1483872	74.1936	1.0003611898129574	4.197645996909003	73.79050000000001	74.79085	1.9516500000000008	2.951999999999998	0.33923028647997666	2.9478500000000025	41.97645996909001	seed5-gleak05_vars.pkl	DAMGO	5	0.5
1776	1542829	77.14145	0.983656166247814	4.185684978776564	76.7425	77.72615	1.9247000000000014	2.9084000000000003	0.3423074948225987	2.921350000000004	41.85684978776564	seed5-gleak05_vars.pkl	DAMGO	5	0.5
1777	1601256	80.06280000000001	0.9810689323703177	4.189516162113016	79.65085	80.63195	1.9198000000000093	2.9008500000000055	0.3413726594637036	2.9293499999999995	41.89516162113014	seed5-gleak05_vars.pkl	DAMGO	5	0.5
1778	1659843	82.99215000000001	1.017446406037407	4.1939418235751305	82.55175	83.56915000000001	1.8910999999999945	2.908549999999991	0.34322390211254306	2.9135500000000003	41.93941823575132	seed5-gleak05_vars.pkl	DAMGO	5	0.5
1779	1718114	85.90570000000001	1.0151573894075	4.190624469009535	85.4603	86.47545000000001	1.9393499999999904	2.9545499999999976	0.34207330630954225	2.9233499999999992	41.90624469009534	seed5-gleak05_vars.pkl	DAMGO	5	0.5
1780	1776581	88.82905000000001	1.0007557097942104	4.197529143000018	88.4148	89.41555000000001	1.907899999999998	2.9086500000000086	0.3419271011420367	2.924599999999998	41.9752914300002	seed5-gleak05_vars.pkl	DAMGO	5	0.5
1781	1835073	91.75365000000001	1.0027936646285467	4.182432721302284	91.32345000000001	92.32625	1.9433500000000095	2.946150000000003	0.3419563321763806	2.924350000000004	41.824327213022826	seed5-gleak05_vars.pkl	DAMGO	5	0.5
1782	1893560	94.67800000000001	0.9894045228617848	4.18319532166656	94.26960000000001	95.259	1.9344499999999982	2.9238499999999874	0.3425654728259953	2.9191499999999877	41.83195321666564	seed5-gleak05_vars.pkl	DAMGO	5	0.5
1783	1951943	97.59715	0.976040824096487	4.187848558246003	97.1935	98.1695	1.8978000000000037	2.8738500000000045	0.3819126183929105	2.6184000000000083	41.87848558246003	seed5-gleak05_vars.pkl	DAMGO	5	0.5
1784	2004311	100.21555000000001	1.3575214463453043	6.7097641560277665	100.0673	101.42485	1.834299999999999	3.1918000000000006	0.2995177763800279	3.338700000000003	67.09764156027768	seed5-gleak05_vars.pkl	Transient	5	0.5
1785	2071085	103.55425000000001	1.0076625643141335	4.823033998332988	103.25915	104.2668	1.979600000000005	2.987250000000003	0.34033863694375943	2.9382499999999965	48.23033998332993	seed5-gleak05_vars.pkl	Transient	5	0.5
1786	2129850	106.4925	1.0236449869946112	5.124011458579901	106.24635	107.27000000000001	1.967649999999992	2.9912499999999937	0.3335112059765204	2.9984000000000037	51.240114585799034	seed5-gleak05_vars.pkl	Transient	5	0.5
1787	2189818	109.49090000000001	1.0267551361857448	5.11213262806929	109.23765	110.26440000000001	1.9603499999999912	2.987099999999998	0.333884242333184	2.995049999999992	51.1213262806929	seed5-gleak05_vars.pkl	Transient	5	0.5
1788	2249719	112.48595	1.0512874855510892	5.108730528204227	112.2247	113.27600000000001	1.9487000000000023	2.9999500000000126	0.33415200574741477	2.9926499999999976	51.087305282042294	seed5-gleak05_vars.pkl	Wash	5	0.5
1789	2309572	115.4786	1.0216408319625772	5.100269846309153	115.22465000000001	116.2463	1.9604999999999961	2.98214999999999	0.33489618218352263	2.986000000000004	51.00269846309155	seed5-gleak05_vars.pkl	Wash	5	0.5
1790	2369292	118.4646	1.0004577586326515	5.12106350145374	118.20685	119.2073	1.9801000000000073	2.980550000000008	0.3360271509938006	2.9759499999999974	51.210635014537395	seed5-gleak05_vars.pkl	Wash	5	0.5
1791	2428811	121.44055	1.0152605906515848	5.118963439610106	121.18740000000001	122.20265	1.951750000000004	2.9669999999999987	0.3350869550648388	2.9843000000000046	51.189634396101056	seed5-gleak05_vars.pkl	Wash	5	0.5
1792	2488497	124.42485	1.0201300502368715	5.105312135617005	124.15435000000001	125.17450000000001	1.9597499999999997	2.979849999999999	0.3364963994885253	2.9718000000000018	51.053121356170045	seed5-gleak05_vars.pkl	Wash	5	0.5
1793	2547933	127.39665000000001	1.0242823357250774	5.114924794433186	127.1342	128.1585	1.9708499999999844	2.9950999999999937	0.33467202141901103	2.9879999999999853	51.14924794433185	seed5-gleak05_vars.pkl	Wash	5	0.5
1794	2607693	130.38465	1.02969664661414	5.100611838089847	130.1293	131.15900000000002	1.9610500000000002	2.99075000000002	0.333016967214477	3.0028500000000236	51.0061183808985	seed5-gleak05_vars.pkl	Wash	5	0.5
1795	2667750	133.38750000000002	1.0295917822647607	5.11164299839951	133.1201	134.1497	1.9782500000000027	3.0078499999999906	0.33328889481402646	3.000399999999985	51.11642998399513	seed5-gleak05_vars.pkl	Wash	5	0.5
1796	2727758	136.3879	1.0349995207716711	5.115455050505069	136.12795	137.1629	1.9560999999999922	2.9910999999999888	0.3344369753519935	2.9901000000000124	51.15455050505069	seed5-gleak05_vars.pkl	Wash	5	0.5
1797	2787560	139.37800000000001	0.8965604587496259	5.102229616198841	139.11905000000002	140.0156	4.237200000000001	5.1337500000000205	0.18783222825372445	5.3238999999999805	51.02229616198842	seed5-gleak05_vars.pkl	Wash	5	0.5
1798	2894038	144.7019	0.9148488469955744	1.3547188853756769	144.2528	145.16765	2.3545500000000175	3.2693999999999903	0.31683670236360056	3.156200000000012	13.547188853756765	seed5-gleak05_vars.pkl	Transient	5	0.5
1799	2957162	147.8581	0.9005910077038455	1.7239882496817316	147.5222	148.4228	2.4151999999999987	3.315799999999996	0.29744642246315317	3.3619500000000073	17.239882496817323	seed5-gleak05_vars.pkl	Transient	5	0.5
1800	3024401	151.22005000000001	0.8655071136714425	1.9328123907018409	150.83795	151.70345	2.4868000000000166	3.352300000000014	0.2961515111130869	3.3766499999999833	19.32812390701843	seed5-gleak05_vars.pkl	$G_{Leak}$	5	0.5
1801	3091934	154.5967	0.8098387749078917	2.2408832666238716	154.19025000000002	155.0001	2.5267000000000053	3.336500000000001	0.2996075141564539	3.3377000000000123	22.408832666238737	seed5-gleak05_vars.pkl	$G_{Leak}$	5	0.5
1802	3158688	157.9344	0.7983512405589922	2.326242272279913	157.5268	158.32515	2.5547499999999843	3.3530999999999835	0.2957704821058858	3.3810000000000002	23.26242272279915	seed5-gleak05_vars.pkl	$G_{Leak}$	5	0.5
1803	3226308	161.3154	0.8262396109961206	2.259643084662997	160.87985	161.70610000000002	2.517649999999975	3.3438999999999908	0.30119121124045745	3.320149999999984	22.596430846629985	seed5-gleak05_vars.pkl	$G_{Leak}$	5	0.5
1804	3292711	164.63555	0.7820350211181213	2.3752707195516685	164.22375	165.00580000000002	2.5513500000000136	3.3333500000000242	0.29766777299855546	3.3594500000000096	23.7527071955167	seed5-gleak05_vars.pkl	$G_{Leak}$	5	0.5
1805	3359900	167.995	0.8104051944272127	2.263441247990311	167.55715	168.36755	2.524550000000005	3.334949999999992	0.3014181725016188	3.3176500000000146	22.634412479903126	seed5-gleak05_vars.pkl	$G_{Leak}$	5	0.5
1806	3426253	171.31265000000002	0.7963239689975744	2.4092064257885077	170.89205	171.6884	2.557050000000004	3.353350000000006	0.2984361943416504	3.3507999999999925	24.092064257885077	seed5-gleak05_vars.pkl	$G_{Leak}$	5	0.5
1807	3493269	174.66345	0.8015000445302576	2.361840437003572	174.24540000000002	175.04690000000002	2.5524499999999932	3.3539499999999975	0.29784065524944264	3.3574999999999875	23.618404370035716	seed5-gleak05_vars.pkl	$G_{Leak}$	5	0.5
1808	3560419	178.02095	0.7962064697116381	2.341875659860559	177.5994	178.3956	5.4748500000000035	6.2710500000000025	0.15189142800726027	6.583650000000006	23.418756598605597	seed5-gleak05_vars.pkl	$G_{Leak}$	5	0.5
1809	3692092	184.6046	1.1175032583184774	1.1646836533460885	183.87040000000002	184.9879	2.473000000000013	3.5904999999999916	0.27834994154651194	3.5926000000000045	11.646836533460885	seed5-gleak05_vars.pkl	Transient	5	0.5
1810	3763944	188.1972	1.148791449666908	1.397518677951572	187.4609	188.6097	2.6079500000000166	3.756750000000011	0.2664606037997274	3.752900000000011	13.975186779515727	seed5-gleak05_vars.pkl	Transient	5	0.5
1811	3839002	191.95010000000002	1.147218256008369	1.3434834092616974	191.21765000000002	192.36485000000002	2.6162999999999954	3.7634999999999934	0.26516055471588074	3.771299999999996	13.434834092616981	seed5-gleak05_vars.pkl	DAMGO + $G_{Leak}$	5	0.5
1812	3914428	195.72140000000002	1.183840581163601	1.3707395309799484	194.9812	196.16505	2.593599999999981	3.7774499999999875	0.263365815117198	3.7969999999999975	13.707395309799487	seed5-gleak05_vars.pkl	DAMGO + $G_{Leak}$	5	0.5
1813	3990368	199.5184	1.1896228185095359	1.380376450893717	198.7586	199.94825	2.5789000000000044	3.7685000000000173	0.2654103908168	3.7677500000000066	13.80376450893717	seed5-gleak05_vars.pkl	DAMGO + $G_{Leak}$	5	0.5
1814	4065723	203.28615000000002	1.2027908564918675	1.3591148388935128	202.52715	203.72990000000001	2.5796499999999867	3.782449999999983	0.26441386057457167	3.781949999999995	13.591148388935132	seed5-gleak05_vars.pkl	DAMGO + $G_{Leak}$	5	0.5
1815	4141362	207.06810000000002	1.1757876675281906	1.3895753963642807	206.30955	207.48535	2.6068500000000085	3.782650000000018	0.2648866285229933	3.7751999999999843	13.895753963642813	seed5-gleak05_vars.pkl	DAMGO + $G_{Leak}$	5	0.5
1816	4216866	210.8433	1.1594884827817324	1.3608831742648828	210.09220000000002	211.2517	2.6492000000000075	3.80865	0.26584078795209526	3.7616500000000035	13.608831742648839	seed5-gleak05_vars.pkl	DAMGO + $G_{Leak}$	5	0.5
1817	4292099	214.60495	1.1499072844148148	1.3779984299458174	213.9009	215.0508	2.5752499999999827	3.725149999999985	0.2638418004564455	3.7901500000000117	13.779984299458171	seed5-gleak05_vars.pkl	DAMGO + $G_{Leak}$	5	0.5
1818	4367902	218.3951	1.1949512341861614	1.3783554216015688	217.62605000000002	218.821					13.783554216015684	seed5-gleak05_vars.pkl	DAMGO + $G_{Leak}$	5	0.5
1819	63404	3.1702000000000004	1.3795439122661945	1.8113359668320577	2.68315	4.0627	1.6871999999999998	3.0667000000000004	0.3525409388165201	2.83655	18.113359668320598	seed5-gleak-05_vars.pkl	Transient	5	-0.5
1820	120135	6.00675	1.0198981097185578	4.986461021081716	5.7499	6.7698	1.9296500000000005	2.9495500000000003	0.3387591253239384	2.95195	49.864610210817176	seed5-gleak-05_vars.pkl	Transient	5	-0.5
1821	179174	8.9587	1.0363188482833225	5.085282211549853	8.6994	9.735750000000001	1.9548499999999986	2.9911499999999993	0.3340292275574112	2.9937500000000004	50.852822115498526	seed5-gleak-05_vars.pkl	Transient	5	-0.5
1822	239049	11.95245	1.036862935431066	5.11051669895852	11.6906	12.727450000000001	1.9509999999999987	2.98785	0.3354860353937767	2.9807500000000005	51.10516698958518	seed5-gleak-05_vars.pkl	Transient	5	-0.5
1823	298664	14.933200000000001	1.029010202950836	5.095667599408834	14.678450000000002	15.707450000000001	1.9555999999999987	2.9846000000000004	0.33550291887539413	2.980600000000001	50.95667599408833	seed5-gleak-05_vars.pkl	Transient	5	-0.5
1824	358276	17.913800000000002	1.02743972896247	5.112418024583654	17.663050000000002	18.690450000000002	1.9608500000000006	2.9883000000000024	0.3341743387525274	2.992449999999998	51.12418024583657	seed5-gleak-05_vars.pkl	Transient	5	-0.5
1825	418125	20.90625	1.020349741309369	5.105337764338223	20.65135	21.6717	1.9610500000000002	2.981399999999997	0.3348120867163304	2.9867500000000007	51.05337764338222	seed5-gleak-05_vars.pkl	Transient	5	-0.5
1826	477860	23.893	1.011502040099629	5.121684065060663	23.6327	24.64425	1.9720499999999994	2.983550000000001	0.3361175066803355	2.9751499999999993	51.21684065060666	seed5-gleak-05_vars.pkl	Transient	5	-0.5
1827	537363	26.86815	1.0256714938516671	5.102938083325114	26.61625	27.64195	1.9707500000000024	2.9964000000000013	0.3332833408322084	3.0004500000000007	51.02938083325115	seed5-gleak-05_vars.pkl	Transient	5	-0.5
1828	597372	29.8686	1.0398073313033325	5.119671650756722	29.612650000000002	30.6525	1.9433500000000024	2.983150000000002	0.33475604653109015	2.987250000000003	51.19671650756722	seed5-gleak-05_vars.pkl	Transient	5	-0.5
1829	657117	32.855850000000004	1.0071509836478159	5.10910580053843	32.59585	33.603	1.9894999999999996	2.9966499999999954	0.3348905745047807	2.9860499999999988	51.09105800538434	seed5-gleak-05_vars.pkl	Control	5	-0.5
[truncated: 14,289 more rows]
