# Supplementary material for: Modeling Effects of Variable preBötzinger Complex Network Topology and Cellular Properties on Opioid-Induced Respiratory Depression and Recovery
Source: eNeuro. 2024 Mar 1;11(3):ENEURO.0284-23.2023. doi: 10.1523/ENEURO.0284-23.2023 (PMC10921262; doi:10.1523/ENEURO.0284-23.2023)
Supplement: Code files — Download Code files, ZIP file. [file eneuro-11-ENEURO.0284-23.2023-s001.zip › prebot-opioid-model-main/simulations/gleak_mod_sim/burst_stats/seed1to40_gleak_mod_burst_stats.csv]

	Peak Samples	Peak Times	Burst Width	Burst Amp	Onset Times	Offset Times	PBI	IBI	Frequency	Period	Peaks	filename	Condition	run_seed	$G_{Leak}$ str
0	64002	3.2001	1.3765593860052039	3.57436731512864	2.6815	4.0581000000000005	1.4643999999999995	2.84095	0.3221649484536082	3.1040000000000005	23.093661277521903	seed1-gleak05_vars.pkl	Transient	1	0.5
1	126082	6.3041	1.3753489876494212	3.474560966152076	5.52245	6.8978	1.4726	2.84795	0.39411196720988434	2.53735	30.676558871595248	seed1-gleak05_vars.pkl	Transient	1	0.5
2	176829	8.84145	1.109769260540545	4.054808602668459	8.3704	9.4802	1.5073500000000006	2.6171000000000006	0.3776078542433681	2.648250000000001	36.628213891692596	seed1-gleak05_vars.pkl	Transient	1	0.5
3	229794	11.489700000000001	1.1406426203673634	4.107916882187894	10.98755	12.128200000000001	1.4572500000000002	2.597899999999999	0.38202204267186224	2.6176499999999994	36.592110194235524	seed1-gleak05_vars.pkl	Transient	1	0.5
4	282147	14.10735	1.1217649827477727	4.079508376743483	13.58545	14.7072	1.568999999999999	2.6907999999999994	0.3783794010254083	2.6428499999999993	36.07067414494895	seed1-gleak05_vars.pkl	Transient	1	0.5
5	335004	16.7502	1.1064335205475626	4.039817331573225	16.2762	17.38265	1.4202000000000012	2.526600000000002	0.39440730442327776	2.535450000000001	37.779823841846095	seed1-gleak05_vars.pkl	Transient	1	0.5
6	385713	19.28565	1.0772705130367395	4.107409558749197	18.8028	19.880100000000002	1.495899999999999	2.5731499999999983	0.38546786161703733	2.5942500000000024	36.95086692670483	seed1-gleak05_vars.pkl	Transient	1	0.5
7	437598	21.879900000000003	1.1095207763106039	4.173750066207468	21.376	22.485500000000002	1.4481000000000002	2.5576500000000024	0.3935845714847979	2.540749999999999	36.93328197562259	seed1-gleak05_vars.pkl	Transient	1	0.5
8	488413	24.420650000000002	1.124271743254774	4.13887824871685	23.93365	25.0579	1.4971500000000013	2.6214499999999994	0.37481961805880953	2.6679499999999976	37.28489373275414	seed1-gleak05_vars.pkl	Transient	1	0.5
9	541772	27.0886	1.1065885172379901	4.10016352168995	26.55505	27.66165	1.5033999999999992	2.6099999999999994	0.38974199080208854	2.565800000000003	36.82067662923346	seed1-gleak05_vars.pkl	Transient	1	0.5
10	593088	29.654400000000003	1.1143266004994454	4.037571349317794	29.165100000000002	30.279400000000003	1.5353999999999992	2.649750000000001	0.37915410718686593	2.637450000000001	36.36406613483421	seed1-gleak05_vars.pkl	Transient	1	0.5
11	645837	32.291850000000004	1.1131938354689979	4.114384175640183	31.8148	32.928000000000004	1.401999999999994	2.5151999999999965	0.3906097418069609	2.5600999999999985	37.14672949697381	seed1-gleak05_vars.pkl	Control	1	0.5
12	697039	34.85195	1.162719300013903	4.035786571713906	34.33005	35.49275	1.4431000000000012	2.6058500000000038	0.38986354775828497	2.5649999999999977	36.58302145896264	seed1-gleak05_vars.pkl	Control	1	0.5
13	748339	37.41695	1.1265661160621618	4.024653900172105	36.93585	38.06245	1.4819499999999977	2.6084999999999994	0.3798814769791819	2.632400000000004	36.181961674317904	seed1-gleak05_vars.pkl	Control	1	0.5
14	800987	40.049350000000004	1.0813650773107133	4.107052645884664	39.5444	40.625750000000004	1.5492500000000007	2.630600000000001	0.3876194352384828	2.5798500000000004	36.743683387440385	seed1-gleak05_vars.pkl	Control	1	0.5
15	852584	42.629200000000004	1.118216034914757	4.10207698863249	42.17495	43.293150000000004	1.4119499999999974	2.530149999999999	0.3882816595158133	2.5754499999999965	37.398040478638215	seed1-gleak05_vars.pkl	Control	1	0.5
16	904093	45.20465	1.0878330827947007	4.029975650510345	44.70515	45.792950000000005	1.5566499999999976	2.6445000000000007	0.38408357658626513	2.6036	36.78727602402195	seed1-gleak05_vars.pkl	Control	1	0.5
17	956165	47.80825	1.1153911692311755	4.082960881385475	47.3496	48.465	1.4547999999999988	2.570149999999998	0.3838845275341174	2.6049500000000023	37.47687814431356	seed1-gleak05_vars.pkl	Control	1	0.5
18	1008264	50.4132	1.1053898073144375	4.067600651258097	49.91975	51.025150000000004	1.4553499999999957	2.5607499999999987	0.3841130828916032	2.6034000000000006	36.643595918960486	seed1-gleak05_vars.pkl	Control	1	0.5
19	1060332	53.016600000000004	1.1377325621624943	4.1107226031798945	52.4805	53.61825	1.4133500000000012	2.5510500000000036	0.3984857541342904	2.5094999999999956	36.55557528083743	seed1-gleak05_vars.pkl	Control	1	0.5
20	1110522	55.5261	1.111479303788487	4.080829944548704	55.03155	56.14305	1.4695000000000036	2.5809500000000014	0.3806478626622503	2.6271000000000058	37.1757017996257	seed1-gleak05_vars.pkl	Control	1	0.5
21	1163064	58.153200000000005	1.1256170299041783	4.093831661668787	57.612550000000006	58.738150000000005	4.435600000000001	5.5611999999999995	0.14243695384330518	7.020649999999996	36.27701035601212	seed1-gleak05_vars.pkl	Control	1	0.5
22	1303477	65.17385	2.3846930541450506	2.6285866085976135	63.173750000000005	65.55845000000001	2.2807499999999976	4.66545	0.31918289179700016	3.132999999999995	17.680937202825305	seed1-gleak05_vars.pkl	Transient	1	0.5
23	1366137	68.30685	1.0175229502097238	3.7223634951839024	67.8392	68.8567	1.698449999999994	2.715999999999994	0.3423074948225987	2.921350000000004	33.59737621646362	seed1-gleak05_vars.pkl	Transient	1	0.5
24	1424564	71.2282	1.14679577656443	3.4077251488191536	70.5552	71.702	1.5691500000000076	2.7159500000000065	0.33755274261603313	2.9625000000000057	28.85739030085088	seed1-gleak05_vars.pkl	DAMGO	1	0.5
25	1483814	74.1907	1.30986819067389	2.6357395321617147	73.2711	74.58095	1.810299999999998	3.1201499999999953	0.37308560449195205	2.68034999999999	22.59657920469587	seed1-gleak05_vars.pkl	DAMGO	1	0.5
26	1537421	76.87105	1.0521589750780957	3.580209275218998	76.3913	77.44345	1.632550000000009	2.684750000000008	0.34920468632688967	2.863650000000007	32.21608162709036	seed1-gleak05_vars.pkl	DAMGO	1	0.5
27	1594694	79.7347	1.1817203935625964	3.2912324603939602	79.07605000000001	80.25775	1.7318500000000085	2.9136000000000024	0.3476991011978226	2.8760500000000064	28.138213433913208	seed1-gleak05_vars.pkl	DAMGO	1	0.5
28	1652215	82.61075000000001	1.108954137354577	3.0389418272081237	81.98960000000001	83.09855	1.7335999999999956	2.8425499999999886	0.35967988490243746	2.7802499999999952	26.24317514980716	seed1-gleak05_vars.pkl	DAMGO	1	0.5
29	1707820	85.391	1.148849916425324	3.3222257238307336	84.83215	85.98100000000001	1.3874999999999886	2.5363499999999988	0.3293482198728719	3.036299999999997	30.357651652596022	seed1-gleak05_vars.pkl	DAMGO	1	0.5
30	1768546	88.4273	1.523228029865469	2.971191657820409	87.36855	88.89175	1.8238500000000073	3.3471000000000117	0.34655438304656017	2.885549999999995	24.414539602241227	seed1-gleak05_vars.pkl	DAMGO	1	0.5
31	1826257	91.31285	1.160166353146953	3.2752846322860982	90.71565000000001	91.8758	1.6386500000000126	2.7988500000000016	0.3426300280956609	2.918600000000012	29.052444201245283	seed1-gleak05_vars.pkl	DAMGO	1	0.5
32	1884629	94.23145000000001	1.2567832782902173	3.5547800542132073	93.5145	94.77130000000001	2.0515499999999918	3.30834999999999	0.3078580774263066	3.2482499999999987	31.58255364637677	seed1-gleak05_vars.pkl	DAMGO	1	0.5
33	1949594	97.47970000000001	1.1984116928971489	3.3407655102032123	96.8228	98.02120000000001	1.8422499999999928	3.0406499999999994	0.3674849331177427	2.721199999999996	29.20972720690221	seed1-gleak05_vars.pkl	DAMGO	1	0.5
34	2004018	100.2009	1.6398932639728883	5.776592502803432	99.8635	101.50335000000001	1.9266999999999967	3.566600000000008	0.26650321136369653	3.7523000000000057	57.76592502803435	seed1-gleak05_vars.pkl	DAMGO	1	0.5
35	2079064	103.95320000000001	1.086949022957182	4.632268905014797	103.43005000000001	104.51700000000001	1.4698999999999955	2.556849999999997	0.3991298968249223	2.505449999999996	35.304646823012376	seed1-gleak05_vars.pkl	Transient	1	0.5
36	2129173	106.45865	1.099990844996553	4.132756180052624	105.98695000000001	107.08695	1.510850000000005	2.6108499999999992	0.38431975403535684	2.602000000000004	37.09743628664888	seed1-gleak05_vars.pkl	Transient	1	0.5
37	2181213	109.06065000000001	1.0832846763420851	4.113759765276512	108.59775	109.68105	1.4411000000000058	2.5244	0.39188792005486456	2.5517499999999984	37.567564198819206	seed1-gleak05_vars.pkl	Transient	1	0.5
38	2232248	111.61240000000001	1.1434425346953796	4.215121549483172	111.12215	112.2656	1.452449999999999	2.5959000000000003	0.38068408930848874	2.6268499999999904	37.35102256405375	seed1-gleak05_vars.pkl	Wash	1	0.5
39	2284785	114.23925	1.1251576181210812	4.071652054970116	113.7181	114.84325000000001	1.5588499999999925	2.6839999999999975	0.37880222735709523	2.6399000000000115	36.548695743362	seed1-gleak05_vars.pkl	Wash	1	0.5
40	2337583	116.87915000000001	1.0993273347500712	4.141710021752054	116.40205	117.5014	1.5020999999999987	2.601399999999998	0.3869519792593741	2.584299999999999	37.33423800047846	seed1-gleak05_vars.pkl	Wash	1	0.5
41	2389269	119.46345000000001	1.0921014984850075	4.107187206263241	119.00345	120.09555	1.439450000000008	2.53155000000001	0.39084637783119397	2.5585499999999968	36.688795890140696	seed1-gleak05_vars.pkl	Wash	1	0.5
42	2440440	122.022	1.10496637166047	4.1158156086738416	121.53500000000001	122.63995	1.501800000000003	2.606749999999991	0.3886891458556021	2.572749999999999	36.80744241383938	seed1-gleak05_vars.pkl	Wash	1	0.5
43	2491895	124.59475	1.1231013544681483	4.133838975024233	124.1418	125.26490000000001	1.437349999999995	2.560450000000003	0.38738668939335213	2.581400000000002	36.65439079194036	seed1-gleak05_vars.pkl	Wash	1	0.5
44	2543523	127.17615	1.1200611451072386	4.116245348874244	126.7022	127.82230000000001	1.4579999999999842	2.5780499999999904	0.3825701059719192	2.613900000000001	36.71878528902175	seed1-gleak05_vars.pkl	Wash	1	0.5
45	2595801	129.79005	1.1383310430563056	4.1152958646854145	129.28025	130.4186	1.380899999999997	2.519200000000012	0.3900992802668296	2.563449999999989	37.20950171843204	seed1-gleak05_vars.pkl	Wash	1	0.5
46	2647070	132.3535	1.1684867569352035	4.026347240122519	131.79945	132.96795	1.5363499999999988	2.704800000000006	0.37901040383558443	2.638450000000006	36.15033633370298	seed1-gleak05_vars.pkl	Wash	1	0.5
47	2699839	134.99195	1.1284052423994058	4.060998343911564	134.50425	135.63265	1.3912499999999852	2.5196499999999844	0.38951427569820174	2.5673000000000172	37.433636747427286	seed1-gleak05_vars.pkl	Wash	1	0.5
48	2751185	137.55925000000002	1.1639296378484463	3.9818098172362824	137.02395	138.18785	1.4232000000000085	2.5871500000000083	0.41763244168807423	2.3944499999999778	35.81613836203316	seed1-gleak05_vars.pkl	Wash	1	0.5
49	2799074	139.9537	0.4786788110024994	2.3143255603056367	139.6111	140.08975	6.588449999999995	7.067149999999998	0.13661575452881197	7.319800000000016	18.923482095947584	seed1-gleak05_vars.pkl	Wash	1	0.5
50	2945470	147.2735	1.0645691757982365	1.5315877680670962	146.67825000000002	147.74280000000002	4.335499999999996	5.400100000000009	0.1817653046386507	5.501599999999996	14.64041940745966	seed1-gleak05_vars.pkl	Transient	1	0.5
51	3055502	152.7751	1.0603504395010648	1.3967117497325567	152.07835	153.1387	4.135599999999982	5.195949999999982	0.19489378288832584	5.131	12.403143408827505	seed1-gleak05_vars.pkl	$G_{Leak}$	1	0.5
52	3158122	157.9061	1.012236343143997	1.8916567449359132	157.2743	158.28650000000002	4.227249999999998	5.239500000000021	0.19131615951941425	5.226949999999988	17.685983500074983	seed1-gleak05_vars.pkl	$G_{Leak}$	1	0.5
53	3262661	163.13305	1.0181484378116439	1.5240688225394319	162.51375000000002	163.5319	4.130449999999996	5.148599999999988	0.19612073192257098	5.098900000000015	12.977121709164525	seed1-gleak05_vars.pkl	$G_{Leak}$	1	0.5
54	3364639	168.23195	0.9331154820677127	1.9742470757125261	167.66235	168.59545	4.382050000000021	5.315150000000017	0.18262171737463045	5.4757999999999925	19.464456058699206	seed1-gleak05_vars.pkl	$G_{Leak}$	1	0.5
55	3474155	173.70775	1.0916246380180588	1.9820477139083152	172.97755	174.06915	17.931900000000013	19.02355	0.05288221280331252	18.90995000000001	19.204769991932245	seed1-gleak05_vars.pkl	$G_{Leak}$	1	0.5
56	3852354	192.6177	1.0492234130882425	1.2663979172618145	192.00105000000002	193.05030000000002					12.295769566382127	seed1-gleak05_vars.pkl	DAMGO + $G_{Leak}$	1	0.5
57	64002	3.2001	1.3765593860052039	3.57436731512864	2.6815	4.0581000000000005	1.4643999999999995	2.84095	0.3221649484536082	3.1040000000000005	23.093661277521903	seed1-gleak-01_vars.pkl	Transient	1	-0.1
58	126082	6.3041	1.3753489876494212	3.474560966152076	5.52245	6.8978	1.4726	2.84795	0.39411196720988434	2.53735	30.676558871595248	seed1-gleak-01_vars.pkl	Transient	1	-0.1
59	176829	8.84145	1.109769260540545	4.054808602668459	8.3704	9.4802	1.5073500000000006	2.6171000000000006	0.3776078542433681	2.648250000000001	36.628213891692596	seed1-gleak-01_vars.pkl	Transient	1	-0.1
60	229794	11.489700000000001	1.1406426203673634	4.107916882187894	10.98755	12.128200000000001	1.4572500000000002	2.597899999999999	0.38202204267186224	2.6176499999999994	36.592110194235524	seed1-gleak-01_vars.pkl	Transient	1	-0.1
61	282147	14.10735	1.1217649827477727	4.079508376743483	13.58545	14.7072	1.571349999999999	2.6931499999999993	0.3783794010254083	2.6428499999999993	36.07067414494895	seed1-gleak-01_vars.pkl	Transient	1	-0.1
62	335004	16.7502	1.10242593191489	4.113255451138727	16.2786	17.381	1.421800000000001	2.524250000000002	0.39440730442327776	2.535450000000001	37.779823841846095	seed1-gleak-01_vars.pkl	Transient	1	-0.1
63	385713	19.28565	1.0772705130367395	4.107409558749197	18.8028	19.880100000000002	1.495899999999999	2.5731499999999983	0.38546786161703733	2.5942500000000024	36.95086692670483	seed1-gleak-01_vars.pkl	Transient	1	-0.1
64	437598	21.879900000000003	1.1095207763106039	4.173750066207468	21.376	22.485500000000002	1.4481000000000002	2.5576500000000024	0.3935845714847979	2.540749999999999	36.93328197562259	seed1-gleak-01_vars.pkl	Transient	1	-0.1
65	488413	24.420650000000002	1.124271743254774	4.13887824871685	23.93365	25.0579	1.4971500000000013	2.6214499999999994	0.37481961805880953	2.6679499999999976	37.28489373275414	seed1-gleak-01_vars.pkl	Transient	1	-0.1
66	541772	27.0886	1.1065885172379901	4.10016352168995	26.55505	27.66165	1.5033999999999992	2.6099999999999994	0.38974199080208854	2.565800000000003	36.82067662923346	seed1-gleak-01_vars.pkl	Transient	1	-0.1
67	593088	29.654400000000003	1.1143266004994454	4.037571349317794	29.165100000000002	30.279400000000003	1.5353999999999992	2.649750000000001	0.37915410718686593	2.637450000000001	36.36406613483421	seed1-gleak-01_vars.pkl	Transient	1	-0.1
68	645837	32.291850000000004	1.1131938354689979	4.114384175640183	31.8148	32.928000000000004	1.401999999999994	2.5151999999999965	0.3906097418069609	2.5600999999999985	37.14672949697381	seed1-gleak-01_vars.pkl	Control	1	-0.1
69	697039	34.85195	1.162719300013903	4.035786571713906	34.33005	35.49275	1.4431000000000012	2.6058500000000038	0.38986354775828497	2.5649999999999977	36.58302145896264	seed1-gleak-01_vars.pkl	Control	1	-0.1
70	748339	37.41695	1.1265661160621618	4.024653900172105	36.93585	38.06245	1.4819499999999977	2.6084999999999994	0.3798814769791819	2.632400000000004	36.181961674317904	seed1-gleak-01_vars.pkl	Control	1	-0.1
71	800987	40.049350000000004	1.0813650773107133	4.107052645884664	39.5444	40.625750000000004	1.5492500000000007	2.630600000000001	0.3876194352384828	2.5798500000000004	36.743683387440385	seed1-gleak-01_vars.pkl	Control	1	-0.1
72	852584	42.629200000000004	1.118216034914757	4.10207698863249	42.17495	43.293150000000004	1.4119499999999974	2.530149999999999	0.3882816595158133	2.5754499999999965	37.398040478638215	seed1-gleak-01_vars.pkl	Control	1	-0.1
73	904093	45.20465	1.0878330827947007	4.029975650510345	44.70515	45.792950000000005	1.5574999999999974	2.6453500000000005	0.38408357658626513	2.6036	36.78727602402195	seed1-gleak-01_vars.pkl	Control	1	-0.1
74	956165	47.80825	1.1140432809893508	4.1103136879688975	47.350500000000004	48.46455	1.4552499999999995	2.5692999999999984	0.3838845275341174	2.6049500000000023	37.47687814431356	seed1-gleak-01_vars.pkl	Control	1	-0.1
75	1008264	50.4132	1.1053898073144375	4.067600651258097	49.91975	51.025150000000004	1.4553499999999957	2.5607499999999987	0.3841130828916032	2.6034000000000006	36.643595918960486	seed1-gleak-01_vars.pkl	Control	1	-0.1
76	1060332	53.016600000000004	1.1377325621624943	4.1107226031798945	52.4805	53.61825	1.4133500000000012	2.5510500000000036	0.3984857541342904	2.5094999999999956	36.55557528083743	seed1-gleak-01_vars.pkl	Control	1	-0.1
77	1110522	55.5261	1.111479303788487	4.080829944548704	55.03155	56.14305	1.4695000000000036	2.5809500000000014	0.3806478626622503	2.6271000000000058	37.1757017996257	seed1-gleak-01_vars.pkl	Control	1	-0.1
78	1163064	58.153200000000005	1.1256170299041783	4.093831661668787	57.612550000000006	58.738150000000005	6.9208500000000015	8.04645	0.12175151732828468	8.213450000000002	36.27701035601212	seed1-gleak-01_vars.pkl	Control	1	-0.1
79	1327333	66.36665	1.3387221563315719	2.823780791714995	65.659	66.99770000000001	1.759450000000001	3.0982000000000056	0.2793530184093637	3.5797000000000025	24.01118614020534	seed1-gleak-01_vars.pkl	Transient	1	-0.1
80	1398927	69.94635000000001	1.5916077193681617	2.3765997940207004	68.7572	70.3488	5.110199999999992	6.7017999999999915	0.14505682601159003	6.8938500000000005	18.35931136244942	seed1-gleak-01_vars.pkl	Transient	1	-0.1
81	1536804	76.84020000000001	1.9285411153246417	2.997589032251547	75.459	77.3875	2.08605	4.0146000000000015	0.2783576896311771	3.592499999999987	26.217277845271283	seed1-gleak-01_vars.pkl	DAMGO	1	-0.1
82	1608654	80.4327	1.525471756590379	2.35235528750162	79.47355	80.99905	1.5897999999999968	3.115250000000003	0.2813612256094982	3.5541500000000066	19.0371306296271	seed1-gleak-01_vars.pkl	DAMGO	1	-0.1
83	1679737	83.98685	1.9110480797686615	2.176172092494536	82.5888	84.49985000000001	1.7507999999999981	3.661850000000001	0.29102761852099795	3.436099999999996	16.045835819054453	seed1-gleak-01_vars.pkl	DAMGO	1	-0.1
84	1748459	87.42295	1.7909909831448925	2.2583657753274977	86.25065000000001	88.04165	1.7090000000000032	3.4999499999999983	0.27184254879573727	3.6786000000000034	18.598890915109568	seed1-gleak-01_vars.pkl	DAMGO	1	-0.1
85	1822031	91.10155	1.8924463210884948	2.1433782311090166	89.75065000000001	91.6431	1.4821500000000043	3.374600000000001	0.2974862412613411	3.361500000000006	17.13752984193176	seed1-gleak-01_vars.pkl	DAMGO	1	-0.1
86	1889261	94.46305000000001	1.7093492598122102	1.9889765730665054	93.1252	94.83455000000001	1.7809500000000043	3.490300000000005	0.33397902611716074	2.9941999999999918	14.363334324148832	seed1-gleak-01_vars.pkl	DAMGO	1	-0.1
87	1949145	97.45725	1.4438147019861034	2.8761545984795127	96.61550000000001	98.05930000000001	1.9429999999999978	3.386799999999994	0.3637355642447936	2.7492500000000035	22.71777830762041	seed1-gleak-01_vars.pkl	DAMGO	1	-0.1
88	2004130	100.2065	1.7265567371117767	6.750546356824259	100.00235	101.72890000000001	2.152000000000001	3.878600000000006	0.23971904927425078	4.171549999999996	64.16126670481259	seed1-gleak-01_vars.pkl	Transient	1	-0.1
89	2087561	104.37805	1.055815753159614	4.907805685019756	103.88090000000001	104.9367	1.584850000000003	2.6406499999999937	0.3893550333871927	2.5683500000000095	35.44478749100142	seed1-gleak-01_vars.pkl	Transient	1	-0.1
90	2138928	106.94640000000001	1.0900301645888248	4.279174346612237	106.52155	107.61160000000001	1.3795499999999947	2.4696	0.3913741145160665	2.555099999999996	38.515295783167815	seed1-gleak-01_vars.pkl	Transient	1	-0.1
91	2190030	109.50150000000001	1.1350082078679	4.06453851114383	108.9912	110.12620000000001	1.4879499999999979	2.622950000000003	0.38194179207088813	2.6182000000000016	36.09886503906	seed1-gleak-01_vars.pkl	Transient	1	-0.1
92	2242394	112.11970000000001	1.0989647409262602	4.106819029083965	111.61415000000001	112.71310000000001	1.463949999999997	2.562899999999999	0.39825564029550664	2.510949999999994	37.00606052733929	seed1-gleak-01_vars.pkl	Wash	1	-0.1
93	2292613	114.63065	1.1230602674365742	4.119309183694682	114.17705000000001	115.3001	1.4606500000000011	2.5836999999999932	0.371671219639107	2.6905500000000018	36.97414310471681	seed1-gleak-01_vars.pkl	Wash	1	-0.1
94	2346424	117.3212	1.1629667631627993	4.080766802433246	116.76075	117.92370000000001	1.5218500000000006	2.6848500000000115	0.38159200183164216	2.620599999999996	36.07749776895575	seed1-gleak-01_vars.pkl	Wash	1	-0.1
95	2398836	119.9418	1.1422761213157326	4.052007798978217	119.44555000000001	120.58785	1.4654500000000041	2.607699999999994	0.38066959782256876	2.626950000000008	36.91530850395693	seed1-gleak-01_vars.pkl	Wash	1	-0.1
96	2451375	122.56875000000001	1.1243288618803258	4.135605699706922	122.05330000000001	123.17765	1.500399999999999	2.624750000000006	0.38295102056446984	2.6113	36.55708021072157	seed1-gleak-01_vars.pkl	Wash	1	-0.1
97	2503601	125.18005000000001	1.1221265632767463	4.109790231013719	124.67800000000001	125.80015	1.5333000000000112	2.6554	0.3771023455765903	2.6517999999999944	36.7431560285231	seed1-gleak-01_vars.pkl	Wash	1	-0.1
98	2556637	127.83185	1.1291570735110437	4.0480197496282315	127.33340000000001	128.4626	1.4175000000000182	2.5466499999999996	0.3900688471515229	2.5636499999999955	36.846834884045734	seed1-gleak-01_vars.pkl	Wash	1	-0.1
99	2607910	130.3955	1.1363569220133358	4.081425235043525	129.88005	131.0164	1.4589500000000157	2.595300000000009	0.38222646918298975	2.616250000000008	36.457539938715954	seed1-gleak-01_vars.pkl	Wash	1	-0.1
100	2660235	133.01175	1.1229419512081427	4.103384507186327	132.47535000000002	133.5983	1.4692000000000007	2.5921499999999753	0.39087693239783605	2.55834999999999	36.28222984781421	seed1-gleak-01_vars.pkl	Wash	1	-0.1
101	2711402	135.5701	1.1207335840447108	4.119631963869104	135.0675	136.18825	1.5440499999999986	2.664749999999998	0.3767116837128703	2.6545500000000004	37.035152459770366	seed1-gleak-01_vars.pkl	Wash	1	-0.1
102	2764493	138.22465	1.132431498482544	4.216142427963646	137.7323	138.8647	1.2302500000000123	2.362700000000018	0.4638649225345581	2.1557999999999993	37.61378231913481	seed1-gleak-01_vars.pkl	Wash	1	-0.1
103	2807609	140.38045	1.3272822170716945	5.223237873155057	140.095	141.42225000000002	1.4990499999999827	2.826349999999991	0.3294241665568568	3.0356000000000165	47.87591122221593	seed1-gleak-01_vars.pkl	Transient	1	-0.1
104	2868321	143.41605	1.2327243141892832	4.908279297106112	142.92135000000002	144.15405	1.3119999999999834	2.5447499999999934	0.39485893664488575	2.5325499999999863	38.95009666963309	seed1-gleak-01_vars.pkl	Transient	1	-0.1
105	2918972	145.9486	1.296068709175149	4.500330923448409	145.4661	146.76215000000002	1.3499999999999943	2.6461000000000183	0.38097415090385983	2.6248500000000092	39.44156476428442	seed1-gleak-01_vars.pkl	Transient	1	-0.1
106	2971469	148.57345	1.2862823497026694	4.586634369897844	148.1122	149.3985	1.354600000000005	2.640899999999988	0.37656982545988515	2.655550000000005	38.575046840958336	seed1-gleak-01_vars.pkl	Transient	1	-0.1
107	3024580	151.229	1.2715210755029926	4.482382755468741	150.75310000000002	152.02460000000002	1.4106499999999755	2.6821999999999946	0.37673297166968317	2.654399999999981	38.61993144026771	seed1-gleak-01_vars.pkl	$G_{Leak}$	1	-0.1
108	3077668	153.8834	1.236651119914907	4.514823306362672	153.43525	154.67195	1.3829000000000065	2.619550000000004	0.378465323114767	2.6422500000000184	39.38954082411799	seed1-gleak-01_vars.pkl	$G_{Leak}$	1	-0.1
109	3130513	156.52565	1.2455452711989172	4.5486712103002915	156.0548	157.30035	1.4088999999999885	2.654449999999997	0.3850670979418175	2.5969499999999925	39.65213326962766	seed1-gleak-01_vars.pkl	$G_{Leak}$	1	-0.1
110	3182452	159.1226	1.2119730281677563	4.497778193727434	158.70925	159.92125000000001	1.3310000000000173	2.542950000000019	0.38504485772592334	2.5971000000000117	40.10468687499193	seed1-gleak-01_vars.pkl	$G_{Leak}$	1	-0.1
111	3234394	161.71970000000002	1.2303708159666509	4.641850279229757	161.25220000000002	162.48260000000002	1.3278500000000122	2.5581999999999994	0.3894156817695054	2.567949999999996	39.52481761030799	seed1-gleak-01_vars.pkl	$G_{Leak}$	1	-0.1
112	3285753	164.28765	1.3322462325997884	4.562802018432244	163.81045	165.14270000000002	1.4051000000000045	2.737349999999992	0.3692830369836985	2.7079499999999825	39.36109197234793	seed1-gleak-01_vars.pkl	$G_{Leak}$	1	-0.1
113	3339912	166.9956	1.2228239347782686	4.567344041538242	166.5478	167.7706	1.4444500000000176	2.6673000000000116	0.3749320435671005	2.667150000000021	39.186921773157906	seed1-gleak-01_vars.pkl	$G_{Leak}$	1	-0.1
114	3393255	169.66275000000002	1.2753912869493944	4.517714473429464	169.2151	170.4905	1.3266999999999882	2.6020999999999788	0.3809451248547665	2.6250499999999874	40.05699451936488	seed1-gleak-01_vars.pkl	$G_{Leak}$	1	-0.1
115	3445756	172.2878	1.2390988184932852	4.566907411177674	171.81715	173.05625	1.4773999999999887	2.7164999999999964	0.3723285427060838	2.6858000000000004	39.23577343671291	seed1-gleak-01_vars.pkl	$G_{Leak}$	1	-0.1
116	3499472	174.9736	1.2267545129199513	4.572997401755622	174.53365	175.76045000000002	1.3027000000000157	2.5294500000000255	0.38958256228450966	2.5668500000000165	39.80821275558489	seed1-gleak-01_vars.pkl	$G_{Leak}$	1	-0.1
117	3550809	177.54045000000002	1.226588256157702	4.474120996279538	177.06315	178.28975	1.2855500000000006	2.5121499999999912	0.4153082625578842	2.4078499999999963	39.294446103498984	seed1-gleak-01_vars.pkl	$G_{Leak}$	1	-0.1
118	3598966	179.94830000000002	0.5428760246251244	3.6182413390015533	179.57525	180.11815	4.628050000000002	5.170899999999989	0.16796136888515684	5.953749999999985	30.018348184566214	seed1-gleak-01_vars.pkl	$G_{Leak}$	1	-0.1
119	3718041	185.90205	1.8332142666894244	3.0161299956828422	184.74620000000002	186.57940000000002	1.7820999999999856	3.6153500000000065	0.27375135164729847	3.6529500000000037	25.668906266492634	seed1-gleak-01_vars.pkl	Transient	1	-0.1
120	3791100	189.555	1.7656906511298383	3.0352895636217774	188.3615	190.12720000000002	1.7831500000000062	3.5488	0.29226093055880187	3.421600000000012	24.442144069284197	seed1-gleak-01_vars.pkl	Transient	1	-0.1
121	3859532	192.97660000000002	1.6302447297593348	3.0022266864938025	191.91035000000002	193.54055	1.8117500000000177	3.4420000000000073	0.29716798906421943	3.365099999999984	24.18710969371839	seed1-gleak-01_vars.pkl	DAMGO + $G_{Leak}$	1	-0.1
122	3926834	196.3417	1.6713006578463596	2.9910714925562694	195.35235	197.02365	1.7229999999999848	3.394299999999987	0.2817258525728605	3.549550000000011	24.993322998193527	seed1-gleak-01_vars.pkl	DAMGO + $G_{Leak}$	1	-0.1
123	3997825	199.89125	1.647892495859205	2.9763287753124885	198.74665000000002	200.39450000000002	1.5694000000000017	3.217300000000023	0.33437547021550634	2.990649999999988	23.288160654993426	seed1-gleak-01_vars.pkl	DAMGO + $G_{Leak}$	1	-0.1
124	4057638	202.8819	1.383040848965384	3.075824156588311	201.96390000000002	203.34695000000002	1.5981000000000165	2.981099999999998	0.27710809986975926	3.608699999999999	23.06860367361297	seed1-gleak-01_vars.pkl	DAMGO + $G_{Leak}$	1	-0.1
125	4129812	206.4906	2.1455415995483054	2.980294509488708	204.94500000000002	207.09055	1.7786000000000115	3.9241499999999974	0.2952334558552158	3.387150000000019	25.232332087617564	seed1-gleak-01_vars.pkl	DAMGO + $G_{Leak}$	1	-0.1
126	4197555	209.87775000000002	1.6263720295108157	3.030059019105085	208.8692	210.49555	1.70474999999999	3.3311499999999796	0.2957836047147923	3.380849999999981	25.090857251415898	seed1-gleak-01_vars.pkl	DAMGO + $G_{Leak}$	1	-0.1
127	4265172	213.2586	1.591120130450884	3.0407951851054094	212.20035000000001	213.79145	1.7348500000000229	3.326000000000022	0.2865781140294312	3.489450000000005	25.92448084958488	seed1-gleak-01_vars.pkl	DAMGO + $G_{Leak}$	1	-0.1
128	4334961	216.74805	1.7824730083744043	2.965772160359208	215.52635	217.30880000000002	1.7761500000000012	3.55865	0.315154189187058	3.1730500000000177	22.693142502254638	seed1-gleak-01_vars.pkl	DAMGO + $G_{Leak}$	1	-0.1
129	4398422	219.92110000000002	1.0032308745050804	2.7426444807420403	219.08495000000002	220.0882					20.747685044255665	seed1-gleak-01_vars.pkl	DAMGO + $G_{Leak}$	1	-0.1
130	64002	3.2001	1.3765593860052039	3.57436731512864	2.6815	4.0581000000000005	1.4643999999999995	2.84095	0.3221649484536082	3.1040000000000005	23.093661277521903	seed1-gleak03_vars.pkl	Transient	1	0.3
131	126082	6.3041	1.3753489876494212	3.474560966152076	5.52245	6.8978	1.4726	2.84795	0.39411196720988434	2.53735	30.676558871595248	seed1-gleak03_vars.pkl	Transient	1	0.3
132	176829	8.84145	1.109769260540545	4.054808602668459	8.3704	9.4802	1.5073500000000006	2.6171000000000006	0.3776078542433681	2.648250000000001	36.628213891692596	seed1-gleak03_vars.pkl	Transient	1	0.3
133	229794	11.489700000000001	1.1406426203673634	4.107916882187894	10.98755	12.128200000000001	1.4572500000000002	2.597899999999999	0.38202204267186224	2.6176499999999994	36.592110194235524	seed1-gleak03_vars.pkl	Transient	1	0.3
134	282147	14.10735	1.1217649827477727	4.079508376743483	13.58545	14.7072	1.568999999999999	2.6907999999999994	0.3783794010254083	2.6428499999999993	36.07067414494895	seed1-gleak03_vars.pkl	Transient	1	0.3
135	335004	16.7502	1.1064335205475626	4.039817331573225	16.2762	17.38265	1.4202000000000012	2.526600000000002	0.39440730442327776	2.535450000000001	37.779823841846095	seed1-gleak03_vars.pkl	Transient	1	0.3
136	385713	19.28565	1.0772705130367395	4.107409558749197	18.8028	19.880100000000002	1.495899999999999	2.5731499999999983	0.38546786161703733	2.5942500000000024	36.95086692670483	seed1-gleak03_vars.pkl	Transient	1	0.3
137	437598	21.879900000000003	1.1095207763106039	4.173750066207468	21.376	22.485500000000002	1.4481000000000002	2.5576500000000024	0.3935845714847979	2.540749999999999	36.93328197562259	seed1-gleak03_vars.pkl	Transient	1	0.3
138	488413	24.420650000000002	1.124271743254774	4.13887824871685	23.93365	25.0579	1.4971500000000013	2.6214499999999994	0.37481961805880953	2.6679499999999976	37.28489373275414	seed1-gleak03_vars.pkl	Transient	1	0.3
139	541772	27.0886	1.1065885172379901	4.10016352168995	26.55505	27.66165	1.5033999999999992	2.6099999999999994	0.38974199080208854	2.565800000000003	36.82067662923346	seed1-gleak03_vars.pkl	Transient	1	0.3
140	593088	29.654400000000003	1.1143266004994454	4.037571349317794	29.165100000000002	30.279400000000003	1.5353999999999992	2.649750000000001	0.37915410718686593	2.637450000000001	36.36406613483421	seed1-gleak03_vars.pkl	Transient	1	0.3
141	645837	32.291850000000004	1.1131938354689979	4.114384175640183	31.8148	32.928000000000004	1.401999999999994	2.5151999999999965	0.3906097418069609	2.5600999999999985	37.14672949697381	seed1-gleak03_vars.pkl	Control	1	0.3
142	697039	34.85195	1.162719300013903	4.035786571713906	34.33005	35.49275	1.4431000000000012	2.6058500000000038	0.38986354775828497	2.5649999999999977	36.58302145896264	seed1-gleak03_vars.pkl	Control	1	0.3
143	748339	37.41695	1.1265661160621618	4.024653900172105	36.93585	38.06245	1.4819499999999977	2.6084999999999994	0.3798814769791819	2.632400000000004	36.181961674317904	seed1-gleak03_vars.pkl	Control	1	0.3
144	800987	40.049350000000004	1.0813650773107133	4.107052645884664	39.5444	40.625750000000004	1.5492500000000007	2.630600000000001	0.3876194352384828	2.5798500000000004	36.743683387440385	seed1-gleak03_vars.pkl	Control	1	0.3
145	852584	42.629200000000004	1.118216034914757	4.10207698863249	42.17495	43.293150000000004	1.4119499999999974	2.530149999999999	0.3882816595158133	2.5754499999999965	37.398040478638215	seed1-gleak03_vars.pkl	Control	1	0.3
146	904093	45.20465	1.0878330827947007	4.029975650510345	44.70515	45.792950000000005	1.5566499999999976	2.6445000000000007	0.38408357658626513	2.6036	36.78727602402195	seed1-gleak03_vars.pkl	Control	1	0.3
147	956165	47.80825	1.1153911692311755	4.082960881385475	47.3496	48.465	1.4547999999999988	2.570149999999998	0.3838845275341174	2.6049500000000023	37.47687814431356	seed1-gleak03_vars.pkl	Control	1	0.3
148	1008264	50.4132	1.1053898073144375	4.067600651258097	49.91975	51.025150000000004	1.4553499999999957	2.5607499999999987	0.3841130828916032	2.6034000000000006	36.643595918960486	seed1-gleak03_vars.pkl	Control	1	0.3
149	1060332	53.016600000000004	1.1377325621624943	4.1107226031798945	52.4805	53.61825	1.4133500000000012	2.5510500000000036	0.3984857541342904	2.5094999999999956	36.55557528083743	seed1-gleak03_vars.pkl	Control	1	0.3
150	1110522	55.5261	1.111479303788487	4.080829944548704	55.03155	56.14305	1.4695000000000036	2.5809500000000014	0.3806478626622503	2.6271000000000058	37.1757017996257	seed1-gleak03_vars.pkl	Control	1	0.3
151	1163064	58.153200000000005	1.1256170299041783	4.093831661668787	57.612550000000006	58.738150000000005	4.435600000000001	5.5611999999999995	0.14243695384330518	7.020649999999996	36.27701035601212	seed1-gleak03_vars.pkl	Control	1	0.3
152	1303477	65.17385	2.3846930541450506	2.6285866085976135	63.173750000000005	65.55845000000001	2.2807499999999976	4.66545	0.31918289179700016	3.132999999999995	17.680937202825305	seed1-gleak03_vars.pkl	Transient	1	0.3
153	1366137	68.30685	1.0175229502097238	3.7223634951839024	67.8392	68.8567	1.698449999999994	2.715999999999994	0.3423074948225987	2.921350000000004	33.59737621646362	seed1-gleak03_vars.pkl	Transient	1	0.3
154	1424564	71.2282	1.14679577656443	3.4077251488191536	70.5552	71.702	1.5691500000000076	2.7159500000000065	0.33755274261603313	2.9625000000000057	28.85739030085088	seed1-gleak03_vars.pkl	DAMGO	1	0.3
155	1483814	74.1907	1.30986819067389	2.6357395321617147	73.2711	74.58095	1.810299999999998	3.1201499999999953	0.37308560449195205	2.68034999999999	22.59657920469587	seed1-gleak03_vars.pkl	DAMGO	1	0.3
156	1537421	76.87105	1.0521589750780957	3.580209275218998	76.3913	77.44345	1.632550000000009	2.684750000000008	0.34920468632688967	2.863650000000007	32.21608162709036	seed1-gleak03_vars.pkl	DAMGO	1	0.3
157	1594694	79.7347	1.1817203935625964	3.2912324603939602	79.07605000000001	80.25775	1.7318500000000085	2.9136000000000024	0.3476991011978226	2.8760500000000064	28.138213433913208	seed1-gleak03_vars.pkl	DAMGO	1	0.3
158	1652215	82.61075000000001	1.108954137354577	3.0389418272081237	81.98960000000001	83.09855	1.7335999999999956	2.8425499999999886	0.35967988490243746	2.7802499999999952	26.24317514980716	seed1-gleak03_vars.pkl	DAMGO	1	0.3
159	1707820	85.391	1.148849916425324	3.3222257238307336	84.83215	85.98100000000001	1.3874999999999886	2.5363499999999988	0.3293482198728719	3.036299999999997	30.357651652596022	seed1-gleak03_vars.pkl	DAMGO	1	0.3
160	1768546	88.4273	1.523228029865469	2.971191657820409	87.36855	88.89175	1.8238500000000073	3.3471000000000117	0.34655438304656017	2.885549999999995	24.414539602241227	seed1-gleak03_vars.pkl	DAMGO	1	0.3
161	1826257	91.31285	1.160166353146953	3.2752846322860982	90.71565000000001	91.8758	1.6386500000000126	2.7988500000000016	0.3426300280956609	2.918600000000012	29.052444201245283	seed1-gleak03_vars.pkl	DAMGO	1	0.3
162	1884629	94.23145000000001	1.2567832782902173	3.5547800542132073	93.5145	94.77130000000001	2.0515499999999918	3.30834999999999	0.3078580774263066	3.2482499999999987	31.58255364637677	seed1-gleak03_vars.pkl	DAMGO	1	0.3
163	1949594	97.47970000000001	1.1984116928971489	3.3407655102032123	96.8228	98.02120000000001	1.8422499999999928	3.0406499999999994	0.3674849331177427	2.721199999999996	29.20972720690221	seed1-gleak03_vars.pkl	DAMGO	1	0.3
164	2004018	100.2009	1.6398932639728883	5.776592502803432	99.8635	101.50335000000001	1.9266999999999967	3.566600000000008	0.26650321136369653	3.7523000000000057	57.76592502803435	seed1-gleak03_vars.pkl	DAMGO	1	0.3
165	2079064	103.95320000000001	1.086949022957182	4.632268905014797	103.43005000000001	104.51700000000001	1.4698999999999955	2.556849999999997	0.3991298968249223	2.505449999999996	35.304646823012376	seed1-gleak03_vars.pkl	Transient	1	0.3
166	2129173	106.45865	1.099990844996553	4.132756180052624	105.98695000000001	107.08695	1.510850000000005	2.6108499999999992	0.38431975403535684	2.602000000000004	37.09743628664888	seed1-gleak03_vars.pkl	Transient	1	0.3
167	2181213	109.06065000000001	1.0832846763420851	4.113759765276512	108.59775	109.68105	1.4411000000000058	2.5244	0.39188792005486456	2.5517499999999984	37.567564198819206	seed1-gleak03_vars.pkl	Transient	1	0.3
168	2232248	111.61240000000001	1.1434425346953796	4.215121549483172	111.12215	112.2656	1.452449999999999	2.5959000000000003	0.38068408930848874	2.6268499999999904	37.35102256405375	seed1-gleak03_vars.pkl	Wash	1	0.3
169	2284785	114.23925	1.1251576181210812	4.071652054970116	113.7181	114.84325000000001	1.5588499999999925	2.6839999999999975	0.37880222735709523	2.6399000000000115	36.548695743362	seed1-gleak03_vars.pkl	Wash	1	0.3
170	2337583	116.87915000000001	1.0993273347500712	4.141710021752054	116.40205	117.5014	1.5020999999999987	2.601399999999998	0.3869519792593741	2.584299999999999	37.33423800047846	seed1-gleak03_vars.pkl	Wash	1	0.3
171	2389269	119.46345000000001	1.0921014984850075	4.107187206263241	119.00345	120.09555	1.439450000000008	2.53155000000001	0.39084637783119397	2.5585499999999968	36.688795890140696	seed1-gleak03_vars.pkl	Wash	1	0.3
172	2440440	122.022	1.10496637166047	4.1158156086738416	121.53500000000001	122.63995	1.501800000000003	2.606749999999991	0.3886891458556021	2.572749999999999	36.80744241383938	seed1-gleak03_vars.pkl	Wash	1	0.3
173	2491895	124.59475	1.1231013544681483	4.133838975024233	124.1418	125.26490000000001	1.437349999999995	2.560450000000003	0.38738668939335213	2.581400000000002	36.65439079194036	seed1-gleak03_vars.pkl	Wash	1	0.3
174	2543523	127.17615	1.1200611451072386	4.116245348874244	126.7022	127.82230000000001	1.4579999999999842	2.5780499999999904	0.3825701059719192	2.613900000000001	36.71878528902175	seed1-gleak03_vars.pkl	Wash	1	0.3
175	2595801	129.79005	1.1383310430563056	4.1152958646854145	129.28025	130.4186	1.380899999999997	2.519200000000012	0.3900992802668296	2.563449999999989	37.20950171843204	seed1-gleak03_vars.pkl	Wash	1	0.3
176	2647070	132.3535	1.1684867569352035	4.026347240122519	131.79945	132.96795	1.5363499999999988	2.704800000000006	0.37901040383558443	2.638450000000006	36.15033633370298	seed1-gleak03_vars.pkl	Wash	1	0.3
177	2699839	134.99195	1.1284052423994058	4.060998343911564	134.50425	135.63265	1.3912499999999852	2.5196499999999844	0.38951427569820174	2.5673000000000172	37.433636747427286	seed1-gleak03_vars.pkl	Wash	1	0.3
178	2751185	137.55925000000002	1.1639296378484463	3.9818098172362824	137.02395	138.18785	1.4307500000000175	2.5947000000000173	0.4157658406785334	2.4051999999999794	35.81613836203316	seed1-gleak03_vars.pkl	Wash	1	0.3
179	2799289	139.96445	0.500583228093735	2.406553939034808	139.61860000000001	140.1192	2.3031000000000006	2.803699999999992	0.328170123391966	3.0472000000000037	19.845765883239274	seed1-gleak03_vars.pkl	Wash	1	0.3
180	2860233	143.01165	1.125052852553455	1.9182502987638124	142.42235	143.5474	1.8902000000000214	3.015250000000009	0.3185524974515783	3.1392000000000166	16.718946490178613	seed1-gleak03_vars.pkl	Transient	1	0.3
181	2923017	146.15085000000002	1.124633068965678	2.3160615019165434	145.43755000000002	146.56220000000002	1.603100000000012	2.7276999999999987	0.3586093130838625	2.7885499999999865	21.25543129486531	seed1-gleak03_vars.pkl	Transient	1	0.3
182	2978788	148.9394	1.1481409862901784	1.9716890022208933	148.16525000000001	149.3134	1.578850000000017	2.727000000000004	0.3802064521034901	2.6301500000000146	17.30504011897058	seed1-gleak03_vars.pkl	Transient	1	0.3
183	3031391	151.56955000000002	1.0994390671924223	2.5135173181673274	150.8923	151.99175	1.7595499999999902	2.8589999999999804	0.3367400198676642	2.969649999999973	24.137828674303417	seed1-gleak03_vars.pkl	$G_{Leak}$	1	0.3
184	3090784	154.5392	1.1638750656565187	2.2939317735263813	153.75125	154.91515	1.8239500000000248	2.9878000000000213	0.345023892904581	2.898350000000022	21.487834526477364	seed1-gleak03_vars.pkl	$G_{Leak}$	1	0.3
185	3148751	157.43755000000002	1.0518319055193104	2.5822900734904835	156.73905000000002	157.7909	1.6455500000000143	2.6973999999999876	0.36285128540068057	2.7559499999999844	25.0586928032915	seed1-gleak03_vars.pkl	$G_{Leak}$	1	0.3
186	3203870	160.1935	1.2604716829234037	1.4186658935653167	159.43645	160.6969	1.4736000000000047	2.7340499999999963	0.3859215807347925	2.591200000000015	12.291750362476003	seed1-gleak03_vars.pkl	$G_{Leak}$	1	0.3
187	3255694	162.78470000000002	1.0266233390938027	2.953469933664639	162.17055000000002	163.19715000000002	4.606299999999976	5.632949999999994	0.17862086827604115	5.5984499999999855	28.61852124911685	seed1-gleak03_vars.pkl	$G_{Leak}$	1	0.3
188	3367663	168.38315	1.0058412924911362	3.2623431905316735	167.80345	168.8093	1.7294499999999857	2.7352500000000077	0.33244680851063724	3.0080000000000098	32.32373800322953	seed1-gleak03_vars.pkl	$G_{Leak}$	1	0.3
189	3427823	171.39115	1.2105409120398574	1.729730880647125	170.53875000000002	171.7493	1.6470999999999947	2.8576500000000067	0.3684326873480208	2.7142000000000053	15.047637431394946	seed1-gleak03_vars.pkl	$G_{Leak}$	1	0.3
190	3482107	174.10535000000002	1.1201081988534891	2.8471367031191015	173.39635	174.5165	1.7039499999999919	2.8240499999999997	0.33407944409180446	2.993300000000005	27.53367038922724	seed1-gleak03_vars.pkl	$G_{Leak}$	1	0.3
191	3541973	177.09865000000002	1.2999765017702478	1.4403535676564907	176.2204	177.5204	1.6161500000000046	2.9161	0.35093876118617573	2.849499999999978	11.246805657429483	seed1-gleak03_vars.pkl	$G_{Leak}$	1	0.3
192	3598963	179.94815	0.9834336748803734	2.116517939342316	179.1365	180.11995000000002	6.165150000000011	7.14855	0.14239131982514303	7.022900000000021	20.04657635568241	seed1-gleak03_vars.pkl	$G_{Leak}$	1	0.3
193	3739421	186.97105000000002	1.2092315233874136	1.6596379581668277	186.2851	187.4943	5.0625	6.271749999999997	0.1431710966190148	6.984649999999988	15.087387674399405	seed1-gleak03_vars.pkl	Transient	1	0.3
194	3879114	193.9557	1.8363631985232467	1.4910092343060732	192.55685	194.3932	1.9534500000000037	3.789800000000014	0.3041593795148669	3.2877499999999884	12.375252061653935	seed1-gleak03_vars.pkl	DAMGO + $G_{Leak}$	1	0.3
195	3944869	197.24345	1.2959299593918958	1.5583285541376721	196.34660000000002	197.64255	2.0516000000000076	3.347549999999984	0.3075125311356432	3.2519000000000062	12.151623377148564	seed1-gleak03_vars.pkl	DAMGO + $G_{Leak}$	1	0.3
196	4009907	200.49535	1.1871830694167875	2.163659653318671	199.69415	200.88135	6.039299999999997	7.22645	0.14193960469820072	7.04525000000001	20.79345188813083	seed1-gleak03_vars.pkl	DAMGO + $G_{Leak}$	1	0.3
197	4150812	207.5406	1.0841014688728379	1.8871344770529834	206.92065000000002	208.00475	1.7919499999999857	2.8760499999999922	0.3301092661671006	3.0293000000000063	16.693636947954765	seed1-gleak03_vars.pkl	DAMGO + $G_{Leak}$	1	0.3
198	4211398	210.56990000000002	1.2507329557032325	1.3304514302232988	209.79665	211.0474	1.900350000000003	3.151100000000014	0.3075030750307521	3.251999999999981	11.210444569262016	seed1-gleak03_vars.pkl	DAMGO + $G_{Leak}$	1	0.3
199	4276438	213.8219	1.2833605782147963	1.828171739415799	212.94775	214.23115	5.2678000000000225	6.551150000000007	0.16371167100502557	6.108300000000014	16.96058856129671	seed1-gleak03_vars.pkl	DAMGO + $G_{Leak}$	1	0.3
200	4398604	219.9302	0.5959621614977252	1.8314274443196066	219.49895	220.09490000000002					15.140161767790769	seed1-gleak03_vars.pkl	DAMGO + $G_{Leak}$	1	0.3
201	64002	3.2001	1.3765593860052039	3.57436731512864	2.6815	4.0581000000000005	1.4643999999999995	2.84095	0.3221649484536082	3.1040000000000005	23.093661277521903	seed1-gleak-03_vars.pkl	Transient	1	-0.3
202	126082	6.3041	1.3753489876494212	3.474560966152076	5.52245	6.8978	1.4726	2.84795	0.39411196720988434	2.53735	30.676558871595248	seed1-gleak-03_vars.pkl	Transient	1	-0.3
203	176829	8.84145	1.109769260540545	4.054808602668459	8.3704	9.4802	1.5073500000000006	2.6171000000000006	0.3776078542433681	2.648250000000001	36.628213891692596	seed1-gleak-03_vars.pkl	Transient	1	-0.3
204	229794	11.489700000000001	1.1406426203673634	4.107916882187894	10.98755	12.128200000000001	1.4572500000000002	2.597899999999999	0.38202204267186224	2.6176499999999994	36.592110194235524	seed1-gleak-03_vars.pkl	Transient	1	-0.3
205	282147	14.10735	1.1217649827477727	4.079508376743483	13.58545	14.7072	1.571349999999999	2.6931499999999993	0.3783794010254083	2.6428499999999993	36.07067414494895	seed1-gleak-03_vars.pkl	Transient	1	-0.3
206	335004	16.7502	1.10242593191489	4.113255451138727	16.2786	17.381	1.421800000000001	2.524250000000002	0.39440730442327776	2.535450000000001	37.779823841846095	seed1-gleak-03_vars.pkl	Transient	1	-0.3
207	385713	19.28565	1.0772705130367395	4.107409558749197	18.8028	19.880100000000002	1.495899999999999	2.5731499999999983	0.38546786161703733	2.5942500000000024	36.95086692670483	seed1-gleak-03_vars.pkl	Transient	1	-0.3
208	437598	21.879900000000003	1.1095207763106039	4.173750066207468	21.376	22.485500000000002	1.4481000000000002	2.5576500000000024	0.3935845714847979	2.540749999999999	36.93328197562259	seed1-gleak-03_vars.pkl	Transient	1	-0.3
209	488413	24.420650000000002	1.124271743254774	4.13887824871685	23.93365	25.0579	1.4971500000000013	2.6214499999999994	0.37481961805880953	2.6679499999999976	37.28489373275414	seed1-gleak-03_vars.pkl	Transient	1	-0.3
210	541772	27.0886	1.1065885172379901	4.10016352168995	26.55505	27.66165	1.5033999999999992	2.6099999999999994	0.38974199080208854	2.565800000000003	36.82067662923346	seed1-gleak-03_vars.pkl	Transient	1	-0.3
211	593088	29.654400000000003	1.1143266004994454	4.037571349317794	29.165100000000002	30.279400000000003	1.5353999999999992	2.649750000000001	0.37915410718686593	2.637450000000001	36.36406613483421	seed1-gleak-03_vars.pkl	Transient	1	-0.3
212	645837	32.291850000000004	1.1131938354689979	4.114384175640183	31.8148	32.928000000000004	1.401999999999994	2.5151999999999965	0.3906097418069609	2.5600999999999985	37.14672949697381	seed1-gleak-03_vars.pkl	Control	1	-0.3
213	697039	34.85195	1.162719300013903	4.035786571713906	34.33005	35.49275	1.4431000000000012	2.6058500000000038	0.38986354775828497	2.5649999999999977	36.58302145896264	seed1-gleak-03_vars.pkl	Control	1	-0.3
214	748339	37.41695	1.1265661160621618	4.024653900172105	36.93585	38.06245	1.4819499999999977	2.6084999999999994	0.3798814769791819	2.632400000000004	36.181961674317904	seed1-gleak-03_vars.pkl	Control	1	-0.3
215	800987	40.049350000000004	1.0813650773107133	4.107052645884664	39.5444	40.625750000000004	1.5492500000000007	2.630600000000001	0.3876194352384828	2.5798500000000004	36.743683387440385	seed1-gleak-03_vars.pkl	Control	1	-0.3
216	852584	42.629200000000004	1.118216034914757	4.10207698863249	42.17495	43.293150000000004	1.4119499999999974	2.530149999999999	0.3882816595158133	2.5754499999999965	37.398040478638215	seed1-gleak-03_vars.pkl	Control	1	-0.3
217	904093	45.20465	1.0878330827947007	4.029975650510345	44.70515	45.792950000000005	1.5574999999999974	2.6453500000000005	0.38408357658626513	2.6036	36.78727602402195	seed1-gleak-03_vars.pkl	Control	1	-0.3
218	956165	47.80825	1.1140432809893508	4.1103136879688975	47.350500000000004	48.46455	1.4552499999999995	2.5692999999999984	0.3838845275341174	2.6049500000000023	37.47687814431356	seed1-gleak-03_vars.pkl	Control	1	-0.3
219	1008264	50.4132	1.1053898073144375	4.067600651258097	49.91975	51.025150000000004	1.4553499999999957	2.5607499999999987	0.3841130828916032	2.6034000000000006	36.643595918960486	seed1-gleak-03_vars.pkl	Control	1	-0.3
220	1060332	53.016600000000004	1.1377325621624943	4.1107226031798945	52.4805	53.61825	1.4133500000000012	2.5510500000000036	0.3984857541342904	2.5094999999999956	36.55557528083743	seed1-gleak-03_vars.pkl	Control	1	-0.3
221	1110522	55.5261	1.111479303788487	4.080829944548704	55.03155	56.14305	1.4695000000000036	2.5809500000000014	0.3806478626622503	2.6271000000000058	37.1757017996257	seed1-gleak-03_vars.pkl	Control	1	-0.3
222	1163064	58.153200000000005	1.1256170299041783	4.093831661668787	57.612550000000006	58.738150000000005	6.9208500000000015	8.04645	0.12175151732828468	8.213450000000002	36.27701035601212	seed1-gleak-03_vars.pkl	Control	1	-0.3
223	1327333	66.36665	1.3387221563315719	2.823780791714995	65.659	66.99770000000001	1.759450000000001	3.0982000000000056	0.2793530184093637	3.5797000000000025	24.01118614020534	seed1-gleak-03_vars.pkl	Transient	1	-0.3
224	1398927	69.94635000000001	1.5916077193681617	2.3765997940207004	68.7572	70.3488	5.110199999999992	6.7017999999999915	0.14505682601159003	6.8938500000000005	18.35931136244942	seed1-gleak-03_vars.pkl	Transient	1	-0.3
225	1536804	76.84020000000001	1.9285411153246417	2.997589032251547	75.459	77.3875	2.08605	4.0146000000000015	0.2783576896311771	3.592499999999987	26.217277845271283	seed1-gleak-03_vars.pkl	DAMGO	1	-0.3
226	1608654	80.4327	1.525471756590379	2.35235528750162	79.47355	80.99905	1.5897999999999968	3.115250000000003	0.2813612256094982	3.5541500000000066	19.0371306296271	seed1-gleak-03_vars.pkl	DAMGO	1	-0.3
227	1679737	83.98685	1.9110480797686615	2.176172092494536	82.5888	84.49985000000001	1.7507999999999981	3.661850000000001	0.29102761852099795	3.436099999999996	16.045835819054453	seed1-gleak-03_vars.pkl	DAMGO	1	-0.3
228	1748459	87.42295	1.7909909831448925	2.2583657753274977	86.25065000000001	88.04165	1.7090000000000032	3.4999499999999983	0.27184254879573727	3.6786000000000034	18.598890915109568	seed1-gleak-03_vars.pkl	DAMGO	1	-0.3
229	1822031	91.10155	1.8924463210884948	2.1433782311090166	89.75065000000001	91.6431	1.4821500000000043	3.374600000000001	0.2974862412613411	3.361500000000006	17.13752984193176	seed1-gleak-03_vars.pkl	DAMGO	1	-0.3
230	1889261	94.46305000000001	1.7093492598122102	1.9889765730665054	93.1252	94.83455000000001	1.7809500000000043	3.490300000000005	0.33397902611716074	2.9941999999999918	14.363334324148832	seed1-gleak-03_vars.pkl	DAMGO	1	-0.3
231	1949145	97.45725	1.4438147019861034	2.8761545984795127	96.61550000000001	98.05930000000001	1.9429999999999978	3.386799999999994	0.3637355642447936	2.7492500000000035	22.71777830762041	seed1-gleak-03_vars.pkl	DAMGO	1	-0.3
232	2004130	100.2065	1.7265567371117767	6.750546356824259	100.00235	101.72890000000001	2.152000000000001	3.878600000000006	0.23971904927425078	4.171549999999996	64.16126670481259	seed1-gleak-03_vars.pkl	Transient	1	-0.3
233	2087561	104.37805	1.055815753159614	4.907805685019756	103.88090000000001	104.9367	1.584850000000003	2.6406499999999937	0.3893550333871927	2.5683500000000095	35.44478749100142	seed1-gleak-03_vars.pkl	Transient	1	-0.3
234	2138928	106.94640000000001	1.0900301645888248	4.279174346612237	106.52155	107.61160000000001	1.3795499999999947	2.4696	0.3913741145160665	2.555099999999996	38.515295783167815	seed1-gleak-03_vars.pkl	Transient	1	-0.3
235	2190030	109.50150000000001	1.1350082078679	4.06453851114383	108.9912	110.12620000000001	1.4879499999999979	2.622950000000003	0.38194179207088813	2.6182000000000016	36.09886503906	seed1-gleak-03_vars.pkl	Transient	1	-0.3
236	2242394	112.11970000000001	1.0989647409262602	4.106819029083965	111.61415000000001	112.71310000000001	1.463949999999997	2.562899999999999	0.39825564029550664	2.510949999999994	37.00606052733929	seed1-gleak-03_vars.pkl	Wash	1	-0.3
237	2292613	114.63065	1.1230602674365742	4.119309183694682	114.17705000000001	115.3001	1.4606500000000011	2.5836999999999932	0.371671219639107	2.6905500000000018	36.97414310471681	seed1-gleak-03_vars.pkl	Wash	1	-0.3
238	2346424	117.3212	1.1629667631627993	4.080766802433246	116.76075	117.92370000000001	1.5218500000000006	2.6848500000000115	0.38159200183164216	2.620599999999996	36.07749776895575	seed1-gleak-03_vars.pkl	Wash	1	-0.3
239	2398836	119.9418	1.1422761213157326	4.052007798978217	119.44555000000001	120.58785	1.4654500000000041	2.607699999999994	0.38066959782256876	2.626950000000008	36.91530850395693	seed1-gleak-03_vars.pkl	Wash	1	-0.3
240	2451375	122.56875000000001	1.1243288618803258	4.135605699706922	122.05330000000001	123.17765	1.500399999999999	2.624750000000006	0.38295102056446984	2.6113	36.55708021072157	seed1-gleak-03_vars.pkl	Wash	1	-0.3
241	2503601	125.18005000000001	1.1221265632767463	4.109790231013719	124.67800000000001	125.80015	1.5333000000000112	2.6554	0.3771023455765903	2.6517999999999944	36.7431560285231	seed1-gleak-03_vars.pkl	Wash	1	-0.3
242	2556637	127.83185	1.1291570735110437	4.0480197496282315	127.33340000000001	128.4626	1.4175000000000182	2.5466499999999996	0.3900688471515229	2.5636499999999955	36.846834884045734	seed1-gleak-03_vars.pkl	Wash	1	-0.3
243	2607910	130.3955	1.1363569220133358	4.081425235043525	129.88005	131.0164	1.4589500000000157	2.595300000000009	0.38222646918298975	2.616250000000008	36.457539938715954	seed1-gleak-03_vars.pkl	Wash	1	-0.3
244	2660235	133.01175	1.1229419512081427	4.103384507186327	132.47535000000002	133.5983	1.4692000000000007	2.5921499999999753	0.39087693239783605	2.55834999999999	36.28222984781421	seed1-gleak-03_vars.pkl	Wash	1	-0.3
245	2711402	135.5701	1.1207335840447108	4.119631963869104	135.0675	136.18825	1.5440499999999986	2.664749999999998	0.3767116837128703	2.6545500000000004	37.035152459770366	seed1-gleak-03_vars.pkl	Wash	1	-0.3
246	2764493	138.22465	1.132431498482544	4.216142427963646	137.7323	138.8647	1.1534000000000049	2.2858500000000106	0.49758670448325387	2.0097000000000094	37.61378231913481	seed1-gleak-03_vars.pkl	Wash	1	-0.3
247	2804687	140.23435	3.095186645569047	6.809213224778148	140.01815000000002	143.1133	1.1673000000000116	4.262500000000017	0.22457275034247345	4.4529	62.315245481171345	seed1-gleak-03_vars.pkl	Transient	1	-0.3
248	2893745	144.68725	1.9494406289897628	6.1891961708894385	144.28065	146.2301	0.9492500000000064	2.898699999999991	0.33006023599306794	3.0297500000000075	42.04122822022419	seed1-gleak-03_vars.pkl	Transient	1	-0.3
249	2954340	147.717	1.9369113851067146	6.284494320447564	147.17935	149.11625	1.1784999999999854	3.115399999999994	0.3373534620899055	2.9642499999999927	40.77857524191608	seed1-gleak-03_vars.pkl	Transient	1	-0.3
250	3013625	150.68125	1.9732215654162457	6.1504871296497825	150.2947	152.2679	1.0109500000000082	2.9841499999999996	0.33121356650768286	3.0192000000000117	42.42374263523291	seed1-gleak-03_vars.pkl	$G_{Leak}$	1	-0.3
251	3074009	153.70045000000002	2.0606341466765152	6.193167943243132	153.27890000000002	155.33955	1.0407999999999902	3.10145	0.3222531943347889	3.1031499999999994	41.86260132837536	seed1-gleak-03_vars.pkl	$G_{Leak}$	1	-0.3
252	3136072	156.80360000000002	1.9316791705053766	6.14539742738954	156.3803	158.312	1.1202499999999986	3.051899999999989	0.3295870274545999	3.0340999999999956	41.84581038211008	seed1-gleak-03_vars.pkl	$G_{Leak}$	1	-0.3
253	3196754	159.8377	2.05107806003748	6.2867046130124535	159.4322	161.4833	1.0996000000000095	3.150650000000013	0.31564162050407996	3.168149999999997	42.305466546794705	seed1-gleak-03_vars.pkl	$G_{Leak}$	1	-0.3
254	3260117	163.00585	1.9412910059441812	6.370115836085802	162.5829	164.5242	1.210349999999977	3.1516499999999894	0.3194684045747873	3.1302000000000025	41.60702076029082	seed1-gleak-03_vars.pkl	$G_{Leak}$	1	-0.3
255	3322721	166.13605	2.1391647341066276	6.124850184540925	165.73455	167.8737	1.0767999999999915	3.216000000000008	0.311744992596056	3.2077500000000048	42.68921176228989	seed1-gleak-03_vars.pkl	$G_{Leak}$	1	-0.3
256	3386876	169.34380000000002	2.153377287607733	6.015634517162269	168.9505	171.1039	1.0379500000000235	3.1913000000000125	0.31031326123722053	3.222549999999984	42.531862375285236	seed1-gleak-03_vars.pkl	$G_{Leak}$	1	-0.3
257	3451327	172.56635	1.8843138782242315	6.15630925301172	172.14185	174.02615	1.0287999999999897	2.913099999999986	0.3429355281207137	2.915999999999997	41.23816261948705	seed1-gleak-03_vars.pkl	$G_{Leak}$	1	-0.3
258	3509647	175.48235	1.9836043702331139	5.973818530621102	175.05495000000002	177.03855000000001	1.0190500000000213	3.002650000000017	0.330305532617671	3.0275000000000034	41.82704391168853	seed1-gleak-03_vars.pkl	$G_{Leak}$	1	-0.3
259	3570197	178.50985	1.9428435787874507	6.214690553332268	178.05755000000002	180.0004	1.9985499999999945	3.9413999999999874	0.23300246982618042	4.291799999999995	41.196129892838904	seed1-gleak-03_vars.pkl	$G_{Leak}$	1	-0.3
260	3656033	182.80165	2.1775266944277103	4.365882228012314	181.99895	184.1765	1.2524499999999819	3.429949999999991	0.3060865306622171	3.2670500000000122	15.407440909084151	seed1-gleak-03_vars.pkl	Transient	1	-0.3
261	3721374	186.0687	1.3853547945083353	4.557514576912439	185.4289	186.81425000000002	1.605400000000003	2.99075000000002	0.3251028137648525	3.075950000000006	28.797873290266057	seed1-gleak-03_vars.pkl	Transient	1	-0.3
262	3782893	189.14465	1.7030075058797143	4.681770130725539	188.4197	190.1227	1.8363999999999976	3.5394000000000005	0.2794584096021909	3.5783500000000004	31.98068079153105	seed1-gleak-03_vars.pkl	Transient	1	-0.3
263	3854460	192.723	1.544523803372914	4.701598827225158	191.95905000000002	193.5036	1.4974499999999864	3.0419499999999857	0.32408607726212085	3.0856	30.432376842024933	seed1-gleak-03_vars.pkl	DAMGO + $G_{Leak}$	1	-0.3
264	3916172	195.8086	1.582981502823718	4.676080026825641	195.001	196.584	1.200649999999996	2.783600000000007	0.3639606194609757	2.7475499999999897	27.88588055905652	seed1-gleak-03_vars.pkl	DAMGO + $G_{Leak}$	1	-0.3
265	3971123	198.55615	1.603144240118633	4.663612442779634	197.78465	199.3878	1.434899999999999	3.0380499999999984	0.26004758870873373	3.8454499999999996	28.752328978650347	seed1-gleak-03_vars.pkl	DAMGO + $G_{Leak}$	1	-0.3
266	4048032	202.4016	2.432198098590458	3.8880896934479274	200.82265	203.25485	1.4777500000000146	3.909950000000009	0.32318009210632453	3.0942500000000166	32.413548560441654	seed1-gleak-03_vars.pkl	DAMGO + $G_{Leak}$	1	-0.3
267	4109917	205.49585000000002	2.037922665202641	4.5159536200475685	204.73260000000002	206.77055000000001	1.2979500000000144	3.3358499999999935	0.302142188113727	3.3096999999999923	30.729724066322675	seed1-gleak-03_vars.pkl	DAMGO + $G_{Leak}$	1	-0.3
268	4176111	208.80555	1.4850078960835469	4.598675360797021	208.06845	209.55345	1.415600000000012	2.900599999999997	0.34910715844228324	2.864450000000005	30.937219971172187	seed1-gleak-03_vars.pkl	DAMGO + $G_{Leak}$	1	-0.3
269	4233400	211.67000000000002	1.4225564526279924	4.720238247787794	210.96905	212.39165	1.4422999999999888	2.86484999999999	0.3198976327575171	3.1260000000000048	27.944147005198765	seed1-gleak-03_vars.pkl	DAMGO + $G_{Leak}$	1	-0.3
270	4295920	214.79600000000002	1.9112002647874877	4.350493770484842	213.8339	215.7451	1.802899999999994	3.714100000000002	0.2845881298291056	3.513849999999991	31.256135576101293	seed1-gleak-03_vars.pkl	DAMGO + $G_{Leak}$	1	-0.3
271	4366197	218.30985	1.6239460176895373	4.753809405423365	217.54805000000002	219.172					30.750425624523473	seed1-gleak-03_vars.pkl	DAMGO + $G_{Leak}$	1	-0.3
272	64002	3.2001	1.3765593860052039	3.57436731512864	2.6815	4.0581000000000005	1.4643999999999995	2.84095	0.3221649484536082	3.1040000000000005	23.093661277521903	seed1-gleak01_vars.pkl	Transient	1	0.1
273	126082	6.3041	1.3753489876494212	3.474560966152076	5.52245	6.8978	1.4726	2.84795	0.39411196720988434	2.53735	30.676558871595248	seed1-gleak01_vars.pkl	Transient	1	0.1
274	176829	8.84145	1.109769260540545	4.054808602668459	8.3704	9.4802	1.5073500000000006	2.6171000000000006	0.3776078542433681	2.648250000000001	36.628213891692596	seed1-gleak01_vars.pkl	Transient	1	0.1
275	229794	11.489700000000001	1.1406426203673634	4.107916882187894	10.98755	12.128200000000001	1.4572500000000002	2.597899999999999	0.38202204267186224	2.6176499999999994	36.592110194235524	seed1-gleak01_vars.pkl	Transient	1	0.1
276	282147	14.10735	1.1217649827477727	4.079508376743483	13.58545	14.7072	1.568999999999999	2.6907999999999994	0.3783794010254083	2.6428499999999993	36.07067414494895	seed1-gleak01_vars.pkl	Transient	1	0.1
277	335004	16.7502	1.1064335205475626	4.039817331573225	16.2762	17.38265	1.4202000000000012	2.526600000000002	0.39440730442327776	2.535450000000001	37.779823841846095	seed1-gleak01_vars.pkl	Transient	1	0.1
278	385713	19.28565	1.0772705130367395	4.107409558749197	18.8028	19.880100000000002	1.495899999999999	2.5731499999999983	0.38546786161703733	2.5942500000000024	36.95086692670483	seed1-gleak01_vars.pkl	Transient	1	0.1
279	437598	21.879900000000003	1.1095207763106039	4.173750066207468	21.376	22.485500000000002	1.4481000000000002	2.5576500000000024	0.3935845714847979	2.540749999999999	36.93328197562259	seed1-gleak01_vars.pkl	Transient	1	0.1
280	488413	24.420650000000002	1.124271743254774	4.13887824871685	23.93365	25.0579	1.4971500000000013	2.6214499999999994	0.37481961805880953	2.6679499999999976	37.28489373275414	seed1-gleak01_vars.pkl	Transient	1	0.1
281	541772	27.0886	1.1065885172379901	4.10016352168995	26.55505	27.66165	1.5033999999999992	2.6099999999999994	0.38974199080208854	2.565800000000003	36.82067662923346	seed1-gleak01_vars.pkl	Transient	1	0.1
282	593088	29.654400000000003	1.1143266004994454	4.037571349317794	29.165100000000002	30.279400000000003	1.5353999999999992	2.649750000000001	0.37915410718686593	2.637450000000001	36.36406613483421	seed1-gleak01_vars.pkl	Transient	1	0.1
283	645837	32.291850000000004	1.1131938354689979	4.114384175640183	31.8148	32.928000000000004	1.401999999999994	2.5151999999999965	0.3906097418069609	2.5600999999999985	37.14672949697381	seed1-gleak01_vars.pkl	Control	1	0.1
284	697039	34.85195	1.162719300013903	4.035786571713906	34.33005	35.49275	1.4431000000000012	2.6058500000000038	0.38986354775828497	2.5649999999999977	36.58302145896264	seed1-gleak01_vars.pkl	Control	1	0.1
285	748339	37.41695	1.1265661160621618	4.024653900172105	36.93585	38.06245	1.4819499999999977	2.6084999999999994	0.3798814769791819	2.632400000000004	36.181961674317904	seed1-gleak01_vars.pkl	Control	1	0.1
286	800987	40.049350000000004	1.0813650773107133	4.107052645884664	39.5444	40.625750000000004	1.5492500000000007	2.630600000000001	0.3876194352384828	2.5798500000000004	36.743683387440385	seed1-gleak01_vars.pkl	Control	1	0.1
287	852584	42.629200000000004	1.118216034914757	4.10207698863249	42.17495	43.293150000000004	1.4119499999999974	2.530149999999999	0.3882816595158133	2.5754499999999965	37.398040478638215	seed1-gleak01_vars.pkl	Control	1	0.1
288	904093	45.20465	1.0878330827947007	4.029975650510345	44.70515	45.792950000000005	1.5566499999999976	2.6445000000000007	0.38408357658626513	2.6036	36.78727602402195	seed1-gleak01_vars.pkl	Control	1	0.1
289	956165	47.80825	1.1153911692311755	4.082960881385475	47.3496	48.465	1.4547999999999988	2.570149999999998	0.3838845275341174	2.6049500000000023	37.47687814431356	seed1-gleak01_vars.pkl	Control	1	0.1
290	1008264	50.4132	1.1053898073144375	4.067600651258097	49.91975	51.025150000000004	1.4553499999999957	2.5607499999999987	0.3841130828916032	2.6034000000000006	36.643595918960486	seed1-gleak01_vars.pkl	Control	1	0.1
291	1060332	53.016600000000004	1.1377325621624943	4.1107226031798945	52.4805	53.61825	1.4133500000000012	2.5510500000000036	0.3984857541342904	2.5094999999999956	36.55557528083743	seed1-gleak01_vars.pkl	Control	1	0.1
292	1110522	55.5261	1.111479303788487	4.080829944548704	55.03155	56.14305	1.4695000000000036	2.5809500000000014	0.3806478626622503	2.6271000000000058	37.1757017996257	seed1-gleak01_vars.pkl	Control	1	0.1
293	1163064	58.153200000000005	1.1256170299041783	4.093831661668787	57.612550000000006	58.738150000000005	4.435600000000001	5.5611999999999995	0.14243695384330518	7.020649999999996	36.27701035601212	seed1-gleak01_vars.pkl	Control	1	0.1
294	1303477	65.17385	2.3846930541450506	2.6285866085976135	63.173750000000005	65.55845000000001	2.2807499999999976	4.66545	0.31918289179700016	3.132999999999995	17.680937202825305	seed1-gleak01_vars.pkl	Transient	1	0.1
295	1366137	68.30685	1.0175229502097238	3.7223634951839024	67.8392	68.8567	1.698449999999994	2.715999999999994	0.3423074948225987	2.921350000000004	33.59737621646362	seed1-gleak01_vars.pkl	Transient	1	0.1
296	1424564	71.2282	1.14679577656443	3.4077251488191536	70.5552	71.702	1.5691500000000076	2.7159500000000065	0.33755274261603313	2.9625000000000057	28.85739030085088	seed1-gleak01_vars.pkl	DAMGO	1	0.1
297	1483814	74.1907	1.30986819067389	2.6357395321617147	73.2711	74.58095	1.810299999999998	3.1201499999999953	0.37308560449195205	2.68034999999999	22.59657920469587	seed1-gleak01_vars.pkl	DAMGO	1	0.1
298	1537421	76.87105	1.0521589750780957	3.580209275218998	76.3913	77.44345	1.632550000000009	2.684750000000008	0.34920468632688967	2.863650000000007	32.21608162709036	seed1-gleak01_vars.pkl	DAMGO	1	0.1
299	1594694	79.7347	1.1817203935625964	3.2912324603939602	79.07605000000001	80.25775	1.7318500000000085	2.9136000000000024	0.3476991011978226	2.8760500000000064	28.138213433913208	seed1-gleak01_vars.pkl	DAMGO	1	0.1
300	1652215	82.61075000000001	1.108954137354577	3.0389418272081237	81.98960000000001	83.09855	1.7335999999999956	2.8425499999999886	0.35967988490243746	2.7802499999999952	26.24317514980716	seed1-gleak01_vars.pkl	DAMGO	1	0.1
301	1707820	85.391	1.148849916425324	3.3222257238307336	84.83215	85.98100000000001	1.3874999999999886	2.5363499999999988	0.3293482198728719	3.036299999999997	30.357651652596022	seed1-gleak01_vars.pkl	DAMGO	1	0.1
302	1768546	88.4273	1.523228029865469	2.971191657820409	87.36855	88.89175	1.8238500000000073	3.3471000000000117	0.34655438304656017	2.885549999999995	24.414539602241227	seed1-gleak01_vars.pkl	DAMGO	1	0.1
303	1826257	91.31285	1.160166353146953	3.2752846322860982	90.71565000000001	91.8758	1.6386500000000126	2.7988500000000016	0.3426300280956609	2.918600000000012	29.052444201245283	seed1-gleak01_vars.pkl	DAMGO	1	0.1
304	1884629	94.23145000000001	1.2567832782902173	3.5547800542132073	93.5145	94.77130000000001	2.0515499999999918	3.30834999999999	0.3078580774263066	3.2482499999999987	31.58255364637677	seed1-gleak01_vars.pkl	DAMGO	1	0.1
305	1949594	97.47970000000001	1.1984116928971489	3.3407655102032123	96.8228	98.02120000000001	1.8422499999999928	3.0406499999999994	0.3674849331177427	2.721199999999996	29.20972720690221	seed1-gleak01_vars.pkl	DAMGO	1	0.1
306	2004018	100.2009	1.6398932639728883	5.776592502803432	99.8635	101.50335000000001	1.9266999999999967	3.566600000000008	0.26650321136369653	3.7523000000000057	57.76592502803435	seed1-gleak01_vars.pkl	DAMGO	1	0.1
307	2079064	103.95320000000001	1.086949022957182	4.632268905014797	103.43005000000001	104.51700000000001	1.4698999999999955	2.556849999999997	0.3991298968249223	2.505449999999996	35.304646823012376	seed1-gleak01_vars.pkl	Transient	1	0.1
308	2129173	106.45865	1.099990844996553	4.132756180052624	105.98695000000001	107.08695	1.510850000000005	2.6108499999999992	0.38431975403535684	2.602000000000004	37.09743628664888	seed1-gleak01_vars.pkl	Transient	1	0.1
309	2181213	109.06065000000001	1.0832846763420851	4.113759765276512	108.59775	109.68105	1.4411000000000058	2.5244	0.39188792005486456	2.5517499999999984	37.567564198819206	seed1-gleak01_vars.pkl	Transient	1	0.1
310	2232248	111.61240000000001	1.1434425346953796	4.215121549483172	111.12215	112.2656	1.452449999999999	2.5959000000000003	0.38068408930848874	2.6268499999999904	37.35102256405375	seed1-gleak01_vars.pkl	Wash	1	0.1
311	2284785	114.23925	1.1251576181210812	4.071652054970116	113.7181	114.84325000000001	1.5588499999999925	2.6839999999999975	0.37880222735709523	2.6399000000000115	36.548695743362	seed1-gleak01_vars.pkl	Wash	1	0.1
312	2337583	116.87915000000001	1.0993273347500712	4.141710021752054	116.40205	117.5014	1.5020999999999987	2.601399999999998	0.3869519792593741	2.584299999999999	37.33423800047846	seed1-gleak01_vars.pkl	Wash	1	0.1
313	2389269	119.46345000000001	1.0921014984850075	4.107187206263241	119.00345	120.09555	1.439450000000008	2.53155000000001	0.39084637783119397	2.5585499999999968	36.688795890140696	seed1-gleak01_vars.pkl	Wash	1	0.1
314	2440440	122.022	1.10496637166047	4.1158156086738416	121.53500000000001	122.63995	1.501800000000003	2.606749999999991	0.3886891458556021	2.572749999999999	36.80744241383938	seed1-gleak01_vars.pkl	Wash	1	0.1
315	2491895	124.59475	1.1231013544681483	4.133838975024233	124.1418	125.26490000000001	1.437349999999995	2.560450000000003	0.38738668939335213	2.581400000000002	36.65439079194036	seed1-gleak01_vars.pkl	Wash	1	0.1
316	2543523	127.17615	1.1200611451072386	4.116245348874244	126.7022	127.82230000000001	1.4579999999999842	2.5780499999999904	0.3825701059719192	2.613900000000001	36.71878528902175	seed1-gleak01_vars.pkl	Wash	1	0.1
317	2595801	129.79005	1.1383310430563056	4.1152958646854145	129.28025	130.4186	1.380899999999997	2.519200000000012	0.3900992802668296	2.563449999999989	37.20950171843204	seed1-gleak01_vars.pkl	Wash	1	0.1
318	2647070	132.3535	1.1684867569352035	4.026347240122519	131.79945	132.96795	1.5363499999999988	2.704800000000006	0.37901040383558443	2.638450000000006	36.15033633370298	seed1-gleak01_vars.pkl	Wash	1	0.1
319	2699839	134.99195	1.1284052423994058	4.060998343911564	134.50425	135.63265	1.3912499999999852	2.5196499999999844	0.38951427569820174	2.5673000000000172	37.433636747427286	seed1-gleak01_vars.pkl	Wash	1	0.1
320	2751185	137.55925000000002	1.1639296378484463	3.9818098172362824	137.02395	138.18785	1.4549000000000092	2.618850000000009	0.40758931300821705	2.4534499999999753	35.81613836203316	seed1-gleak01_vars.pkl	Wash	1	0.1
321	2800254	140.0127	0.7299174140625401	2.815774613837533	139.64275	140.3727	1.3217500000000086	2.051649999999995	0.46297367994629307	2.159950000000009	23.937972631266554	seed1-gleak01_vars.pkl	Wash	1	0.1
322	2843453	142.17265	1.00631554389128	3.5835608676843442	141.69445000000002	142.70075	1.5106499999999983	2.516999999999996	0.37777190132598015	2.6470999999999947	33.65714291292713	seed1-gleak01_vars.pkl	Transient	1	0.1
323	2896395	144.81975	1.088748502352112	3.5816356084159295	144.2114	145.30015	1.5644499999999937	2.6531500000000108	0.3793195008155361	2.6363000000000056	31.002395883047384	seed1-gleak01_vars.pkl	Transient	1	0.1
324	2949121	147.45605	1.0841792584624141	3.591468637810891	146.8646	147.9488	1.6293999999999755	2.7135999999999854	0.36916715888954565	2.7087999999999965	32.93606635173399	seed1-gleak01_vars.pkl	Transient	1	0.1
325	3003297	150.16485	1.09406185558429	3.5181071189517468	149.5782	150.67225000000002	1.4943499999999972	2.588450000000023	0.3861525688799636	2.589650000000006	33.864713932980564	seed1-gleak01_vars.pkl	Transient	1	0.1
326	3055090	152.7545	1.0928601636376931	3.46141047405521	152.16660000000002	153.25945000000002	1.5529499999999814	2.64579999999998	0.37265460507928316	2.6834499999999935	31.96437026892722	seed1-gleak01_vars.pkl	$G_{Leak}$	1	0.1
327	3108759	155.43795	1.125002248534211	3.487396251484167	154.8124	155.9374	1.5292500000000189	2.654250000000019	0.386070573700871	2.59020000000001	32.420101442369905	seed1-gleak01_vars.pkl	$G_{Leak}$	1	0.1
328	3160563	158.02815	1.0623169337252854	3.5824436921071907	157.4667	158.529	1.5198500000000195	2.5822000000000003	0.3837298541826562	2.6059999999999945	33.4797381945018	seed1-gleak01_vars.pkl	$G_{Leak}$	1	0.1
329	3212683	160.63415	1.0937506786523388	3.4720251228006056	160.04885000000002	161.14260000000002	1.5682500000000061	2.662000000000006	0.3822410794488077	2.6161500000000046	32.65753461679987	seed1-gleak01_vars.pkl	$G_{Leak}$	1	0.1
330	3265006	163.2503	1.0362565615372035	3.5673697160666684	162.71085000000002	163.74715	1.6045000000000016	2.640749999999997	0.3827897718572948	2.612400000000008	33.1091722068565	seed1-gleak01_vars.pkl	$G_{Leak}$	1	0.1
331	3317254	165.86270000000002	1.0290588536176366	3.5753237918559932	165.35165	166.38070000000002	1.5760500000000093	2.605099999999993	0.3750937734433613	2.665999999999997	33.675285940751756	seed1-gleak01_vars.pkl	$G_{Leak}$	1	0.1
332	3370574	168.52870000000001	1.0861692021041875	3.602069849208366	167.9567	169.0429	1.5921999999999912	2.6783499999999947	0.3777148253068962	2.6474999999999795	33.08052791474741	seed1-gleak01_vars.pkl	$G_{Leak}$	1	0.1
333	3423524	171.1762	1.0537027831473156	3.6707067015372026	170.6351	171.68880000000001	1.6923500000000047	2.7460499999999968	0.3667369579169328	2.7267500000000098	33.56518163077014	seed1-gleak01_vars.pkl	$G_{Leak}$	1	0.1
334	3478059	173.90295	1.0376959355589934	3.57313527223074	173.38115000000002	174.4188	1.5253000000000156	2.5630000000000166	0.3840319514583617	2.6039499999999975	33.69946830906976	seed1-gleak01_vars.pkl	$G_{Leak}$	1	0.1
335	3530138	176.5069	1.0631983634833713	3.617512607333346	175.94410000000002	177.00730000000001	1.5098999999999876	2.5730999999999824	0.3825701059719192	2.613900000000001	33.55125747395263	seed1-gleak01_vars.pkl	$G_{Leak}$	1	0.1
336	3582416	179.1208	1.0955199910982978	3.574302825635616	178.51725000000002	179.61275	4.635149999999982	5.730649999999997	0.16200497355268795	6.172650000000004	33.08348560748941	seed1-gleak01_vars.pkl	$G_{Leak}$	1	0.1
337	3705869	185.29345	1.466089997741417	1.9862263402637037	184.24785	185.71395	1.5609000000000037	3.0270000000000152	0.2851724580440015	3.5066500000000076	13.337680911516609	seed1-gleak01_vars.pkl	Transient	1	0.1
338	3776002	188.80010000000001	1.9179652860406322	2.773636518928704	187.2749	189.19285000000002	2.16995	4.087950000000006	0.29926231838518197	3.341549999999984	22.29957116027686	seed1-gleak01_vars.pkl	Transient	1	0.1
339	3842833	192.14165	1.2396452091904357	2.942582401541216	191.36285	192.60250000000002	1.5699999999999932	2.8096499999999764	0.321973050855643	3.1058500000000038	26.708264127587626	seed1-gleak01_vars.pkl	DAMGO + $G_{Leak}$	1	0.1
340	3904950	195.2475	1.472127632395993	2.368367336172348	194.17245	195.6446	1.6239500000000078	3.0960500000000195	0.35549235691432424	2.8130000000000166	20.51297181646531	seed1-gleak01_vars.pkl	DAMGO + $G_{Leak}$	1	0.1
341	3961210	198.06050000000002	1.2474185955901398	2.682163048072873	197.26855	198.51595	2.0588500000000067	3.306299999999993	0.29935638377488477	3.3404999999999916	21.953824953145986	seed1-gleak01_vars.pkl	DAMGO + $G_{Leak}$	1	0.1
342	4028020	201.401	1.2541709913800472	3.153799262929006	200.57485	201.829	1.7024999999999864	2.9566499999999962	0.32415961619501393	3.0849000000000046	28.72371610588523	seed1-gleak01_vars.pkl	DAMGO + $G_{Leak}$	1	0.1
343	4089718	204.48590000000002	1.3789893820636208	1.886859382307069	203.53150000000002	204.91045	3.033200000000022	4.412200000000013	0.2468526289804994	4.050999999999988	12.70065263470563	seed1-gleak01_vars.pkl	DAMGO + $G_{Leak}$	1	0.1
344	4170738	208.5369	1.0239368135316531	3.0716743168039002	207.9437	208.9676	1.725449999999995	2.74939999999998	0.3318675848336515	3.013249999999999	27.846476930851015	seed1-gleak01_vars.pkl	DAMGO + $G_{Leak}$	1	0.1
345	4231003	211.55015	1.28829890138614	2.1775721829409136	210.69310000000002	211.9814	2.0118499999999813	3.300150000000002	0.328461159467893	3.0444999999999993	17.252540739759205	seed1-gleak01_vars.pkl	DAMGO + $G_{Leak}$	1	0.1
346	4291893	214.59465	1.085278025354352	3.4932699551220487	213.9932	215.07850000000002					30.43034090324297	seed1-gleak01_vars.pkl	DAMGO + $G_{Leak}$	1	0.1
347	64002	3.2001	1.3765593860052039	3.57436731512864	2.6815	4.0581000000000005	1.4643999999999995	2.84095	0.3221649484536082	3.1040000000000005	23.093661277521903	seed1-gleak-05_vars.pkl	Transient	1	-0.5
348	126082	6.3041	1.3753489876494212	3.474560966152076	5.52245	6.8978	1.4726	2.84795	0.39411196720988434	2.53735	30.676558871595248	seed1-gleak-05_vars.pkl	Transient	1	-0.5
349	176829	8.84145	1.109769260540545	4.054808602668459	8.3704	9.4802	1.5073500000000006	2.6171000000000006	0.3776078542433681	2.648250000000001	36.628213891692596	seed1-gleak-05_vars.pkl	Transient	1	-0.5
350	229794	11.489700000000001	1.1406426203673634	4.107916882187894	10.98755	12.128200000000001	1.4572500000000002	2.597899999999999	0.38202204267186224	2.6176499999999994	36.592110194235524	seed1-gleak-05_vars.pkl	Transient	1	-0.5
351	282147	14.10735	1.1217649827477727	4.079508376743483	13.58545	14.7072	1.571349999999999	2.6931499999999993	0.3783794010254083	2.6428499999999993	36.07067414494895	seed1-gleak-05_vars.pkl	Transient	1	-0.5
352	335004	16.7502	1.10242593191489	4.113255451138727	16.2786	17.381	1.421800000000001	2.524250000000002	0.39440730442327776	2.535450000000001	37.779823841846095	seed1-gleak-05_vars.pkl	Transient	1	-0.5
353	385713	19.28565	1.0772705130367395	4.107409558749197	18.8028	19.880100000000002	1.495899999999999	2.5731499999999983	0.38546786161703733	2.5942500000000024	36.95086692670483	seed1-gleak-05_vars.pkl	Transient	1	-0.5
354	437598	21.879900000000003	1.1095207763106039	4.173750066207468	21.376	22.485500000000002	1.4481000000000002	2.5576500000000024	0.3935845714847979	2.540749999999999	36.93328197562259	seed1-gleak-05_vars.pkl	Transient	1	-0.5
355	488413	24.420650000000002	1.124271743254774	4.13887824871685	23.93365	25.0579	1.4971500000000013	2.6214499999999994	0.37481961805880953	2.6679499999999976	37.28489373275414	seed1-gleak-05_vars.pkl	Transient	1	-0.5
356	541772	27.0886	1.1065885172379901	4.10016352168995	26.55505	27.66165	1.5033999999999992	2.6099999999999994	0.38974199080208854	2.565800000000003	36.82067662923346	seed1-gleak-05_vars.pkl	Transient	1	-0.5
357	593088	29.654400000000003	1.1143266004994454	4.037571349317794	29.165100000000002	30.279400000000003	1.5353999999999992	2.649750000000001	0.37915410718686593	2.637450000000001	36.36406613483421	seed1-gleak-05_vars.pkl	Transient	1	-0.5
358	645837	32.291850000000004	1.1131938354689979	4.114384175640183	31.8148	32.928000000000004	1.401999999999994	2.5151999999999965	0.3906097418069609	2.5600999999999985	37.14672949697381	seed1-gleak-05_vars.pkl	Control	1	-0.5
359	697039	34.85195	1.162719300013903	4.035786571713906	34.33005	35.49275	1.4431000000000012	2.6058500000000038	0.38986354775828497	2.5649999999999977	36.58302145896264	seed1-gleak-05_vars.pkl	Control	1	-0.5
360	748339	37.41695	1.1265661160621618	4.024653900172105	36.93585	38.06245	1.4819499999999977	2.6084999999999994	0.3798814769791819	2.632400000000004	36.181961674317904	seed1-gleak-05_vars.pkl	Control	1	-0.5
361	800987	40.049350000000004	1.0813650773107133	4.107052645884664	39.5444	40.625750000000004	1.5492500000000007	2.630600000000001	0.3876194352384828	2.5798500000000004	36.743683387440385	seed1-gleak-05_vars.pkl	Control	1	-0.5
362	852584	42.629200000000004	1.118216034914757	4.10207698863249	42.17495	43.293150000000004	1.4119499999999974	2.530149999999999	0.3882816595158133	2.5754499999999965	37.398040478638215	seed1-gleak-05_vars.pkl	Control	1	-0.5
363	904093	45.20465	1.0878330827947007	4.029975650510345	44.70515	45.792950000000005	1.5574999999999974	2.6453500000000005	0.38408357658626513	2.6036	36.78727602402195	seed1-gleak-05_vars.pkl	Control	1	-0.5
364	956165	47.80825	1.1140432809893508	4.1103136879688975	47.350500000000004	48.46455	1.4552499999999995	2.5692999999999984	0.3838845275341174	2.6049500000000023	37.47687814431356	seed1-gleak-05_vars.pkl	Control	1	-0.5
365	1008264	50.4132	1.1053898073144375	4.067600651258097	49.91975	51.025150000000004	1.4553499999999957	2.5607499999999987	0.3841130828916032	2.6034000000000006	36.643595918960486	seed1-gleak-05_vars.pkl	Control	1	-0.5
366	1060332	53.016600000000004	1.1377325621624943	4.1107226031798945	52.4805	53.61825	1.4133500000000012	2.5510500000000036	0.3984857541342904	2.5094999999999956	36.55557528083743	seed1-gleak-05_vars.pkl	Control	1	-0.5
367	1110522	55.5261	1.111479303788487	4.080829944548704	55.03155	56.14305	1.4695000000000036	2.5809500000000014	0.3806478626622503	2.6271000000000058	37.1757017996257	seed1-gleak-05_vars.pkl	Control	1	-0.5
368	1163064	58.153200000000005	1.1256170299041783	4.093831661668787	57.612550000000006	58.738150000000005	6.9208500000000015	8.04645	0.12175151732828468	8.213450000000002	36.27701035601212	seed1-gleak-05_vars.pkl	Control	1	-0.5
369	1327333	66.36665	1.3387221563315719	2.823780791714995	65.659	66.99770000000001	1.759450000000001	3.0982000000000056	0.2793530184093637	3.5797000000000025	24.01118614020534	seed1-gleak-05_vars.pkl	Transient	1	-0.5
370	1398927	69.94635000000001	1.5916077193681617	2.3765997940207004	68.7572	70.3488	5.110199999999992	6.7017999999999915	0.14505682601159003	6.8938500000000005	18.35931136244942	seed1-gleak-05_vars.pkl	Transient	1	-0.5
371	1536804	76.84020000000001	1.9285411153246417	2.997589032251547	75.459	77.3875	2.08605	4.0146000000000015	0.2783576896311771	3.592499999999987	26.217277845271283	seed1-gleak-05_vars.pkl	DAMGO	1	-0.5
372	1608654	80.4327	1.525471756590379	2.35235528750162	79.47355	80.99905	1.5897999999999968	3.115250000000003	0.2813612256094982	3.5541500000000066	19.0371306296271	seed1-gleak-05_vars.pkl	DAMGO	1	-0.5
373	1679737	83.98685	1.9110480797686615	2.176172092494536	82.5888	84.49985000000001	1.7507999999999981	3.661850000000001	0.29102761852099795	3.436099999999996	16.045835819054453	seed1-gleak-05_vars.pkl	DAMGO	1	-0.5
374	1748459	87.42295	1.7909909831448925	2.2583657753274977	86.25065000000001	88.04165	1.7090000000000032	3.4999499999999983	0.27184254879573727	3.6786000000000034	18.598890915109568	seed1-gleak-05_vars.pkl	DAMGO	1	-0.5
375	1822031	91.10155	1.8924463210884948	2.1433782311090166	89.75065000000001	91.6431	1.4821500000000043	3.374600000000001	0.2974862412613411	3.361500000000006	17.13752984193176	seed1-gleak-05_vars.pkl	DAMGO	1	-0.5
376	1889261	94.46305000000001	1.7093492598122102	1.9889765730665054	93.1252	94.83455000000001	1.7809500000000043	3.490300000000005	0.33397902611716074	2.9941999999999918	14.363334324148832	seed1-gleak-05_vars.pkl	DAMGO	1	-0.5
377	1949145	97.45725	1.4438147019861034	2.8761545984795127	96.61550000000001	98.05930000000001	1.9429999999999978	3.386799999999994	0.3637355642447936	2.7492500000000035	22.71777830762041	seed1-gleak-05_vars.pkl	DAMGO	1	-0.5
378	2004130	100.2065	1.7265567371117767	6.750546356824259	100.00235	101.72890000000001	2.152000000000001	3.878600000000006	0.23971904927425078	4.171549999999996	64.16126670481259	seed1-gleak-05_vars.pkl	Transient	1	-0.5
379	2087561	104.37805	1.055815753159614	4.907805685019756	103.88090000000001	104.9367	1.584850000000003	2.6406499999999937	0.3893550333871927	2.5683500000000095	35.44478749100142	seed1-gleak-05_vars.pkl	Transient	1	-0.5
380	2138928	106.94640000000001	1.0900301645888248	4.279174346612237	106.52155	107.61160000000001	1.3795499999999947	2.4696	0.3913741145160665	2.555099999999996	38.515295783167815	seed1-gleak-05_vars.pkl	Transient	1	-0.5
381	2190030	109.50150000000001	1.1350082078679	4.06453851114383	108.9912	110.12620000000001	1.4879499999999979	2.622950000000003	0.38194179207088813	2.6182000000000016	36.09886503906	seed1-gleak-05_vars.pkl	Transient	1	-0.5
382	2242394	112.11970000000001	1.0989647409262602	4.106819029083965	111.61415000000001	112.71310000000001	1.463949999999997	2.562899999999999	0.39825564029550664	2.510949999999994	37.00606052733929	seed1-gleak-05_vars.pkl	Wash	1	-0.5
383	2292613	114.63065	1.1230602674365742	4.119309183694682	114.17705000000001	115.3001	1.4606500000000011	2.5836999999999932	0.371671219639107	2.6905500000000018	36.97414310471681	seed1-gleak-05_vars.pkl	Wash	1	-0.5
384	2346424	117.3212	1.1629667631627993	4.080766802433246	116.76075	117.92370000000001	1.5218500000000006	2.6848500000000115	0.38159200183164216	2.620599999999996	36.07749776895575	seed1-gleak-05_vars.pkl	Wash	1	-0.5
385	2398836	119.9418	1.1422761213157326	4.052007798978217	119.44555000000001	120.58785	1.4654500000000041	2.607699999999994	0.38066959782256876	2.626950000000008	36.91530850395693	seed1-gleak-05_vars.pkl	Wash	1	-0.5
386	2451375	122.56875000000001	1.1243288618803258	4.135605699706922	122.05330000000001	123.17765	1.500399999999999	2.624750000000006	0.38295102056446984	2.6113	36.55708021072157	seed1-gleak-05_vars.pkl	Wash	1	-0.5
387	2503601	125.18005000000001	1.1221265632767463	4.109790231013719	124.67800000000001	125.80015	1.5333000000000112	2.6554	0.3771023455765903	2.6517999999999944	36.7431560285231	seed1-gleak-05_vars.pkl	Wash	1	-0.5
388	2556637	127.83185	1.1291570735110437	4.0480197496282315	127.33340000000001	128.4626	1.4175000000000182	2.5466499999999996	0.3900688471515229	2.5636499999999955	36.846834884045734	seed1-gleak-05_vars.pkl	Wash	1	-0.5
389	2607910	130.3955	1.1363569220133358	4.081425235043525	129.88005	131.0164	1.4589500000000157	2.595300000000009	0.38222646918298975	2.616250000000008	36.457539938715954	seed1-gleak-05_vars.pkl	Wash	1	-0.5
390	2660235	133.01175	1.1229419512081427	4.103384507186327	132.47535000000002	133.5983	1.4692000000000007	2.5921499999999753	0.39087693239783605	2.55834999999999	36.28222984781421	seed1-gleak-05_vars.pkl	Wash	1	-0.5
391	2711402	135.5701	1.1207335840447108	4.119631963869104	135.0675	136.18825	1.5440499999999986	2.664749999999998	0.3767116837128703	2.6545500000000004	37.035152459770366	seed1-gleak-05_vars.pkl	Wash	1	-0.5
392	2764493	138.22465	1.132431498482544	4.216142427963646	137.7323	138.8647	1.130899999999997	2.2633500000000026	0.5099439061703179	1.9610000000000127	37.61378231913481	seed1-gleak-05_vars.pkl	Wash	1	-0.5
393	2803713	140.18565	40.07434300339294	8.510638180012926	139.99565	180.06995	1.7043500000000051	41.778700000000015	0.02366827492594788	42.25065000000001	72.19315128738498	seed1-gleak-05_vars.pkl	Wash	1	-0.5
394	3648726	182.43630000000002	2.7046699028992327	6.892740031506889	181.7743	184.479	0.35285000000001787	3.0575000000000045	0.27248327633891467	3.6699500000000005	30.280890025023442	seed1-gleak-05_vars.pkl	Transient	1	-0.5
395	3722125	186.10625000000002	2.3683650746474973	8.612983009469549	184.83185	187.2002	0.949750000000023	3.318150000000003	0.37439161362785583	2.6709999999999923	27.746203363075736	seed1-gleak-05_vars.pkl	Transient	1	-0.5
396	3775545	188.77725	1.6216667256850983	8.011649234406796	188.14995000000002	189.77165000000002	0.5681500000000028	2.189799999999991	0.3782076738337031	2.644049999999993	26.523607725861062	seed1-gleak-05_vars.pkl	Transient	1	-0.5
397	3828426	191.4213	2.5391736236858646	7.392490122180057	190.3398	192.87895	1.8798999999999921	4.419099999999986	0.2462720567410815	4.060550000000006	24.390412943321014	seed1-gleak-05_vars.pkl	DAMGO + $G_{Leak}$	1	-0.5
398	3909637	195.48185	2.228282792418613	7.639360643274639	194.7589	196.98715	0.8550999999999931	3.0834000000000117	0.29580547831745957	3.380599999999987	32.40541089110134	seed1-gleak-05_vars.pkl	DAMGO + $G_{Leak}$	1	-0.5
399	3977249	198.86245	1.8776030335641933	8.318090886958302	197.84225	199.71985	1.1167499999999961	2.994349999999997	0.3332333633243359	3.000900000000001	30.050480483401753	seed1-gleak-05_vars.pkl	DAMGO + $G_{Leak}$	1	-0.5
400	4037267	201.86335	1.6778143490497954	8.186618578687238	200.83665000000002	202.51445	0.39034999999998377	2.068150000000003	0.3345376689415216	2.989200000000011	24.581445045279636	seed1-gleak-05_vars.pkl	DAMGO + $G_{Leak}$	1	-0.5
401	4097051	204.85255	2.9036605795107784	8.074281593261347	202.90475	205.8084	1.1605500000000006	4.0642	0.28817613325264385	3.470100000000002	26.27977210100881	seed1-gleak-05_vars.pkl	DAMGO + $G_{Leak}$	1	-0.5
402	4166453	208.32265	6.576559260880622	4.965955585466528	206.96895	213.5455	-2.8447999999999922	3.7317500000000052	0.3171934721583436	3.1526499999999937	33.72553367493654	seed1-gleak-05_vars.pkl	DAMGO + $G_{Leak}$	1	-0.5
403	4229506	211.4753	1.8275198213204742	7.9327179114821895	210.70075	212.52825	1.6227999999999838	3.450349999999986	0.3138633439000649	3.1861000000000104	27.512925369720268	seed1-gleak-05_vars.pkl	DAMGO + $G_{Leak}$	1	-0.5
404	4293228	214.66140000000001	2.3573131508891008	7.38434919579052	214.1511	216.50840000000002	0.78094999999999	3.138300000000015	0.29369438162647965	3.4048999999999983	31.830272742309013	seed1-gleak-05_vars.pkl	DAMGO + $G_{Leak}$	1	-0.5
405	4361326	218.0663	2.0123901959876065	8.494945816179328	217.28935	219.30175					27.339397597477785	seed1-gleak-05_vars.pkl	DAMGO + $G_{Leak}$	1	-0.5
406	158994	7.9497	1.3756148907635215	2.4831358660675065	7.04615	8.421750000000001	0.44009999999999927	1.8157000000000005	0.5778008898133701	1.7307000000000008	18.240190370967177	seed2-gleak05_vars.pkl	Transient	2	0.5
407	193608	9.6804	1.4499020937486742	2.3855339687950536	8.86185	10.31175	0.611600000000001	2.0615000000000006	0.49451092869152413	2.0221999999999998	11.604839893171778	seed2-gleak05_vars.pkl	Transient	2	0.5
408	234052	11.7026	1.2360403587599664	3.290134253668022	10.9234	12.159450000000001	2.9433500000000006	4.179399999999999	0.24799127070727106	4.032400000000001	27.747831765660646	seed2-gleak05_vars.pkl	Transient	2	0.5
409	314700	15.735000000000001	1.121741749685086	3.561366610928946	15.10275	16.2245	2.872399999999999	3.9940999999999995	0.25340834220262537	3.9461999999999993	29.652310069403892	seed2-gleak05_vars.pkl	Transient	2	0.5
410	393624	19.6812	1.1140368976245403	3.495254976950516	19.09685	20.210900000000002	1.484650000000002	2.598650000000003	0.3626670535115239	2.757349999999999	30.587665109177117	seed2-gleak05_vars.pkl	Transient	2	0.5
411	448771	22.43855	1.3198071293706424	3.342017630108522	21.695500000000003	23.0153	1.4156000000000013	2.7353999999999985	0.3607048172128335	2.772350000000003	22.539404927312646	seed2-gleak05_vars.pkl	Transient	2	0.5
412	504218	25.210900000000002	1.3371260584941542	3.3293758063534113	24.4309	25.768050000000002	1.716000000000001	3.0531000000000006	0.30380362133916644	3.291599999999999	23.52616338048761	seed2-gleak05_vars.pkl	Transient	2	0.5
413	570050	28.5025	1.4741746522195405	3.684419588885074	27.484	28.9582	1.6754500000000014	3.1495999999999995	0.3341631718768273	2.9925500000000014	27.482570224119872	seed2-gleak05_vars.pkl	Transient	2	0.5
414	629901	31.495050000000003	1.3679726227974927	3.366923037270503	30.6336	32.0016	1.7789500000000018	3.1469000000000023	0.31105650341384494	3.214850000000002	27.964918827930695	seed2-gleak05_vars.pkl	Control	2	0.5
415	694198	34.709900000000005	1.3997362477989344	3.446923432627674	33.7805	35.18025	1.5290000000000035	2.928750000000001	0.3908922114726873	2.558249999999994	25.394330054504547	seed2-gleak05_vars.pkl	Control	2	0.5
416	745363	37.26815	1.1047582706892631	3.442087640519219	36.7093	37.81405	0.6759500000000003	1.780699999999996	0.45211022447272536	2.2118500000000054	26.856148919005584	seed2-gleak05_vars.pkl	Control	2	0.5
417	789600	39.480000000000004	1.3707173006892146	2.644511389733781	38.48995	39.8607	0.630749999999999	2.0014499999999984	0.4039914353815704	2.475299999999997	17.31199814610526	seed2-gleak05_vars.pkl	Control	2	0.5
418	839106	41.9553	1.8521722012460988	2.5323295627421416	40.49145	42.3436	1.3564000000000007	3.208600000000004	0.40554789520642365	2.4658000000000015	20.257074812416597	seed2-gleak05_vars.pkl	Control	2	0.5
419	888422	44.4211	1.190264369047014	3.4635949334267124	43.7	44.8903	1.4236000000000004	2.6138499999999993	0.4092992796332683	2.4431999999999974	28.28818635264459	seed2-gleak05_vars.pkl	Control	2	0.5
420	937286	46.8643	1.0920076489076194	3.5929087806091466	46.313900000000004	47.4059	2.634599999999999	3.7265999999999977	0.26388705633988624	3.7895000000000043	28.138696648200828	seed2-gleak05_vars.pkl	Control	2	0.5
421	1013076	50.653800000000004	1.1153855269248656	3.468614508584281	50.0405	51.1559	2.7771000000000043	3.8925000000000054	0.2559443065189015	3.9071	28.35903796731763	seed2-gleak05_vars.pkl	Control	2	0.5
422	1091218	54.560900000000004	1.1675146888786112	3.4498437274241986	53.933	55.100500000000004	1.063449999999996	2.2309999999999945	0.36935805569919483	2.7074	30.606057571210982	seed2-gleak05_vars.pkl	Control	2	0.5
423	1145366	57.2683	1.667774316842761	2.7030102036119104	56.16395	57.83175	5.744749999999996	7.412500000000001	0.1411841111401322	7.082950000000004	22.09643303946566	seed2-gleak05_vars.pkl	Control	2	0.5
424	1287025	64.35125000000001	1.3652356987204404	3.301608091106065	63.5765	64.9417	1.880100000000013	3.245350000000009	0.3357845606259027	2.9780999999999977	21.61600300948897	seed2-gleak05_vars.pkl	Transient	2	0.5
425	1346587	67.32935	1.8670578883542681	2.7528407210838797	66.82180000000001	68.68885	2.9690999999999974	4.836149999999989	0.19950920734991934	5.012299999999996	15.029814358255216	seed2-gleak05_vars.pkl	Transient	2	0.5
426	1446833	72.34165	1.0722485349376687	3.28135462795219	71.65795	72.7302	2.290300000000002	3.362549999999999	0.26419381258090935	3.7851	23.601732859883725	seed2-gleak05_vars.pkl	DAMGO	2	0.5
427	1522535	76.12675	1.641720272420079	3.1975796658765567	75.02055	76.66225	2.536299999999997	4.178049999999999	0.25736382236748917	3.8855500000000096	24.0920955798304	seed2-gleak05_vars.pkl	DAMGO	2	0.5
428	1600246	80.01230000000001	1.3146271523783566	3.5353653527090465	79.1986	80.5132	5.036350000000013	6.351000000000013	0.15754109853408013	6.347549999999998	26.33907199714463	seed2-gleak05_vars.pkl	DAMGO	2	0.5
429	1727197	86.35985000000001	1.5879613507712027	2.7358372051270994	85.5496	87.13755	1.9484999999999957	3.5364999999999895	0.2921541989862252	3.422849999999997	17.658364106507964	seed2-gleak05_vars.pkl	DAMGO	2	0.5
430	1795654	89.7827	1.2195833945078893	3.287073800830381	89.0861	90.3057	2.1918500000000023	3.411450000000002	0.25938655080734074	3.8552499999999985	23.379725009992146	seed2-gleak05_vars.pkl	DAMGO	2	0.5
431	1872759	93.63795	2.1219792061825284	2.6669937068146243	92.4975	94.6195	1.6394999999999982	3.7614499999999964	0.3074274471224784	3.2528000000000077	11.800862651081133	seed2-gleak05_vars.pkl	DAMGO	2	0.5
432	1937815	96.89075000000001	1.0793297344862018	2.8583837039937485	96.25895	97.3383	2.0934000000000026	3.172700000000006	0.3051059480404579	3.2775499999999913	16.035097900943896	seed2-gleak05_vars.pkl	DAMGO	2	0.5
433	2003366	100.1683	2.2023954061412834	5.010456053767157	99.43165	101.63405	1.799599999999998	4.001999999999995	0.25435260902188694	3.9315500000000014	50.10456053767156	seed2-gleak05_vars.pkl	DAMGO	2	0.5
434	2081997	104.09985	1.1377539348763066	3.6536885754668766	103.43365	104.57140000000001	2.1975499999999926	3.3353000000000037	0.2842524161455372	3.5180000000000002	19.684486674406273	seed2-gleak05_vars.pkl	Transient	2	0.5
435	2152357	107.61785	1.3630931236915758	3.8937683906766907	106.76895	108.13205	1.8356500000000011	3.1987000000000023	0.32253382573497447	3.100449999999995	30.498717625519753	seed2-gleak05_vars.pkl	Transient	2	0.5
436	2214366	110.7183	1.2476487023652998	3.5319606691730847	109.96770000000001	111.21535	3.076900000000009	4.324550000000002	0.23795643017763374	4.202450000000013	26.67842410887122	seed2-gleak05_vars.pkl	Transient	2	0.5
437	2298415	114.92075000000001	1.1762434445839143	3.6156780926593868	114.29220000000001	115.46845	1.3430500000000052	2.519300000000001	0.36095219188218564	2.7704499999999967	28.201667811360753	seed2-gleak05_vars.pkl	Wash	2	0.5
438	2353824	117.69120000000001	1.3508069595545065	3.0564624560427376	116.81150000000001	118.1623	1.7271500000000088	3.0779500000000013	0.3075503613716753	3.251499999999993	21.930375447821135	seed2-gleak05_vars.pkl	Wash	2	0.5
439	2418854	120.9427	1.5188222948790528	3.836156629008393	119.88950000000001	121.40830000000001	1.9849999999999994	3.50385	0.2830856334041048	3.5324999999999993	30.469979386455144	seed2-gleak05_vars.pkl	Wash	2	0.5
440	2489504	124.4752	1.583677462387178	3.837752245256251	123.39335000000001	124.977	1.5542000000000087	3.137900000000002	0.3440505066143698	2.90655000000001	30.956727586791047	seed2-gleak05_vars.pkl	Wash	2	0.5
441	2547635	127.38175000000001	1.3106867592958502	3.3823199917966456	126.53125	127.84190000000001	1.9916499999999928	3.30234999999999	0.3080952014172392	3.245749999999987	23.556261907701913	seed2-gleak05_vars.pkl	Wash	2	0.5
442	2612550	130.6275	1.327622755796276	3.8193602152116455	129.83360000000002	131.1612	1.4746000000000095	2.802250000000015	0.3261046796021503	3.066500000000019	29.4374476933534	seed2-gleak05_vars.pkl	Wash	2	0.5
443	2673880	133.69400000000002	1.4740011120471639	3.195625101835944	132.63580000000002	134.1098	2.746849999999995	4.2208499999999844	0.2706982661776067	3.694149999999979	22.53105885634108	seed2-gleak05_vars.pkl	Wash	2	0.5
444	2747763	137.38815	1.1381459466533737	4.004615914362919	136.85670000000002	137.99485	0.40295000000000414	1.5411000000000001	0.39230301484866564	2.5490500000000225	32.951581678714206	seed2-gleak05_vars.pkl	Wash	2	0.5
445	2798744	139.93720000000002	1.673293680952536	2.0555246554126363	138.39780000000002	140.0711	24.493799999999993	26.167100000000005	0.038983239156324734	25.652050000000003	12.36356364131747	seed2-gleak05_vars.pkl	Wash	2	0.5
446	3311785	165.58925000000002	1.5450407877133927	1.1303297803192862	164.56485	166.1099					10.917307708238816	seed2-gleak05_vars.pkl	$G_{Leak}$	2	0.5
447	158994	7.9497	1.3756148907635215	2.4831358660675065	7.04615	8.421750000000001	0.44009999999999927	1.8157000000000005	0.5778008898133701	1.7307000000000008	18.240190370967177	seed2-gleak-05_vars.pkl	Transient	2	-0.5
448	193608	9.6804	1.4499020937486742	2.3855339687950536	8.86185	10.31175	0.611600000000001	2.0615000000000006	0.49451092869152413	2.0221999999999998	11.604839893171778	seed2-gleak-05_vars.pkl	Transient	2	-0.5
449	234052	11.7026	1.2360403587599664	3.290134253668022	10.9234	12.159450000000001	2.9433500000000006	4.179399999999999	0.24799127070727106	4.032400000000001	27.747831765660646	seed2-gleak-05_vars.pkl	Transient	2	-0.5
450	314700	15.735000000000001	1.121741749685086	3.561366610928946	15.10275	16.2245	2.872399999999999	3.9940999999999995	0.25340834220262537	3.9461999999999993	29.652310069403892	seed2-gleak-05_vars.pkl	Transient	2	-0.5
451	393624	19.6812	1.1140368976245403	3.495254976950516	19.09685	20.210900000000002	1.484650000000002	2.598650000000003	0.3626670535115239	2.757349999999999	30.587665109177117	seed2-gleak-05_vars.pkl	Transient	2	-0.5
452	448771	22.43855	1.3198071293706424	3.342017630108522	21.695500000000003	23.0153	1.4156000000000013	2.7353999999999985	0.3607048172128335	2.772350000000003	22.539404927312646	seed2-gleak-05_vars.pkl	Transient	2	-0.5
453	504218	25.210900000000002	1.3371260584941542	3.3293758063534113	24.4309	25.768050000000002	1.716000000000001	3.0531000000000006	0.30380362133916644	3.291599999999999	23.52616338048761	seed2-gleak-05_vars.pkl	Transient	2	-0.5
454	570050	28.5025	1.4741746522195405	3.684419588885074	27.484	28.9582	1.6754500000000014	3.1495999999999995	0.3341631718768273	2.9925500000000014	27.482570224119872	seed2-gleak-05_vars.pkl	Transient	2	-0.5
455	629901	31.495050000000003	1.3679726227974927	3.366923037270503	30.6336	32.0016	1.7789500000000018	3.1469000000000023	0.31105650341384494	3.214850000000002	27.964918827930695	seed2-gleak-05_vars.pkl	Control	2	-0.5
456	694198	34.709900000000005	1.3997362477989344	3.446923432627674	33.7805	35.18025	1.5290000000000035	2.928750000000001	0.3908922114726873	2.558249999999994	25.394330054504547	seed2-gleak-05_vars.pkl	Control	2	-0.5
457	745363	37.26815	1.1047582706892631	3.442087640519219	36.7093	37.81405	0.6759500000000003	1.780699999999996	0.45211022447272536	2.2118500000000054	26.856148919005584	seed2-gleak-05_vars.pkl	Control	2	-0.5
458	789600	39.480000000000004	1.3707173006892146	2.644511389733781	38.48995	39.8607	0.630749999999999	2.0014499999999984	0.4039914353815704	2.475299999999997	17.31199814610526	seed2-gleak-05_vars.pkl	Control	2	-0.5
459	839106	41.9553	1.8521722012460988	2.5323295627421416	40.49145	42.3436	1.3564000000000007	3.208600000000004	0.40554789520642365	2.4658000000000015	20.257074812416597	seed2-gleak-05_vars.pkl	Control	2	-0.5
460	888422	44.4211	1.190264369047014	3.4635949334267124	43.7	44.8903	1.4236000000000004	2.6138499999999993	0.4092992796332683	2.4431999999999974	28.28818635264459	seed2-gleak-05_vars.pkl	Control	2	-0.5
461	937286	46.8643	1.0920076489076194	3.5929087806091466	46.313900000000004	47.4059	2.634599999999999	3.7265999999999977	0.26388705633988624	3.7895000000000043	28.138696648200828	seed2-gleak-05_vars.pkl	Control	2	-0.5
462	1013076	50.653800000000004	1.1153855269248656	3.468614508584281	50.0405	51.1559	2.7765500000000003	3.8919500000000014	0.2559443065189015	3.9071	28.35903796731763	seed2-gleak-05_vars.pkl	Control	2	-0.5
463	1091218	54.560900000000004	1.168395348518598	3.4349619508526352	53.9324	55.1008	1.0631999999999948	2.2315499999999986	0.36935805569919483	2.7074	30.606057571210982	seed2-gleak-05_vars.pkl	Control	2	-0.5
464	1145366	57.2683	1.667774316842761	2.7030102036119104	56.16395	57.83175	6.419000000000004	8.08675000000001	0.10527257702004923	9.499149999999993	22.09643303946566	seed2-gleak-05_vars.pkl	Control	2	-0.5
465	1335349	66.76745	3.0192807080721833	2.1930928052094263	64.25070000000001	67.27000000000001	5.388750000000002	8.408000000000001	0.14534144338587413	6.880350000000007	14.517546112834157	seed2-gleak-05_vars.pkl	Transient	2	-0.5
466	1472956	73.6478	2.0421433717543844	2.334182549465943	72.65875	74.70085	5.090649999999997	7.132799999999989	0.13836425774493932	7.2273000000000005	15.729178150996011	seed2-gleak-05_vars.pkl	DAMGO	2	-0.5
467	1617502	80.8751	1.626357054993196	2.402818900442199	79.79155	81.4179	6.864550000000008	8.49090000000001	0.12274833522570354	8.146749999999997	14.168850949724598	seed2-gleak-05_vars.pkl	DAMGO	2	-0.5
468	1780437	89.02185	2.2891453482460813	2.404522217926985	88.28245	90.5716	1.7317000000000036	4.020849999999996	0.24263011039670038	4.1214999999999975	15.5199725358282	seed2-gleak-05_vars.pkl	DAMGO	2	-0.5
469	1862867	93.14335	1.8298951993825032	2.643028402531078	92.30325	94.13315	5.5029499999999985	7.332849999999993	0.14216055613209555	7.034300000000002	17.338854461389584	seed2-gleak-05_vars.pkl	DAMGO	2	-0.5
470	2003553	100.17765	2.11404041328209	6.400147552554678	99.63615	101.7502	1.9539999999999935	4.0680499999999995	0.23000402507043846	4.347750000000005	58.82788411757292	seed2-gleak-05_vars.pkl	DAMGO	2	-0.5
471	2090508	104.5254	1.242268708781386	3.53853766715239	103.70415	104.94645	1.8779499999999985	3.120200000000011	0.31614555341279127	3.1630999999999996	21.26308746220718	seed2-gleak-05_vars.pkl	Transient	2	-0.5
472	2153770	107.6885	1.388212321920204	3.9411284222859564	106.82440000000001	108.21260000000001	1.4664999999999964	2.8547499999999957	0.34073291650339915	2.934849999999997	28.537398238464064	seed2-gleak-05_vars.pkl	Transient	2	-0.5
473	2212467	110.62335	1.4043825485318435	3.20827717864098	109.67915	111.0835	2.6553499999999985	4.059749999999994	0.2606780235392253	3.836150000000003	24.45532273512279	seed2-gleak-05_vars.pkl	Transient	2	-0.5
474	2289190	114.4595	1.2330063030878082	3.993256240045998	113.73885	114.97185	2.0762500000000017	3.309250000000006	0.2983516073692851	3.351749999999995	29.950832300608017	seed2-gleak-05_vars.pkl	Wash	2	-0.5
475	2356225	117.81125	1.2706967270618772	3.7479305172852264	117.04815	118.31885000000001	1.611549999999994	2.882249999999999	0.3612977816316197	2.7678000000000083	30.50826269245296	seed2-gleak-05_vars.pkl	Wash	2	-0.5
476	2411581	120.57905000000001	1.1577225710313068	3.5837626346785534	119.93035	121.08810000000001	2.597449999999995	3.7551500000000004	0.26828352202607697	3.7274000000000025	25.456256974234634	seed2-gleak-05_vars.pkl	Wash	2	-0.5
477	2486129	124.30645000000001	1.1426592976654648	3.5769596887140302	123.68555	124.82820000000001	2.7841999999999985	3.9269000000000034	0.2612671456564346	3.827499999999987	30.505356081107834	seed2-gleak-05_vars.pkl	Wash	2	-0.5
478	2562679	128.13395	1.0657868261776167	3.7800699180615993	127.61240000000001	128.6782	1.4054000000000144	2.4712000000000103	0.3918418526282779	2.5520500000000084	31.551415010422556	seed2-gleak-05_vars.pkl	Wash	2	-0.5
479	2613720	130.686	1.1239043758396292	3.3649804654519855	130.08365	131.20755	2.453150000000022	3.5771000000000015	0.28808481216870163	3.47120000000001	23.479425343978612	seed2-gleak-05_vars.pkl	Wash	2	-0.5
480	2683144	134.15720000000002	1.0839431644046447	3.8648324270523275	133.66075	134.7447	1.57974999999999	2.6636999999999773	0.3597316401964158	2.779849999999982	31.607652107407347	seed2-gleak-05_vars.pkl	Wash	2	-0.5
481	2738741	136.93705	1.143961029203399	3.3458305977756417	136.3244	137.4684	2.4752499999999884	3.6192000000000064	0.3110710175132989	3.2146999999999935	25.77667447092629	seed2-gleak-05_vars.pkl	Wash	2	-0.5
482	2803035	140.15175	40.11496072749566	8.870056684769438	139.94365000000002	180.0586	2.1084000000000174	42.22335000000001	0.02344819824044719	42.647200000000026	69.19513527573693	seed2-gleak-05_vars.pkl	Wash	2	-0.5
483	3655979	182.79895000000002	3.198700459250086	8.768738223543988	182.167	185.3657	-3.5089499999999987	-0.31024999999999636	0.20522713513180743	4.872649999999993	26.61621136813243	seed2-gleak-05_vars.pkl	Transient	2	-0.5
484	3753432	187.6716	8.64471181248012	5.676305281915116	181.85670000000002	190.50140000000002	0.3608999999999867	9.005599999999987	0.23807256451766487	4.200400000000002	32.60570066701079	seed2-gleak-05_vars.pkl	Transient	2	-0.5
485	3837440	191.872	2.3249204750747423	7.970982393744329	190.8623	193.18725	1.3414499999999805	3.6663499999999942	0.28911343365569614	3.458849999999984	29.634781039511708	seed2-gleak-05_vars.pkl	DAMGO + $G_{Leak}$	2	-0.5
486	3906617	195.33085	2.332046999713825	7.72351908341604	194.52870000000001	196.86075	1.4082500000000095	3.740300000000019	0.2707495701850564	3.693450000000013	28.17318427467154	seed2-gleak-05_vars.pkl	DAMGO + $G_{Leak}$	2	-0.5
487	3980486	199.0243	2.4928154738615267	7.461704334706493	198.26895000000002	200.76175	1.1173000000000002	3.6100999999999885	0.26288463307877435	3.8039499999999857	28.96073462182948	seed2-gleak-05_vars.pkl	DAMGO + $G_{Leak}$	2	-0.5
488	4056565	202.82825	2.775036196910823	7.162168876137599	201.87905	204.6541	1.30540000000002	4.080450000000013	0.26160889470241855	3.8225000000000193	28.667411744395913	seed2-gleak-05_vars.pkl	DAMGO + $G_{Leak}$	2	-0.5
489	4133015	206.65075000000002	6.605760215584608	6.770293076398087	205.95955	212.5653	-2.553200000000004	4.0525499999999965	0.22561395196679038	4.432349999999985	29.82800188511103	seed2-gleak-05_vars.pkl	DAMGO + $G_{Leak}$	2	-0.5
490	4221662	211.0831	2.236306757500535	9.284745247359634	210.01205000000002	212.24835000000002	1.1783499999999947	3.4146499999999946	0.3319722471201396	3.0123000000000104	28.94586918811074	seed2-gleak-05_vars.pkl	DAMGO + $G_{Leak}$	2	-0.5
491	4281908	214.0954	1.6367021268413402	8.920344162053567	213.42675	215.06345000000002	0.5052000000000021	2.1418999999999926	0.4082382478414423	2.449549999999988	24.845985626753787	seed2-gleak-05_vars.pkl	DAMGO + $G_{Leak}$	2	-0.5
492	4330899	216.54495	2.1300667373261417	8.041116407246708	215.56865000000002	217.6987	1.3331000000000017	3.4632000000000005	0.31075201988812756	3.2180000000000177	27.130343548621973	seed2-gleak-05_vars.pkl	DAMGO + $G_{Leak}$	2	-0.5
493	4395259	219.76295000000002	1.0294976444323547	7.439088053145319	219.03185000000002	220.06135					27.860877578419107	seed2-gleak-05_vars.pkl	DAMGO + $G_{Leak}$	2	-0.5
494	158994	7.9497	1.3756148907635215	2.4831358660675065	7.04615	8.421750000000001	0.44009999999999927	1.8157000000000005	0.5778008898133701	1.7307000000000008	18.240190370967177	seed2-gleak-03_vars.pkl	Transient	2	-0.3
495	193608	9.6804	1.4499020937486742	2.3855339687950536	8.86185	10.31175	0.611600000000001	2.0615000000000006	0.49451092869152413	2.0221999999999998	11.604839893171778	seed2-gleak-03_vars.pkl	Transient	2	-0.3
496	234052	11.7026	1.2360403587599664	3.290134253668022	10.9234	12.159450000000001	2.9433500000000006	4.179399999999999	0.24799127070727106	4.032400000000001	27.747831765660646	seed2-gleak-03_vars.pkl	Transient	2	-0.3
497	314700	15.735000000000001	1.121741749685086	3.561366610928946	15.10275	16.2245	2.872399999999999	3.9940999999999995	0.25340834220262537	3.9461999999999993	29.652310069403892	seed2-gleak-03_vars.pkl	Transient	2	-0.3
498	393624	19.6812	1.1140368976245403	3.495254976950516	19.09685	20.210900000000002	1.484650000000002	2.598650000000003	0.3626670535115239	2.757349999999999	30.587665109177117	seed2-gleak-03_vars.pkl	Transient	2	-0.3
499	448771	22.43855	1.3198071293706424	3.342017630108522	21.695500000000003	23.0153	1.4156000000000013	2.7353999999999985	0.3607048172128335	2.772350000000003	22.539404927312646	seed2-gleak-03_vars.pkl	Transient	2	-0.3
500	504218	25.210900000000002	1.3371260584941542	3.3293758063534113	24.4309	25.768050000000002	1.716000000000001	3.0531000000000006	0.30380362133916644	3.291599999999999	23.52616338048761	seed2-gleak-03_vars.pkl	Transient	2	-0.3
501	570050	28.5025	1.4741746522195405	3.684419588885074	27.484	28.9582	1.6754500000000014	3.1495999999999995	0.3341631718768273	2.9925500000000014	27.482570224119872	seed2-gleak-03_vars.pkl	Transient	2	-0.3
502	629901	31.495050000000003	1.3679726227974927	3.366923037270503	30.6336	32.0016	1.7789500000000018	3.1469000000000023	0.31105650341384494	3.214850000000002	27.964918827930695	seed2-gleak-03_vars.pkl	Control	2	-0.3
503	694198	34.709900000000005	1.3997362477989344	3.446923432627674	33.7805	35.18025	1.5290000000000035	2.928750000000001	0.3908922114726873	2.558249999999994	25.394330054504547	seed2-gleak-03_vars.pkl	Control	2	-0.3
504	745363	37.26815	1.1047582706892631	3.442087640519219	36.7093	37.81405	0.6759500000000003	1.780699999999996	0.45211022447272536	2.2118500000000054	26.856148919005584	seed2-gleak-03_vars.pkl	Control	2	-0.3
505	789600	39.480000000000004	1.3707173006892146	2.644511389733781	38.48995	39.8607	0.630749999999999	2.0014499999999984	0.4039914353815704	2.475299999999997	17.31199814610526	seed2-gleak-03_vars.pkl	Control	2	-0.3
506	839106	41.9553	1.8521722012460988	2.5323295627421416	40.49145	42.3436	1.3564000000000007	3.208600000000004	0.40554789520642365	2.4658000000000015	20.257074812416597	seed2-gleak-03_vars.pkl	Control	2	-0.3
507	888422	44.4211	1.190264369047014	3.4635949334267124	43.7	44.8903	1.4236000000000004	2.6138499999999993	0.4092992796332683	2.4431999999999974	28.28818635264459	seed2-gleak-03_vars.pkl	Control	2	-0.3
508	937286	46.8643	1.0920076489076194	3.5929087806091466	46.313900000000004	47.4059	2.634599999999999	3.7265999999999977	0.26388705633988624	3.7895000000000043	28.138696648200828	seed2-gleak-03_vars.pkl	Control	2	-0.3
509	1013076	50.653800000000004	1.1153855269248656	3.468614508584281	50.0405	51.1559	2.7765500000000003	3.8919500000000014	0.2559443065189015	3.9071	28.35903796731763	seed2-gleak-03_vars.pkl	Control	2	-0.3
510	1091218	54.560900000000004	1.168395348518598	3.4349619508526352	53.9324	55.1008	1.0631999999999948	2.2315499999999986	0.36935805569919483	2.7074	30.606057571210982	seed2-gleak-03_vars.pkl	Control	2	-0.3
511	1145366	57.2683	1.667774316842761	2.7030102036119104	56.16395	57.83175	6.419000000000004	8.08675000000001	0.10527257702004923	9.499149999999993	22.09643303946566	seed2-gleak-03_vars.pkl	Control	2	-0.3
512	1335349	66.76745	3.0192807080721833	2.1930928052094263	64.25070000000001	67.27000000000001	5.388750000000002	8.408000000000001	0.14534144338587413	6.880350000000007	14.517546112834157	seed2-gleak-03_vars.pkl	Transient	2	-0.3
513	1472956	73.6478	2.0421433717543844	2.334182549465943	72.65875	74.70085	5.090649999999997	7.132799999999989	0.13836425774493932	7.2273000000000005	15.729178150996011	seed2-gleak-03_vars.pkl	DAMGO	2	-0.3
514	1617502	80.8751	1.626357054993196	2.402818900442199	79.79155	81.4179	6.864550000000008	8.49090000000001	0.12274833522570354	8.146749999999997	14.168850949724598	seed2-gleak-03_vars.pkl	DAMGO	2	-0.3
515	1780437	89.02185	2.2891453482460813	2.404522217926985	88.28245	90.5716	1.7317000000000036	4.020849999999996	0.24263011039670038	4.1214999999999975	15.5199725358282	seed2-gleak-03_vars.pkl	DAMGO	2	-0.3
516	1862867	93.14335	1.8298951993825032	2.643028402531078	92.30325	94.13315	5.5029499999999985	7.332849999999993	0.14216055613209555	7.034300000000002	17.338854461389584	seed2-gleak-03_vars.pkl	DAMGO	2	-0.3
517	2003553	100.17765	2.11404041328209	6.400147552554678	99.63615	101.7502	1.9539999999999935	4.0680499999999995	0.23000402507043846	4.347750000000005	58.82788411757292	seed2-gleak-03_vars.pkl	DAMGO	2	-0.3
518	2090508	104.5254	1.242268708781386	3.53853766715239	103.70415	104.94645	1.8779499999999985	3.120200000000011	0.31614555341279127	3.1630999999999996	21.26308746220718	seed2-gleak-03_vars.pkl	Transient	2	-0.3
519	2153770	107.6885	1.388212321920204	3.9411284222859564	106.82440000000001	108.21260000000001	1.4664999999999964	2.8547499999999957	0.34073291650339915	2.934849999999997	28.537398238464064	seed2-gleak-03_vars.pkl	Transient	2	-0.3
520	2212467	110.62335	1.4043825485318435	3.20827717864098	109.67915	111.0835	2.6553499999999985	4.059749999999994	0.2606780235392253	3.836150000000003	24.45532273512279	seed2-gleak-03_vars.pkl	Transient	2	-0.3
521	2289190	114.4595	1.2330063030878082	3.993256240045998	113.73885	114.97185	2.0762500000000017	3.309250000000006	0.2983516073692851	3.351749999999995	29.950832300608017	seed2-gleak-03_vars.pkl	Wash	2	-0.3
522	2356225	117.81125	1.2706967270618772	3.7479305172852264	117.04815	118.31885000000001	1.611549999999994	2.882249999999999	0.3612977816316197	2.7678000000000083	30.50826269245296	seed2-gleak-03_vars.pkl	Wash	2	-0.3
523	2411581	120.57905000000001	1.1577225710313068	3.5837626346785534	119.93035	121.08810000000001	2.597449999999995	3.7551500000000004	0.26828352202607697	3.7274000000000025	25.456256974234634	seed2-gleak-03_vars.pkl	Wash	2	-0.3
524	2486129	124.30645000000001	1.1426592976654648	3.5769596887140302	123.68555	124.82820000000001	2.7841999999999985	3.9269000000000034	0.2612671456564346	3.827499999999987	30.505356081107834	seed2-gleak-03_vars.pkl	Wash	2	-0.3
525	2562679	128.13395	1.0657868261776167	3.7800699180615993	127.61240000000001	128.6782	1.4054000000000144	2.4712000000000103	0.3918418526282779	2.5520500000000084	31.551415010422556	seed2-gleak-03_vars.pkl	Wash	2	-0.3
526	2613720	130.686	1.1239043758396292	3.3649804654519855	130.08365	131.20755	2.453150000000022	3.5771000000000015	0.28808481216870163	3.47120000000001	23.479425343978612	seed2-gleak-03_vars.pkl	Wash	2	-0.3
527	2683144	134.15720000000002	1.0839431644046447	3.8648324270523275	133.66075	134.7447	1.57974999999999	2.6636999999999773	0.3597316401964158	2.779849999999982	31.607652107407347	seed2-gleak-03_vars.pkl	Wash	2	-0.3
528	2738741	136.93705	1.143961029203399	3.3458305977756417	136.3244	137.4684	2.463099999999997	3.607050000000015	0.3088659984865564	3.2376500000000026	25.77667447092629	seed2-gleak-03_vars.pkl	Wash	2	-0.3
529	2803494	140.1747	2.9774514761435102	6.794609688302238	139.9315	142.90895	0.6379000000000019	3.6153500000000065	0.26437191841482494	3.7825500000000147	59.02703513069069	seed2-gleak-03_vars.pkl	Wash	2	-0.3
530	2879145	143.95725000000002	1.0923720962120453	8.859595240845096	143.54685	144.63920000000002	0.6018499999999847	1.6942499999999825	0.4668316138368892	2.1420999999999992	30.66969290969262	seed2-gleak-03_vars.pkl	Transient	2	-0.3
531	2921987	146.09935000000002	1.6901960661527702	8.552483111056851	145.24110000000002	146.9313	0.35470000000000823	2.0449000000000126	0.3900992802668296	2.563449999999989	30.205834185351456	seed2-gleak-03_vars.pkl	Transient	2	-0.3
532	2973256	148.6628	2.0686760282394476	7.028153595545771	147.28595	149.35465000000002	0.5625500000000159	2.631200000000007	0.43138777447046867	2.3181000000000154	31.326010463070684	seed2-gleak-03_vars.pkl	Transient	2	-0.3
533	3019618	150.98090000000002	1.8488100191913779	9.059325759120643	149.91715000000002	151.76595	0.2464999999999975	2.0952999999999804	0.3865033046032545	2.587299999999999	32.41311669512196	seed2-gleak-03_vars.pkl	Transient	2	-0.3
534	3071364	153.56820000000002	2.3592209792788372	7.100860155072599	152.01250000000002	154.3717	0.911750000000012	3.271000000000015	0.40614084964665814	2.4621999999999957	33.90512032761619	seed2-gleak-03_vars.pkl	$G_{Leak}$	2	-0.3
535	3120608	156.03040000000001	1.353885466777021	9.105014916317398	155.2835	156.63735	0.48619999999999663	1.8400999999999783	0.4733503739467985	2.1125999999999863	30.123659446686766	seed2-gleak-03_vars.pkl	$G_{Leak}$	2	-0.3
536	3162860	158.143	1.733496694669826	7.888599733349533	157.1236	158.8571	0.8794499999999914	2.612950000000012	0.44783806175686536	2.2329500000000166	28.704659719043086	seed2-gleak-03_vars.pkl	$G_{Leak}$	2	-0.3
537	3207519	160.37595000000002	1.4069348936893744	8.099067872787739	159.73655	161.14345	0.7048499999999933	2.111799999999988	0.41671007396604104	2.399749999999983	33.391978840093316	seed2-gleak-03_vars.pkl	$G_{Leak}$	2	-0.3
538	3255514	162.7757	1.6225436781910947	8.28652850207503	161.8483	163.47085	1.103350000000006	2.725900000000024	0.4186815717306192	2.388450000000006	31.87924894586673	seed2-gleak-03_vars.pkl	$G_{Leak}$	2	-0.3
539	3303283	165.16415	1.393590165352286	8.37538587763595	164.57425	165.96785	0.5927499999999952	1.9863499999999874	0.41876046901172437	2.3880000000000052	33.010788609593945	seed2-gleak-03_vars.pkl	$G_{Leak}$	2	-0.3
540	3351043	167.55215	1.852736050705053	8.967541388741509	166.56055	168.41330000000002	1.2100499999999954	3.06280000000001	0.3605682555707783	2.7734000000000094	31.03187989967857	seed2-gleak-03_vars.pkl	$G_{Leak}$	2	-0.3
541	3406511	170.32555000000002	1.526430658216495	7.955773169381025	169.6234	171.1498	0.721100000000007	2.2475499999999897	0.35537865595792445	2.8138999999999896	33.70988188267968	seed2-gleak-03_vars.pkl	$G_{Leak}$	2	-0.3
542	3462789	173.13945	2.097671962559363	7.937428271902725	171.8709	173.96855000000002	1.0286999999999864	3.126350000000002	0.38496333224260576	2.5976499999999874	33.04454026953047	seed2-gleak-03_vars.pkl	$G_{Leak}$	2	-0.3
543	3514742	175.7371	1.3529578974162695	9.460480815098222	174.9973	176.35025000000002	0.5388499999999965	1.8918500000000051	0.49376620170349345	2.0252499999999998	31.201473870735704	seed2-gleak-03_vars.pkl	$G_{Leak}$	2	-0.3
544	3555247	177.76235	1.8093641536766665	6.728285032466623	176.8891	178.69845	0.854849999999999	2.664199999999994	0.45861041045631246	2.1805000000000234	31.014890254186327	seed2-gleak-03_vars.pkl	$G_{Leak}$	2	-0.3
545	3598857	179.94285000000002	0.5169654721189524	7.106817612806195	179.55335	180.0703	1.9461499999999887	2.463099999999997	0.24255360434656154	4.122799999999984	21.726389747443058	seed2-gleak-03_vars.pkl	$G_{Leak}$	2	-0.3
546	3681313	184.06565	3.0706263808772434	4.995613297453669	182.0164	185.08705	1.5173499999999933	4.587950000000006	0.3181268689953539	3.143400000000014	22.11981454821901	seed2-gleak-03_vars.pkl	Transient	2	-0.3
547	3744181	187.20905000000002	2.0173725379951066	5.082814062677656	186.60435	188.62175000000002	1.8401000000000067	3.85745	0.24974089382266015	4.0041499999999814	25.601470165098494	seed2-gleak-03_vars.pkl	Transient	2	-0.3
548	3824264	191.2132	1.7941286724645877	5.591071234118203	190.4618	192.25595	1.1366000000000156	2.9307000000000016	0.3161355589276664	3.1632000000000176	25.142807548087468	seed2-gleak-03_vars.pkl	DAMGO + $G_{Leak}$	2	-0.3
549	3887528	194.37640000000002	1.9050246147287544	5.715391310921557	193.39255	195.29755	1.0083999999999946	2.913449999999983	0.22788646696215967	4.388149999999996	22.716938636175907	seed2-gleak-03_vars.pkl	DAMGO + $G_{Leak}$	2	-0.3
550	3975291	198.76455	3.7279000997407827	3.723255494581778	196.306	200.03390000000002	1.93040000000002	5.658300000000025	0.24543792261342243	4.07435000000001	28.007635901911463	seed2-gleak-03_vars.pkl	DAMGO + $G_{Leak}$	2	-0.3
551	4056778	202.83890000000002	2.0704338362607175	5.402449720510468	201.9643	204.03470000000002	2.0264499999999828	4.096899999999977	0.23688543036160695	4.221449999999976	26.958624713651936	seed2-gleak-03_vars.pkl	DAMGO + $G_{Leak}$	2	-0.3
552	4141207	207.06035	2.2824072537039872	4.9356295326037625	206.06115	208.34355000000002	1.7231499999999755	4.0055499999999995	0.26374437894792363	3.7915500000000004	27.62628334692168	seed2-gleak-03_vars.pkl	DAMGO + $G_{Leak}$	2	-0.3
553	4217038	210.8519	2.547480626273062	4.965710862934934	210.06675	212.6142	1.338249999999988	3.8857500000000016	0.26916813587607336	3.7151500000000226	24.216735816705043	seed2-gleak-03_vars.pkl	DAMGO + $G_{Leak}$	2	-0.3
554	4291341	214.56705000000002	1.2839071158733686	4.97192965499848	213.95250000000001	215.2364	1.7682999999999822	3.052199999999999	0.29291583063606674	3.41395	27.32982360054403	seed2-gleak-03_vars.pkl	DAMGO + $G_{Leak}$	2	-0.3
555	4359620	217.98100000000002	2.074924793344969	5.3040520567706615	217.0047	219.0796					24.15238163455729	seed2-gleak-03_vars.pkl	DAMGO + $G_{Leak}$	2	-0.3
556	158994	7.9497	1.3756148907635215	2.4831358660675065	7.04615	8.421750000000001	0.44009999999999927	1.8157000000000005	0.5778008898133701	1.7307000000000008	18.240190370967177	seed2-gleak03_vars.pkl	Transient	2	0.3
557	193608	9.6804	1.4499020937486742	2.3855339687950536	8.86185	10.31175	0.611600000000001	2.0615000000000006	0.49451092869152413	2.0221999999999998	11.604839893171778	seed2-gleak03_vars.pkl	Transient	2	0.3
558	234052	11.7026	1.2360403587599664	3.290134253668022	10.9234	12.159450000000001	2.9433500000000006	4.179399999999999	0.24799127070727106	4.032400000000001	27.747831765660646	seed2-gleak03_vars.pkl	Transient	2	0.3
559	314700	15.735000000000001	1.121741749685086	3.561366610928946	15.10275	16.2245	2.872399999999999	3.9940999999999995	0.25340834220262537	3.9461999999999993	29.652310069403892	seed2-gleak03_vars.pkl	Transient	2	0.3
560	393624	19.6812	1.1140368976245403	3.495254976950516	19.09685	20.210900000000002	1.484650000000002	2.598650000000003	0.3626670535115239	2.757349999999999	30.587665109177117	seed2-gleak03_vars.pkl	Transient	2	0.3
561	448771	22.43855	1.3198071293706424	3.342017630108522	21.695500000000003	23.0153	1.4156000000000013	2.7353999999999985	0.3607048172128335	2.772350000000003	22.539404927312646	seed2-gleak03_vars.pkl	Transient	2	0.3
562	504218	25.210900000000002	1.3371260584941542	3.3293758063534113	24.4309	25.768050000000002	1.716000000000001	3.0531000000000006	0.30380362133916644	3.291599999999999	23.52616338048761	seed2-gleak03_vars.pkl	Transient	2	0.3
563	570050	28.5025	1.4741746522195405	3.684419588885074	27.484	28.9582	1.6754500000000014	3.1495999999999995	0.3341631718768273	2.9925500000000014	27.482570224119872	seed2-gleak03_vars.pkl	Transient	2	0.3
564	629901	31.495050000000003	1.3679726227974927	3.366923037270503	30.6336	32.0016	1.7789500000000018	3.1469000000000023	0.31105650341384494	3.214850000000002	27.964918827930695	seed2-gleak03_vars.pkl	Control	2	0.3
565	694198	34.709900000000005	1.3997362477989344	3.446923432627674	33.7805	35.18025	1.5290000000000035	2.928750000000001	0.3908922114726873	2.558249999999994	25.394330054504547	seed2-gleak03_vars.pkl	Control	2	0.3
566	745363	37.26815	1.1047582706892631	3.442087640519219	36.7093	37.81405	0.6759500000000003	1.780699999999996	0.45211022447272536	2.2118500000000054	26.856148919005584	seed2-gleak03_vars.pkl	Control	2	0.3
567	789600	39.480000000000004	1.3707173006892146	2.644511389733781	38.48995	39.8607	0.630749999999999	2.0014499999999984	0.4039914353815704	2.475299999999997	17.31199814610526	seed2-gleak03_vars.pkl	Control	2	0.3
568	839106	41.9553	1.8521722012460988	2.5323295627421416	40.49145	42.3436	1.3564000000000007	3.208600000000004	0.40554789520642365	2.4658000000000015	20.257074812416597	seed2-gleak03_vars.pkl	Control	2	0.3
569	888422	44.4211	1.190264369047014	3.4635949334267124	43.7	44.8903	1.4236000000000004	2.6138499999999993	0.4092992796332683	2.4431999999999974	28.28818635264459	seed2-gleak03_vars.pkl	Control	2	0.3
570	937286	46.8643	1.0920076489076194	3.5929087806091466	46.313900000000004	47.4059	2.634599999999999	3.7265999999999977	0.26388705633988624	3.7895000000000043	28.138696648200828	seed2-gleak03_vars.pkl	Control	2	0.3
571	1013076	50.653800000000004	1.1153855269248656	3.468614508584281	50.0405	51.1559	2.7771000000000043	3.8925000000000054	0.2559443065189015	3.9071	28.35903796731763	seed2-gleak03_vars.pkl	Control	2	0.3
572	1091218	54.560900000000004	1.1675146888786112	3.4498437274241986	53.933	55.100500000000004	1.063449999999996	2.2309999999999945	0.36935805569919483	2.7074	30.606057571210982	seed2-gleak03_vars.pkl	Control	2	0.3
573	1145366	57.2683	1.667774316842761	2.7030102036119104	56.16395	57.83175	5.744749999999996	7.412500000000001	0.1411841111401322	7.082950000000004	22.09643303946566	seed2-gleak03_vars.pkl	Control	2	0.3
574	1287025	64.35125000000001	1.3652356987204404	3.301608091106065	63.5765	64.9417	1.880100000000013	3.245350000000009	0.3357845606259027	2.9780999999999977	21.61600300948897	seed2-gleak03_vars.pkl	Transient	2	0.3
575	1346587	67.32935	1.8670578883542681	2.7528407210838797	66.82180000000001	68.68885	2.9690999999999974	4.836149999999989	0.19950920734991934	5.012299999999996	15.029814358255216	seed2-gleak03_vars.pkl	Transient	2	0.3
576	1446833	72.34165	1.0722485349376687	3.28135462795219	71.65795	72.7302	2.290300000000002	3.362549999999999	0.26419381258090935	3.7851	23.601732859883725	seed2-gleak03_vars.pkl	DAMGO	2	0.3
577	1522535	76.12675	1.641720272420079	3.1975796658765567	75.02055	76.66225	2.536299999999997	4.178049999999999	0.25736382236748917	3.8855500000000096	24.0920955798304	seed2-gleak03_vars.pkl	DAMGO	2	0.3
578	1600246	80.01230000000001	1.3146271523783566	3.5353653527090465	79.1986	80.5132	5.036350000000013	6.351000000000013	0.15754109853408013	6.347549999999998	26.33907199714463	seed2-gleak03_vars.pkl	DAMGO	2	0.3
579	1727197	86.35985000000001	1.5879613507712027	2.7358372051270994	85.5496	87.13755	1.9484999999999957	3.5364999999999895	0.2921541989862252	3.422849999999997	17.658364106507964	seed2-gleak03_vars.pkl	DAMGO	2	0.3
580	1795654	89.7827	1.2195833945078893	3.287073800830381	89.0861	90.3057	2.1918500000000023	3.411450000000002	0.25938655080734074	3.8552499999999985	23.379725009992146	seed2-gleak03_vars.pkl	DAMGO	2	0.3
581	1872759	93.63795	2.1219792061825284	2.6669937068146243	92.4975	94.6195	1.6394999999999982	3.7614499999999964	0.3074274471224784	3.2528000000000077	11.800862651081133	seed2-gleak03_vars.pkl	DAMGO	2	0.3
582	1937815	96.89075000000001	1.0793297344862018	2.8583837039937485	96.25895	97.3383	2.0934000000000026	3.172700000000006	0.3051059480404579	3.2775499999999913	16.035097900943896	seed2-gleak03_vars.pkl	DAMGO	2	0.3
583	2003366	100.1683	2.2023954061412834	5.010456053767157	99.43165	101.63405	1.799599999999998	4.001999999999995	0.25435260902188694	3.9315500000000014	50.10456053767156	seed2-gleak03_vars.pkl	DAMGO	2	0.3
584	2081997	104.09985	1.1377539348763066	3.6536885754668766	103.43365	104.57140000000001	2.1975499999999926	3.3353000000000037	0.2842524161455372	3.5180000000000002	19.684486674406273	seed2-gleak03_vars.pkl	Transient	2	0.3
585	2152357	107.61785	1.3630931236915758	3.8937683906766907	106.76895	108.13205	1.8356500000000011	3.1987000000000023	0.32253382573497447	3.100449999999995	30.498717625519753	seed2-gleak03_vars.pkl	Transient	2	0.3
586	2214366	110.7183	1.2476487023652998	3.5319606691730847	109.96770000000001	111.21535	3.076900000000009	4.324550000000002	0.23795643017763374	4.202450000000013	26.67842410887122	seed2-gleak03_vars.pkl	Transient	2	0.3
587	2298415	114.92075000000001	1.1762434445839143	3.6156780926593868	114.29220000000001	115.46845	1.3430500000000052	2.519300000000001	0.36095219188218564	2.7704499999999967	28.201667811360753	seed2-gleak03_vars.pkl	Wash	2	0.3
588	2353824	117.69120000000001	1.3508069595545065	3.0564624560427376	116.81150000000001	118.1623	1.7271500000000088	3.0779500000000013	0.3075503613716753	3.251499999999993	21.930375447821135	seed2-gleak03_vars.pkl	Wash	2	0.3
589	2418854	120.9427	1.5188222948790528	3.836156629008393	119.88950000000001	121.40830000000001	1.9849999999999994	3.50385	0.2830856334041048	3.5324999999999993	30.469979386455144	seed2-gleak03_vars.pkl	Wash	2	0.3
590	2489504	124.4752	1.583677462387178	3.837752245256251	123.39335000000001	124.977	1.5542000000000087	3.137900000000002	0.3440505066143698	2.90655000000001	30.956727586791047	seed2-gleak03_vars.pkl	Wash	2	0.3
591	2547635	127.38175000000001	1.3106867592958502	3.3823199917966456	126.53125	127.84190000000001	1.9916499999999928	3.30234999999999	0.3080952014172392	3.245749999999987	23.556261907701913	seed2-gleak03_vars.pkl	Wash	2	0.3
592	2612550	130.6275	1.327622755796276	3.8193602152116455	129.83360000000002	131.1612	1.4746000000000095	2.802250000000015	0.3261046796021503	3.066500000000019	29.4374476933534	seed2-gleak03_vars.pkl	Wash	2	0.3
593	2673880	133.69400000000002	1.4740011120471639	3.195625101835944	132.63580000000002	134.1098	2.746849999999995	4.2208499999999844	0.2706982661776067	3.694149999999979	22.53105885634108	seed2-gleak03_vars.pkl	Wash	2	0.3
594	2747763	137.38815	1.1381459466533737	4.004615914362919	136.85670000000002	137.99485	0.41415000000000646	1.5523000000000025	0.39086165451738025	2.558450000000022	32.951581678714206	seed2-gleak03_vars.pkl	Wash	2	0.3
595	2798932	139.94660000000002	1.6838313306173078	2.081863803839136	138.40900000000002	140.09285	2.3752000000000066	4.059050000000013	0.3171029474718972	3.1535499999999956	12.626955125582452	seed2-gleak03_vars.pkl	Wash	2	0.3
596	2862003	143.10015	1.2604234036427457	1.6069366401117495	142.46805	143.72845	5.604549999999989	6.864999999999981	0.14183894188149346	7.0502500000000055	11.409793562080516	seed2-gleak03_vars.pkl	Transient	2	0.3
597	3003008	150.15040000000002	1.307374557635328	1.533060744444617	149.33305000000001	150.6404	5.285150000000016	6.592550000000017	0.1568738185440541	6.374549999999999	11.829520775694572	seed2-gleak03_vars.pkl	Transient	2	0.3
598	3130499	156.52495000000002	0.9684175448289607	2.151790261814689	155.9256	156.894	8.11375000000001	9.0822	0.11017584064166436	9.076399999999978	20.01083340278943	seed2-gleak03_vars.pkl	$G_{Leak}$	2	0.3
599	3312027	165.60135	1.0705127682926832	1.7336215686317864	165.0078	166.0783	2.0692000000000235	3.139700000000005	0.2918642831083537	3.4262500000000107	15.391750712939015	seed2-gleak03_vars.pkl	$G_{Leak}$	2	0.3
600	3380552	169.0276	1.342145862072194	1.6267133516877497	168.1475	169.48965	7.339650000000006	8.681799999999981	0.11004429282786307	9.087250000000012	13.693849460811755	seed2-gleak03_vars.pkl	$G_{Leak}$	2	0.3
601	3562297	178.11485000000002	1.8229448124249235	1.5068392514250757	176.82925	178.65220000000002					11.86949945993497	seed2-gleak03_vars.pkl	$G_{Leak}$	2	0.3
602	158994	7.9497	1.3756148907635215	2.4831358660675065	7.04615	8.421750000000001	0.44009999999999927	1.8157000000000005	0.5778008898133701	1.7307000000000008	18.240190370967177	seed2-gleak-01_vars.pkl	Transient	2	-0.1
603	193608	9.6804	1.4499020937486742	2.3855339687950536	8.86185	10.31175	0.611600000000001	2.0615000000000006	0.49451092869152413	2.0221999999999998	11.604839893171778	seed2-gleak-01_vars.pkl	Transient	2	-0.1
604	234052	11.7026	1.2360403587599664	3.290134253668022	10.9234	12.159450000000001	2.9433500000000006	4.179399999999999	0.24799127070727106	4.032400000000001	27.747831765660646	seed2-gleak-01_vars.pkl	Transient	2	-0.1
605	314700	15.735000000000001	1.121741749685086	3.561366610928946	15.10275	16.2245	2.872399999999999	3.9940999999999995	0.25340834220262537	3.9461999999999993	29.652310069403892	seed2-gleak-01_vars.pkl	Transient	2	-0.1
606	393624	19.6812	1.1140368976245403	3.495254976950516	19.09685	20.210900000000002	1.484650000000002	2.598650000000003	0.3626670535115239	2.757349999999999	30.587665109177117	seed2-gleak-01_vars.pkl	Transient	2	-0.1
607	448771	22.43855	1.3198071293706424	3.342017630108522	21.695500000000003	23.0153	1.4156000000000013	2.7353999999999985	0.3607048172128335	2.772350000000003	22.539404927312646	seed2-gleak-01_vars.pkl	Transient	2	-0.1
608	504218	25.210900000000002	1.3371260584941542	3.3293758063534113	24.4309	25.768050000000002	1.716000000000001	3.0531000000000006	0.30380362133916644	3.291599999999999	23.52616338048761	seed2-gleak-01_vars.pkl	Transient	2	-0.1
609	570050	28.5025	1.4741746522195405	3.684419588885074	27.484	28.9582	1.6754500000000014	3.1495999999999995	0.3341631718768273	2.9925500000000014	27.482570224119872	seed2-gleak-01_vars.pkl	Transient	2	-0.1
610	629901	31.495050000000003	1.3679726227974927	3.366923037270503	30.6336	32.0016	1.7789500000000018	3.1469000000000023	0.31105650341384494	3.214850000000002	27.964918827930695	seed2-gleak-01_vars.pkl	Control	2	-0.1
611	694198	34.709900000000005	1.3997362477989344	3.446923432627674	33.7805	35.18025	1.5290000000000035	2.928750000000001	0.3908922114726873	2.558249999999994	25.394330054504547	seed2-gleak-01_vars.pkl	Control	2	-0.1
612	745363	37.26815	1.1047582706892631	3.442087640519219	36.7093	37.81405	0.6759500000000003	1.780699999999996	0.45211022447272536	2.2118500000000054	26.856148919005584	seed2-gleak-01_vars.pkl	Control	2	-0.1
613	789600	39.480000000000004	1.3707173006892146	2.644511389733781	38.48995	39.8607	0.630749999999999	2.0014499999999984	0.4039914353815704	2.475299999999997	17.31199814610526	seed2-gleak-01_vars.pkl	Control	2	-0.1
614	839106	41.9553	1.8521722012460988	2.5323295627421416	40.49145	42.3436	1.3564000000000007	3.208600000000004	0.40554789520642365	2.4658000000000015	20.257074812416597	seed2-gleak-01_vars.pkl	Control	2	-0.1
615	888422	44.4211	1.190264369047014	3.4635949334267124	43.7	44.8903	1.4236000000000004	2.6138499999999993	0.4092992796332683	2.4431999999999974	28.28818635264459	seed2-gleak-01_vars.pkl	Control	2	-0.1
616	937286	46.8643	1.0920076489076194	3.5929087806091466	46.313900000000004	47.4059	2.634599999999999	3.7265999999999977	0.26388705633988624	3.7895000000000043	28.138696648200828	seed2-gleak-01_vars.pkl	Control	2	-0.1
617	1013076	50.653800000000004	1.1153855269248656	3.468614508584281	50.0405	51.1559	2.7765500000000003	3.8919500000000014	0.2559443065189015	3.9071	28.35903796731763	seed2-gleak-01_vars.pkl	Control	2	-0.1
618	1091218	54.560900000000004	1.168395348518598	3.4349619508526352	53.9324	55.1008	1.0631999999999948	2.2315499999999986	0.36935805569919483	2.7074	30.606057571210982	seed2-gleak-01_vars.pkl	Control	2	-0.1
619	1145366	57.2683	1.667774316842761	2.7030102036119104	56.16395	57.83175	6.419000000000004	8.08675000000001	0.10527257702004923	9.499149999999993	22.09643303946566	seed2-gleak-01_vars.pkl	Control	2	-0.1
620	1335349	66.76745	3.0192807080721833	2.1930928052094263	64.25070000000001	67.27000000000001	5.388750000000002	8.408000000000001	0.14534144338587413	6.880350000000007	14.517546112834157	seed2-gleak-01_vars.pkl	Transient	2	-0.1
621	1472956	73.6478	2.0421433717543844	2.334182549465943	72.65875	74.70085	5.090649999999997	7.132799999999989	0.13836425774493932	7.2273000000000005	15.729178150996011	seed2-gleak-01_vars.pkl	DAMGO	2	-0.1
622	1617502	80.8751	1.626357054993196	2.402818900442199	79.79155	81.4179	6.864550000000008	8.49090000000001	0.12274833522570354	8.146749999999997	14.168850949724598	seed2-gleak-01_vars.pkl	DAMGO	2	-0.1
623	1780437	89.02185	2.2891453482460813	2.404522217926985	88.28245	90.5716	1.7317000000000036	4.020849999999996	0.24263011039670038	4.1214999999999975	15.5199725358282	seed2-gleak-01_vars.pkl	DAMGO	2	-0.1
624	1862867	93.14335	1.8298951993825032	2.643028402531078	92.30325	94.13315	5.501900000000006	7.331800000000001	0.14216055613209555	7.034300000000002	17.338854461389584	seed2-gleak-01_vars.pkl	DAMGO	2	-0.1
625	2003553	100.17765	2.1178595927916932	6.37713845059956	99.63505	101.75290000000001	1.9512499999999875	4.069099999999992	0.23000402507043846	4.347750000000005	58.82788411757292	seed2-gleak-01_vars.pkl	DAMGO	2	-0.1
626	2090508	104.5254	1.242268708781386	3.53853766715239	103.70415	104.94645	1.8779499999999985	3.120200000000011	0.31614555341279127	3.1630999999999996	21.26308746220718	seed2-gleak-01_vars.pkl	Transient	2	-0.1
627	2153770	107.6885	1.388212321920204	3.9411284222859564	106.82440000000001	108.21260000000001	1.4664999999999964	2.8547499999999957	0.34073291650339915	2.934849999999997	28.537398238464064	seed2-gleak-01_vars.pkl	Transient	2	-0.1
628	2212467	110.62335	1.4043825485318435	3.20827717864098	109.67915	111.0835	2.6553499999999985	4.059749999999994	0.2606780235392253	3.836150000000003	24.45532273512279	seed2-gleak-01_vars.pkl	Transient	2	-0.1
629	2289190	114.4595	1.2330063030878082	3.993256240045998	113.73885	114.97185	2.0762500000000017	3.309250000000006	0.2983516073692851	3.351749999999995	29.950832300608017	seed2-gleak-01_vars.pkl	Wash	2	-0.1
630	2356225	117.81125	1.2706967270618772	3.7479305172852264	117.04815	118.31885000000001	1.611549999999994	2.882249999999999	0.3612977816316197	2.7678000000000083	30.50826269245296	seed2-gleak-01_vars.pkl	Wash	2	-0.1
631	2411581	120.57905000000001	1.1577225710313068	3.5837626346785534	119.93035	121.08810000000001	2.597449999999995	3.7551500000000004	0.26828352202607697	3.7274000000000025	25.456256974234634	seed2-gleak-01_vars.pkl	Wash	2	-0.1
632	2486129	124.30645000000001	1.1426592976654648	3.5769596887140302	123.68555	124.82820000000001	2.7841999999999985	3.9269000000000034	0.2612671456564346	3.827499999999987	30.505356081107834	seed2-gleak-01_vars.pkl	Wash	2	-0.1
633	2562679	128.13395	1.0657868261776167	3.7800699180615993	127.61240000000001	128.6782	1.4054000000000144	2.4712000000000103	0.3918418526282779	2.5520500000000084	31.551415010422556	seed2-gleak-01_vars.pkl	Wash	2	-0.1
634	2613720	130.686	1.1239043758396292	3.3649804654519855	130.08365	131.20755	2.453150000000022	3.5771000000000015	0.28808481216870163	3.47120000000001	23.479425343978612	seed2-gleak-01_vars.pkl	Wash	2	-0.1
635	2683144	134.15720000000002	1.0839431644046447	3.8648324270523275	133.66075	134.7447	1.57974999999999	2.6636999999999773	0.3597316401964158	2.779849999999982	31.607652107407347	seed2-gleak-01_vars.pkl	Wash	2	-0.1
636	2738741	136.93705	1.143961029203399	3.3458305977756417	136.3244	137.4684	2.4000999999999806	3.5440499999999986	0.30120481927710646	3.3200000000000216	25.77667447092629	seed2-gleak-01_vars.pkl	Wash	2	-0.1
637	2805141	140.25705000000002	1.299354389333306	4.918571733406154	139.8685	141.16785000000002	1.9265000000000043	3.225900000000024	0.29227374358824537	3.4214499999999926	44.01212592608768	seed2-gleak-01_vars.pkl	Wash	2	-0.1
638	2873570	143.6785	1.184606242951774	5.577616723718958	143.0944	144.279	0.6322000000000116	1.8168000000000006	0.3345600535296081	2.9890000000000043	31.684896377144753	seed2-gleak-01_vars.pkl	Transient	2	-0.1
639	2933350	146.66750000000002	2.1742129462862154	3.6732332216601726	144.9112	147.08540000000002	2.6638499999999965	4.838049999999981	0.2687485722732107	3.7209499999999878	24.45029304752179	seed2-gleak-01_vars.pkl	Transient	2	-0.1
640	3007769	150.38845	1.2328971956860972	4.155239956275427	149.7492	150.9821	1.0227000000000146	2.2556000000000154	0.39286556140488715	2.5454000000000008	30.865134270603654	seed2-gleak-01_vars.pkl	Transient	2	-0.1
641	3058677	152.93385	1.4262840711807134	4.058349689349662	152.00480000000002	153.43110000000001	0.7973499999999945	2.223649999999992	0.43958942347846824	2.274850000000015	29.928163575804927	seed2-gleak-01_vars.pkl	$G_{Leak}$	2	-0.1
642	3104174	155.20870000000002	1.5158593989908695	3.5459155774904048	154.2285	155.74435	1.4522000000000048	2.968050000000005	0.3486628778633941	2.868099999999998	21.921933664474665	seed2-gleak-01_vars.pkl	$G_{Leak}$	2	-0.1
643	3161536	158.07680000000002	1.5025985412680545	3.8946689008960824	157.19650000000001	158.69910000000002	1.3592999999999904	2.8618999999999915	0.36669661355677496	2.7270499999999913	31.681107627698584	seed2-gleak-01_vars.pkl	$G_{Leak}$	2	-0.1
644	3216077	160.80385	1.301143802261539	4.197908195620393	160.05845000000002	161.3596	0.910899999999998	2.212050000000005	0.3118178983473658	3.206999999999993	28.274863290519853	seed2-gleak-01_vars.pkl	$G_{Leak}$	2	-0.1
645	3280217	164.01085	2.338148081499711	4.459025377502336	162.2705	164.60865	1.4176000000000215	3.755750000000006	0.35275235021253115	2.834850000000017	31.519818221743378	seed2-gleak-01_vars.pkl	$G_{Leak}$	2	-0.1
646	3336914	166.84570000000002	1.35644054892594	4.181062608920417	166.02620000000002	167.38265	2.228650000000016	3.5850499999999954	0.3033244358165503	3.2967999999999904	29.67421628741875	seed2-gleak-01_vars.pkl	$G_{Leak}$	2	-0.1
647	3402850	170.1425	1.1332479251544922	3.911946388520164	169.61125	170.74450000000002	0.8348000000000013	1.9680500000000052	0.36669661355677496	2.7270499999999913	33.24209081263734	seed2-gleak-01_vars.pkl	$G_{Leak}$	2	-0.1
648	3457391	172.86955	1.6868632844958922	4.2388232285797685	171.57935	173.2662	1.3217500000000086	3.0086000000000013	0.41212470893692144	2.426450000000017	22.80115634591404	seed2-gleak-01_vars.pkl	$G_{Leak}$	2	-0.1
649	3505920	175.29600000000002	1.2230320192669053	3.888026853454061	174.58790000000002	175.81095000000002	0.7417499999999961	1.964749999999981	0.4270949004868895	2.341399999999993	30.248675173928593	seed2-gleak-01_vars.pkl	$G_{Leak}$	2	-0.1
650	3552748	177.6374	1.5522289657238173	3.669490367088848	176.55270000000002	178.10490000000001	5.24724999999998	6.799499999999995	0.14515052109037083	6.889399999999995	26.959700645703364	seed2-gleak-01_vars.pkl	$G_{Leak}$	2	-0.1
651	3690536	184.5268	2.7808363440095216	2.616082115720051	183.35215	186.133	0.970499999999987	3.7513000000000147	0.2803083391730908	3.567499999999995	15.442522019318128	seed2-gleak-01_vars.pkl	Transient	2	-0.1
652	3761886	188.0943	1.8119770945265192	3.1288322799012818	187.1035	188.91545000000002	2.3337999999999965	4.145800000000008	0.24819746590387237	4.029050000000012	20.700924585453524	seed2-gleak-01_vars.pkl	Transient	2	-0.1
653	3842467	192.12335000000002	2.4780680626253133	3.1523986190402447	191.2493	193.72735	1.8278499999999838	4.30589999999998	0.23674522662436806	4.223950000000002	19.767753745539984	seed2-gleak-01_vars.pkl	DAMGO + $G_{Leak}$	2	-0.1
654	3926946	196.34730000000002	1.4235045015164418	3.4225330493622437	195.5552	196.9787	2.5489000000000033	3.9724000000000217	0.24132438824267588	4.143799999999999	21.31313958395408	seed2-gleak-01_vars.pkl	DAMGO + $G_{Leak}$	2	-0.1
655	4009822	200.49110000000002	1.5785926016918383	3.545141091933033	199.52755000000002	201.10615	2.206549999999993	3.7851499999999874	0.28682882055988956	3.4864000000000037	20.935302240724063	seed2-gleak-01_vars.pkl	DAMGO + $G_{Leak}$	2	-0.1
656	4079550	203.97750000000002	1.8193071593959584	2.908177076498788	203.3127	205.132	1.5751999999999953	3.3944999999999936	0.2543461396614659	3.9316499999999905	21.35324940816413	seed2-gleak-01_vars.pkl	DAMGO + $G_{Leak}$	2	-0.1
657	4158183	207.90915	1.8333070928255564	3.2227003585865965	206.70725000000002	208.54055	2.191750000000013	4.0250500000000216	0.28974169527865984	3.451349999999991	19.279934241992738	seed2-gleak-01_vars.pkl	DAMGO + $G_{Leak}$	2	-0.1
658	4227210	211.3605	1.3615023347330746	3.163098859735104	210.7323	212.09380000000002	2.1854000000000156	3.5468999999999937	0.25556492626951827	3.9129000000000076	19.981762456293374	seed2-gleak-01_vars.pkl	DAMGO + $G_{Leak}$	2	-0.1
659	4305468	215.2734	2.561391861425154	3.2320627027981157	214.2792	216.84060000000002	1.181100000000015	3.742500000000007	0.2205947233742172	4.533199999999994	18.010020036656112	seed2-gleak-01_vars.pkl	DAMGO + $G_{Leak}$	2	-0.1
660	4396132	219.8066	2.087506389251398	2.2847275735024226	218.0217	220.10920000000002					12.94122272015785	seed2-gleak-01_vars.pkl	DAMGO + $G_{Leak}$	2	-0.1
661	158994	7.9497	1.3756148907635215	2.4831358660675065	7.04615	8.421750000000001	0.44009999999999927	1.8157000000000005	0.5778008898133701	1.7307000000000008	18.240190370967177	seed2-gleak01_vars.pkl	Transient	2	0.1
662	193608	9.6804	1.4499020937486742	2.3855339687950536	8.86185	10.31175	0.611600000000001	2.0615000000000006	0.49451092869152413	2.0221999999999998	11.604839893171778	seed2-gleak01_vars.pkl	Transient	2	0.1
663	234052	11.7026	1.2360403587599664	3.290134253668022	10.9234	12.159450000000001	2.9433500000000006	4.179399999999999	0.24799127070727106	4.032400000000001	27.747831765660646	seed2-gleak01_vars.pkl	Transient	2	0.1
664	314700	15.735000000000001	1.121741749685086	3.561366610928946	15.10275	16.2245	2.872399999999999	3.9940999999999995	0.25340834220262537	3.9461999999999993	29.652310069403892	seed2-gleak01_vars.pkl	Transient	2	0.1
665	393624	19.6812	1.1140368976245403	3.495254976950516	19.09685	20.210900000000002	1.484650000000002	2.598650000000003	0.3626670535115239	2.757349999999999	30.587665109177117	seed2-gleak01_vars.pkl	Transient	2	0.1
666	448771	22.43855	1.3198071293706424	3.342017630108522	21.695500000000003	23.0153	1.4156000000000013	2.7353999999999985	0.3607048172128335	2.772350000000003	22.539404927312646	seed2-gleak01_vars.pkl	Transient	2	0.1
667	504218	25.210900000000002	1.3371260584941542	3.3293758063534113	24.4309	25.768050000000002	1.716000000000001	3.0531000000000006	0.30380362133916644	3.291599999999999	23.52616338048761	seed2-gleak01_vars.pkl	Transient	2	0.1
668	570050	28.5025	1.4741746522195405	3.684419588885074	27.484	28.9582	1.6754500000000014	3.1495999999999995	0.3341631718768273	2.9925500000000014	27.482570224119872	seed2-gleak01_vars.pkl	Transient	2	0.1
669	629901	31.495050000000003	1.3679726227974927	3.366923037270503	30.6336	32.0016	1.7789500000000018	3.1469000000000023	0.31105650341384494	3.214850000000002	27.964918827930695	seed2-gleak01_vars.pkl	Control	2	0.1
670	694198	34.709900000000005	1.3997362477989344	3.446923432627674	33.7805	35.18025	1.5290000000000035	2.928750000000001	0.3908922114726873	2.558249999999994	25.394330054504547	seed2-gleak01_vars.pkl	Control	2	0.1
671	745363	37.26815	1.1047582706892631	3.442087640519219	36.7093	37.81405	0.6759500000000003	1.780699999999996	0.45211022447272536	2.2118500000000054	26.856148919005584	seed2-gleak01_vars.pkl	Control	2	0.1
672	789600	39.480000000000004	1.3707173006892146	2.644511389733781	38.48995	39.8607	0.630749999999999	2.0014499999999984	0.4039914353815704	2.475299999999997	17.31199814610526	seed2-gleak01_vars.pkl	Control	2	0.1
673	839106	41.9553	1.8521722012460988	2.5323295627421416	40.49145	42.3436	1.3564000000000007	3.208600000000004	0.40554789520642365	2.4658000000000015	20.257074812416597	seed2-gleak01_vars.pkl	Control	2	0.1
674	888422	44.4211	1.190264369047014	3.4635949334267124	43.7	44.8903	1.4236000000000004	2.6138499999999993	0.4092992796332683	2.4431999999999974	28.28818635264459	seed2-gleak01_vars.pkl	Control	2	0.1
675	937286	46.8643	1.0920076489076194	3.5929087806091466	46.313900000000004	47.4059	2.634599999999999	3.7265999999999977	0.26388705633988624	3.7895000000000043	28.138696648200828	seed2-gleak01_vars.pkl	Control	2	0.1
676	1013076	50.653800000000004	1.1153855269248656	3.468614508584281	50.0405	51.1559	2.7771000000000043	3.8925000000000054	0.2559443065189015	3.9071	28.35903796731763	seed2-gleak01_vars.pkl	Control	2	0.1
677	1091218	54.560900000000004	1.1675146888786112	3.4498437274241986	53.933	55.100500000000004	1.063449999999996	2.2309999999999945	0.36935805569919483	2.7074	30.606057571210982	seed2-gleak01_vars.pkl	Control	2	0.1
678	1145366	57.2683	1.667774316842761	2.7030102036119104	56.16395	57.83175	5.744749999999996	7.412500000000001	0.1411841111401322	7.082950000000004	22.09643303946566	seed2-gleak01_vars.pkl	Control	2	0.1
679	1287025	64.35125000000001	1.3652356987204404	3.301608091106065	63.5765	64.9417	1.880100000000013	3.245350000000009	0.3357845606259027	2.9780999999999977	21.61600300948897	seed2-gleak01_vars.pkl	Transient	2	0.1
680	1346587	67.32935	1.8670578883542681	2.7528407210838797	66.82180000000001	68.68885	2.9690999999999974	4.836149999999989	0.19950920734991934	5.012299999999996	15.029814358255216	seed2-gleak01_vars.pkl	Transient	2	0.1
681	1446833	72.34165	1.0722485349376687	3.28135462795219	71.65795	72.7302	2.290300000000002	3.362549999999999	0.26419381258090935	3.7851	23.601732859883725	seed2-gleak01_vars.pkl	DAMGO	2	0.1
682	1522535	76.12675	1.641720272420079	3.1975796658765567	75.02055	76.66225	2.536299999999997	4.178049999999999	0.25736382236748917	3.8855500000000096	24.0920955798304	seed2-gleak01_vars.pkl	DAMGO	2	0.1
683	1600246	80.01230000000001	1.3146271523783566	3.5353653527090465	79.1986	80.5132	5.036350000000013	6.351000000000013	0.15754109853408013	6.347549999999998	26.33907199714463	seed2-gleak01_vars.pkl	DAMGO	2	0.1
684	1727197	86.35985000000001	1.5879613507712027	2.7358372051270994	85.5496	87.13755	1.9484999999999957	3.5364999999999895	0.2921541989862252	3.422849999999997	17.658364106507964	seed2-gleak01_vars.pkl	DAMGO	2	0.1
685	1795654	89.7827	1.2195833945078893	3.287073800830381	89.0861	90.3057	2.1918500000000023	3.411450000000002	0.25938655080734074	3.8552499999999985	23.379725009992146	seed2-gleak01_vars.pkl	DAMGO	2	0.1
686	1872759	93.63795	2.1219792061825284	2.6669937068146243	92.4975	94.6195	1.6394999999999982	3.7614499999999964	0.3074274471224784	3.2528000000000077	11.800862651081133	seed2-gleak01_vars.pkl	DAMGO	2	0.1
687	1937815	96.89075000000001	1.0793297344862018	2.8583837039937485	96.25895	97.3383	2.095300000000009	3.1746000000000123	0.3051059480404579	3.2775499999999913	16.035097900943896	seed2-gleak01_vars.pkl	DAMGO	2	0.1
688	2003366	100.1683	2.194703297478089	5.070510547882186	99.43355000000001	101.62825000000001	1.8053999999999917	4.000099999999989	0.25435260902188694	3.9315500000000014	50.10456053767156	seed2-gleak01_vars.pkl	DAMGO	2	0.1
689	2081997	104.09985	1.1377539348763066	3.6536885754668766	103.43365	104.57140000000001	2.1975499999999926	3.3353000000000037	0.2842524161455372	3.5180000000000002	19.684486674406273	seed2-gleak01_vars.pkl	Transient	2	0.1
690	2152357	107.61785	1.3630931236915758	3.8937683906766907	106.76895	108.13205	1.8356500000000011	3.1987000000000023	0.32253382573497447	3.100449999999995	30.498717625519753	seed2-gleak01_vars.pkl	Transient	2	0.1
691	2214366	110.7183	1.2476487023652998	3.5319606691730847	109.96770000000001	111.21535	3.076900000000009	4.324550000000002	0.23795643017763374	4.202450000000013	26.67842410887122	seed2-gleak01_vars.pkl	Transient	2	0.1
692	2298415	114.92075000000001	1.1762434445839143	3.6156780926593868	114.29220000000001	115.46845	1.3430500000000052	2.519300000000001	0.36095219188218564	2.7704499999999967	28.201667811360753	seed2-gleak01_vars.pkl	Wash	2	0.1
693	2353824	117.69120000000001	1.3508069595545065	3.0564624560427376	116.81150000000001	118.1623	1.7271500000000088	3.0779500000000013	0.3075503613716753	3.251499999999993	21.930375447821135	seed2-gleak01_vars.pkl	Wash	2	0.1
694	2418854	120.9427	1.5188222948790528	3.836156629008393	119.88950000000001	121.40830000000001	1.9849999999999994	3.50385	0.2830856334041048	3.5324999999999993	30.469979386455144	seed2-gleak01_vars.pkl	Wash	2	0.1
695	2489504	124.4752	1.583677462387178	3.837752245256251	123.39335000000001	124.977	1.5542000000000087	3.137900000000002	0.3440505066143698	2.90655000000001	30.956727586791047	seed2-gleak01_vars.pkl	Wash	2	0.1
696	2547635	127.38175000000001	1.3106867592958502	3.3823199917966456	126.53125	127.84190000000001	1.9916499999999928	3.30234999999999	0.3080952014172392	3.245749999999987	23.556261907701913	seed2-gleak01_vars.pkl	Wash	2	0.1
697	2612550	130.6275	1.327622755796276	3.8193602152116455	129.83360000000002	131.1612	1.4746000000000095	2.802250000000015	0.3261046796021503	3.066500000000019	29.4374476933534	seed2-gleak01_vars.pkl	Wash	2	0.1
698	2673880	133.69400000000002	1.4740011120471639	3.195625101835944	132.63580000000002	134.1098	2.746849999999995	4.2208499999999844	0.2706982661776067	3.694149999999979	22.53105885634108	seed2-gleak01_vars.pkl	Wash	2	0.1
699	2747763	137.38815	1.1381459466533737	4.004615914362919	136.85670000000002	137.99485	1.1209500000000219	2.259100000000018	0.3868696442733595	2.584850000000017	32.951581678714206	seed2-gleak01_vars.pkl	Wash	2	0.1
700	2799460	139.973	1.077974797054776	2.1774998644312404	139.1158	140.19375	1.4496500000000196	2.527649999999994	0.4711314221101999	2.1225499999999897	13.5833157315035	seed2-gleak01_vars.pkl	Wash	2	0.1
701	2841911	142.09555	0.9331238405707293	3.4169603105485784	141.64345	142.57655	1.6710999999999956	2.6041999999999916	0.34472654566765015	2.9008499999999913	29.491081053818704	seed2-gleak01_vars.pkl	Transient	2	0.1
702	2899928	144.9964	1.2475113708217163	1.965691714938865	144.2476	145.4951	0.6108999999999867	1.858399999999989	0.4781600401654421	2.0913500000000056	12.632655940370896	seed2-gleak01_vars.pkl	Transient	2	0.1
703	2941755	147.08775	1.4105362629075768	2.414540501627279	146.10605	147.5166	3.445600000000013	4.856150000000014	0.22938410368161502	4.359499999999997	17.14645246446343	seed2-gleak01_vars.pkl	Transient	2	0.1
704	3028945	151.44725	0.978101305625937	3.416562481599726	150.96215	151.94025000000002	3.141300000000001	4.119400000000013	0.23330689188558587	4.286200000000008	31.350394630238192	seed2-gleak01_vars.pkl	$G_{Leak}$	2	0.1
705	3114669	155.73345	1.1175623270526296	2.937557304383688	155.0816	156.19915	1.547399999999982	2.664949999999976	0.3478442353514085	2.8748500000000092	25.531279324542403	seed2-gleak01_vars.pkl	$G_{Leak}$	2	0.1
706	3172166	158.6083	1.311595437497762	2.2310504179443935	157.7465	159.0581	3.0974000000000217	4.40900000000002	0.23116844088445032	4.325850000000003	15.538254204520575	seed2-gleak01_vars.pkl	$G_{Leak}$	2	0.1
707	3258683	162.93415000000002	1.2194292523711454	2.8025924172478867	162.15555	163.37495	1.7932500000000005	3.0126999999999953	0.3250763929523438	3.0762	24.018292292510203	seed2-gleak01_vars.pkl	$G_{Leak}$	2	0.1
708	3320207	166.01035000000002	1.3164784694222502	2.834551818595852	165.16825	166.4847	1.7238499999999988	3.0403499999999894	0.3427944604415216	2.91719999999998	24.89686829529429	seed2-gleak01_vars.pkl	$G_{Leak}$	2	0.1
709	3378551	168.92755	1.223945415256289	2.706509315118403	168.20855	169.4325	1.714100000000002	2.938050000000004	0.3142183817753334	3.1825000000000045	20.47718728447746	seed2-gleak01_vars.pkl	$G_{Leak}$	2	0.1
710	3442201	172.11005	1.3736465982079273	2.791315994694372	171.14665000000002	172.52030000000002	1.649850000000015	3.0235000000000127	0.36824274561791204	2.715599999999995	22.95912520155155	seed2-gleak01_vars.pkl	$G_{Leak}$	2	0.1
711	3496513	174.82565	1.1492440000742907	2.4870680001650562	174.17010000000002	175.31935000000001	2.3827499999999873	3.5319999999999823	0.27013155406682887	3.701900000000023	18.9958177014471	seed2-gleak01_vars.pkl	$G_{Leak}$	2	0.1
712	3570551	178.52755000000002	1.2363355235768483	3.0905407943206384	177.70215000000002	178.9385	5.445750000000004	6.68210000000002	0.15044267757877602	6.647049999999979	27.630205066858558	seed2-gleak01_vars.pkl	$G_{Leak}$	2	0.1
713	3703492	185.1746	3.2781031536187046	1.6589159527549064	184.38420000000002	187.66230000000002	3.0204499999999825	6.2985499999999774	0.16444528494256735	6.081050000000005	12.285116397326059	seed2-gleak01_vars.pkl	Transient	2	0.1
714	3825113	191.25565	1.2097772479334847	2.3812652073957086	190.68280000000001	191.89255	3.2150500000000193	4.424850000000021	0.21268224209619585	4.701850000000007	12.684011223465818	seed2-gleak01_vars.pkl	DAMGO + $G_{Leak}$	2	0.1
715	3919150	195.9575	1.232978270773869	2.265696723668235	195.10765	196.34065	2.68304999999998	3.9160499999999843	0.2649006622516552	3.775000000000006	15.18785242997072	seed2-gleak01_vars.pkl	DAMGO + $G_{Leak}$	2	0.1
716	3994650	199.73250000000002	1.2634905250544195	2.664910698617401	199.02370000000002	200.2872	3.897500000000008	5.161000000000001	0.18052822558807077	5.539299999999997	21.986399213422544	seed2-gleak01_vars.pkl	DAMGO + $G_{Leak}$	2	0.1
717	4105436	205.2718	1.51140498529037	2.397138896141623	204.18465	205.69605	5.708499999999987	7.2198999999999955	0.1455127505547672	6.872250000000007	13.725161621221181	seed2-gleak01_vars.pkl	DAMGO + $G_{Leak}$	2	0.1
718	4242881	212.14405000000002	1.1719177313115914	2.659654191569164	211.40455	212.5765	3.1450499999999977	4.31695000000002	0.2398455394725808	4.16934999999998	17.817991131959555	seed2-gleak01_vars.pkl	DAMGO + $G_{Leak}$	2	0.1
719	4326268	216.3134	1.0612267364028842	2.8161825784570915	215.72150000000002	216.78275000000002					21.2029333999776	seed2-gleak01_vars.pkl	DAMGO + $G_{Leak}$	2	0.1
720	61030	3.0515000000000003	1.185059550075575	3.5074079675768743	2.61485	3.7999	1.1439500000000002	2.329	0.4192169028255219	2.3854	20.401265979557103	seed3-gleak-03_vars.pkl	Transient	3	-0.3
721	108738	5.4369000000000005	1.1733389521199833	3.3877861647725673	4.9438	6.1171500000000005	1.40585	2.5791500000000003	0.39594551789673743	2.5256	25.164133186258006	seed3-gleak-03_vars.pkl	Transient	3	-0.3
722	159250	7.9625	1.0537690990899384	4.066660983103766	7.523000000000001	8.57675	1.5353499999999993	2.589149999999999	0.3879126420730052	2.5778999999999996	32.765386570566164	seed3-gleak-03_vars.pkl	Transient	3	-0.3
723	210808	10.5404	1.0818449292556747	4.389615243626572	10.11215	11.194	1.5005500000000005	2.5824000000000016	0.38088708602334825	2.6254500000000007	36.10510086175994	seed3-gleak-03_vars.pkl	Transient	3	-0.3
724	263317	13.16585	1.11806341670579	4.442175489294023	12.694500000000001	13.81255	1.5471500000000002	2.6651999999999987	0.3812137846904543	2.6232000000000006	36.7874059477703	seed3-gleak-03_vars.pkl	Transient	3	-0.3
725	315781	15.789050000000001	1.1027372978374885	4.4522398263010246	15.3597	16.46245	1.5357999999999983	2.6385000000000005	0.37248803382191353	2.6846499999999995	37.30336131845411	seed3-gleak-03_vars.pkl	Transient	3	-0.3
726	369474	18.4737	1.1494079518622864	4.457163869394272	17.9982	19.1476	1.5932999999999993	2.7426999999999992	0.36939216519217644	2.7071499999999986	37.04162447464279	seed3-gleak-03_vars.pkl	Transient	3	-0.3
727	423617	21.18085	1.0665800595538255	4.498684837076617	20.74095	21.8075	1.5168999999999997	2.583500000000001	0.3820731287968517	2.6173	37.02921711707676	seed3-gleak-03_vars.pkl	Transient	3	-0.3
728	475963	23.79815	1.1094594261118298	4.448605337655309	23.3244	24.4339	1.54195	2.651399999999999	0.3796507213363705	2.6340000000000003	36.805342437382606	seed3-gleak-03_vars.pkl	Transient	3	-0.3
729	528643	26.43215	1.1323131428496243	4.444869846784123	25.9758	27.108150000000002	1.4975000000000023	2.629800000000003	0.37743682651116245	2.6494500000000016	36.5167290166775	seed3-gleak-03_vars.pkl	Transient	3	-0.3
730	581632	29.0816	1.099809344208683	4.433208285974004	28.605600000000003	29.7054	1.6141000000000005	2.713899999999999	0.37142963265609336	2.6922999999999995	36.631857287216064	seed3-gleak-03_vars.pkl	Transient	3	-0.3
731	635478	31.7739	1.113763921901153	4.4117015020908426	31.3195	32.4333	1.5394000000000005	2.65315	0.3757491498675481	2.6613500000000023	36.450965130346674	seed3-gleak-03_vars.pkl	Control	3	-0.3
732	688705	34.43525	1.102332980506646	4.439296478773699	33.97265	35.075	1.5825000000000031	2.6848000000000027	0.3740345233865087	2.6735499999999988	36.416861385731444	seed3-gleak-03_vars.pkl	Control	3	-0.3
733	742176	37.1088	1.0944049563088514	4.454554937712757	36.6575	37.7519	1.5102499999999992	2.6046499999999995	0.380148638117504	2.6305499999999995	37.21709861924754	seed3-gleak-03_vars.pkl	Control	3	-0.3
734	794787	39.73935	1.147616717885394	4.456380839471006	39.262100000000004	40.40975	1.5265500000000003	2.6741499999999974	0.37760072499339215	2.648299999999999	36.34115111581488	seed3-gleak-03_vars.pkl	Control	3	-0.3
735	847753	42.38765	1.1017440830258711	4.430277614460142	41.93625	43.038000000000004	1.4921499999999952	2.593899999999998	0.38408357658626513	2.6036	36.36541238349861	seed3-gleak-03_vars.pkl	Control	3	-0.3
736	899825	44.99125	1.1150598592143797	4.390004279656228	44.53015	45.6452	1.5414999999999992	2.656550000000003	0.3746090018543139	2.6694500000000048	35.98132493434508	seed3-gleak-03_vars.pkl	Control	3	-0.3
737	953214	47.660700000000006	1.1301715537502197	4.47312466487697	47.1867	48.316900000000004	1.554000000000002	2.6841500000000025	0.3765556455105161	2.6556499999999943	36.71723821928508	seed3-gleak-03_vars.pkl	Control	3	-0.3
738	1006327	50.31635	1.1394838177080324	4.473398872520292	49.870850000000004	51.01035	1.5587500000000034	2.6982500000000016	0.3662802410123983	2.730150000000002	37.4078621132916	seed3-gleak-03_vars.pkl	Control	3	-0.3
739	1060930	53.0465	1.1336921338917805	4.558295805178481	52.56915	53.702850000000005	1.5251999999999981	2.6588999999999956	0.3787735313056318	2.640100000000004	36.98662756268563	seed3-gleak-03_vars.pkl	Control	3	-0.3
740	1113732	55.686600000000006	1.0949682467816397	4.127783140558719	55.22805	56.323	1.4741500000000016	2.5691500000000005	0.3840393256269448	2.603899999999996	37.49817291797975	seed3-gleak-03_vars.pkl	Control	3	-0.3
741	1165810	58.2905	1.123015061400633	4.379462873118566	57.79715	58.92015	5.255100000000006	6.378100000000003	0.1498306913188096	6.674200000000006	36.29883770538452	seed3-gleak-03_vars.pkl	Control	3	-0.3
742	1299294	64.96470000000001	1.3542457457775134	2.589583174057694	64.17525	65.5295	1.9298000000000002	3.2840499999999935	0.30025070934230064	3.330550000000002	21.834187430717716	seed3-gleak-03_vars.pkl	Transient	3	-0.3
743	1365905	68.29525000000001	1.341933252684516	2.3310795096208032	67.45935	68.8013	1.7297499999999957	3.071700000000007	0.3147772164250764	3.1768499999999875	18.92982898542322	seed3-gleak-03_vars.pkl	Transient	3	-0.3
744	1429442	71.4721	1.4728262159698644	2.3150662999690397	70.53105000000001	72.00385	1.727800000000002	3.200649999999996	0.3075692799803155	3.2513000000000005	18.65421374663527	seed3-gleak-03_vars.pkl	DAMGO	3	-0.3
745	1494468	74.7234	1.4472994115871145	2.284549110299192	73.73165	75.17895	1.6583499999999987	3.105649999999997	0.3025032140966495	3.3057500000000033	18.689358726083178	seed3-gleak-03_vars.pkl	DAMGO	3	-0.3
746	1560583	78.02915	1.7429414440572495	2.182837573409314	76.8373	78.58025	1.5981000000000023	3.34105000000001	0.3158958807177157	3.1655999999999977	17.40361434699055	seed3-gleak-03_vars.pkl	DAMGO	3	-0.3
747	1623895	81.19475	1.5300802722619498	2.2955237036880547	80.17835000000001	81.70845	1.7931000000000097	3.3231499999999983	0.31919817418644314	3.1328500000000052	18.64021639204777	seed3-gleak-03_vars.pkl	DAMGO	3	-0.3
748	1686552	84.3276	1.3847318700069096	2.437354613803567	83.50150000000001	84.88625	1.7765500000000003	3.1612499999999955	0.3072338202989381	3.2548500000000042	20.36549638118511	seed3-gleak-03_vars.pkl	DAMGO	3	-0.3
749	1751649	87.58245000000001	1.5379659046664484	2.3123079388471517	86.66275	88.20075	1.7013000000000034	3.2392499999999984	0.31310664412298866	3.193799999999996	18.8589222244659	seed3-gleak-03_vars.pkl	DAMGO	3	-0.3
750	1815525	90.77625	1.3591820681813755	2.4195538317396874	89.90205	91.2612	1.8403500000000008	3.199550000000002	0.3074841645655247	3.252200000000002	20.375204318772724	seed3-gleak-03_vars.pkl	DAMGO	3	-0.3
751	1880569	94.02845	1.455355177434278	2.3658253383787695	93.1016	94.55695	1.7848500000000058	3.2402000000000015	0.3062130630492701	3.2656999999999954	19.163122343226526	seed3-gleak-03_vars.pkl	DAMGO	3	-0.3
752	1945883	97.29415	1.4512392202921096	2.3607323997754825	96.3418	97.793	2.143799999999999	3.5950500000000005	0.34496438242751487	2.8988499999999955	19.349958868755884	seed3-gleak-03_vars.pkl	DAMGO	3	-0.3
753	2003860	100.193	1.7484723230711767	7.10364273756727	99.93685	101.6853	1.9406000000000034	3.6890999999999963	0.25770871184300337	3.880350000000007	63.91908876719117	seed3-gleak-03_vars.pkl	DAMGO	3	-0.3
754	2081467	104.07335	1.0112041091516266	4.687291747167848	103.62595	104.63715	1.6286000000000058	2.639800000000008	0.3816429729987599	2.6202499999999986	33.34482009322957	seed3-gleak-03_vars.pkl	Transient	3	-0.3
755	2133872	106.6936	1.093062727247388	4.501778200533579	106.26575000000001	107.3588	1.5079500000000081	2.6010500000000008	0.37983097521602865	2.6327500000000015	37.195129700512936	seed3-gleak-03_vars.pkl	Transient	3	-0.3
756	2186527	109.32635	1.1033874462594047	4.468328743130861	108.86675000000001	109.97015	1.5615000000000094	2.6648500000000013	0.3774297037176821	2.6495000000000033	36.891177245611374	seed3-gleak-03_vars.pkl	Transient	3	-0.3
757	2239517	111.97585000000001	1.0892690223699437	4.544421135383203	111.53160000000001	112.62085	1.5015999999999963	2.590849999999989	0.37843667808284026	2.6424499999999966	36.57108565689874	seed3-gleak-03_vars.pkl	Wash	3	-0.3
758	2292366	114.6183	1.1179823797265067	4.444709728266929	114.12245	115.24045000000001	1.5852000000000004	2.7032000000000096	0.3785727806170725	2.6415000000000077	36.12548640545539	seed3-gleak-03_vars.pkl	Wash	3	-0.3
759	2345196	117.25980000000001	1.0754468371975703	4.502828101627827	116.82570000000001	117.90115	1.5354000000000099	2.6108499999999992	0.38109029934643057	2.624049999999997	36.87872967102888	seed3-gleak-03_vars.pkl	Wash	3	-0.3
760	2397677	119.88385000000001	1.1083711508806098	4.425666542753433	119.43655000000001	120.54490000000001	1.5564999999999998	2.664900000000003	0.3756009615384628	2.662399999999991	36.947816066208205	seed3-gleak-03_vars.pkl	Wash	3	-0.3
761	2450925	122.54625	1.0701022939965827	4.429588083712673	122.10145	123.17155000000001	1.560549999999992	2.6306499999999886	0.3836930455635487	2.606250000000003	36.715767783626646	seed3-gleak-03_vars.pkl	Wash	3	-0.3
762	2503050	125.1525	1.081405913617625	4.53261502763953	124.73205	125.81345	1.4862499999999983	2.5676500000000004	0.38719919462567504	2.582650000000001	37.34439606999374	seed3-gleak-03_vars.pkl	Wash	3	-0.3
763	2554703	127.73515	1.0765361167403404	4.439370713283061	127.29975	128.37630000000001	1.599800000000016	2.6763500000000136	0.37207917844917354	2.6876000000000033	35.806579352139075	seed3-gleak-03_vars.pkl	Wash	3	-0.3
764	2608455	130.42275	1.0981831118460512	4.54621158201094	129.97605000000001	131.07425	1.493549999999999	2.591700000000003	0.3820366373135192	2.6175499999999943	37.724227874097764	seed3-gleak-03_vars.pkl	Wash	3	-0.3
765	2660806	133.0403	1.1259585417459719	4.431857886547629	132.5678	133.69375	1.560699999999997	2.686649999999986	0.37427250781293775	2.6718500000000063	36.08602980354709	seed3-gleak-03_vars.pkl	Wash	3	-0.3
766	2714243	135.71215	1.101561073341011	4.493440513792947	135.25445000000002	136.356	1.5038999999999874	2.6054499999999905	0.38004028427013115	2.63130000000001	36.73404190544417	seed3-gleak-03_vars.pkl	Wash	3	-0.3
767	2766869	138.34345000000002	1.0814481018646387	4.424435941871096	137.85985	138.9413	1.0878999999999905	2.1693500000000085	0.5195749876600979	1.9246499999999858	35.81236246572423	seed3-gleak-03_vars.pkl	Wash	3	-0.3
768	2805362	140.2681	3.0763486339460595	6.8505712904853056	140.0292	143.10555	0.9959500000000219	4.072300000000013	0.23332594467841794	4.285850000000011	61.215051687812064	seed3-gleak-03_vars.pkl	Transient	3	-0.3
769	2891079	144.55395000000001	1.8846166669650237	7.000882436047625	144.10150000000002	145.98615	1.176150000000007	3.0607499999999845	0.32966851830484617	3.0333499999999844	42.93963339585653	seed3-gleak-03_vars.pkl	Transient	3	-0.3
770	2951746	147.5873	1.8532075093911495	7.221691295171958	147.16230000000002	149.0155	1.2641500000000008	3.117350000000016	0.32222723464587	3.103400000000022	43.226189075712284	seed3-gleak-03_vars.pkl	Transient	3	-0.3
771	3013814	150.69070000000002	1.940669103842671	6.903938247327922	150.27965	152.2203	1.3176499999999862	3.2582999999999913	0.3016090844656265	3.3155499999999734	43.59315913205468	seed3-gleak-03_vars.pkl	$G_{Leak}$	3	-0.3
772	3080125	154.00625	1.9394498295111118	6.965632974727292	153.5379	155.47735	1.175450000000012	3.1149000000000058	0.32777213281326684	3.050900000000013	42.78607460195534	seed3-gleak-03_vars.pkl	$G_{Leak}$	3	-0.3
773	3141143	157.05715	1.8595158078300302	6.793688043775539	156.65285	158.51235	1.2683999999999855	3.1278999999999826	0.32185387833923407	3.1069999999999993	43.02193162883806	seed3-gleak-03_vars.pkl	$G_{Leak}$	3	-0.3
774	3203283	160.16415	1.9877401591926116	6.827280631508295	159.7807	161.76845	0.9961000000000126	2.983850000000018	0.3272037170342266	3.0561999999999894	44.295735771108426	seed3-gleak-03_vars.pkl	$G_{Leak}$	3	-0.3
775	3264407	163.22035	1.9458637030557264	6.970609328472584	162.7646	164.71045	1.1110499999999774	3.0568999999999846	0.3301855642871281	3.028600000000012	42.164388942244514	seed3-gleak-03_vars.pkl	$G_{Leak}$	3	-0.3
776	3324979	166.24895	1.8010348947958323	7.001034771617832	165.82150000000001	167.6225	1.2168499999999938	3.0178999999999974	0.3325960786922314	3.0066500000000076	42.79537966789983	seed3-gleak-03_vars.pkl	$G_{Leak}$	3	-0.3
777	3385112	169.25560000000002	1.9027096545398934	7.041832688238145	168.83935	170.74205	1.2235499999999888	3.126249999999999	0.3174452010221739	3.1501499999999965	43.33174119865608	seed3-gleak-03_vars.pkl	$G_{Leak}$	3	-0.3
778	3448115	172.40575	2.12617544601399	6.926995467701275	171.96565	174.0918	1.1315500000000043	3.2577500000000157	0.3055114261273369	3.2732000000000028	43.56174535259827	seed3-gleak-03_vars.pkl	$G_{Leak}$	3	-0.3
779	3513579	175.67895000000001	2.0461153130996506	6.567266737395514	175.2234	177.26950000000002	1.1498499999999865	3.195999999999998	0.3137058066944813	3.1877000000000066	43.57752146820693	seed3-gleak-03_vars.pkl	$G_{Leak}$	3	-0.3
780	3577333	178.86665000000002	1.6273876738411142	6.7979212383714795	178.4194	180.04675	1.9069499999999948	3.5343499999999892	0.2666062359198592	3.750849999999985	42.62924089070701	seed3-gleak-03_vars.pkl	$G_{Leak}$	3	-0.3
781	3652350	182.6175	1.5848531115388964	3.6377103597781826	181.95375	183.5386	1.228999999999985	2.813850000000002	0.35787778473651183	2.7942500000000052	20.354484583830686	seed3-gleak-03_vars.pkl	Transient	3	-0.3
782	3708235	185.41175	1.485228848686465	4.471487825063402	184.76755	186.2528	1.4829499999999882	2.9681500000000085	0.3554734017027167	2.8131500000000074	27.116819204015542	seed3-gleak-03_vars.pkl	Transient	3	-0.3
783	3764498	188.22490000000002	1.2975680838065455	4.435455511071169	187.73575	189.0333	1.5303499999999985	2.8278999999999996	0.34730663702983355	2.8793000000000006	30.322602936065138	seed3-gleak-03_vars.pkl	Transient	3	-0.3
784	3822084	191.10420000000002	1.3052018342219527	4.659244817703392	190.56365	191.86885	1.4666499999999871	2.7718500000000006	0.36093916370395956	2.770549999999986	30.174514727498384	seed3-gleak-03_vars.pkl	DAMGO + $G_{Leak}$	3	-0.3
785	3877495	193.87475	1.2977826841526665	4.566649703894715	193.3355	194.63325	1.5254500000000064	2.8232500000000016	0.3568051665388115	2.80265	30.594424444112114	seed3-gleak-03_vars.pkl	DAMGO + $G_{Leak}$	3	-0.3
786	3933548	196.6774	1.3121485765804537	4.57978488289891	196.1587	197.47085	1.5160999999999945	2.828249999999997	0.35800590709746705	2.7932500000000005	30.000564369288067	seed3-gleak-03_vars.pkl	DAMGO + $G_{Leak}$	3	-0.3
787	3989413	199.47065	1.2912206834862707	4.5822836411228565	198.98695	200.2782	1.4897499999999866	2.78094999999999	0.3493815945775975	2.8622000000000014	30.99426450748016	seed3-gleak-03_vars.pkl	DAMGO + $G_{Leak}$	3	-0.3
788	4046657	202.33285	1.3900757195739075	4.795395237487664	201.7679	203.15800000000002	1.5500000000000114	2.9400500000000136	0.345476844414502	2.8945500000000095	29.16831228028501	seed3-gleak-03_vars.pkl	DAMGO + $G_{Leak}$	3	-0.3
789	4104548	205.22740000000002	1.2859354212404928	4.562556032809109	204.70795	205.9939	1.5143500000000074	2.800299999999993	0.3580700026855271	2.792749999999984	30.634444622201965	seed3-gleak-03_vars.pkl	DAMGO + $G_{Leak}$	3	-0.3
790	4160403	208.02015	1.2926632662157995	4.782020940738352	207.50830000000002	208.80095	1.531499999999994	2.824150000000003	0.3564236451446171	2.805650000000014	30.011377578866018	seed3-gleak-03_vars.pkl	DAMGO + $G_{Leak}$	3	-0.3
791	4216516	210.82580000000002	1.2665004751266913	4.598512176949875	210.3324	211.59890000000001	1.4987500000000011	2.765250000000009	0.35835229614233804	2.790549999999996	30.48825108390689	seed3-gleak-03_vars.pkl	DAMGO + $G_{Leak}$	3	-0.3
792	4272327	213.61635	1.2732649722480216	4.421856876105998	213.09765000000002	214.37095000000002	1.4625000000000057	2.735749999999996	0.36920123313211833	2.7085500000000025	29.040123935476636	seed3-gleak-03_vars.pkl	DAMGO + $G_{Leak}$	3	-0.3
793	4326498	216.3249	1.2746196577785538	4.722277205668561	215.83345	217.10805000000002	1.4605999999999995	2.7352500000000077	0.35962167799475003	2.780699999999996	31.02664129675363	seed3-gleak-03_vars.pkl	DAMGO + $G_{Leak}$	3	-0.3
794	4382112	219.1056	1.3964147561460734	3.9963235248795996	218.5687	219.9651					31.19848933565608	seed3-gleak-03_vars.pkl	DAMGO + $G_{Leak}$	3	-0.3
795	61030	3.0515000000000003	1.185059550075575	3.5074079675768743	2.61485	3.7999	1.1439500000000002	2.329	0.4192169028255219	2.3854	20.401265979557103	seed3-gleak05_vars.pkl	Transient	3	0.5
796	108738	5.4369000000000005	1.1733389521199833	3.3877861647725673	4.9438	6.1171500000000005	1.40585	2.5791500000000003	0.39594551789673743	2.5256	25.164133186258006	seed3-gleak05_vars.pkl	Transient	3	0.5
797	159250	7.9625	1.0537690990899384	4.066660983103766	7.523000000000001	8.57675	1.5353499999999993	2.589149999999999	0.3879126420730052	2.5778999999999996	32.765386570566164	seed3-gleak05_vars.pkl	Transient	3	0.5
798	210808	10.5404	1.0818449292556747	4.389615243626572	10.11215	11.194	1.5005500000000005	2.5824000000000016	0.38088708602334825	2.6254500000000007	36.10510086175994	seed3-gleak05_vars.pkl	Transient	3	0.5
799	263317	13.16585	1.11806341670579	4.442175489294023	12.694500000000001	13.81255	1.5471500000000002	2.6651999999999987	0.3812137846904543	2.6232000000000006	36.7874059477703	seed3-gleak05_vars.pkl	Transient	3	0.5
800	315781	15.789050000000001	1.1027372978374885	4.4522398263010246	15.3597	16.46245	1.5357999999999983	2.6385000000000005	0.37248803382191353	2.6846499999999995	37.30336131845411	seed3-gleak05_vars.pkl	Transient	3	0.5
801	369474	18.4737	1.1494079518622864	4.457163869394272	17.9982	19.1476	1.5932999999999993	2.7426999999999992	0.36939216519217644	2.7071499999999986	37.04162447464279	seed3-gleak05_vars.pkl	Transient	3	0.5
802	423617	21.18085	1.0665800595538255	4.498684837076617	20.74095	21.8075	1.5168999999999997	2.583500000000001	0.3820731287968517	2.6173	37.02921711707676	seed3-gleak05_vars.pkl	Transient	3	0.5
803	475963	23.79815	1.1094594261118298	4.448605337655309	23.3244	24.4339	1.54195	2.651399999999999	0.3796507213363705	2.6340000000000003	36.805342437382606	seed3-gleak05_vars.pkl	Transient	3	0.5
804	528643	26.43215	1.1323131428496243	4.444869846784123	25.9758	27.108150000000002	1.4975000000000023	2.629800000000003	0.37743682651116245	2.6494500000000016	36.5167290166775	seed3-gleak05_vars.pkl	Transient	3	0.5
805	581632	29.0816	1.099809344208683	4.433208285974004	28.605600000000003	29.7054	1.6141000000000005	2.713899999999999	0.37142963265609336	2.6922999999999995	36.631857287216064	seed3-gleak05_vars.pkl	Transient	3	0.5
806	635478	31.7739	1.113763921901153	4.4117015020908426	31.3195	32.4333	1.5394000000000005	2.65315	0.3757491498675481	2.6613500000000023	36.450965130346674	seed3-gleak05_vars.pkl	Control	3	0.5
807	688705	34.43525	1.102332980506646	4.439296478773699	33.97265	35.075	1.5825000000000031	2.6848000000000027	0.3740345233865087	2.6735499999999988	36.416861385731444	seed3-gleak05_vars.pkl	Control	3	0.5
808	742176	37.1088	1.0944049563088514	4.454554937712757	36.6575	37.7519	1.5102499999999992	2.6046499999999995	0.380148638117504	2.6305499999999995	37.21709861924754	seed3-gleak05_vars.pkl	Control	3	0.5
809	794787	39.73935	1.147616717885394	4.456380839471006	39.262100000000004	40.40975	1.5265500000000003	2.6741499999999974	0.37760072499339215	2.648299999999999	36.34115111581488	seed3-gleak05_vars.pkl	Control	3	0.5
810	847753	42.38765	1.1017440830258711	4.430277614460142	41.93625	43.038000000000004	1.4921499999999952	2.593899999999998	0.38408357658626513	2.6036	36.36541238349861	seed3-gleak05_vars.pkl	Control	3	0.5
811	899825	44.99125	1.1150598592143797	4.390004279656228	44.53015	45.6452	1.5414999999999992	2.656550000000003	0.3746090018543139	2.6694500000000048	35.98132493434508	seed3-gleak05_vars.pkl	Control	3	0.5
812	953214	47.660700000000006	1.1301715537502197	4.47312466487697	47.1867	48.316900000000004	1.554000000000002	2.6841500000000025	0.3765556455105161	2.6556499999999943	36.71723821928508	seed3-gleak05_vars.pkl	Control	3	0.5
813	1006327	50.31635	1.1394838177080324	4.473398872520292	49.870850000000004	51.01035	1.5587500000000034	2.6982500000000016	0.3662802410123983	2.730150000000002	37.4078621132916	seed3-gleak05_vars.pkl	Control	3	0.5
814	1060930	53.0465	1.1336921338917805	4.558295805178481	52.56915	53.702850000000005	1.526449999999997	2.6601499999999945	0.3787735313056318	2.640100000000004	36.98662756268563	seed3-gleak05_vars.pkl	Control	3	0.5
815	1113732	55.686600000000006	1.0934031718903687	4.156052186690694	55.2293	56.322700000000005	1.474499999999999	2.5679000000000016	0.3840393256269448	2.603899999999996	37.49817291797975	seed3-gleak05_vars.pkl	Control	3	0.5
816	1165810	58.2905	1.123015061400633	4.379462873118566	57.79715	58.92015	3.216000000000001	4.338999999999999	0.21775817954161902	4.59225	36.29883770538452	seed3-gleak05_vars.pkl	Control	3	0.5
817	1257655	62.88275	1.1927445512459032	2.3677094582653133	62.1362	63.328950000000006	1.8845999999999918	3.0773499999999956	0.363332485557533	2.7523000000000053	19.38507737371453	seed3-gleak05_vars.pkl	Transient	3	0.5
818	1312701	65.63505	1.0046931379923016	3.5706140374467665	65.2135	66.21820000000001	1.9149499999999904	2.9196500000000043	0.3351037984015549	2.9841499999999996	29.7495582750591	seed3-gleak05_vars.pkl	Transient	3	0.5
819	1372384	68.6192	1.0512873544423842	3.3682206729731625	68.13315	69.18445	2.00715000000001	3.0584500000000077	0.3236769703835571	3.089500000000001	26.69814194829341	seed3-gleak05_vars.pkl	Transient	3	0.5
820	1434174	71.70870000000001	1.0725199772923837	3.430835531196813	71.19160000000001	72.26415	1.8178000000000054	2.8902999999999963	0.3310271773312592	3.0208999999999975	27.87886047493508	seed3-gleak05_vars.pkl	DAMGO	3	0.5
821	1494592	74.7296	1.2417652009751765	3.561126439110847	74.08195	75.3237	1.8226000000000084	3.0643500000000046	0.3460447089764005	2.889799999999994	30.12675462130115	seed3-gleak05_vars.pkl	DAMGO	3	0.5
822	1552388	77.6194	1.041281987580529	3.4755658889943994	77.14630000000001	78.18755	1.9325000000000045	2.973799999999997	0.33324446814182906	3.000799999999998	28.734236355127578	seed3-gleak05_vars.pkl	DAMGO	3	0.5
823	1612404	80.6202	1.076116469411517	3.6707179614246037	80.12005	81.19615	1.9399999999999977	3.0160999999999945	0.32629621170098194	3.064700000000002	27.770074297924488	seed3-gleak05_vars.pkl	DAMGO	3	0.5
824	1673698	83.6849	1.0903417166506755	3.5554971487851965	83.1362	84.2265	2.211200000000005	3.301550000000006	0.3063490847821088	3.264250000000004	27.771054016754384	seed3-gleak05_vars.pkl	DAMGO	3	0.5
825	1738983	86.94915	1.1205511958857766	3.5286227403339154	86.43775000000001	87.5583	1.8019000000000034	2.9224499999999978	0.33276209174250865	3.0051500000000004	30.519939054609083	seed3-gleak05_vars.pkl	DAMGO	3	0.5
826	1799086	89.9543	1.1830306170101046	3.538410365341285	89.3602	90.5432	1.9351500000000073	3.1182000000000016	0.32810551873482563	3.047799999999995	28.15638217967151	seed3-gleak05_vars.pkl	DAMGO	3	0.5
827	1860042	93.0021	1.1074825163185131	3.4396982676506305	92.47840000000001	93.58590000000001	1.7413999999999987	2.8489000000000004	0.3447146624381658	2.900950000000009	29.186715308422084	seed3-gleak05_vars.pkl	DAMGO	3	0.5
828	1918061	95.90305000000001	1.1298256176115247	3.6343189060793115	95.32730000000001	96.45710000000001	2.0469499999999954	3.1768	0.3245594106001112	3.081099999999992	27.4913845481911	seed3-gleak05_vars.pkl	DAMGO	3	0.5
829	1979683	98.98415	1.0588626428844408	3.765258945536651	98.50405	99.5629	0.49680000000000746	1.55565	0.7343491830365335	1.3617500000000007	27.554447043341206	seed3-gleak05_vars.pkl	DAMGO	3	0.5
830	2006918	100.3459	1.4741539659709204	5.290540048877183	100.0597	101.53385	1.788000000000011	3.2621500000000054	0.2873893550982868	3.4796000000000045	52.905400488771875	seed3-gleak05_vars.pkl	Transient	3	0.5
831	2076510	103.8255	1.0762384977946058	4.559628242889826	103.32185000000001	104.3981	1.5879500000000064	2.664199999999994	0.38868159203980085	2.572800000000001	33.865776460904215	seed3-gleak05_vars.pkl	Transient	3	0.5
832	2127966	106.3983	1.0632162316753064	4.5053859109367025	105.98610000000001	107.0493	1.5381500000000017	2.6013499999999965	0.37476343058444306	2.6683500000000038	37.133317400161715	seed3-gleak05_vars.pkl	Transient	3	0.5
833	2181333	109.06665000000001	1.1259917474067538	4.465712769041069	108.58745	109.71345000000001	1.4916999999999945	2.6176999999999992	0.3841204601763125	2.603349999999992	36.45248764662003	seed3-gleak05_vars.pkl	Transient	3	0.5
834	2233400	111.67	1.0852365455230233	4.395792786529803	111.20515	112.2904	1.5431499999999971	2.628399999999999	0.3855570335241846	2.5936499999999967	36.5806070602988	seed3-gleak05_vars.pkl	Wash	3	0.5
835	2285273	114.26365	1.1126557610273595	4.509192360670156	113.83355	114.9462	1.585250000000002	2.697900000000004	0.368881183370835	2.7109000000000094	38.19703756793045	seed3-gleak05_vars.pkl	Wash	3	0.5
836	2339491	116.97455000000001	1.104708439701819	4.467704511982092	116.53145	117.63615	1.5463500000000039	2.651049999999998	0.3775365738555933	2.6487499999999926	36.80171836793869	seed3-gleak05_vars.pkl	Wash	3	0.5
837	2392466	119.6233	1.0856665284689748	4.498414693268536	119.18245	120.2681	1.5788500000000028	2.664500000000004	0.3737479443863055	2.675600000000003	36.574711077831154	seed3-gleak05_vars.pkl	Wash	3	0.5
838	2445978	122.2989	1.124807282987493	4.46797645057552	121.84700000000001	122.9718	1.5155500000000046	2.6403999999999996	0.3744897577051271	2.6702999999999975	37.0961252338423	seed3-gleak05_vars.pkl	Wash	3	0.5
839	2499384	124.9692	1.1200481416951866	4.421566212616618	124.48740000000001	125.60745	1.5453499999999991	2.6654000000000053	0.3793770628627784	2.6359000000000066	37.24286342970238	seed3-gleak05_vars.pkl	Wash	3	0.5
840	2552102	127.60510000000001	1.0967199923049427	4.49248933840321	127.1528	128.2495	1.5198000000000036	2.6165500000000037	0.38263597926113196	2.613449999999986	37.472618363630204	seed3-gleak05_vars.pkl	Wash	3	0.5
841	2604371	130.21855	1.124935115144821	4.471393907969109	129.76935	130.89430000000002	1.6085999999999956	2.7335499999999797	0.3694604030812964	2.7066500000000246	37.21128778897286	seed3-gleak05_vars.pkl	Wash	3	0.5
842	2658504	132.92520000000002	1.1028089691848495	4.4464165964147	132.50285	133.6057	1.5087500000000205	2.6115500000000225	0.3732596767571231	2.679099999999977	37.76069225106245	seed3-gleak05_vars.pkl	Wash	3	0.5
843	2712086	135.6043	1.1102006763013779	4.4889489989158875	135.11445	136.22465	1.5527500000000032	2.662949999999995	0.38425329977521117	2.6024500000000046	36.28376985187549	seed3-gleak05_vars.pkl	Wash	3	0.5
844	2764135	138.20675	1.0558456729148749	4.424107394624869	137.77735	138.8332	10.602000000000004	11.657849999999996	0.08467651454530825	11.809650000000005	36.571049894595255	seed3-gleak05_vars.pkl	Wash	3	0.5
845	3000328	150.0164	1.0462000404647318	1.647847629207055	149.43525	150.48145	4.469549999999998	5.515749999999997	0.18250506451554047	5.479299999999995	15.591379283885756	seed3-gleak05_vars.pkl	Transient	3	0.5
846	3109914	155.4957	0.9528680316073821	1.7277372344320732	154.951	155.90385	2.2549999999999955	3.207899999999995	0.30973656904802344	3.2285500000000127	15.483165095424871	seed3-gleak05_vars.pkl	$G_{Leak}$	3	0.5
847	3174485	158.72425	0.9548824596835533	1.429395665192441	158.15890000000002	159.11375	2.0211500000000058	2.976050000000015	0.33660966742964893	2.970799999999997	11.818122424014856	seed3-gleak05_vars.pkl	$G_{Leak}$	3	0.5
848	3233901	161.69505	0.956844523881562	1.8880200246985162	161.13495	162.0918	5.342599999999976	6.299449999999979	0.1574914757738739	6.349549999999994	17.110076580266174	seed3-gleak05_vars.pkl	$G_{Leak}$	3	0.5
849	3360892	168.0446	1.0763688078579958	1.4272711670176683	167.43435	168.5107	2.2428999999999917	3.319250000000011	0.3127638945360135	3.197300000000013	12.085796183632972	seed3-gleak05_vars.pkl	$G_{Leak}$	3	0.5
850	3424838	171.24190000000002	0.8753152955616825	1.928631509081871	170.7536	171.62890000000002	1.9223499999999945	2.7976500000000044	0.3329338127580231	3.0036000000000054	18.380498338687513	seed3-gleak05_vars.pkl	$G_{Leak}$	3	0.5
851	3484910	174.24550000000002	1.1065851082103328	1.455079683464625	173.55125	174.65785	1.7666499999999985	2.873199999999997	0.3426417680315237	2.9184999999999945	11.881532403862993	seed3-gleak05_vars.pkl	$G_{Leak}$	3	0.5
852	3543280	177.16400000000002	1.1823863868865419	1.4175668306546498	176.42445	177.60685	7.481449999999995	8.663800000000009	0.11751709873786637	8.5094	12.305460386734364	seed3-gleak05_vars.pkl	$G_{Leak}$	3	0.5
853	3713468	185.67340000000002	1.0547364420302445	1.3813265277902147	185.0883	186.14305000000002	11.309600000000017	12.364350000000002	0.0804349924391107	12.432400000000001	12.08025717791796	seed3-gleak05_vars.pkl	Transient	3	0.5
854	3962116	198.10580000000002	1.1492427966158605	1.2712233425274295	197.45260000000002	198.60185	6.417299999999983	7.566549999999978	0.13272368918766478	7.534449999999993	11.63471831508623	seed3-gleak05_vars.pkl	DAMGO + $G_{Leak}$	3	0.5
855	4112805	205.64025	1.047400402937131	1.2067150526732497	205.01915	206.06655	3.8437000000000126	4.891100000000023	0.20658382655221877	4.840650000000011	10.88042303078659	seed3-gleak05_vars.pkl	DAMGO + $G_{Leak}$	3	0.5
856	4209618	210.48090000000002	1.1590604228822514	1.1884431750346032	209.9103	211.06935000000001					10.908253461286257	seed3-gleak05_vars.pkl	DAMGO + $G_{Leak}$	3	0.5
857	61030	3.0515000000000003	1.185059550075575	3.5074079675768743	2.61485	3.7999	1.1439500000000002	2.329	0.4192169028255219	2.3854	20.401265979557103	seed3-gleak03_vars.pkl	Transient	3	0.3
858	108738	5.4369000000000005	1.1733389521199833	3.3877861647725673	4.9438	6.1171500000000005	1.40585	2.5791500000000003	0.39594551789673743	2.5256	25.164133186258006	seed3-gleak03_vars.pkl	Transient	3	0.3
859	159250	7.9625	1.0537690990899384	4.066660983103766	7.523000000000001	8.57675	1.5353499999999993	2.589149999999999	0.3879126420730052	2.5778999999999996	32.765386570566164	seed3-gleak03_vars.pkl	Transient	3	0.3
860	210808	10.5404	1.0818449292556747	4.389615243626572	10.11215	11.194	1.5005500000000005	2.5824000000000016	0.38088708602334825	2.6254500000000007	36.10510086175994	seed3-gleak03_vars.pkl	Transient	3	0.3
861	263317	13.16585	1.11806341670579	4.442175489294023	12.694500000000001	13.81255	1.5471500000000002	2.6651999999999987	0.3812137846904543	2.6232000000000006	36.7874059477703	seed3-gleak03_vars.pkl	Transient	3	0.3
862	315781	15.789050000000001	1.1027372978374885	4.4522398263010246	15.3597	16.46245	1.5357999999999983	2.6385000000000005	0.37248803382191353	2.6846499999999995	37.30336131845411	seed3-gleak03_vars.pkl	Transient	3	0.3
863	369474	18.4737	1.1494079518622864	4.457163869394272	17.9982	19.1476	1.5932999999999993	2.7426999999999992	0.36939216519217644	2.7071499999999986	37.04162447464279	seed3-gleak03_vars.pkl	Transient	3	0.3
864	423617	21.18085	1.0665800595538255	4.498684837076617	20.74095	21.8075	1.5168999999999997	2.583500000000001	0.3820731287968517	2.6173	37.02921711707676	seed3-gleak03_vars.pkl	Transient	3	0.3
865	475963	23.79815	1.1094594261118298	4.448605337655309	23.3244	24.4339	1.54195	2.651399999999999	0.3796507213363705	2.6340000000000003	36.805342437382606	seed3-gleak03_vars.pkl	Transient	3	0.3
866	528643	26.43215	1.1323131428496243	4.444869846784123	25.9758	27.108150000000002	1.4975000000000023	2.629800000000003	0.37743682651116245	2.6494500000000016	36.5167290166775	seed3-gleak03_vars.pkl	Transient	3	0.3
867	581632	29.0816	1.099809344208683	4.433208285974004	28.605600000000003	29.7054	1.6141000000000005	2.713899999999999	0.37142963265609336	2.6922999999999995	36.631857287216064	seed3-gleak03_vars.pkl	Transient	3	0.3
868	635478	31.7739	1.113763921901153	4.4117015020908426	31.3195	32.4333	1.5394000000000005	2.65315	0.3757491498675481	2.6613500000000023	36.450965130346674	seed3-gleak03_vars.pkl	Control	3	0.3
869	688705	34.43525	1.102332980506646	4.439296478773699	33.97265	35.075	1.5825000000000031	2.6848000000000027	0.3740345233865087	2.6735499999999988	36.416861385731444	seed3-gleak03_vars.pkl	Control	3	0.3
870	742176	37.1088	1.0944049563088514	4.454554937712757	36.6575	37.7519	1.5102499999999992	2.6046499999999995	0.380148638117504	2.6305499999999995	37.21709861924754	seed3-gleak03_vars.pkl	Control	3	0.3
871	794787	39.73935	1.147616717885394	4.456380839471006	39.262100000000004	40.40975	1.5265500000000003	2.6741499999999974	0.37760072499339215	2.648299999999999	36.34115111581488	seed3-gleak03_vars.pkl	Control	3	0.3
872	847753	42.38765	1.1017440830258711	4.430277614460142	41.93625	43.038000000000004	1.4921499999999952	2.593899999999998	0.38408357658626513	2.6036	36.36541238349861	seed3-gleak03_vars.pkl	Control	3	0.3
873	899825	44.99125	1.1150598592143797	4.390004279656228	44.53015	45.6452	1.5414999999999992	2.656550000000003	0.3746090018543139	2.6694500000000048	35.98132493434508	seed3-gleak03_vars.pkl	Control	3	0.3
874	953214	47.660700000000006	1.1301715537502197	4.47312466487697	47.1867	48.316900000000004	1.554000000000002	2.6841500000000025	0.3765556455105161	2.6556499999999943	36.71723821928508	seed3-gleak03_vars.pkl	Control	3	0.3
875	1006327	50.31635	1.1394838177080324	4.473398872520292	49.870850000000004	51.01035	1.5587500000000034	2.6982500000000016	0.3662802410123983	2.730150000000002	37.4078621132916	seed3-gleak03_vars.pkl	Control	3	0.3
876	1060930	53.0465	1.1336921338917805	4.558295805178481	52.56915	53.702850000000005	1.526449999999997	2.6601499999999945	0.3787735313056318	2.640100000000004	36.98662756268563	seed3-gleak03_vars.pkl	Control	3	0.3
877	1113732	55.686600000000006	1.0934031718903687	4.156052186690694	55.2293	56.322700000000005	1.474499999999999	2.5679000000000016	0.3840393256269448	2.603899999999996	37.49817291797975	seed3-gleak03_vars.pkl	Control	3	0.3
878	1165810	58.2905	1.123015061400633	4.379462873118566	57.79715	58.92015	3.216000000000001	4.338999999999999	0.21775817954161902	4.59225	36.29883770538452	seed3-gleak03_vars.pkl	Control	3	0.3
879	1257655	62.88275	1.1927445512459032	2.3677094582653133	62.1362	63.328950000000006	1.8845999999999918	3.0773499999999956	0.363332485557533	2.7523000000000053	19.38507737371453	seed3-gleak03_vars.pkl	Transient	3	0.3
880	1312701	65.63505	1.0046931379923016	3.5706140374467665	65.2135	66.21820000000001	1.9149499999999904	2.9196500000000043	0.3351037984015549	2.9841499999999996	29.7495582750591	seed3-gleak03_vars.pkl	Transient	3	0.3
881	1372384	68.6192	1.0512873544423842	3.3682206729731625	68.13315	69.18445	2.00715000000001	3.0584500000000077	0.3236769703835571	3.089500000000001	26.69814194829341	seed3-gleak03_vars.pkl	Transient	3	0.3
882	1434174	71.70870000000001	1.0725199772923837	3.430835531196813	71.19160000000001	72.26415	1.8178000000000054	2.8902999999999963	0.3310271773312592	3.0208999999999975	27.87886047493508	seed3-gleak03_vars.pkl	DAMGO	3	0.3
883	1494592	74.7296	1.2417652009751765	3.561126439110847	74.08195	75.3237	1.8226000000000084	3.0643500000000046	0.3460447089764005	2.889799999999994	30.12675462130115	seed3-gleak03_vars.pkl	DAMGO	3	0.3
884	1552388	77.6194	1.041281987580529	3.4755658889943994	77.14630000000001	78.18755	1.9325000000000045	2.973799999999997	0.33324446814182906	3.000799999999998	28.734236355127578	seed3-gleak03_vars.pkl	DAMGO	3	0.3
885	1612404	80.6202	1.076116469411517	3.6707179614246037	80.12005	81.19615	1.9399999999999977	3.0160999999999945	0.32629621170098194	3.064700000000002	27.770074297924488	seed3-gleak03_vars.pkl	DAMGO	3	0.3
886	1673698	83.6849	1.0903417166506755	3.5554971487851965	83.1362	84.2265	2.211200000000005	3.301550000000006	0.3063490847821088	3.264250000000004	27.771054016754384	seed3-gleak03_vars.pkl	DAMGO	3	0.3
887	1738983	86.94915	1.1205511958857766	3.5286227403339154	86.43775000000001	87.5583	1.8019000000000034	2.9224499999999978	0.33276209174250865	3.0051500000000004	30.519939054609083	seed3-gleak03_vars.pkl	DAMGO	3	0.3
888	1799086	89.9543	1.1830306170101046	3.538410365341285	89.3602	90.5432	1.9351500000000073	3.1182000000000016	0.32810551873482563	3.047799999999995	28.15638217967151	seed3-gleak03_vars.pkl	DAMGO	3	0.3
889	1860042	93.0021	1.1074825163185131	3.4396982676506305	92.47840000000001	93.58590000000001	1.7413999999999987	2.8489000000000004	0.3447146624381658	2.900950000000009	29.186715308422084	seed3-gleak03_vars.pkl	DAMGO	3	0.3
890	1918061	95.90305000000001	1.1298256176115247	3.6343189060793115	95.32730000000001	96.45710000000001	2.0469499999999954	3.1768	0.3245594106001112	3.081099999999992	27.4913845481911	seed3-gleak03_vars.pkl	DAMGO	3	0.3
891	1979683	98.98415	1.0588626428844408	3.765258945536651	98.50405	99.5629	0.49680000000000746	1.55565	0.7343491830365335	1.3617500000000007	27.554447043341206	seed3-gleak03_vars.pkl	DAMGO	3	0.3
892	2006918	100.3459	1.4741539659709204	5.290540048877183	100.0597	101.53385	1.788000000000011	3.2621500000000054	0.2873893550982868	3.4796000000000045	52.905400488771875	seed3-gleak03_vars.pkl	Transient	3	0.3
893	2076510	103.8255	1.0762384977946058	4.559628242889826	103.32185000000001	104.3981	1.5879500000000064	2.664199999999994	0.38868159203980085	2.572800000000001	33.865776460904215	seed3-gleak03_vars.pkl	Transient	3	0.3
894	2127966	106.3983	1.0632162316753064	4.5053859109367025	105.98610000000001	107.0493	1.5381500000000017	2.6013499999999965	0.37476343058444306	2.6683500000000038	37.133317400161715	seed3-gleak03_vars.pkl	Transient	3	0.3
895	2181333	109.06665000000001	1.1259917474067538	4.465712769041069	108.58745	109.71345000000001	1.4916999999999945	2.6176999999999992	0.3841204601763125	2.603349999999992	36.45248764662003	seed3-gleak03_vars.pkl	Transient	3	0.3
896	2233400	111.67	1.0852365455230233	4.395792786529803	111.20515	112.2904	1.5431499999999971	2.628399999999999	0.3855570335241846	2.5936499999999967	36.5806070602988	seed3-gleak03_vars.pkl	Wash	3	0.3
897	2285273	114.26365	1.1126557610273595	4.509192360670156	113.83355	114.9462	1.585250000000002	2.697900000000004	0.368881183370835	2.7109000000000094	38.19703756793045	seed3-gleak03_vars.pkl	Wash	3	0.3
898	2339491	116.97455000000001	1.104708439701819	4.467704511982092	116.53145	117.63615	1.5463500000000039	2.651049999999998	0.3775365738555933	2.6487499999999926	36.80171836793869	seed3-gleak03_vars.pkl	Wash	3	0.3
899	2392466	119.6233	1.0856665284689748	4.498414693268536	119.18245	120.2681	1.5788500000000028	2.664500000000004	0.3737479443863055	2.675600000000003	36.574711077831154	seed3-gleak03_vars.pkl	Wash	3	0.3
900	2445978	122.2989	1.124807282987493	4.46797645057552	121.84700000000001	122.9718	1.5155500000000046	2.6403999999999996	0.3744897577051271	2.6702999999999975	37.0961252338423	seed3-gleak03_vars.pkl	Wash	3	0.3
901	2499384	124.9692	1.1200481416951866	4.421566212616618	124.48740000000001	125.60745	1.5453499999999991	2.6654000000000053	0.3793770628627784	2.6359000000000066	37.24286342970238	seed3-gleak03_vars.pkl	Wash	3	0.3
902	2552102	127.60510000000001	1.0967199923049427	4.49248933840321	127.1528	128.2495	1.5198000000000036	2.6165500000000037	0.38263597926113196	2.613449999999986	37.472618363630204	seed3-gleak03_vars.pkl	Wash	3	0.3
903	2604371	130.21855	1.124935115144821	4.471393907969109	129.76935	130.89430000000002	1.6085999999999956	2.7335499999999797	0.3694604030812964	2.7066500000000246	37.21128778897286	seed3-gleak03_vars.pkl	Wash	3	0.3
904	2658504	132.92520000000002	1.1028089691848495	4.4464165964147	132.50285	133.6057	1.5087500000000205	2.6115500000000225	0.3732596767571231	2.679099999999977	37.76069225106245	seed3-gleak03_vars.pkl	Wash	3	0.3
905	2712086	135.6043	1.1102006763013779	4.4889489989158875	135.11445	136.22465	1.5527500000000032	2.662949999999995	0.38425329977521117	2.6024500000000046	36.28376985187549	seed3-gleak03_vars.pkl	Wash	3	0.3
906	2764135	138.20675	1.0558456729148749	4.424107394624869	137.77735	138.8332	3.3618999999999915	4.417749999999984	0.2245752720167976	4.452850000000012	36.571049894595255	seed3-gleak03_vars.pkl	Wash	3	0.3
907	2853192	142.6596	1.0840850300601452	2.0063306847573017	142.1951	143.2792	1.7651500000000055	2.8492000000000246	0.35190203047471547	2.841700000000003	15.155973807373112	seed3-gleak03_vars.pkl	Transient	3	0.3
908	2910026	145.50130000000001	0.9119696754501434	2.200759548595837	145.04430000000002	145.9563	1.5677499999999895	2.47969999999998	0.377921807977929	2.6460500000000025	19.40922531715465	seed3-gleak03_vars.pkl	Transient	3	0.3
909	2962947	148.14735000000002	1.0798448085804937	2.4251131003574073	147.52405000000002	148.6039	1.7649000000000115	2.8447500000000048	0.3615721155584506	2.765699999999981	20.766353045900157	seed3-gleak03_vars.pkl	Transient	3	0.3
910	3018261	150.91305	0.9789097522828496	2.491314532510394	150.36875	151.34765000000002	1.6704000000000008	2.649300000000011	0.3701784260013317	2.7014000000000067	22.91239582656768	seed3-gleak03_vars.pkl	$G_{Leak}$	3	0.3
911	3072289	153.61445	1.087650837311661	2.4487666645976383	153.0181	154.10575	1.7851	2.8727499999999964	0.35561877667140673	2.812000000000012	22.03015870338894	seed3-gleak03_vars.pkl	$G_{Leak}$	3	0.3
912	3128529	156.42645000000002	0.939160446208925	2.4214020682224096	155.89085	156.83	1.6796999999999969	2.6188499999999806	0.3698772007693453	2.7035999999999945	21.24957280165016	seed3-gleak03_vars.pkl	$G_{Leak}$	3	0.3
913	3182601	159.13005	1.0274141203495208	2.4813334988257267	158.50965	159.5371	1.7662500000000136	2.7936500000000137	0.3660121150010079	2.73214999999999	21.970072766646446	seed3-gleak03_vars.pkl	$G_{Leak}$	3	0.3
914	3237244	161.8622	0.9946593099268852	2.507065275633366	161.30335	162.298	1.889949999999999	2.884600000000006	0.34628436872359597	2.8877999999999986	22.197678234018788	seed3-gleak03_vars.pkl	$G_{Leak}$	3	0.3
915	3295000	164.75	1.0238715905566003	2.5804978995008057	164.1879	165.2118	1.7337500000000148	2.7575999999999965	0.3585771658060803	2.788800000000009	25.05673051868571	seed3-gleak03_vars.pkl	$G_{Leak}$	3	0.3
916	3350776	167.5388	1.0138535668774742	2.322704006565857	166.9455	167.95935	1.6674500000000023	2.681299999999993	0.3846967627767427	2.5994499999999903	20.64116013569219	seed3-gleak03_vars.pkl	$G_{Leak}$	3	0.3
917	3402765	170.13825	0.950399454951752	2.5396912739404236	169.62685000000002	170.57725000000002	1.717000000000013	2.667400000000015	0.3605747561613183	2.773350000000022	22.840691562529916	seed3-gleak03_vars.pkl	$G_{Leak}$	3	0.3
918	3458232	172.91160000000002	1.0465557120488957	2.5873102648457476	172.29420000000002	173.3408	1.6916499999999814	2.7381999999999778	0.36239105618873496	2.759449999999987	24.069722843963667	seed3-gleak03_vars.pkl	$G_{Leak}$	3	0.3
919	3513421	175.67105	1.0639605620582122	2.360678137036821	175.03245	176.09640000000002	1.7710500000000025	2.835000000000008	0.3683309084881875	2.7149499999999875	21.930352016984155	seed3-gleak03_vars.pkl	$G_{Leak}$	3	0.3
920	3567720	178.386	0.9536080582317198	2.5187839047927163	177.8674	178.821	15.444450000000018	16.398050000000012	0.06060275500124235	16.5009	23.905814736233445	seed3-gleak03_vars.pkl	$G_{Leak}$	3	0.3
921	3897738	194.8869	1.2644979082603007	1.5389460010964502	194.2655	195.53	1.643349999999998	2.9078499999999963	0.27730789495576735	3.6061000000000263	12.805194995496258	seed3-gleak03_vars.pkl	DAMGO + $G_{Leak}$	3	0.3
922	3969860	198.49300000000002	1.999284680814855	1.563220752054292	197.17335	199.17260000000002	2.308899999999994	4.308199999999999	0.2667057835149158	3.749449999999996	12.135838528466493	seed3-gleak03_vars.pkl	DAMGO + $G_{Leak}$	3	0.3
923	4044849	202.24245000000002	1.7100619284385117	1.4898045304996526	201.4815	203.19160000000002	8.923750000000013	10.633800000000008	0.09330273003788106	10.717799999999983	11.962663325415441	seed3-gleak03_vars.pkl	DAMGO + $G_{Leak}$	3	0.3
924	4259205	212.96025	1.337073848822061	2.1200321379371445	212.11535	213.4524	3.1776999999999873	4.51479999999998	0.23926306974518377	4.179500000000019	17.975876266370477	seed3-gleak03_vars.pkl	DAMGO + $G_{Leak}$	3	0.3
925	4342795	217.13975000000002	0.9857058577021118	2.1368551841281036	216.63015000000001	217.61585000000002					17.540999442403635	seed3-gleak03_vars.pkl	DAMGO + $G_{Leak}$	3	0.3
926	61030	3.0515000000000003	1.185059550075575	3.5074079675768743	2.61485	3.7999	1.1439500000000002	2.329	0.4192169028255219	2.3854	20.401265979557103	seed3-gleak-05_vars.pkl	Transient	3	-0.5
927	108738	5.4369000000000005	1.1733389521199833	3.3877861647725673	4.9438	6.1171500000000005	1.40585	2.5791500000000003	0.39594551789673743	2.5256	25.164133186258006	seed3-gleak-05_vars.pkl	Transient	3	-0.5
928	159250	7.9625	1.0537690990899384	4.066660983103766	7.523000000000001	8.57675	1.5353499999999993	2.589149999999999	0.3879126420730052	2.5778999999999996	32.765386570566164	seed3-gleak-05_vars.pkl	Transient	3	-0.5
929	210808	10.5404	1.0818449292556747	4.389615243626572	10.11215	11.194	1.5005500000000005	2.5824000000000016	0.38088708602334825	2.6254500000000007	36.10510086175994	seed3-gleak-05_vars.pkl	Transient	3	-0.5
930	263317	13.16585	1.11806341670579	4.442175489294023	12.694500000000001	13.81255	1.5471500000000002	2.6651999999999987	0.3812137846904543	2.6232000000000006	36.7874059477703	seed3-gleak-05_vars.pkl	Transient	3	-0.5
931	315781	15.789050000000001	1.1027372978374885	4.4522398263010246	15.3597	16.46245	1.5357999999999983	2.6385000000000005	0.37248803382191353	2.6846499999999995	37.30336131845411	seed3-gleak-05_vars.pkl	Transient	3	-0.5
932	369474	18.4737	1.1494079518622864	4.457163869394272	17.9982	19.1476	1.5932999999999993	2.7426999999999992	0.36939216519217644	2.7071499999999986	37.04162447464279	seed3-gleak-05_vars.pkl	Transient	3	-0.5
933	423617	21.18085	1.0665800595538255	4.498684837076617	20.74095	21.8075	1.5168999999999997	2.583500000000001	0.3820731287968517	2.6173	37.02921711707676	seed3-gleak-05_vars.pkl	Transient	3	-0.5
934	475963	23.79815	1.1094594261118298	4.448605337655309	23.3244	24.4339	1.54195	2.651399999999999	0.3796507213363705	2.6340000000000003	36.805342437382606	seed3-gleak-05_vars.pkl	Transient	3	-0.5
935	528643	26.43215	1.1323131428496243	4.444869846784123	25.9758	27.108150000000002	1.4975000000000023	2.629800000000003	0.37743682651116245	2.6494500000000016	36.5167290166775	seed3-gleak-05_vars.pkl	Transient	3	-0.5
936	581632	29.0816	1.099809344208683	4.433208285974004	28.605600000000003	29.7054	1.6141000000000005	2.713899999999999	0.37142963265609336	2.6922999999999995	36.631857287216064	seed3-gleak-05_vars.pkl	Transient	3	-0.5
937	635478	31.7739	1.113763921901153	4.4117015020908426	31.3195	32.4333	1.5394000000000005	2.65315	0.3757491498675481	2.6613500000000023	36.450965130346674	seed3-gleak-05_vars.pkl	Control	3	-0.5
938	688705	34.43525	1.102332980506646	4.439296478773699	33.97265	35.075	1.5825000000000031	2.6848000000000027	0.3740345233865087	2.6735499999999988	36.416861385731444	seed3-gleak-05_vars.pkl	Control	3	-0.5
939	742176	37.1088	1.0944049563088514	4.454554937712757	36.6575	37.7519	1.5102499999999992	2.6046499999999995	0.380148638117504	2.6305499999999995	37.21709861924754	seed3-gleak-05_vars.pkl	Control	3	-0.5
940	794787	39.73935	1.147616717885394	4.456380839471006	39.262100000000004	40.40975	1.5265500000000003	2.6741499999999974	0.37760072499339215	2.648299999999999	36.34115111581488	seed3-gleak-05_vars.pkl	Control	3	-0.5
941	847753	42.38765	1.1017440830258711	4.430277614460142	41.93625	43.038000000000004	1.4921499999999952	2.593899999999998	0.38408357658626513	2.6036	36.36541238349861	seed3-gleak-05_vars.pkl	Control	3	-0.5
942	899825	44.99125	1.1150598592143797	4.390004279656228	44.53015	45.6452	1.5414999999999992	2.656550000000003	0.3746090018543139	2.6694500000000048	35.98132493434508	seed3-gleak-05_vars.pkl	Control	3	-0.5
943	953214	47.660700000000006	1.1301715537502197	4.47312466487697	47.1867	48.316900000000004	1.554000000000002	2.6841500000000025	0.3765556455105161	2.6556499999999943	36.71723821928508	seed3-gleak-05_vars.pkl	Control	3	-0.5
944	1006327	50.31635	1.1394838177080324	4.473398872520292	49.870850000000004	51.01035	1.5587500000000034	2.6982500000000016	0.3662802410123983	2.730150000000002	37.4078621132916	seed3-gleak-05_vars.pkl	Control	3	-0.5
945	1060930	53.0465	1.1336921338917805	4.558295805178481	52.56915	53.702850000000005	1.5251999999999981	2.6588999999999956	0.3787735313056318	2.640100000000004	36.98662756268563	seed3-gleak-05_vars.pkl	Control	3	-0.5
946	1113732	55.686600000000006	1.0949682467816397	4.127783140558719	55.22805	56.323	1.4741500000000016	2.5691500000000005	0.3840393256269448	2.603899999999996	37.49817291797975	seed3-gleak-05_vars.pkl	Control	3	-0.5
947	1165810	58.2905	1.123015061400633	4.379462873118566	57.79715	58.92015	5.255100000000006	6.378100000000003	0.1498306913188096	6.674200000000006	36.29883770538452	seed3-gleak-05_vars.pkl	Control	3	-0.5
948	1299294	64.96470000000001	1.3542457457775134	2.589583174057694	64.17525	65.5295	1.9298000000000002	3.2840499999999935	0.30025070934230064	3.330550000000002	21.834187430717716	seed3-gleak-05_vars.pkl	Transient	3	-0.5
949	1365905	68.29525000000001	1.341933252684516	2.3310795096208032	67.45935	68.8013	1.7297499999999957	3.071700000000007	0.3147772164250764	3.1768499999999875	18.92982898542322	seed3-gleak-05_vars.pkl	Transient	3	-0.5
950	1429442	71.4721	1.4728262159698644	2.3150662999690397	70.53105000000001	72.00385	1.727800000000002	3.200649999999996	0.3075692799803155	3.2513000000000005	18.65421374663527	seed3-gleak-05_vars.pkl	DAMGO	3	-0.5
951	1494468	74.7234	1.4472994115871145	2.284549110299192	73.73165	75.17895	1.6583499999999987	3.105649999999997	0.3025032140966495	3.3057500000000033	18.689358726083178	seed3-gleak-05_vars.pkl	DAMGO	3	-0.5
952	1560583	78.02915	1.7429414440572495	2.182837573409314	76.8373	78.58025	1.5981000000000023	3.34105000000001	0.3158958807177157	3.1655999999999977	17.40361434699055	seed3-gleak-05_vars.pkl	DAMGO	3	-0.5
953	1623895	81.19475	1.5300802722619498	2.2955237036880547	80.17835000000001	81.70845	1.7931000000000097	3.3231499999999983	0.31919817418644314	3.1328500000000052	18.64021639204777	seed3-gleak-05_vars.pkl	DAMGO	3	-0.5
954	1686552	84.3276	1.3847318700069096	2.437354613803567	83.50150000000001	84.88625	1.7765500000000003	3.1612499999999955	0.3072338202989381	3.2548500000000042	20.36549638118511	seed3-gleak-05_vars.pkl	DAMGO	3	-0.5
955	1751649	87.58245000000001	1.5379659046664484	2.3123079388471517	86.66275	88.20075	1.7013000000000034	3.2392499999999984	0.31310664412298866	3.193799999999996	18.8589222244659	seed3-gleak-05_vars.pkl	DAMGO	3	-0.5
956	1815525	90.77625	1.3591820681813755	2.4195538317396874	89.90205	91.2612	1.8403500000000008	3.199550000000002	0.3074841645655247	3.252200000000002	20.375204318772724	seed3-gleak-05_vars.pkl	DAMGO	3	-0.5
957	1880569	94.02845	1.455355177434278	2.3658253383787695	93.1016	94.55695	1.7848500000000058	3.2402000000000015	0.3062130630492701	3.2656999999999954	19.163122343226526	seed3-gleak-05_vars.pkl	DAMGO	3	-0.5
958	1945883	97.29415	1.4512392202921096	2.3607323997754825	96.3418	97.793	2.1440000000000055	3.595250000000007	0.34496438242751487	2.8988499999999955	19.349958868755884	seed3-gleak-05_vars.pkl	DAMGO	3	-0.5
959	2003860	100.193	1.7461714142022888	7.120974998423215	99.93700000000001	101.6832	1.9427499999999895	3.6888999999999896	0.25770871184300337	3.880350000000007	63.91908876719117	seed3-gleak-05_vars.pkl	DAMGO	3	-0.5
960	2081467	104.07335	1.0112041091516266	4.687291747167848	103.62595	104.63715	1.6286000000000058	2.639800000000008	0.3816429729987599	2.6202499999999986	33.34482009322957	seed3-gleak-05_vars.pkl	Transient	3	-0.5
961	2133872	106.6936	1.093062727247388	4.501778200533579	106.26575000000001	107.3588	1.5079500000000081	2.6010500000000008	0.37983097521602865	2.6327500000000015	37.195129700512936	seed3-gleak-05_vars.pkl	Transient	3	-0.5
962	2186527	109.32635	1.1033874462594047	4.468328743130861	108.86675000000001	109.97015	1.5615000000000094	2.6648500000000013	0.3774297037176821	2.6495000000000033	36.891177245611374	seed3-gleak-05_vars.pkl	Transient	3	-0.5
963	2239517	111.97585000000001	1.0892690223699437	4.544421135383203	111.53160000000001	112.62085	1.5015999999999963	2.590849999999989	0.37843667808284026	2.6424499999999966	36.57108565689874	seed3-gleak-05_vars.pkl	Wash	3	-0.5
964	2292366	114.6183	1.1179823797265067	4.444709728266929	114.12245	115.24045000000001	1.5852000000000004	2.7032000000000096	0.3785727806170725	2.6415000000000077	36.12548640545539	seed3-gleak-05_vars.pkl	Wash	3	-0.5
965	2345196	117.25980000000001	1.0754468371975703	4.502828101627827	116.82570000000001	117.90115	1.5354000000000099	2.6108499999999992	0.38109029934643057	2.624049999999997	36.87872967102888	seed3-gleak-05_vars.pkl	Wash	3	-0.5
966	2397677	119.88385000000001	1.1083711508806098	4.425666542753433	119.43655000000001	120.54490000000001	1.5564999999999998	2.664900000000003	0.3756009615384628	2.662399999999991	36.947816066208205	seed3-gleak-05_vars.pkl	Wash	3	-0.5
967	2450925	122.54625	1.0701022939965827	4.429588083712673	122.10145	123.17155000000001	1.560549999999992	2.6306499999999886	0.3836930455635487	2.606250000000003	36.715767783626646	seed3-gleak-05_vars.pkl	Wash	3	-0.5
968	2503050	125.1525	1.081405913617625	4.53261502763953	124.73205	125.81345	1.4862499999999983	2.5676500000000004	0.38719919462567504	2.582650000000001	37.34439606999374	seed3-gleak-05_vars.pkl	Wash	3	-0.5
969	2554703	127.73515	1.0765361167403404	4.439370713283061	127.29975	128.37630000000001	1.599800000000016	2.6763500000000136	0.37207917844917354	2.6876000000000033	35.806579352139075	seed3-gleak-05_vars.pkl	Wash	3	-0.5
970	2608455	130.42275	1.0981831118460512	4.54621158201094	129.97605000000001	131.07425	1.493549999999999	2.591700000000003	0.3820366373135192	2.6175499999999943	37.724227874097764	seed3-gleak-05_vars.pkl	Wash	3	-0.5
971	2660806	133.0403	1.1259585417459719	4.431857886547629	132.5678	133.69375	1.560699999999997	2.686649999999986	0.37427250781293775	2.6718500000000063	36.08602980354709	seed3-gleak-05_vars.pkl	Wash	3	-0.5
972	2714243	135.71215	1.101561073341011	4.493440513792947	135.25445000000002	136.356	1.5038999999999874	2.6054499999999905	0.38004028427013115	2.63130000000001	36.73404190544417	seed3-gleak-05_vars.pkl	Wash	3	-0.5
973	2766869	138.34345000000002	1.0814481018646387	4.424435941871096	137.85985	138.9413	1.0629500000000007	2.1444000000000187	0.5346735817783284	1.8702999999999859	35.81236246572423	seed3-gleak-05_vars.pkl	Wash	3	-0.5
974	2804275	140.21375	40.05583751126162	9.01021890675159	140.0043	180.06015000000002	1.758100000000013	41.813950000000006	0.023769229306508963	42.071200000000005	71.06998580686701	seed3-gleak-05_vars.pkl	Transient	3	-0.5
975	3645699	182.28495	1.9227485107822344	8.022190885390138	181.81825	183.741	1.3230000000000075	3.245749999999987	0.2925045703839132	3.418749999999989	29.777793134194585	seed3-gleak-05_vars.pkl	Transient	3	-0.5
976	3714074	185.7037	1.7651875425485894	7.358000349962616	185.06400000000002	186.82920000000001	1.4098000000000184	3.1750000000000114	0.32900689269440014	3.039450000000017	31.910646779331966	seed3-gleak-05_vars.pkl	Transient	3	-0.5
977	3774863	188.74315	1.7632856594055426	7.108662631033379	188.239	190.00230000000002	1.3240499999999997	3.0873499999999865	0.32435939020434656	3.0829999999999984	34.41724772808561	seed3-gleak-05_vars.pkl	Transient	3	-0.5
978	3836523	191.82615	2.0239137967660326	7.248172466313534	191.3263	193.35025000000002	1.0861500000000035	3.110050000000001	0.3030440777611111	3.299849999999992	33.1686583079087	seed3-gleak-05_vars.pkl	DAMGO + $G_{Leak}$	3	-0.5
979	3902520	195.126	2.3684239391866373	5.40309182404653	194.43640000000002	196.8048	0.9099999999999966	3.2784499999999923	0.31918289179699866	3.13300000000001	34.80674162500722	seed3-gleak-05_vars.pkl	DAMGO + $G_{Leak}$	3	-0.5
980	3965180	198.25900000000001	1.7959631634410704	7.127979488276434	197.71485	199.51080000000002	1.210000000000008	3.005950000000013	0.3316419593406962	3.0152999999999963	33.253657606950085	seed3-gleak-05_vars.pkl	DAMGO + $G_{Leak}$	3	-0.5
981	4025486	201.2743	1.77904542337521	7.775793322270822	200.72075	202.49980000000002	1.2310999999999979	3.01015000000001	0.33075892635652576	3.0233499999999935	32.39853090278066	seed3-gleak-05_vars.pkl	DAMGO + $G_{Leak}$	3	-0.5
982	4085953	204.29765	1.8225452722815099	7.351305608435233	203.73095	205.5535	1.2216999999999985	3.044249999999977	0.3261046796021503	3.066500000000019	33.01251426534846	seed3-gleak-05_vars.pkl	DAMGO + $G_{Leak}$	3	-0.5
983	4147283	207.36415000000002	1.9200351131324658	7.267449327129512	206.77515	208.6952	1.3417500000000189	3.2618000000000222	0.31678651756581233	3.1567000000000007	33.60125068842581	seed3-gleak-05_vars.pkl	DAMGO + $G_{Leak}$	3	-0.5
984	4210417	210.52085000000002	1.8246231965860353	7.317743241857986	210.03695000000002	211.8616	1.2180999999999926	3.0426999999999964	0.3285690816494174	3.0434999999999945	33.74835223234494	seed3-gleak-05_vars.pkl	DAMGO + $G_{Leak}$	3	-0.5
985	4271287	213.56435000000002	1.7208462859475055	7.3831505732150795	213.07965000000002	214.8005	1.3713000000000193	3.0921500000000037	0.3192032686414706	3.132800000000003	33.159931142933644	seed3-gleak-05_vars.pkl	DAMGO + $G_{Leak}$	3	-0.5
986	4333943	216.69715000000002	2.0275990937804806	7.030203819763738	216.17185	218.19945	1.2835000000000036	3.311099999999982	0.31230968628492184	3.2019499999999823	33.90868170008494	seed3-gleak-05_vars.pkl	DAMGO + $G_{Leak}$	3	-0.5
987	4397982	219.8991	0.5819748709628358	7.745596002619159	219.48295000000002	220.06490000000002					33.8258188749954	seed3-gleak-05_vars.pkl	DAMGO + $G_{Leak}$	3	-0.5
988	61030	3.0515000000000003	1.185059550075575	3.5074079675768743	2.61485	3.7999	1.1439500000000002	2.329	0.4192169028255219	2.3854	20.401265979557103	seed3-gleak-01_vars.pkl	Transient	3	-0.1
989	108738	5.4369000000000005	1.1733389521199833	3.3877861647725673	4.9438	6.1171500000000005	1.40585	2.5791500000000003	0.39594551789673743	2.5256	25.164133186258006	seed3-gleak-01_vars.pkl	Transient	3	-0.1
990	159250	7.9625	1.0537690990899384	4.066660983103766	7.523000000000001	8.57675	1.5353499999999993	2.589149999999999	0.3879126420730052	2.5778999999999996	32.765386570566164	seed3-gleak-01_vars.pkl	Transient	3	-0.1
991	210808	10.5404	1.0818449292556747	4.389615243626572	10.11215	11.194	1.5005500000000005	2.5824000000000016	0.38088708602334825	2.6254500000000007	36.10510086175994	seed3-gleak-01_vars.pkl	Transient	3	-0.1
992	263317	13.16585	1.11806341670579	4.442175489294023	12.694500000000001	13.81255	1.5471500000000002	2.6651999999999987	0.3812137846904543	2.6232000000000006	36.7874059477703	seed3-gleak-01_vars.pkl	Transient	3	-0.1
993	315781	15.789050000000001	1.1027372978374885	4.4522398263010246	15.3597	16.46245	1.5357999999999983	2.6385000000000005	0.37248803382191353	2.6846499999999995	37.30336131845411	seed3-gleak-01_vars.pkl	Transient	3	-0.1
994	369474	18.4737	1.1494079518622864	4.457163869394272	17.9982	19.1476	1.5932999999999993	2.7426999999999992	0.36939216519217644	2.7071499999999986	37.04162447464279	seed3-gleak-01_vars.pkl	Transient	3	-0.1
995	423617	21.18085	1.0665800595538255	4.498684837076617	20.74095	21.8075	1.5168999999999997	2.583500000000001	0.3820731287968517	2.6173	37.02921711707676	seed3-gleak-01_vars.pkl	Transient	3	-0.1
996	475963	23.79815	1.1094594261118298	4.448605337655309	23.3244	24.4339	1.54195	2.651399999999999	0.3796507213363705	2.6340000000000003	36.805342437382606	seed3-gleak-01_vars.pkl	Transient	3	-0.1
997	528643	26.43215	1.1323131428496243	4.444869846784123	25.9758	27.108150000000002	1.4975000000000023	2.629800000000003	0.37743682651116245	2.6494500000000016	36.5167290166775	seed3-gleak-01_vars.pkl	Transient	3	-0.1
998	581632	29.0816	1.099809344208683	4.433208285974004	28.605600000000003	29.7054	1.6141000000000005	2.713899999999999	0.37142963265609336	2.6922999999999995	36.631857287216064	seed3-gleak-01_vars.pkl	Transient	3	-0.1
999	635478	31.7739	1.113763921901153	4.4117015020908426	31.3195	32.4333	1.5394000000000005	2.65315	0.3757491498675481	2.6613500000000023	36.450965130346674	seed3-gleak-01_vars.pkl	Control	3	-0.1
1000	688705	34.43525	1.102332980506646	4.439296478773699	33.97265	35.075	1.5825000000000031	2.6848000000000027	0.3740345233865087	2.6735499999999988	36.416861385731444	seed3-gleak-01_vars.pkl	Control	3	-0.1
1001	742176	37.1088	1.0944049563088514	4.454554937712757	36.6575	37.7519	1.5102499999999992	2.6046499999999995	0.380148638117504	2.6305499999999995	37.21709861924754	seed3-gleak-01_vars.pkl	Control	3	-0.1
1002	794787	39.73935	1.147616717885394	4.456380839471006	39.262100000000004	40.40975	1.5265500000000003	2.6741499999999974	0.37760072499339215	2.648299999999999	36.34115111581488	seed3-gleak-01_vars.pkl	Control	3	-0.1
1003	847753	42.38765	1.1017440830258711	4.430277614460142	41.93625	43.038000000000004	1.4921499999999952	2.593899999999998	0.38408357658626513	2.6036	36.36541238349861	seed3-gleak-01_vars.pkl	Control	3	-0.1
1004	899825	44.99125	1.1150598592143797	4.390004279656228	44.53015	45.6452	1.5414999999999992	2.656550000000003	0.3746090018543139	2.6694500000000048	35.98132493434508	seed3-gleak-01_vars.pkl	Control	3	-0.1
1005	953214	47.660700000000006	1.1301715537502197	4.47312466487697	47.1867	48.316900000000004	1.554000000000002	2.6841500000000025	0.3765556455105161	2.6556499999999943	36.71723821928508	seed3-gleak-01_vars.pkl	Control	3	-0.1
1006	1006327	50.31635	1.1394838177080324	4.473398872520292	49.870850000000004	51.01035	1.5587500000000034	2.6982500000000016	0.3662802410123983	2.730150000000002	37.4078621132916	seed3-gleak-01_vars.pkl	Control	3	-0.1
1007	1060930	53.0465	1.1336921338917805	4.558295805178481	52.56915	53.702850000000005	1.5251999999999981	2.6588999999999956	0.3787735313056318	2.640100000000004	36.98662756268563	seed3-gleak-01_vars.pkl	Control	3	-0.1
1008	1113732	55.686600000000006	1.0949682467816397	4.127783140558719	55.22805	56.323	1.4741500000000016	2.5691500000000005	0.3840393256269448	2.603899999999996	37.49817291797975	seed3-gleak-01_vars.pkl	Control	3	-0.1
1009	1165810	58.2905	1.123015061400633	4.379462873118566	57.79715	58.92015	5.255100000000006	6.378100000000003	0.1498306913188096	6.674200000000006	36.29883770538452	seed3-gleak-01_vars.pkl	Control	3	-0.1
1010	1299294	64.96470000000001	1.3542457457775134	2.589583174057694	64.17525	65.5295	1.9298000000000002	3.2840499999999935	0.30025070934230064	3.330550000000002	21.834187430717716	seed3-gleak-01_vars.pkl	Transient	3	-0.1
1011	1365905	68.29525000000001	1.341933252684516	2.3310795096208032	67.45935	68.8013	1.7297499999999957	3.071700000000007	0.3147772164250764	3.1768499999999875	18.92982898542322	seed3-gleak-01_vars.pkl	Transient	3	-0.1
1012	1429442	71.4721	1.4728262159698644	2.3150662999690397	70.53105000000001	72.00385	1.727800000000002	3.200649999999996	0.3075692799803155	3.2513000000000005	18.65421374663527	seed3-gleak-01_vars.pkl	DAMGO	3	-0.1
1013	1494468	74.7234	1.4472994115871145	2.284549110299192	73.73165	75.17895	1.6583499999999987	3.105649999999997	0.3025032140966495	3.3057500000000033	18.689358726083178	seed3-gleak-01_vars.pkl	DAMGO	3	-0.1
1014	1560583	78.02915	1.7429414440572495	2.182837573409314	76.8373	78.58025	1.5981000000000023	3.34105000000001	0.3158958807177157	3.1655999999999977	17.40361434699055	seed3-gleak-01_vars.pkl	DAMGO	3	-0.1
1015	1623895	81.19475	1.5300802722619498	2.2955237036880547	80.17835000000001	81.70845	1.7931000000000097	3.3231499999999983	0.31919817418644314	3.1328500000000052	18.64021639204777	seed3-gleak-01_vars.pkl	DAMGO	3	-0.1
1016	1686552	84.3276	1.3847318700069096	2.437354613803567	83.50150000000001	84.88625	1.7765500000000003	3.1612499999999955	0.3072338202989381	3.2548500000000042	20.36549638118511	seed3-gleak-01_vars.pkl	DAMGO	3	-0.1
1017	1751649	87.58245000000001	1.5379659046664484	2.3123079388471517	86.66275	88.20075	1.7013000000000034	3.2392499999999984	0.31310664412298866	3.193799999999996	18.8589222244659	seed3-gleak-01_vars.pkl	DAMGO	3	-0.1
1018	1815525	90.77625	1.3591820681813755	2.4195538317396874	89.90205	91.2612	1.8403500000000008	3.199550000000002	0.3074841645655247	3.252200000000002	20.375204318772724	seed3-gleak-01_vars.pkl	DAMGO	3	-0.1
1019	1880569	94.02845	1.455355177434278	2.3658253383787695	93.1016	94.55695	1.7848500000000058	3.2402000000000015	0.3062130630492701	3.2656999999999954	19.163122343226526	seed3-gleak-01_vars.pkl	DAMGO	3	-0.1
1020	1945883	97.29415	1.4512392202921096	2.3607323997754825	96.3418	97.793	2.1384000000000043	3.589650000000006	0.34496438242751487	2.8988499999999955	19.349958868755884	seed3-gleak-01_vars.pkl	DAMGO	3	-0.1
1021	2003860	100.193	1.769181743778335	6.852253649987766	99.93140000000001	101.70060000000001	1.9253499999999946	3.694499999999991	0.25770871184300337	3.880350000000007	63.91908876719117	seed3-gleak-01_vars.pkl	DAMGO	3	-0.1
1022	2081467	104.07335	1.0112041091516266	4.687291747167848	103.62595	104.63715	1.6286000000000058	2.639800000000008	0.3816429729987599	2.6202499999999986	33.34482009322957	seed3-gleak-01_vars.pkl	Transient	3	-0.1
1023	2133872	106.6936	1.093062727247388	4.501778200533579	106.26575000000001	107.3588	1.5079500000000081	2.6010500000000008	0.37983097521602865	2.6327500000000015	37.195129700512936	seed3-gleak-01_vars.pkl	Transient	3	-0.1
1024	2186527	109.32635	1.1033874462594047	4.468328743130861	108.86675000000001	109.97015	1.5615000000000094	2.6648500000000013	0.3774297037176821	2.6495000000000033	36.891177245611374	seed3-gleak-01_vars.pkl	Transient	3	-0.1
1025	2239517	111.97585000000001	1.0892690223699437	4.544421135383203	111.53160000000001	112.62085	1.5015999999999963	2.590849999999989	0.37843667808284026	2.6424499999999966	36.57108565689874	seed3-gleak-01_vars.pkl	Wash	3	-0.1
1026	2292366	114.6183	1.1179823797265067	4.444709728266929	114.12245	115.24045000000001	1.5852000000000004	2.7032000000000096	0.3785727806170725	2.6415000000000077	36.12548640545539	seed3-gleak-01_vars.pkl	Wash	3	-0.1
1027	2345196	117.25980000000001	1.0754468371975703	4.502828101627827	116.82570000000001	117.90115	1.5354000000000099	2.6108499999999992	0.38109029934643057	2.624049999999997	36.87872967102888	seed3-gleak-01_vars.pkl	Wash	3	-0.1
1028	2397677	119.88385000000001	1.1083711508806098	4.425666542753433	119.43655000000001	120.54490000000001	1.5564999999999998	2.664900000000003	0.3756009615384628	2.662399999999991	36.947816066208205	seed3-gleak-01_vars.pkl	Wash	3	-0.1
1029	2450925	122.54625	1.0701022939965827	4.429588083712673	122.10145	123.17155000000001	1.560549999999992	2.6306499999999886	0.3836930455635487	2.606250000000003	36.715767783626646	seed3-gleak-01_vars.pkl	Wash	3	-0.1
1030	2503050	125.1525	1.081405913617625	4.53261502763953	124.73205	125.81345	1.4862499999999983	2.5676500000000004	0.38719919462567504	2.582650000000001	37.34439606999374	seed3-gleak-01_vars.pkl	Wash	3	-0.1
1031	2554703	127.73515	1.0765361167403404	4.439370713283061	127.29975	128.37630000000001	1.599800000000016	2.6763500000000136	0.37207917844917354	2.6876000000000033	35.806579352139075	seed3-gleak-01_vars.pkl	Wash	3	-0.1
1032	2608455	130.42275	1.0981831118460512	4.54621158201094	129.97605000000001	131.07425	1.493549999999999	2.591700000000003	0.3820366373135192	2.6175499999999943	37.724227874097764	seed3-gleak-01_vars.pkl	Wash	3	-0.1
1033	2660806	133.0403	1.1259585417459719	4.431857886547629	132.5678	133.69375	1.560699999999997	2.686649999999986	0.37427250781293775	2.6718500000000063	36.08602980354709	seed3-gleak-01_vars.pkl	Wash	3	-0.1
1034	2714243	135.71215	1.101561073341011	4.493440513792947	135.25445000000002	136.356	1.5038999999999874	2.6054499999999905	0.38004028427013115	2.63130000000001	36.73404190544417	seed3-gleak-01_vars.pkl	Wash	3	-0.1
1035	2766869	138.34345000000002	1.0814481018646387	4.424435941871096	137.85985	138.9413	1.1932500000000061	2.274700000000024	0.46920821114369626	2.1312499999999943	35.81236246572423	seed3-gleak-01_vars.pkl	Wash	3	-0.1
1036	2809494	140.4747	1.364659389880649	5.436031334209332	140.13455000000002	141.4992	1.5187500000000114	2.8833999999999946	0.3364794158717349	2.9719499999999925	47.06965212505233	seed3-gleak-01_vars.pkl	Transient	3	-0.1
1037	2868933	143.44665	1.200668846839713	5.21828633990652	143.01795	144.21865	1.4634499999999946	2.6640999999999906	0.37459496918956164	2.669550000000015	39.12591025006191	seed3-gleak-01_vars.pkl	Transient	3	-0.1
1038	2922324	146.11620000000002	1.2547676985785132	5.0922515089594285	145.68210000000002	146.93685000000002	1.3807499999999777	2.635549999999995	0.37584094411245283	2.6606999999999914	40.086456291949816	seed3-gleak-01_vars.pkl	Transient	3	-0.1
1039	2975538	148.7769	1.2532876800599275	5.019923802337125	148.3176	149.5709	1.5191499999999962	2.7724000000000046	0.36870437283386237	2.7121999999999957	39.581971240641764	seed3-gleak-01_vars.pkl	Transient	3	-0.1
1040	3029782	151.4891	1.2452262363886228	5.120026174575408	151.09005000000002	152.33525	1.4284000000000106	2.673650000000009	0.3625421455244184	2.7582999999999913	40.724313369541015	seed3-gleak-01_vars.pkl	$G_{Leak}$	3	-0.1
1041	3084948	154.2474	1.2465954502051697	5.061450482842936	153.76365	155.01025	1.474599999999981	2.721199999999982	0.3773300128292187	2.6502000000000123	39.35349030868933	seed3-gleak-01_vars.pkl	$G_{Leak}$	3	-0.1
1042	3137952	156.8976	1.2583753097610781	5.093333249496908	156.4849	157.74325000000002	1.5067499999999825	2.7651500000000055	0.36479042789917254	2.7412999999999954	40.0571678298363	seed3-gleak-01_vars.pkl	$G_{Leak}$	3	-0.1
1043	3192778	159.6389	1.2044577018050244	5.118109281239406	159.25005000000002	160.4545	1.4504499999999894	2.654899999999998	0.3749601604829467	2.666950000000014	40.033979854345375	seed3-gleak-01_vars.pkl	$G_{Leak}$	3	-0.1
1044	3246117	162.30585000000002	1.243342093900894	5.117285626000303	161.90495	163.1483	1.4298499999999876	2.6732000000000085	0.3715883544209734	2.6911499999999933	39.94171364339171	seed3-gleak-01_vars.pkl	$G_{Leak}$	3	-0.1
1045	3299940	164.997	1.179299616319989	5.1991909464844355	164.5781	165.75740000000002	1.466149999999999	2.645450000000011	0.3800330628764706	2.6313499999999976	39.73888142827978	seed3-gleak-01_vars.pkl	$G_{Leak}$	3	-0.1
1046	3352567	167.62835	1.2173741328899983	5.176737257465653	167.22355000000002	168.44095000000002	1.4846000000000004	2.7019499999999823	0.3677619844436701	2.719149999999985	40.25030380046795	seed3-gleak-01_vars.pkl	$G_{Leak}$	3	-0.1
1047	3406950	170.3475	1.264730036757025	5.1207201246252225	169.92555000000002	171.1903	1.4408999999999992	2.70565000000002	0.3662198784149991	2.7306000000000097	40.40606099550294	seed3-gleak-01_vars.pkl	$G_{Leak}$	3	-0.1
1048	3461562	173.0781	1.227114951543091	5.16367655058481	172.6312	173.8583	1.49290000000002	2.719999999999999	0.3715607408921173	2.69135	39.299062686264236	seed3-gleak-01_vars.pkl	$G_{Leak}$	3	-0.1
1049	3515389	175.76945	1.2161666210295168	5.217573773680655	175.3512	176.56735	1.492449999999991	2.70859999999999	0.3663473339072785	2.7296499999999924	40.362575282911465	seed3-gleak-01_vars.pkl	$G_{Leak}$	3	-0.1
1050	3569982	178.4991	1.2863292332630372	5.072605378007118	178.0598	179.3461	3.5078499999999906	4.794199999999989	0.1589471341831704	6.29140000000001	39.8317931722853	seed3-gleak-01_vars.pkl	$G_{Leak}$	3	-0.1
1051	3695810	184.7905	2.6890842842806597	2.411173747465572	182.854	185.5431	1.8011499999999785	4.490250000000003	0.3201690492580095	3.123349999999988	17.642322968450426	seed3-gleak-01_vars.pkl	Transient	3	-0.1
1052	3758277	187.91385	1.230445313699171	3.2708198434947597	187.3442	188.57465000000002	1.800549999999987	3.031000000000006	0.3232479958624247	3.0936000000000092	26.700997396979872	seed3-gleak-01_vars.pkl	Transient	3	-0.1
1053	3820149	191.00745	1.2622805506869452	3.1595406450711785	190.3752	191.63750000000002	1.6936999999999784	2.955999999999989	0.33046380595165337	3.026049999999998	24.330139608986933	seed3-gleak-01_vars.pkl	DAMGO + $G_{Leak}$	3	-0.1
1054	3880670	194.0335	1.2512826238245705	3.0940523518975205	193.3312	194.5825	1.7050999999999874	2.9563500000000147	0.3383236065296462	2.9557499999999948	23.38297553825513	seed3-gleak-01_vars.pkl	DAMGO + $G_{Leak}$	3	-0.1
1055	3939785	196.98925	1.3577171661542495	3.135789936805814	196.2876	197.64530000000002	1.7471999999999923	3.1048999999999864	0.3340850246387686	2.9932500000000175	23.82584925402532	seed3-gleak-01_vars.pkl	DAMGO + $G_{Leak}$	3	-0.1
1056	3999650	199.98250000000002	1.1789552045764635	3.191548701835746	199.3925	200.57145	1.7424500000000194	2.9214500000000214	0.337234006677235	2.965299999999985	24.854097545645388	seed3-gleak-01_vars.pkl	DAMGO + $G_{Leak}$	3	-0.1
1057	4058956	202.9478	1.2458676425969928	3.1675338620253513	202.31390000000002	203.5598	1.7372499999999889	2.983099999999979	0.32896901111915106	3.039800000000014	23.966585157340056	seed3-gleak-01_vars.pkl	DAMGO + $G_{Leak}$	3	-0.1
1058	4119752	205.98760000000001	1.3254371208888014	3.1141730521993765	205.29705	206.62245000000001	1.6861499999999978	3.0116000000000156	0.33309461552554	3.0021500000000003	24.174022672374925	seed3-gleak-01_vars.pkl	DAMGO + $G_{Leak}$	3	-0.1
1059	4179795	208.98975000000002	1.350545341609884	3.1809688071125137	208.3086	209.65915	1.7322499999999934	3.0827500000000043	0.3377978955191103	2.9603500000000054	24.14363478501001	seed3-gleak-01_vars.pkl	DAMGO + $G_{Leak}$	3	-0.1
1060	4239002	211.95010000000002	1.1714199024962262	3.116303763231162	211.3914	212.5628	1.7171500000000037	2.8885999999999967	0.33459363602904335	2.9886999999999944	24.583484436301475	seed3-gleak-01_vars.pkl	DAMGO + $G_{Leak}$	3	-0.1
1061	4298776	214.93880000000001	1.2550425046768972	3.174209855239198	214.28	215.53505	1.6770500000000084	2.9320999999999913	0.3501707082202573	2.8557500000000005	24.99418905420043	seed3-gleak-01_vars.pkl	DAMGO + $G_{Leak}$	3	-0.1
1062	4355891	217.79455000000002	1.2110922015612013	3.213859556901564	217.21210000000002	218.4232					25.418394170324397	seed3-gleak-01_vars.pkl	DAMGO + $G_{Leak}$	3	-0.1
1063	61030	3.0515000000000003	1.185059550075575	3.5074079675768743	2.61485	3.7999	1.1439500000000002	2.329	0.4192169028255219	2.3854	20.401265979557103	seed3-gleak01_vars.pkl	Transient	3	0.1
1064	108738	5.4369000000000005	1.1733389521199833	3.3877861647725673	4.9438	6.1171500000000005	1.40585	2.5791500000000003	0.39594551789673743	2.5256	25.164133186258006	seed3-gleak01_vars.pkl	Transient	3	0.1
1065	159250	7.9625	1.0537690990899384	4.066660983103766	7.523000000000001	8.57675	1.5353499999999993	2.589149999999999	0.3879126420730052	2.5778999999999996	32.765386570566164	seed3-gleak01_vars.pkl	Transient	3	0.1
1066	210808	10.5404	1.0818449292556747	4.389615243626572	10.11215	11.194	1.5005500000000005	2.5824000000000016	0.38088708602334825	2.6254500000000007	36.10510086175994	seed3-gleak01_vars.pkl	Transient	3	0.1
1067	263317	13.16585	1.11806341670579	4.442175489294023	12.694500000000001	13.81255	1.5471500000000002	2.6651999999999987	0.3812137846904543	2.6232000000000006	36.7874059477703	seed3-gleak01_vars.pkl	Transient	3	0.1
1068	315781	15.789050000000001	1.1027372978374885	4.4522398263010246	15.3597	16.46245	1.5357999999999983	2.6385000000000005	0.37248803382191353	2.6846499999999995	37.30336131845411	seed3-gleak01_vars.pkl	Transient	3	0.1
1069	369474	18.4737	1.1494079518622864	4.457163869394272	17.9982	19.1476	1.5932999999999993	2.7426999999999992	0.36939216519217644	2.7071499999999986	37.04162447464279	seed3-gleak01_vars.pkl	Transient	3	0.1
1070	423617	21.18085	1.0665800595538255	4.498684837076617	20.74095	21.8075	1.5168999999999997	2.583500000000001	0.3820731287968517	2.6173	37.02921711707676	seed3-gleak01_vars.pkl	Transient	3	0.1
1071	475963	23.79815	1.1094594261118298	4.448605337655309	23.3244	24.4339	1.54195	2.651399999999999	0.3796507213363705	2.6340000000000003	36.805342437382606	seed3-gleak01_vars.pkl	Transient	3	0.1
1072	528643	26.43215	1.1323131428496243	4.444869846784123	25.9758	27.108150000000002	1.4975000000000023	2.629800000000003	0.37743682651116245	2.6494500000000016	36.5167290166775	seed3-gleak01_vars.pkl	Transient	3	0.1
1073	581632	29.0816	1.099809344208683	4.433208285974004	28.605600000000003	29.7054	1.6141000000000005	2.713899999999999	0.37142963265609336	2.6922999999999995	36.631857287216064	seed3-gleak01_vars.pkl	Transient	3	0.1
1074	635478	31.7739	1.113763921901153	4.4117015020908426	31.3195	32.4333	1.5394000000000005	2.65315	0.3757491498675481	2.6613500000000023	36.450965130346674	seed3-gleak01_vars.pkl	Control	3	0.1
1075	688705	34.43525	1.102332980506646	4.439296478773699	33.97265	35.075	1.5825000000000031	2.6848000000000027	0.3740345233865087	2.6735499999999988	36.416861385731444	seed3-gleak01_vars.pkl	Control	3	0.1
1076	742176	37.1088	1.0944049563088514	4.454554937712757	36.6575	37.7519	1.5102499999999992	2.6046499999999995	0.380148638117504	2.6305499999999995	37.21709861924754	seed3-gleak01_vars.pkl	Control	3	0.1
1077	794787	39.73935	1.147616717885394	4.456380839471006	39.262100000000004	40.40975	1.5265500000000003	2.6741499999999974	0.37760072499339215	2.648299999999999	36.34115111581488	seed3-gleak01_vars.pkl	Control	3	0.1
1078	847753	42.38765	1.1017440830258711	4.430277614460142	41.93625	43.038000000000004	1.4921499999999952	2.593899999999998	0.38408357658626513	2.6036	36.36541238349861	seed3-gleak01_vars.pkl	Control	3	0.1
1079	899825	44.99125	1.1150598592143797	4.390004279656228	44.53015	45.6452	1.5414999999999992	2.656550000000003	0.3746090018543139	2.6694500000000048	35.98132493434508	seed3-gleak01_vars.pkl	Control	3	0.1
1080	953214	47.660700000000006	1.1301715537502197	4.47312466487697	47.1867	48.316900000000004	1.554000000000002	2.6841500000000025	0.3765556455105161	2.6556499999999943	36.71723821928508	seed3-gleak01_vars.pkl	Control	3	0.1
1081	1006327	50.31635	1.1394838177080324	4.473398872520292	49.870850000000004	51.01035	1.5587500000000034	2.6982500000000016	0.3662802410123983	2.730150000000002	37.4078621132916	seed3-gleak01_vars.pkl	Control	3	0.1
1082	1060930	53.0465	1.1336921338917805	4.558295805178481	52.56915	53.702850000000005	1.526449999999997	2.6601499999999945	0.3787735313056318	2.640100000000004	36.98662756268563	seed3-gleak01_vars.pkl	Control	3	0.1
1083	1113732	55.686600000000006	1.0934031718903687	4.156052186690694	55.2293	56.322700000000005	1.474499999999999	2.5679000000000016	0.3840393256269448	2.603899999999996	37.49817291797975	seed3-gleak01_vars.pkl	Control	3	0.1
1084	1165810	58.2905	1.123015061400633	4.379462873118566	57.79715	58.92015	3.216000000000001	4.338999999999999	0.21775817954161902	4.59225	36.29883770538452	seed3-gleak01_vars.pkl	Control	3	0.1
1085	1257655	62.88275	1.1927445512459032	2.3677094582653133	62.1362	63.328950000000006	1.8845999999999918	3.0773499999999956	0.363332485557533	2.7523000000000053	19.38507737371453	seed3-gleak01_vars.pkl	Transient	3	0.1
1086	1312701	65.63505	1.0046931379923016	3.5706140374467665	65.2135	66.21820000000001	1.9149499999999904	2.9196500000000043	0.3351037984015549	2.9841499999999996	29.7495582750591	seed3-gleak01_vars.pkl	Transient	3	0.1
1087	1372384	68.6192	1.0512873544423842	3.3682206729731625	68.13315	69.18445	2.00715000000001	3.0584500000000077	0.3236769703835571	3.089500000000001	26.69814194829341	seed3-gleak01_vars.pkl	Transient	3	0.1
1088	1434174	71.70870000000001	1.0725199772923837	3.430835531196813	71.19160000000001	72.26415	1.8178000000000054	2.8902999999999963	0.3310271773312592	3.0208999999999975	27.87886047493508	seed3-gleak01_vars.pkl	DAMGO	3	0.1
1089	1494592	74.7296	1.2417652009751765	3.561126439110847	74.08195	75.3237	1.8226000000000084	3.0643500000000046	0.3460447089764005	2.889799999999994	30.12675462130115	seed3-gleak01_vars.pkl	DAMGO	3	0.1
1090	1552388	77.6194	1.041281987580529	3.4755658889943994	77.14630000000001	78.18755	1.9325000000000045	2.973799999999997	0.33324446814182906	3.000799999999998	28.734236355127578	seed3-gleak01_vars.pkl	DAMGO	3	0.1
1091	1612404	80.6202	1.076116469411517	3.6707179614246037	80.12005	81.19615	1.9399999999999977	3.0160999999999945	0.32629621170098194	3.064700000000002	27.770074297924488	seed3-gleak01_vars.pkl	DAMGO	3	0.1
1092	1673698	83.6849	1.0903417166506755	3.5554971487851965	83.1362	84.2265	2.211200000000005	3.301550000000006	0.3063490847821088	3.264250000000004	27.771054016754384	seed3-gleak01_vars.pkl	DAMGO	3	0.1
1093	1738983	86.94915	1.1205511958857766	3.5286227403339154	86.43775000000001	87.5583	1.8019000000000034	2.9224499999999978	0.33276209174250865	3.0051500000000004	30.519939054609083	seed3-gleak01_vars.pkl	DAMGO	3	0.1
1094	1799086	89.9543	1.1830306170101046	3.538410365341285	89.3602	90.5432	1.9351500000000073	3.1182000000000016	0.32810551873482563	3.047799999999995	28.15638217967151	seed3-gleak01_vars.pkl	DAMGO	3	0.1
1095	1860042	93.0021	1.1074825163185131	3.4396982676506305	92.47840000000001	93.58590000000001	1.7413999999999987	2.8489000000000004	0.3447146624381658	2.900950000000009	29.186715308422084	seed3-gleak01_vars.pkl	DAMGO	3	0.1
1096	1918061	95.90305000000001	1.1298256176115247	3.6343189060793115	95.32730000000001	96.45710000000001	2.0469499999999954	3.1768	0.3245594106001112	3.081099999999992	27.4913845481911	seed3-gleak01_vars.pkl	DAMGO	3	0.1
1097	1979683	98.98415	1.0588626428844408	3.765258945536651	98.50405	99.5629	0.49800000000000466	1.5568499999999972	0.7343491830365335	1.3617500000000007	27.554447043341206	seed3-gleak01_vars.pkl	DAMGO	3	0.1
1098	2006918	100.3459	1.4656890059539	5.426626417596751	100.06095	101.5266	1.79525000000001	3.2609500000000082	0.2873893550982868	3.4796000000000045	52.905400488771875	seed3-gleak01_vars.pkl	Transient	3	0.1
1099	2076510	103.8255	1.0762384977946058	4.559628242889826	103.32185000000001	104.3981	1.5879500000000064	2.664199999999994	0.38868159203980085	2.572800000000001	33.865776460904215	seed3-gleak01_vars.pkl	Transient	3	0.1
1100	2127966	106.3983	1.0632162316753064	4.5053859109367025	105.98610000000001	107.0493	1.5381500000000017	2.6013499999999965	0.37476343058444306	2.6683500000000038	37.133317400161715	seed3-gleak01_vars.pkl	Transient	3	0.1
1101	2181333	109.06665000000001	1.1259917474067538	4.465712769041069	108.58745	109.71345000000001	1.4916999999999945	2.6176999999999992	0.3841204601763125	2.603349999999992	36.45248764662003	seed3-gleak01_vars.pkl	Transient	3	0.1
1102	2233400	111.67	1.0852365455230233	4.395792786529803	111.20515	112.2904	1.5431499999999971	2.628399999999999	0.3855570335241846	2.5936499999999967	36.5806070602988	seed3-gleak01_vars.pkl	Wash	3	0.1
1103	2285273	114.26365	1.1126557610273595	4.509192360670156	113.83355	114.9462	1.585250000000002	2.697900000000004	0.368881183370835	2.7109000000000094	38.19703756793045	seed3-gleak01_vars.pkl	Wash	3	0.1
1104	2339491	116.97455000000001	1.104708439701819	4.467704511982092	116.53145	117.63615	1.5463500000000039	2.651049999999998	0.3775365738555933	2.6487499999999926	36.80171836793869	seed3-gleak01_vars.pkl	Wash	3	0.1
1105	2392466	119.6233	1.0856665284689748	4.498414693268536	119.18245	120.2681	1.5788500000000028	2.664500000000004	0.3737479443863055	2.675600000000003	36.574711077831154	seed3-gleak01_vars.pkl	Wash	3	0.1
1106	2445978	122.2989	1.124807282987493	4.46797645057552	121.84700000000001	122.9718	1.5155500000000046	2.6403999999999996	0.3744897577051271	2.6702999999999975	37.0961252338423	seed3-gleak01_vars.pkl	Wash	3	0.1
1107	2499384	124.9692	1.1200481416951866	4.421566212616618	124.48740000000001	125.60745	1.5453499999999991	2.6654000000000053	0.3793770628627784	2.6359000000000066	37.24286342970238	seed3-gleak01_vars.pkl	Wash	3	0.1
1108	2552102	127.60510000000001	1.0967199923049427	4.49248933840321	127.1528	128.2495	1.5198000000000036	2.6165500000000037	0.38263597926113196	2.613449999999986	37.472618363630204	seed3-gleak01_vars.pkl	Wash	3	0.1
1109	2604371	130.21855	1.124935115144821	4.471393907969109	129.76935	130.89430000000002	1.6085999999999956	2.7335499999999797	0.3694604030812964	2.7066500000000246	37.21128778897286	seed3-gleak01_vars.pkl	Wash	3	0.1
1110	2658504	132.92520000000002	1.1028089691848495	4.4464165964147	132.50285	133.6057	1.5087500000000205	2.6115500000000225	0.3732596767571231	2.679099999999977	37.76069225106245	seed3-gleak01_vars.pkl	Wash	3	0.1
1111	2712086	135.6043	1.1102006763013779	4.4889489989158875	135.11445	136.22465	1.5527500000000032	2.662949999999995	0.38425329977521117	2.6024500000000046	36.28376985187549	seed3-gleak01_vars.pkl	Wash	3	0.1
1112	2764135	138.20675	1.0558456729148749	4.424107394624869	137.77735	138.8332	2.4330500000000086	3.488900000000001	0.2867342403693138	3.4875499999999993	36.571049894595255	seed3-gleak01_vars.pkl	Wash	3	0.1
1113	2833886	141.6943	1.0170831005534624	3.7655948498151517	141.2663	142.28335	1.5815000000000055	2.5986000000000047	0.37913254473763736	2.6376000000000204	32.70215821034857	seed3-gleak01_vars.pkl	Transient	3	0.1
1114	2886638	144.33190000000002	1.0163877358095954	3.786369774350405	143.86485000000002	144.88125	1.557850000000002	2.5741999999999905	0.38159928259335163	2.62054999999998	30.900850410395066	seed3-gleak01_vars.pkl	Transient	3	0.1
1115	2939049	146.95245	1.0495266767503695	3.7208766890545206	146.4391	147.48860000000002	1.6459999999999866	2.6955499999999972	0.37674716497758265	2.6543000000000063	32.89741451742867	seed3-gleak01_vars.pkl	Transient	3	0.1
1116	2992135	149.60675	1.033015987889003	3.8265648919538116	149.1346	150.1676	1.5986000000000047	2.6315999999999917	0.37178176410447017	2.6897500000000036	33.49691744416816	seed3-gleak01_vars.pkl	Transient	3	0.1
1117	3045930	152.2965	1.0708736501802925	3.7897498553831817	151.76625	152.83710000000002	1.6998999999999853	2.7708000000000084	0.3693171326217839	2.7076999999999884	33.60470902974536	seed3-gleak01_vars.pkl	$G_{Leak}$	3	0.1
1118	3100084	155.0042	1.0029450547792251	3.843283442854421	154.537	155.53995	1.570999999999998	2.5739499999999964	0.38187615756210225	2.6186500000000024	32.65609568414615	seed3-gleak01_vars.pkl	$G_{Leak}$	3	0.1
1119	3152457	157.62285	1.044468078672304	3.817850684912262	157.11095	158.15545	1.6724499999999978	2.7169000000000096	0.37450378248820393	2.670199999999994	33.265409350917544	seed3-gleak01_vars.pkl	$G_{Leak}$	3	0.1
1120	3205861	160.29305	1.0457944579997567	3.7749366731981127	159.82785	160.87365	1.6303000000000054	2.676099999999991	0.37030865226165766	2.700450000000018	34.05540726391037	seed3-gleak01_vars.pkl	$G_{Leak}$	3	0.1
1121	3259870	162.9935	1.05011520230358	3.849753285607342	162.50400000000002	163.5541	1.6571500000000015	2.7073000000000036	0.3655638822884297	2.735500000000002	33.36600305862675	seed3-gleak01_vars.pkl	$G_{Leak}$	3	0.1
1122	3314580	165.729	1.0330773279480636	3.8477902648657967	165.2113	166.24435	1.6859000000000037	2.718999999999994	0.3766903981617521	2.654699999999991	33.33848515763063	seed3-gleak01_vars.pkl	$G_{Leak}$	3	0.1
1123	3367674	168.3837	1.0217285246369896	3.8649386955998253	167.93025	168.952	1.5981999999999914	2.6199000000000012	0.37527676661537734	2.6647000000000105	33.170104269808064	seed3-gleak01_vars.pkl	$G_{Leak}$	3	0.1
1124	3420968	171.04840000000002	1.0324057994326112	3.8471051736114568	170.55020000000002	171.5826	1.7242000000000246	2.75660000000002	0.3680462266060617	2.7170500000000004	33.82159511151831	seed3-gleak01_vars.pkl	$G_{Leak}$	3	0.1
1125	3475309	173.76545000000002	1.0064992058104139	3.796961999001713	173.3068	174.3133	1.602499999999992	2.6089999999999804	0.3811193475236764	2.6238500000000045	33.46127904509268	seed3-gleak01_vars.pkl	$G_{Leak}$	3	0.1
1126	3527786	176.38930000000002	1.0271825602796163	3.801635598929579	175.91575	176.94295	1.668849999999992	2.695999999999998	0.37117458196462993	2.694149999999979	33.116198758290864	seed3-gleak01_vars.pkl	$G_{Leak}$	3	0.1
1127	3581669	179.08345	1.0372661792907398	3.648519177069172	178.61175	179.64905000000002	3.0047500000000014	4.042000000000002	0.2273321436284478	4.39885000000001	34.30183543894138	seed3-gleak01_vars.pkl	$G_{Leak}$	3	0.1
1128	3669646	183.4823	1.2586406897643116	1.8239043171599807	182.65380000000002	183.91245	1.87469999999999	3.133350000000007	0.33923028647997827	2.9478499999999883	15.587399164715846	seed3-gleak01_vars.pkl	Transient	3	0.1
1129	3728603	186.43015	1.122757198297442	2.863879676811102	185.7871	186.90985	1.846100000000007	2.9688500000000033	0.3437725600742529	2.908900000000017	25.074874600280754	seed3-gleak01_vars.pkl	Transient	3	0.1
1130	3786781	189.33905000000001	1.0112396665055772	2.708719256187152	188.75595	189.7672	2.0541000000000054	3.065349999999995	0.3132684867565749	3.192149999999998	21.415880366261227	seed3-gleak01_vars.pkl	Transient	3	0.1
1131	3850624	192.5312	1.2192348589522066	2.59372026191917	191.8213	193.04055	1.688650000000024	2.907900000000012	0.3441511511856012	2.905699999999996	22.147173025734695	seed3-gleak01_vars.pkl	DAMGO + $G_{Leak}$	3	0.1
1132	3908738	195.4369	1.222948809362622	2.6530341064107006	194.72920000000002	195.95215000000002	2.0284999999999798	3.251449999999977	0.32268994336791473	3.098950000000002	21.950996482351872	seed3-gleak01_vars.pkl	DAMGO + $G_{Leak}$	3	0.1
1133	3970717	198.53585	1.0613771934423364	2.8517460744829997	197.98065	199.04205000000002	1.8333499999999958	2.8947000000000003	0.32347280402400075	3.091450000000009	23.63273317390066	seed3-gleak01_vars.pkl	DAMGO + $G_{Leak}$	3	0.1
1134	4032546	201.62730000000002	1.2438250511519378	2.472657767193649	200.87535	202.1192	2.2016500000000008	3.4454500000000223	0.30592266275085667	3.2687999999999993	18.774794911301562	seed3-gleak01_vars.pkl	DAMGO + $G_{Leak}$	3	0.1
1135	4097922	204.89610000000002	1.0603227480707458	3.0903003397249194	204.32085	205.38115000000002	1.863900000000001	2.9242500000000007	0.29768992617289947	3.359199999999987	26.82357724964087	seed3-gleak01_vars.pkl	DAMGO + $G_{Leak}$	3	0.1
1136	4165106	208.2553	1.5204717226350914	2.126237749594157	207.24505000000002	208.76555000000002	1.9992500000000177	3.5197000000000003	0.33211557622052523	3.0109999999999957	14.17778757021445	seed3-gleak01_vars.pkl	DAMGO + $G_{Leak}$	3	0.1
1137	4225326	211.2663	1.0020460899562575	3.0675962447296747	210.7648	211.76680000000002	1.947199999999981	2.949249999999978	0.32423318850917476	3.08420000000001	26.41107426582648	seed3-gleak01_vars.pkl	DAMGO + $G_{Leak}$	3	0.1
1138	4287010	214.3505	1.160784916645661	2.8150605369461026	213.71405000000001	214.87485	2.1198499999999854	3.2806500000000085	0.29948189631936734	3.339100000000002	22.64128234178421	seed3-gleak01_vars.pkl	DAMGO + $G_{Leak}$	3	0.1
1139	4353792	217.6896	1.2220803537759	2.8918343821347285	216.99470000000002	218.21675000000002					23.85804518698427	seed3-gleak01_vars.pkl	DAMGO + $G_{Leak}$	3	0.1
1140	112107	5.6053500000000005	3.5015329945851557	1.9973254748412046	2.5340000000000003	6.035550000000001	0.7573500000000006	4.258850000000001	0.484824978182876	2.0625999999999998	11.655469755602423	seed4-gleak-05_vars.pkl	Transient	4	-0.5
1141	153359	7.66795	1.3902255253998694	3.4902215319649024	6.7929	8.1831	1.6698000000000004	3.0600499999999995	0.38411308289160334	2.6033999999999997	30.736916013724063	seed4-gleak-05_vars.pkl	Transient	4	-0.5
1142	205427	10.27135	1.1113274164228948	3.951458252174831	9.8529	10.96425	1.6138000000000012	2.725100000000001	0.3624173235480656	2.7592499999999998	37.11427239322289	seed4-gleak-05_vars.pkl	Transient	4	-0.5
1143	260612	13.0306	1.0874023742901568	4.10446717943325	12.578050000000001	13.66545	1.5869499999999999	2.6743499999999987	0.374433669075523	2.670700000000002	36.20976839378136	seed4-gleak-05_vars.pkl	Transient	4	-0.5
1144	314026	15.701300000000002	1.0782949392040582	4.067375307735887	15.252400000000002	16.3307	1.6263000000000005	2.704600000000003	0.37341996676562283	2.677950000000001	35.72934607741906	seed4-gleak-05_vars.pkl	Transient	4	-0.5
1145	367585	18.379250000000003	1.0740400393016345	4.090901509660426	17.956950000000003	19.031000000000002	1.5854	2.659399999999998	0.37401353929012227	2.6737	36.4221929423214	seed4-gleak-05_vars.pkl	Transient	4	-0.5
1146	421059	21.052950000000003	1.092911527894257	4.10310678961492	20.61635	21.709300000000002	1.6157000000000004	2.7086000000000006	0.36854131348124125	2.7134	35.85190507262189	seed4-gleak-05_vars.pkl	Transient	4	-0.5
1147	475327	23.766350000000003	1.086603600319964	4.096244125632303	23.32495	24.411550000000002	1.5949999999999989	2.6815999999999995	0.367349937550511	2.7221999999999973	36.18281584220838	seed4-gleak-05_vars.pkl	Transient	4	-0.5
1148	529771	26.48855	1.061696558012726	4.005124752654279	26.006600000000002	27.0683	1.5451499999999996	2.6068500000000014	0.3869519792593735	2.5843000000000025	35.47828144356332	seed4-gleak-05_vars.pkl	Transient	4	-0.5
1149	581457	29.072850000000003	1.0909581648728461	4.062654567877235	28.613400000000002	29.7044	1.6723	2.7632499999999993	0.36374879508211627	2.74915	35.74753643039872	seed4-gleak-05_vars.pkl	Transient	4	-0.5
1150	636440	31.822000000000003	1.0651745044903016	4.116516442438844	31.37665	32.44185	1.5322499999999977	2.597399999999997	0.3832886163280948	2.6090000000000018	36.92300566871178	seed4-gleak-05_vars.pkl	Control	4	-0.5
1151	688620	34.431000000000004	1.0816591128216881	4.149391719017771	33.9741	35.05575	1.6218000000000004	2.7035000000000053	0.3706174486694834	2.6982	36.1524307883681	seed4-gleak-05_vars.pkl	Control	4	-0.5
1152	742584	37.129200000000004	1.079269355506578	4.111230614469136	36.677550000000004	37.75685	1.5398500000000013	2.619099999999996	0.37726595363401444	2.650649999999999	36.37300646947203	seed4-gleak-05_vars.pkl	Control	4	-0.5
1153	795597	39.77985	1.085702507606562	4.05052527664245	39.29665	40.382400000000004	1.5345999999999975	2.6203000000000003	0.38434929664078754	2.6017999999999972	35.85371791355187	seed4-gleak-05_vars.pkl	Control	4	-0.5
1154	847633	42.38165	1.1061501498006228	4.0499423270101715	41.917	43.02315	1.600749999999998	2.706949999999999	0.36924894764049854	2.708200000000005	35.77438290685702	seed4-gleak-05_vars.pkl	Control	4	-0.5
1155	901797	45.089850000000006	1.0648003628615115	4.041295209329	44.6239	45.688700000000004	1.5855999999999995	2.6504000000000048	0.3779289493575217	2.6459999999999937	35.79409825322145	seed4-gleak-05_vars.pkl	Control	4	-0.5
1156	954717	47.73585	1.0923657443253498	4.052017659125465	47.274300000000004	48.3667	1.5405500000000032	2.6328999999999994	0.373308446103593	2.678750000000001	35.96634009582115	seed4-gleak-05_vars.pkl	Control	4	-0.5
1157	1008292	50.4146	1.1115194113940468	3.969507787973974	49.9072	51.018750000000004	1.6017500000000027	2.713250000000002	0.37481961805880853	2.6679500000000047	35.0338771556068	seed4-gleak-05_vars.pkl	Control	4	-0.5
1158	1061651	53.082550000000005	1.1013145119760301	4.033658771568202	52.620450000000005	53.72175	1.5681000000000012	2.669399999999996	0.37247415960517727	2.684750000000001	35.73471673875971	seed4-gleak-05_vars.pkl	Control	4	-0.5
1159	1115346	55.767300000000006	1.1059955674997648	4.016358442958193	55.28985	56.39585	1.5601500000000001	2.666150000000002	0.37673297166968117	2.6543999999999954	35.29901338906815	seed4-gleak-05_vars.pkl	Control	4	-0.5
1160	1168434	58.4217	1.041991410858964	4.002956944323607	57.956050000000005	58.998000000000005	6.258650000000003	7.3006500000000045	0.12600012600012608	7.936499999999994	35.742324533661304	seed4-gleak-05_vars.pkl	Control	4	-0.5
1161	1327164	66.3582	1.9999847724135966	1.8087903809643695	65.25665000000001	67.25665000000001	12.789249999999996	14.789199999999994	0.06800801134373623	14.704150000000014	11.84905441089435	seed4-gleak-05_vars.pkl	Transient	4	-0.5
1162	1621247	81.06235000000001	1.5929517511485844	1.9586132498452375	80.04585	81.6388	9.86685	11.459800000000001	0.08982910013698939	11.132249999999999	13.517040845476476	seed4-gleak-05_vars.pkl	DAMGO	4	-0.5
1163	1843892	92.19460000000001	1.206758773428388	2.8666863848423105	91.5057	92.71245	6.925049999999999	8.131799999999998	0.12513217085546624	7.99154999999999	22.66007242124622	seed4-gleak-05_vars.pkl	DAMGO	4	-0.5
1164	2003723	100.18615	1.925349076521583	6.135364451519408	99.6375	101.56285000000001	1.9602999999999895	3.8856499999999983	0.2573042236488305	3.8864500000000106	58.52910047769105	seed4-gleak-05_vars.pkl	DAMGO	4	-0.5
1165	2081452	104.07260000000001	1.0695484914991074	4.338417449039337	103.52315	104.59270000000001	1.7066499999999962	2.776200000000003	0.37718057520037857	2.6512499999999903	31.99644748637933	seed4-gleak-05_vars.pkl	Transient	4	-0.5
1166	2134477	106.72385	1.0957648981188657	4.081242125637928	106.2993	107.3951	1.6080999999999932	2.7038500000000028	0.3642655495856462	2.745250000000013	36.70776764292178	seed4-gleak-05_vars.pkl	Transient	4	-0.5
1167	2189382	109.46910000000001	1.0816615574974566	4.06297973642716	109.0032	110.08485	1.5666999999999973	2.648399999999995	0.3779146668682226	2.64609999999999	36.00339839506293	seed4-gleak-05_vars.pkl	Transient	4	-0.5
1168	2242304	112.1152	1.063176301709679	4.001203991794945	111.65155	112.71475000000001	1.6028500000000037	2.666000000000011	0.3781147200060498	2.6447000000000003	36.03368403300783	seed4-gleak-05_vars.pkl	Wash	4	-0.5
1169	2295198	114.7599	1.0544726310562342	4.088460899374759	114.31755000000001	115.37205	1.5564500000000123	2.610900000000001	0.37770769201714655	2.6475500000000096	36.01111186593407	seed4-gleak-05_vars.pkl	Wash	4	-0.5
1170	2348149	117.40745000000001	1.0774407222240932	4.069858458773826	116.92845000000001	118.00590000000001	1.6521999999999935	2.7296499999999924	0.3758056333264436	2.6609499999999997	35.52478430992717	seed4-gleak-05_vars.pkl	Wash	4	-0.5
1171	2401368	120.06840000000001	1.0315370738560568	4.024215864381475	119.6581	120.68965	1.5286999999999864	2.5601999999999947	0.3817741042625083	2.619349999999997	36.69378194672072	seed4-gleak-05_vars.pkl	Wash	4	-0.5
1172	2453755	122.68775000000001	1.0823741116874852	4.045038797767923	122.21835	123.3007	1.6415499999999952	2.723950000000002	0.37324574499850777	2.6791999999999945	35.74097686989185	seed4-gleak-05_vars.pkl	Wash	4	-0.5
1173	2507339	125.36695	1.0367865341967437	4.1093697329454315	124.9423	125.97905	1.5214500000000015	2.558250000000001	0.3830683777054201	2.610500000000002	36.55971058997804	seed4-gleak-05_vars.pkl	Wash	4	-0.5
1174	2559549	127.97745	1.0922705789985137	3.9961015376137894	127.5005	128.5928	1.536500000000018	2.628750000000011	0.3785011355034071	2.641999999999996	35.34909569057348	seed4-gleak-05_vars.pkl	Wash	4	-0.5
1175	2612389	130.61945	1.0924799159389456	4.011088470811295	130.12925	131.22175000000001	1.617100000000022	2.7095500000000072	0.37445470034262324	2.67055000000002	35.178431060878864	seed4-gleak-05_vars.pkl	Wash	4	-0.5
1176	2665800	133.29000000000002	1.093785044500255	4.0348191154429145	132.83885	133.9326	1.5578999999999894	2.651699999999977	0.3740205337273043	2.6736499999999808	36.5487802570334	seed4-gleak-05_vars.pkl	Wash	4	-0.5
1177	2719273	135.96365	1.082473683931562	4.017127093334135	135.4905	136.573	1.5478999999999985	2.6303500000000213	0.38289969942373636	2.6116499999999974	35.49562165840078	seed4-gleak-05_vars.pkl	Wash	4	-0.5
1178	2771506	138.5753	1.0974423808998195	4.192733418671807	138.12085000000002	139.2183	0.7883500000000083	1.885799999999989	0.6080875646092956	1.644500000000022	35.7071579845403	seed4-gleak-05_vars.pkl	Wash	4	-0.5
1179	2804396	140.21980000000002	40.056339082002594	7.70771298951432	140.00665	180.06300000000002	1.7094000000000165	41.76570000000001	0.023745523968731908	42.11319999999998	67.83473190387534	seed4-gleak-05_vars.pkl	Transient	4	-0.5
1180	3646660	182.333	1.7836065497454723	7.491710388853573	181.7724	183.556	1.2502000000000066	3.033799999999985	0.3131311549842636	3.193550000000016	27.420043224255558	seed4-gleak-05_vars.pkl	Transient	4	-0.5
1181	3710531	185.52655000000001	1.815557611750858	6.5164694779312065	184.80620000000002	186.62175000000002	1.0431499999999971	2.858699999999999	0.29288580382508883	3.4142999999999972	29.424453117698835	seed4-gleak-05_vars.pkl	Transient	4	-0.5
1182	3778817	188.94085	2.2398711750061486	6.50064626830574	187.66485	189.90475	1.410899999999998	3.6507500000000164	0.33535102868928235	2.9819499999999834	30.370845344412945	seed4-gleak-05_vars.pkl	Transient	4	-0.5
1183	3838456	191.9228	1.664824186747661	6.19726390308869	191.31565	192.98045000000002	1.1492999999999824	2.8141499999999837	0.3387820784280507	2.951750000000004	32.04873772614614	seed4-gleak-05_vars.pkl	DAMGO + $G_{Leak}$	4	-0.5
1184	3897491	194.87455	1.8696909343230539	6.49216723448324	194.12975	195.99945	1.4498500000000263	3.319550000000021	0.29733587059942856	3.363200000000006	29.82400836369267	seed4-gleak-05_vars.pkl	DAMGO + $G_{Leak}$	4	-0.5
1185	3964755	198.23775	1.9655803728061263	6.003819202353899	197.44930000000002	199.41490000000002	1.3683500000000208	3.3339	0.3117547113930758	3.207650000000001	32.51261988785275	seed4-gleak-05_vars.pkl	DAMGO + $G_{Leak}$	4	-0.5
1186	4028908	201.4454	1.7005435479867272	6.64690038663813	200.78320000000002	202.48375000000001	1.3813499999999976	3.0818999999999903	0.3310326563715515	3.020849999999996	31.169817539138727	seed4-gleak-05_vars.pkl	DAMGO + $G_{Leak}$	4	-0.5
1187	4089325	204.46625	1.648168859816436	6.392353294990336	203.86515	205.51330000000002	1.1663999999999817	2.8145999999999844	0.33534540576794103	2.9819999999999998	31.389275974296307	seed4-gleak-05_vars.pkl	DAMGO + $G_{Leak}$	4	-0.5
1188	4148965	207.44825	1.7622803251612	6.563735198493653	206.6797	208.442	1.4464499999999987	3.2087000000000216	0.31231944032356224	3.2018500000000074	30.07109716681417	seed4-gleak-05_vars.pkl	DAMGO + $G_{Leak}$	4	-0.5
1189	4213002	210.6501	1.8777139287316706	6.08934452418913	209.88840000000002	211.76610000000002	0.733399999999989	2.6110999999999933	0.3244751614263938	3.0818999999999903	31.7458480651131	seed4-gleak-05_vars.pkl	DAMGO + $G_{Leak}$	4	-0.5
1190	4274640	213.732	2.2106902163251303	6.103564959844846	212.49955	214.71025	1.5360499999999888	3.7467499999999916	0.31467321186947134	3.1779000000000224	28.199697633459067	seed4-gleak-05_vars.pkl	DAMGO + $G_{Leak}$	4	-0.5
1191	4338198	216.90990000000002	1.8641663965332789	5.310317964584552	216.24625	218.11045000000001	1.068550000000016	2.932700000000011	0.33365030111939936	2.9971499999999764	32.51904156156817	seed4-gleak-05_vars.pkl	DAMGO + $G_{Leak}$	4	-0.5
1192	4398141	219.90705	0.9034552615101915	5.9417749701240155	219.179	220.08245000000002					28.92455392917008	seed4-gleak-05_vars.pkl	DAMGO + $G_{Leak}$	4	-0.5
1193	112107	5.6053500000000005	3.5015329945851557	1.9973254748412046	2.5340000000000003	6.035550000000001	0.7573500000000006	4.258850000000001	0.484824978182876	2.0625999999999998	11.655469755602423	seed4-gleak03_vars.pkl	Transient	4	0.3
1194	153359	7.66795	1.3902255253998694	3.4902215319649024	6.7929	8.1831	1.6698000000000004	3.0600499999999995	0.38411308289160334	2.6033999999999997	30.736916013724063	seed4-gleak03_vars.pkl	Transient	4	0.3
1195	205427	10.27135	1.1113274164228948	3.951458252174831	9.8529	10.96425	1.6138000000000012	2.725100000000001	0.3624173235480656	2.7592499999999998	37.11427239322289	seed4-gleak03_vars.pkl	Transient	4	0.3
1196	260612	13.0306	1.0874023742901568	4.10446717943325	12.578050000000001	13.66545	1.5869499999999999	2.6743499999999987	0.374433669075523	2.670700000000002	36.20976839378136	seed4-gleak03_vars.pkl	Transient	4	0.3
1197	314026	15.701300000000002	1.0782949392040582	4.067375307735887	15.252400000000002	16.3307	1.6263000000000005	2.704600000000003	0.37341996676562283	2.677950000000001	35.72934607741906	seed4-gleak03_vars.pkl	Transient	4	0.3
1198	367585	18.379250000000003	1.0740400393016345	4.090901509660426	17.956950000000003	19.031000000000002	1.5854	2.659399999999998	0.37401353929012227	2.6737	36.4221929423214	seed4-gleak03_vars.pkl	Transient	4	0.3
1199	421059	21.052950000000003	1.092911527894257	4.10310678961492	20.61635	21.709300000000002	1.6157000000000004	2.7086000000000006	0.36854131348124125	2.7134	35.85190507262189	seed4-gleak03_vars.pkl	Transient	4	0.3
1200	475327	23.766350000000003	1.086603600319964	4.096244125632303	23.32495	24.411550000000002	1.5949999999999989	2.6815999999999995	0.367349937550511	2.7221999999999973	36.18281584220838	seed4-gleak03_vars.pkl	Transient	4	0.3
1201	529771	26.48855	1.061696558012726	4.005124752654279	26.006600000000002	27.0683	1.5451499999999996	2.6068500000000014	0.3869519792593735	2.5843000000000025	35.47828144356332	seed4-gleak03_vars.pkl	Transient	4	0.3
1202	581457	29.072850000000003	1.0909581648728461	4.062654567877235	28.613400000000002	29.7044	1.6723	2.7632499999999993	0.36374879508211627	2.74915	35.74753643039872	seed4-gleak03_vars.pkl	Transient	4	0.3
1203	636440	31.822000000000003	1.0651745044903016	4.116516442438844	31.37665	32.44185	1.5322499999999977	2.597399999999997	0.3832886163280948	2.6090000000000018	36.92300566871178	seed4-gleak03_vars.pkl	Control	4	0.3
1204	688620	34.431000000000004	1.0816591128216881	4.149391719017771	33.9741	35.05575	1.6218000000000004	2.7035000000000053	0.3706174486694834	2.6982	36.1524307883681	seed4-gleak03_vars.pkl	Control	4	0.3
1205	742584	37.129200000000004	1.079269355506578	4.111230614469136	36.677550000000004	37.75685	1.5398500000000013	2.619099999999996	0.37726595363401444	2.650649999999999	36.37300646947203	seed4-gleak03_vars.pkl	Control	4	0.3
1206	795597	39.77985	1.085702507606562	4.05052527664245	39.29665	40.382400000000004	1.5345999999999975	2.6203000000000003	0.38434929664078754	2.6017999999999972	35.85371791355187	seed4-gleak03_vars.pkl	Control	4	0.3
1207	847633	42.38165	1.1061501498006228	4.0499423270101715	41.917	43.02315	1.600749999999998	2.706949999999999	0.36924894764049854	2.708200000000005	35.77438290685702	seed4-gleak03_vars.pkl	Control	4	0.3
1208	901797	45.089850000000006	1.0648003628615115	4.041295209329	44.6239	45.688700000000004	1.5855999999999995	2.6504000000000048	0.3779289493575217	2.6459999999999937	35.79409825322145	seed4-gleak03_vars.pkl	Control	4	0.3
1209	954717	47.73585	1.0923657443253498	4.052017659125465	47.274300000000004	48.3667	1.5405500000000032	2.6328999999999994	0.373308446103593	2.678750000000001	35.96634009582115	seed4-gleak03_vars.pkl	Control	4	0.3
1210	1008292	50.4146	1.1115194113940468	3.969507787973974	49.9072	51.018750000000004	1.6017500000000027	2.713250000000002	0.37481961805880853	2.6679500000000047	35.0338771556068	seed4-gleak03_vars.pkl	Control	4	0.3
1211	1061651	53.082550000000005	1.1013145119760301	4.033658771568202	52.620450000000005	53.72175	1.5681000000000012	2.669399999999996	0.37247415960517727	2.684750000000001	35.73471673875971	seed4-gleak03_vars.pkl	Control	4	0.3
1212	1115346	55.767300000000006	1.1059955674997648	4.016358442958193	55.28985	56.39585	1.5601500000000001	2.666150000000002	0.37673297166968117	2.6543999999999954	35.29901338906815	seed4-gleak03_vars.pkl	Control	4	0.3
1213	1168434	58.4217	1.041991410858964	4.002956944323607	57.956050000000005	58.998000000000005	5.386899999999997	6.428899999999999	0.1466705778820769	6.817999999999998	35.742324533661304	seed4-gleak03_vars.pkl	Control	4	0.3
1214	1304794	65.2397	1.269239593879902	2.576575108210335	64.38495	65.6542	1.4621000000000066	2.731350000000006	0.32819166393173643	3.046999999999997	19.35102369119342	seed4-gleak03_vars.pkl	Transient	4	0.3
1215	1365734	68.2867	1.6330982845803375	2.8948939421031383	67.11630000000001	68.74940000000001	1.9717500000000001	3.604849999999999	0.3109791177522419	3.2156500000000108	22.186018635230134	seed4-gleak03_vars.pkl	Transient	4	0.3
1216	1430047	71.50235	1.2784981318000588	3.0881099207953184	70.72115000000001	71.99965	5.332650000000001	6.611149999999995	0.14641717180590957	6.829799999999992	27.001033162664	seed4-gleak03_vars.pkl	DAMGO	4	0.3
1217	1566643	78.33215	1.4701621153135784	3.272506540940565	77.33225	78.80245000000001	1.8449999999999989	3.3151500000000027	0.30669201987364186	3.260600000000011	27.50081281931081	seed4-gleak03_vars.pkl	DAMGO	4	0.3
1218	1631855	81.59275000000001	1.4301779867880628	3.002344367124593	80.64745	82.0776	5.665400000000005	7.095600000000005	0.14659210015172303	6.82164999999999	24.381783598772792	seed4-gleak03_vars.pkl	DAMGO	4	0.3
1219	1768288	88.4144	1.1712509047502886	3.464969080742975	87.74300000000001	88.91425000000001	1.7242999999999995	2.89555	0.29607698001480404	3.3774999999999977	29.598889471381376	seed4-gleak03_vars.pkl	DAMGO	4	0.3
1220	1835838	91.7919	1.6761697903073278	2.98716954759988	90.63855000000001	92.31475	4.786450000000002	6.462599999999995	0.16851613120665968	5.9341500000000025	23.731288486966555	seed4-gleak03_vars.pkl	DAMGO	4	0.3
1221	1954521	97.72605	1.0771343232641695	3.4216690039499227	97.1012	98.17830000000001	1.818950000000001	2.896100000000004	0.3992414412616027	2.5047500000000014	30.0064684860631	seed4-gleak03_vars.pkl	DAMGO	4	0.3
1222	2004616	100.2308	1.537375308333745	5.5663751282414395	99.99730000000001	101.53465	1.8384500000000088	3.37585	0.27442747567886466	3.6439500000000042	55.663751282414374	seed4-gleak03_vars.pkl	DAMGO	4	0.3
1223	2077495	103.87475	1.0173605913196808	4.334869152695877	103.37315000000001	104.3905	1.6098999999999961	2.627299999999991	0.3921414846476608	2.5501000000000005	33.246656171484865	seed4-gleak03_vars.pkl	Transient	4	0.3
1224	2128497	106.42485	1.0358499580504605	4.050942255637562	106.00045	107.03630000000001	1.5742999999999938	2.6101500000000044	0.3809088485125516	2.6252999999999957	35.80859366508061	seed4-gleak03_vars.pkl	Transient	4	0.3
1225	2181003	109.05015	1.0626581411630613	4.109545438843675	108.61055	109.67325000000001	1.6007999999999925	2.6634499999999974	0.3725643604932751	2.684100000000001	36.245070965129315	seed4-gleak03_vars.pkl	Transient	4	0.3
1226	2234685	111.73425	1.117853285992751	4.073574486701123	111.27405	112.3919	1.6259500000000031	2.743850000000009	0.36363636363636365	2.75	35.797967455198915	seed4-gleak03_vars.pkl	Wash	4	0.3
1227	2289685	114.48425	1.0903201156251832	4.07594927446716	114.01785000000001	115.10820000000001	1.5583499999999901	2.6486499999999893	0.37907505686125775	2.6380000000000052	35.83176261460264	seed4-gleak03_vars.pkl	Wash	4	0.3
1228	2342445	117.12225000000001	1.078665842678398	4.074262966510744	116.6665	117.74520000000001	1.6062999999999903	2.6849500000000006	0.3754246991909592	2.663650000000004	35.75577030259142	seed4-gleak03_vars.pkl	Wash	4	0.3
1229	2395718	119.78590000000001	1.043561316229473	4.0555091571394755	119.3515	120.39505000000001	1.563449999999989	2.6069999999999993	0.38127192313558056	2.622799999999998	36.400569118357225	seed4-gleak03_vars.pkl	Wash	4	0.3
1230	2448174	122.40870000000001	1.0427938194244402	4.0702860214202445	121.9585	123.00125	1.5097000000000094	2.552500000000009	0.3900992802668296	2.563449999999989	36.084784431030364	seed4-gleak03_vars.pkl	Wash	4	0.3
1231	2499443	124.97215	1.0843213746150957	4.0517838920448845	124.51100000000001	125.59530000000001	1.528649999999999	2.6129999999999995	0.3818688662313356	2.618700000000004	35.837171649058476	seed4-gleak03_vars.pkl	Wash	4	0.3
1232	2551817	127.59085	1.088605510828551	4.088517315452883	127.12400000000001	128.2126	1.5529500000000098	2.641549999999995	0.3722384559548856	2.6864499999999936	35.963168327706654	seed4-gleak03_vars.pkl	Wash	4	0.3
1233	2605546	130.2773	1.1107071866671556	4.0199799211302185	129.7655	130.8762	1.640749999999997	2.7514500000000055	0.3734687780101566	2.6776000000000124	35.11877281155865	seed4-gleak03_vars.pkl	Wash	4	0.3
1234	2659098	132.9549	1.0536402633535444	4.052858967522788	132.517	133.5706	1.604549999999989	2.6581999999999937	0.37419547971860356	2.6724000000000103	36.502526077089584	seed4-gleak03_vars.pkl	Wash	4	0.3
1235	2712546	135.62730000000002	1.0576961019124604	4.134144594865056	135.17515	136.23285	1.5497499999999889	2.60745	0.38103221627388656	2.624449999999996	36.12224320209645	seed4-gleak03_vars.pkl	Wash	4	0.3
1236	2765035	138.25175000000002	1.0969267019946827	3.9547451316193616	137.7826	138.87955	5.956299999999999	7.053200000000004	0.13965895283717206	7.160299999999978	35.33992023844781	seed4-gleak03_vars.pkl	Wash	4	0.3
1237	2908241	145.41205	0.9921588799423539	1.3305588179110757	144.8358	145.828	0.9972999999999956	1.989450000000005	0.498355427090596	2.00660000000002	10.552520698908351	seed4-gleak03_vars.pkl	Transient	4	0.3
1238	2948373	147.41865	1.036533258571732	1.8244146425864756	146.82525	147.86180000000002	1.6113500000000158	2.6478500000000054	0.36724201248623045	2.7229999999999848	16.75076713485756	seed4-gleak03_vars.pkl	Transient	4	0.3
1239	3002833	150.14165	1.107741680758167	1.745830632111966	149.47315	150.58085	4.797650000000004	5.905399999999986	0.1593016216905088	6.277400000000001	14.522210209423388	seed4-gleak03_vars.pkl	Transient	4	0.3
1240	3128381	156.41905	1.382970368606504	2.523728934591567	155.3785	156.7615	5.882100000000008	7.265050000000002	0.14924816238200042	6.700250000000011	23.60010081073942	seed4-gleak03_vars.pkl	$G_{Leak}$	4	0.3
1241	3262386	163.1193	0.9214180404352723	3.1315889602972113	162.64355	163.565	2.315499999999986	3.2368999999999915	0.3004266057802084	3.3285999999999945	30.3216168904612	seed4-gleak03_vars.pkl	$G_{Leak}$	4	0.3
1242	3328958	166.4479	0.9884767440415919	2.592271830764723	165.88045	166.86895	1.7917500000000075	2.7802000000000078	0.35826884494124345	2.7912000000000035	24.271924860293993	seed4-gleak03_vars.pkl	$G_{Leak}$	4	0.3
1243	3384782	169.2391	1.0414266479911982	1.5387084065298406	168.66070000000002	169.7021	5.066100000000006	6.107550000000003	0.16079755587715083	6.218999999999993	12.743883808561748	seed4-gleak03_vars.pkl	$G_{Leak}$	4	0.3
1244	3509162	175.4581	1.0595229682321194	2.9674284119318557	174.7682	175.82775	1.8597999999999786	2.9192999999999927	0.35877657188985557	2.7872500000000002	28.615371216022943	seed4-gleak03_vars.pkl	$G_{Leak}$	4	0.3
1245	3564907	178.24535	1.030821531994897	1.2701569126283925	177.68755000000002	178.71835000000002	14.899000000000001	15.929850000000016	0.060982116994191385	16.39825000000002	11.242754518658405	seed4-gleak03_vars.pkl	$G_{Leak}$	4	0.3
1246	3892872	194.64360000000002	1.624076868329174	1.5380885901156827	193.6174	195.24145000000001	15.107399999999984	16.731499999999983	0.0614675374567807	16.268749999999983	13.299104592032627	seed4-gleak03_vars.pkl	DAMGO + $G_{Leak}$	4	0.3
1247	4218247	210.91235	1.126009341033129	1.4985632084670346	210.34885	211.47485					12.625894316900723	seed4-gleak03_vars.pkl	DAMGO + $G_{Leak}$	4	0.3
1248	112107	5.6053500000000005	3.5015329945851557	1.9973254748412046	2.5340000000000003	6.035550000000001	0.7573500000000006	4.258850000000001	0.484824978182876	2.0625999999999998	11.655469755602423	seed4-gleak05_vars.pkl	Transient	4	0.5
1249	153359	7.66795	1.3902255253998694	3.4902215319649024	6.7929	8.1831	1.6698000000000004	3.0600499999999995	0.38411308289160334	2.6033999999999997	30.736916013724063	seed4-gleak05_vars.pkl	Transient	4	0.5
1250	205427	10.27135	1.1113274164228948	3.951458252174831	9.8529	10.96425	1.6138000000000012	2.725100000000001	0.3624173235480656	2.7592499999999998	37.11427239322289	seed4-gleak05_vars.pkl	Transient	4	0.5
1251	260612	13.0306	1.0874023742901568	4.10446717943325	12.578050000000001	13.66545	1.5869499999999999	2.6743499999999987	0.374433669075523	2.670700000000002	36.20976839378136	seed4-gleak05_vars.pkl	Transient	4	0.5
1252	314026	15.701300000000002	1.0782949392040582	4.067375307735887	15.252400000000002	16.3307	1.6263000000000005	2.704600000000003	0.37341996676562283	2.677950000000001	35.72934607741906	seed4-gleak05_vars.pkl	Transient	4	0.5
1253	367585	18.379250000000003	1.0740400393016345	4.090901509660426	17.956950000000003	19.031000000000002	1.5854	2.659399999999998	0.37401353929012227	2.6737	36.4221929423214	seed4-gleak05_vars.pkl	Transient	4	0.5
1254	421059	21.052950000000003	1.092911527894257	4.10310678961492	20.61635	21.709300000000002	1.6157000000000004	2.7086000000000006	0.36854131348124125	2.7134	35.85190507262189	seed4-gleak05_vars.pkl	Transient	4	0.5
1255	475327	23.766350000000003	1.086603600319964	4.096244125632303	23.32495	24.411550000000002	1.5949999999999989	2.6815999999999995	0.367349937550511	2.7221999999999973	36.18281584220838	seed4-gleak05_vars.pkl	Transient	4	0.5
1256	529771	26.48855	1.061696558012726	4.005124752654279	26.006600000000002	27.0683	1.5451499999999996	2.6068500000000014	0.3869519792593735	2.5843000000000025	35.47828144356332	seed4-gleak05_vars.pkl	Transient	4	0.5
1257	581457	29.072850000000003	1.0909581648728461	4.062654567877235	28.613400000000002	29.7044	1.6723	2.7632499999999993	0.36374879508211627	2.74915	35.74753643039872	seed4-gleak05_vars.pkl	Transient	4	0.5
1258	636440	31.822000000000003	1.0651745044903016	4.116516442438844	31.37665	32.44185	1.5322499999999977	2.597399999999997	0.3832886163280948	2.6090000000000018	36.92300566871178	seed4-gleak05_vars.pkl	Control	4	0.5
1259	688620	34.431000000000004	1.0816591128216881	4.149391719017771	33.9741	35.05575	1.6218000000000004	2.7035000000000053	0.3706174486694834	2.6982	36.1524307883681	seed4-gleak05_vars.pkl	Control	4	0.5
1260	742584	37.129200000000004	1.079269355506578	4.111230614469136	36.677550000000004	37.75685	1.5398500000000013	2.619099999999996	0.37726595363401444	2.650649999999999	36.37300646947203	seed4-gleak05_vars.pkl	Control	4	0.5
1261	795597	39.77985	1.085702507606562	4.05052527664245	39.29665	40.382400000000004	1.5345999999999975	2.6203000000000003	0.38434929664078754	2.6017999999999972	35.85371791355187	seed4-gleak05_vars.pkl	Control	4	0.5
1262	847633	42.38165	1.1061501498006228	4.0499423270101715	41.917	43.02315	1.600749999999998	2.706949999999999	0.36924894764049854	2.708200000000005	35.77438290685702	seed4-gleak05_vars.pkl	Control	4	0.5
1263	901797	45.089850000000006	1.0648003628615115	4.041295209329	44.6239	45.688700000000004	1.5855999999999995	2.6504000000000048	0.3779289493575217	2.6459999999999937	35.79409825322145	seed4-gleak05_vars.pkl	Control	4	0.5
1264	954717	47.73585	1.0923657443253498	4.052017659125465	47.274300000000004	48.3667	1.5405500000000032	2.6328999999999994	0.373308446103593	2.678750000000001	35.96634009582115	seed4-gleak05_vars.pkl	Control	4	0.5
1265	1008292	50.4146	1.1115194113940468	3.969507787973974	49.9072	51.018750000000004	1.6017500000000027	2.713250000000002	0.37481961805880853	2.6679500000000047	35.0338771556068	seed4-gleak05_vars.pkl	Control	4	0.5
1266	1061651	53.082550000000005	1.1013145119760301	4.033658771568202	52.620450000000005	53.72175	1.5681000000000012	2.669399999999996	0.37247415960517727	2.684750000000001	35.73471673875971	seed4-gleak05_vars.pkl	Control	4	0.5
1267	1115346	55.767300000000006	1.1059955674997648	4.016358442958193	55.28985	56.39585	1.5601500000000001	2.666150000000002	0.37673297166968117	2.6543999999999954	35.29901338906815	seed4-gleak05_vars.pkl	Control	4	0.5
1268	1168434	58.4217	1.041991410858964	4.002956944323607	57.956050000000005	58.998000000000005	5.386899999999997	6.428899999999999	0.1466705778820769	6.817999999999998	35.742324533661304	seed4-gleak05_vars.pkl	Control	4	0.5
1269	1304794	65.2397	1.269239593879902	2.576575108210335	64.38495	65.6542	1.4621000000000066	2.731350000000006	0.32819166393173643	3.046999999999997	19.35102369119342	seed4-gleak05_vars.pkl	Transient	4	0.5
1270	1365734	68.2867	1.6330982845803375	2.8948939421031383	67.11630000000001	68.74940000000001	1.9717500000000001	3.604849999999999	0.3109791177522419	3.2156500000000108	22.186018635230134	seed4-gleak05_vars.pkl	Transient	4	0.5
1271	1430047	71.50235	1.2784981318000588	3.0881099207953184	70.72115000000001	71.99965	5.332650000000001	6.611149999999995	0.14641717180590957	6.829799999999992	27.001033162664	seed4-gleak05_vars.pkl	DAMGO	4	0.5
1272	1566643	78.33215	1.4701621153135784	3.272506540940565	77.33225	78.80245000000001	1.8449999999999989	3.3151500000000027	0.30669201987364186	3.260600000000011	27.50081281931081	seed4-gleak05_vars.pkl	DAMGO	4	0.5
1273	1631855	81.59275000000001	1.4301779867880628	3.002344367124593	80.64745	82.0776	5.665400000000005	7.095600000000005	0.14659210015172303	6.82164999999999	24.381783598772792	seed4-gleak05_vars.pkl	DAMGO	4	0.5
1274	1768288	88.4144	1.1712509047502886	3.464969080742975	87.74300000000001	88.91425000000001	1.7242999999999995	2.89555	0.29607698001480404	3.3774999999999977	29.598889471381376	seed4-gleak05_vars.pkl	DAMGO	4	0.5
1275	1835838	91.7919	1.6761697903073278	2.98716954759988	90.63855000000001	92.31475	4.786450000000002	6.462599999999995	0.16851613120665968	5.9341500000000025	23.731288486966555	seed4-gleak05_vars.pkl	DAMGO	4	0.5
1276	1954521	97.72605	1.0771343232641695	3.4216690039499227	97.1012	98.17830000000001	1.818950000000001	2.896100000000004	0.3992414412616027	2.5047500000000014	30.0064684860631	seed4-gleak05_vars.pkl	DAMGO	4	0.5
1277	2004616	100.2308	1.537375308333745	5.5663751282414395	99.99730000000001	101.53465	1.8384500000000088	3.37585	0.27442747567886466	3.6439500000000042	55.663751282414374	seed4-gleak05_vars.pkl	DAMGO	4	0.5
1278	2077495	103.87475	1.0173605913196808	4.334869152695877	103.37315000000001	104.3905	1.6098999999999961	2.627299999999991	0.3921414846476608	2.5501000000000005	33.246656171484865	seed4-gleak05_vars.pkl	Transient	4	0.5
1279	2128497	106.42485	1.0358499580504605	4.050942255637562	106.00045	107.03630000000001	1.5742999999999938	2.6101500000000044	0.3809088485125516	2.6252999999999957	35.80859366508061	seed4-gleak05_vars.pkl	Transient	4	0.5
1280	2181003	109.05015	1.0626581411630613	4.109545438843675	108.61055	109.67325000000001	1.6007999999999925	2.6634499999999974	0.3725643604932751	2.684100000000001	36.245070965129315	seed4-gleak05_vars.pkl	Transient	4	0.5
1281	2234685	111.73425	1.117853285992751	4.073574486701123	111.27405	112.3919	1.6259500000000031	2.743850000000009	0.36363636363636365	2.75	35.797967455198915	seed4-gleak05_vars.pkl	Wash	4	0.5
1282	2289685	114.48425	1.0903201156251832	4.07594927446716	114.01785000000001	115.10820000000001	1.5583499999999901	2.6486499999999893	0.37907505686125775	2.6380000000000052	35.83176261460264	seed4-gleak05_vars.pkl	Wash	4	0.5
1283	2342445	117.12225000000001	1.078665842678398	4.074262966510744	116.6665	117.74520000000001	1.6062999999999903	2.6849500000000006	0.3754246991909592	2.663650000000004	35.75577030259142	seed4-gleak05_vars.pkl	Wash	4	0.5
1284	2395718	119.78590000000001	1.043561316229473	4.0555091571394755	119.3515	120.39505000000001	1.563449999999989	2.6069999999999993	0.38127192313558056	2.622799999999998	36.400569118357225	seed4-gleak05_vars.pkl	Wash	4	0.5
1285	2448174	122.40870000000001	1.0427938194244402	4.0702860214202445	121.9585	123.00125	1.5097000000000094	2.552500000000009	0.3900992802668296	2.563449999999989	36.084784431030364	seed4-gleak05_vars.pkl	Wash	4	0.5
1286	2499443	124.97215	1.0843213746150957	4.0517838920448845	124.51100000000001	125.59530000000001	1.528649999999999	2.6129999999999995	0.3818688662313356	2.618700000000004	35.837171649058476	seed4-gleak05_vars.pkl	Wash	4	0.5
1287	2551817	127.59085	1.088605510828551	4.088517315452883	127.12400000000001	128.2126	1.5529500000000098	2.641549999999995	0.3722384559548856	2.6864499999999936	35.963168327706654	seed4-gleak05_vars.pkl	Wash	4	0.5
1288	2605546	130.2773	1.1107071866671556	4.0199799211302185	129.7655	130.8762	1.640749999999997	2.7514500000000055	0.3734687780101566	2.6776000000000124	35.11877281155865	seed4-gleak05_vars.pkl	Wash	4	0.5
1289	2659098	132.9549	1.0536402633535444	4.052858967522788	132.517	133.5706	1.604549999999989	2.6581999999999937	0.37419547971860356	2.6724000000000103	36.502526077089584	seed4-gleak05_vars.pkl	Wash	4	0.5
1290	2712546	135.62730000000002	1.0576961019124604	4.134144594865056	135.17515	136.23285	1.5497499999999889	2.60745	0.38103221627388656	2.624449999999996	36.12224320209645	seed4-gleak05_vars.pkl	Wash	4	0.5
1291	2765035	138.25175000000002	1.0969267019946827	3.9547451316193616	137.7826	138.87955	10.171850000000006	11.268750000000011	0.08877328634267385	11.264649999999989	35.33992023844781	seed4-gleak05_vars.pkl	Wash	4	0.5
1292	2990328	149.5164	0.8977863312881208	1.2395476060347796	149.05135	149.94915	4.493799999999993	5.391599999999983	0.18587706091191314	5.379899999999992	10.8529987308921	seed4-gleak05_vars.pkl	Transient	4	0.5
1293	3097926	154.8963	0.8717454071854475	1.2963262943990514	154.44295	155.31470000000002	7.56434999999999	8.43610000000001	0.11943221922978157	8.372950000000003	10.92110835834442	seed4-gleak05_vars.pkl	$G_{Leak}$	4	0.5
1294	3265385	163.26925	0.7873033996327314	1.3130996506339603	162.87905	163.66635	9.448250000000002	10.23554999999999	0.09583914358141281	10.434150000000017	10.614807677242565	seed4-gleak05_vars.pkl	$G_{Leak}$	4	0.5
1295	3474068	173.70340000000002	1.0218205979583552	1.3594008504045636	173.1146	174.13645	4.482949999999988	5.504750000000001	0.18267509407767357	5.474199999999996	12.905198693944648	seed4-gleak05_vars.pkl	$G_{Leak}$	4	0.5
1296	3583552	179.1776	0.9803525083106245	1.3278156115563178	178.61935	179.59975					11.786560894257352	seed4-gleak05_vars.pkl	$G_{Leak}$	4	0.5
1297	112107	5.6053500000000005	3.5015329945851557	1.9973254748412046	2.5340000000000003	6.035550000000001	0.7573500000000006	4.258850000000001	0.484824978182876	2.0625999999999998	11.655469755602423	seed4-gleak-03_vars.pkl	Transient	4	-0.3
1298	153359	7.66795	1.3902255253998694	3.4902215319649024	6.7929	8.1831	1.6698000000000004	3.0600499999999995	0.38411308289160334	2.6033999999999997	30.736916013724063	seed4-gleak-03_vars.pkl	Transient	4	-0.3
1299	205427	10.27135	1.1113274164228948	3.951458252174831	9.8529	10.96425	1.6138000000000012	2.725100000000001	0.3624173235480656	2.7592499999999998	37.11427239322289	seed4-gleak-03_vars.pkl	Transient	4	-0.3
1300	260612	13.0306	1.0874023742901568	4.10446717943325	12.578050000000001	13.66545	1.5869499999999999	2.6743499999999987	0.374433669075523	2.670700000000002	36.20976839378136	seed4-gleak-03_vars.pkl	Transient	4	-0.3
1301	314026	15.701300000000002	1.0782949392040582	4.067375307735887	15.252400000000002	16.3307	1.6263000000000005	2.704600000000003	0.37341996676562283	2.677950000000001	35.72934607741906	seed4-gleak-03_vars.pkl	Transient	4	-0.3
1302	367585	18.379250000000003	1.0740400393016345	4.090901509660426	17.956950000000003	19.031000000000002	1.5854	2.659399999999998	0.37401353929012227	2.6737	36.4221929423214	seed4-gleak-03_vars.pkl	Transient	4	-0.3
1303	421059	21.052950000000003	1.092911527894257	4.10310678961492	20.61635	21.709300000000002	1.6157000000000004	2.7086000000000006	0.36854131348124125	2.7134	35.85190507262189	seed4-gleak-03_vars.pkl	Transient	4	-0.3
1304	475327	23.766350000000003	1.086603600319964	4.096244125632303	23.32495	24.411550000000002	1.5949999999999989	2.6815999999999995	0.367349937550511	2.7221999999999973	36.18281584220838	seed4-gleak-03_vars.pkl	Transient	4	-0.3
1305	529771	26.48855	1.061696558012726	4.005124752654279	26.006600000000002	27.0683	1.5451499999999996	2.6068500000000014	0.3869519792593735	2.5843000000000025	35.47828144356332	seed4-gleak-03_vars.pkl	Transient	4	-0.3
1306	581457	29.072850000000003	1.0909581648728461	4.062654567877235	28.613400000000002	29.7044	1.6723	2.7632499999999993	0.36374879508211627	2.74915	35.74753643039872	seed4-gleak-03_vars.pkl	Transient	4	-0.3
1307	636440	31.822000000000003	1.0651745044903016	4.116516442438844	31.37665	32.44185	1.5322499999999977	2.597399999999997	0.3832886163280948	2.6090000000000018	36.92300566871178	seed4-gleak-03_vars.pkl	Control	4	-0.3
1308	688620	34.431000000000004	1.0816591128216881	4.149391719017771	33.9741	35.05575	1.6218000000000004	2.7035000000000053	0.3706174486694834	2.6982	36.1524307883681	seed4-gleak-03_vars.pkl	Control	4	-0.3
1309	742584	37.129200000000004	1.079269355506578	4.111230614469136	36.677550000000004	37.75685	1.5398500000000013	2.619099999999996	0.37726595363401444	2.650649999999999	36.37300646947203	seed4-gleak-03_vars.pkl	Control	4	-0.3
1310	795597	39.77985	1.085702507606562	4.05052527664245	39.29665	40.382400000000004	1.5345999999999975	2.6203000000000003	0.38434929664078754	2.6017999999999972	35.85371791355187	seed4-gleak-03_vars.pkl	Control	4	-0.3
1311	847633	42.38165	1.1061501498006228	4.0499423270101715	41.917	43.02315	1.600749999999998	2.706949999999999	0.36924894764049854	2.708200000000005	35.77438290685702	seed4-gleak-03_vars.pkl	Control	4	-0.3
1312	901797	45.089850000000006	1.0648003628615115	4.041295209329	44.6239	45.688700000000004	1.5855999999999995	2.6504000000000048	0.3779289493575217	2.6459999999999937	35.79409825322145	seed4-gleak-03_vars.pkl	Control	4	-0.3
1313	954717	47.73585	1.0923657443253498	4.052017659125465	47.274300000000004	48.3667	1.5405500000000032	2.6328999999999994	0.373308446103593	2.678750000000001	35.96634009582115	seed4-gleak-03_vars.pkl	Control	4	-0.3
1314	1008292	50.4146	1.1115194113940468	3.969507787973974	49.9072	51.018750000000004	1.6017500000000027	2.713250000000002	0.37481961805880853	2.6679500000000047	35.0338771556068	seed4-gleak-03_vars.pkl	Control	4	-0.3
1315	1061651	53.082550000000005	1.1013145119760301	4.033658771568202	52.620450000000005	53.72175	1.5681000000000012	2.669399999999996	0.37247415960517727	2.684750000000001	35.73471673875971	seed4-gleak-03_vars.pkl	Control	4	-0.3
1316	1115346	55.767300000000006	1.1059955674997648	4.016358442958193	55.28985	56.39585	1.5601500000000001	2.666150000000002	0.37673297166968117	2.6543999999999954	35.29901338906815	seed4-gleak-03_vars.pkl	Control	4	-0.3
1317	1168434	58.4217	1.041991410858964	4.002956944323607	57.956050000000005	58.998000000000005	6.258650000000003	7.3006500000000045	0.12600012600012608	7.936499999999994	35.742324533661304	seed4-gleak-03_vars.pkl	Control	4	-0.3
1318	1327164	66.3582	1.9999847724135966	1.8087903809643695	65.25665000000001	67.25665000000001	12.789249999999996	14.789199999999994	0.06800801134373623	14.704150000000014	11.84905441089435	seed4-gleak-03_vars.pkl	Transient	4	-0.3
1319	1621247	81.06235000000001	1.5929517511485844	1.9586132498452375	80.04585	81.6388	9.86685	11.459800000000001	0.08982910013698939	11.132249999999999	13.517040845476476	seed4-gleak-03_vars.pkl	DAMGO	4	-0.3
1320	1843892	92.19460000000001	1.206758773428388	2.8666863848423105	91.5057	92.71245	6.925049999999999	8.131799999999998	0.12513217085546624	7.99154999999999	22.66007242124622	seed4-gleak-03_vars.pkl	DAMGO	4	-0.3
1321	2003723	100.18615	1.925349076521583	6.135364451519408	99.6375	101.56285000000001	1.9602999999999895	3.8856499999999983	0.2573042236488305	3.8864500000000106	58.52910047769105	seed4-gleak-03_vars.pkl	DAMGO	4	-0.3
1322	2081452	104.07260000000001	1.0695484914991074	4.338417449039337	103.52315	104.59270000000001	1.7066499999999962	2.776200000000003	0.37718057520037857	2.6512499999999903	31.99644748637933	seed4-gleak-03_vars.pkl	Transient	4	-0.3
1323	2134477	106.72385	1.0957648981188657	4.081242125637928	106.2993	107.3951	1.6080999999999932	2.7038500000000028	0.3642655495856462	2.745250000000013	36.70776764292178	seed4-gleak-03_vars.pkl	Transient	4	-0.3
1324	2189382	109.46910000000001	1.0816615574974566	4.06297973642716	109.0032	110.08485	1.5666999999999973	2.648399999999995	0.3779146668682226	2.64609999999999	36.00339839506293	seed4-gleak-03_vars.pkl	Transient	4	-0.3
1325	2242304	112.1152	1.063176301709679	4.001203991794945	111.65155	112.71475000000001	1.6028500000000037	2.666000000000011	0.3781147200060498	2.6447000000000003	36.03368403300783	seed4-gleak-03_vars.pkl	Wash	4	-0.3
1326	2295198	114.7599	1.0544726310562342	4.088460899374759	114.31755000000001	115.37205	1.5564500000000123	2.610900000000001	0.37770769201714655	2.6475500000000096	36.01111186593407	seed4-gleak-03_vars.pkl	Wash	4	-0.3
1327	2348149	117.40745000000001	1.0774407222240932	4.069858458773826	116.92845000000001	118.00590000000001	1.6521999999999935	2.7296499999999924	0.3758056333264436	2.6609499999999997	35.52478430992717	seed4-gleak-03_vars.pkl	Wash	4	-0.3
1328	2401368	120.06840000000001	1.0315370738560568	4.024215864381475	119.6581	120.68965	1.5286999999999864	2.5601999999999947	0.3817741042625083	2.619349999999997	36.69378194672072	seed4-gleak-03_vars.pkl	Wash	4	-0.3
1329	2453755	122.68775000000001	1.0823741116874852	4.045038797767923	122.21835	123.3007	1.6415499999999952	2.723950000000002	0.37324574499850777	2.6791999999999945	35.74097686989185	seed4-gleak-03_vars.pkl	Wash	4	-0.3
1330	2507339	125.36695	1.0367865341967437	4.1093697329454315	124.9423	125.97905	1.5214500000000015	2.558250000000001	0.3830683777054201	2.610500000000002	36.55971058997804	seed4-gleak-03_vars.pkl	Wash	4	-0.3
1331	2559549	127.97745	1.0922705789985137	3.9961015376137894	127.5005	128.5928	1.536500000000018	2.628750000000011	0.3785011355034071	2.641999999999996	35.34909569057348	seed4-gleak-03_vars.pkl	Wash	4	-0.3
1332	2612389	130.61945	1.0924799159389456	4.011088470811295	130.12925	131.22175000000001	1.617100000000022	2.7095500000000072	0.37445470034262324	2.67055000000002	35.178431060878864	seed4-gleak-03_vars.pkl	Wash	4	-0.3
1333	2665800	133.29000000000002	1.093785044500255	4.0348191154429145	132.83885	133.9326	1.5578999999999894	2.651699999999977	0.3740205337273043	2.6736499999999808	36.5487802570334	seed4-gleak-03_vars.pkl	Wash	4	-0.3
1334	2719273	135.96365	1.082473683931562	4.017127093334135	135.4905	136.573	1.5478999999999985	2.6303500000000213	0.38289969942373636	2.6116499999999974	35.49562165840078	seed4-gleak-03_vars.pkl	Wash	4	-0.3
1335	2771506	138.5753	1.0974423808998195	4.192733418671807	138.12085000000002	139.2183	0.8200000000000216	1.9174500000000023	0.5871645822323975	1.7031000000000065	35.7071579845403	seed4-gleak-03_vars.pkl	Wash	4	-0.3
1336	2805568	140.2784	2.62022007549298	6.17276259325952	140.03830000000002	142.65855000000002	1.1842000000000041	3.804399999999987	0.25205106554587875	3.9674500000000132	57.339825700374874	seed4-gleak-03_vars.pkl	Transient	4	-0.3
1337	2884917	144.24585000000002	1.8304695348552662	6.182798784931968	143.84275	145.6732	1.1550499999999886	2.985500000000002	0.33934540271815855	2.9468499999999835	39.04455003518105	seed4-gleak-03_vars.pkl	Transient	4	-0.3
1338	2943854	147.1927	1.8858421980482993	5.869464236461759	146.82825	148.7141	1.0670499999999947	2.9528999999999996	0.3355761002701385	2.9799500000000023	40.061548430624164	seed4-gleak-03_vars.pkl	Transient	4	-0.3
1339	3003453	150.17265	1.8809956929348877	5.885497153027373	149.7811	151.6621	1.0649999999999977	2.945999999999998	0.32617913758236067	3.065799999999996	38.55753024757555	seed4-gleak-03_vars.pkl	Transient	4	-0.3
1340	3064769	153.23845	1.7696350938859398	5.889189642037884	152.72715	154.4968	1.258449999999982	3.028099999999995	0.33372267645586545	2.9964999999999975	38.17157119114945	seed4-gleak-03_vars.pkl	$G_{Leak}$	4	-0.3
1341	3124699	156.23495	1.9765095035641222	5.778238332130556	155.75525000000002	157.73175	1.237099999999998	3.213600000000014	0.32528787977359763	3.074200000000019	40.34886594449984	seed4-gleak-03_vars.pkl	$G_{Leak}$	4	-0.3
1342	3186183	159.30915000000002	1.8419940270074877	5.755641668853684	158.96880000000002	160.8108	1.1907999999999959	3.032749999999993	0.3266906239790941	3.0609999999999786	41.07981760018133	seed4-gleak-03_vars.pkl	$G_{Leak}$	4	-0.3
1343	3247403	162.37015	1.831078781633475	5.890213406974418	162.0016	163.83265	1.2004500000000178	3.03155000000001	0.33036009250082427	3.027000000000015	40.72302788600179	seed4-gleak-03_vars.pkl	$G_{Leak}$	4	-0.3
1344	3307943	165.39715	1.7972160834531998	5.802970826231693	165.03310000000002	166.8303	1.0679000000000087	2.865099999999984	0.3477837480654532	2.8753499999999974	40.53009078345667	seed4-gleak-03_vars.pkl	$G_{Leak}$	4	-0.3
1345	3365450	168.2725	1.7812612531057095	5.799004926418178	167.8982	169.67950000000002	0.961749999999995	2.742999999999995	0.35272124440054886	2.8351000000000113	40.04127295070907	seed4-gleak-03_vars.pkl	$G_{Leak}$	4	-0.3
1346	3422152	171.10760000000002	1.7675155376685086	5.817808812930743	170.64125	172.40875	0.8349000000000046	2.6024500000000046	0.3699866804795032	2.7027999999999963	38.59481262480286	seed4-gleak-03_vars.pkl	$G_{Leak}$	4	-0.3
1347	3476208	173.81040000000002	1.7762765580228066	5.736180410905817	173.24365	175.01995	0.84405000000001	2.6203000000000145	0.3956087429532197	2.5277499999999975	36.807387735474826	seed4-gleak-03_vars.pkl	$G_{Leak}$	4	-0.3
1348	3526763	176.33815	1.704963380303886	5.763171802513895	175.864	177.56895	1.0037499999999966	2.7086999999999932	0.3690990292695551	2.7092999999999847	37.91557398795344	seed4-gleak-03_vars.pkl	$G_{Leak}$	4	-0.3
1349	3580949	179.04745	1.4840506818033057	5.786649123619242	178.5727	180.05675000000002	1.7811000000000092	3.2651500000000055	0.28239413749770426	3.541150000000016	39.30822967710273	seed4-gleak-03_vars.pkl	$G_{Leak}$	4	-0.3
1350	3651772	182.5886	2.2302492186621765	3.854026227689811	181.83780000000002	184.06805	0.6488500000000101	2.879099999999994	0.2711165936911177	3.688449999999989	13.257197904441115	seed4-gleak-03_vars.pkl	Transient	4	-0.3
1351	3725541	186.27705	2.3419355928981447	3.9258541339858652	184.71695	187.05885	1.3693000000000097	3.711250000000007	0.3338786684918692	2.995100000000008	27.837157202193993	seed4-gleak-03_vars.pkl	Transient	4	-0.3
1352	3785443	189.27215	1.5469328764646315	4.266094217234773	188.42815000000002	189.9751	1.1822500000000105	2.729150000000004	0.33856414944221436	2.9536500000000103	27.674507869001626	seed4-gleak-03_vars.pkl	Transient	4	-0.3
1353	3844516	192.22580000000002	2.061507339063054	3.7887036428135694	191.15730000000002	193.21880000000002	1.1847499999999798	3.246249999999975	0.30466905324091925	3.2822499999999764	26.111428980811375	seed4-gleak-03_vars.pkl	DAMGO + $G_{Leak}$	4	-0.3
1354	3910161	195.50805	1.8115887685438152	3.948281866682162	194.4036	196.21515000000002	1.332099999999997	3.143700000000024	0.35169163677287724	2.8434000000000026	27.53883951339632	seed4-gleak-03_vars.pkl	DAMGO + $G_{Leak}$	4	-0.3
1355	3967029	198.35145	1.5703420988319907	4.106225200807398	197.54725000000002	199.1176	1.3223000000000127	2.8926500000000033	0.3411455668133567	2.9313000000000216	26.11779133029463	seed4-gleak-03_vars.pkl	DAMGO + $G_{Leak}$	4	-0.3
1356	4025655	201.28275000000002	1.594539593017148	4.452445019678123	200.43990000000002	202.03445000000002	1.4781499999999994	3.0726999999999975	0.3470776065528278	2.8811999999999784	23.484313788050827	seed4-gleak-03_vars.pkl	DAMGO + $G_{Leak}$	4	-0.3
1357	4083279	204.16395	1.525046339701512	3.981759801142676	203.51265	205.0377	1.3836499999999887	2.908699999999982	0.31806109953721895	3.1440500000000213	26.682365169598732	seed4-gleak-03_vars.pkl	DAMGO + $G_{Leak}$	4	-0.3
1358	4146160	207.30800000000002	1.642239980358095	4.4270388395573725	206.4213	208.06355000000002	1.3210500000000138	2.9632500000000164	0.3175258386651215	3.1493499999999988	26.470342878391957	seed4-gleak-03_vars.pkl	DAMGO + $G_{Leak}$	4	-0.3
1359	4209147	210.45735000000002	1.851013544178591	3.809969213886557	209.38455000000002	211.23555000000002	1.344300000000004	3.195300000000003	0.3187352584942961	3.1373999999999853	24.84163013738163	seed4-gleak-03_vars.pkl	DAMGO + $G_{Leak}$	4	-0.3
1360	4271895	213.59475	1.7762242628907785	3.8967396874375915	212.57985000000002	214.3561	1.3733499999999879	3.1495499999999765	0.3279279870140509	3.0494500000000073	26.013302407179083	seed4-gleak-03_vars.pkl	DAMGO + $G_{Leak}$	4	-0.3
1361	4332884	216.6442	1.7358068404792344	4.039293221288517	215.7294	217.46525	1.198599999999999	2.9344000000000108	0.33677971239012516	2.969300000000004	25.094954366397737	seed4-gleak-03_vars.pkl	DAMGO + $G_{Leak}$	4	-0.3
1362	4392270	219.61350000000002	1.405122556098085	3.947222009090371	218.66385	220.06895					26.94262395362248	seed4-gleak-03_vars.pkl	DAMGO + $G_{Leak}$	4	-0.3
1363	112107	5.6053500000000005	3.5015329945851557	1.9973254748412046	2.5340000000000003	6.035550000000001	0.7573500000000006	4.258850000000001	0.484824978182876	2.0625999999999998	11.655469755602423	seed4-gleak01_vars.pkl	Transient	4	0.1
1364	153359	7.66795	1.3902255253998694	3.4902215319649024	6.7929	8.1831	1.6698000000000004	3.0600499999999995	0.38411308289160334	2.6033999999999997	30.736916013724063	seed4-gleak01_vars.pkl	Transient	4	0.1
1365	205427	10.27135	1.1113274164228948	3.951458252174831	9.8529	10.96425	1.6138000000000012	2.725100000000001	0.3624173235480656	2.7592499999999998	37.11427239322289	seed4-gleak01_vars.pkl	Transient	4	0.1
1366	260612	13.0306	1.0874023742901568	4.10446717943325	12.578050000000001	13.66545	1.5869499999999999	2.6743499999999987	0.374433669075523	2.670700000000002	36.20976839378136	seed4-gleak01_vars.pkl	Transient	4	0.1
1367	314026	15.701300000000002	1.0782949392040582	4.067375307735887	15.252400000000002	16.3307	1.6263000000000005	2.704600000000003	0.37341996676562283	2.677950000000001	35.72934607741906	seed4-gleak01_vars.pkl	Transient	4	0.1
1368	367585	18.379250000000003	1.0740400393016345	4.090901509660426	17.956950000000003	19.031000000000002	1.5854	2.659399999999998	0.37401353929012227	2.6737	36.4221929423214	seed4-gleak01_vars.pkl	Transient	4	0.1
1369	421059	21.052950000000003	1.092911527894257	4.10310678961492	20.61635	21.709300000000002	1.6157000000000004	2.7086000000000006	0.36854131348124125	2.7134	35.85190507262189	seed4-gleak01_vars.pkl	Transient	4	0.1
1370	475327	23.766350000000003	1.086603600319964	4.096244125632303	23.32495	24.411550000000002	1.5949999999999989	2.6815999999999995	0.367349937550511	2.7221999999999973	36.18281584220838	seed4-gleak01_vars.pkl	Transient	4	0.1
1371	529771	26.48855	1.061696558012726	4.005124752654279	26.006600000000002	27.0683	1.5451499999999996	2.6068500000000014	0.3869519792593735	2.5843000000000025	35.47828144356332	seed4-gleak01_vars.pkl	Transient	4	0.1
1372	581457	29.072850000000003	1.0909581648728461	4.062654567877235	28.613400000000002	29.7044	1.6723	2.7632499999999993	0.36374879508211627	2.74915	35.74753643039872	seed4-gleak01_vars.pkl	Transient	4	0.1
1373	636440	31.822000000000003	1.0651745044903016	4.116516442438844	31.37665	32.44185	1.5322499999999977	2.597399999999997	0.3832886163280948	2.6090000000000018	36.92300566871178	seed4-gleak01_vars.pkl	Control	4	0.1
1374	688620	34.431000000000004	1.0816591128216881	4.149391719017771	33.9741	35.05575	1.6218000000000004	2.7035000000000053	0.3706174486694834	2.6982	36.1524307883681	seed4-gleak01_vars.pkl	Control	4	0.1
1375	742584	37.129200000000004	1.079269355506578	4.111230614469136	36.677550000000004	37.75685	1.5398500000000013	2.619099999999996	0.37726595363401444	2.650649999999999	36.37300646947203	seed4-gleak01_vars.pkl	Control	4	0.1
1376	795597	39.77985	1.085702507606562	4.05052527664245	39.29665	40.382400000000004	1.5345999999999975	2.6203000000000003	0.38434929664078754	2.6017999999999972	35.85371791355187	seed4-gleak01_vars.pkl	Control	4	0.1
1377	847633	42.38165	1.1061501498006228	4.0499423270101715	41.917	43.02315	1.600749999999998	2.706949999999999	0.36924894764049854	2.708200000000005	35.77438290685702	seed4-gleak01_vars.pkl	Control	4	0.1
1378	901797	45.089850000000006	1.0648003628615115	4.041295209329	44.6239	45.688700000000004	1.5855999999999995	2.6504000000000048	0.3779289493575217	2.6459999999999937	35.79409825322145	seed4-gleak01_vars.pkl	Control	4	0.1
1379	954717	47.73585	1.0923657443253498	4.052017659125465	47.274300000000004	48.3667	1.5405500000000032	2.6328999999999994	0.373308446103593	2.678750000000001	35.96634009582115	seed4-gleak01_vars.pkl	Control	4	0.1
1380	1008292	50.4146	1.1115194113940468	3.969507787973974	49.9072	51.018750000000004	1.6017500000000027	2.713250000000002	0.37481961805880853	2.6679500000000047	35.0338771556068	seed4-gleak01_vars.pkl	Control	4	0.1
1381	1061651	53.082550000000005	1.1013145119760301	4.033658771568202	52.620450000000005	53.72175	1.5681000000000012	2.669399999999996	0.37247415960517727	2.684750000000001	35.73471673875971	seed4-gleak01_vars.pkl	Control	4	0.1
1382	1115346	55.767300000000006	1.1059955674997648	4.016358442958193	55.28985	56.39585	1.5601500000000001	2.666150000000002	0.37673297166968117	2.6543999999999954	35.29901338906815	seed4-gleak01_vars.pkl	Control	4	0.1
1383	1168434	58.4217	1.041991410858964	4.002956944323607	57.956050000000005	58.998000000000005	5.386899999999997	6.428899999999999	0.1466705778820769	6.817999999999998	35.742324533661304	seed4-gleak01_vars.pkl	Control	4	0.1
1384	1304794	65.2397	1.269239593879902	2.576575108210335	64.38495	65.6542	1.4621000000000066	2.731350000000006	0.32819166393173643	3.046999999999997	19.35102369119342	seed4-gleak01_vars.pkl	Transient	4	0.1
1385	1365734	68.2867	1.6330982845803375	2.8948939421031383	67.11630000000001	68.74940000000001	1.9717500000000001	3.604849999999999	0.3109791177522419	3.2156500000000108	22.186018635230134	seed4-gleak01_vars.pkl	Transient	4	0.1
1386	1430047	71.50235	1.2784981318000588	3.0881099207953184	70.72115000000001	71.99965	5.332650000000001	6.611149999999995	0.14641717180590957	6.829799999999992	27.001033162664	seed4-gleak01_vars.pkl	DAMGO	4	0.1
1387	1566643	78.33215	1.4701621153135784	3.272506540940565	77.33225	78.80245000000001	1.8449999999999989	3.3151500000000027	0.30669201987364186	3.260600000000011	27.50081281931081	seed4-gleak01_vars.pkl	DAMGO	4	0.1
1388	1631855	81.59275000000001	1.4301779867880628	3.002344367124593	80.64745	82.0776	5.665400000000005	7.095600000000005	0.14659210015172303	6.82164999999999	24.381783598772792	seed4-gleak01_vars.pkl	DAMGO	4	0.1
1389	1768288	88.4144	1.1712509047502886	3.464969080742975	87.74300000000001	88.91425000000001	1.7242999999999995	2.89555	0.29607698001480404	3.3774999999999977	29.598889471381376	seed4-gleak01_vars.pkl	DAMGO	4	0.1
1390	1835838	91.7919	1.6761697903073278	2.98716954759988	90.63855000000001	92.31475	4.786450000000002	6.462599999999995	0.16851613120665968	5.9341500000000025	23.731288486966555	seed4-gleak01_vars.pkl	DAMGO	4	0.1
1391	1954521	97.72605	1.0771343232641695	3.4216690039499227	97.1012	98.17830000000001	1.8198000000000008	2.896950000000004	0.3992414412616027	2.5047500000000014	30.0064684860631	seed4-gleak01_vars.pkl	DAMGO	4	0.1
1392	2004616	100.2308	1.5338761074801441	5.6459949507431375	99.99815000000001	101.53200000000001	1.8410999999999973	3.375	0.27442747567886466	3.6439500000000042	55.663751282414374	seed4-gleak01_vars.pkl	DAMGO	4	0.1
1393	2077495	103.87475	1.0173605913196808	4.334869152695877	103.37315000000001	104.3905	1.6098999999999961	2.627299999999991	0.3921414846476608	2.5501000000000005	33.246656171484865	seed4-gleak01_vars.pkl	Transient	4	0.1
1394	2128497	106.42485	1.0358499580504605	4.050942255637562	106.00045	107.03630000000001	1.5742999999999938	2.6101500000000044	0.3809088485125516	2.6252999999999957	35.80859366508061	seed4-gleak01_vars.pkl	Transient	4	0.1
1395	2181003	109.05015	1.0626581411630613	4.109545438843675	108.61055	109.67325000000001	1.6007999999999925	2.6634499999999974	0.3725643604932751	2.684100000000001	36.245070965129315	seed4-gleak01_vars.pkl	Transient	4	0.1
1396	2234685	111.73425	1.117853285992751	4.073574486701123	111.27405	112.3919	1.6259500000000031	2.743850000000009	0.36363636363636365	2.75	35.797967455198915	seed4-gleak01_vars.pkl	Wash	4	0.1
1397	2289685	114.48425	1.0903201156251832	4.07594927446716	114.01785000000001	115.10820000000001	1.5583499999999901	2.6486499999999893	0.37907505686125775	2.6380000000000052	35.83176261460264	seed4-gleak01_vars.pkl	Wash	4	0.1
1398	2342445	117.12225000000001	1.078665842678398	4.074262966510744	116.6665	117.74520000000001	1.6062999999999903	2.6849500000000006	0.3754246991909592	2.663650000000004	35.75577030259142	seed4-gleak01_vars.pkl	Wash	4	0.1
1399	2395718	119.78590000000001	1.043561316229473	4.0555091571394755	119.3515	120.39505000000001	1.563449999999989	2.6069999999999993	0.38127192313558056	2.622799999999998	36.400569118357225	seed4-gleak01_vars.pkl	Wash	4	0.1
1400	2448174	122.40870000000001	1.0427938194244402	4.0702860214202445	121.9585	123.00125	1.5097000000000094	2.552500000000009	0.3900992802668296	2.563449999999989	36.084784431030364	seed4-gleak01_vars.pkl	Wash	4	0.1
1401	2499443	124.97215	1.0843213746150957	4.0517838920448845	124.51100000000001	125.59530000000001	1.528649999999999	2.6129999999999995	0.3818688662313356	2.618700000000004	35.837171649058476	seed4-gleak01_vars.pkl	Wash	4	0.1
1402	2551817	127.59085	1.088605510828551	4.088517315452883	127.12400000000001	128.2126	1.5529500000000098	2.641549999999995	0.3722384559548856	2.6864499999999936	35.963168327706654	seed4-gleak01_vars.pkl	Wash	4	0.1
1403	2605546	130.2773	1.1107071866671556	4.0199799211302185	129.7655	130.8762	1.640749999999997	2.7514500000000055	0.3734687780101566	2.6776000000000124	35.11877281155865	seed4-gleak01_vars.pkl	Wash	4	0.1
1404	2659098	132.9549	1.0536402633535444	4.052858967522788	132.517	133.5706	1.604549999999989	2.6581999999999937	0.37419547971860356	2.6724000000000103	36.502526077089584	seed4-gleak01_vars.pkl	Wash	4	0.1
1405	2712546	135.62730000000002	1.0576961019124604	4.134144594865056	135.17515	136.23285	1.5497499999999889	2.60745	0.38103221627388656	2.624449999999996	36.12224320209645	seed4-gleak01_vars.pkl	Wash	4	0.1
1406	2765035	138.25175000000002	1.0969267019946827	3.9547451316193616	137.7826	138.87955	2.3398500000000126	3.4367500000000177	0.2820397111913374	3.545599999999979	35.33992023844781	seed4-gleak01_vars.pkl	Wash	4	0.1
1407	2835947	141.79735	1.0758614114261698	3.308957109285682	141.2194	142.29525	1.6169000000000153	2.6927499999999895	0.3629368852756499	2.7553000000000054	28.230521251899557	seed4-gleak01_vars.pkl	Transient	4	0.1
1408	2891053	144.55265	1.084493120746198	3.092750487982663	143.91215	144.99665000000002	1.6517499999999927	2.736249999999984	0.38413521559588937	2.6032500000000027	28.671733630325605	seed4-gleak01_vars.pkl	Transient	4	0.1
1409	2943118	147.1559	0.9834092571942369	3.4541641095965616	146.6484	147.6318	1.7364000000000033	2.719850000000008	0.3708648568461637	2.6964000000000112	32.03411181714142	seed4-gleak01_vars.pkl	Transient	4	0.1
1410	2997046	149.8523	0.9575310554206372	3.5440204708149317	149.3682	150.32575	1.688449999999989	2.645949999999999	0.37339905156640896	2.6781000000000006	32.35304396909649	seed4-gleak01_vars.pkl	Transient	4	0.1
1411	3050608	152.53040000000001	1.0287327233438381	3.4116329250915314	152.01420000000002	153.0429	1.6807500000000175	2.70950000000002	0.36055525509284503	2.7734999999999843	33.25019809890709	seed4-gleak01_vars.pkl	$G_{Leak}$	4	0.1
1412	3106078	155.3039	1.0395127661472885	3.4603604940439396	154.72365000000002	155.76315	1.7133000000000038	2.7527999999999793	0.3769246716043788	2.6530500000000075	31.21824336945939	seed4-gleak01_vars.pkl	$G_{Leak}$	4	0.1
1413	3159139	157.95695	0.9999805901104818	3.5455917831627772	157.47645	158.47645	1.6457499999999925	2.645700000000005	0.3696174459434484	2.7055000000000007	32.83564313253606	seed4-gleak01_vars.pkl	$G_{Leak}$	4	0.1
1414	3213249	160.66245	1.0276384625246051	3.479159520445503	160.12215	161.1498	1.6932999999999936	2.7209000000000003	0.368263087149459	2.715450000000004	31.95316625794198	seed4-gleak01_vars.pkl	$G_{Leak}$	4	0.1
1415	3267558	163.3779	1.0025428385786015	3.535998756135946	162.84305	163.84560000000002	1.6627499999999884	2.665300000000002	0.37472130103235923	2.6686499999999853	32.424803820840914	seed4-gleak01_vars.pkl	$G_{Leak}$	4	0.1
1416	3320931	166.04655	1.033216225262615	3.5090910108561637	165.50835	166.54160000000002	1.7060000000000173	2.739200000000011	0.36583135174684195	2.7335000000000207	32.44278666881851	seed4-gleak01_vars.pkl	$G_{Leak}$	4	0.1
1417	3375601	168.78005000000002	1.030618803326646	3.5383313422450655	168.2476	169.2782	1.7821500000000015	2.8127999999999815	0.35506320124982405	2.8163999999999874	32.95214010581202	seed4-gleak01_vars.pkl	$G_{Leak}$	4	0.1
1418	3431929	171.59645	1.0304966159312055	3.5624923468302505	171.06035	172.09085000000002	1.6657500000000027	2.6962500000000205	0.372897788716112	2.6817000000000064	31.888062310039764	seed4-gleak01_vars.pkl	$G_{Leak}$	4	0.1
1419	3485563	174.27815	1.0191895704637748	3.630290395481346	173.75665	174.77585000000002	1.7212499999999977	2.7404499999999814	0.3624567317276502	2.7589499999999987	32.44993248694224	seed4-gleak01_vars.pkl	$G_{Leak}$	4	0.1
1420	3540742	177.0371	1.022013818380423	3.586867972612005	176.49705	177.51905000000002	1.687749999999994	2.709750000000014	0.36745792606746686	2.7213999999999885	32.57413246191299	seed4-gleak01_vars.pkl	$G_{Leak}$	4	0.1
1421	3595170	179.7585	0.8786779140073108	3.572655142765754	179.20680000000002	180.0855	5.647950000000009	6.526600000000002	0.15070227259027041	6.635600000000011	32.2352679932772	seed4-gleak01_vars.pkl	$G_{Leak}$	4	0.1
1422	3727882	186.3941	1.1234464868134353	2.3108855155593844	185.73340000000002	186.85685	5.477000000000004	6.600449999999995	0.12914974266913762	7.742950000000007	19.31877322351822	seed4-gleak01_vars.pkl	Transient	4	0.1
1423	3882741	194.13705000000002	2.264887124820077	2.0549211776015	192.3339	194.5988	1.693950000000001	3.958849999999984	0.23904287233915458	4.18334999999999	16.21457482507217	seed4-gleak01_vars.pkl	DAMGO + $G_{Leak}$	4	0.1
1424	3966408	198.3204	2.3671565056451134	1.782877322091272	196.2927	198.65985	7.058850000000007	9.426000000000016	0.1257568993378898	7.951850000000007	12.781760924049388	seed4-gleak01_vars.pkl	DAMGO + $G_{Leak}$	4	0.1
1425	4125445	206.27225	1.0450008228237742	3.1531906677438037	205.7187	206.7637	1.7839500000000044	2.828949999999992	0.319086137302765	3.1339499999999987	28.84615029380724	seed4-gleak01_vars.pkl	DAMGO + $G_{Leak}$	4	0.1
1426	4188124	209.4062	1.5443100278335624	1.8078350124913616	208.54765	210.092	5.213900000000024	6.758200000000016	0.14172737322486456	7.055800000000004	13.867816691378088	seed4-gleak01_vars.pkl	DAMGO + $G_{Leak}$	4	0.1
1427	4329240	216.46200000000002	1.6022483200305608	2.561651177308079	215.3059	216.90815					22.491894714541917	seed4-gleak01_vars.pkl	DAMGO + $G_{Leak}$	4	0.1
1428	112107	5.6053500000000005	3.5015329945851557	1.9973254748412046	2.5340000000000003	6.035550000000001	0.7573500000000006	4.258850000000001	0.484824978182876	2.0625999999999998	11.655469755602423	seed4-gleak-01_vars.pkl	Transient	4	-0.1
1429	153359	7.66795	1.3902255253998694	3.4902215319649024	6.7929	8.1831	1.6698000000000004	3.0600499999999995	0.38411308289160334	2.6033999999999997	30.736916013724063	seed4-gleak-01_vars.pkl	Transient	4	-0.1
1430	205427	10.27135	1.1113274164228948	3.951458252174831	9.8529	10.96425	1.6138000000000012	2.725100000000001	0.3624173235480656	2.7592499999999998	37.11427239322289	seed4-gleak-01_vars.pkl	Transient	4	-0.1
1431	260612	13.0306	1.0874023742901568	4.10446717943325	12.578050000000001	13.66545	1.5869499999999999	2.6743499999999987	0.374433669075523	2.670700000000002	36.20976839378136	seed4-gleak-01_vars.pkl	Transient	4	-0.1
1432	314026	15.701300000000002	1.0782949392040582	4.067375307735887	15.252400000000002	16.3307	1.6263000000000005	2.704600000000003	0.37341996676562283	2.677950000000001	35.72934607741906	seed4-gleak-01_vars.pkl	Transient	4	-0.1
1433	367585	18.379250000000003	1.0740400393016345	4.090901509660426	17.956950000000003	19.031000000000002	1.5854	2.659399999999998	0.37401353929012227	2.6737	36.4221929423214	seed4-gleak-01_vars.pkl	Transient	4	-0.1
1434	421059	21.052950000000003	1.092911527894257	4.10310678961492	20.61635	21.709300000000002	1.6157000000000004	2.7086000000000006	0.36854131348124125	2.7134	35.85190507262189	seed4-gleak-01_vars.pkl	Transient	4	-0.1
1435	475327	23.766350000000003	1.086603600319964	4.096244125632303	23.32495	24.411550000000002	1.5949999999999989	2.6815999999999995	0.367349937550511	2.7221999999999973	36.18281584220838	seed4-gleak-01_vars.pkl	Transient	4	-0.1
1436	529771	26.48855	1.061696558012726	4.005124752654279	26.006600000000002	27.0683	1.5451499999999996	2.6068500000000014	0.3869519792593735	2.5843000000000025	35.47828144356332	seed4-gleak-01_vars.pkl	Transient	4	-0.1
1437	581457	29.072850000000003	1.0909581648728461	4.062654567877235	28.613400000000002	29.7044	1.6723	2.7632499999999993	0.36374879508211627	2.74915	35.74753643039872	seed4-gleak-01_vars.pkl	Transient	4	-0.1
1438	636440	31.822000000000003	1.0651745044903016	4.116516442438844	31.37665	32.44185	1.5322499999999977	2.597399999999997	0.3832886163280948	2.6090000000000018	36.92300566871178	seed4-gleak-01_vars.pkl	Control	4	-0.1
1439	688620	34.431000000000004	1.0816591128216881	4.149391719017771	33.9741	35.05575	1.6218000000000004	2.7035000000000053	0.3706174486694834	2.6982	36.1524307883681	seed4-gleak-01_vars.pkl	Control	4	-0.1
1440	742584	37.129200000000004	1.079269355506578	4.111230614469136	36.677550000000004	37.75685	1.5398500000000013	2.619099999999996	0.37726595363401444	2.650649999999999	36.37300646947203	seed4-gleak-01_vars.pkl	Control	4	-0.1
1441	795597	39.77985	1.085702507606562	4.05052527664245	39.29665	40.382400000000004	1.5345999999999975	2.6203000000000003	0.38434929664078754	2.6017999999999972	35.85371791355187	seed4-gleak-01_vars.pkl	Control	4	-0.1
1442	847633	42.38165	1.1061501498006228	4.0499423270101715	41.917	43.02315	1.600749999999998	2.706949999999999	0.36924894764049854	2.708200000000005	35.77438290685702	seed4-gleak-01_vars.pkl	Control	4	-0.1
1443	901797	45.089850000000006	1.0648003628615115	4.041295209329	44.6239	45.688700000000004	1.5855999999999995	2.6504000000000048	0.3779289493575217	2.6459999999999937	35.79409825322145	seed4-gleak-01_vars.pkl	Control	4	-0.1
1444	954717	47.73585	1.0923657443253498	4.052017659125465	47.274300000000004	48.3667	1.5405500000000032	2.6328999999999994	0.373308446103593	2.678750000000001	35.96634009582115	seed4-gleak-01_vars.pkl	Control	4	-0.1
1445	1008292	50.4146	1.1115194113940468	3.969507787973974	49.9072	51.018750000000004	1.6017500000000027	2.713250000000002	0.37481961805880853	2.6679500000000047	35.0338771556068	seed4-gleak-01_vars.pkl	Control	4	-0.1
1446	1061651	53.082550000000005	1.1013145119760301	4.033658771568202	52.620450000000005	53.72175	1.5681000000000012	2.669399999999996	0.37247415960517727	2.684750000000001	35.73471673875971	seed4-gleak-01_vars.pkl	Control	4	-0.1
1447	1115346	55.767300000000006	1.1059955674997648	4.016358442958193	55.28985	56.39585	1.5601500000000001	2.666150000000002	0.37673297166968117	2.6543999999999954	35.29901338906815	seed4-gleak-01_vars.pkl	Control	4	-0.1
1448	1168434	58.4217	1.041991410858964	4.002956944323607	57.956050000000005	58.998000000000005	6.258650000000003	7.3006500000000045	0.12600012600012608	7.936499999999994	35.742324533661304	seed4-gleak-01_vars.pkl	Control	4	-0.1
1449	1327164	66.3582	1.9999847724135966	1.8087903809643695	65.25665000000001	67.25665000000001	12.789249999999996	14.789199999999994	0.06800801134373623	14.704150000000014	11.84905441089435	seed4-gleak-01_vars.pkl	Transient	4	-0.1
1450	1621247	81.06235000000001	1.5929517511485844	1.9586132498452375	80.04585	81.6388	9.86685	11.459800000000001	0.08982910013698939	11.132249999999999	13.517040845476476	seed4-gleak-01_vars.pkl	DAMGO	4	-0.1
1451	1843892	92.19460000000001	1.206758773428388	2.8666863848423105	91.5057	92.71245	6.925049999999999	8.131799999999998	0.12513217085546624	7.99154999999999	22.66007242124622	seed4-gleak-01_vars.pkl	DAMGO	4	-0.1
1452	2003723	100.18615	1.925349076521583	6.135364451519408	99.6375	101.56285000000001	1.9602999999999895	3.8856499999999983	0.2573042236488305	3.8864500000000106	58.52910047769105	seed4-gleak-01_vars.pkl	DAMGO	4	-0.1
1453	2081452	104.07260000000001	1.0695484914991074	4.338417449039337	103.52315	104.59270000000001	1.7066499999999962	2.776200000000003	0.37718057520037857	2.6512499999999903	31.99644748637933	seed4-gleak-01_vars.pkl	Transient	4	-0.1
1454	2134477	106.72385	1.0957648981188657	4.081242125637928	106.2993	107.3951	1.6080999999999932	2.7038500000000028	0.3642655495856462	2.745250000000013	36.70776764292178	seed4-gleak-01_vars.pkl	Transient	4	-0.1
1455	2189382	109.46910000000001	1.0816615574974566	4.06297973642716	109.0032	110.08485	1.5666999999999973	2.648399999999995	0.3779146668682226	2.64609999999999	36.00339839506293	seed4-gleak-01_vars.pkl	Transient	4	-0.1
1456	2242304	112.1152	1.063176301709679	4.001203991794945	111.65155	112.71475000000001	1.6028500000000037	2.666000000000011	0.3781147200060498	2.6447000000000003	36.03368403300783	seed4-gleak-01_vars.pkl	Wash	4	-0.1
1457	2295198	114.7599	1.0544726310562342	4.088460899374759	114.31755000000001	115.37205	1.5564500000000123	2.610900000000001	0.37770769201714655	2.6475500000000096	36.01111186593407	seed4-gleak-01_vars.pkl	Wash	4	-0.1
1458	2348149	117.40745000000001	1.0774407222240932	4.069858458773826	116.92845000000001	118.00590000000001	1.6521999999999935	2.7296499999999924	0.3758056333264436	2.6609499999999997	35.52478430992717	seed4-gleak-01_vars.pkl	Wash	4	-0.1
1459	2401368	120.06840000000001	1.0315370738560568	4.024215864381475	119.6581	120.68965	1.5286999999999864	2.5601999999999947	0.3817741042625083	2.619349999999997	36.69378194672072	seed4-gleak-01_vars.pkl	Wash	4	-0.1
1460	2453755	122.68775000000001	1.0823741116874852	4.045038797767923	122.21835	123.3007	1.6415499999999952	2.723950000000002	0.37324574499850777	2.6791999999999945	35.74097686989185	seed4-gleak-01_vars.pkl	Wash	4	-0.1
1461	2507339	125.36695	1.0367865341967437	4.1093697329454315	124.9423	125.97905	1.5214500000000015	2.558250000000001	0.3830683777054201	2.610500000000002	36.55971058997804	seed4-gleak-01_vars.pkl	Wash	4	-0.1
1462	2559549	127.97745	1.0922705789985137	3.9961015376137894	127.5005	128.5928	1.536500000000018	2.628750000000011	0.3785011355034071	2.641999999999996	35.34909569057348	seed4-gleak-01_vars.pkl	Wash	4	-0.1
1463	2612389	130.61945	1.0924799159389456	4.011088470811295	130.12925	131.22175000000001	1.617100000000022	2.7095500000000072	0.37445470034262324	2.67055000000002	35.178431060878864	seed4-gleak-01_vars.pkl	Wash	4	-0.1
1464	2665800	133.29000000000002	1.093785044500255	4.0348191154429145	132.83885	133.9326	1.5578999999999894	2.651699999999977	0.3740205337273043	2.6736499999999808	36.5487802570334	seed4-gleak-01_vars.pkl	Wash	4	-0.1
1465	2719273	135.96365	1.082473683931562	4.017127093334135	135.4905	136.573	1.5478999999999985	2.6303500000000213	0.38289969942373636	2.6116499999999974	35.49562165840078	seed4-gleak-01_vars.pkl	Wash	4	-0.1
1466	2771506	138.5753	1.0974423808998195	4.192733418671807	138.12085000000002	139.2183	0.9635499999999979	2.0609999999999786	0.5117314433385364	1.9541499999999983	35.7071579845403	seed4-gleak-01_vars.pkl	Wash	4	-0.1
1467	2810589	140.52945	1.3268860968280818	4.760791050749226	140.1819	141.5088	1.4396999999999878	2.766600000000011	0.3457336467985053	2.892400000000009	42.83146192851929	seed4-gleak-01_vars.pkl	Transient	4	-0.1
1468	2868437	143.42185	1.201803626081138	4.540795320956299	142.9485	144.15030000000002	1.4420000000000073	2.643799999999999	0.3909609820939848	2.5578000000000145	37.43095678999455	seed4-gleak-01_vars.pkl	Transient	4	-0.1
1469	2919593	145.97965000000002	1.2138889290545136	4.447950440221838	145.59225	146.80615	1.4497499999999945	2.66364999999999	0.36782285651230584	2.718699999999984	37.49665455466806	seed4-gleak-01_vars.pkl	Transient	4	-0.1
1470	2973967	148.69835	1.267702228159737	4.436761018224118	148.2559	149.52360000000002	1.3375999999999806	2.6052999999999997	0.37421648423613185	2.672249999999991	37.742831568571134	seed4-gleak-01_vars.pkl	Transient	4	-0.1
1471	3027412	151.3706	1.2764161011373392	4.41424456736717	150.86125	152.13765	1.4787999999999784	2.755200000000002	0.3758903903621672	2.6603500000000224	36.036550876954394	seed4-gleak-01_vars.pkl	$G_{Leak}$	4	-0.1
1472	3080619	154.03095000000002	1.174028030079184	4.542243559133972	153.6164	154.79045000000002	1.2266500000000065	2.400650000000013	0.3897723729342081	2.5655999999999892	38.507497329154454	seed4-gleak-01_vars.pkl	$G_{Leak}$	4	-0.1
1473	3131931	156.59655	1.3019244600063888	4.33267055567914	156.0171	157.31900000000002	1.5390500000000031	2.841000000000008	0.3778432706113495	2.6466000000000065	35.49073524778395	seed4-gleak-01_vars.pkl	$G_{Leak}$	4	-0.1
1474	3184863	159.24315	1.2323815331774997	4.565171162359185	158.85805000000002	160.09045	1.5928499999999985	2.8251999999999953	0.35016457735135664	2.855799999999988	39.18909417451516	seed4-gleak-01_vars.pkl	$G_{Leak}$	4	-0.1
1475	3241979	162.09895	1.254631560348184	4.539673905549307	161.6833	162.9379	1.4241499999999974	2.6787999999999954	0.36954915003695255	2.7060000000000173	38.290329228287426	seed4-gleak-01_vars.pkl	$G_{Leak}$	4	-0.1
1476	3296099	164.80495000000002	1.247524724654085	4.551096890965184	164.3621	165.6096	1.512900000000002	2.7604499999999916	0.3638877770095711	2.7480999999999938	37.542371109673674	seed4-gleak-01_vars.pkl	$G_{Leak}$	4	-0.1
1477	3351061	167.55305	1.2334430594261039	4.4834543211199716	167.12255000000002	168.356	1.4872499999999889	2.7206999999999937	0.3717679424503215	2.689850000000007	37.723569711619746	seed4-gleak-01_vars.pkl	$G_{Leak}$	4	-0.1
1478	3404858	170.24290000000002	1.1999604836358224	4.559482516427522	169.8432	171.04315	1.440150000000017	2.640100000000018	0.3767116837128703	2.6545500000000004	38.528347964226356	seed4-gleak-01_vars.pkl	$G_{Leak}$	4	-0.1
1479	3457949	172.89745000000002	1.2063762248290004	4.479194396135519	172.4833	173.68970000000002	1.476050000000015	2.6824000000000012	0.3781719169534489	2.644299999999987	38.198664276484976	seed4-gleak-01_vars.pkl	$G_{Leak}$	4	-0.1
1480	3510835	175.54175	1.1435879713280126	4.519776656968965	175.16570000000002	176.3093	1.4949499999999887	2.6384999999999934	0.3769388793607111	2.652950000000004	37.8316510299857	seed4-gleak-01_vars.pkl	$G_{Leak}$	4	-0.1
1481	3563894	178.1947	1.2089458827763098	4.474202499317734	177.80425	179.01315	5.581350000000015	6.790300000000002	0.1309277540653068	7.637799999999999	38.308938151629334	seed4-gleak-01_vars.pkl	$G_{Leak}$	4	-0.1
1482	3716650	185.8325	1.7706719857004705	2.417144333505629	184.59455	186.36520000000002	5.301249999999982	7.071949999999987	0.14872984710571707	6.723600000000005	15.835104714126935	seed4-gleak-01_vars.pkl	Transient	4	-0.1
1483	3851122	192.55610000000001	1.6324936359468616	2.825392405576647	191.6665	193.29895000000002	1.4750999999999976	3.1076000000000192	0.2955213735833448	3.383849999999996	22.16974704895328	seed4-gleak-01_vars.pkl	DAMGO + $G_{Leak}$	4	-0.1
1484	3918799	195.93995	1.6628198615893257	3.0278331039787147	194.77405000000002	196.4369	4.931549999999987	6.5943499999999915	0.14200612046379227	7.041949999999987	22.028968427635757	seed4-gleak-01_vars.pkl	DAMGO + $G_{Leak}$	4	-0.1
1485	4059638	202.9819	2.2764525251764107	2.8907886221423134	201.36845	203.6449	1.6950499999999806	3.971499999999992	0.29471574666234385	3.3931000000000036	22.54627582503974	seed4-gleak-01_vars.pkl	DAMGO + $G_{Leak}$	4	-0.1
1486	4127500	206.375	1.517957138526952	2.779614229827743	205.3399	206.85785	1.3438999999999908	2.861850000000004	0.2642671212061146	3.7840500000000077	20.896949932871266	seed4-gleak-01_vars.pkl	DAMGO + $G_{Leak}$	4	-0.1
1487	4203181	210.15905	2.48629372443771	2.0898707640054752	208.20180000000002	210.68805	1.3735499999999945	3.8598499999999945	0.32460155159541587	3.0807000000000073	11.476601230698359	seed4-gleak-01_vars.pkl	DAMGO + $G_{Leak}$	4	-0.1
1488	4264795	213.23975000000002	1.6808621005947701	2.6719361690977514	212.0616	213.74245000000002	1.4346500000000049	3.1155000000000257	0.29751721880903775	3.361150000000009	18.92825926102229	seed4-gleak-01_vars.pkl	DAMGO + $G_{Leak}$	4	-0.1
1489	4332018	216.60090000000002	1.9443526195183398	2.3242764113843144	215.17715	217.1215					16.71486563055229	seed4-gleak-01_vars.pkl	DAMGO + $G_{Leak}$	4	-0.1
1490	63091	3.15455	2.2585017183297675	3.1255895878011017	2.6142000000000003	4.8727	0.9867500000000007	3.2452500000000004	0.28465293690667653	3.51305	15.081448536637001	seed5-gleak-03_vars.pkl	Transient	5	-0.3
1491	133352	6.6676	1.2168456103488732	2.676489853968688	5.859450000000001	7.076300000000001	0.9024000000000001	2.11925	0.47046646750252863	2.1255500000000005	17.435611344658934	seed5-gleak-03_vars.pkl	Transient	5	-0.3
1492	175863	8.79315	1.2375796469687907	3.049908903697979	7.978700000000001	9.2163	1.4000000000000004	2.63755	0.4152134196977246	2.4084000000000003	23.25378369934547	seed5-gleak-03_vars.pkl	Transient	5	-0.3
1493	224031	11.201550000000001	1.0682230117343192	3.589680000918211	10.61625	11.6845	1.3226000000000013	2.3908000000000005	0.4208931352329644	2.3758999999999997	31.48521085704367	seed5-gleak-03_vars.pkl	Transient	5	-0.3
1494	271549	13.57745	1.0383000381317704	3.6080702213930387	13.007100000000001	14.0454	1.2904999999999998	2.3287999999999993	0.4104753304326408	2.4362000000000013	30.930328677260498	seed5-gleak-03_vars.pkl	Transient	5	-0.3
1495	320273	16.013650000000002	1.149394869730546	3.659888992783948	15.3359	16.485300000000002	1.240549999999999	2.389949999999999	0.4223329673114285	2.367799999999999	30.164582083468613	seed5-gleak-03_vars.pkl	Transient	5	-0.3
1496	367629	18.38145	1.0970235175437149	3.6226456439596113	17.72585	18.822850000000003	1.297349999999998	2.394400000000001	0.4233700254022018	2.3619999999999983	30.01286516508594	seed5-gleak-03_vars.pkl	Transient	5	-0.3
1497	414869	20.74345	1.1275966444516292	3.6091099167983707	20.120250000000002	21.24785	1.3578499999999991	2.48545	0.40963460593150874	2.441200000000002	30.89493556993672	seed5-gleak-03_vars.pkl	Transient	5	-0.3
1498	463693	23.18465	1.051204593665575	3.6310891630208637	22.60565	23.656850000000002	1.2393	2.2905000000000015	0.40878060744798256	2.446300000000001	30.417553368485564	seed5-gleak-03_vars.pkl	Transient	5	-0.3
1499	512619	25.630950000000002	1.1925032377626719	3.425687305209774	24.896150000000002	26.08865	1.4220000000000006	2.6144999999999996	0.40250357221920363	2.484449999999999	27.73412135536761	seed5-gleak-03_vars.pkl	Transient	5	-0.3
1500	562308	28.1154	1.0629810347971391	3.734986631150008	27.5107	28.57365	1.3591000000000015	2.4221000000000004	0.41667534740307083	2.3999500000000005	31.108710352063063	seed5-gleak-03_vars.pkl	Transient	5	-0.3
1501	610307	30.51535	1.0671576340532338	3.508126314901581	29.9328	30.999950000000002	1.2611000000000026	2.3282500000000006	0.4238006441769797	2.359599999999997	31.917763662215176	seed5-gleak-03_vars.pkl	Transient	5	-0.3
1502	657499	32.87495	1.0912723348398576	3.614039953704271	32.261050000000004	33.3523	1.355550000000001	2.4468499999999977	0.41897978422541	2.3867500000000064	29.842735142434318	seed5-gleak-03_vars.pkl	Control	5	-0.3
1503	705234	35.261700000000005	1.0507519126035274	3.693013798270247	34.70785	35.7586	1.307850000000002	2.3586000000000027	0.4107788366743351	2.4343999999999966	30.560055780498942	seed5-gleak-03_vars.pkl	Control	5	-0.3
1504	753922	37.6961	1.1155675777567842	3.6913241886427812	37.066500000000005	38.182050000000004	1.3602500000000006	2.475850000000001	0.40594300560201346	2.4634	30.68039219189263	seed5-gleak-03_vars.pkl	Control	5	-0.3
1505	803190	40.1595	1.079953861301369	3.5027662533861808	39.54235	40.6223	1.3505499999999984	2.430499999999995	0.41867280720117217	2.3885000000000005	29.174494001157576	seed5-gleak-03_vars.pkl	Control	5	-0.3
1506	850960	42.548	1.082114582969714	3.6922742906731543	41.97285	43.054950000000005	1.2844499999999996	2.3666000000000054	0.41320606586504727	2.420099999999998	30.8185859290287	seed5-gleak-03_vars.pkl	Control	5	-0.3
1507	899362	44.9681	1.1347399121698167	3.57043713502544	44.33945	45.47415	1.3320000000000007	2.4667499999999976	0.4032745896681048	2.479700000000001	29.20638128921044	seed5-gleak-03_vars.pkl	Control	5	-0.3
1508	948956	47.4478	1.1060900190411254	3.6334423793941717	46.806200000000004	47.9123	1.3049500000000052	2.411050000000003	0.42587624036454963	2.3481000000000023	30.122741822126237	seed5-gleak-03_vars.pkl	Control	5	-0.3
1509	995918	49.7959	1.1221494710823114	3.6732454703308726	49.217200000000005	50.33935	1.3549999999999969	2.4771499999999946	0.3967466772465783	2.5204999999999984	31.57371949992233	seed5-gleak-03_vars.pkl	Control	5	-0.3
1510	1046328	52.3164	1.089164905014017	3.667298875232742	51.6944	52.783550000000005	1.2809999999999988	2.3701500000000024	0.41309511515026365	2.420749999999998	29.95282799705125	seed5-gleak-03_vars.pkl	Control	5	-0.3
1511	1094743	54.73715	1.183483656140673	3.5988605741540027	54.0645	55.248000000000005	1.2736499999999964	2.457099999999997	0.43446148498935494	2.301700000000004	30.029033139612306	seed5-gleak-03_vars.pkl	Control	5	-0.3
1512	1140777	57.038850000000004	1.0379753487848677	3.6425288177532487	56.52165	57.5596	1.2445000000000022	2.282500000000006	0.3952412948104822	2.5300999999999974	30.871800611491473	seed5-gleak-03_vars.pkl	Control	5	-0.3
1513	1191379	59.56895	1.2082688197060372	3.406358275536533	58.80415	60.0124	11.878599999999999	13.086849999999998	0.07681671531725304	13.017999999999999	27.99439295660809	seed5-gleak-03_vars.pkl	Control	5	-0.3
1514	1451739	72.58695	1.4334637337496972	2.589864084620725	71.89095	73.32445	5.093250000000012	6.526700000000005	0.15028328399032176	6.6541	17.344876495985734	seed5-gleak-03_vars.pkl	DAMGO	5	-0.3
1515	1584821	79.24105	1.67927759323105	2.2020315517543985	78.41770000000001	80.09695	1.8998500000000007	3.5791499999999985	0.28316178448556617	3.5315499999999957	12.539648494540055	seed5-gleak-03_vars.pkl	DAMGO	5	-0.3
1516	1655452	82.7726	1.7251331255384372	2.2839865820742755	81.99685000000001	83.72195	5.209649999999996	6.934799999999996	0.14424498568368496	6.93265000000001	11.502806383547725	seed5-gleak-03_vars.pkl	DAMGO	5	-0.3
1517	1794105	89.70525	1.4402157587233118	2.552760178824043	88.93165	90.37185000000001	5.519350000000003	6.959550000000007	0.13754685189642715	7.270250000000003	16.664861576776126	seed5-gleak-03_vars.pkl	DAMGO	5	-0.3
1518	1939510	96.97550000000001	1.5478779445950874	2.5205655364004986	95.89115000000001	97.43905000000001	2.328249999999997	3.876099999999994	0.3119735446434145	3.2053999999999974	15.241134164268317	seed5-gleak-03_vars.pkl	DAMGO	5	-0.3
1519	2003618	100.18090000000001	1.887672671616939	6.473671931229276	99.7673	101.65495	1.4252500000000055	3.3129500000000007	0.27094763936869243	3.690749999999994	59.61180501556706	seed5-gleak-03_vars.pkl	DAMGO	5	-0.3
1520	2077433	103.87165	1.2164219476709959	3.104046790813962	103.0802	104.2966	0.855150000000009	2.071550000000002	0.42889003259564085	2.3316000000000088	17.23359854075281	seed5-gleak-03_vars.pkl	Transient	5	-0.3
1521	2124065	106.20325000000001	1.4728972068300705	3.9069800841444966	105.15180000000001	106.6247	1.4168499999999966	2.8897499999999923	0.41170900407591937	2.4288999999999987	27.195296519812477	seed5-gleak-03_vars.pkl	Transient	5	-0.3
1522	2172643	108.63215000000001	1.0681436232037378	3.888129969999504	108.04155	109.10965	1.3485000000000014	2.416650000000004	0.42499840625597785	2.3529499999999928	32.14117992197386	seed5-gleak-03_vars.pkl	Transient	5	-0.3
1523	2219702	110.9851	1.0628973295101665	3.7239243418392256	110.45815	111.52105	1.328000000000003	2.390900000000002	0.39780412125069564	2.5138000000000034	31.458978800338805	seed5-gleak-03_vars.pkl	Wash	5	-0.3
1524	2269978	113.4989	1.1569891987567302	3.682646626970474	112.8491	114.0061	1.380200000000002	2.5371999999999986	0.41640641265875517	2.4014999999999986	30.262519266379588	seed5-gleak-03_vars.pkl	Wash	5	-0.3
1525	2318008	115.9004	1.03012465214103	3.703761885966788	115.3863	116.41640000000001	1.3046999999999969	2.334850000000003	0.41118421052631543	2.432000000000002	31.15903099516121	seed5-gleak-03_vars.pkl	Wash	5	-0.3
1526	2366648	118.3324	1.0603542456862518	3.557822556656543	117.7211	118.78150000000001	1.3136499999999955	2.3739999999999952	0.4269125683060113	2.342399999999998	29.51026533777967	seed5-gleak-03_vars.pkl	Wash	5	-0.3
1527	2413496	120.6748	1.0168071272235597	3.6833746696254224	120.09515	121.11195000000001	1.3084499999999935	2.3252999999999986	0.42583996933952317	2.3482999999999947	30.39788708760814	seed5-gleak-03_vars.pkl	Wash	5	-0.3
1528	2460462	123.0231	1.0607822538397742	3.772471361446705	122.4204	123.4812	1.3504000000000076	2.411200000000008	0.4140615295432885	2.4151000000000096	31.638983037943817	seed5-gleak-03_vars.pkl	Wash	5	-0.3
1529	2508764	125.43820000000001	1.121306025268836	3.7160762048242155	124.83160000000001	125.95295	1.3698499999999996	2.4911499999999904	0.4154376635785801	2.4071	29.71605954337922	seed5-gleak-03_vars.pkl	Wash	5	-0.3
1530	2556906	127.84530000000001	0.9783957455376163	3.7847588468371036	127.32275	128.30115	1.3105500000000063	2.288950000000014	0.4255953014278728	2.349649999999997	32.337105764440906	seed5-gleak-03_vars.pkl	Wash	5	-0.3
1531	2603899	130.19495	1.043135901569156	3.7862055450878636	129.6117	130.65485	1.317549999999983	2.36069999999998	0.4249893752656168	2.3530000000000086	31.183848798130743	seed5-gleak-03_vars.pkl	Wash	5	-0.3
1532	2650959	132.54795000000001	1.0495230708987453	3.787407324018343	131.97245	133.02195	1.3278500000000122	2.377400000000023	0.41190402636185713	2.427750000000003	31.58593122163016	seed5-gleak-03_vars.pkl	Wash	5	-0.3
1533	2699514	134.97570000000002	1.058113898810884	3.6519792807868647	134.34980000000002	135.4079	1.3067499999999939	2.36484999999999	0.4256587068488487	2.3492999999999995	29.77112745203379	seed5-gleak-03_vars.pkl	Wash	5	-0.3
1534	2746500	137.32500000000002	1.0876846000890947	3.73311446673895	136.7147	137.80235000000002	1.4284999999999854	2.5161999999999978	0.3524974443935299	2.8368999999999858	30.839158449728345	seed5-gleak-03_vars.pkl	Wash	5	-0.3
1535	2803238	140.1619	3.1862880262388384	6.737815532965627	139.23085	142.41715000000002	0.9387000000000114	4.1249500000000126	0.27014614906664386	3.701700000000016	55.88567114163614	seed5-gleak-03_vars.pkl	Wash	5	-0.3
1536	2877272	143.86360000000002	1.5922966189816594	7.089267644261309	143.35585	144.94815	1.0111499999999864	2.603449999999981	0.36216793727251506	2.7611499999999864	36.30050953581803	seed5-gleak-03_vars.pkl	Transient	5	-0.3
1537	2932495	146.62475	1.7829076497211123	6.64339990422458	145.9593	147.7422	0.7319999999999993	2.514949999999999	0.40075341642287265	2.4953000000000145	35.92473619581535	seed5-gleak-03_vars.pkl	Transient	5	-0.3
1538	2982401	149.12005000000002	1.7192279122920242	6.303800411629663	148.47425	150.19345	0.8061500000000024	2.525400000000019	0.4104837551053921	2.436149999999998	35.4311378929395	seed5-gleak-03_vars.pkl	Transient	5	-0.3
1539	3031124	151.55620000000002	1.44764064460597	8.058299000028654	150.99960000000002	152.44725	0.8189000000000135	2.266549999999995	0.4347731571052805	2.300049999999999	35.28580081546524	seed5-gleak-03_vars.pkl	$G_{Leak}$	5	-0.3
1540	3077125	153.85625000000002	1.5859196242441425	6.203309699096547	153.26615	154.8521	0.8573999999999842	2.4432999999999936	0.41613782484759315	2.403049999999979	36.20503466064434	seed5-gleak-03_vars.pkl	$G_{Leak}$	5	-0.3
1541	3125186	156.2593	1.6544281162026107	6.606058628745632	155.70950000000002	157.3639	0.8761499999999955	2.5305999999999926	0.37960028090420617	2.634350000000012	36.610302033296435	seed5-gleak-03_vars.pkl	$G_{Leak}$	5	-0.3
1542	3177873	158.89365	1.750537474371749	6.166285797976709	158.24005	159.9906	0.6741499999999974	2.4247000000000014	0.39950461427829664	2.5030999999999892	36.66434465033933	seed5-gleak-03_vars.pkl	$G_{Leak}$	5	-0.3
1543	3227935	161.39675	1.6410872184943874	6.447088089486378	160.6648	162.3059	0.7193499999999915	2.3604500000000144	0.44198895027623974	2.262500000000017	34.794721556743866	seed5-gleak-03_vars.pkl	$G_{Leak}$	5	-0.3
1544	3273185	163.65925000000001	1.4925402814504924	6.659875183786852	163.0252	164.51775	0.7919499999999857	2.2844499999999925	0.4489438595703598	2.2274500000000046	34.0506540459713	seed5-gleak-03_vars.pkl	$G_{Leak}$	5	-0.3
1545	3317734	165.88670000000002	1.6183164955377114	6.481419359657636	165.30970000000002	166.928	0.8789999999999907	2.4972999999999956	0.4182700351346857	2.3907999999999845	35.580177837253025	seed5-gleak-03_vars.pkl	$G_{Leak}$	5	-0.3
1546	3365550	168.2775	1.4586704670852517	6.697935890948713	167.80695	169.26565000000002	0.9089500000000044	2.36760000000001	0.4047599773334382	2.470600000000019	36.26611372422424	seed5-gleak-03_vars.pkl	$G_{Leak}$	5	-0.3
1547	3414962	170.74810000000002	1.6244166463885923	6.323591763534239	170.17455	171.799	0.6965999999999894	2.320999999999998	0.41697070780777823	2.3982499999999902	36.482641660120315	seed5-gleak-03_vars.pkl	$G_{Leak}$	5	-0.3
1548	3462927	173.14635	1.5699711084171666	6.2804118244555625	172.49555	174.06555	0.6632999999999925	2.233249999999998	0.4506636021541707	2.2189500000000066	35.34853818144879	seed5-gleak-03_vars.pkl	$G_{Leak}$	5	-0.3
1549	3507306	175.36530000000002	1.6176639380033828	5.9322389364677655	174.7288	176.34650000000002	0.7283999999999935	2.346049999999991	0.4292213923942011	2.3297999999999774	35.42460417103324	seed5-gleak-03_vars.pkl	$G_{Leak}$	5	-0.3
1550	3553902	177.6951	1.6552933870685986	5.893385899319675	177.0749	178.73015	0.7945499999999868	2.449849999999998	0.446169633694726	2.241300000000024	35.51918284810785	seed5-gleak-03_vars.pkl	$G_{Leak}$	5	-0.3
1551	3598728	179.93640000000002	0.5669207085792674	5.647691276104663	179.52475	180.09165000000002	4.8127999999999815	5.379750000000001	0.1754524480002811	5.699549999999988	27.47256964132195	seed5-gleak-03_vars.pkl	$G_{Leak}$	5	-0.3
1552	3712719	185.63595	1.5488595860230736	4.52547344163866	184.9045	186.45335	1.5699500000000057	3.118850000000009	0.3320053120849933	3.0120000000000005	25.49157507416158	seed5-gleak-03_vars.pkl	Transient	5	-0.3
1553	3772959	188.64795	1.4229278457711918	4.5556192252156755	188.0233	189.44625000000002	1.3369000000000142	2.7598000000000127	0.3168517609036619	3.1560499999999934	26.555805086326814	seed5-gleak-03_vars.pkl	Transient	5	-0.3
1554	3836080	191.804	1.6457840988934973	4.579512659124308	190.78310000000002	192.4289	1.4720000000000084	3.1177999999999884	0.33870175616860587	2.952449999999999	24.629351723143692	seed5-gleak-03_vars.pkl	DAMGO + $G_{Leak}$	5	-0.3
1555	3895129	194.75645	1.5597850774611115	4.51329141726962	193.9009	195.4607	1.4747500000000002	3.034549999999996	0.312666103867678	3.1983000000000175	23.395412417115047	seed5-gleak-03_vars.pkl	DAMGO + $G_{Leak}$	5	-0.3
1556	3959095	197.95475000000002	1.8426312833803473	3.8927303080387183	196.93550000000002	198.77810000000002	1.2635499999999809	3.106200000000001	0.35405749893782784	2.824399999999997	26.688354031484685	seed5-gleak-03_vars.pkl	DAMGO + $G_{Leak}$	5	-0.3
1557	4015583	200.77915000000002	1.5017473032574635	4.524590114582015	200.04170000000002	201.54345	1.318649999999991	2.8204000000000065	0.3321652189799212	3.010549999999995	24.476479110851738	seed5-gleak-03_vars.pkl	DAMGO + $G_{Leak}$	5	-0.3
1558	4075794	203.7897	1.5818198260061909	4.525766896361617	202.8621	204.4439	1.5261500000000012	3.108000000000004	0.3363096739477727	2.9734499999999855	25.29127453960063	seed5-gleak-03_vars.pkl	DAMGO + $G_{Leak}$	5	-0.3
1559	4135263	206.76315	1.5661924922576873	4.520537443295936	205.97005000000001	207.53625000000002	1.3455999999999904	2.9117999999999995	0.32856368385602225	3.0435500000000104	25.31088489120759	seed5-gleak-03_vars.pkl	DAMGO + $G_{Leak}$	5	-0.3
1560	4196134	209.8067	1.6424434549641564	4.619527489809762	208.88185000000001	210.5243	1.2718500000000006	2.9142999999999972	0.3330890680167859	3.002200000000016	25.147722929407504	seed5-gleak-03_vars.pkl	DAMGO + $G_{Leak}$	5	-0.3
1561	4256178	212.80890000000002	1.8175292150978932	4.211426724671664	211.7962	213.61375	1.4123499999999751	3.2298999999999864	0.32885541871516427	3.040849999999978	25.260151581653624	seed5-gleak-03_vars.pkl	DAMGO + $G_{Leak}$	5	-0.3
1562	4316995	215.84975	1.6605660139477347	4.519655466286196	215.0261	216.68665000000001	1.421199999999999	3.0818000000000154	0.3193714769333931	3.13115000000002	25.06644092847128	seed5-gleak-03_vars.pkl	DAMGO + $G_{Leak}$	5	-0.3
1563	4379618	218.98090000000002	1.5783026912377682	4.628399636996029	218.1079	219.6862					24.38666989930786	seed5-gleak-03_vars.pkl	DAMGO + $G_{Leak}$	5	-0.3
1564	63091	3.15455	2.2585017183297675	3.1255895878011017	2.6142000000000003	4.8727	0.9867500000000007	3.2452500000000004	0.28465293690667653	3.51305	15.081448536637001	seed5-gleak03_vars.pkl	Transient	5	0.3
1565	133352	6.6676	1.2168456103488732	2.676489853968688	5.859450000000001	7.076300000000001	0.9024000000000001	2.11925	0.47046646750252863	2.1255500000000005	17.435611344658934	seed5-gleak03_vars.pkl	Transient	5	0.3
1566	175863	8.79315	1.2375796469687907	3.049908903697979	7.978700000000001	9.2163	1.4000000000000004	2.63755	0.4152134196977246	2.4084000000000003	23.25378369934547	seed5-gleak03_vars.pkl	Transient	5	0.3
1567	224031	11.201550000000001	1.0682230117343192	3.589680000918211	10.61625	11.6845	1.3226000000000013	2.3908000000000005	0.4208931352329644	2.3758999999999997	31.48521085704367	seed5-gleak03_vars.pkl	Transient	5	0.3
1568	271549	13.57745	1.0383000381317704	3.6080702213930387	13.007100000000001	14.0454	1.2904999999999998	2.3287999999999993	0.4104753304326408	2.4362000000000013	30.930328677260498	seed5-gleak03_vars.pkl	Transient	5	0.3
1569	320273	16.013650000000002	1.149394869730546	3.659888992783948	15.3359	16.485300000000002	1.240549999999999	2.389949999999999	0.4223329673114285	2.367799999999999	30.164582083468613	seed5-gleak03_vars.pkl	Transient	5	0.3
1570	367629	18.38145	1.0970235175437149	3.6226456439596113	17.72585	18.822850000000003	1.297349999999998	2.394400000000001	0.4233700254022018	2.3619999999999983	30.01286516508594	seed5-gleak03_vars.pkl	Transient	5	0.3
1571	414869	20.74345	1.1275966444516292	3.6091099167983707	20.120250000000002	21.24785	1.3578499999999991	2.48545	0.40963460593150874	2.441200000000002	30.89493556993672	seed5-gleak03_vars.pkl	Transient	5	0.3
1572	463693	23.18465	1.051204593665575	3.6310891630208637	22.60565	23.656850000000002	1.2393	2.2905000000000015	0.40878060744798256	2.446300000000001	30.417553368485564	seed5-gleak03_vars.pkl	Transient	5	0.3
1573	512619	25.630950000000002	1.1925032377626719	3.425687305209774	24.896150000000002	26.08865	1.4220000000000006	2.6144999999999996	0.40250357221920363	2.484449999999999	27.73412135536761	seed5-gleak03_vars.pkl	Transient	5	0.3
1574	562308	28.1154	1.0629810347971391	3.734986631150008	27.5107	28.57365	1.3591499999999996	2.4221499999999985	0.41667534740307083	2.3999500000000005	31.108710352063063	seed5-gleak03_vars.pkl	Transient	5	0.3
1575	610307	30.51535	1.0671412481432025	3.508394215400788	29.9328	30.999950000000002	1.2611000000000026	2.3282000000000025	0.4238006441769797	2.359599999999997	31.917763662215176	seed5-gleak03_vars.pkl	Transient	5	0.3
1576	657499	32.87495	1.0912723348398576	3.614039953704271	32.261050000000004	33.3523	1.355550000000001	2.4468499999999977	0.41897978422541	2.3867500000000064	29.842735142434318	seed5-gleak03_vars.pkl	Control	5	0.3
1577	705234	35.261700000000005	1.0507519126035274	3.693013798270247	34.70785	35.7586	1.307850000000002	2.3586000000000027	0.4107788366743351	2.4343999999999966	30.560055780498942	seed5-gleak03_vars.pkl	Control	5	0.3
1578	753922	37.6961	1.1155675777567842	3.6913241886427812	37.066500000000005	38.182050000000004	1.3602500000000006	2.475850000000001	0.40594300560201346	2.4634	30.68039219189263	seed5-gleak03_vars.pkl	Control	5	0.3
1579	803190	40.1595	1.079953861301369	3.5027662533861808	39.54235	40.6223	1.3505499999999984	2.430499999999995	0.41867280720117217	2.3885000000000005	29.174494001157576	seed5-gleak03_vars.pkl	Control	5	0.3
1580	850960	42.548	1.082114582969714	3.6922742906731543	41.97285	43.054950000000005	1.2844499999999996	2.3666000000000054	0.41320606586504727	2.420099999999998	30.8185859290287	seed5-gleak03_vars.pkl	Control	5	0.3
1581	899362	44.9681	1.1347399121698167	3.57043713502544	44.33945	45.47415	1.3320000000000007	2.4667499999999976	0.4032745896681048	2.479700000000001	29.20638128921044	seed5-gleak03_vars.pkl	Control	5	0.3
1582	948956	47.4478	1.1060900190411254	3.6334423793941717	46.806200000000004	47.9123	1.3049500000000052	2.411050000000003	0.42587624036454963	2.3481000000000023	30.122741822126237	seed5-gleak03_vars.pkl	Control	5	0.3
1583	995918	49.7959	1.1221494710823114	3.6732454703308726	49.217200000000005	50.33935	1.3549999999999969	2.4771499999999946	0.3967466772465783	2.5204999999999984	31.57371949992233	seed5-gleak03_vars.pkl	Control	5	0.3
1584	1046328	52.3164	1.089164905014017	3.667298875232742	51.6944	52.783550000000005	1.2809999999999988	2.3701500000000024	0.41309511515026365	2.420749999999998	29.95282799705125	seed5-gleak03_vars.pkl	Control	5	0.3
1585	1094743	54.73715	1.183483656140673	3.5988605741540027	54.0645	55.248000000000005	1.2736499999999964	2.457099999999997	0.43446148498935494	2.301700000000004	30.029033139612306	seed5-gleak03_vars.pkl	Control	5	0.3
1586	1140777	57.038850000000004	1.0379753487848677	3.6425288177532487	56.52165	57.5596	1.2445000000000022	2.282500000000006	0.3952412948104822	2.5300999999999974	30.871800611491473	seed5-gleak03_vars.pkl	Control	5	0.3
1587	1191379	59.56895	1.2099364539398811	3.406358275536533	58.80415	60.014050000000005	6.343600000000002	7.553550000000001	0.1333760136577037	7.497600000000005	27.99439295660809	seed5-gleak03_vars.pkl	Control	5	0.3
1588	1341331	67.06655	1.183608423312055	2.8112139210463685	66.35765	67.54125	1.7604000000000042	2.9440000000000026	0.330163761225569	3.0287999999999897	18.454602070272088	seed5-gleak03_vars.pkl	Transient	5	0.3
1589	1401907	70.09535	1.4022195949178655	2.678614340109082	69.30165000000001	70.7039	1.9594000000000023	3.3615999999999957	0.30942030106595214	3.231850000000008	19.717184187254382	seed5-gleak03_vars.pkl	Transient	5	0.3
1590	1466544	73.3272	1.1405117603497814	3.1477921689884703	72.66325	73.80375000000001	1.4502999999999986	2.5908000000000015	0.40282785151765393	2.48245	24.93948142697505	seed5-gleak03_vars.pkl	DAMGO	5	0.3
1591	1516193	75.80965	1.6939198126465316	2.34789674708019	75.25410000000001	76.94800000000001	0.9761000000000024	2.6700500000000034	0.2827454584010746	3.536749999999998	14.131734582257097	seed5-gleak03_vars.pkl	DAMGO	5	0.3
1592	1586928	79.3464	1.9084164544969915	2.656189740206198	77.92410000000001	79.83250000000001	2.004749999999987	3.9131499999999875	0.3192185529822995	3.132649999999998	18.603409064217946	seed5-gleak03_vars.pkl	DAMGO	5	0.3
1593	1649581	82.47905	1.0848049039252219	3.3337540915205572	81.8373	82.9221	1.4762500000000074	2.5610500000000087	0.38378876266502776	2.6056000000000097	27.319710049864415	seed5-gleak03_vars.pkl	DAMGO	5	0.3
1594	1701693	85.08465000000001	1.513385957801214	2.384627646345482	84.3983	85.91170000000001	1.0943999999999932	2.6077999999999975	0.24638734554593275	4.05865	14.356388931063632	seed5-gleak03_vars.pkl	DAMGO	5	0.3
1595	1782866	89.14330000000001	2.657002160533925	2.3705727004612847	87.00615	89.66315	1.4695000000000107	4.126500000000007	0.32654660636439387	3.062349999999995	12.741562372174915	seed5-gleak03_vars.pkl	DAMGO	5	0.3
1596	1844113	92.20565	1.5188442753557931	2.8587867986030595	91.13265	92.6515	1.6894999999999953	3.208349999999996	0.3150548983160322	3.174049999999994	21.740034772641977	seed5-gleak03_vars.pkl	DAMGO	5	0.3
1597	1907594	95.3797	1.6219731320636348	2.5264507493073953	94.34095	95.96295	1.3923499999999933	3.0142999999999915	0.35041611914147985	2.853750000000005	17.24440623120517	seed5-gleak03_vars.pkl	DAMGO	5	0.3
1598	1964669	98.23345	1.454999515302619	2.580634491076818	97.35525	98.81025000000001	1.2490499999999969	2.7040500000000094	0.48875855327468076	2.0460000000000065	17.628461945471273	seed5-gleak03_vars.pkl	DAMGO	5	0.3
1599	2005589	100.27945000000001	1.458651447000075	5.541758197353289	100.05935000000001	101.518	1.5162499999999994	2.974899999999991	0.2943687262665219	3.397099999999995	55.417581973532904	seed5-gleak03_vars.pkl	Transient	5	0.3
1600	2073531	103.67655	1.1152591030004901	3.4217537195828687	103.0342	104.14945	0.9100999999999999	2.025350000000003	0.39551486147091924	2.528350000000003	16.728458375751295	seed5-gleak03_vars.pkl	Transient	5	0.3
1601	2124098	106.20490000000001	1.5772972588380334	3.885068792437643	105.05955	106.63685000000001	1.4635999999999996	3.0409000000000077	0.40814660626097027	2.450099999999992	26.921335231087333	seed5-gleak03_vars.pkl	Transient	5	0.3
1602	2173100	108.655	1.098082042278978	3.8259901666432157	108.10045000000001	109.19855000000001	1.3930500000000023	2.491100000000003	0.3977882970682992	2.5139000000000067	33.51127085096232	seed5-gleak03_vars.pkl	Transient	5	0.3
1603	2223378	111.16890000000001	1.0803506338663866	3.733541024272416	110.59155000000001	111.67190000000001	1.3729999999999905	2.453349999999986	0.40360011300803184	2.4776999999999987	31.037626163074453	seed5-gleak03_vars.pkl	Wash	5	0.3
1604	2272932	113.6466	1.1087630191367819	3.641567595667844	113.0449	114.15365	1.3439500000000066	2.452700000000007	0.4125242357988539	2.4240999999999957	29.213228763360515	seed5-gleak03_vars.pkl	Wash	5	0.3
1605	2321414	116.0707	1.0406553116754862	3.791466840547642	115.49765000000001	116.5383	1.2624500000000012	2.3031500000000023	0.41507554374896255	2.4091999999999985	31.87026888529145	seed5-gleak03_vars.pkl	Wash	5	0.3
1606	2369598	118.4799	1.1564703141208272	3.621702382255325	117.80075000000001	118.95725	1.4206000000000074	2.57705	0.40368972407807213	2.477150000000009	29.29575015567624	seed5-gleak03_vars.pkl	Wash	5	0.3
1607	2419141	120.95705000000001	1.0628913183461643	3.7271540379579093	120.37780000000001	121.4407	1.329499999999996	2.392399999999995	0.41226063117102796	2.4256499999999903	31.05528784945706	seed5-gleak03_vars.pkl	Wash	5	0.3
1608	2467654	123.3827	1.076880972111877	3.56651790006687	122.7702	123.84710000000001	1.2692499999999995	2.346100000000007	0.4176673279732694	2.3942499999999995	29.30325896117585	seed5-gleak03_vars.pkl	Wash	5	0.3
1609	2515539	125.77695	1.1167389585191618	3.6992753280927175	125.11630000000001	126.23305	1.2756499999999988	2.3923499999999933	0.41838378344455274	2.3901500000000055	31.21629112156931	seed5-gleak03_vars.pkl	Wash	5	0.3
1610	2563342	128.1671	1.159190908286511	3.738104844749248	127.50865	128.66785000000002	1.292349999999999	2.4515500000000117	0.4211058238935462	2.37469999999999	30.28940767196451	seed5-gleak03_vars.pkl	Wash	5	0.3
1611	2610836	130.5418	1.0869497556785588	3.649927946584782	129.96025	131.0472	1.2705499999999859	2.3574999999999875	0.41463667461386755	2.411750000000012	30.61842490324277	seed5-gleak03_vars.pkl	Wash	5	0.3
1612	2659071	132.95355	1.109012379462272	3.4795612929624795	132.31775000000002	133.42675	1.325550000000021	2.4346000000000174	0.4125667842482023	2.4238499999999874	27.869193622133167	seed5-gleak03_vars.pkl	Wash	5	0.3
1613	2707548	135.3774	1.1175850142128534	3.595020981713194	134.75230000000002	135.8699	1.3178499999999929	2.4354499999999746	0.41277113904195745	2.4226500000000044	30.015479703404452	seed5-gleak03_vars.pkl	Wash	5	0.3
1614	2756001	137.80005	1.1181503871791996	3.6361235808734342	137.18775	138.3059	1.289199999999994	2.407350000000008	0.46477040342070974	2.151600000000002	30.5442481337086	seed5-gleak03_vars.pkl	Wash	5	0.3
1615	2799033	139.95165	0.5064305067024892	1.976894624356932	139.5951	140.10155	2.2789999999999964	2.78540000000001	0.3445246421250257	2.9025500000000193	13.478244763398886	seed5-gleak03_vars.pkl	Wash	5	0.3
1616	2857084	142.85420000000002	1.050946942019323	1.9734086275536207	142.38055	143.4315	2.8829999999999814	3.9339499999999816	0.24686481682630707	4.050799999999981	13.458423664132848	seed5-gleak03_vars.pkl	Transient	5	0.3
1617	2938100	146.905	0.9905904135404155	1.757660530648998	146.31445	147.30505	1.4178500000000156	2.408450000000016	0.3932054105064466	2.543200000000013	14.407030356366551	seed5-gleak03_vars.pkl	Transient	5	0.3
1618	2988964	149.4482	1.108321703523188	1.8870680164184321	148.72295	149.83125	1.5226499999999987	2.6310000000000002	0.4207249090182401	2.3768499999999904	13.182267996200125	seed5-gleak03_vars.pkl	Transient	5	0.3
1619	3036501	151.82505	0.9464403386512306	1.847739986662905	151.3539	152.30035	1.4353999999999871	2.381849999999986	0.39582013932868976	2.5263999999999953	14.3590177753305	seed5-gleak03_vars.pkl	$G_{Leak}$	5	0.3
1620	3087029	154.35145	1.0965093853056664	1.726763886564541	153.7358	154.8323	1.4470999999999776	2.543599999999998	0.39974416373521005	2.5015999999999963	14.082997279316993	seed5-gleak03_vars.pkl	$G_{Leak}$	5	0.3
1621	3137061	156.85305	1.0818144881825662	1.8146663863403631	156.2794	157.3612	1.5472499999999911	2.6290500000000065	0.39420518379816505	2.536750000000012	15.395601903394699	seed5-gleak03_vars.pkl	$G_{Leak}$	5	0.3
1622	3187796	159.3898	0.9540316706071841	1.9205042812743862	158.9084	159.86245	6.21629999999999	7.1702999999999975	0.13272104690361777	7.534600000000012	17.60874271615529	seed5-gleak03_vars.pkl	$G_{Leak}$	5	0.3
1623	3338488	166.92440000000002	1.2793763035815209	1.6059447895950694	166.0787	167.3581	1.2121999999999957	2.491550000000018	0.44562286936565837	2.244049999999987	11.916049634439311	seed5-gleak03_vars.pkl	$G_{Leak}$	5	0.3
1624	3383369	169.16845	0.9671739519602154	2.073033952892649	168.5703	169.53745	1.4218500000000063	2.3890499999999975	0.45133482273824616	2.2156500000000108	17.559213168905856	seed5-gleak03_vars.pkl	$G_{Leak}$	5	0.3
1625	3427682	171.38410000000002	0.9299571235344513	1.690157020080301	170.95935	171.88930000000002	5.279449999999997	6.209399999999988	0.14872542312382916	6.723799999999983	15.095661734829676	seed5-gleak03_vars.pkl	$G_{Leak}$	5	0.3
1626	3562158	178.1079	1.281605962339812	1.5232175376285966	177.16875000000002	178.45035000000001	9.304500000000019	10.586100000000016	0.09759953933017415	10.245950000000022	11.556191319337016	seed5-gleak03_vars.pkl	$G_{Leak}$	5	0.3
1627	3767077	188.35385000000002	1.1809130993169965	1.612770214891352	187.75485	188.93575					12.653191250728732	seed5-gleak03_vars.pkl	Transient	5	0.3
1628	63091	3.15455	2.2585017183297675	3.1255895878011017	2.6142000000000003	4.8727	0.9867500000000007	3.2452500000000004	0.28465293690667653	3.51305	15.081448536637001	seed5-gleak05_vars.pkl	Transient	5	0.5
1629	133352	6.6676	1.2168456103488732	2.676489853968688	5.859450000000001	7.076300000000001	0.9024000000000001	2.11925	0.47046646750252863	2.1255500000000005	17.435611344658934	seed5-gleak05_vars.pkl	Transient	5	0.5
1630	175863	8.79315	1.2375796469687907	3.049908903697979	7.978700000000001	9.2163	1.4000000000000004	2.63755	0.4152134196977246	2.4084000000000003	23.25378369934547	seed5-gleak05_vars.pkl	Transient	5	0.5
1631	224031	11.201550000000001	1.0682230117343192	3.589680000918211	10.61625	11.6845	1.3226000000000013	2.3908000000000005	0.4208931352329644	2.3758999999999997	31.48521085704367	seed5-gleak05_vars.pkl	Transient	5	0.5
1632	271549	13.57745	1.0383000381317704	3.6080702213930387	13.007100000000001	14.0454	1.2904999999999998	2.3287999999999993	0.4104753304326408	2.4362000000000013	30.930328677260498	seed5-gleak05_vars.pkl	Transient	5	0.5
1633	320273	16.013650000000002	1.149394869730546	3.659888992783948	15.3359	16.485300000000002	1.240549999999999	2.389949999999999	0.4223329673114285	2.367799999999999	30.164582083468613	seed5-gleak05_vars.pkl	Transient	5	0.5
1634	367629	18.38145	1.0970235175437149	3.6226456439596113	17.72585	18.822850000000003	1.297349999999998	2.394400000000001	0.4233700254022018	2.3619999999999983	30.01286516508594	seed5-gleak05_vars.pkl	Transient	5	0.5
1635	414869	20.74345	1.1275966444516292	3.6091099167983707	20.120250000000002	21.24785	1.3578499999999991	2.48545	0.40963460593150874	2.441200000000002	30.89493556993672	seed5-gleak05_vars.pkl	Transient	5	0.5
1636	463693	23.18465	1.051204593665575	3.6310891630208637	22.60565	23.656850000000002	1.2393	2.2905000000000015	0.40878060744798256	2.446300000000001	30.417553368485564	seed5-gleak05_vars.pkl	Transient	5	0.5
1637	512619	25.630950000000002	1.1925032377626719	3.425687305209774	24.896150000000002	26.08865	1.4220000000000006	2.6144999999999996	0.40250357221920363	2.484449999999999	27.73412135536761	seed5-gleak05_vars.pkl	Transient	5	0.5
1638	562308	28.1154	1.0629810347971391	3.734986631150008	27.5107	28.57365	1.3591499999999996	2.4221499999999985	0.41667534740307083	2.3999500000000005	31.108710352063063	seed5-gleak05_vars.pkl	Transient	5	0.5
1639	610307	30.51535	1.0671412481432025	3.508394215400788	29.9328	30.999950000000002	1.2611000000000026	2.3282000000000025	0.4238006441769797	2.359599999999997	31.917763662215176	seed5-gleak05_vars.pkl	Transient	5	0.5
1640	657499	32.87495	1.0912723348398576	3.614039953704271	32.261050000000004	33.3523	1.355550000000001	2.4468499999999977	0.41897978422541	2.3867500000000064	29.842735142434318	seed5-gleak05_vars.pkl	Control	5	0.5
1641	705234	35.261700000000005	1.0507519126035274	3.693013798270247	34.70785	35.7586	1.307850000000002	2.3586000000000027	0.4107788366743351	2.4343999999999966	30.560055780498942	seed5-gleak05_vars.pkl	Control	5	0.5
1642	753922	37.6961	1.1155675777567842	3.6913241886427812	37.066500000000005	38.182050000000004	1.3602500000000006	2.475850000000001	0.40594300560201346	2.4634	30.68039219189263	seed5-gleak05_vars.pkl	Control	5	0.5
1643	803190	40.1595	1.079953861301369	3.5027662533861808	39.54235	40.6223	1.3505499999999984	2.430499999999995	0.41867280720117217	2.3885000000000005	29.174494001157576	seed5-gleak05_vars.pkl	Control	5	0.5
1644	850960	42.548	1.082114582969714	3.6922742906731543	41.97285	43.054950000000005	1.2844499999999996	2.3666000000000054	0.41320606586504727	2.420099999999998	30.8185859290287	seed5-gleak05_vars.pkl	Control	5	0.5
1645	899362	44.9681	1.1347399121698167	3.57043713502544	44.33945	45.47415	1.3320000000000007	2.4667499999999976	0.4032745896681048	2.479700000000001	29.20638128921044	seed5-gleak05_vars.pkl	Control	5	0.5
1646	948956	47.4478	1.1060900190411254	3.6334423793941717	46.806200000000004	47.9123	1.3049500000000052	2.411050000000003	0.42587624036454963	2.3481000000000023	30.122741822126237	seed5-gleak05_vars.pkl	Control	5	0.5
1647	995918	49.7959	1.1221494710823114	3.6732454703308726	49.217200000000005	50.33935	1.3549999999999969	2.4771499999999946	0.3967466772465783	2.5204999999999984	31.57371949992233	seed5-gleak05_vars.pkl	Control	5	0.5
1648	1046328	52.3164	1.089164905014017	3.667298875232742	51.6944	52.783550000000005	1.2809999999999988	2.3701500000000024	0.41309511515026365	2.420749999999998	29.95282799705125	seed5-gleak05_vars.pkl	Control	5	0.5
1649	1094743	54.73715	1.183483656140673	3.5988605741540027	54.0645	55.248000000000005	1.2736499999999964	2.457099999999997	0.43446148498935494	2.301700000000004	30.029033139612306	seed5-gleak05_vars.pkl	Control	5	0.5
1650	1140777	57.038850000000004	1.0379753487848677	3.6425288177532487	56.52165	57.5596	1.2445000000000022	2.282500000000006	0.3952412948104822	2.5300999999999974	30.871800611491473	seed5-gleak05_vars.pkl	Control	5	0.5
1651	1191379	59.56895	1.2099364539398811	3.406358275536533	58.80415	60.014050000000005	6.343600000000002	7.553550000000001	0.1333760136577037	7.497600000000005	27.99439295660809	seed5-gleak05_vars.pkl	Control	5	0.5
1652	1341331	67.06655	1.183608423312055	2.8112139210463685	66.35765	67.54125	1.7604000000000042	2.9440000000000026	0.330163761225569	3.0287999999999897	18.454602070272088	seed5-gleak05_vars.pkl	Transient	5	0.5
1653	1401907	70.09535	1.4022195949178655	2.678614340109082	69.30165000000001	70.7039	1.9594000000000023	3.3615999999999957	0.30942030106595214	3.231850000000008	19.717184187254382	seed5-gleak05_vars.pkl	Transient	5	0.5
1654	1466544	73.3272	1.1405117603497814	3.1477921689884703	72.66325	73.80375000000001	1.4502999999999986	2.5908000000000015	0.40282785151765393	2.48245	24.93948142697505	seed5-gleak05_vars.pkl	DAMGO	5	0.5
1655	1516193	75.80965	1.6939198126465316	2.34789674708019	75.25410000000001	76.94800000000001	0.9761000000000024	2.6700500000000034	0.2827454584010746	3.536749999999998	14.131734582257097	seed5-gleak05_vars.pkl	DAMGO	5	0.5
1656	1586928	79.3464	1.9084164544969915	2.656189740206198	77.92410000000001	79.83250000000001	2.004749999999987	3.9131499999999875	0.3192185529822995	3.132649999999998	18.603409064217946	seed5-gleak05_vars.pkl	DAMGO	5	0.5
1657	1649581	82.47905	1.0848049039252219	3.3337540915205572	81.8373	82.9221	1.4762500000000074	2.5610500000000087	0.38378876266502776	2.6056000000000097	27.319710049864415	seed5-gleak05_vars.pkl	DAMGO	5	0.5
1658	1701693	85.08465000000001	1.513385957801214	2.384627646345482	84.3983	85.91170000000001	1.0943999999999932	2.6077999999999975	0.24638734554593275	4.05865	14.356388931063632	seed5-gleak05_vars.pkl	DAMGO	5	0.5
1659	1782866	89.14330000000001	2.657002160533925	2.3705727004612847	87.00615	89.66315	1.4695000000000107	4.126500000000007	0.32654660636439387	3.062349999999995	12.741562372174915	seed5-gleak05_vars.pkl	DAMGO	5	0.5
1660	1844113	92.20565	1.5188442753557931	2.8587867986030595	91.13265	92.6515	1.6894999999999953	3.208349999999996	0.3150548983160322	3.174049999999994	21.740034772641977	seed5-gleak05_vars.pkl	DAMGO	5	0.5
1661	1907594	95.3797	1.6219731320636348	2.5264507493073953	94.34095	95.96295	1.3923499999999933	3.0142999999999915	0.35041611914147985	2.853750000000005	17.24440623120517	seed5-gleak05_vars.pkl	DAMGO	5	0.5
1662	1964669	98.23345	1.454999515302619	2.580634491076818	97.35525	98.81025000000001	1.2490499999999969	2.7040500000000094	0.48875855327468076	2.0460000000000065	17.628461945471273	seed5-gleak05_vars.pkl	DAMGO	5	0.5
1663	2005589	100.27945000000001	1.458651447000075	5.541758197353289	100.05935000000001	101.518	1.5162499999999994	2.974899999999991	0.2943687262665219	3.397099999999995	55.417581973532904	seed5-gleak05_vars.pkl	Transient	5	0.5
1664	2073531	103.67655	1.1152591030004901	3.4217537195828687	103.0342	104.14945	0.9100999999999999	2.025350000000003	0.39551486147091924	2.528350000000003	16.728458375751295	seed5-gleak05_vars.pkl	Transient	5	0.5
1665	2124098	106.20490000000001	1.5772972588380334	3.885068792437643	105.05955	106.63685000000001	1.4635999999999996	3.0409000000000077	0.40814660626097027	2.450099999999992	26.921335231087333	seed5-gleak05_vars.pkl	Transient	5	0.5
1666	2173100	108.655	1.098082042278978	3.8259901666432157	108.10045000000001	109.19855000000001	1.3930500000000023	2.491100000000003	0.3977882970682992	2.5139000000000067	33.51127085096232	seed5-gleak05_vars.pkl	Transient	5	0.5
1667	2223378	111.16890000000001	1.0803506338663866	3.733541024272416	110.59155000000001	111.67190000000001	1.3729999999999905	2.453349999999986	0.40360011300803184	2.4776999999999987	31.037626163074453	seed5-gleak05_vars.pkl	Wash	5	0.5
1668	2272932	113.6466	1.1087630191367819	3.641567595667844	113.0449	114.15365	1.3439500000000066	2.452700000000007	0.4125242357988539	2.4240999999999957	29.213228763360515	seed5-gleak05_vars.pkl	Wash	5	0.5
1669	2321414	116.0707	1.0406553116754862	3.791466840547642	115.49765000000001	116.5383	1.2624500000000012	2.3031500000000023	0.41507554374896255	2.4091999999999985	31.87026888529145	seed5-gleak05_vars.pkl	Wash	5	0.5
1670	2369598	118.4799	1.1564703141208272	3.621702382255325	117.80075000000001	118.95725	1.4206000000000074	2.57705	0.40368972407807213	2.477150000000009	29.29575015567624	seed5-gleak05_vars.pkl	Wash	5	0.5
1671	2419141	120.95705000000001	1.0628913183461643	3.7271540379579093	120.37780000000001	121.4407	1.329499999999996	2.392399999999995	0.41226063117102796	2.4256499999999903	31.05528784945706	seed5-gleak05_vars.pkl	Wash	5	0.5
1672	2467654	123.3827	1.076880972111877	3.56651790006687	122.7702	123.84710000000001	1.2692499999999995	2.346100000000007	0.4176673279732694	2.3942499999999995	29.30325896117585	seed5-gleak05_vars.pkl	Wash	5	0.5
1673	2515539	125.77695	1.1167389585191618	3.6992753280927175	125.11630000000001	126.23305	1.2756499999999988	2.3923499999999933	0.41838378344455274	2.3901500000000055	31.21629112156931	seed5-gleak05_vars.pkl	Wash	5	0.5
1674	2563342	128.1671	1.159190908286511	3.738104844749248	127.50865	128.66785000000002	1.292349999999999	2.4515500000000117	0.4211058238935462	2.37469999999999	30.28940767196451	seed5-gleak05_vars.pkl	Wash	5	0.5
1675	2610836	130.5418	1.0869497556785588	3.649927946584782	129.96025	131.0472	1.2705499999999859	2.3574999999999875	0.41463667461386755	2.411750000000012	30.61842490324277	seed5-gleak05_vars.pkl	Wash	5	0.5
1676	2659071	132.95355	1.109012379462272	3.4795612929624795	132.31775000000002	133.42675	1.325550000000021	2.4346000000000174	0.4125667842482023	2.4238499999999874	27.869193622133167	seed5-gleak05_vars.pkl	Wash	5	0.5
1677	2707548	135.3774	1.1175850142128534	3.595020981713194	134.75230000000002	135.8699	1.3178499999999929	2.4354499999999746	0.41277113904195745	2.4226500000000044	30.015479703404452	seed5-gleak05_vars.pkl	Wash	5	0.5
1678	2756001	137.80005	1.1181503871791996	3.6361235808734342	137.18775	138.3059	1.2857500000000073	2.4039000000000215	0.4672460517708579	2.1402000000000214	30.5442481337086	seed5-gleak05_vars.pkl	Wash	5	0.5
1679	2798805	139.94025000000002	0.4888891760372324	1.942118355808761	139.5917	140.0806	36.519149999999996	37.00805	0.026877565967625975	37.205749999999995	13.130482077917172	seed5-gleak05_vars.pkl	Wash	5	0.5
1680	3542920	177.14600000000002	1.031693685355899	1.3367607253040035	176.5997	177.6314					12.393719601803946	seed5-gleak05_vars.pkl	$G_{Leak}$	5	0.5
1681	63091	3.15455	2.2585017183297675	3.1255895878011017	2.6142000000000003	4.8727	0.9867500000000007	3.2452500000000004	0.28465293690667653	3.51305	15.081448536637001	seed5-gleak-05_vars.pkl	Transient	5	-0.5
1682	133352	6.6676	1.2168456103488732	2.676489853968688	5.859450000000001	7.076300000000001	0.9024000000000001	2.11925	0.47046646750252863	2.1255500000000005	17.435611344658934	seed5-gleak-05_vars.pkl	Transient	5	-0.5
1683	175863	8.79315	1.2375796469687907	3.049908903697979	7.978700000000001	9.2163	1.4000000000000004	2.63755	0.4152134196977246	2.4084000000000003	23.25378369934547	seed5-gleak-05_vars.pkl	Transient	5	-0.5
1684	224031	11.201550000000001	1.0682230117343192	3.589680000918211	10.61625	11.6845	1.3226000000000013	2.3908000000000005	0.4208931352329644	2.3758999999999997	31.48521085704367	seed5-gleak-05_vars.pkl	Transient	5	-0.5
1685	271549	13.57745	1.0383000381317704	3.6080702213930387	13.007100000000001	14.0454	1.2904999999999998	2.3287999999999993	0.4104753304326408	2.4362000000000013	30.930328677260498	seed5-gleak-05_vars.pkl	Transient	5	-0.5
1686	320273	16.013650000000002	1.149394869730546	3.659888992783948	15.3359	16.485300000000002	1.240549999999999	2.389949999999999	0.4223329673114285	2.367799999999999	30.164582083468613	seed5-gleak-05_vars.pkl	Transient	5	-0.5
1687	367629	18.38145	1.0970235175437149	3.6226456439596113	17.72585	18.822850000000003	1.297349999999998	2.394400000000001	0.4233700254022018	2.3619999999999983	30.01286516508594	seed5-gleak-05_vars.pkl	Transient	5	-0.5
1688	414869	20.74345	1.1275966444516292	3.6091099167983707	20.120250000000002	21.24785	1.3578499999999991	2.48545	0.40963460593150874	2.441200000000002	30.89493556993672	seed5-gleak-05_vars.pkl	Transient	5	-0.5
1689	463693	23.18465	1.051204593665575	3.6310891630208637	22.60565	23.656850000000002	1.2393	2.2905000000000015	0.40878060744798256	2.446300000000001	30.417553368485564	seed5-gleak-05_vars.pkl	Transient	5	-0.5
1690	512619	25.630950000000002	1.1925032377626719	3.425687305209774	24.896150000000002	26.08865	1.4220000000000006	2.6144999999999996	0.40250357221920363	2.484449999999999	27.73412135536761	seed5-gleak-05_vars.pkl	Transient	5	-0.5
1691	562308	28.1154	1.0629810347971391	3.734986631150008	27.5107	28.57365	1.3591000000000015	2.4221000000000004	0.41667534740307083	2.3999500000000005	31.108710352063063	seed5-gleak-05_vars.pkl	Transient	5	-0.5
1692	610307	30.51535	1.0671576340532338	3.508126314901581	29.9328	30.999950000000002	1.2611000000000026	2.3282500000000006	0.4238006441769797	2.359599999999997	31.917763662215176	seed5-gleak-05_vars.pkl	Transient	5	-0.5
1693	657499	32.87495	1.0912723348398576	3.614039953704271	32.261050000000004	33.3523	1.355550000000001	2.4468499999999977	0.41897978422541	2.3867500000000064	29.842735142434318	seed5-gleak-05_vars.pkl	Control	5	-0.5
1694	705234	35.261700000000005	1.0507519126035274	3.693013798270247	34.70785	35.7586	1.307850000000002	2.3586000000000027	0.4107788366743351	2.4343999999999966	30.560055780498942	seed5-gleak-05_vars.pkl	Control	5	-0.5
1695	753922	37.6961	1.1155675777567842	3.6913241886427812	37.066500000000005	38.182050000000004	1.3602500000000006	2.475850000000001	0.40594300560201346	2.4634	30.68039219189263	seed5-gleak-05_vars.pkl	Control	5	-0.5
1696	803190	40.1595	1.079953861301369	3.5027662533861808	39.54235	40.6223	1.3505499999999984	2.430499999999995	0.41867280720117217	2.3885000000000005	29.174494001157576	seed5-gleak-05_vars.pkl	Control	5	-0.5
1697	850960	42.548	1.082114582969714	3.6922742906731543	41.97285	43.054950000000005	1.2844499999999996	2.3666000000000054	0.41320606586504727	2.420099999999998	30.8185859290287	seed5-gleak-05_vars.pkl	Control	5	-0.5
1698	899362	44.9681	1.1347399121698167	3.57043713502544	44.33945	45.47415	1.3320000000000007	2.4667499999999976	0.4032745896681048	2.479700000000001	29.20638128921044	seed5-gleak-05_vars.pkl	Control	5	-0.5
1699	948956	47.4478	1.1060900190411254	3.6334423793941717	46.806200000000004	47.9123	1.3049500000000052	2.411050000000003	0.42587624036454963	2.3481000000000023	30.122741822126237	seed5-gleak-05_vars.pkl	Control	5	-0.5
1700	995918	49.7959	1.1221494710823114	3.6732454703308726	49.217200000000005	50.33935	1.3549999999999969	2.4771499999999946	0.3967466772465783	2.5204999999999984	31.57371949992233	seed5-gleak-05_vars.pkl	Control	5	-0.5
1701	1046328	52.3164	1.089164905014017	3.667298875232742	51.6944	52.783550000000005	1.2809999999999988	2.3701500000000024	0.41309511515026365	2.420749999999998	29.95282799705125	seed5-gleak-05_vars.pkl	Control	5	-0.5
1702	1094743	54.73715	1.183483656140673	3.5988605741540027	54.0645	55.248000000000005	1.2736499999999964	2.457099999999997	0.43446148498935494	2.301700000000004	30.029033139612306	seed5-gleak-05_vars.pkl	Control	5	-0.5
1703	1140777	57.038850000000004	1.0379753487848677	3.6425288177532487	56.52165	57.5596	1.2445000000000022	2.282500000000006	0.3952412948104822	2.5300999999999974	30.871800611491473	seed5-gleak-05_vars.pkl	Control	5	-0.5
1704	1191379	59.56895	1.2082688197060372	3.406358275536533	58.80415	60.0124	11.878599999999999	13.086849999999998	0.07681671531725304	13.017999999999999	27.99439295660809	seed5-gleak-05_vars.pkl	Control	5	-0.5
1705	1451739	72.58695	1.4334637337496972	2.589864084620725	71.89095	73.32445	5.093250000000012	6.526700000000005	0.15028328399032176	6.6541	17.344876495985734	seed5-gleak-05_vars.pkl	DAMGO	5	-0.5
1706	1584821	79.24105	1.67927759323105	2.2020315517543985	78.41770000000001	80.09695	1.8998500000000007	3.5791499999999985	0.28316178448556617	3.5315499999999957	12.539648494540055	seed5-gleak-05_vars.pkl	DAMGO	5	-0.5
1707	1655452	82.7726	1.7251331255384372	2.2839865820742755	81.99685000000001	83.72195	5.209649999999996	6.934799999999996	0.14424498568368496	6.93265000000001	11.502806383547725	seed5-gleak-05_vars.pkl	DAMGO	5	-0.5
1708	1794105	89.70525	1.4402157587233118	2.552760178824043	88.93165	90.37185000000001	5.519350000000003	6.959550000000007	0.13754685189642715	7.270250000000003	16.664861576776126	seed5-gleak-05_vars.pkl	DAMGO	5	-0.5
1709	1939510	96.97550000000001	1.5478779445950874	2.5205655364004986	95.89115000000001	97.43905000000001	2.328249999999997	3.876099999999994	0.3119735446434145	3.2053999999999974	15.241134164268317	seed5-gleak-05_vars.pkl	DAMGO	5	-0.5
1710	2003618	100.18090000000001	1.887672671616939	6.473671931229276	99.7673	101.65495	1.4252500000000055	3.3129500000000007	0.27094763936869243	3.690749999999994	59.61180501556706	seed5-gleak-05_vars.pkl	DAMGO	5	-0.5
1711	2077433	103.87165	1.2164219476709959	3.104046790813962	103.0802	104.2966	0.855150000000009	2.071550000000002	0.42889003259564085	2.3316000000000088	17.23359854075281	seed5-gleak-05_vars.pkl	Transient	5	-0.5
1712	2124065	106.20325000000001	1.4728972068300705	3.9069800841444966	105.15180000000001	106.6247	1.4168499999999966	2.8897499999999923	0.41170900407591937	2.4288999999999987	27.195296519812477	seed5-gleak-05_vars.pkl	Transient	5	-0.5
1713	2172643	108.63215000000001	1.0681436232037378	3.888129969999504	108.04155	109.10965	1.3485000000000014	2.416650000000004	0.42499840625597785	2.3529499999999928	32.14117992197386	seed5-gleak-05_vars.pkl	Transient	5	-0.5
1714	2219702	110.9851	1.0628973295101665	3.7239243418392256	110.45815	111.52105	1.328000000000003	2.390900000000002	0.39780412125069564	2.5138000000000034	31.458978800338805	seed5-gleak-05_vars.pkl	Wash	5	-0.5
1715	2269978	113.4989	1.1569891987567302	3.682646626970474	112.8491	114.0061	1.380200000000002	2.5371999999999986	0.41640641265875517	2.4014999999999986	30.262519266379588	seed5-gleak-05_vars.pkl	Wash	5	-0.5
1716	2318008	115.9004	1.03012465214103	3.703761885966788	115.3863	116.41640000000001	1.3046999999999969	2.334850000000003	0.41118421052631543	2.432000000000002	31.15903099516121	seed5-gleak-05_vars.pkl	Wash	5	-0.5
1717	2366648	118.3324	1.0603542456862518	3.557822556656543	117.7211	118.78150000000001	1.3136499999999955	2.3739999999999952	0.4269125683060113	2.342399999999998	29.51026533777967	seed5-gleak-05_vars.pkl	Wash	5	-0.5
1718	2413496	120.6748	1.0168071272235597	3.6833746696254224	120.09515	121.11195000000001	1.3084499999999935	2.3252999999999986	0.42583996933952317	2.3482999999999947	30.39788708760814	seed5-gleak-05_vars.pkl	Wash	5	-0.5
1719	2460462	123.0231	1.0607822538397742	3.772471361446705	122.4204	123.4812	1.3504000000000076	2.411200000000008	0.4140615295432885	2.4151000000000096	31.638983037943817	seed5-gleak-05_vars.pkl	Wash	5	-0.5
1720	2508764	125.43820000000001	1.121306025268836	3.7160762048242155	124.83160000000001	125.95295	1.3698499999999996	2.4911499999999904	0.4154376635785801	2.4071	29.71605954337922	seed5-gleak-05_vars.pkl	Wash	5	-0.5
1721	2556906	127.84530000000001	0.9783957455376163	3.7847588468371036	127.32275	128.30115	1.3105500000000063	2.288950000000014	0.4255953014278728	2.349649999999997	32.337105764440906	seed5-gleak-05_vars.pkl	Wash	5	-0.5
1722	2603899	130.19495	1.043135901569156	3.7862055450878636	129.6117	130.65485	1.317549999999983	2.36069999999998	0.4249893752656168	2.3530000000000086	31.183848798130743	seed5-gleak-05_vars.pkl	Wash	5	-0.5
1723	2650959	132.54795000000001	1.0495230708987453	3.787407324018343	131.97245	133.02195	1.3278500000000122	2.377400000000023	0.41190402636185713	2.427750000000003	31.58593122163016	seed5-gleak-05_vars.pkl	Wash	5	-0.5
1724	2699514	134.97570000000002	1.058113898810884	3.6519792807868647	134.34980000000002	135.4079	1.3067499999999939	2.36484999999999	0.4256587068488487	2.3492999999999995	29.77112745203379	seed5-gleak-05_vars.pkl	Wash	5	-0.5
1725	2746500	137.32500000000002	1.0876846000890947	3.73311446673895	136.7147	137.80235000000002	1.4569499999999778	2.54464999999999	0.3544088460447986	2.8215999999999894	30.839158449728345	seed5-gleak-05_vars.pkl	Wash	5	-0.5
1726	2802932	140.1466	40.8015572797234	8.444591838932944	139.25935	180.0609	1.6850499999999897	42.48660000000001	0.023470790015056503	42.606150000000014	66.9736703340942	seed5-gleak-05_vars.pkl	Wash	5	-0.5
1727	3655055	182.75275000000002	2.173831345125218	7.955271672415943	181.7459	183.91975000000002	1.2459499999999935	3.4197499999999934	0.3051944088384299	3.276600000000002	25.076906134397706	seed5-gleak-05_vars.pkl	Transient	5	-0.5
1728	3720587	186.02935000000002	1.762922184785991	7.49754776565436	185.16570000000002	186.92860000000002	1.1186500000000024	2.88160000000002	0.3231592043820394	3.0944499999999944	28.84431425457492	seed5-gleak-05_vars.pkl	Transient	5	-0.5
1729	3782476	189.12380000000002	2.05782037495859	7.23523523551183	188.04725000000002	190.10510000000002	1.2818499999999915	3.3396499999999776	0.31022180859314397	3.2235000000000014	29.7332497995832	seed5-gleak-05_vars.pkl	Transient	5	-0.5
1730	3846946	192.34730000000002	2.1054490271913586	6.891806477374107	191.38695	193.4924	1.1827499999999986	3.2882000000000176	0.31687686165156226	3.1557999999999993	30.34944359308609	seed5-gleak-05_vars.pkl	DAMGO + $G_{Leak}$	5	-0.5
1731	3910062	195.50310000000002	1.8954308980422094	7.0530699671996295	194.67515	196.57055	1.1554500000000019	3.0508999999999844	0.3310600542938487	3.0206000000000017	30.085006387464695	seed5-gleak-05_vars.pkl	DAMGO + $G_{Leak}$	5	-0.5
1732	3970474	198.52370000000002	1.67123726571186	7.637463488179886	197.726	199.39725	0.5277499999999975	2.1989499999999964	0.3261046796021533	3.0664999999999907	29.596142642553378	seed5-gleak-05_vars.pkl	DAMGO + $G_{Leak}$	5	-0.5
1733	4031804	201.5902	2.6605752180303215	5.3004562116356375	199.925	202.58555	1.045500000000004	3.7061000000000206	0.35462250434412695	2.81989999999999	31.606658652078593	seed5-gleak-05_vars.pkl	DAMGO + $G_{Leak}$	5	-0.5
1734	4088202	204.4101	1.7742624810725218	6.938037860942227	203.63105000000002	205.40535	1.1373999999999853	2.9116499999999803	0.33652470932678147	2.9715500000000077	29.610738132698142	seed5-gleak-05_vars.pkl	DAMGO + $G_{Leak}$	5	-0.5
1735	4147633	207.38165	1.847592505094735	7.384434135908304	206.5427	208.3903	1.2391500000000235	3.0867500000000234	0.32472276793687266	3.079550000000012	30.382237911444843	seed5-gleak-05_vars.pkl	DAMGO + $G_{Leak}$	5	-0.5
1736	4209224	210.46120000000002	1.83840735456564	6.870739080467601	209.62945000000002	211.46785	1.4243000000000166	3.2626999999999953	0.3111387678904793	3.2139999999999986	30.795543615364085	seed5-gleak-05_vars.pkl	DAMGO + $G_{Leak}$	5	-0.5
1737	4273504	213.67520000000002	1.8740854061336258	7.80971630067377	212.8922	214.7663	1.0135500000000093	2.887650000000008	0.33022917905026106	3.0281999999999982	30.153975846384746	seed5-gleak-05_vars.pkl	DAMGO + $G_{Leak}$	5	-0.5
1738	4334068	216.70340000000002	2.0142000348764473	7.008924068832176	215.77980000000002	217.794	1.0480000000000018	3.06219999999999	0.33610056128793686	2.9753000000000043	29.09050439732824	seed5-gleak-05_vars.pkl	DAMGO + $G_{Leak}$	5	-0.5
1739	4393574	219.67870000000002	1.2204170503139962	6.944277265654655	218.84205	220.06245					31.58247153564801	seed5-gleak-05_vars.pkl	DAMGO + $G_{Leak}$	5	-0.5
1740	63091	3.15455	2.2585017183297675	3.1255895878011017	2.6142000000000003	4.8727	0.9867500000000007	3.2452500000000004	0.28465293690667653	3.51305	15.081448536637001	seed5-gleak-01_vars.pkl	Transient	5	-0.1
1741	133352	6.6676	1.2168456103488732	2.676489853968688	5.859450000000001	7.076300000000001	0.9024000000000001	2.11925	0.47046646750252863	2.1255500000000005	17.435611344658934	seed5-gleak-01_vars.pkl	Transient	5	-0.1
1742	175863	8.79315	1.2375796469687907	3.049908903697979	7.978700000000001	9.2163	1.4000000000000004	2.63755	0.4152134196977246	2.4084000000000003	23.25378369934547	seed5-gleak-01_vars.pkl	Transient	5	-0.1
1743	224031	11.201550000000001	1.0682230117343192	3.589680000918211	10.61625	11.6845	1.3226000000000013	2.3908000000000005	0.4208931352329644	2.3758999999999997	31.48521085704367	seed5-gleak-01_vars.pkl	Transient	5	-0.1
1744	271549	13.57745	1.0383000381317704	3.6080702213930387	13.007100000000001	14.0454	1.2904999999999998	2.3287999999999993	0.4104753304326408	2.4362000000000013	30.930328677260498	seed5-gleak-01_vars.pkl	Transient	5	-0.1
1745	320273	16.013650000000002	1.149394869730546	3.659888992783948	15.3359	16.485300000000002	1.240549999999999	2.389949999999999	0.4223329673114285	2.367799999999999	30.164582083468613	seed5-gleak-01_vars.pkl	Transient	5	-0.1
1746	367629	18.38145	1.0970235175437149	3.6226456439596113	17.72585	18.822850000000003	1.297349999999998	2.394400000000001	0.4233700254022018	2.3619999999999983	30.01286516508594	seed5-gleak-01_vars.pkl	Transient	5	-0.1
1747	414869	20.74345	1.1275966444516292	3.6091099167983707	20.120250000000002	21.24785	1.3578499999999991	2.48545	0.40963460593150874	2.441200000000002	30.89493556993672	seed5-gleak-01_vars.pkl	Transient	5	-0.1
1748	463693	23.18465	1.051204593665575	3.6310891630208637	22.60565	23.656850000000002	1.2393	2.2905000000000015	0.40878060744798256	2.446300000000001	30.417553368485564	seed5-gleak-01_vars.pkl	Transient	5	-0.1
1749	512619	25.630950000000002	1.1925032377626719	3.425687305209774	24.896150000000002	26.08865	1.4220000000000006	2.6144999999999996	0.40250357221920363	2.484449999999999	27.73412135536761	seed5-gleak-01_vars.pkl	Transient	5	-0.1
1750	562308	28.1154	1.0629810347971391	3.734986631150008	27.5107	28.57365	1.3591000000000015	2.4221000000000004	0.41667534740307083	2.3999500000000005	31.108710352063063	seed5-gleak-01_vars.pkl	Transient	5	-0.1
1751	610307	30.51535	1.0671576340532338	3.508126314901581	29.9328	30.999950000000002	1.2611000000000026	2.3282500000000006	0.4238006441769797	2.359599999999997	31.917763662215176	seed5-gleak-01_vars.pkl	Transient	5	-0.1
1752	657499	32.87495	1.0912723348398576	3.614039953704271	32.261050000000004	33.3523	1.355550000000001	2.4468499999999977	0.41897978422541	2.3867500000000064	29.842735142434318	seed5-gleak-01_vars.pkl	Control	5	-0.1
1753	705234	35.261700000000005	1.0507519126035274	3.693013798270247	34.70785	35.7586	1.307850000000002	2.3586000000000027	0.4107788366743351	2.4343999999999966	30.560055780498942	seed5-gleak-01_vars.pkl	Control	5	-0.1
1754	753922	37.6961	1.1155675777567842	3.6913241886427812	37.066500000000005	38.182050000000004	1.3602500000000006	2.475850000000001	0.40594300560201346	2.4634	30.68039219189263	seed5-gleak-01_vars.pkl	Control	5	-0.1
1755	803190	40.1595	1.079953861301369	3.5027662533861808	39.54235	40.6223	1.3505499999999984	2.430499999999995	0.41867280720117217	2.3885000000000005	29.174494001157576	seed5-gleak-01_vars.pkl	Control	5	-0.1
1756	850960	42.548	1.082114582969714	3.6922742906731543	41.97285	43.054950000000005	1.2844499999999996	2.3666000000000054	0.41320606586504727	2.420099999999998	30.8185859290287	seed5-gleak-01_vars.pkl	Control	5	-0.1
1757	899362	44.9681	1.1347399121698167	3.57043713502544	44.33945	45.47415	1.3320000000000007	2.4667499999999976	0.4032745896681048	2.479700000000001	29.20638128921044	seed5-gleak-01_vars.pkl	Control	5	-0.1
1758	948956	47.4478	1.1060900190411254	3.6334423793941717	46.806200000000004	47.9123	1.3049500000000052	2.411050000000003	0.42587624036454963	2.3481000000000023	30.122741822126237	seed5-gleak-01_vars.pkl	Control	5	-0.1
1759	995918	49.7959	1.1221494710823114	3.6732454703308726	49.217200000000005	50.33935	1.3549999999999969	2.4771499999999946	0.3967466772465783	2.5204999999999984	31.57371949992233	seed5-gleak-01_vars.pkl	Control	5	-0.1
1760	1046328	52.3164	1.089164905014017	3.667298875232742	51.6944	52.783550000000005	1.2809999999999988	2.3701500000000024	0.41309511515026365	2.420749999999998	29.95282799705125	seed5-gleak-01_vars.pkl	Control	5	-0.1
1761	1094743	54.73715	1.183483656140673	3.5988605741540027	54.0645	55.248000000000005	1.2736499999999964	2.457099999999997	0.43446148498935494	2.301700000000004	30.029033139612306	seed5-gleak-01_vars.pkl	Control	5	-0.1
1762	1140777	57.038850000000004	1.0379753487848677	3.6425288177532487	56.52165	57.5596	1.2445000000000022	2.282500000000006	0.3952412948104822	2.5300999999999974	30.871800611491473	seed5-gleak-01_vars.pkl	Control	5	-0.1
1763	1191379	59.56895	1.2082688197060372	3.406358275536533	58.80415	60.0124	11.878599999999999	13.086849999999998	0.07681671531725304	13.017999999999999	27.99439295660809	seed5-gleak-01_vars.pkl	Control	5	-0.1
1764	1451739	72.58695	1.4334637337496972	2.589864084620725	71.89095	73.32445	5.093250000000012	6.526700000000005	0.15028328399032176	6.6541	17.344876495985734	seed5-gleak-01_vars.pkl	DAMGO	5	-0.1
1765	1584821	79.24105	1.67927759323105	2.2020315517543985	78.41770000000001	80.09695	1.8998500000000007	3.5791499999999985	0.28316178448556617	3.5315499999999957	12.539648494540055	seed5-gleak-01_vars.pkl	DAMGO	5	-0.1
1766	1655452	82.7726	1.7251331255384372	2.2839865820742755	81.99685000000001	83.72195	5.209649999999996	6.934799999999996	0.14424498568368496	6.93265000000001	11.502806383547725	seed5-gleak-01_vars.pkl	DAMGO	5	-0.1
1767	1794105	89.70525	1.4402157587233118	2.552760178824043	88.93165	90.37185000000001	5.519350000000003	6.959550000000007	0.13754685189642715	7.270250000000003	16.664861576776126	seed5-gleak-01_vars.pkl	DAMGO	5	-0.1
1768	1939510	96.97550000000001	1.5478779445950874	2.5205655364004986	95.89115000000001	97.43905000000001	2.328249999999997	3.876099999999994	0.3119735446434145	3.2053999999999974	15.241134164268317	seed5-gleak-01_vars.pkl	DAMGO	5	-0.1
1769	2003618	100.18090000000001	1.887672671616939	6.473671931229276	99.7673	101.65495	1.4252500000000055	3.3129500000000007	0.27094763936869243	3.690749999999994	59.61180501556706	seed5-gleak-01_vars.pkl	DAMGO	5	-0.1
1770	2077433	103.87165	1.2164219476709959	3.104046790813962	103.0802	104.2966	0.855150000000009	2.071550000000002	0.42889003259564085	2.3316000000000088	17.23359854075281	seed5-gleak-01_vars.pkl	Transient	5	-0.1
1771	2124065	106.20325000000001	1.4728972068300705	3.9069800841444966	105.15180000000001	106.6247	1.4168499999999966	2.8897499999999923	0.41170900407591937	2.4288999999999987	27.195296519812477	seed5-gleak-01_vars.pkl	Transient	5	-0.1
1772	2172643	108.63215000000001	1.0681436232037378	3.888129969999504	108.04155	109.10965	1.3485000000000014	2.416650000000004	0.42499840625597785	2.3529499999999928	32.14117992197386	seed5-gleak-01_vars.pkl	Transient	5	-0.1
1773	2219702	110.9851	1.0628973295101665	3.7239243418392256	110.45815	111.52105	1.328000000000003	2.390900000000002	0.39780412125069564	2.5138000000000034	31.458978800338805	seed5-gleak-01_vars.pkl	Wash	5	-0.1
1774	2269978	113.4989	1.1569891987567302	3.682646626970474	112.8491	114.0061	1.380200000000002	2.5371999999999986	0.41640641265875517	2.4014999999999986	30.262519266379588	seed5-gleak-01_vars.pkl	Wash	5	-0.1
1775	2318008	115.9004	1.03012465214103	3.703761885966788	115.3863	116.41640000000001	1.3046999999999969	2.334850000000003	0.41118421052631543	2.432000000000002	31.15903099516121	seed5-gleak-01_vars.pkl	Wash	5	-0.1
1776	2366648	118.3324	1.0603542456862518	3.557822556656543	117.7211	118.78150000000001	1.3136499999999955	2.3739999999999952	0.4269125683060113	2.342399999999998	29.51026533777967	seed5-gleak-01_vars.pkl	Wash	5	-0.1
1777	2413496	120.6748	1.0168071272235597	3.6833746696254224	120.09515	121.11195000000001	1.3084499999999935	2.3252999999999986	0.42583996933952317	2.3482999999999947	30.39788708760814	seed5-gleak-01_vars.pkl	Wash	5	-0.1
1778	2460462	123.0231	1.0607822538397742	3.772471361446705	122.4204	123.4812	1.3504000000000076	2.411200000000008	0.4140615295432885	2.4151000000000096	31.638983037943817	seed5-gleak-01_vars.pkl	Wash	5	-0.1
1779	2508764	125.43820000000001	1.121306025268836	3.7160762048242155	124.83160000000001	125.95295	1.3698499999999996	2.4911499999999904	0.4154376635785801	2.4071	29.71605954337922	seed5-gleak-01_vars.pkl	Wash	5	-0.1
1780	2556906	127.84530000000001	0.9783957455376163	3.7847588468371036	127.32275	128.30115	1.3105500000000063	2.288950000000014	0.4255953014278728	2.349649999999997	32.337105764440906	seed5-gleak-01_vars.pkl	Wash	5	-0.1
1781	2603899	130.19495	1.043135901569156	3.7862055450878636	129.6117	130.65485	1.317549999999983	2.36069999999998	0.4249893752656168	2.3530000000000086	31.183848798130743	seed5-gleak-01_vars.pkl	Wash	5	-0.1
1782	2650959	132.54795000000001	1.0495230708987453	3.787407324018343	131.97245	133.02195	1.3278500000000122	2.377400000000023	0.41190402636185713	2.427750000000003	31.58593122163016	seed5-gleak-01_vars.pkl	Wash	5	-0.1
1783	2699514	134.97570000000002	1.058113898810884	3.6519792807868647	134.34980000000002	135.4079	1.3067499999999939	2.36484999999999	0.4256587068488487	2.3492999999999995	29.77112745203379	seed5-gleak-01_vars.pkl	Wash	5	-0.1
1784	2746500	137.32500000000002	1.0876846000890947	3.73311446673895	136.7147	137.80235000000002	1.368949999999984	2.4566499999999962	0.34316501089548873	2.914050000000003	30.839158449728345	seed5-gleak-01_vars.pkl	Wash	5	-0.1
1785	2804781	140.23905000000002	1.737117350280937	4.43517418075227	139.17135000000002	140.90845000000002	1.4765000000000157	3.213600000000014	0.3600165607617958	2.777649999999994	37.43708815082373	seed5-gleak-01_vars.pkl	Wash	5	-0.1
1786	2860334	143.01670000000001	1.2373931010404602	4.845227633126587	142.38495	143.62235	1.0374500000000069	2.2748499999999865	0.40728220584042785	2.455299999999994	33.33066518446816	seed5-gleak-01_vars.pkl	Transient	5	-0.1
1787	2909440	145.472	1.397395387789747	3.9430455526566597	144.65980000000002	146.0572	1.3501500000000135	2.747550000000018	0.4064214590530386	2.460499999999996	29.133015186053726	seed5-gleak-01_vars.pkl	Transient	5	-0.1
1788	2958650	147.9325	1.1608796907200012	4.361676249318883	147.40730000000002	148.56820000000002	1.2170500000000004	2.3779499999999985	0.41660591163788563	2.400350000000003	35.09192523738545	seed5-gleak-01_vars.pkl	Transient	5	-0.1
1789	3006657	150.33285	1.2081445473108208	4.32399033034854	149.78525000000002	150.9934	1.024000000000001	2.23214999999999	0.40479274611398763	2.470400000000012	34.749620195267944	seed5-gleak-01_vars.pkl	Transient	5	-0.1
1790	3056065	152.80325000000002	1.2984575908839937	3.9649062145159064	152.0174	153.3159	1.210800000000006	2.5092500000000086	0.4306354025364437	2.3221499999999935	30.663943735392568	seed5-gleak-01_vars.pkl	$G_{Leak}$	5	-0.1
1791	3102508	155.1254	1.2061520806191723	4.324082867690514	154.5267	155.73285	1.2530000000000143	2.459149999999994	0.4190061174893176	2.386599999999987	34.28912386721419	seed5-gleak-01_vars.pkl	$G_{Leak}$	5	-0.1
1792	3150240	157.512	1.1970836608439452	4.3617974093175285	156.9858	158.18290000000002	1.1348999999999876	2.3319999999999936	0.42219032339778506	2.368600000000015	33.81490575259156	seed5-gleak-01_vars.pkl	$G_{Leak}$	5	-0.1
1793	3197612	159.88060000000002	1.1774019848894794	4.232260551196781	159.31785000000002	160.49525	1.1765000000000043	2.35390000000001	0.41568806767402083	2.40564999999998	33.03477915589403	seed5-gleak-01_vars.pkl	$G_{Leak}$	5	-0.1
1794	3245725	162.28625	1.192009747323068	4.24765101963667	161.67175	162.86375	1.1319499999999891	2.323999999999984	0.434235094880364	2.3029000000000224	33.80326316012923	seed5-gleak-01_vars.pkl	$G_{Leak}$	5	-0.1
1795	3291783	164.58915000000002	1.1639203121552244	4.250579052546925	163.9957	165.1596	1.2528499999999951	2.4167500000000075	0.42976556288544987	2.326849999999979	33.00246829610559	seed5-gleak-01_vars.pkl	$G_{Leak}$	5	-0.1
1796	3338320	166.916	1.1360026438422968	4.359642399439252	166.4125	167.54850000000002	1.2240999999999929	2.3600999999999885	0.403559393853787	2.477950000000021	35.395601900909696	seed5-gleak-01_vars.pkl	$G_{Leak}$	5	-0.1
1797	3387879	169.39395000000002	1.1910756947876886	4.248472261013095	168.7726	169.96365	1.046350000000018	2.237450000000024	0.4251700680272102	2.352000000000004	33.158145277604234	seed5-gleak-01_vars.pkl	$G_{Leak}$	5	-0.1
1798	3434919	171.74595000000002	1.2599937955233969	4.075618652169403	171.01000000000002	172.27	1.2318500000000085	2.4918499999999995	0.42551380792306753	2.3500999999999976	31.681679935797533	seed5-gleak-01_vars.pkl	$G_{Leak}$	5	-0.1
1799	3481921	174.09605000000002	1.166301847072295	4.313694817543112	173.50185000000002	174.66815	1.1740500000000225	2.340350000000001	0.4288440508609039	2.331850000000003	34.16134558742465	seed5-gleak-01_vars.pkl	$G_{Leak}$	5	-0.1
1800	3528558	176.42790000000002	1.1655406892397209	4.329141731287653	175.84220000000002	177.00775000000002	1.142150000000015	2.3076499999999953	0.43163914967087796	2.3167499999999848	33.6360308706481	seed5-gleak-01_vars.pkl	$G_{Leak}$	5	-0.1
1801	3574893	178.74465	1.2208146437383491	4.081786047126634	178.14985000000001	179.3707	5.137599999999992	6.358399999999989	0.15570382019322848	6.422449999999999	33.31621183389386	seed5-gleak-01_vars.pkl	$G_{Leak}$	5	-0.1
1802	3703342	185.1671	2.136772144070291	2.8749916280536247	184.50825	186.64505	1.1853000000000122	3.3220500000000186	0.28680825434156015	3.4866499999999974	14.983505062286863	seed5-gleak-01_vars.pkl	Transient	5	-0.1
1803	3773075	188.65375	1.7363769547564445	2.4788418391348106	187.83035	189.5667	1.6244000000000085	3.3607999999999834	0.28452335225413483	3.514650000000018	17.73817488550067	seed5-gleak-01_vars.pkl	Transient	5	-0.1
1804	3843368	192.16840000000002	1.611322346423287	3.0478147096739665	191.1911	192.80245000000002	1.6807500000000175	3.2920500000000175	0.33732501264968945	2.9644999999999873	17.099082981466783	seed5-gleak-01_vars.pkl	DAMGO + $G_{Leak}$	5	-0.1
1805	3902658	195.1329	1.748465229910263	2.799545813822064	194.4832	196.23165	1.1255999999999915	2.8740499999999827	0.30458089668616045	3.2831999999999932	14.806871926110354	seed5-gleak-01_vars.pkl	DAMGO + $G_{Leak}$	5	-0.1
1806	3968322	198.4161	1.9850638239940397	2.7930529262177455	197.35725000000002	199.34230000000002	1.4714500000000044	3.4565000000000055	0.30906168871306666	3.2356000000000047	14.517653672162798	seed5-gleak-01_vars.pkl	DAMGO + $G_{Leak}$	5	-0.1
1807	4033034	201.6517	1.8216988642090466	2.9036250474202863	200.8137	202.6354	1.3926000000000158	3.2143000000000086	0.2874100047422642	3.479350000000011	14.310100088123543	seed5-gleak-01_vars.pkl	DAMGO + $G_{Leak}$	5	-0.1
1808	4102621	205.13105000000002	1.7017601628622971	2.9776834656071163	204.02800000000002	205.72975	1.6875000000000284	3.389250000000004	0.3424305722014864	2.9202999999999975	17.533465121680184	seed5-gleak-01_vars.pkl	DAMGO + $G_{Leak}$	5	-0.1
1809	4161027	208.05135	1.5097988860338927	3.005037287059375	207.41725000000002	208.92705	1.6535499999999956	3.16334999999998	0.27537209654545697	3.631450000000001	15.49130874002312	seed5-gleak-01_vars.pkl	DAMGO + $G_{Leak}$	5	-0.1
1810	4233656	211.68280000000001	1.7727973900767044	2.8523408120300004	210.5806	212.35340000000002	1.4876500000000021	3.26045000000002	0.3640666241922283	2.7467499999999916	15.650153840067427	seed5-gleak-01_vars.pkl	DAMGO + $G_{Leak}$	5	-0.1
1811	4288591	214.42955	1.5273203203465324	2.81267181858664	213.84105000000002	215.3684	1.0768999999999949	2.6041999999999916	0.2759800742386406	3.623449999999991	16.318166847563354	seed5-gleak-01_vars.pkl	DAMGO + $G_{Leak}$	5	-0.1
1812	4361060	218.053	2.17103162101442	2.8850017994218735	216.44525000000002	218.61630000000002					15.60807749007683	seed5-gleak-01_vars.pkl	DAMGO + $G_{Leak}$	5	-0.1
1813	63091	3.15455	2.2585017183297675	3.1255895878011017	2.6142000000000003	4.8727	0.9867500000000007	3.2452500000000004	0.28465293690667653	3.51305	15.081448536637001	seed5-gleak01_vars.pkl	Transient	5	0.1
1814	133352	6.6676	1.2168456103488732	2.676489853968688	5.859450000000001	7.076300000000001	0.9024000000000001	2.11925	0.47046646750252863	2.1255500000000005	17.435611344658934	seed5-gleak01_vars.pkl	Transient	5	0.1
1815	175863	8.79315	1.2375796469687907	3.049908903697979	7.978700000000001	9.2163	1.4000000000000004	2.63755	0.4152134196977246	2.4084000000000003	23.25378369934547	seed5-gleak01_vars.pkl	Transient	5	0.1
1816	224031	11.201550000000001	1.0682230117343192	3.589680000918211	10.61625	11.6845	1.3226000000000013	2.3908000000000005	0.4208931352329644	2.3758999999999997	31.48521085704367	seed5-gleak01_vars.pkl	Transient	5	0.1
1817	271549	13.57745	1.0383000381317704	3.6080702213930387	13.007100000000001	14.0454	1.2904999999999998	2.3287999999999993	0.4104753304326408	2.4362000000000013	30.930328677260498	seed5-gleak01_vars.pkl	Transient	5	0.1
1818	320273	16.013650000000002	1.149394869730546	3.659888992783948	15.3359	16.485300000000002	1.240549999999999	2.389949999999999	0.4223329673114285	2.367799999999999	30.164582083468613	seed5-gleak01_vars.pkl	Transient	5	0.1
1819	367629	18.38145	1.0970235175437149	3.6226456439596113	17.72585	18.822850000000003	1.297349999999998	2.394400000000001	0.4233700254022018	2.3619999999999983	30.01286516508594	seed5-gleak01_vars.pkl	Transient	5	0.1
1820	414869	20.74345	1.1275966444516292	3.6091099167983707	20.120250000000002	21.24785	1.3578499999999991	2.48545	0.40963460593150874	2.441200000000002	30.89493556993672	seed5-gleak01_vars.pkl	Transient	5	0.1
1821	463693	23.18465	1.051204593665575	3.6310891630208637	22.60565	23.656850000000002	1.2393	2.2905000000000015	0.40878060744798256	2.446300000000001	30.417553368485564	seed5-gleak01_vars.pkl	Transient	5	0.1
1822	512619	25.630950000000002	1.1925032377626719	3.425687305209774	24.896150000000002	26.08865	1.4220000000000006	2.6144999999999996	0.40250357221920363	2.484449999999999	27.73412135536761	seed5-gleak01_vars.pkl	Transient	5	0.1
1823	562308	28.1154	1.0629810347971391	3.734986631150008	27.5107	28.57365	1.3591499999999996	2.4221499999999985	0.41667534740307083	2.3999500000000005	31.108710352063063	seed5-gleak01_vars.pkl	Transient	5	0.1
1824	610307	30.51535	1.0671412481432025	3.508394215400788	29.9328	30.999950000000002	1.2611000000000026	2.3282000000000025	0.4238006441769797	2.359599999999997	31.917763662215176	seed5-gleak01_vars.pkl	Transient	5	0.1
1825	657499	32.87495	1.0912723348398576	3.614039953704271	32.261050000000004	33.3523	1.355550000000001	2.4468499999999977	0.41897978422541	2.3867500000000064	29.842735142434318	seed5-gleak01_vars.pkl	Control	5	0.1
1826	705234	35.261700000000005	1.0507519126035274	3.693013798270247	34.70785	35.7586	1.307850000000002	2.3586000000000027	0.4107788366743351	2.4343999999999966	30.560055780498942	seed5-gleak01_vars.pkl	Control	5	0.1
1827	753922	37.6961	1.1155675777567842	3.6913241886427812	37.066500000000005	38.182050000000004	1.3602500000000006	2.475850000000001	0.40594300560201346	2.4634	30.68039219189263	seed5-gleak01_vars.pkl	Control	5	0.1
1828	803190	40.1595	1.079953861301369	3.5027662533861808	39.54235	40.6223	1.3505499999999984	2.430499999999995	0.41867280720117217	2.3885000000000005	29.174494001157576	seed5-gleak01_vars.pkl	Control	5	0.1
1829	850960	42.548	1.082114582969714	3.6922742906731543	41.97285	43.054950000000005	1.2844499999999996	2.3666000000000054	0.41320606586504727	2.420099999999998	30.8185859290287	seed5-gleak01_vars.pkl	Control	5	0.1
1830	899362	44.9681	1.1347399121698167	3.57043713502544	44.33945	45.47415	1.3320000000000007	2.4667499999999976	0.4032745896681048	2.479700000000001	29.20638128921044	seed5-gleak01_vars.pkl	Control	5	0.1
1831	948956	47.4478	1.1060900190411254	3.6334423793941717	46.806200000000004	47.9123	1.3049500000000052	2.411050000000003	0.42587624036454963	2.3481000000000023	30.122741822126237	seed5-gleak01_vars.pkl	Control	5	0.1
1832	995918	49.7959	1.1221494710823114	3.6732454703308726	49.217200000000005	50.33935	1.3549999999999969	2.4771499999999946	0.3967466772465783	2.5204999999999984	31.57371949992233	seed5-gleak01_vars.pkl	Control	5	0.1
1833	1046328	52.3164	1.089164905014017	3.667298875232742	51.6944	52.783550000000005	1.2809999999999988	2.3701500000000024	0.41309511515026365	2.420749999999998	29.95282799705125	seed5-gleak01_vars.pkl	Control	5	0.1
[truncated: 12,738 more rows]
