# Supplementary material for: Modeling Effects of Variable preBötzinger Complex Network Topology and Cellular Properties on Opioid-Induced Respiratory Depression and Recovery
Source: eNeuro. 2024 Mar 1;11(3):ENEURO.0284-23.2023. doi: 10.1523/ENEURO.0284-23.2023 (PMC10921262; doi:10.1523/ENEURO.0284-23.2023)
Supplement: Code files — Download Code files, ZIP file. [file eneuro-11-ENEURO.0284-23.2023-s001.zip › prebot-opioid-model-main/simulations/gleak_mod_sim/burst_stats/seed1to40_high_con_burst_stats.csv]

	Peak Samples	Peak Times	Burst Width	Burst Amp	Onset Times	Offset Times	PBI	IBI	Frequency	Period	Peaks	filename	Condition	run_seed	$G_{Leak}$ str
0	62535	3.1267500000000004	1.4897886715037607	1.3673468819566459	2.7539000000000002	4.2437000000000005	1.5972	3.087	0.3273804652076411	3.05455	13.67346881956647	seed1-gleak-01_vars.pkl	Transient	1	-0.1
1	123626	6.1813	0.9729689133153072	4.58459537727127	5.84095	6.8139	1.8782499999999995	2.8512499999999994	0.3516607177395249	2.8436500000000002	45.84595377271273	seed1-gleak-01_vars.pkl	Transient	1	-0.1
2	180499	9.02495	0.96969432598219	4.745821086657003	8.6922	9.661850000000001	1.906649999999999	2.8763500000000004	0.3476386643722515	2.87655	47.45821086657005	seed1-gleak-01_vars.pkl	Transient	1	-0.1
3	238030	11.9015	0.9828584267500323	4.782238794892351	11.5685	12.551400000000001	1.9107000000000003	2.893550000000001	0.3462184292069866	2.888350000000001	47.822387948923506	seed1-gleak-01_vars.pkl	Transient	1	-0.1
4	295797	14.789850000000001	0.9864526059091412	4.78927151294409	14.462050000000001	15.448500000000001	1.9166000000000007	2.9030500000000004	0.3441452292867589	2.905750000000001	47.89271512944093	seed1-gleak-01_vars.pkl	Transient	1	-0.1
5	353912	17.695600000000002	0.9782923814920244	4.791877205165662	17.3651	18.343400000000003	1.9186499999999995	2.8968999999999987	0.34567986587621213	2.8928499999999993	47.91877205165666	seed1-gleak-01_vars.pkl	Transient	1	-0.1
6	411769	20.58845	0.9817946751514974	4.799367969132419	20.262050000000002	21.243850000000002	1.9090000000000025	2.8908000000000023	0.3454828122300915	2.8945000000000007	47.9936796913242	seed1-gleak-01_vars.pkl	Transient	1	-0.1
7	469659	23.482950000000002	0.9776841871392855	4.787444359368173	23.15285	24.1305	1.9082000000000008	2.8858999999999995	0.34687895658809886	2.8828499999999977	47.874443593681725	seed1-gleak-01_vars.pkl	Transient	1	-0.1
8	527316	26.3658	0.9808547697207832	4.79144446010968	26.03875	27.0196	1.9086999999999996	2.88955	0.34572169403630054	2.892500000000002	47.914444601096804	seed1-gleak-01_vars.pkl	Transient	1	-0.1
9	585166	29.258300000000002	0.9813630225491711	4.795242406617916	28.9283	29.909650000000003	1.903649999999999	2.884999999999998	0.3465303647232091	2.885749999999998	47.95242406617915	seed1-gleak-01_vars.pkl	Transient	1	-0.1
10	642881	32.14405	0.9851894581115398	4.7878983010891645	31.81325	32.79845	1.9100499999999982	2.8952500000000008	0.34540524670569733	2.895150000000001	47.87898301089167	seed1-gleak-01_vars.pkl	Control	1	-0.1
11	700784	35.0392	0.9807410484357039	4.789889132712872	34.70855	35.6893	1.9070499999999981	2.8877999999999986	0.34614652382353434	2.8889500000000012	47.89889132712872	seed1-gleak-01_vars.pkl	Control	1	-0.1
12	758563	37.92815	0.9776397757442843	4.782313025092151	37.5963	38.57395	1.9172000000000011	2.8948500000000053	0.34582331886639134	2.8916499999999985	47.82313025092152	seed1-gleak-01_vars.pkl	Control	1	-0.1
13	816396	40.8198	0.9844222629861034	4.796358429691395	40.4912	41.4756	1.903100000000002	2.8875499999999974	0.3461105823310543	2.889250000000004	47.963584296913936	seed1-gleak-01_vars.pkl	Control	1	-0.1
14	874181	43.709050000000005	0.9776158174254582	4.781325802215413	43.3787	44.356300000000005	1.907899999999998	2.8855000000000004	0.3466264579975394	2.8849499999999964	47.81325802215415	seed1-gleak-01_vars.pkl	Control	1	-0.1
15	931880	46.594	0.980538154966652	4.788123500312992	46.2642	47.24475	1.9084999999999965	2.8890499999999975	0.345721694036301	2.8924999999999983	47.881235003129945	seed1-gleak-01_vars.pkl	Control	1	-0.1
16	989730	49.4865	0.9831178892875556	4.793015735192235	49.1533	50.1364	1.9072000000000031	2.890350000000005	0.34615850597988757	2.888850000000005	47.93015735192236	seed1-gleak-01_vars.pkl	Control	1	-0.1
17	1047507	52.375350000000005	0.9768680709631706	4.784689524088101	52.04365	53.020500000000006	1.9078000000000017	2.8846500000000006	0.3468428628409898	2.8831500000000005	47.846895240881	seed1-gleak-01_vars.pkl	Control	1	-0.1
18	1105170	55.258500000000005	0.980798759299249	4.789896716756971	54.9283	55.9091	1.9009500000000017	2.8817499999999967	0.3470113646221918	2.8817499999999967	47.89896716756971	seed1-gleak-01_vars.pkl	Control	1	-0.1
19	1162805	58.14025	0.9813722788344603	4.7858982962336825	57.810050000000004	58.7914	7.227399999999996	8.208799999999997	0.11887284765850213	8.412349999999996	47.85898296233682	seed1-gleak-01_vars.pkl	Control	1	-0.1
20	1331052	66.5526	1.1518747879156843	3.604262527043524	66.0188	67.1707	1.8305000000000007	2.982350000000011	0.2674869600106993	3.738500000000002	36.042625270435224	seed1-gleak-01_vars.pkl	Transient	1	-0.1
21	1405822	70.2911	1.7544220569519327	2.1480125314150484	69.0012	70.7556	5.114550000000008	6.869	0.1666291751022686	6.001350000000002	21.480125314150488	seed1-gleak-01_vars.pkl	Transient	1	-0.1
22	1525849	76.29245	0.98505718919785	4.120716252537825	75.87015000000001	76.85520000000001	1.903749999999988	2.888799999999989	0.2657771989740997	3.7625500000000045	41.207162525378266	seed1-gleak-01_vars.pkl	DAMGO	1	-0.1
23	1601100	80.055	1.7410900205315558	2.268144498748054	78.75895	80.50005	5.078900000000004	6.820000000000007	0.1682807596193491	5.942449999999994	22.681444987480536	seed1-gleak-01_vars.pkl	DAMGO	1	-0.1
24	1719949	85.99745	0.9828974983152934	4.168732868509004	85.57895	86.56185	1.8937999999999988	2.8766999999999996	0.26140715471382425	3.825450000000004	41.687328685090066	seed1-gleak-01_vars.pkl	DAMGO	1	-0.1
25	1796458	89.8229	1.8237175707523827	2.1252062803339733	88.45565	90.27935000000001	5.123449999999991	6.9471499999999935	0.16715419974926865	5.982500000000002	21.25206280333974	seed1-gleak-01_vars.pkl	DAMGO	1	-0.1
26	1916108	95.8054	0.9854791823561769	4.183197452074523	95.40285	96.3883	2.809100000000001	3.7946000000000026	0.2639950368933068	3.7879499999999946	41.83197452074525	seed1-gleak-01_vars.pkl	DAMGO	1	-0.1
27	1991867	99.59335	0.7164363701378578	8.825675678404492	99.1974	99.91385000000001	-0.9330500000000086	-0.21665000000000134	1.6830766641420543	0.5941499999999991	22.358061250535656	seed1-gleak-01_vars.pkl	DAMGO	1	-0.1
28	2003750	100.1875	2.2223058635288386	6.277851240296883	98.98075	101.20305	1.8369	4.059200000000004	0.309957380860131	3.2262500000000074	62.77851240296883	seed1-gleak-01_vars.pkl	DAMGO	1	-0.1
29	2068275	103.41375000000001	0.9614980878509931	4.649323641476428	103.03995	104.00145	1.9743500000000012	2.935850000000002	0.34609261438360966	2.889399999999995	45.15228958239601	seed1-gleak-01_vars.pkl	Transient	1	-0.1
30	2126063	106.30315	0.9779180869861972	4.848961165218135	105.9758	106.95370000000001	1.9181499999999971	2.8960500000000025	0.34514297547759126	2.897350000000003	48.489611652181374	seed1-gleak-01_vars.pkl	Transient	1	-0.1
31	2184010	109.2005	0.9706985676490703	4.796061408091845	108.87190000000001	109.8426	1.9048999999999978	2.8755999999999915	0.34741523068371327	2.878399999999999	47.96061408091846	seed1-gleak-01_vars.pkl	Transient	1	-0.1
32	2241578	112.0789	0.97417499154713	4.7919038542468115	111.7475	112.72165000000001	1.908299999999997	2.8825000000000074	0.34665649807605703	2.884699999999995	47.919038542468144	seed1-gleak-01_vars.pkl	Wash	1	-0.1
33	2299272	114.9636	0.978713910612953	4.787641184224533	114.62995000000001	115.6087	1.905549999999991	2.8842499999999944	0.34746351633078526	2.878	47.876411842245346	seed1-gleak-01_vars.pkl	Wash	1	-0.1
34	2356832	117.8416	0.981580583311338	4.788729711344843	117.51425	118.4958	1.9145500000000055	2.8961500000000058	0.34480380663402377	2.9002000000000123	47.88729711344846	seed1-gleak-01_vars.pkl	Wash	1	-0.1
35	2414836	120.74180000000001	0.9886949773280416	4.793571004229101	120.41040000000001	121.3991	1.90625	2.8949499999999944	0.34546490940182767	2.8946499999999986	47.93571004229099	seed1-gleak-01_vars.pkl	Wash	1	-0.1
36	2472729	123.63645000000001	0.974980112677021	4.784720748959458	123.30535	124.28030000000001	1.910499999999999	2.8855000000000075	0.34655438304656017	2.885549999999995	47.8472074895946	seed1-gleak-01_vars.pkl	Wash	1	-0.1
37	2530440	126.522	0.9824191314113793	4.788925565857852	126.19085000000001	127.17325000000001	1.9115000000000038	2.893950000000004	0.34556041259913256	2.8938500000000005	47.88925565857852	seed1-gleak-01_vars.pkl	Wash	1	-0.1
38	2588317	129.41585	0.979599758467474	4.795414150946101	129.0848	130.0644	1.9022999999999968	2.8819000000000017	0.3467466495604988	2.8839499999999987	47.954141509461024	seed1-gleak-01_vars.pkl	Wash	1	-0.1
39	2645996	132.2998	0.9792542891655583	4.7852249415506805	131.9667	132.94595	1.9064500000000066	2.8857500000000016	0.34683083326107644	2.883250000000004	47.85224941550681	seed1-gleak-01_vars.pkl	Wash	1	-0.1
40	2703661	135.18305	0.979885084419069	4.786983206932959	134.85240000000002	135.8323	1.901549999999986	2.881399999999985	0.3469030232598496	2.882649999999984	47.869832069329576	seed1-gleak-01_vars.pkl	Wash	1	-0.1
41	2761314	138.0657	0.9828551783307223	4.786880307872153	137.73385000000002	138.7167	1.5718499999999835	2.554699999999997	0.40294147275108205	2.4817500000000052	47.86880307872153	seed1-gleak-01_vars.pkl	Wash	1	-0.1
42	2810949	140.54745	1.175977210814599	5.525267648652658	140.2885	141.46450000000002	1.819749999999999	2.9956999999999994	0.3280194187495876	3.0486000000000217	55.25267648652661	seed1-gleak-01_vars.pkl	Transient	1	-0.1
43	2871921	143.59605000000002	1.1068044450686314	5.0638883035190645	143.28425000000001	144.39105	1.8127999999999815	2.9196000000000026	0.3425537381176699	2.919249999999977	50.63888303519064	seed1-gleak-01_vars.pkl	Transient	1	-0.1
44	2930306	146.5153	1.0980222099758685	5.057978960141249	146.2038	147.30185	1.8045999999999935	2.9026000000000067	0.3445305770887162	2.9025000000000034	50.57978960141253	seed1-gleak-01_vars.pkl	Transient	1	-0.1
45	2988356	149.4178	1.1033483708081069	5.052324743523023	149.10645	150.2098	1.8042499999999961	2.907600000000002	0.3439203480473901	2.907650000000018	50.523247435230246	seed1-gleak-01_vars.pkl	Transient	1	-0.1
46	3046509	152.32545000000002	1.098933077292121	5.056922939072557	152.01405	153.11295	1.8012999999999977	2.9002499999999998	0.34470872113064677	2.9009999999999816	50.56922939072556	seed1-gleak-01_vars.pkl	$G_{Leak}$	1	-0.1
47	3104529	155.22645	1.1011133911667859	5.049699286531521	154.9143	156.0154	1.801099999999991	2.9021999999999935	0.3445721275606009	2.902150000000006	50.49699286531525	seed1-gleak-01_vars.pkl	$G_{Leak}$	1	-0.1
48	3162572	158.1286	1.0989189405170037	5.055608956578816	157.81650000000002	158.9154	1.8032499999999914	2.9021999999999935	0.3458352786567764	2.891549999999995	50.5560895657882	seed1-gleak-01_vars.pkl	$G_{Leak}$	1	-0.1
49	3220403	161.02015	1.1009779249194311	5.054030269454991	160.71865	161.81965	1.8023000000000025	2.9033000000000015	0.3433004909197011	2.9129000000000076	50.54030269454995	seed1-gleak-01_vars.pkl	$G_{Leak}$	1	-0.1
50	3278661	163.93305	1.096742009462556	5.051628203161357	163.622	164.71875	1.8030499999999847	2.899799999999999	0.3448454230391243	2.8998499999999865	50.51628203161356	seed1-gleak-01_vars.pkl	$G_{Leak}$	1	-0.1
51	3336658	166.8329	1.1044341531126993	5.053552342126416	166.5218	167.6262	1.806350000000009	2.910800000000023	0.34419261018465613	2.905350000000027	50.53552342126416	seed1-gleak-01_vars.pkl	$G_{Leak}$	1	-0.1
52	3394765	169.73825000000002	1.1010865238497034	5.05641418319081	169.43255000000002	170.53365	1.8112000000000137	2.9122500000000002	0.34273571648901574	2.9176999999999964	50.56414183190813	seed1-gleak-01_vars.pkl	$G_{Leak}$	1	-0.1
53	3453119	172.65595000000002	1.101042794111115	5.056705559227197	172.34485	173.4459	1.800849999999997	2.9018999999999835	0.3447740867796403	2.900449999999978	50.567055592271956	seed1-gleak-01_vars.pkl	$G_{Leak}$	1	-0.1
54	3511128	175.5564	1.105712149080774	5.057382003588572	175.2467	176.35245	1.8080499999999802	2.913749999999993	0.34348326377797256	2.9113499999999988	50.573820035885696	seed1-gleak-01_vars.pkl	$G_{Leak}$	1	-0.1
55	3569355	178.46775	1.1010923763191327	5.053114743233081	178.16045	179.26155	7.744650000000007	8.84575000000001	0.11193006609470382	8.934150000000017	50.53114743233083	seed1-gleak-01_vars.pkl	$G_{Leak}$	1	-0.1
56	3748038	187.4019	1.0611723764744354	4.328863143231942	187.0062	188.06740000000002	1.9205499999999915	2.9816999999999894	0.28797281536623076	3.472549999999984	43.28863143231942	seed1-gleak-01_vars.pkl	Transient	1	-0.1
57	3817489	190.87445	1.4291732621487463	3.6178283161042515	189.9879	191.4171	1.7210999999999785	3.1502499999999998	0.2797594069100573	3.574500000000001	36.178283161042515	seed1-gleak-01_vars.pkl	Transient	1	-0.1
58	3888979	194.44895	1.788679143000953	3.378002701496346	193.1382	194.92685	1.7431500000000142	3.53185000000002	0.2669300376371339	3.7463000000000197	33.780027014963466	seed1-gleak-01_vars.pkl	DAMGO + $G_{Leak}$	1	-0.1
59	3963905	198.19525000000002	2.019218370885402	3.44047405387046	196.67005	198.68925000000002	1.7849999999999966	3.8041999999999803	0.27147724342007057	3.6835499999999963	34.404740538704594	seed1-gleak-01_vars.pkl	DAMGO + $G_{Leak}$	1	-0.1
60	4037576	201.8788	1.9125103213138182	3.514757650232575	200.4742	202.38670000000002	1.784249999999986	3.6967500000000086	0.27166899849223736	3.680949999999996	35.14757650232576	seed1-gleak-01_vars.pkl	DAMGO + $G_{Leak}$	1	-0.1
61	4111195	205.55975	1.8876930082560517	3.516686970581958	204.17100000000002	206.05870000000002	1.77415000000002	3.6618500000000154	0.26911742939031524	3.7158499999999894	35.166869705819586	seed1-gleak-01_vars.pkl	DAMGO + $G_{Leak}$	1	-0.1
62	4185512	209.2756	1.935297258236725	3.491113790465036	207.83285	209.76815000000002	1.783900000000017	3.7192000000000007	0.2716653083401241	3.681000000000012	34.911137904650374	seed1-gleak-01_vars.pkl	DAMGO + $G_{Leak}$	1	-0.1
63	4259132	212.9566	1.9099323836185504	3.5246227445500615	211.55205	213.46195	1.775650000000013	3.6855999999999938	0.2707532355011645	3.693399999999997	35.24622744550064	seed1-gleak-01_vars.pkl	DAMGO + $G_{Leak}$	1	-0.1
64	4333000	216.65	1.9083313398320694	3.5045168896189907	215.23760000000001	217.14595					35.0451688961899	seed1-gleak-01_vars.pkl	DAMGO + $G_{Leak}$	1	-0.1
65	62535	3.1267500000000004	1.4897886715037607	1.3673468819566459	2.7539000000000002	4.2437000000000005	1.5972	3.087	0.3273804652076411	3.05455	13.67346881956647	seed1-gleak05_vars.pkl	Transient	1	0.5
66	123626	6.1813	0.9729689133153072	4.58459537727127	5.84095	6.8139	1.8782499999999995	2.8512499999999994	0.3516607177395249	2.8436500000000002	45.84595377271273	seed1-gleak05_vars.pkl	Transient	1	0.5
67	180499	9.02495	0.96969432598219	4.745821086657003	8.6922	9.661850000000001	1.906649999999999	2.8763500000000004	0.3476386643722515	2.87655	47.45821086657005	seed1-gleak05_vars.pkl	Transient	1	0.5
68	238030	11.9015	0.9828584267500323	4.782238794892351	11.5685	12.551400000000001	1.9107000000000003	2.893550000000001	0.3462184292069866	2.888350000000001	47.822387948923506	seed1-gleak05_vars.pkl	Transient	1	0.5
69	295797	14.789850000000001	0.9864526059091412	4.78927151294409	14.462050000000001	15.448500000000001	1.9166000000000007	2.9030500000000004	0.3441452292867589	2.905750000000001	47.89271512944093	seed1-gleak05_vars.pkl	Transient	1	0.5
70	353912	17.695600000000002	0.9782923814920244	4.791877205165662	17.3651	18.343400000000003	1.9186499999999995	2.8968999999999987	0.34567986587621213	2.8928499999999993	47.91877205165666	seed1-gleak05_vars.pkl	Transient	1	0.5
71	411769	20.58845	0.9817946751514974	4.799367969132419	20.262050000000002	21.243850000000002	1.9090000000000025	2.8908000000000023	0.3454828122300915	2.8945000000000007	47.9936796913242	seed1-gleak05_vars.pkl	Transient	1	0.5
72	469659	23.482950000000002	0.9776841871392855	4.787444359368173	23.15285	24.1305	1.9082000000000008	2.8858999999999995	0.34687895658809886	2.8828499999999977	47.874443593681725	seed1-gleak05_vars.pkl	Transient	1	0.5
73	527316	26.3658	0.9808547697207832	4.79144446010968	26.03875	27.0196	1.9086999999999996	2.88955	0.34572169403630054	2.892500000000002	47.914444601096804	seed1-gleak05_vars.pkl	Transient	1	0.5
74	585166	29.258300000000002	0.9813630225491711	4.795242406617916	28.9283	29.909650000000003	1.903649999999999	2.884999999999998	0.3465303647232091	2.885749999999998	47.95242406617915	seed1-gleak05_vars.pkl	Transient	1	0.5
75	642881	32.14405	0.9851894581115398	4.7878983010891645	31.81325	32.79845	1.9100499999999982	2.8952500000000008	0.34540524670569733	2.895150000000001	47.87898301089167	seed1-gleak05_vars.pkl	Control	1	0.5
76	700784	35.0392	0.9807410484357039	4.789889132712872	34.70855	35.6893	1.9070499999999981	2.8877999999999986	0.34614652382353434	2.8889500000000012	47.89889132712872	seed1-gleak05_vars.pkl	Control	1	0.5
77	758563	37.92815	0.9776397757442843	4.782313025092151	37.5963	38.57395	1.9172000000000011	2.8948500000000053	0.34582331886639134	2.8916499999999985	47.82313025092152	seed1-gleak05_vars.pkl	Control	1	0.5
78	816396	40.8198	0.9844222629861034	4.796358429691395	40.4912	41.4756	1.903100000000002	2.8875499999999974	0.3461105823310543	2.889250000000004	47.963584296913936	seed1-gleak05_vars.pkl	Control	1	0.5
79	874181	43.709050000000005	0.9776158174254582	4.781325802215413	43.3787	44.356300000000005	1.907899999999998	2.8855000000000004	0.3466264579975394	2.8849499999999964	47.81325802215415	seed1-gleak05_vars.pkl	Control	1	0.5
80	931880	46.594	0.980538154966652	4.788123500312992	46.2642	47.24475	1.9084999999999965	2.8890499999999975	0.345721694036301	2.8924999999999983	47.881235003129945	seed1-gleak05_vars.pkl	Control	1	0.5
81	989730	49.4865	0.9831178892875556	4.793015735192235	49.1533	50.1364	1.9072000000000031	2.890350000000005	0.34615850597988757	2.888850000000005	47.93015735192236	seed1-gleak05_vars.pkl	Control	1	0.5
82	1047507	52.375350000000005	0.9768680709631706	4.784689524088101	52.04365	53.020500000000006	1.9078000000000017	2.8846500000000006	0.3468428628409898	2.8831500000000005	47.846895240881	seed1-gleak05_vars.pkl	Control	1	0.5
83	1105170	55.258500000000005	0.980798759299249	4.789896716756971	54.9283	55.9091	1.9009500000000017	2.8817499999999967	0.3470113646221918	2.8817499999999967	47.89896716756971	seed1-gleak05_vars.pkl	Control	1	0.5
84	1162805	58.14025	0.9813722788344603	4.7858982962336825	57.810050000000004	58.7914	5.301849999999995	6.283249999999995	0.1551325607731805	6.4461000000000075	47.85898296233682	seed1-gleak05_vars.pkl	Control	1	0.5
85	1291727	64.58635000000001	0.9796429301517318	3.820438633156904	64.0933	65.07295	2.176400000000001	3.1560500000000076	0.32030236543297	3.1220499999999873	38.20438633156905	seed1-gleak05_vars.pkl	Transient	1	0.5
86	1354168	67.7084	0.985451598432695	4.082520340171584	67.24935	68.2348	2.0345999999999975	3.0200499999999977	0.32147105153180866	3.110700000000009	40.82520340171584	seed1-gleak05_vars.pkl	Transient	1	0.5
87	1416382	70.8191	1.0206955156579032	3.9050003986321684	70.26935	71.29005000000001	2.0221499999999963	3.0428500000000014	0.3283748727547371	3.0452999999999975	39.05000398632167	seed1-gleak05_vars.pkl	DAMGO	1	0.5
88	1477288	73.8644	1.0371533799348982	3.880336816822009	73.31225	74.3494	2.0281999999999982	3.065349999999995	0.3262536295716289	3.0651000000000006	38.80336816822007	seed1-gleak05_vars.pkl	DAMGO	1	0.5
89	1538590	76.9295	1.03079014960652	3.8804359375888495	76.37755	77.40835	2.037600000000012	3.0683500000000095	0.32656260205081267	3.0622000000000043	38.80435937588848	seed1-gleak05_vars.pkl	DAMGO	1	0.5
90	1599834	79.99170000000001	1.039458343162865	3.895282906631955	79.44590000000001	80.48535	2.0269500000000136	3.0664000000000016	0.32503412858350134	3.0765999999999996	38.95282906631954	seed1-gleak05_vars.pkl	DAMGO	1	0.5
91	1661366	83.06830000000001	1.0405380211771815	3.8776872915627862	82.51230000000001	83.55285	2.0216999999999956	3.0622499999999917	0.32689887383337973	3.059049999999999	38.776872915627905	seed1-gleak05_vars.pkl	DAMGO	1	0.5
92	1722547	86.12735	1.0426872552503599	3.890566181806385	85.57455	86.61725	2.02709999999999	3.069749999999999	0.32562683165092826	3.070999999999998	38.90566181806389	seed1-gleak05_vars.pkl	DAMGO	1	0.5
93	1783967	89.19835	1.0460048548503662	3.884144682176398	88.6443	89.69030000000001	2.0365000000000038	3.0825000000000102	0.3249126797173265	3.0777499999999947	38.84144682176398	seed1-gleak05_vars.pkl	DAMGO	1	0.5
94	1845522	92.2761	1.0249814724846744	3.890667087149623	91.72680000000001	92.7518	2.027150000000006	3.0521499999999975	0.327107389355925	3.0571000000000055	38.906670871496246	seed1-gleak05_vars.pkl	DAMGO	1	0.5
95	1906664	95.3332	1.0367355848181643	3.8976057958211427	94.77895000000001	95.8157	2.0268999999999977	3.063599999999994	0.3263175069342475	3.064499999999996	38.97605795821141	seed1-gleak05_vars.pkl	DAMGO	1	0.5
96	1967954	98.3977	1.0330389373165672	3.864880702824024	97.84255	98.8756	1.2668000000000035	2.2998500000000064	0.5123213279368797	1.9519000000000089	38.64880702824024	seed1-gleak05_vars.pkl	DAMGO	1	0.5
97	2006992	100.34960000000001	1.2275612512939145	6.1964219968729	100.14240000000001	101.36995	1.758650000000003	2.9861999999999966	0.3138239447669862	3.186499999999995	61.96421996872903	seed1-gleak05_vars.pkl	Transient	1	0.5
98	2070722	103.5361	0.9651439459900721	4.488189282733927	103.12865000000001	104.0938	1.9457500000000039	2.910899999999998	0.3530076249646985	2.832800000000006	43.92085255548777	seed1-gleak05_vars.pkl	Transient	1	0.5
99	2127378	106.36890000000001	0.9782894637164893	4.81856020950044	106.03955	107.01780000000001	1.9054500000000019	2.8837500000000063	0.3468548932554069	2.8830499999999972	48.185602095004384	seed1-gleak05_vars.pkl	Transient	1	0.5
100	2185039	109.25195000000001	0.9764082496720833	4.787024902004312	108.92325000000001	109.89965000000001	1.9112999999999971	2.8876999999999953	0.3462244226707751	2.888300000000001	47.87024902004316	seed1-gleak05_vars.pkl	Transient	1	0.5
101	2242805	112.14025000000001	0.9816612627808936	4.790246275912558	111.811	112.79265000000001	1.9069999999999965	2.8887	0.3455663833022325	2.893799999999999	47.902462759125626	seed1-gleak05_vars.pkl	Wash	1	0.5
102	2300681	115.03405000000001	0.9833496921972139	4.7918324733553845	114.6997	115.68305000000001	1.9132000000000033	2.896550000000005	0.3456918157462631	2.8927499999999924	47.918324733553874	seed1-gleak05_vars.pkl	Wash	1	0.5
103	2358536	117.9268	0.9821895932853921	4.793358901908391	117.59625000000001	118.57845	1.9110000000000014	2.893199999999993	0.3455066855543653	2.894300000000001	47.93358901908394	seed1-gleak05_vars.pkl	Wash	1	0.5
104	2416422	120.8211	0.9771743950451958	4.783908455277746	120.48945	121.4666	1.9147999999999996	2.891999999999996	0.3459250034592502	2.8907999999999987	47.83908455277744	seed1-gleak05_vars.pkl	Wash	1	0.5
105	2474238	123.7119	0.9805212161242962	4.797019205488027	123.38145	124.36195000000001	1.901849999999996	2.882400000000004	0.34681880451557995	2.883350000000007	47.97019205488026	seed1-gleak05_vars.pkl	Wash	1	0.5
106	2531905	126.59525000000001	0.9748051528641721	4.785612448371339	126.2638	127.23865	1.9161500000000018	2.8909500000000037	0.3465603881476355	2.8854999999999933	47.856124483713366	seed1-gleak05_vars.pkl	Wash	1	0.5
107	2589615	129.48075	0.9781902149186237	4.795156559012852	129.1548	130.133	1.901900000000012	2.8800999999999988	0.34657840469960116	2.8853500000000167	47.95156559012857	seed1-gleak05_vars.pkl	Wash	1	0.5
108	2647322	132.36610000000002	0.9781835754614091	4.783027547518344	132.03485	133.01305	1.9063999999999908	2.88454999999999	0.3470956769233454	2.8810499999999877	47.830275475183484	seed1-gleak05_vars.pkl	Wash	1	0.5
109	2704943	135.24715	0.984480585502321	4.789990200509607	134.9194	135.9039	1.9112499999999955	2.895700000000005	0.3448989446092278	2.899400000000014	47.89990200509607	seed1-gleak05_vars.pkl	Wash	1	0.5
110	2762931	138.14655000000002	0.9768376621405594	4.785271577642227	137.8151	138.79195	4.635599999999982	5.6124499999999955	0.17335378908044555	5.768549999999976	47.852715776422315	seed1-gleak05_vars.pkl	Wash	1	0.5
111	2878302	143.9151	0.9780754873222439	1.137637017848128	143.4276	144.40565	2.2901999999999987	3.2683000000000106	0.3224558235521728	3.1012000000000053	11.376370178481281	seed1-gleak05_vars.pkl	Transient	1	0.5
112	2940326	147.0163	0.9260953707542271	1.402937631389726	146.69585	147.62195	2.3449500000000114	3.2710500000000025	0.3063256241384594	3.2644999999999977	14.029376313897266	seed1-gleak05_vars.pkl	Transient	1	0.5
113	3005616	150.2808	0.9145696867796127	1.42076385015217	149.96695	150.88150000000002	2.3575500000000034	3.2721500000000106	0.30333363666696855	3.2967000000000155	14.207638501521703	seed1-gleak05_vars.pkl	Transient	1	0.5
114	3071550	153.57750000000001	0.9067913652704098	1.443050065175548	153.23905000000002	154.14585	2.3731500000000096	3.2799499999999853	0.3044742490903842	3.2843499999999892	14.43050065175548	seed1-gleak05_vars.pkl	$G_{Leak}$	1	0.5
115	3137237	156.86185	0.899312020787946	1.4807606877696955	156.51905000000002	157.41835	2.3781999999999925	3.2775000000000034	0.30232030836671464	3.3077499999999986	14.807606877696962	seed1-gleak05_vars.pkl	$G_{Leak}$	1	0.5
116	3203392	160.1696	0.8914699526634301	1.486556314778749	159.79655	160.68800000000002	2.3695999999999913	3.261099999999999	0.3063490847821088	3.264250000000004	14.865563147787494	seed1-gleak05_vars.pkl	$G_{Leak}$	1	0.5
117	3268677	163.43385	0.8983738222731511	1.4838874227485892	163.05765	163.95600000000002	2.358099999999979	3.2564999999999884	0.30689438229833105	3.2584500000000105	14.838874227485887	seed1-gleak05_vars.pkl	$G_{Leak}$	1	0.5
118	3333846	166.69230000000002	0.8820536772068358	1.481773265329549	166.31415	167.1962	2.3791499999999814	3.2612000000000023	0.30662619200932356	3.261299999999977	14.817732653295494	seed1-gleak05_vars.pkl	$G_{Leak}$	1	0.5
119	3399072	169.9536	0.8928792580592214	1.503974455666441	169.5753	170.4682	2.368050000000011	3.260900000000021	0.3068002270321666	3.2594500000000153	15.039744556664413	seed1-gleak05_vars.pkl	$G_{Leak}$	1	0.5
120	3464261	173.21305	0.8898012140983017	1.485056755344491	172.83620000000002	173.726	2.381500000000017	3.2712999999999965	0.3072479798445339	3.2546999999999855	14.850567553444908	seed1-gleak05_vars.pkl	$G_{Leak}$	1	0.5
121	3529355	176.46775	0.9043715451515979	1.5003232290003439	176.10750000000002	177.0119	2.3798500000000047	3.2841999999999985	0.30310837639997945	3.299150000000026	15.00323229000344	seed1-gleak05_vars.pkl	$G_{Leak}$	1	0.5
122	3595338	179.76690000000002	0.7012725102910307	1.488379527090629	179.39175	180.09300000000002	11.927449999999993	12.628749999999997	0.07834964311737568	12.763299999999989	14.883795270906301	seed1-gleak05_vars.pkl	$G_{Leak}$	1	0.5
123	3850604	192.5302	1.0564245369508398	1.4625298549754717	192.0205	193.07690000000002	5.656399999999991	6.712850000000003	0.149988000959923	6.667200000000008	14.625298549754717	seed1-gleak05_vars.pkl	DAMGO + $G_{Leak}$	1	0.5
124	3983948	199.19740000000002	1.013823977123108	1.504386193140622	198.73335	199.74715	5.677750000000003	6.691599999999994	0.1492036256481034	6.702249999999993	15.043861931406216	seed1-gleak05_vars.pkl	DAMGO + $G_{Leak}$	1	0.5
125	4117993	205.89965	1.0237632807421964	1.497029388278584	205.4249	206.4487	5.619499999999988	6.643249999999995	0.15092517130006947	6.625799999999998	14.970293882785837	seed1-gleak05_vars.pkl	DAMGO + $G_{Leak}$	1	0.5
126	4250509	212.52545	1.022623842367856	1.4998847476810866	212.06820000000002	213.0908	5.637500000000017	6.660150000000016	0.15024715657256196	6.655699999999996	14.998847476810873	seed1-gleak05_vars.pkl	DAMGO + $G_{Leak}$	1	0.5
127	4383623	219.18115	1.0263476970267016	1.50059597421488	218.72830000000002	219.75465					15.00595974214881	seed1-gleak05_vars.pkl	DAMGO + $G_{Leak}$	1	0.5
128	62535	3.1267500000000004	1.4897886715037607	1.3673468819566459	2.7539000000000002	4.2437000000000005	1.5972	3.087	0.3273804652076411	3.05455	13.67346881956647	seed1-gleak03_vars.pkl	Transient	1	0.3
129	123626	6.1813	0.9729689133153072	4.58459537727127	5.84095	6.8139	1.8782499999999995	2.8512499999999994	0.3516607177395249	2.8436500000000002	45.84595377271273	seed1-gleak03_vars.pkl	Transient	1	0.3
130	180499	9.02495	0.96969432598219	4.745821086657003	8.6922	9.661850000000001	1.906649999999999	2.8763500000000004	0.3476386643722515	2.87655	47.45821086657005	seed1-gleak03_vars.pkl	Transient	1	0.3
131	238030	11.9015	0.9828584267500323	4.782238794892351	11.5685	12.551400000000001	1.9107000000000003	2.893550000000001	0.3462184292069866	2.888350000000001	47.822387948923506	seed1-gleak03_vars.pkl	Transient	1	0.3
132	295797	14.789850000000001	0.9864526059091412	4.78927151294409	14.462050000000001	15.448500000000001	1.9166000000000007	2.9030500000000004	0.3441452292867589	2.905750000000001	47.89271512944093	seed1-gleak03_vars.pkl	Transient	1	0.3
133	353912	17.695600000000002	0.9782923814920244	4.791877205165662	17.3651	18.343400000000003	1.9186499999999995	2.8968999999999987	0.34567986587621213	2.8928499999999993	47.91877205165666	seed1-gleak03_vars.pkl	Transient	1	0.3
134	411769	20.58845	0.9817946751514974	4.799367969132419	20.262050000000002	21.243850000000002	1.9090000000000025	2.8908000000000023	0.3454828122300915	2.8945000000000007	47.9936796913242	seed1-gleak03_vars.pkl	Transient	1	0.3
135	469659	23.482950000000002	0.9776841871392855	4.787444359368173	23.15285	24.1305	1.9082000000000008	2.8858999999999995	0.34687895658809886	2.8828499999999977	47.874443593681725	seed1-gleak03_vars.pkl	Transient	1	0.3
136	527316	26.3658	0.9808547697207832	4.79144446010968	26.03875	27.0196	1.9086999999999996	2.88955	0.34572169403630054	2.892500000000002	47.914444601096804	seed1-gleak03_vars.pkl	Transient	1	0.3
137	585166	29.258300000000002	0.9813630225491711	4.795242406617916	28.9283	29.909650000000003	1.903649999999999	2.884999999999998	0.3465303647232091	2.885749999999998	47.95242406617915	seed1-gleak03_vars.pkl	Transient	1	0.3
138	642881	32.14405	0.9851894581115398	4.7878983010891645	31.81325	32.79845	1.9100499999999982	2.8952500000000008	0.34540524670569733	2.895150000000001	47.87898301089167	seed1-gleak03_vars.pkl	Control	1	0.3
139	700784	35.0392	0.9807410484357039	4.789889132712872	34.70855	35.6893	1.9070499999999981	2.8877999999999986	0.34614652382353434	2.8889500000000012	47.89889132712872	seed1-gleak03_vars.pkl	Control	1	0.3
140	758563	37.92815	0.9776397757442843	4.782313025092151	37.5963	38.57395	1.9172000000000011	2.8948500000000053	0.34582331886639134	2.8916499999999985	47.82313025092152	seed1-gleak03_vars.pkl	Control	1	0.3
141	816396	40.8198	0.9844222629861034	4.796358429691395	40.4912	41.4756	1.903100000000002	2.8875499999999974	0.3461105823310543	2.889250000000004	47.963584296913936	seed1-gleak03_vars.pkl	Control	1	0.3
142	874181	43.709050000000005	0.9776158174254582	4.781325802215413	43.3787	44.356300000000005	1.907899999999998	2.8855000000000004	0.3466264579975394	2.8849499999999964	47.81325802215415	seed1-gleak03_vars.pkl	Control	1	0.3
143	931880	46.594	0.980538154966652	4.788123500312992	46.2642	47.24475	1.9084999999999965	2.8890499999999975	0.345721694036301	2.8924999999999983	47.881235003129945	seed1-gleak03_vars.pkl	Control	1	0.3
144	989730	49.4865	0.9831178892875556	4.793015735192235	49.1533	50.1364	1.9072000000000031	2.890350000000005	0.34615850597988757	2.888850000000005	47.93015735192236	seed1-gleak03_vars.pkl	Control	1	0.3
145	1047507	52.375350000000005	0.9768680709631706	4.784689524088101	52.04365	53.020500000000006	1.9078000000000017	2.8846500000000006	0.3468428628409898	2.8831500000000005	47.846895240881	seed1-gleak03_vars.pkl	Control	1	0.3
146	1105170	55.258500000000005	0.980798759299249	4.789896716756971	54.9283	55.9091	1.9009500000000017	2.8817499999999967	0.3470113646221918	2.8817499999999967	47.89896716756971	seed1-gleak03_vars.pkl	Control	1	0.3
147	1162805	58.14025	0.9813722788344603	4.7858982962336825	57.810050000000004	58.7914	5.301849999999995	6.283249999999995	0.1551325607731805	6.4461000000000075	47.85898296233682	seed1-gleak03_vars.pkl	Control	1	0.3
148	1291727	64.58635000000001	0.9796429301517318	3.820438633156904	64.0933	65.07295	2.176400000000001	3.1560500000000076	0.32030236543297	3.1220499999999873	38.20438633156905	seed1-gleak03_vars.pkl	Transient	1	0.3
149	1354168	67.7084	0.985451598432695	4.082520340171584	67.24935	68.2348	2.0345999999999975	3.0200499999999977	0.32147105153180866	3.110700000000009	40.82520340171584	seed1-gleak03_vars.pkl	Transient	1	0.3
150	1416382	70.8191	1.0206955156579032	3.9050003986321684	70.26935	71.29005000000001	2.0221499999999963	3.0428500000000014	0.3283748727547371	3.0452999999999975	39.05000398632167	seed1-gleak03_vars.pkl	DAMGO	1	0.3
151	1477288	73.8644	1.0371533799348982	3.880336816822009	73.31225	74.3494	2.0281999999999982	3.065349999999995	0.3262536295716289	3.0651000000000006	38.80336816822007	seed1-gleak03_vars.pkl	DAMGO	1	0.3
152	1538590	76.9295	1.03079014960652	3.8804359375888495	76.37755	77.40835	2.037600000000012	3.0683500000000095	0.32656260205081267	3.0622000000000043	38.80435937588848	seed1-gleak03_vars.pkl	DAMGO	1	0.3
153	1599834	79.99170000000001	1.039458343162865	3.895282906631955	79.44590000000001	80.48535	2.0269500000000136	3.0664000000000016	0.32503412858350134	3.0765999999999996	38.95282906631954	seed1-gleak03_vars.pkl	DAMGO	1	0.3
154	1661366	83.06830000000001	1.0405380211771815	3.8776872915627862	82.51230000000001	83.55285	2.0216999999999956	3.0622499999999917	0.32689887383337973	3.059049999999999	38.776872915627905	seed1-gleak03_vars.pkl	DAMGO	1	0.3
155	1722547	86.12735	1.0426872552503599	3.890566181806385	85.57455	86.61725	2.02709999999999	3.069749999999999	0.32562683165092826	3.070999999999998	38.90566181806389	seed1-gleak03_vars.pkl	DAMGO	1	0.3
156	1783967	89.19835	1.0460048548503662	3.884144682176398	88.6443	89.69030000000001	2.0365000000000038	3.0825000000000102	0.3249126797173265	3.0777499999999947	38.84144682176398	seed1-gleak03_vars.pkl	DAMGO	1	0.3
157	1845522	92.2761	1.0249814724846744	3.890667087149623	91.72680000000001	92.7518	2.027150000000006	3.0521499999999975	0.327107389355925	3.0571000000000055	38.906670871496246	seed1-gleak03_vars.pkl	DAMGO	1	0.3
158	1906664	95.3332	1.0367355848181643	3.8976057958211427	94.77895000000001	95.8157	2.0268999999999977	3.063599999999994	0.3263175069342475	3.064499999999996	38.97605795821141	seed1-gleak03_vars.pkl	DAMGO	1	0.3
159	1967954	98.3977	1.0330389373165672	3.864880702824024	97.84255	98.8756	1.2668000000000035	2.2998500000000064	0.5123213279368797	1.9519000000000089	38.64880702824024	seed1-gleak03_vars.pkl	DAMGO	1	0.3
160	2006992	100.34960000000001	1.2275612512939145	6.1964219968729	100.14240000000001	101.36995	1.758650000000003	2.9861999999999966	0.3138239447669862	3.186499999999995	61.96421996872903	seed1-gleak03_vars.pkl	Transient	1	0.3
161	2070722	103.5361	0.9651439459900721	4.488189282733927	103.12865000000001	104.0938	1.9457500000000039	2.910899999999998	0.3530076249646985	2.832800000000006	43.92085255548777	seed1-gleak03_vars.pkl	Transient	1	0.3
162	2127378	106.36890000000001	0.9782894637164893	4.81856020950044	106.03955	107.01780000000001	1.9054500000000019	2.8837500000000063	0.3468548932554069	2.8830499999999972	48.185602095004384	seed1-gleak03_vars.pkl	Transient	1	0.3
163	2185039	109.25195000000001	0.9764082496720833	4.787024902004312	108.92325000000001	109.89965000000001	1.9112999999999971	2.8876999999999953	0.3462244226707751	2.888300000000001	47.87024902004316	seed1-gleak03_vars.pkl	Transient	1	0.3
164	2242805	112.14025000000001	0.9816612627808936	4.790246275912558	111.811	112.79265000000001	1.9069999999999965	2.8887	0.3455663833022325	2.893799999999999	47.902462759125626	seed1-gleak03_vars.pkl	Wash	1	0.3
165	2300681	115.03405000000001	0.9833496921972139	4.7918324733553845	114.6997	115.68305000000001	1.9132000000000033	2.896550000000005	0.3456918157462631	2.8927499999999924	47.918324733553874	seed1-gleak03_vars.pkl	Wash	1	0.3
166	2358536	117.9268	0.9821895932853921	4.793358901908391	117.59625000000001	118.57845	1.9110000000000014	2.893199999999993	0.3455066855543653	2.894300000000001	47.93358901908394	seed1-gleak03_vars.pkl	Wash	1	0.3
167	2416422	120.8211	0.9771743950451958	4.783908455277746	120.48945	121.4666	1.9147999999999996	2.891999999999996	0.3459250034592502	2.8907999999999987	47.83908455277744	seed1-gleak03_vars.pkl	Wash	1	0.3
168	2474238	123.7119	0.9805212161242962	4.797019205488027	123.38145	124.36195000000001	1.901849999999996	2.882400000000004	0.34681880451557995	2.883350000000007	47.97019205488026	seed1-gleak03_vars.pkl	Wash	1	0.3
169	2531905	126.59525000000001	0.9748051528641721	4.785612448371339	126.2638	127.23865	1.9161500000000018	2.8909500000000037	0.3465603881476355	2.8854999999999933	47.856124483713366	seed1-gleak03_vars.pkl	Wash	1	0.3
170	2589615	129.48075	0.9781902149186237	4.795156559012852	129.1548	130.133	1.901900000000012	2.8800999999999988	0.34657840469960116	2.8853500000000167	47.95156559012857	seed1-gleak03_vars.pkl	Wash	1	0.3
171	2647322	132.36610000000002	0.9781835754614091	4.783027547518344	132.03485	133.01305	1.9063999999999908	2.88454999999999	0.3470956769233454	2.8810499999999877	47.830275475183484	seed1-gleak03_vars.pkl	Wash	1	0.3
172	2704943	135.24715	0.984480585502321	4.789990200509607	134.9194	135.9039	1.9112499999999955	2.895700000000005	0.3448989446092278	2.899400000000014	47.89990200509607	seed1-gleak03_vars.pkl	Wash	1	0.3
173	2762931	138.14655000000002	0.9768376621405594	4.785271577642227	137.8151	138.79195	3.448599999999999	4.425450000000012	0.22396918184057873	4.4649	47.852715776422315	seed1-gleak03_vars.pkl	Wash	1	0.3
174	2852229	142.61145000000002	1.0682951267095981	1.3492899325307253	142.2406	143.3089	1.9660499999999956	3.0343499999999892	0.32466478361092305	3.0800999999999874	13.492899325307253	seed1-gleak03_vars.pkl	Transient	1	0.3
175	2913831	145.69155	0.9662439765952062	1.8925183959215595	145.2749	146.24115	2.088950000000011	3.0552000000000135	0.3270806417322176	3.057350000000014	18.925183959215616	seed1-gleak03_vars.pkl	Transient	1	0.3
176	2974978	148.74890000000002	0.8018813760976075	3.7803678464403916	148.33010000000002	149.132	2.3090500000000134	3.1109500000000025	0.31138097462245046	3.2115000000000014	37.8036784644039	seed1-gleak03_vars.pkl	Transient	1	0.3
177	3039208	151.96040000000002	0.8804311952294549	2.8289090536749875	151.4411	152.32150000000001	2.245749999999987	3.126199999999983	0.3217917363882105	3.107599999999991	28.28909053674988	seed1-gleak03_vars.pkl	$G_{Leak}$	1	0.3
178	3101360	155.068	0.8513682860871777	3.3005959934717595	154.56725	155.41865	2.2888499999999965	3.140199999999993	0.31574626630040054	3.1671000000000045	33.005959934717595	seed1-gleak03_vars.pkl	$G_{Leak}$	1	0.3
179	3164702	158.23510000000002	0.8824488021454542	2.90961759966714	157.70745	158.5899	2.26785000000001	3.1503000000000156	0.31894874493668857	3.135300000000001	29.096175996671406	seed1-gleak03_vars.pkl	$G_{Leak}$	1	0.3
180	3227408	161.37040000000002	0.8570844043353107	3.23963617396387	160.85775	161.71485	2.286200000000008	3.1432499999999948	0.3157362970447103	3.16719999999998	32.39636173963871	seed1-gleak03_vars.pkl	$G_{Leak}$	1	0.3
181	3290752	164.5376	0.8862481762529352	2.8990997952251796	164.001	164.88725	2.2659000000000162	3.152150000000006	0.3197442046362912	3.1274999999999977	28.990997952251817	seed1-gleak03_vars.pkl	$G_{Leak}$	1	0.3
182	3353302	167.6651	0.8566039217454847	3.250549823858332	167.15315	168.0098	2.299950000000024	3.15655000000001	0.31514425728376955	3.173150000000021	32.505498238583314	seed1-gleak03_vars.pkl	$G_{Leak}$	1	0.3
183	3416765	170.83825000000002	0.8810600677656476	2.9910820852432494	170.30975	171.1908	2.2743499999999983	3.155399999999986	0.3180206395395084	3.1444499999999778	29.910820852432515	seed1-gleak03_vars.pkl	$G_{Leak}$	1	0.3
184	3479654	173.9827	0.8649573006849969	3.1730843070044976	173.4651	174.33005	2.282600000000002	3.1475499999999954	0.3162255320494561	3.162300000000016	31.730843070044976	seed1-gleak03_vars.pkl	$G_{Leak}$	1	0.3
185	3542900	177.145	0.8833245592549444	2.984830329507215	176.61265	177.496	2.191849999999988	3.075150000000008	0.3568815688513756	2.8020500000000084	29.84830329507215	seed1-gleak03_vars.pkl	$G_{Leak}$	1	0.3
186	3598941	179.94705000000002	0.5463230031317566	1.353599385922795	179.68785	180.23415	4.502199999999988	5.04849999999999	0.18727468514443626	5.339749999999981	13.53599385922795	seed1-gleak03_vars.pkl	$G_{Leak}$	1	0.3
187	3705736	185.2868	1.0967386653142284	1.7367745569723123	184.7363	185.83305000000001	2.109649999999988	3.206400000000002	0.2890591125885227	3.45950000000002	17.367745569723134	seed1-gleak03_vars.pkl	Transient	1	0.3
188	3774926	188.74630000000002	1.3141072335904698	1.343765533278571	187.94275000000002	189.25685000000001	2.125249999999994	3.4394000000000062	0.28543700405320555	3.5033999999999987	13.437655332785715	seed1-gleak03_vars.pkl	Transient	1	0.3
189	3844994	192.24970000000002	1.3508511646028143	1.4192697777087897	191.3821	192.73295000000002	2.1661	3.5169500000000085	0.28322193270646884	3.5307999999999993	14.192697777087899	seed1-gleak03_vars.pkl	DAMGO + $G_{Leak}$	1	0.3
190	3915610	195.78050000000002	1.330700217655534	1.4465993147750602	194.89905000000002	196.22975	2.164600000000007	3.495299999999986	0.2870799661245639	3.4833500000000015	14.4659931477506	seed1-gleak03_vars.pkl	DAMGO + $G_{Leak}$	1	0.3
191	3985277	199.26385000000002	1.3283987366277026	1.455850458069479	198.39435	199.72275000000002	2.1709999999999923	3.4994000000000085	0.2846691432882144	3.512849999999986	14.558504580694791	seed1-gleak03_vars.pkl	DAMGO + $G_{Leak}$	1	0.3
192	4055534	202.7767	1.3356855429616525	1.4604950630668796	201.89375	203.22945	2.1873500000000092	3.522999999999996	0.2842362571769649	3.5182000000000078	14.604950630668803	seed1-gleak03_vars.pkl	DAMGO + $G_{Leak}$	1	0.3
193	4125898	206.2949	1.317860547691118	1.4572810180102778	205.41675	206.7346	2.1774500000000216	3.4953000000000145	0.28600846585058964	3.496399999999994	14.572810180102781	seed1-gleak03_vars.pkl	DAMGO + $G_{Leak}$	1	0.3
194	4195826	209.7913	1.3230075085515622	1.4613845595976702	208.9121	210.23510000000002	2.1774500000000216	3.5004500000000007	0.2864960105430524	3.4904500000000094	14.613845595976706	seed1-gleak03_vars.pkl	DAMGO + $G_{Leak}$	1	0.3
195	4265635	213.28175000000002	1.314825626263814	1.4608700918473811	212.41250000000002	213.72735	2.181449999999984	3.496249999999975	0.2846083788706742	3.513599999999997	14.608700918473815	seed1-gleak03_vars.pkl	DAMGO + $G_{Leak}$	1	0.3
196	4335907	216.79535	1.3421787440599875	1.4703151368277148	215.9088	217.25095000000002					14.703151368277146	seed1-gleak03_vars.pkl	DAMGO + $G_{Leak}$	1	0.3
197	62535	3.1267500000000004	1.4897886715037607	1.3673468819566459	2.7539000000000002	4.2437000000000005	1.5972	3.087	0.3273804652076411	3.05455	13.67346881956647	seed1-gleak-03_vars.pkl	Transient	1	-0.3
198	123626	6.1813	0.9729689133153072	4.58459537727127	5.84095	6.8139	1.8782499999999995	2.8512499999999994	0.3516607177395249	2.8436500000000002	45.84595377271273	seed1-gleak-03_vars.pkl	Transient	1	-0.3
199	180499	9.02495	0.96969432598219	4.745821086657003	8.6922	9.661850000000001	1.906649999999999	2.8763500000000004	0.3476386643722515	2.87655	47.45821086657005	seed1-gleak-03_vars.pkl	Transient	1	-0.3
200	238030	11.9015	0.9828584267500323	4.782238794892351	11.5685	12.551400000000001	1.9107000000000003	2.893550000000001	0.3462184292069866	2.888350000000001	47.822387948923506	seed1-gleak-03_vars.pkl	Transient	1	-0.3
201	295797	14.789850000000001	0.9864526059091412	4.78927151294409	14.462050000000001	15.448500000000001	1.9166000000000007	2.9030500000000004	0.3441452292867589	2.905750000000001	47.89271512944093	seed1-gleak-03_vars.pkl	Transient	1	-0.3
202	353912	17.695600000000002	0.9782923814920244	4.791877205165662	17.3651	18.343400000000003	1.9186499999999995	2.8968999999999987	0.34567986587621213	2.8928499999999993	47.91877205165666	seed1-gleak-03_vars.pkl	Transient	1	-0.3
203	411769	20.58845	0.9817946751514974	4.799367969132419	20.262050000000002	21.243850000000002	1.9090000000000025	2.8908000000000023	0.3454828122300915	2.8945000000000007	47.9936796913242	seed1-gleak-03_vars.pkl	Transient	1	-0.3
204	469659	23.482950000000002	0.9776841871392855	4.787444359368173	23.15285	24.1305	1.9082000000000008	2.8858999999999995	0.34687895658809886	2.8828499999999977	47.874443593681725	seed1-gleak-03_vars.pkl	Transient	1	-0.3
205	527316	26.3658	0.9808547697207832	4.79144446010968	26.03875	27.0196	1.9086999999999996	2.88955	0.34572169403630054	2.892500000000002	47.914444601096804	seed1-gleak-03_vars.pkl	Transient	1	-0.3
206	585166	29.258300000000002	0.9813630225491711	4.795242406617916	28.9283	29.909650000000003	1.903649999999999	2.884999999999998	0.3465303647232091	2.885749999999998	47.95242406617915	seed1-gleak-03_vars.pkl	Transient	1	-0.3
207	642881	32.14405	0.9851894581115398	4.7878983010891645	31.81325	32.79845	1.9100499999999982	2.8952500000000008	0.34540524670569733	2.895150000000001	47.87898301089167	seed1-gleak-03_vars.pkl	Control	1	-0.3
208	700784	35.0392	0.9807410484357039	4.789889132712872	34.70855	35.6893	1.9070499999999981	2.8877999999999986	0.34614652382353434	2.8889500000000012	47.89889132712872	seed1-gleak-03_vars.pkl	Control	1	-0.3
209	758563	37.92815	0.9776397757442843	4.782313025092151	37.5963	38.57395	1.9172000000000011	2.8948500000000053	0.34582331886639134	2.8916499999999985	47.82313025092152	seed1-gleak-03_vars.pkl	Control	1	-0.3
210	816396	40.8198	0.9844222629861034	4.796358429691395	40.4912	41.4756	1.903100000000002	2.8875499999999974	0.3461105823310543	2.889250000000004	47.963584296913936	seed1-gleak-03_vars.pkl	Control	1	-0.3
211	874181	43.709050000000005	0.9776158174254582	4.781325802215413	43.3787	44.356300000000005	1.907899999999998	2.8855000000000004	0.3466264579975394	2.8849499999999964	47.81325802215415	seed1-gleak-03_vars.pkl	Control	1	-0.3
212	931880	46.594	0.980538154966652	4.788123500312992	46.2642	47.24475	1.9084999999999965	2.8890499999999975	0.345721694036301	2.8924999999999983	47.881235003129945	seed1-gleak-03_vars.pkl	Control	1	-0.3
213	989730	49.4865	0.9831178892875556	4.793015735192235	49.1533	50.1364	1.9072000000000031	2.890350000000005	0.34615850597988757	2.888850000000005	47.93015735192236	seed1-gleak-03_vars.pkl	Control	1	-0.3
214	1047507	52.375350000000005	0.9768680709631706	4.784689524088101	52.04365	53.020500000000006	1.9078000000000017	2.8846500000000006	0.3468428628409898	2.8831500000000005	47.846895240881	seed1-gleak-03_vars.pkl	Control	1	-0.3
215	1105170	55.258500000000005	0.980798759299249	4.789896716756971	54.9283	55.9091	1.9009500000000017	2.8817499999999967	0.3470113646221918	2.8817499999999967	47.89896716756971	seed1-gleak-03_vars.pkl	Control	1	-0.3
216	1162805	58.14025	0.9813722788344603	4.7858982962336825	57.810050000000004	58.7914	7.227399999999996	8.208799999999997	0.11887284765850213	8.412349999999996	47.85898296233682	seed1-gleak-03_vars.pkl	Control	1	-0.3
217	1331052	66.5526	1.1518747879156843	3.604262527043524	66.0188	67.1707	1.8305000000000007	2.982350000000011	0.2674869600106993	3.738500000000002	36.042625270435224	seed1-gleak-03_vars.pkl	Transient	1	-0.3
218	1405822	70.2911	1.7544220569519327	2.1480125314150484	69.0012	70.7556	5.114550000000008	6.869	0.1666291751022686	6.001350000000002	21.480125314150488	seed1-gleak-03_vars.pkl	Transient	1	-0.3
219	1525849	76.29245	0.98505718919785	4.120716252537825	75.87015000000001	76.85520000000001	1.903749999999988	2.888799999999989	0.2657771989740997	3.7625500000000045	41.207162525378266	seed1-gleak-03_vars.pkl	DAMGO	1	-0.3
220	1601100	80.055	1.7410900205315558	2.268144498748054	78.75895	80.50005	5.078900000000004	6.820000000000007	0.1682807596193491	5.942449999999994	22.681444987480536	seed1-gleak-03_vars.pkl	DAMGO	1	-0.3
221	1719949	85.99745	0.9828974983152934	4.168732868509004	85.57895	86.56185	1.8937999999999988	2.8766999999999996	0.26140715471382425	3.825450000000004	41.687328685090066	seed1-gleak-03_vars.pkl	DAMGO	1	-0.3
222	1796458	89.8229	1.8237175707523827	2.1252062803339733	88.45565	90.27935000000001	5.123449999999991	6.9471499999999935	0.16715419974926865	5.982500000000002	21.25206280333974	seed1-gleak-03_vars.pkl	DAMGO	1	-0.3
223	1916108	95.8054	0.9854791823561769	4.183197452074523	95.40285	96.3883	2.809100000000001	3.7946000000000026	0.2639950368933068	3.7879499999999946	41.83197452074525	seed1-gleak-03_vars.pkl	DAMGO	1	-0.3
224	1991867	99.59335	0.7164363701378578	8.825675678404492	99.1974	99.91385000000001	-0.9330500000000086	-0.21665000000000134	1.6830766641420543	0.5941499999999991	22.358061250535656	seed1-gleak-03_vars.pkl	DAMGO	1	-0.3
225	2003750	100.1875	2.2223058635288386	6.277851240296883	98.98075	101.20305	1.8369	4.059200000000004	0.309957380860131	3.2262500000000074	62.77851240296883	seed1-gleak-03_vars.pkl	DAMGO	1	-0.3
226	2068275	103.41375000000001	0.9614980878509931	4.649323641476428	103.03995	104.00145	1.9743500000000012	2.935850000000002	0.34609261438360966	2.889399999999995	45.15228958239601	seed1-gleak-03_vars.pkl	Transient	1	-0.3
227	2126063	106.30315	0.9779180869861972	4.848961165218135	105.9758	106.95370000000001	1.9181499999999971	2.8960500000000025	0.34514297547759126	2.897350000000003	48.489611652181374	seed1-gleak-03_vars.pkl	Transient	1	-0.3
228	2184010	109.2005	0.9706985676490703	4.796061408091845	108.87190000000001	109.8426	1.9048999999999978	2.8755999999999915	0.34741523068371327	2.878399999999999	47.96061408091846	seed1-gleak-03_vars.pkl	Transient	1	-0.3
229	2241578	112.0789	0.97417499154713	4.7919038542468115	111.7475	112.72165000000001	1.908299999999997	2.8825000000000074	0.34665649807605703	2.884699999999995	47.919038542468144	seed1-gleak-03_vars.pkl	Wash	1	-0.3
230	2299272	114.9636	0.978713910612953	4.787641184224533	114.62995000000001	115.6087	1.905549999999991	2.8842499999999944	0.34746351633078526	2.878	47.876411842245346	seed1-gleak-03_vars.pkl	Wash	1	-0.3
231	2356832	117.8416	0.981580583311338	4.788729711344843	117.51425	118.4958	1.9145500000000055	2.8961500000000058	0.34480380663402377	2.9002000000000123	47.88729711344846	seed1-gleak-03_vars.pkl	Wash	1	-0.3
232	2414836	120.74180000000001	0.9886949773280416	4.793571004229101	120.41040000000001	121.3991	1.90625	2.8949499999999944	0.34546490940182767	2.8946499999999986	47.93571004229099	seed1-gleak-03_vars.pkl	Wash	1	-0.3
233	2472729	123.63645000000001	0.974980112677021	4.784720748959458	123.30535	124.28030000000001	1.910499999999999	2.8855000000000075	0.34655438304656017	2.885549999999995	47.8472074895946	seed1-gleak-03_vars.pkl	Wash	1	-0.3
234	2530440	126.522	0.9824191314113793	4.788925565857852	126.19085000000001	127.17325000000001	1.9115000000000038	2.893950000000004	0.34556041259913256	2.8938500000000005	47.88925565857852	seed1-gleak-03_vars.pkl	Wash	1	-0.3
235	2588317	129.41585	0.979599758467474	4.795414150946101	129.0848	130.0644	1.9022999999999968	2.8819000000000017	0.3467466495604988	2.8839499999999987	47.954141509461024	seed1-gleak-03_vars.pkl	Wash	1	-0.3
236	2645996	132.2998	0.9792542891655583	4.7852249415506805	131.9667	132.94595	1.9064500000000066	2.8857500000000016	0.34683083326107644	2.883250000000004	47.85224941550681	seed1-gleak-03_vars.pkl	Wash	1	-0.3
237	2703661	135.18305	0.979885084419069	4.786983206932959	134.85240000000002	135.8323	1.901549999999986	2.881399999999985	0.3469030232598496	2.882649999999984	47.869832069329576	seed1-gleak-03_vars.pkl	Wash	1	-0.3
238	2761314	138.0657	0.9828551783307223	4.786880307872153	137.73385000000002	138.7167	1.3851999999999975	2.368050000000011	0.446578095344418	2.239250000000027	47.86880307872153	seed1-gleak-03_vars.pkl	Wash	1	-0.3
239	2806099	140.30495000000002	2.0742844235360156	6.76326859019597	140.1019	142.17615	1.682850000000002	3.7571499999999958	0.26071200448424736	3.835649999999987	67.63268590195972	seed1-gleak-03_vars.pkl	Transient	1	-0.3
240	2882812	144.1406	1.6763196579741781	5.525699658271407	143.85905	145.53535	1.649799999999999	3.326149999999984	0.3003634397621131	3.3292999999999893	55.256996582714045	seed1-gleak-03_vars.pkl	Transient	1	-0.3
241	2949398	147.4699	1.6764587332244731	5.500540272975286	147.1852	148.86165	1.6433999999999855	3.3198500000000024	0.3012184285434581	3.319850000000002	55.005402729752845	seed1-gleak-03_vars.pkl	Transient	1	-0.3
242	3015795	150.78975	1.6725464489284672	5.504839395603554	150.50505	152.1776	1.652450000000016	3.325000000000017	0.30170007995052145	3.314549999999997	55.04839395603554	seed1-gleak-03_vars.pkl	$G_{Leak}$	1	-0.3
243	3082086	154.1043	1.676147714061942	5.505963508536787	153.83005	155.5062	1.6479999999999961	3.324150000000003	0.2999355138645174	3.3340500000000195	55.05963508536786	seed1-gleak-03_vars.pkl	$G_{Leak}$	1	-0.3
244	3148767	157.43835	1.67473468131274	5.501857048565732	157.15415000000002	158.8289	1.6549500000000137	3.3297000000000025	0.30135004821600797	3.3183999999999974	55.018570485657364	seed1-gleak-03_vars.pkl	$G_{Leak}$	1	-0.3
245	3215135	160.75675	1.6714785532181151	5.5129357500236225	160.4839	162.15535	1.6458499999999958	3.3173499999999763	0.3004040434384257	3.328849999999989	55.12935750023624	seed1-gleak-03_vars.pkl	$G_{Leak}$	1	-0.3
246	3281712	164.0856	1.6662907725492027	5.501936752599654	163.8012	165.4675	1.6504999999999939	3.3168000000000006	0.30163182819051	3.3153000000000072	55.019367525996586	seed1-gleak-03_vars.pkl	$G_{Leak}$	1	-0.3
247	3348018	167.4009	1.6636590139982292	5.503793573753455	167.11805	168.7817	1.645750000000021	3.3094500000000266	0.30307163097998113	3.2995500000000106	55.03793573753457	seed1-gleak-03_vars.pkl	$G_{Leak}$	1	-0.3
248	3414009	170.70045000000002	1.6832588980010945	5.498755158799888	170.4275	172.11075	1.659150000000011	3.342399999999998	0.29825372444338494	3.3528499999999894	54.98755158799892	seed1-gleak-03_vars.pkl	$G_{Leak}$	1	-0.3
249	3481066	174.0533	1.6740908742066474	5.51016083001938	173.76985000000002	175.44395	1.6468500000000006	3.320949999999982	0.30199163483171476	3.3113500000000045	55.10160830019381	seed1-gleak-03_vars.pkl	$G_{Leak}$	1	-0.3
250	3547293	177.36465	1.6681963681074792	5.5056109604580925	177.09085000000002	178.75905	5.382849999999991	7.051050000000004	0.13737018517500985	7.279599999999988	55.05610960458095	seed1-gleak-03_vars.pkl	$G_{Leak}$	1	-0.3
251	3692885	184.64425	1.3692025602700189	4.458049268503579	184.14185	185.51105	1.6812999999999931	3.0504999999999995	0.3217865589754309	3.1076500000000067	44.58049268503581	seed1-gleak-03_vars.pkl	Transient	1	-0.3
252	3755038	187.7519	1.4444023397279206	4.457833974134644	187.19240000000002	188.63680000000002	1.5677499999999895	3.0121499999999912	0.31843077314991725	3.1403999999999996	44.57833974134644	seed1-gleak-03_vars.pkl	Transient	1	-0.3
253	3817846	190.8923	1.5392122383714888	4.356515485847893	190.2045	191.74370000000002	1.5735499999999831	3.1127500000000055	0.3201382997454903	3.123649999999998	43.56515485847897	seed1-gleak-03_vars.pkl	DAMGO + $G_{Leak}$	1	-0.3
254	3880319	194.01595	1.5639068892092678	4.369221316052467	193.31730000000002	194.8812	1.5690999999999917	3.1330000000000098	0.31888263524609683	3.1359500000000082	43.69221316052467	seed1-gleak-03_vars.pkl	DAMGO + $G_{Leak}$	1	-0.3
255	3943038	197.1519	1.5360373204590987	4.36431587576206	196.45025	197.9863	1.579100000000011	3.11515	0.32345710958726875	3.0915999999999997	43.643158757620576	seed1-gleak-03_vars.pkl	DAMGO + $G_{Leak}$	1	-0.3
256	4004870	200.2435	1.541409177513281	4.367751348427134	199.56545	201.10685	1.575349999999986	3.116749999999996	0.31932558436582026	3.1315999999999913	43.67751348427133	seed1-gleak-03_vars.pkl	DAMGO + $G_{Leak}$	1	-0.3
257	4067502	203.3751	1.5503650861365488	4.369510396075363	202.68220000000002	204.23255	1.572499999999991	3.1228499999999997	0.3225546326909103	3.100250000000017	43.695103960753606	seed1-gleak-03_vars.pkl	DAMGO + $G_{Leak}$	1	-0.3
258	4129507	206.47535000000002	1.5346403089572909	4.373173305319142	205.805	207.33965	1.564300000000003	3.0989000000000146	0.3185626453442085	3.139099999999985	43.73173305319142	seed1-gleak-03_vars.pkl	DAMGO + $G_{Leak}$	1	-0.3
259	4192289	209.61445	1.5398697938361205	4.367772410118846	208.90395	210.4438	1.5712000000000046	3.1110999999999933	0.32352512981445913	3.0909499999999923	43.606769376720635	seed1-gleak-03_vars.pkl	DAMGO + $G_{Leak}$	1	-0.3
260	4254108	212.7054	1.5378350801127498	4.366243480008869	212.01505	213.55290000000002	1.580849999999998	3.11869999999999	0.3213522502691321	3.111850000000004	43.66243480008873	seed1-gleak-03_vars.pkl	DAMGO + $G_{Leak}$	1	-0.3
261	4316345	215.81725	1.531371391268354	4.375864160018089	215.1337	216.66505	1.5666999999999973	3.0980500000000006	0.32259625465748304	3.0998500000000035	43.75864160018089	seed1-gleak-03_vars.pkl	DAMGO + $G_{Leak}$	1	-0.3
262	4378342	218.9171	1.542522651706124	4.358790441923965	218.23175	219.7743					43.58790441923966	seed1-gleak-03_vars.pkl	DAMGO + $G_{Leak}$	1	-0.3
263	62535	3.1267500000000004	1.4897886715037607	1.3673468819566459	2.7539000000000002	4.2437000000000005	1.5972	3.087	0.3273804652076411	3.05455	13.67346881956647	seed1-gleak-05_vars.pkl	Transient	1	-0.5
264	123626	6.1813	0.9729689133153072	4.58459537727127	5.84095	6.8139	1.8782499999999995	2.8512499999999994	0.3516607177395249	2.8436500000000002	45.84595377271273	seed1-gleak-05_vars.pkl	Transient	1	-0.5
265	180499	9.02495	0.96969432598219	4.745821086657003	8.6922	9.661850000000001	1.906649999999999	2.8763500000000004	0.3476386643722515	2.87655	47.45821086657005	seed1-gleak-05_vars.pkl	Transient	1	-0.5
266	238030	11.9015	0.9828584267500323	4.782238794892351	11.5685	12.551400000000001	1.9107000000000003	2.893550000000001	0.3462184292069866	2.888350000000001	47.822387948923506	seed1-gleak-05_vars.pkl	Transient	1	-0.5
267	295797	14.789850000000001	0.9864526059091412	4.78927151294409	14.462050000000001	15.448500000000001	1.9166000000000007	2.9030500000000004	0.3441452292867589	2.905750000000001	47.89271512944093	seed1-gleak-05_vars.pkl	Transient	1	-0.5
268	353912	17.695600000000002	0.9782923814920244	4.791877205165662	17.3651	18.343400000000003	1.9186499999999995	2.8968999999999987	0.34567986587621213	2.8928499999999993	47.91877205165666	seed1-gleak-05_vars.pkl	Transient	1	-0.5
269	411769	20.58845	0.9817946751514974	4.799367969132419	20.262050000000002	21.243850000000002	1.9090000000000025	2.8908000000000023	0.3454828122300915	2.8945000000000007	47.9936796913242	seed1-gleak-05_vars.pkl	Transient	1	-0.5
270	469659	23.482950000000002	0.9776841871392855	4.787444359368173	23.15285	24.1305	1.9082000000000008	2.8858999999999995	0.34687895658809886	2.8828499999999977	47.874443593681725	seed1-gleak-05_vars.pkl	Transient	1	-0.5
271	527316	26.3658	0.9808547697207832	4.79144446010968	26.03875	27.0196	1.9086999999999996	2.88955	0.34572169403630054	2.892500000000002	47.914444601096804	seed1-gleak-05_vars.pkl	Transient	1	-0.5
272	585166	29.258300000000002	0.9813630225491711	4.795242406617916	28.9283	29.909650000000003	1.903649999999999	2.884999999999998	0.3465303647232091	2.885749999999998	47.95242406617915	seed1-gleak-05_vars.pkl	Transient	1	-0.5
273	642881	32.14405	0.9851894581115398	4.7878983010891645	31.81325	32.79845	1.9100499999999982	2.8952500000000008	0.34540524670569733	2.895150000000001	47.87898301089167	seed1-gleak-05_vars.pkl	Control	1	-0.5
274	700784	35.0392	0.9807410484357039	4.789889132712872	34.70855	35.6893	1.9070499999999981	2.8877999999999986	0.34614652382353434	2.8889500000000012	47.89889132712872	seed1-gleak-05_vars.pkl	Control	1	-0.5
275	758563	37.92815	0.9776397757442843	4.782313025092151	37.5963	38.57395	1.9172000000000011	2.8948500000000053	0.34582331886639134	2.8916499999999985	47.82313025092152	seed1-gleak-05_vars.pkl	Control	1	-0.5
276	816396	40.8198	0.9844222629861034	4.796358429691395	40.4912	41.4756	1.903100000000002	2.8875499999999974	0.3461105823310543	2.889250000000004	47.963584296913936	seed1-gleak-05_vars.pkl	Control	1	-0.5
277	874181	43.709050000000005	0.9776158174254582	4.781325802215413	43.3787	44.356300000000005	1.907899999999998	2.8855000000000004	0.3466264579975394	2.8849499999999964	47.81325802215415	seed1-gleak-05_vars.pkl	Control	1	-0.5
278	931880	46.594	0.980538154966652	4.788123500312992	46.2642	47.24475	1.9084999999999965	2.8890499999999975	0.345721694036301	2.8924999999999983	47.881235003129945	seed1-gleak-05_vars.pkl	Control	1	-0.5
279	989730	49.4865	0.9831178892875556	4.793015735192235	49.1533	50.1364	1.9072000000000031	2.890350000000005	0.34615850597988757	2.888850000000005	47.93015735192236	seed1-gleak-05_vars.pkl	Control	1	-0.5
280	1047507	52.375350000000005	0.9768680709631706	4.784689524088101	52.04365	53.020500000000006	1.9078000000000017	2.8846500000000006	0.3468428628409898	2.8831500000000005	47.846895240881	seed1-gleak-05_vars.pkl	Control	1	-0.5
281	1105170	55.258500000000005	0.980798759299249	4.789896716756971	54.9283	55.9091	1.9009500000000017	2.8817499999999967	0.3470113646221918	2.8817499999999967	47.89896716756971	seed1-gleak-05_vars.pkl	Control	1	-0.5
282	1162805	58.14025	0.9813722788344603	4.7858982962336825	57.810050000000004	58.7914	7.227399999999996	8.208799999999997	0.11887284765850213	8.412349999999996	47.85898296233682	seed1-gleak-05_vars.pkl	Control	1	-0.5
283	1331052	66.5526	1.1518747879156843	3.604262527043524	66.0188	67.1707	1.8305000000000007	2.982350000000011	0.2674869600106993	3.738500000000002	36.042625270435224	seed1-gleak-05_vars.pkl	Transient	1	-0.5
284	1405822	70.2911	1.7544220569519327	2.1480125314150484	69.0012	70.7556	5.114550000000008	6.869	0.1666291751022686	6.001350000000002	21.480125314150488	seed1-gleak-05_vars.pkl	Transient	1	-0.5
285	1525849	76.29245	0.98505718919785	4.120716252537825	75.87015000000001	76.85520000000001	1.903749999999988	2.888799999999989	0.2657771989740997	3.7625500000000045	41.207162525378266	seed1-gleak-05_vars.pkl	DAMGO	1	-0.5
286	1601100	80.055	1.7410900205315558	2.268144498748054	78.75895	80.50005	5.078900000000004	6.820000000000007	0.1682807596193491	5.942449999999994	22.681444987480536	seed1-gleak-05_vars.pkl	DAMGO	1	-0.5
287	1719949	85.99745	0.9828974983152934	4.168732868509004	85.57895	86.56185	1.8937999999999988	2.8766999999999996	0.26140715471382425	3.825450000000004	41.687328685090066	seed1-gleak-05_vars.pkl	DAMGO	1	-0.5
288	1796458	89.8229	1.8237175707523827	2.1252062803339733	88.45565	90.27935000000001	5.123449999999991	6.9471499999999935	0.16715419974926865	5.982500000000002	21.25206280333974	seed1-gleak-05_vars.pkl	DAMGO	1	-0.5
289	1916108	95.8054	0.9854791823561769	4.183197452074523	95.40285	96.3883	2.809100000000001	3.7946000000000026	0.2639950368933068	3.7879499999999946	41.83197452074525	seed1-gleak-05_vars.pkl	DAMGO	1	-0.5
290	1991867	99.59335	0.7164363701378578	8.825675678404492	99.1974	99.91385000000001	-0.9330500000000086	-0.21665000000000134	1.6830766641420543	0.5941499999999991	22.358061250535656	seed1-gleak-05_vars.pkl	DAMGO	1	-0.5
291	2003750	100.1875	2.2223058635288386	6.277851240296883	98.98075	101.20305	1.8369	4.059200000000004	0.309957380860131	3.2262500000000074	62.77851240296883	seed1-gleak-05_vars.pkl	DAMGO	1	-0.5
292	2068275	103.41375000000001	0.9614980878509931	4.649323641476428	103.03995	104.00145	1.9743500000000012	2.935850000000002	0.34609261438360966	2.889399999999995	45.15228958239601	seed1-gleak-05_vars.pkl	Transient	1	-0.5
293	2126063	106.30315	0.9779180869861972	4.848961165218135	105.9758	106.95370000000001	1.9181499999999971	2.8960500000000025	0.34514297547759126	2.897350000000003	48.489611652181374	seed1-gleak-05_vars.pkl	Transient	1	-0.5
294	2184010	109.2005	0.9706985676490703	4.796061408091845	108.87190000000001	109.8426	1.9048999999999978	2.8755999999999915	0.34741523068371327	2.878399999999999	47.96061408091846	seed1-gleak-05_vars.pkl	Transient	1	-0.5
295	2241578	112.0789	0.97417499154713	4.7919038542468115	111.7475	112.72165000000001	1.908299999999997	2.8825000000000074	0.34665649807605703	2.884699999999995	47.919038542468144	seed1-gleak-05_vars.pkl	Wash	1	-0.5
296	2299272	114.9636	0.978713910612953	4.787641184224533	114.62995000000001	115.6087	1.905549999999991	2.8842499999999944	0.34746351633078526	2.878	47.876411842245346	seed1-gleak-05_vars.pkl	Wash	1	-0.5
297	2356832	117.8416	0.981580583311338	4.788729711344843	117.51425	118.4958	1.9145500000000055	2.8961500000000058	0.34480380663402377	2.9002000000000123	47.88729711344846	seed1-gleak-05_vars.pkl	Wash	1	-0.5
298	2414836	120.74180000000001	0.9886949773280416	4.793571004229101	120.41040000000001	121.3991	1.90625	2.8949499999999944	0.34546490940182767	2.8946499999999986	47.93571004229099	seed1-gleak-05_vars.pkl	Wash	1	-0.5
299	2472729	123.63645000000001	0.974980112677021	4.784720748959458	123.30535	124.28030000000001	1.910499999999999	2.8855000000000075	0.34655438304656017	2.885549999999995	47.8472074895946	seed1-gleak-05_vars.pkl	Wash	1	-0.5
300	2530440	126.522	0.9824191314113793	4.788925565857852	126.19085000000001	127.17325000000001	1.9115000000000038	2.893950000000004	0.34556041259913256	2.8938500000000005	47.88925565857852	seed1-gleak-05_vars.pkl	Wash	1	-0.5
301	2588317	129.41585	0.979599758467474	4.795414150946101	129.0848	130.0644	1.9022999999999968	2.8819000000000017	0.3467466495604988	2.8839499999999987	47.954141509461024	seed1-gleak-05_vars.pkl	Wash	1	-0.5
302	2645996	132.2998	0.9792542891655583	4.7852249415506805	131.9667	132.94595	1.9064500000000066	2.8857500000000016	0.34683083326107644	2.883250000000004	47.85224941550681	seed1-gleak-05_vars.pkl	Wash	1	-0.5
303	2703661	135.18305	0.979885084419069	4.786983206932959	134.85240000000002	135.8323	1.901549999999986	2.881399999999985	0.3469030232598496	2.882649999999984	47.869832069329576	seed1-gleak-05_vars.pkl	Wash	1	-0.5
304	2761314	138.0657	0.9828551783307223	4.786880307872153	137.73385000000002	138.7167	1.3232500000000016	2.306100000000015	0.46045815586508515	2.171750000000003	47.86880307872153	seed1-gleak-05_vars.pkl	Wash	1	-0.5
305	2804749	140.23745	40.01519781824506	7.685002497243275	140.03995	180.05515	1.9268999999999892	41.94209999999998	0.023701905870251016	42.19070000000002	76.85002497243278	seed1-gleak-05_vars.pkl	Transient	1	-0.5
306	3648563	182.42815000000002	1.7615821746446425	6.258233506977106	181.982	183.74360000000001	1.8488000000000113	3.610350000000011	0.268571735510555	3.723399999999998	43.522108407676235	seed1-gleak-05_vars.pkl	Transient	1	-0.5
307	3723031	186.15155000000001	1.8794769212296234	5.035793252362097	185.59235	187.47185000000002	1.4096499999999992	3.2890999999999906	0.31017369727047245	3.22399999999999	48.004350986329996	seed1-gleak-05_vars.pkl	Transient	1	-0.5
308	3787511	189.37555	1.8302700234641323	5.331087390618073	188.88150000000002	190.71175	1.6260499999999922	3.456299999999999	0.2858735581252407	3.4980500000000063	48.4016708459054	seed1-gleak-05_vars.pkl	Transient	1	-0.5
309	3857472	192.8736	1.8657489635493607	5.178554833770264	192.33775	194.20350000000002	1.4822999999999809	3.3480500000000006	0.30039953137673064	3.3289000000000044	48.402419767166265	seed1-gleak-05_vars.pkl	DAMGO + $G_{Leak}$	1	-0.5
310	3924050	196.20250000000001	1.8574174541381887	5.220319432894534	195.68585000000002	197.54325	1.5062499999999943	3.363650000000007	0.2950374697586598	3.389399999999995	48.328745395148715	seed1-gleak-05_vars.pkl	DAMGO + $G_{Leak}$	1	-0.5
311	3991838	199.5919	1.8661712460012643	5.201409432362162	199.04945	200.91565	1.447100000000006	3.3132500000000107	0.30311297020399414	3.29910000000001	48.136740766000145	seed1-gleak-05_vars.pkl	DAMGO + $G_{Leak}$	1	-0.5
312	4057820	202.89100000000002	1.8537860671599395	5.176798569074265	202.36275	204.21655	1.4986500000000262	3.3524500000000046	0.29845846204354526	3.350549999999998	48.2715016345207	seed1-gleak-05_vars.pkl	DAMGO + $G_{Leak}$	1	-0.5
313	4124831	206.24155000000002	1.8584875300963644	5.222141192957295	205.71515000000002	207.57365000000001	1.4626500000000249	3.3211000000000013	0.3014090874839886	3.3177499999999895	48.234993821743686	seed1-gleak-05_vars.pkl	DAMGO + $G_{Leak}$	1	-0.5
314	4191186	209.5593	1.86131364106196	5.165304035911674	209.03625000000002	210.89755000000002	1.4885499999999752	3.349849999999975	0.2974862412613411	3.361500000000006	48.199250950611216	seed1-gleak-05_vars.pkl	DAMGO + $G_{Leak}$	1	-0.5
315	4258416	212.9208	1.874666087287944	5.230774442483337	212.3861	214.26080000000002	1.4361000000000104	3.310750000000013	0.30415012850343004	3.2878499999999917	48.19810350984944	seed1-gleak-05_vars.pkl	DAMGO + $G_{Leak}$	1	-0.5
316	4324173	216.20865	1.8489669404298998	5.3565617293381536	215.6969	217.54585	1.7312000000000012	3.5801500000000033	0.28394974089586167	3.5217499999999973	48.200416465442366	seed1-gleak-05_vars.pkl	DAMGO + $G_{Leak}$	1	-0.5
317	4394608	219.7304	0.801014799215924	6.79410013551864	219.27705	220.07805000000002					48.42674364966428	seed1-gleak-05_vars.pkl	DAMGO + $G_{Leak}$	1	-0.5
318	62535	3.1267500000000004	1.4897886715037607	1.3673468819566459	2.7539000000000002	4.2437000000000005	1.5972	3.087	0.3273804652076411	3.05455	13.67346881956647	seed1-gleak01_vars.pkl	Transient	1	0.1
319	123626	6.1813	0.9729689133153072	4.58459537727127	5.84095	6.8139	1.8782499999999995	2.8512499999999994	0.3516607177395249	2.8436500000000002	45.84595377271273	seed1-gleak01_vars.pkl	Transient	1	0.1
320	180499	9.02495	0.96969432598219	4.745821086657003	8.6922	9.661850000000001	1.906649999999999	2.8763500000000004	0.3476386643722515	2.87655	47.45821086657005	seed1-gleak01_vars.pkl	Transient	1	0.1
321	238030	11.9015	0.9828584267500323	4.782238794892351	11.5685	12.551400000000001	1.9107000000000003	2.893550000000001	0.3462184292069866	2.888350000000001	47.822387948923506	seed1-gleak01_vars.pkl	Transient	1	0.1
322	295797	14.789850000000001	0.9864526059091412	4.78927151294409	14.462050000000001	15.448500000000001	1.9166000000000007	2.9030500000000004	0.3441452292867589	2.905750000000001	47.89271512944093	seed1-gleak01_vars.pkl	Transient	1	0.1
323	353912	17.695600000000002	0.9782923814920244	4.791877205165662	17.3651	18.343400000000003	1.9186499999999995	2.8968999999999987	0.34567986587621213	2.8928499999999993	47.91877205165666	seed1-gleak01_vars.pkl	Transient	1	0.1
324	411769	20.58845	0.9817946751514974	4.799367969132419	20.262050000000002	21.243850000000002	1.9090000000000025	2.8908000000000023	0.3454828122300915	2.8945000000000007	47.9936796913242	seed1-gleak01_vars.pkl	Transient	1	0.1
325	469659	23.482950000000002	0.9776841871392855	4.787444359368173	23.15285	24.1305	1.9082000000000008	2.8858999999999995	0.34687895658809886	2.8828499999999977	47.874443593681725	seed1-gleak01_vars.pkl	Transient	1	0.1
326	527316	26.3658	0.9808547697207832	4.79144446010968	26.03875	27.0196	1.9086999999999996	2.88955	0.34572169403630054	2.892500000000002	47.914444601096804	seed1-gleak01_vars.pkl	Transient	1	0.1
327	585166	29.258300000000002	0.9813630225491711	4.795242406617916	28.9283	29.909650000000003	1.903649999999999	2.884999999999998	0.3465303647232091	2.885749999999998	47.95242406617915	seed1-gleak01_vars.pkl	Transient	1	0.1
328	642881	32.14405	0.9851894581115398	4.7878983010891645	31.81325	32.79845	1.9100499999999982	2.8952500000000008	0.34540524670569733	2.895150000000001	47.87898301089167	seed1-gleak01_vars.pkl	Control	1	0.1
329	700784	35.0392	0.9807410484357039	4.789889132712872	34.70855	35.6893	1.9070499999999981	2.8877999999999986	0.34614652382353434	2.8889500000000012	47.89889132712872	seed1-gleak01_vars.pkl	Control	1	0.1
330	758563	37.92815	0.9776397757442843	4.782313025092151	37.5963	38.57395	1.9172000000000011	2.8948500000000053	0.34582331886639134	2.8916499999999985	47.82313025092152	seed1-gleak01_vars.pkl	Control	1	0.1
331	816396	40.8198	0.9844222629861034	4.796358429691395	40.4912	41.4756	1.903100000000002	2.8875499999999974	0.3461105823310543	2.889250000000004	47.963584296913936	seed1-gleak01_vars.pkl	Control	1	0.1
332	874181	43.709050000000005	0.9776158174254582	4.781325802215413	43.3787	44.356300000000005	1.907899999999998	2.8855000000000004	0.3466264579975394	2.8849499999999964	47.81325802215415	seed1-gleak01_vars.pkl	Control	1	0.1
333	931880	46.594	0.980538154966652	4.788123500312992	46.2642	47.24475	1.9084999999999965	2.8890499999999975	0.345721694036301	2.8924999999999983	47.881235003129945	seed1-gleak01_vars.pkl	Control	1	0.1
334	989730	49.4865	0.9831178892875556	4.793015735192235	49.1533	50.1364	1.9072000000000031	2.890350000000005	0.34615850597988757	2.888850000000005	47.93015735192236	seed1-gleak01_vars.pkl	Control	1	0.1
335	1047507	52.375350000000005	0.9768680709631706	4.784689524088101	52.04365	53.020500000000006	1.9078000000000017	2.8846500000000006	0.3468428628409898	2.8831500000000005	47.846895240881	seed1-gleak01_vars.pkl	Control	1	0.1
336	1105170	55.258500000000005	0.980798759299249	4.789896716756971	54.9283	55.9091	1.9009500000000017	2.8817499999999967	0.3470113646221918	2.8817499999999967	47.89896716756971	seed1-gleak01_vars.pkl	Control	1	0.1
337	1162805	58.14025	0.9813722788344603	4.7858982962336825	57.810050000000004	58.7914	5.301849999999995	6.283249999999995	0.1551325607731805	6.4461000000000075	47.85898296233682	seed1-gleak01_vars.pkl	Control	1	0.1
338	1291727	64.58635000000001	0.9796429301517318	3.820438633156904	64.0933	65.07295	2.176400000000001	3.1560500000000076	0.32030236543297	3.1220499999999873	38.20438633156905	seed1-gleak01_vars.pkl	Transient	1	0.1
339	1354168	67.7084	0.985451598432695	4.082520340171584	67.24935	68.2348	2.0345999999999975	3.0200499999999977	0.32147105153180866	3.110700000000009	40.82520340171584	seed1-gleak01_vars.pkl	Transient	1	0.1
340	1416382	70.8191	1.0206955156579032	3.9050003986321684	70.26935	71.29005000000001	2.0221499999999963	3.0428500000000014	0.3283748727547371	3.0452999999999975	39.05000398632167	seed1-gleak01_vars.pkl	DAMGO	1	0.1
341	1477288	73.8644	1.0371533799348982	3.880336816822009	73.31225	74.3494	2.0281999999999982	3.065349999999995	0.3262536295716289	3.0651000000000006	38.80336816822007	seed1-gleak01_vars.pkl	DAMGO	1	0.1
342	1538590	76.9295	1.03079014960652	3.8804359375888495	76.37755	77.40835	2.037600000000012	3.0683500000000095	0.32656260205081267	3.0622000000000043	38.80435937588848	seed1-gleak01_vars.pkl	DAMGO	1	0.1
343	1599834	79.99170000000001	1.039458343162865	3.895282906631955	79.44590000000001	80.48535	2.0269500000000136	3.0664000000000016	0.32503412858350134	3.0765999999999996	38.95282906631954	seed1-gleak01_vars.pkl	DAMGO	1	0.1
344	1661366	83.06830000000001	1.0405380211771815	3.8776872915627862	82.51230000000001	83.55285	2.0216999999999956	3.0622499999999917	0.32689887383337973	3.059049999999999	38.776872915627905	seed1-gleak01_vars.pkl	DAMGO	1	0.1
345	1722547	86.12735	1.0426872552503599	3.890566181806385	85.57455	86.61725	2.02709999999999	3.069749999999999	0.32562683165092826	3.070999999999998	38.90566181806389	seed1-gleak01_vars.pkl	DAMGO	1	0.1
346	1783967	89.19835	1.0460048548503662	3.884144682176398	88.6443	89.69030000000001	2.0365000000000038	3.0825000000000102	0.3249126797173265	3.0777499999999947	38.84144682176398	seed1-gleak01_vars.pkl	DAMGO	1	0.1
347	1845522	92.2761	1.0249814724846744	3.890667087149623	91.72680000000001	92.7518	2.027150000000006	3.0521499999999975	0.327107389355925	3.0571000000000055	38.906670871496246	seed1-gleak01_vars.pkl	DAMGO	1	0.1
348	1906664	95.3332	1.0367355848181643	3.8976057958211427	94.77895000000001	95.8157	2.0268999999999977	3.063599999999994	0.3263175069342475	3.064499999999996	38.97605795821141	seed1-gleak01_vars.pkl	DAMGO	1	0.1
349	1967954	98.3977	1.0330389373165672	3.864880702824024	97.84255	98.8756	1.2668000000000035	2.2998500000000064	0.5123213279368797	1.9519000000000089	38.64880702824024	seed1-gleak01_vars.pkl	DAMGO	1	0.1
350	2006992	100.34960000000001	1.2275612512939145	6.1964219968729	100.14240000000001	101.36995	1.758650000000003	2.9861999999999966	0.3138239447669862	3.186499999999995	61.96421996872903	seed1-gleak01_vars.pkl	Transient	1	0.1
351	2070722	103.5361	0.9651439459900721	4.488189282733927	103.12865000000001	104.0938	1.9457500000000039	2.910899999999998	0.3530076249646985	2.832800000000006	43.92085255548777	seed1-gleak01_vars.pkl	Transient	1	0.1
352	2127378	106.36890000000001	0.9782894637164893	4.81856020950044	106.03955	107.01780000000001	1.9054500000000019	2.8837500000000063	0.3468548932554069	2.8830499999999972	48.185602095004384	seed1-gleak01_vars.pkl	Transient	1	0.1
353	2185039	109.25195000000001	0.9764082496720833	4.787024902004312	108.92325000000001	109.89965000000001	1.9112999999999971	2.8876999999999953	0.3462244226707751	2.888300000000001	47.87024902004316	seed1-gleak01_vars.pkl	Transient	1	0.1
354	2242805	112.14025000000001	0.9816612627808936	4.790246275912558	111.811	112.79265000000001	1.9069999999999965	2.8887	0.3455663833022325	2.893799999999999	47.902462759125626	seed1-gleak01_vars.pkl	Wash	1	0.1
355	2300681	115.03405000000001	0.9833496921972139	4.7918324733553845	114.6997	115.68305000000001	1.9132000000000033	2.896550000000005	0.3456918157462631	2.8927499999999924	47.918324733553874	seed1-gleak01_vars.pkl	Wash	1	0.1
356	2358536	117.9268	0.9821895932853921	4.793358901908391	117.59625000000001	118.57845	1.9110000000000014	2.893199999999993	0.3455066855543653	2.894300000000001	47.93358901908394	seed1-gleak01_vars.pkl	Wash	1	0.1
357	2416422	120.8211	0.9771743950451958	4.783908455277746	120.48945	121.4666	1.9147999999999996	2.891999999999996	0.3459250034592502	2.8907999999999987	47.83908455277744	seed1-gleak01_vars.pkl	Wash	1	0.1
358	2474238	123.7119	0.9805212161242962	4.797019205488027	123.38145	124.36195000000001	1.901849999999996	2.882400000000004	0.34681880451557995	2.883350000000007	47.97019205488026	seed1-gleak01_vars.pkl	Wash	1	0.1
359	2531905	126.59525000000001	0.9748051528641721	4.785612448371339	126.2638	127.23865	1.9161500000000018	2.8909500000000037	0.3465603881476355	2.8854999999999933	47.856124483713366	seed1-gleak01_vars.pkl	Wash	1	0.1
360	2589615	129.48075	0.9781902149186237	4.795156559012852	129.1548	130.133	1.901900000000012	2.8800999999999988	0.34657840469960116	2.8853500000000167	47.95156559012857	seed1-gleak01_vars.pkl	Wash	1	0.1
361	2647322	132.36610000000002	0.9781835754614091	4.783027547518344	132.03485	133.01305	1.9063999999999908	2.88454999999999	0.3470956769233454	2.8810499999999877	47.830275475183484	seed1-gleak01_vars.pkl	Wash	1	0.1
362	2704943	135.24715	0.984480585502321	4.789990200509607	134.9194	135.9039	1.9112499999999955	2.895700000000005	0.3448989446092278	2.899400000000014	47.89990200509607	seed1-gleak01_vars.pkl	Wash	1	0.1
363	2762931	138.14655000000002	0.9768376621405594	4.785271577642227	137.8151	138.79195	2.459149999999994	3.436000000000007	0.28180127374175784	3.5485999999999933	47.852715776422315	seed1-gleak01_vars.pkl	Wash	1	0.1
364	2833903	141.69515	0.9085723521654262	3.8736744307280517	141.25115	142.15970000000002	1.9569499999999778	2.8655499999999847	0.35864789742670067	2.788250000000005	38.73674430728056	seed1-gleak01_vars.pkl	Transient	1	0.1
365	2889668	144.48340000000002	0.8896751265190076	4.399349894281848	144.11665	145.00635	2.0267000000000053	2.9163500000000226	0.34358947929014444	2.9104499999999973	43.99349894281846	seed1-gleak01_vars.pkl	Transient	1	0.1
366	2947877	147.39385000000001	0.8886529690728058	4.455621328140637	147.03305	147.92170000000002	2.0246500000000083	2.9132999999999925	0.3431355728648392	2.9142999999999972	44.5562132814064	seed1-gleak01_vars.pkl	Transient	1	0.1
367	3006163	150.30815	0.8928812805772294	4.4560974469099435	149.9463	150.8392	2.018650000000008	2.9115500000000054	0.3427592116538144	2.9174999999999898	44.560974469099435	seed1-gleak01_vars.pkl	Transient	1	0.1
368	3064513	153.22565	0.8805493256725604	4.451820919386535	152.8579	153.73845	2.0176500000000033	2.8982000000000028	0.345829298658181	2.891600000000011	44.518209193865346	seed1-gleak01_vars.pkl	$G_{Leak}$	1	0.1
369	3122345	156.11725	0.8941909526719479	4.465896171195197	155.75605000000002	156.65025	2.027649999999994	2.921849999999978	0.3416584099217615	2.926899999999989	44.65896171195202	seed1-gleak01_vars.pkl	$G_{Leak}$	1	0.1
370	3180883	159.04415	0.8959070185372373	4.459607119213416	158.67795	159.57385000000002	2.013450000000006	2.9093500000000176	0.3439499208915187	2.9073999999999955	44.596071192134154	seed1-gleak01_vars.pkl	$G_{Leak}$	1	0.1
371	3239031	161.95155	0.8900770499186823	4.45046462096888	161.5873	162.47735	2.0253000000000156	2.9154000000000053	0.34331817011415133	2.912750000000017	44.504646209688836	seed1-gleak01_vars.pkl	$G_{Leak}$	1	0.1
372	3297286	164.86430000000001	0.8944288504470606	4.468128692972833	164.5027	165.3971	2.0229000000000212	2.917349999999999	0.34257134048165694	2.919099999999986	44.681286929728316	seed1-gleak01_vars.pkl	$G_{Leak}$	1	0.1
373	3355668	167.7834	0.8948865954024485	4.4508451077625395	167.42000000000002	168.3149	2.0166499999999985	2.9114999999999895	0.3435658701664572	2.910650000000004	44.50845107762538	seed1-gleak01_vars.pkl	$G_{Leak}$	1	0.1
374	3413881	170.69405	0.8882486734223319	4.454109143033911	170.33155000000002	171.21980000000002	2.013300000000015	2.9015500000000145	0.3445009043148741	2.9027499999999975	44.54109143033911	seed1-gleak01_vars.pkl	$G_{Leak}$	1	0.1
375	3471936	173.5968	0.8852111629995983	4.450865567471723	173.23305000000002	174.11825000000002	2.0173499999999933	2.902549999999991	0.34478597410657297	2.900350000000003	44.50865567471727	seed1-gleak01_vars.pkl	$G_{Leak}$	1	0.1
376	3529943	176.49715	0.8881368510714034	4.462074080418091	176.13565	177.02375	2.018400000000014	2.90655000000001	0.34395583607064756	2.907350000000008	44.6207408041809	seed1-gleak01_vars.pkl	$G_{Leak}$	1	0.1
377	3588090	179.4045	0.8887215603543446	4.455517784593276	179.04215000000002	179.9309	5.089749999999981	5.978449999999981	0.16374383913805235	6.107100000000003	44.555177845932775	seed1-gleak01_vars.pkl	$G_{Leak}$	1	0.1
378	3710232	185.51160000000002	0.9758166605580366	3.378379201446151	185.02065000000002	185.99645	2.1066499999999735	3.0824499999999944	0.30798607902922953	3.246899999999983	33.78379201446151	seed1-gleak01_vars.pkl	Transient	1	0.1
379	3775170	188.7585	1.0719245940958384	3.152409467554868	188.1031	189.175	2.052599999999984	3.1245499999999993	0.3107085708959264	3.218450000000018	31.524094675548678	seed1-gleak01_vars.pkl	Transient	1	0.1
380	3839539	191.97695000000002	1.126077894617687	3.0391391344619336	191.2276	192.3537	2.0920500000000004	3.2181500000000085	0.31139067073550497	3.211399999999998	30.391391344619326	seed1-gleak01_vars.pkl	DAMGO + $G_{Leak}$	1	0.1
381	3903767	195.18835	1.1245840621510987	3.142645579561016	194.44580000000002	195.57035000000002	2.1279499999999985	3.2525500000000136	0.3100390649221795	3.2254000000000076	31.42645579561018	seed1-gleak01_vars.pkl	DAMGO + $G_{Leak}$	1	0.1
382	3968275	198.41375000000002	1.1161526132509811	3.2038451319290395	197.69830000000002	198.81445000000002	2.116599999999977	3.2327499999999816	0.30606779401637557	3.26724999999999	32.0384513192904	seed1-gleak01_vars.pkl	DAMGO + $G_{Leak}$	1	0.1
383	4033620	201.681	1.1300013652405003	3.115726896668612	200.93105	202.06105000000002	2.112549999999999	3.2425500000000227	0.3101640767966261	3.224099999999993	31.157268966686132	seed1-gleak01_vars.pkl	DAMGO + $G_{Leak}$	1	0.1
384	4098102	204.9051	1.1241727292538155	3.1643548731319022	204.17360000000002	205.29780000000002	2.126499999999993	3.250649999999979	0.3069414816065323	3.257949999999994	31.64354873131901	seed1-gleak01_vars.pkl	DAMGO + $G_{Leak}$	1	0.1
385	4163261	208.16305	1.120413325297949	3.1507185795315884	207.42430000000002	208.5447	2.10714999999999	3.227550000000008	0.31114360833242477	3.2139500000000107	31.507185795315905	seed1-gleak01_vars.pkl	DAMGO + $G_{Leak}$	1	0.1
386	4227540	211.377	1.1158102065977642	3.183504337620274	210.6518	211.76760000000002	2.115700000000004	3.231500000000011	0.30809994762300896	3.2456999999999994	31.835043376202755	seed1-gleak01_vars.pkl	DAMGO + $G_{Leak}$	1	0.1
387	4292454	214.6227	1.1197137013364584	3.153444559567504	213.88335	215.00305	2.1143500000000017	3.2340499999999963	0.3110710175132989	3.2146999999999935	31.534445595675034	seed1-gleak01_vars.pkl	DAMGO + $G_{Leak}$	1	0.1
388	4356748	217.8374	1.108314333116822	3.1953446810350705	217.1174	218.22570000000002					31.953446810350727	seed1-gleak01_vars.pkl	DAMGO + $G_{Leak}$	1	0.1
389	60770	3.0385	1.477348946358829	1.4612287842752618	2.6439	4.12125	1.5613000000000001	3.03865	0.3343195760827775	2.99115	14.612287842752622	seed2-gleak05_vars.pkl	Transient	2	0.5
390	120593	6.02965	0.9901480678405052	4.495517472988773	5.68255	6.672700000000001	1.7966500000000005	2.7868000000000004	0.3606202668589975	2.7729999999999997	44.95517472988771	seed2-gleak05_vars.pkl	Transient	2	0.5
391	176053	8.80265	1.0016388724700098	4.689309761980795	8.4693	9.47095	1.8187999999999995	2.8203999999999994	0.3547420138704126	2.818950000000001	46.893097619807946	seed2-gleak05_vars.pkl	Transient	2	0.5
392	232432	11.6216	0.9907496061356972	4.710611332255418	11.2897	12.28045	1.8298500000000004	2.8206000000000007	0.35578958603881655	2.8106500000000008	47.10611332255417	seed2-gleak05_vars.pkl	Transient	2	0.5
393	288645	14.432250000000002	0.9942719614454487	4.7232327845987285	14.11035	15.104600000000001	1.820450000000001	2.814750000000002	0.35508841701583693	2.8162000000000003	47.23232784598731	seed2-gleak05_vars.pkl	Transient	2	0.5
394	344969	17.248450000000002	0.9874403476215609	4.7172546944912455	16.925050000000002	17.9125	1.8248499999999979	2.812299999999997	0.35610633335113895	2.8081499999999977	47.17254694491244	seed2-gleak05_vars.pkl	Transient	2	0.5
395	401132	20.0566	0.9885468355992315	4.723472279795807	19.7374	20.72595	1.8276000000000003	2.8161500000000004	0.3550379890648298	2.816600000000001	47.234722797958106	seed2-gleak05_vars.pkl	Transient	2	0.5
396	457464	22.8732	0.9870955037919019	4.7255733485852645	22.55355	23.5406	1.8216	2.8087000000000018	0.3556124535481233	2.8120499999999993	47.25573348585269	seed2-gleak05_vars.pkl	Transient	2	0.5
397	513705	25.68525	0.9820425505103398	4.723216359840855	25.3622	26.344250000000002	1.8284999999999982	2.810549999999999	0.3560556158872015	2.8085500000000003	47.23216359840855	seed2-gleak05_vars.pkl	Transient	2	0.5
398	569876	28.4938	0.9878895984000469	4.739820548503033	28.172800000000002	29.16065	1.816950000000002	2.804850000000002	0.3559922393691814	2.8090500000000027	47.39820548503032	seed2-gleak05_vars.pkl	Transient	2	0.5
399	626057	31.302850000000003	0.987848808539327	4.715943097698791	30.977600000000002	31.96545	1.8240500000000033	2.8119000000000014	0.3560936526306422	2.8082499999999975	47.15943097698789	seed2-gleak05_vars.pkl	Control	2	0.5
400	682222	34.1111	0.9929029489328911	4.731859945847873	33.789500000000004	34.782450000000004	1.820450000000001	2.81335	0.35566304483132677	2.81165	47.318599458478744	seed2-gleak05_vars.pkl	Control	2	0.5
401	738455	36.92275	0.984608225313056	4.726840473315086	36.6029	37.5875	1.8321499999999986	2.816749999999999	0.35524609673351176	2.814950000000003	47.268404733150874	seed2-gleak05_vars.pkl	Control	2	0.5
402	794754	39.737700000000004	1.0017998307811913	4.740358568084716	39.4196	40.4214	1.8321500000000057	2.8339500000000015	0.35228013316189016	2.8386500000000012	47.403585680847186	seed2-gleak05_vars.pkl	Control	2	0.5
403	851527	42.576350000000005	0.9890440924454598	4.731308435643449	42.2536	43.242650000000005	1.8166999999999973	2.805749999999996	0.35672243427389144	2.8033	47.3130843564345	seed2-gleak05_vars.pkl	Control	2	0.5
404	907593	45.379650000000005	0.9905422918072029	4.718672967989804	45.05935	46.04985	1.823050000000002	2.813600000000001	0.3549560741858202	2.8172499999999943	47.18672967989802	seed2-gleak05_vars.pkl	Control	2	0.5
405	963938	48.1969	0.984504473682656	4.724115708886252	47.8729	48.857400000000005	1.8115999999999985	2.7961000000000027	0.3580571817319224	2.7928500000000014	47.24115708886251	seed2-gleak05_vars.pkl	Control	2	0.5
406	1019795	50.98975	0.9802800208440516	4.71693207793308	50.669050000000006	51.649350000000005	1.8266500000000008	2.8069500000000005	0.3562585724719	2.8069500000000005	47.1693207793308	seed2-gleak05_vars.pkl	Control	2	0.5
407	1075934	53.7967	0.99507812128464	4.734391285666312	53.476	54.471050000000005	1.8347499999999997	2.8298500000000004	0.3533256779436446	2.8302499999999995	47.34391285666316	seed2-gleak05_vars.pkl	Control	2	0.5
408	1132539	56.62695	0.9849214923812543	4.731708032734062	56.30585	57.29075	1.8220499999999973	2.806999999999995	0.356112674050069	2.808100000000003	47.31708032734066	seed2-gleak05_vars.pkl	Control	2	0.5
409	1188701	59.435050000000004	0.9312592368967016	4.726507365085297	59.11285	60.0441	1.8753000000000029	2.806600000000003	0.22937884209560508	4.3596	47.26507365085297	seed2-gleak05_vars.pkl	Control	2	0.5
410	1275893	63.794650000000004	2.4109129086847534	1.164439491533491	61.919450000000005	64.33035000000001	1.8474999999999966	4.258400000000002	0.35060654933034197	2.8521999999999963	11.64439491533492	seed2-gleak05_vars.pkl	Transient	2	0.5
411	1332937	66.64685	1.0279114912429477	4.208772435335348	66.17785	67.20575000000001	2.0092499999999944	3.037149999999997	0.32444357926156636	3.0822000000000003	42.08772435335351	seed2-gleak05_vars.pkl	Transient	2	0.5
412	1394581	69.72905	1.0509919590186911	3.9687934732310453	69.21495	70.26595	1.990949999999998	3.04195	0.3260834121368249	3.0666999999999973	39.687934732310474	seed2-gleak05_vars.pkl	Transient	2	0.5
413	1455915	72.79575	1.0504640811745312	3.930452204617467	72.25695	73.3074	1.980950000000007	3.031400000000005	0.3297337400049452	3.032750000000007	39.30452204617471	seed2-gleak05_vars.pkl	DAMGO	2	0.5
414	1516570	75.8285	1.0474193832998049	3.9219116617598715	75.2883	76.33575	1.99315	3.040549999999996	0.3295870274545999	3.0340999999999956	39.21911661759873	seed2-gleak05_vars.pkl	DAMGO	2	0.5
415	1577252	78.8626	1.046555844881211	3.9442152501021397	78.32885	79.3754	1.9792000000000058	3.025750000000002	0.329516434632177	3.0347500000000025	39.44215250102144	seed2-gleak05_vars.pkl	DAMGO	2	0.5
416	1637947	81.89735	1.0394986640722141	3.9207049166105605	81.3546	82.39410000000001	1.9774499999999904	3.0169499999999942	0.3322203950100489	3.0100500000000068	39.20704916610559	seed2-gleak05_vars.pkl	DAMGO	2	0.5
417	1698148	84.90740000000001	1.0500610927410656	3.932766757223405	84.37155	85.42165	1.9917500000000103	3.041800000000009	0.3285636838560238	3.043549999999996	39.32766757223404	seed2-gleak05_vars.pkl	DAMGO	2	0.5
418	1759019	87.95095	1.0414876742622234	3.9279820365523435	87.41335000000001	88.45485000000001	1.9736000000000047	3.0150500000000022	0.331005262983681	3.021100000000004	39.27982036552345	seed2-gleak05_vars.pkl	DAMGO	2	0.5
419	1819441	90.97205000000001	1.0510097481396166	3.9200842338155795	90.42840000000001	91.4794	1.9759500000000116	3.0269499999999994	0.3308683640213753	3.0223499999999888	39.20084233815584	seed2-gleak05_vars.pkl	DAMGO	2	0.5
420	1879888	93.9944	1.046378740267735	3.9227860515072024	93.45540000000001	94.50175	1.9750999999999976	3.021499999999989	0.330988829127016	3.0212500000000087	39.227860515072024	seed2-gleak05_vars.pkl	DAMGO	2	0.5
421	1940313	97.01565000000001	1.0482832998141298	3.921943501384156	96.4769	97.52515000000001	2.133499999999998	3.1818000000000097	0.32325322041020904	3.0935499999999934	39.219435013841554	seed2-gleak05_vars.pkl	DAMGO	2	0.5
422	2002184	100.1092	1.5100352356057616	6.253609491052607	99.65865000000001	101.1687	1.7664000000000044	3.276449999999997	0.3119832776963147	3.2053000000000083	62.53609491052611	seed2-gleak05_vars.pkl	DAMGO	2	0.5
423	2066290	103.31450000000001	0.9630736539466307	4.626715991293921	102.93515000000001	103.8982	1.885850000000005	2.848950000000002	0.3585385966799338	2.7890999999999906	43.38149115106262	seed2-gleak05_vars.pkl	Transient	2	0.5
424	2122072	106.1036	1.0000521697252989	4.787878564362543	105.78410000000001	106.78415000000001	1.8341999999999956	2.834299999999999	0.3523359875977732	2.8382000000000005	47.87878564362543	seed2-gleak05_vars.pkl	Transient	2	0.5
425	2178836	108.9418	0.9941193453752669	4.727207098651533	108.61840000000001	109.61250000000001	1.8303999999999974	2.824550000000002	0.35436488952674555	2.821950000000001	47.272070986515374	seed2-gleak05_vars.pkl	Transient	2	0.5
426	2235275	111.76375	0.9901057239591144	4.72441709262371	111.44290000000001	112.433	1.826750000000004	2.8168500000000023	0.3551010262419651	2.816100000000006	47.24417092623708	seed2-gleak05_vars.pkl	Wash	2	0.5
427	2291597	114.57985000000001	0.9835551187041914	4.721367727119741	114.2598	115.24335	1.8263000000000034	2.8098499999999973	0.3557705991176889	2.8108000000000004	47.21367727119742	seed2-gleak05_vars.pkl	Wash	2	0.5
428	2347813	117.39065000000001	0.9962885267792038	4.73196418474425	117.06960000000001	118.0659	1.828150000000008	2.824449999999999	0.35422053770677664	2.8230999999999966	47.3196418474425	seed2-gleak05_vars.pkl	Wash	2	0.5
429	2404275	120.21375	0.9850672054824187	4.725197996114716	119.89410000000001	120.87915000000001	1.820449999999994	2.8055499999999967	0.35634743875278324	2.8062500000000057	47.25197996114718	seed2-gleak05_vars.pkl	Wash	2	0.5
430	2460400	123.02000000000001	0.9819232030043146	4.722459485775637	122.69965	123.68155	1.8155500000000018	2.7974999999999994	0.35761542037692634	2.7963000000000022	47.22459485775641	seed2-gleak05_vars.pkl	Wash	2	0.5
431	2516326	125.81630000000001	1.0036179932289524	4.7282403359158	125.4971	126.50070000000001	1.8309499999999872	2.834549999999993	0.35265904923120334	2.8355999999999995	47.28240335915799	seed2-gleak05_vars.pkl	Wash	2	0.5
432	2573038	128.6519	0.9903244556971593	4.724459176847013	128.33165	129.322	1.81959999999998	2.809899999999999	0.35591621732244166	2.809650000000005	47.244591768470166	seed2-gleak05_vars.pkl	Wash	2	0.5
433	2629231	131.46155000000002	0.9863877328825417	4.723130927870386	131.1416	132.12795	1.822100000000006	2.8085000000000093	0.3559478892290191	2.8093999999999824	47.231309278703854	seed2-gleak05_vars.pkl	Wash	2	0.5
434	2685419	134.27095	0.9887552460343345	4.730093207121421	133.95005	134.93880000000001	1.8219499999999869	2.810699999999997	0.35547971988197824	2.81310000000002	47.300932071214206	seed2-gleak05_vars.pkl	Wash	2	0.5
435	2741681	137.08405000000002	0.9883631547771627	4.722037259885411	136.76080000000002	137.74915000000001	1.8235500000000116	2.8119000000000085	0.35571365051133824	2.811250000000001	47.220372598854134	seed2-gleak05_vars.pkl	Wash	2	0.5
436	2797906	139.89530000000002	0.5076479072779883	4.726172555398925	139.5727	140.08035	3.717550000000017	4.225200000000001	0.2276245106073033	4.393199999999979	47.261725553989265	seed2-gleak05_vars.pkl	Wash	2	0.5
437	2885770	144.2885	0.9823338094305714	1.1808222052518058	143.7979	144.7802	2.170899999999989	3.1532499999999857	0.3341910904655282	2.9922999999999997	11.808222052518055	seed2-gleak05_vars.pkl	Transient	2	0.5
438	2945616	147.2808	0.9012102639332414	1.4991097852761044	146.95115	147.85235	2.2256500000000017	3.1269000000000062	0.3182787485279587	3.141900000000021	14.991097852761055	seed2-gleak05_vars.pkl	Transient	2	0.5
439	3008454	150.42270000000002	0.9054246525788681	1.5348607371863867	150.078	150.98345	2.240349999999978	3.1457499999999925	0.3163605877979736	3.1609499999999855	15.348607371863872	seed2-gleak05_vars.pkl	$G_{Leak}$	2	0.5
440	3071673	153.58365	0.896527452403307	1.5868414403883033	153.22375	154.12030000000001	2.265449999999987	3.162000000000006	0.316140556091238	3.1631500000000017	15.868414403883044	seed2-gleak05_vars.pkl	$G_{Leak}$	2	0.5
441	3134936	156.7468	0.8872541539211525	1.6356178617381456	156.38575	157.273	2.267400000000009	3.1546500000000037	0.3159757330636993	3.1648000000000143	16.356178617381467	seed2-gleak05_vars.pkl	$G_{Leak}$	2	0.5
442	3198232	159.91160000000002	0.867081869893265	1.6406013089377183	159.54045000000002	160.4075	2.265000000000015	3.1321000000000083	0.3176771447178256	3.147849999999977	16.40601308937719	seed2-gleak05_vars.pkl	$G_{Leak}$	2	0.5
443	3261189	163.05945	0.8630508396535647	1.6593188496920792	162.6725	163.53555	2.2614499999999964	3.1244999999999834	0.3201998046781185	3.1230500000000063	16.59318849692079	seed2-gleak05_vars.pkl	$G_{Leak}$	2	0.5
444	3323650	166.1825	0.8632190274225082	1.6465579428905066	165.79705	166.66025000000002	2.2564999999999884	3.1197500000000105	0.32066184605024783	3.1185499999999986	16.465579428905073	seed2-gleak05_vars.pkl	$G_{Leak}$	2	0.5
445	3386021	169.30105	0.8718718799242052	1.6758823607704532	168.9168	169.78865000000002	2.2674499999999966	3.1393500000000074	0.3184104948099083	3.1406000000000063	16.758823607704528	seed2-gleak05_vars.pkl	$G_{Leak}$	2	0.5
446	3448833	172.44165	0.8648999119807268	1.6544359541319729	172.05610000000001	172.92100000000002	2.265199999999993	3.1300999999999988	0.3201229272040475	3.1237999999999886	16.544359541319736	seed2-gleak05_vars.pkl	$G_{Leak}$	2	0.5
447	3511309	175.56545	0.8701809353383957	1.6635024194059689	175.1862	176.0564	2.265749999999997	3.1358999999999924	0.31803581083229815	3.1443000000000154	16.63502419405969	seed2-gleak05_vars.pkl	$G_{Leak}$	2	0.5
448	3574195	178.70975	0.8740416551967152	1.6599583896090735	178.3221	179.19615000000002	5.30619999999999	6.180250000000001	0.1533224985434363	6.522199999999999	16.599583896090742	seed2-gleak05_vars.pkl	$G_{Leak}$	2	0.5
449	3704639	185.23195	1.1934668801905821	1.0904859649045466	184.50235	185.69585	6.580699999999979	7.774149999999992	0.11904195038331522	8.40039999999999	10.904859649045473	seed2-gleak05_vars.pkl	Transient	2	0.5
450	3872647	193.63235	1.7445648681290449	1.0208913865424005	192.2765	194.02105	7.237150000000014	8.981700000000018	0.11448000320544004	8.735150000000004	10.208913865424003	seed2-gleak05_vars.pkl	DAMGO + $G_{Leak}$	2	0.5
451	4047350	202.3675	1.5217040191381705	1.1828751104929136	201.25820000000002	202.7799	7.012950000000018	8.53465	0.11567179285495334	8.645150000000001	11.828751104929133	seed2-gleak05_vars.pkl	DAMGO + $G_{Leak}$	2	0.5
452	4220253	211.01265	1.6464350216448773	1.074431888484142	209.79285000000002	211.4393	6.998199999999997	8.644649999999984	0.11440273193723864	8.741050000000001	10.74431888484142	seed2-gleak05_vars.pkl	DAMGO + $G_{Leak}$	2	0.5
453	4395074	219.7537	1.6435632723137736	1.0529978675538896	218.43755000000002	220.08110000000002					10.529978675538906	seed2-gleak05_vars.pkl	DAMGO + $G_{Leak}$	2	0.5
454	60770	3.0385	1.477348946358829	1.4612287842752618	2.6439	4.12125	1.5613000000000001	3.03865	0.3343195760827775	2.99115	14.612287842752622	seed2-gleak-05_vars.pkl	Transient	2	-0.5
455	120593	6.02965	0.9901480678405052	4.495517472988773	5.68255	6.672700000000001	1.7966500000000005	2.7868000000000004	0.3606202668589975	2.7729999999999997	44.95517472988771	seed2-gleak-05_vars.pkl	Transient	2	-0.5
456	176053	8.80265	1.0016388724700098	4.689309761980795	8.4693	9.47095	1.8187999999999995	2.8203999999999994	0.3547420138704126	2.818950000000001	46.893097619807946	seed2-gleak-05_vars.pkl	Transient	2	-0.5
457	232432	11.6216	0.9907496061356972	4.710611332255418	11.2897	12.28045	1.8298500000000004	2.8206000000000007	0.35578958603881655	2.8106500000000008	47.10611332255417	seed2-gleak-05_vars.pkl	Transient	2	-0.5
458	288645	14.432250000000002	0.9942719614454487	4.7232327845987285	14.11035	15.104600000000001	1.820450000000001	2.814750000000002	0.35508841701583693	2.8162000000000003	47.23232784598731	seed2-gleak-05_vars.pkl	Transient	2	-0.5
459	344969	17.248450000000002	0.9874403476215609	4.7172546944912455	16.925050000000002	17.9125	1.8248499999999979	2.812299999999997	0.35610633335113895	2.8081499999999977	47.17254694491244	seed2-gleak-05_vars.pkl	Transient	2	-0.5
460	401132	20.0566	0.9885468355992315	4.723472279795807	19.7374	20.72595	1.8276000000000003	2.8161500000000004	0.3550379890648298	2.816600000000001	47.234722797958106	seed2-gleak-05_vars.pkl	Transient	2	-0.5
461	457464	22.8732	0.9870955037919019	4.7255733485852645	22.55355	23.5406	1.8216	2.8087000000000018	0.3556124535481233	2.8120499999999993	47.25573348585269	seed2-gleak-05_vars.pkl	Transient	2	-0.5
462	513705	25.68525	0.9820425505103398	4.723216359840855	25.3622	26.344250000000002	1.8284999999999982	2.810549999999999	0.3560556158872015	2.8085500000000003	47.23216359840855	seed2-gleak-05_vars.pkl	Transient	2	-0.5
463	569876	28.4938	0.9878895984000469	4.739820548503033	28.172800000000002	29.16065	1.816950000000002	2.804850000000002	0.3559922393691814	2.8090500000000027	47.39820548503032	seed2-gleak-05_vars.pkl	Transient	2	-0.5
464	626057	31.302850000000003	0.987848808539327	4.715943097698791	30.977600000000002	31.96545	1.8240500000000033	2.8119000000000014	0.3560936526306422	2.8082499999999975	47.15943097698789	seed2-gleak-05_vars.pkl	Control	2	-0.5
465	682222	34.1111	0.9929029489328911	4.731859945847873	33.789500000000004	34.782450000000004	1.820450000000001	2.81335	0.35566304483132677	2.81165	47.318599458478744	seed2-gleak-05_vars.pkl	Control	2	-0.5
466	738455	36.92275	0.984608225313056	4.726840473315086	36.6029	37.5875	1.8321499999999986	2.816749999999999	0.35524609673351176	2.814950000000003	47.268404733150874	seed2-gleak-05_vars.pkl	Control	2	-0.5
467	794754	39.737700000000004	1.0017998307811913	4.740358568084716	39.4196	40.4214	1.8321500000000057	2.8339500000000015	0.35228013316189016	2.8386500000000012	47.403585680847186	seed2-gleak-05_vars.pkl	Control	2	-0.5
468	851527	42.576350000000005	0.9890440924454598	4.731308435643449	42.2536	43.242650000000005	1.8166999999999973	2.805749999999996	0.35672243427389144	2.8033	47.3130843564345	seed2-gleak-05_vars.pkl	Control	2	-0.5
469	907593	45.379650000000005	0.9905422918072029	4.718672967989804	45.05935	46.04985	1.823050000000002	2.813600000000001	0.3549560741858202	2.8172499999999943	47.18672967989802	seed2-gleak-05_vars.pkl	Control	2	-0.5
470	963938	48.1969	0.984504473682656	4.724115708886252	47.8729	48.857400000000005	1.8115999999999985	2.7961000000000027	0.3580571817319224	2.7928500000000014	47.24115708886251	seed2-gleak-05_vars.pkl	Control	2	-0.5
471	1019795	50.98975	0.9802800208440516	4.71693207793308	50.669050000000006	51.649350000000005	1.8266500000000008	2.8069500000000005	0.3562585724719	2.8069500000000005	47.1693207793308	seed2-gleak-05_vars.pkl	Control	2	-0.5
472	1075934	53.7967	0.99507812128464	4.734391285666312	53.476	54.471050000000005	1.8347499999999997	2.8298500000000004	0.3533256779436446	2.8302499999999995	47.34391285666316	seed2-gleak-05_vars.pkl	Control	2	-0.5
473	1132539	56.62695	0.9849214923812543	4.731708032734062	56.30585	57.29075	1.8220499999999973	2.806999999999995	0.356112674050069	2.808100000000003	47.31708032734066	seed2-gleak-05_vars.pkl	Control	2	-0.5
474	1188701	59.435050000000004	0.9280537156312494	4.726507365085297	59.11285	60.0409	7.747950000000003	8.676000000000009	0.11362409739857629	8.80095	47.26507365085297	seed2-gleak-05_vars.pkl	Control	2	-0.5
475	1364720	68.236	1.1246881648545037	3.844926187661862	67.78880000000001	68.9135	1.89970000000001	3.0243499999999983	0.27646839275099827	3.617050000000006	38.44926187661862	seed2-gleak-05_vars.pkl	Transient	2	-0.5
476	1437061	71.85305000000001	1.5631434231917725	2.501790851542669	70.81315000000001	72.3763	1.6384000000000043	3.2015499999999975	0.21656506155861902	4.617549999999994	25.017908515426683	seed2-gleak-05_vars.pkl	DAMGO	2	-0.5
477	1529412	76.4706	2.9009111292761984	1.221581359962748	74.01475	76.91565	5.092250000000007	7.99315	0.16726743553931217	5.978449999999995	12.21581359962748	seed2-gleak-05_vars.pkl	DAMGO	2	-0.5
478	1648981	82.44905	1.0963612827686011	4.336462540577905	82.0079	83.10425000000001	1.8725499999999897	2.9689499999999924	0.26237078238967265	3.811400000000006	43.364625405779094	seed2-gleak-05_vars.pkl	DAMGO	2	-0.5
479	1725209	86.26045	1.771921992831456	2.3668710445218295	84.9768	86.74875	5.448850000000007	7.2207500000000095	0.15526262673311925	6.4406999999999925	23.668710445218302	seed2-gleak-05_vars.pkl	DAMGO	2	-0.5
480	1854023	92.70115	1.1355246069939227	4.119718814325267	92.19760000000001	93.3331	1.8306500000000057	2.9662000000000006	0.2610931972167465	3.83005	41.19718814325269	seed2-gleak-05_vars.pkl	DAMGO	2	-0.5
481	1930624	96.5312	1.857435726807674	2.2517199992495733	95.16375000000001	97.02120000000001	2.9739000000000004	4.8313500000000005	0.2729779160865881	3.6633000000000067	22.51719999249573	seed2-gleak-05_vars.pkl	DAMGO	2	-0.5
482	2003890	100.1945	1.4502238408598818	7.020507288326343	99.99510000000001	101.44535	1.8991000000000042	3.3492999999999995	0.2819124943617498	3.5472000000000037	70.20507288326341	seed2-gleak-05_vars.pkl	DAMGO	2	-0.5
483	2074834	103.74170000000001	0.9521744083369035	4.925452351877233	103.34445000000001	104.2966	1.9128000000000043	2.864999999999995	0.3592792857527801	2.7833499999999987	42.29883994644437	seed2-gleak-05_vars.pkl	Transient	2	-0.5
484	2130501	106.52505000000001	0.9981806869963418	4.803675842117322	106.2094	107.2076	1.843350000000001	2.841549999999998	0.3507541213609261	2.850999999999999	48.036758421173246	seed2-gleak-05_vars.pkl	Transient	2	-0.5
485	2187521	109.37605	0.9958508960034	4.743237150959395	109.05095	110.0468	1.8335500000000025	2.829400000000007	0.3536630651977858	2.8275500000000022	47.432371509593956	seed2-gleak-05_vars.pkl	Transient	2	-0.5
486	2244072	112.20360000000001	0.9894548137322301	4.7317188618882255	111.88040000000001	112.86985	1.8265999999999991	2.816050000000004	0.355391285805672	2.8138000000000005	47.31718861888224	seed2-gleak-05_vars.pkl	Wash	2	-0.5
487	2300348	115.01740000000001	0.9909841564320727	4.7236825697847	114.69645	115.68740000000001	1.820299999999989	2.8112999999999886	0.3555176336746308	2.8127999999999957	47.23682569784701	seed2-gleak-05_vars.pkl	Wash	2	-0.5
488	2356604	117.8302	0.9897619423186407	4.723434821424199	117.5077	118.49745	1.818950000000001	2.8087000000000018	0.3563347408555604	2.806349999999995	47.23434821424199	seed2-gleak-05_vars.pkl	Wash	2	-0.5
489	2412731	120.63655	0.9904924194063294	4.720658172913296	120.3164	121.3069	1.821150000000003	2.81165	0.35525871716077145	2.814850000000007	47.20658172913296	seed2-gleak-05_vars.pkl	Wash	2	-0.5
490	2469028	123.4514	0.9890397369566607	4.732383423889878	123.1281	124.11715000000001	1.820449999999994	2.8095	0.3558465589637755	2.8101999999999947	47.323834238898826	seed2-gleak-05_vars.pkl	Wash	2	-0.5
491	2525232	126.2616	0.9778341860478511	4.7206881234623665	125.93755	126.9154	1.8225499999999926	2.8003499999999946	0.35778175313059013	2.7950000000000017	47.206881234623694	seed2-gleak-05_vars.pkl	Wash	2	-0.5
492	2581132	129.0566	0.988489200157323	4.731866464800532	128.7379	129.7264	1.8180499999999995	2.8065500000000156	0.35613169750173546	2.8079500000000053	47.31866464800534	seed2-gleak-05_vars.pkl	Wash	2	-0.5
493	2637291	131.86455	0.987073631494958	4.720552589528758	131.54445	132.53155	1.817200000000014	2.804249999999996	0.35593521979000003	2.8094999999999857	47.205525895287565	seed2-gleak-05_vars.pkl	Wash	2	-0.5
494	2693481	134.67405	0.9961162811536343	4.724225122689717	134.3487	135.34480000000002	1.827099999999973	2.8231999999999857	0.3549056838145244	2.8176500000000146	47.24225122689715	seed2-gleak-05_vars.pkl	Wash	2	-0.5
495	2749834	137.4917	0.9843137930387399	4.724215770267634	137.1719	138.1562	1.80865	2.792950000000019	0.37534015201276016	2.6642500000000098	47.24215770267634	seed2-gleak-05_vars.pkl	Wash	2	-0.5
496	2803119	140.15595000000002	40.09103402122751	7.786988763629424	139.9649	180.0559	1.9129000000000076	42.00395	0.023659315323073866	42.26665	77.8698876362943	seed2-gleak-05_vars.pkl	Wash	2	-0.5
497	3648452	182.42260000000002	1.8236714304501658	6.80384781084873	181.96885	183.79250000000002	1.867449999999991	3.6911499999999933	0.2594774124912439	3.8538999999999812	43.457804538126396	seed2-gleak-05_vars.pkl	Transient	2	-0.5
498	3725530	186.2765	1.9298656357721193	5.386141082789393	185.65995	187.5898	1.637250000000023	3.5671000000000106	0.28120694018728265	3.556100000000015	46.176799053893035	seed2-gleak-05_vars.pkl	Transient	2	-0.5
499	3796652	189.8326	1.986293961181259	5.105971779025083	189.2271	191.21335000000002	1.5452999999999975	3.5315999999999974	0.2861516890103438	3.4946500000000067	48.195397144950505	seed2-gleak-05_vars.pkl	Transient	2	-0.5
500	3866545	193.32725000000002	1.947281191429915	5.416689251285661	192.7587	194.70600000000002	1.5532500000000198	3.500550000000004	0.2839860278874282	3.5212999999999965	47.709911528662154	seed2-gleak-05_vars.pkl	DAMGO + $G_{Leak}$	2	-0.5
501	3936971	196.84855000000002	1.9798817607966486	5.419273928402774	196.25920000000002	198.2391	1.5491499999999974	3.529049999999984	0.28355521528929806	3.5266499999999894	47.894769572183264	seed2-gleak-05_vars.pkl	DAMGO + $G_{Leak}$	2	-0.5
502	4007504	200.3752	1.9573884726199555	5.425589459580458	199.78830000000002	201.7457	1.5816499999999962	3.539050000000003	0.2826535515418745	3.537900000000008	47.67703953998836	seed2-gleak-05_vars.pkl	DAMGO + $G_{Leak}$	2	-0.5
503	4078262	203.91310000000001	1.9633978463173378	5.404739466050806	203.3273	205.29070000000002	1.6126999999999896	3.5760999999999967	0.28008066323101005	3.570400000000006	47.91265956162961	seed2-gleak-05_vars.pkl	DAMGO + $G_{Leak}$	2	-0.5
504	4149670	207.48350000000002	1.964713935498288	5.486706593513404	206.90345000000002	208.86815	1.5622999999999934	3.5270500000000027	0.2831978703520165	3.531099999999981	47.758538657136285	seed2-gleak-05_vars.pkl	DAMGO + $G_{Leak}$	2	-0.5
505	4220292	211.0146	1.961823956758436	5.441833266708294	210.43045	212.3923	1.6006999999999891	3.5625	0.27965378860970097	3.5758500000000026	47.98214265071123	seed2-gleak-05_vars.pkl	DAMGO + $G_{Leak}$	2	-0.5
506	4291809	214.59045	1.9738385289326776	5.397114073907552	213.99295	215.9668	1.5226000000000113	3.49645000000001	0.2864385660885378	3.4911500000000046	48.04503940526841	seed2-gleak-05_vars.pkl	DAMGO + $G_{Leak}$	2	-0.5
507	4361632	218.0816	1.9645630697017071	5.330177571483972	217.48945	219.454					47.905570947782	seed2-gleak-05_vars.pkl	DAMGO + $G_{Leak}$	2	-0.5
508	60770	3.0385	1.477348946358829	1.4612287842752618	2.6439	4.12125	1.5613000000000001	3.03865	0.3343195760827775	2.99115	14.612287842752622	seed2-gleak-03_vars.pkl	Transient	2	-0.3
509	120593	6.02965	0.9901480678405052	4.495517472988773	5.68255	6.672700000000001	1.7966500000000005	2.7868000000000004	0.3606202668589975	2.7729999999999997	44.95517472988771	seed2-gleak-03_vars.pkl	Transient	2	-0.3
510	176053	8.80265	1.0016388724700098	4.689309761980795	8.4693	9.47095	1.8187999999999995	2.8203999999999994	0.3547420138704126	2.818950000000001	46.893097619807946	seed2-gleak-03_vars.pkl	Transient	2	-0.3
511	232432	11.6216	0.9907496061356972	4.710611332255418	11.2897	12.28045	1.8298500000000004	2.8206000000000007	0.35578958603881655	2.8106500000000008	47.10611332255417	seed2-gleak-03_vars.pkl	Transient	2	-0.3
512	288645	14.432250000000002	0.9942719614454487	4.7232327845987285	14.11035	15.104600000000001	1.820450000000001	2.814750000000002	0.35508841701583693	2.8162000000000003	47.23232784598731	seed2-gleak-03_vars.pkl	Transient	2	-0.3
513	344969	17.248450000000002	0.9874403476215609	4.7172546944912455	16.925050000000002	17.9125	1.8248499999999979	2.812299999999997	0.35610633335113895	2.8081499999999977	47.17254694491244	seed2-gleak-03_vars.pkl	Transient	2	-0.3
514	401132	20.0566	0.9885468355992315	4.723472279795807	19.7374	20.72595	1.8276000000000003	2.8161500000000004	0.3550379890648298	2.816600000000001	47.234722797958106	seed2-gleak-03_vars.pkl	Transient	2	-0.3
515	457464	22.8732	0.9870955037919019	4.7255733485852645	22.55355	23.5406	1.8216	2.8087000000000018	0.3556124535481233	2.8120499999999993	47.25573348585269	seed2-gleak-03_vars.pkl	Transient	2	-0.3
516	513705	25.68525	0.9820425505103398	4.723216359840855	25.3622	26.344250000000002	1.8284999999999982	2.810549999999999	0.3560556158872015	2.8085500000000003	47.23216359840855	seed2-gleak-03_vars.pkl	Transient	2	-0.3
517	569876	28.4938	0.9878895984000469	4.739820548503033	28.172800000000002	29.16065	1.816950000000002	2.804850000000002	0.3559922393691814	2.8090500000000027	47.39820548503032	seed2-gleak-03_vars.pkl	Transient	2	-0.3
518	626057	31.302850000000003	0.987848808539327	4.715943097698791	30.977600000000002	31.96545	1.8240500000000033	2.8119000000000014	0.3560936526306422	2.8082499999999975	47.15943097698789	seed2-gleak-03_vars.pkl	Control	2	-0.3
519	682222	34.1111	0.9929029489328911	4.731859945847873	33.789500000000004	34.782450000000004	1.820450000000001	2.81335	0.35566304483132677	2.81165	47.318599458478744	seed2-gleak-03_vars.pkl	Control	2	-0.3
520	738455	36.92275	0.984608225313056	4.726840473315086	36.6029	37.5875	1.8321499999999986	2.816749999999999	0.35524609673351176	2.814950000000003	47.268404733150874	seed2-gleak-03_vars.pkl	Control	2	-0.3
521	794754	39.737700000000004	1.0017998307811913	4.740358568084716	39.4196	40.4214	1.8321500000000057	2.8339500000000015	0.35228013316189016	2.8386500000000012	47.403585680847186	seed2-gleak-03_vars.pkl	Control	2	-0.3
522	851527	42.576350000000005	0.9890440924454598	4.731308435643449	42.2536	43.242650000000005	1.8166999999999973	2.805749999999996	0.35672243427389144	2.8033	47.3130843564345	seed2-gleak-03_vars.pkl	Control	2	-0.3
523	907593	45.379650000000005	0.9905422918072029	4.718672967989804	45.05935	46.04985	1.823050000000002	2.813600000000001	0.3549560741858202	2.8172499999999943	47.18672967989802	seed2-gleak-03_vars.pkl	Control	2	-0.3
524	963938	48.1969	0.984504473682656	4.724115708886252	47.8729	48.857400000000005	1.8115999999999985	2.7961000000000027	0.3580571817319224	2.7928500000000014	47.24115708886251	seed2-gleak-03_vars.pkl	Control	2	-0.3
525	1019795	50.98975	0.9802800208440516	4.71693207793308	50.669050000000006	51.649350000000005	1.8266500000000008	2.8069500000000005	0.3562585724719	2.8069500000000005	47.1693207793308	seed2-gleak-03_vars.pkl	Control	2	-0.3
526	1075934	53.7967	0.99507812128464	4.734391285666312	53.476	54.471050000000005	1.8347499999999997	2.8298500000000004	0.3533256779436446	2.8302499999999995	47.34391285666316	seed2-gleak-03_vars.pkl	Control	2	-0.3
527	1132539	56.62695	0.9849214923812543	4.731708032734062	56.30585	57.29075	1.8220499999999973	2.806999999999995	0.356112674050069	2.808100000000003	47.31708032734066	seed2-gleak-03_vars.pkl	Control	2	-0.3
528	1188701	59.435050000000004	0.9280537156312494	4.726507365085297	59.11285	60.0409	7.747950000000003	8.676000000000009	0.11362409739857629	8.80095	47.26507365085297	seed2-gleak-03_vars.pkl	Control	2	-0.3
529	1364720	68.236	1.1246881648545037	3.844926187661862	67.78880000000001	68.9135	1.89970000000001	3.0243499999999983	0.27646839275099827	3.617050000000006	38.44926187661862	seed2-gleak-03_vars.pkl	Transient	2	-0.3
530	1437061	71.85305000000001	1.5631434231917725	2.501790851542669	70.81315000000001	72.3763	1.6384000000000043	3.2015499999999975	0.21656506155861902	4.617549999999994	25.017908515426683	seed2-gleak-03_vars.pkl	DAMGO	2	-0.3
531	1529412	76.4706	2.9009111292761984	1.221581359962748	74.01475	76.91565	5.092250000000007	7.99315	0.16726743553931217	5.978449999999995	12.21581359962748	seed2-gleak-03_vars.pkl	DAMGO	2	-0.3
532	1648981	82.44905	1.0963612827686011	4.336462540577905	82.0079	83.10425000000001	1.8725499999999897	2.9689499999999924	0.26237078238967265	3.811400000000006	43.364625405779094	seed2-gleak-03_vars.pkl	DAMGO	2	-0.3
533	1725209	86.26045	1.771921992831456	2.3668710445218295	84.9768	86.74875	5.448850000000007	7.2207500000000095	0.15526262673311925	6.4406999999999925	23.668710445218302	seed2-gleak-03_vars.pkl	DAMGO	2	-0.3
534	1854023	92.70115	1.1355246069939227	4.119718814325267	92.19760000000001	93.3331	1.8306500000000057	2.9662000000000006	0.2610931972167465	3.83005	41.19718814325269	seed2-gleak-03_vars.pkl	DAMGO	2	-0.3
535	1930624	96.5312	1.857435726807674	2.2517199992495733	95.16375000000001	97.02120000000001	2.9739000000000004	4.8313500000000005	0.2729779160865881	3.6633000000000067	22.51719999249573	seed2-gleak-03_vars.pkl	DAMGO	2	-0.3
536	2003890	100.1945	1.4502238408598818	7.020507288326343	99.99510000000001	101.44535	1.8991000000000042	3.3492999999999995	0.2819124943617498	3.5472000000000037	70.20507288326341	seed2-gleak-03_vars.pkl	DAMGO	2	-0.3
537	2074834	103.74170000000001	0.9521744083369035	4.925452351877233	103.34445000000001	104.2966	1.9128000000000043	2.864999999999995	0.3592792857527801	2.7833499999999987	42.29883994644437	seed2-gleak-03_vars.pkl	Transient	2	-0.3
538	2130501	106.52505000000001	0.9981806869963418	4.803675842117322	106.2094	107.2076	1.843350000000001	2.841549999999998	0.3507541213609261	2.850999999999999	48.036758421173246	seed2-gleak-03_vars.pkl	Transient	2	-0.3
539	2187521	109.37605	0.9958508960034	4.743237150959395	109.05095	110.0468	1.8335500000000025	2.829400000000007	0.3536630651977858	2.8275500000000022	47.432371509593956	seed2-gleak-03_vars.pkl	Transient	2	-0.3
540	2244072	112.20360000000001	0.9894548137322301	4.7317188618882255	111.88040000000001	112.86985	1.8265999999999991	2.816050000000004	0.355391285805672	2.8138000000000005	47.31718861888224	seed2-gleak-03_vars.pkl	Wash	2	-0.3
541	2300348	115.01740000000001	0.9909841564320727	4.7236825697847	114.69645	115.68740000000001	1.820299999999989	2.8112999999999886	0.3555176336746308	2.8127999999999957	47.23682569784701	seed2-gleak-03_vars.pkl	Wash	2	-0.3
542	2356604	117.8302	0.9897619423186407	4.723434821424199	117.5077	118.49745	1.818950000000001	2.8087000000000018	0.3563347408555604	2.806349999999995	47.23434821424199	seed2-gleak-03_vars.pkl	Wash	2	-0.3
543	2412731	120.63655	0.9904924194063294	4.720658172913296	120.3164	121.3069	1.821150000000003	2.81165	0.35525871716077145	2.814850000000007	47.20658172913296	seed2-gleak-03_vars.pkl	Wash	2	-0.3
544	2469028	123.4514	0.9890397369566607	4.732383423889878	123.1281	124.11715000000001	1.820449999999994	2.8095	0.3558465589637755	2.8101999999999947	47.323834238898826	seed2-gleak-03_vars.pkl	Wash	2	-0.3
545	2525232	126.2616	0.9778341860478511	4.7206881234623665	125.93755	126.9154	1.8225499999999926	2.8003499999999946	0.35778175313059013	2.7950000000000017	47.206881234623694	seed2-gleak-03_vars.pkl	Wash	2	-0.3
546	2581132	129.0566	0.988489200157323	4.731866464800532	128.7379	129.7264	1.8180499999999995	2.8065500000000156	0.35613169750173546	2.8079500000000053	47.31866464800534	seed2-gleak-03_vars.pkl	Wash	2	-0.3
547	2637291	131.86455	0.987073631494958	4.720552589528758	131.54445	132.53155	1.817200000000014	2.804249999999996	0.35593521979000003	2.8094999999999857	47.205525895287565	seed2-gleak-03_vars.pkl	Wash	2	-0.3
548	2693481	134.67405	0.9961162811536343	4.724225122689717	134.3487	135.34480000000002	1.827099999999973	2.8231999999999857	0.3549056838145244	2.8176500000000146	47.24225122689715	seed2-gleak-03_vars.pkl	Wash	2	-0.3
549	2749834	137.4917	0.9843137930387399	4.724215770267634	137.1719	138.1562	1.8182999999999936	2.8026000000000124	0.3715676438895723	2.691299999999984	47.24215770267634	seed2-gleak-03_vars.pkl	Wash	2	-0.3
550	2803660	140.183	2.21678274385517	6.901709711383631	139.97455	142.19135	1.6306500000000028	3.847450000000009	0.25552574421872826	3.913500000000027	69.01709711383634	seed2-gleak-03_vars.pkl	Wash	2	-0.3
551	2881930	144.09650000000002	1.7356845230873907	5.453487486352969	143.822	145.55765	1.5955000000000155	3.3311999999999955	0.30000300003000213	3.3332999999999795	54.53487486352972	seed2-gleak-03_vars.pkl	Transient	2	-0.3
552	2948596	147.4298	1.7295624281572877	5.449780656458671	147.15315	148.8827	1.5927499999999952	3.3222999999999843	0.30063885757233977	3.326250000000016	54.49780656458674	seed2-gleak-03_vars.pkl	Transient	2	-0.3
553	3015121	150.75605000000002	1.7306326366406866	5.443740047710641	150.4755	152.20610000000002	1.5889499999999828	3.3196000000000083	0.3015636073038715	3.31604999999999	54.43740047710645	seed2-gleak-03_vars.pkl	$G_{Leak}$	2	-0.3
554	3081442	154.0721	1.7288273703508779	5.443388488977753	153.79505	155.5239	1.5968000000000018	3.3256000000000085	0.3009555338198769	3.3227500000000134	54.43388488977754	seed2-gleak-03_vars.pkl	$G_{Leak}$	2	-0.3
555	3147897	157.39485000000002	1.7339183895906667	5.450588242698565	157.1207	158.8546	1.592000000000013	3.325950000000006	0.3001110410852018	3.332099999999997	54.505882426985664	seed2-gleak-03_vars.pkl	$G_{Leak}$	2	-0.3
556	3214539	160.72695000000002	1.7242961004541024	5.447036380632177	160.44665	162.17095	1.5925000000000011	3.3168000000000006	0.3019733961438013	3.3115499999999827	54.470363806321764	seed2-gleak-03_vars.pkl	$G_{Leak}$	2	-0.3
557	3280770	164.0385	1.7285284231137252	5.439016671591858	163.76345	165.49195	1.5871999999999957	3.31574999999998	0.3011367913874874	3.3207500000000043	54.390166715918625	seed2-gleak-03_vars.pkl	$G_{Leak}$	2	-0.3
558	3347185	167.35925	1.7318297509431375	5.4403495461152644	167.07920000000001	168.811	1.5958500000000129	3.3277000000000214	0.30073379044869525	3.3251999999999953	54.40349546115268	seed2-gleak-03_vars.pkl	$G_{Leak}$	2	-0.3
559	3413689	170.68445	1.7336370082343697	5.444175222961405	170.40685000000002	172.1405	1.5879999999999939	3.3215999999999894	0.30112318949682104	3.320900000000023	54.44175222961406	seed2-gleak-03_vars.pkl	$G_{Leak}$	2	-0.3
560	3480107	174.00535000000002	1.7297142512078165	5.4377024964578595	173.72845	175.45815000000002	1.5971999999999866	3.326899999999995	0.3003679507396585	3.3292499999999734	54.37702496457858	seed2-gleak-03_vars.pkl	$G_{Leak}$	2	-0.3
561	3546692	177.3346	1.7287400828906103	5.45242229231264	177.05540000000002	178.78415	5.71520000000001	7.443950000000001	0.1310186701604975	7.632500000000021	54.52422292312639	seed2-gleak-03_vars.pkl	$G_{Leak}$	2	-0.3
562	3699342	184.96710000000002	1.4143999187060168	4.524768160123664	184.4993	185.9137	1.6529999999999916	3.067399999999992	0.3103806819063592	3.2218499999999892	45.24768160123665	seed2-gleak-03_vars.pkl	Transient	2	-0.3
563	3763779	188.18895	1.5460029131746154	4.429953240683211	187.5667	189.11270000000002	1.564249999999987	3.1102500000000077	0.3108776074859325	3.216700000000003	43.87284934603508	seed2-gleak-03_vars.pkl	Transient	2	-0.3
564	3828113	191.40565	1.6349467903743964	4.3655044831362915	190.67695	192.3119	1.5823000000000036	3.217250000000007	0.3142973881887035	3.1817000000000064	43.19980786354969	seed2-gleak-03_vars.pkl	DAMGO + $G_{Leak}$	2	-0.3
565	3891747	194.58735000000001	1.6052243682755392	4.367497126639186	193.8942	195.49945	1.5737000000000023	3.1788999999999987	0.3145445395067933	3.1792000000000087	43.2689030058669	seed2-gleak-03_vars.pkl	DAMGO + $G_{Leak}$	2	-0.3
566	3955331	197.76655000000002	1.6029211062012707	4.367243424398744	197.0731	198.67605	1.57974999999999	3.1826499999999953	0.3124267749746154	3.2007499999999993	43.314281246046136	seed2-gleak-03_vars.pkl	DAMGO + $G_{Leak}$	2	-0.3
567	4019346	200.96730000000002	1.6127570494428976	4.3682206215724335	200.25575	201.8685	1.5603999999999871	3.1731499999999926	0.31486146095718004	3.1759999999999877	43.41134686892521	seed2-gleak-03_vars.pkl	DAMGO + $G_{Leak}$	2	-0.3
568	4082866	204.1433	1.6231078668612056	4.354500161466056	203.4289	205.05205	1.557799999999986	3.1809000000000083	0.31433196598928037	3.181350000000009	43.35871582648427	seed2-gleak-03_vars.pkl	DAMGO + $G_{Leak}$	2	-0.3
569	4146493	207.32465000000002	1.6187849072792335	4.378971953820454	206.60985000000002	208.2286	1.5679499999999962	3.1867499999999893	0.3149407911312683	3.17519999999999	43.32020559799904	seed2-gleak-03_vars.pkl	DAMGO + $G_{Leak}$	2	-0.3
570	4209997	210.49985	1.6023506916366983	4.353027611074332	209.7966	211.39895	1.582650000000001	3.1850000000000023	0.31669622498099803	3.1576000000000017	43.36349663623264	seed2-gleak-03_vars.pkl	DAMGO + $G_{Leak}$	2	-0.3
571	4273149	213.65745	1.6019977845881601	4.3606903074114385	212.98160000000001	214.58360000000002	1.569500000000005	3.171500000000009	0.31168669253666254	3.208349999999996	43.50417817937519	seed2-gleak-03_vars.pkl	DAMGO + $G_{Leak}$	2	-0.3
572	4337316	216.8658	1.617076123199938	4.365037418575334	216.15305	217.77015	1.6176000000000101	3.2347000000000037	0.32469113755540113	3.0798499999999933	43.329372322311094	seed2-gleak-03_vars.pkl	DAMGO + $G_{Leak}$	2	-0.3
573	4398913	219.94565	1.0641346536379308	4.789621448664725	219.3878	220.45190000000002					34.95461035722445	seed2-gleak-03_vars.pkl	DAMGO + $G_{Leak}$	2	-0.3
574	60770	3.0385	1.477348946358829	1.4612287842752618	2.6439	4.12125	1.5613000000000001	3.03865	0.3343195760827775	2.99115	14.612287842752622	seed2-gleak03_vars.pkl	Transient	2	0.3
575	120593	6.02965	0.9901480678405052	4.495517472988773	5.68255	6.672700000000001	1.7966500000000005	2.7868000000000004	0.3606202668589975	2.7729999999999997	44.95517472988771	seed2-gleak03_vars.pkl	Transient	2	0.3
576	176053	8.80265	1.0016388724700098	4.689309761980795	8.4693	9.47095	1.8187999999999995	2.8203999999999994	0.3547420138704126	2.818950000000001	46.893097619807946	seed2-gleak03_vars.pkl	Transient	2	0.3
577	232432	11.6216	0.9907496061356972	4.710611332255418	11.2897	12.28045	1.8298500000000004	2.8206000000000007	0.35578958603881655	2.8106500000000008	47.10611332255417	seed2-gleak03_vars.pkl	Transient	2	0.3
578	288645	14.432250000000002	0.9942719614454487	4.7232327845987285	14.11035	15.104600000000001	1.820450000000001	2.814750000000002	0.35508841701583693	2.8162000000000003	47.23232784598731	seed2-gleak03_vars.pkl	Transient	2	0.3
579	344969	17.248450000000002	0.9874403476215609	4.7172546944912455	16.925050000000002	17.9125	1.8248499999999979	2.812299999999997	0.35610633335113895	2.8081499999999977	47.17254694491244	seed2-gleak03_vars.pkl	Transient	2	0.3
580	401132	20.0566	0.9885468355992315	4.723472279795807	19.7374	20.72595	1.8276000000000003	2.8161500000000004	0.3550379890648298	2.816600000000001	47.234722797958106	seed2-gleak03_vars.pkl	Transient	2	0.3
581	457464	22.8732	0.9870955037919019	4.7255733485852645	22.55355	23.5406	1.8216	2.8087000000000018	0.3556124535481233	2.8120499999999993	47.25573348585269	seed2-gleak03_vars.pkl	Transient	2	0.3
582	513705	25.68525	0.9820425505103398	4.723216359840855	25.3622	26.344250000000002	1.8284999999999982	2.810549999999999	0.3560556158872015	2.8085500000000003	47.23216359840855	seed2-gleak03_vars.pkl	Transient	2	0.3
583	569876	28.4938	0.9878895984000469	4.739820548503033	28.172800000000002	29.16065	1.816950000000002	2.804850000000002	0.3559922393691814	2.8090500000000027	47.39820548503032	seed2-gleak03_vars.pkl	Transient	2	0.3
584	626057	31.302850000000003	0.987848808539327	4.715943097698791	30.977600000000002	31.96545	1.8240500000000033	2.8119000000000014	0.3560936526306422	2.8082499999999975	47.15943097698789	seed2-gleak03_vars.pkl	Control	2	0.3
585	682222	34.1111	0.9929029489328911	4.731859945847873	33.789500000000004	34.782450000000004	1.820450000000001	2.81335	0.35566304483132677	2.81165	47.318599458478744	seed2-gleak03_vars.pkl	Control	2	0.3
586	738455	36.92275	0.984608225313056	4.726840473315086	36.6029	37.5875	1.8321499999999986	2.816749999999999	0.35524609673351176	2.814950000000003	47.268404733150874	seed2-gleak03_vars.pkl	Control	2	0.3
587	794754	39.737700000000004	1.0017998307811913	4.740358568084716	39.4196	40.4214	1.8321500000000057	2.8339500000000015	0.35228013316189016	2.8386500000000012	47.403585680847186	seed2-gleak03_vars.pkl	Control	2	0.3
588	851527	42.576350000000005	0.9890440924454598	4.731308435643449	42.2536	43.242650000000005	1.8166999999999973	2.805749999999996	0.35672243427389144	2.8033	47.3130843564345	seed2-gleak03_vars.pkl	Control	2	0.3
589	907593	45.379650000000005	0.9905422918072029	4.718672967989804	45.05935	46.04985	1.823050000000002	2.813600000000001	0.3549560741858202	2.8172499999999943	47.18672967989802	seed2-gleak03_vars.pkl	Control	2	0.3
590	963938	48.1969	0.984504473682656	4.724115708886252	47.8729	48.857400000000005	1.8115999999999985	2.7961000000000027	0.3580571817319224	2.7928500000000014	47.24115708886251	seed2-gleak03_vars.pkl	Control	2	0.3
591	1019795	50.98975	0.9802800208440516	4.71693207793308	50.669050000000006	51.649350000000005	1.8266500000000008	2.8069500000000005	0.3562585724719	2.8069500000000005	47.1693207793308	seed2-gleak03_vars.pkl	Control	2	0.3
592	1075934	53.7967	0.99507812128464	4.734391285666312	53.476	54.471050000000005	1.8347499999999997	2.8298500000000004	0.3533256779436446	2.8302499999999995	47.34391285666316	seed2-gleak03_vars.pkl	Control	2	0.3
593	1132539	56.62695	0.9849214923812543	4.731708032734062	56.30585	57.29075	1.8220499999999973	2.806999999999995	0.356112674050069	2.808100000000003	47.31708032734066	seed2-gleak03_vars.pkl	Control	2	0.3
594	1188701	59.435050000000004	0.9312592368967016	4.726507365085297	59.11285	60.0441	1.8753000000000029	2.806600000000003	0.22937884209560508	4.3596	47.26507365085297	seed2-gleak03_vars.pkl	Control	2	0.3
595	1275893	63.794650000000004	2.4109129086847534	1.164439491533491	61.919450000000005	64.33035000000001	1.8474999999999966	4.258400000000002	0.35060654933034197	2.8521999999999963	11.64439491533492	seed2-gleak03_vars.pkl	Transient	2	0.3
596	1332937	66.64685	1.0279114912429477	4.208772435335348	66.17785	67.20575000000001	2.0092499999999944	3.037149999999997	0.32444357926156636	3.0822000000000003	42.08772435335351	seed2-gleak03_vars.pkl	Transient	2	0.3
597	1394581	69.72905	1.0509919590186911	3.9687934732310453	69.21495	70.26595	1.990949999999998	3.04195	0.3260834121368249	3.0666999999999973	39.687934732310474	seed2-gleak03_vars.pkl	Transient	2	0.3
598	1455915	72.79575	1.0504640811745312	3.930452204617467	72.25695	73.3074	1.980950000000007	3.031400000000005	0.3297337400049452	3.032750000000007	39.30452204617471	seed2-gleak03_vars.pkl	DAMGO	2	0.3
599	1516570	75.8285	1.0474193832998049	3.9219116617598715	75.2883	76.33575	1.99315	3.040549999999996	0.3295870274545999	3.0340999999999956	39.21911661759873	seed2-gleak03_vars.pkl	DAMGO	2	0.3
600	1577252	78.8626	1.046555844881211	3.9442152501021397	78.32885	79.3754	1.9792000000000058	3.025750000000002	0.329516434632177	3.0347500000000025	39.44215250102144	seed2-gleak03_vars.pkl	DAMGO	2	0.3
601	1637947	81.89735	1.0394986640722141	3.9207049166105605	81.3546	82.39410000000001	1.9774499999999904	3.0169499999999942	0.3322203950100489	3.0100500000000068	39.20704916610559	seed2-gleak03_vars.pkl	DAMGO	2	0.3
602	1698148	84.90740000000001	1.0500610927410656	3.932766757223405	84.37155	85.42165	1.9917500000000103	3.041800000000009	0.3285636838560238	3.043549999999996	39.32766757223404	seed2-gleak03_vars.pkl	DAMGO	2	0.3
603	1759019	87.95095	1.0414876742622234	3.9279820365523435	87.41335000000001	88.45485000000001	1.9736000000000047	3.0150500000000022	0.331005262983681	3.021100000000004	39.27982036552345	seed2-gleak03_vars.pkl	DAMGO	2	0.3
604	1819441	90.97205000000001	1.0510097481396166	3.9200842338155795	90.42840000000001	91.4794	1.9759500000000116	3.0269499999999994	0.3308683640213753	3.0223499999999888	39.20084233815584	seed2-gleak03_vars.pkl	DAMGO	2	0.3
605	1879888	93.9944	1.046378740267735	3.9227860515072024	93.45540000000001	94.50175	1.9750999999999976	3.021499999999989	0.330988829127016	3.0212500000000087	39.227860515072024	seed2-gleak03_vars.pkl	DAMGO	2	0.3
606	1940313	97.01565000000001	1.0482832998141298	3.921943501384156	96.4769	97.52515000000001	2.133499999999998	3.1818000000000097	0.32325322041020904	3.0935499999999934	39.219435013841554	seed2-gleak03_vars.pkl	DAMGO	2	0.3
607	2002184	100.1092	1.5100352356057616	6.253609491052607	99.65865000000001	101.1687	1.7664000000000044	3.276449999999997	0.3119832776963147	3.2053000000000083	62.53609491052611	seed2-gleak03_vars.pkl	DAMGO	2	0.3
608	2066290	103.31450000000001	0.9630736539466307	4.626715991293921	102.93515000000001	103.8982	1.885850000000005	2.848950000000002	0.3585385966799338	2.7890999999999906	43.38149115106262	seed2-gleak03_vars.pkl	Transient	2	0.3
609	2122072	106.1036	1.0000521697252989	4.787878564362543	105.78410000000001	106.78415000000001	1.8341999999999956	2.834299999999999	0.3523359875977732	2.8382000000000005	47.87878564362543	seed2-gleak03_vars.pkl	Transient	2	0.3
610	2178836	108.9418	0.9941193453752669	4.727207098651533	108.61840000000001	109.61250000000001	1.8303999999999974	2.824550000000002	0.35436488952674555	2.821950000000001	47.272070986515374	seed2-gleak03_vars.pkl	Transient	2	0.3
611	2235275	111.76375	0.9901057239591144	4.72441709262371	111.44290000000001	112.433	1.826750000000004	2.8168500000000023	0.3551010262419651	2.816100000000006	47.24417092623708	seed2-gleak03_vars.pkl	Wash	2	0.3
612	2291597	114.57985000000001	0.9835551187041914	4.721367727119741	114.2598	115.24335	1.8263000000000034	2.8098499999999973	0.3557705991176889	2.8108000000000004	47.21367727119742	seed2-gleak03_vars.pkl	Wash	2	0.3
613	2347813	117.39065000000001	0.9962885267792038	4.73196418474425	117.06960000000001	118.0659	1.828150000000008	2.824449999999999	0.35422053770677664	2.8230999999999966	47.3196418474425	seed2-gleak03_vars.pkl	Wash	2	0.3
614	2404275	120.21375	0.9850672054824187	4.725197996114716	119.89410000000001	120.87915000000001	1.820449999999994	2.8055499999999967	0.35634743875278324	2.8062500000000057	47.25197996114718	seed2-gleak03_vars.pkl	Wash	2	0.3
615	2460400	123.02000000000001	0.9819232030043146	4.722459485775637	122.69965	123.68155	1.8155500000000018	2.7974999999999994	0.35761542037692634	2.7963000000000022	47.22459485775641	seed2-gleak03_vars.pkl	Wash	2	0.3
616	2516326	125.81630000000001	1.0036179932289524	4.7282403359158	125.4971	126.50070000000001	1.8309499999999872	2.834549999999993	0.35265904923120334	2.8355999999999995	47.28240335915799	seed2-gleak03_vars.pkl	Wash	2	0.3
617	2573038	128.6519	0.9903244556971593	4.724459176847013	128.33165	129.322	1.81959999999998	2.809899999999999	0.35591621732244166	2.809650000000005	47.244591768470166	seed2-gleak03_vars.pkl	Wash	2	0.3
618	2629231	131.46155000000002	0.9863877328825417	4.723130927870386	131.1416	132.12795	1.822100000000006	2.8085000000000093	0.3559478892290191	2.8093999999999824	47.231309278703854	seed2-gleak03_vars.pkl	Wash	2	0.3
619	2685419	134.27095	0.9887552460343345	4.730093207121421	133.95005	134.93880000000001	1.8219499999999869	2.810699999999997	0.35547971988197824	2.81310000000002	47.300932071214206	seed2-gleak03_vars.pkl	Wash	2	0.3
620	2741681	137.08405000000002	0.9883631547771627	4.722037259885411	136.76080000000002	137.74915000000001	1.8235500000000116	2.8119000000000085	0.35571365051133824	2.811250000000001	47.220372598854134	seed2-gleak03_vars.pkl	Wash	2	0.3
621	2797906	139.89530000000002	0.5300692234590649	4.726172555398925	139.5727	140.10275000000001	2.6331500000000005	3.163250000000005	0.31153618492788165	3.2098999999999767	47.261725553989265	seed2-gleak03_vars.pkl	Wash	2	0.3
622	2862104	143.1052	1.056847097475594	1.452922130854132	142.73590000000002	143.79275	1.8865499999999997	2.943399999999997	0.3363040188330249	2.9735000000000014	14.529221308541326	seed2-gleak03_vars.pkl	Transient	2	0.3
623	2921574	146.0787	0.9346645866120235	2.132628361135051	145.67935	146.614	2.006450000000001	2.9411499999999933	0.33714304979602716	2.9661000000000115	21.32628361135051	seed2-gleak03_vars.pkl	Transient	2	0.3
624	2980896	149.0448	0.8187479850743199	3.581040796339579	148.62050000000002	149.43925000000002	2.1722000000000037	2.990949999999998	0.32617913758236067	3.065799999999996	35.810407963395775	seed2-gleak03_vars.pkl	Transient	2	0.3
625	3042212	152.1106	0.8583783818506869	2.928349097974099	151.61145000000002	152.46980000000002	2.121600000000001	2.980000000000018	0.3368534519057488	2.9686499999999967	29.283490979741003	seed2-gleak03_vars.pkl	$G_{Leak}$	2	0.3
626	3101585	155.07925	0.8478172297186218	3.2308775280797306	154.59145	155.43925000000002	2.162050000000022	3.00985	0.33156498673739837	3.0160000000000196	32.308775280797306	seed2-gleak03_vars.pkl	$G_{Leak}$	2	0.3
627	3161905	158.09525000000002	0.8704721056559589	3.077006282512997	157.6013	158.47175000000001	2.1653499999999894	3.035849999999982	0.3298316209575021	3.0318499999999915	30.770062825129983	seed2-gleak03_vars.pkl	$G_{Leak}$	2	0.3
628	3222542	161.1271	0.8582018673108426	3.1966255994645856	160.63715000000002	161.49535	2.164600000000007	3.022800000000018	0.33012561279567015	3.029149999999987	31.966255994645877	seed2-gleak03_vars.pkl	$G_{Leak}$	2	0.3
629	3283125	164.15625	0.869924734241888	3.0655596430768988	163.65990000000002	164.52985	2.1513000000000204	3.0211999999999932	0.3310819758972327	3.020399999999995	30.65559643076898	seed2-gleak03_vars.pkl	$G_{Leak}$	2	0.3
630	3343533	167.17665	0.8675976934512146	3.122581591708105	166.68115	167.54875	2.1587499999999977	3.0263499999999794	0.3305457310018824	3.0253000000000156	31.22581591708107	seed2-gleak03_vars.pkl	$G_{Leak}$	2	0.3
631	3404039	170.20195	0.8573769207625883	3.169892828706214	169.70745	170.56485	2.157699999999977	3.0150500000000022	0.3313836926084864	3.0176500000000033	31.698928287062152	seed2-gleak03_vars.pkl	$G_{Leak}$	2	0.3
632	3464392	173.2196	0.8608501898007468	3.1152728791838697	172.72255	173.5834	2.1556500000000085	3.0165000000000077	0.33158697526361336	3.0157999999999845	31.1527287918387	seed2-gleak03_vars.pkl	$G_{Leak}$	2	0.3
633	3524708	176.2354	0.8659825959862443	3.173263494443624	175.739	176.60500000000002	2.1672499999999957	3.0332500000000095	0.32928315058118446	3.036900000000003	31.732634944436263	seed2-gleak03_vars.pkl	$G_{Leak}$	2	0.3
634	3585446	179.2723	0.8700805805821205	3.0845508427018444	178.77225	179.64235000000002	5.106200000000001	5.976249999999993	0.16632846545357752	6.012200000000007	30.845508427018444	seed2-gleak03_vars.pkl	$G_{Leak}$	2	0.3
635	3705690	185.2845	1.1376185539418366	1.7141438060239462	184.74855000000002	185.88615000000001	2.132550000000009	3.270150000000001	0.2870799661245639	3.4833500000000015	17.141438060239466	seed2-gleak03_vars.pkl	Transient	2	0.3
636	3775357	188.76785	1.266983229272603	1.5823473922238591	188.0187	189.28570000000002	2.1625999999999976	3.4295999999999935	0.28890461814032015	3.4613500000000097	15.823473922238595	seed2-gleak03_vars.pkl	Transient	2	0.3
637	3844584	192.22920000000002	1.273042281843722	1.6520400412615395	191.44825	192.7213	2.2025500000000022	3.4756000000000142	0.2890131645496456	3.460049999999996	16.520400412615395	seed2-gleak03_vars.pkl	DAMGO + $G_{Leak}$	2	0.3
638	3913785	195.68925000000002	1.240767578292289	1.700081455726444	194.92385000000002	196.16465000000002	2.2029500000000155	3.443700000000007	0.2894062830104057	3.4553499999999815	17.00081455726444	seed2-gleak03_vars.pkl	DAMGO + $G_{Leak}$	2	0.3
639	3982892	199.1446	1.259725881852489	1.6843661387289846	198.3676	199.62730000000002	2.2051500000000033	3.4649	0.2896116308030931	3.4528999999999996	16.843661387289846	seed2-gleak03_vars.pkl	DAMGO + $G_{Leak}$	2	0.3
640	4051950	202.5975	1.2389329930203037	1.7073962241214744	201.83245000000002	203.0714	2.211999999999989	3.4509499999999775	0.29064698017787444	3.440600000000018	17.073962241214744	seed2-gleak03_vars.pkl	DAMGO + $G_{Leak}$	2	0.3
641	4120762	206.03810000000001	1.2476699597972911	1.7184725200740534	205.28345000000002	206.5311	2.208449999999999	3.4561000000000206	0.28790648797270796	3.473349999999982	17.18472520074053	seed2-gleak03_vars.pkl	DAMGO + $G_{Leak}$	2	0.3
642	4190229	209.51145	1.2782570560764521	1.6621002371291684	208.73955	210.01780000000002	2.193150000000003	3.4713999999999885	0.2867424622575214	3.487450000000024	16.621002371291688	seed2-gleak03_vars.pkl	DAMGO + $G_{Leak}$	2	0.3
643	4259978	212.99890000000002	1.2453805497941561	1.6998400388398078	212.21095	213.4563	2.1929000000000087	3.438299999999998	0.2920859316811022	3.423649999999981	16.998400388398085	seed2-gleak03_vars.pkl	DAMGO + $G_{Leak}$	2	0.3
644	4328451	216.42255	1.2545308058299591	1.702010884180389	215.6492	216.90375	2.20920000000001	3.463700000000017	0.2898550724637667	3.450000000000017	17.020108841803896	seed2-gleak03_vars.pkl	DAMGO + $G_{Leak}$	2	0.3
645	4397451	219.87255000000002	0.9705102670560591	1.721980607464543	219.11290000000002	220.0834					17.21980607464543	seed2-gleak03_vars.pkl	DAMGO + $G_{Leak}$	2	0.3
646	60770	3.0385	1.477348946358829	1.4612287842752618	2.6439	4.12125	1.5613000000000001	3.03865	0.3343195760827775	2.99115	14.612287842752622	seed2-gleak-01_vars.pkl	Transient	2	-0.1
647	120593	6.02965	0.9901480678405052	4.495517472988773	5.68255	6.672700000000001	1.7966500000000005	2.7868000000000004	0.3606202668589975	2.7729999999999997	44.95517472988771	seed2-gleak-01_vars.pkl	Transient	2	-0.1
648	176053	8.80265	1.0016388724700098	4.689309761980795	8.4693	9.47095	1.8187999999999995	2.8203999999999994	0.3547420138704126	2.818950000000001	46.893097619807946	seed2-gleak-01_vars.pkl	Transient	2	-0.1
649	232432	11.6216	0.9907496061356972	4.710611332255418	11.2897	12.28045	1.8298500000000004	2.8206000000000007	0.35578958603881655	2.8106500000000008	47.10611332255417	seed2-gleak-01_vars.pkl	Transient	2	-0.1
650	288645	14.432250000000002	0.9942719614454487	4.7232327845987285	14.11035	15.104600000000001	1.820450000000001	2.814750000000002	0.35508841701583693	2.8162000000000003	47.23232784598731	seed2-gleak-01_vars.pkl	Transient	2	-0.1
651	344969	17.248450000000002	0.9874403476215609	4.7172546944912455	16.925050000000002	17.9125	1.8248499999999979	2.812299999999997	0.35610633335113895	2.8081499999999977	47.17254694491244	seed2-gleak-01_vars.pkl	Transient	2	-0.1
652	401132	20.0566	0.9885468355992315	4.723472279795807	19.7374	20.72595	1.8276000000000003	2.8161500000000004	0.3550379890648298	2.816600000000001	47.234722797958106	seed2-gleak-01_vars.pkl	Transient	2	-0.1
653	457464	22.8732	0.9870955037919019	4.7255733485852645	22.55355	23.5406	1.8216	2.8087000000000018	0.3556124535481233	2.8120499999999993	47.25573348585269	seed2-gleak-01_vars.pkl	Transient	2	-0.1
654	513705	25.68525	0.9820425505103398	4.723216359840855	25.3622	26.344250000000002	1.8284999999999982	2.810549999999999	0.3560556158872015	2.8085500000000003	47.23216359840855	seed2-gleak-01_vars.pkl	Transient	2	-0.1
655	569876	28.4938	0.9878895984000469	4.739820548503033	28.172800000000002	29.16065	1.816950000000002	2.804850000000002	0.3559922393691814	2.8090500000000027	47.39820548503032	seed2-gleak-01_vars.pkl	Transient	2	-0.1
656	626057	31.302850000000003	0.987848808539327	4.715943097698791	30.977600000000002	31.96545	1.8240500000000033	2.8119000000000014	0.3560936526306422	2.8082499999999975	47.15943097698789	seed2-gleak-01_vars.pkl	Control	2	-0.1
657	682222	34.1111	0.9929029489328911	4.731859945847873	33.789500000000004	34.782450000000004	1.820450000000001	2.81335	0.35566304483132677	2.81165	47.318599458478744	seed2-gleak-01_vars.pkl	Control	2	-0.1
658	738455	36.92275	0.984608225313056	4.726840473315086	36.6029	37.5875	1.8321499999999986	2.816749999999999	0.35524609673351176	2.814950000000003	47.268404733150874	seed2-gleak-01_vars.pkl	Control	2	-0.1
659	794754	39.737700000000004	1.0017998307811913	4.740358568084716	39.4196	40.4214	1.8321500000000057	2.8339500000000015	0.35228013316189016	2.8386500000000012	47.403585680847186	seed2-gleak-01_vars.pkl	Control	2	-0.1
660	851527	42.576350000000005	0.9890440924454598	4.731308435643449	42.2536	43.242650000000005	1.8166999999999973	2.805749999999996	0.35672243427389144	2.8033	47.3130843564345	seed2-gleak-01_vars.pkl	Control	2	-0.1
661	907593	45.379650000000005	0.9905422918072029	4.718672967989804	45.05935	46.04985	1.823050000000002	2.813600000000001	0.3549560741858202	2.8172499999999943	47.18672967989802	seed2-gleak-01_vars.pkl	Control	2	-0.1
662	963938	48.1969	0.984504473682656	4.724115708886252	47.8729	48.857400000000005	1.8115999999999985	2.7961000000000027	0.3580571817319224	2.7928500000000014	47.24115708886251	seed2-gleak-01_vars.pkl	Control	2	-0.1
663	1019795	50.98975	0.9802800208440516	4.71693207793308	50.669050000000006	51.649350000000005	1.8266500000000008	2.8069500000000005	0.3562585724719	2.8069500000000005	47.1693207793308	seed2-gleak-01_vars.pkl	Control	2	-0.1
664	1075934	53.7967	0.99507812128464	4.734391285666312	53.476	54.471050000000005	1.8347499999999997	2.8298500000000004	0.3533256779436446	2.8302499999999995	47.34391285666316	seed2-gleak-01_vars.pkl	Control	2	-0.1
665	1132539	56.62695	0.9849214923812543	4.731708032734062	56.30585	57.29075	1.8220499999999973	2.806999999999995	0.356112674050069	2.808100000000003	47.31708032734066	seed2-gleak-01_vars.pkl	Control	2	-0.1
666	1188701	59.435050000000004	0.9280537156312494	4.726507365085297	59.11285	60.0409	7.747950000000003	8.676000000000009	0.11362409739857629	8.80095	47.26507365085297	seed2-gleak-01_vars.pkl	Control	2	-0.1
667	1364720	68.236	1.1246881648545037	3.844926187661862	67.78880000000001	68.9135	1.89970000000001	3.0243499999999983	0.27646839275099827	3.617050000000006	38.44926187661862	seed2-gleak-01_vars.pkl	Transient	2	-0.1
668	1437061	71.85305000000001	1.5631434231917725	2.501790851542669	70.81315000000001	72.3763	1.6384000000000043	3.2015499999999975	0.21656506155861902	4.617549999999994	25.017908515426683	seed2-gleak-01_vars.pkl	DAMGO	2	-0.1
669	1529412	76.4706	2.9009111292761984	1.221581359962748	74.01475	76.91565	5.092250000000007	7.99315	0.16726743553931217	5.978449999999995	12.21581359962748	seed2-gleak-01_vars.pkl	DAMGO	2	-0.1
670	1648981	82.44905	1.0963612827686011	4.336462540577905	82.0079	83.10425000000001	1.8725499999999897	2.9689499999999924	0.26237078238967265	3.811400000000006	43.364625405779094	seed2-gleak-01_vars.pkl	DAMGO	2	-0.1
671	1725209	86.26045	1.771921992831456	2.3668710445218295	84.9768	86.74875	5.448850000000007	7.2207500000000095	0.15526262673311925	6.4406999999999925	23.668710445218302	seed2-gleak-01_vars.pkl	DAMGO	2	-0.1
672	1854023	92.70115	1.1355246069939227	4.119718814325267	92.19760000000001	93.3331	1.8306500000000057	2.9662000000000006	0.2610931972167465	3.83005	41.19718814325269	seed2-gleak-01_vars.pkl	DAMGO	2	-0.1
673	1930624	96.5312	1.857435726807674	2.2517199992495733	95.16375000000001	97.02120000000001	2.9739000000000004	4.8313500000000005	0.2729779160865881	3.6633000000000067	22.51719999249573	seed2-gleak-01_vars.pkl	DAMGO	2	-0.1
674	2003890	100.1945	1.4502238408598818	7.020507288326343	99.99510000000001	101.44535	1.8991000000000042	3.3492999999999995	0.2819124943617498	3.5472000000000037	70.20507288326341	seed2-gleak-01_vars.pkl	DAMGO	2	-0.1
675	2074834	103.74170000000001	0.9521744083369035	4.925452351877233	103.34445000000001	104.2966	1.9128000000000043	2.864999999999995	0.3592792857527801	2.7833499999999987	42.29883994644437	seed2-gleak-01_vars.pkl	Transient	2	-0.1
676	2130501	106.52505000000001	0.9981806869963418	4.803675842117322	106.2094	107.2076	1.843350000000001	2.841549999999998	0.3507541213609261	2.850999999999999	48.036758421173246	seed2-gleak-01_vars.pkl	Transient	2	-0.1
677	2187521	109.37605	0.9958508960034	4.743237150959395	109.05095	110.0468	1.8335500000000025	2.829400000000007	0.3536630651977858	2.8275500000000022	47.432371509593956	seed2-gleak-01_vars.pkl	Transient	2	-0.1
678	2244072	112.20360000000001	0.9894548137322301	4.7317188618882255	111.88040000000001	112.86985	1.8265999999999991	2.816050000000004	0.355391285805672	2.8138000000000005	47.31718861888224	seed2-gleak-01_vars.pkl	Wash	2	-0.1
679	2300348	115.01740000000001	0.9909841564320727	4.7236825697847	114.69645	115.68740000000001	1.820299999999989	2.8112999999999886	0.3555176336746308	2.8127999999999957	47.23682569784701	seed2-gleak-01_vars.pkl	Wash	2	-0.1
680	2356604	117.8302	0.9897619423186407	4.723434821424199	117.5077	118.49745	1.818950000000001	2.8087000000000018	0.3563347408555604	2.806349999999995	47.23434821424199	seed2-gleak-01_vars.pkl	Wash	2	-0.1
681	2412731	120.63655	0.9904924194063294	4.720658172913296	120.3164	121.3069	1.821150000000003	2.81165	0.35525871716077145	2.814850000000007	47.20658172913296	seed2-gleak-01_vars.pkl	Wash	2	-0.1
682	2469028	123.4514	0.9890397369566607	4.732383423889878	123.1281	124.11715000000001	1.820449999999994	2.8095	0.3558465589637755	2.8101999999999947	47.323834238898826	seed2-gleak-01_vars.pkl	Wash	2	-0.1
683	2525232	126.2616	0.9778341860478511	4.7206881234623665	125.93755	126.9154	1.8225499999999926	2.8003499999999946	0.35778175313059013	2.7950000000000017	47.206881234623694	seed2-gleak-01_vars.pkl	Wash	2	-0.1
684	2581132	129.0566	0.988489200157323	4.731866464800532	128.7379	129.7264	1.8180499999999995	2.8065500000000156	0.35613169750173546	2.8079500000000053	47.31866464800534	seed2-gleak-01_vars.pkl	Wash	2	-0.1
685	2637291	131.86455	0.987073631494958	4.720552589528758	131.54445	132.53155	1.817200000000014	2.804249999999996	0.35593521979000003	2.8094999999999857	47.205525895287565	seed2-gleak-01_vars.pkl	Wash	2	-0.1
686	2693481	134.67405	0.9961162811536343	4.724225122689717	134.3487	135.34480000000002	1.827099999999973	2.8231999999999857	0.3549056838145244	2.8176500000000146	47.24225122689715	seed2-gleak-01_vars.pkl	Wash	2	-0.1
687	2749834	137.4917	0.9843137930387399	4.724215770267634	137.1719	138.1562	1.8307000000000073	2.815000000000026	0.36366942449313494	2.749750000000006	47.24215770267634	seed2-gleak-01_vars.pkl	Wash	2	-0.1
688	2804829	140.24145000000001	1.2633019761630102	5.673000086323583	139.98695	141.25025	1.761950000000013	3.0252499999999998	0.32465951333538917	3.0801500000000033	56.73000086323586	seed2-gleak-01_vars.pkl	Wash	2	-0.1
689	2866432	143.32160000000002	1.1399505421974232	5.007864791104268	143.01215000000002	144.15210000000002	1.7453999999999894	2.8853499999999883	0.34690904044959453	2.8825999999999965	50.07864791104268	seed2-gleak-01_vars.pkl	Transient	2	-0.1
690	2924084	146.20420000000001	1.1330311626468088	4.99524374845857	145.8975	147.03055	1.7534499999999866	2.8864499999999964	0.346386324667904	2.8869499999999846	49.952437484585715	seed2-gleak-01_vars.pkl	Transient	2	-0.1
691	2981823	149.09115	1.1357295819928404	4.995873429951786	148.78400000000002	149.9197	1.740949999999998	2.8766999999999996	0.34771723634340534	2.8759000000000015	49.958734299517864	seed2-gleak-01_vars.pkl	Transient	2	-0.1
692	3039341	151.96705	1.1204314678691327	4.99256532599744	151.66070000000002	152.7811	1.7321000000000026	2.852550000000008	0.35028110058321815	2.854849999999999	49.925653259974396	seed2-gleak-01_vars.pkl	$G_{Leak}$	2	-0.1
693	3096438	154.8219	1.123880225665821	4.986471097617276	154.51325	155.6371	1.7273000000000138	2.8512000000000057	0.35064343069532583	2.8519000000000005	49.8647109761728	seed2-gleak-01_vars.pkl	$G_{Leak}$	2	-0.1
694	3153476	157.6738	1.1238963582020487	4.98888180986885	157.36440000000002	158.4883	1.7389499999999884	2.8628499999999804	0.3490949712869376	2.8645500000000084	49.8888180986885	seed2-gleak-01_vars.pkl	$G_{Leak}$	2	-0.1
695	3210767	160.53835	1.1317906779232203	5.0010955891160265	160.22725	161.35905	1.7396000000000242	2.8714000000000226	0.3485049139192847	2.869400000000013	50.010955891160265	seed2-gleak-01_vars.pkl	$G_{Leak}$	2	-0.1
696	3268155	163.40775000000002	1.132037728565396	4.990833757734649	163.09865000000002	164.2307	1.7375499999999988	2.8695999999999913	0.3485535029627048	2.8689999999999998	49.90833757734648	seed2-gleak-01_vars.pkl	$G_{Leak}$	2	-0.1
697	3325535	166.27675000000002	1.1264714362549364	4.994258924851636	165.96825	167.09470000000002	1.7256999999999891	2.8521499999999946	0.3503977013910811	2.8538999999999817	49.9425892485164	seed2-gleak-01_vars.pkl	$G_{Leak}$	2	-0.1
698	3382613	169.13065	1.1176224314515013	4.990204272112599	168.8204	169.93800000000002	1.7318499999999801	2.8494499999999903	0.35106196243636983	2.8485000000000014	49.90204272112597	seed2-gleak-01_vars.pkl	$G_{Leak}$	2	-0.1
699	3439583	171.97915	1.1371675961287926	4.992287653652163	171.66985	172.80705	1.740399999999994	2.8775500000000136	0.3475601279021251	2.877200000000016	49.92287653652163	seed2-gleak-01_vars.pkl	$G_{Leak}$	2	-0.1
700	3497127	174.85635000000002	1.1357238475320395	4.998059516367775	174.5474	175.68315	1.7355000000000018	2.8711999999999875	0.34819547694075476	2.8719499999999982	49.980595163677776	seed2-gleak-01_vars.pkl	$G_{Leak}$	2	-0.1
701	3554566	177.72830000000002	1.1239176451861626	4.98630250136636	177.41865	178.54255	7.91964999999999	9.043599999999998	0.10902985237358	9.17179999999999	49.86302501366359	seed2-gleak-01_vars.pkl	$G_{Leak}$	2	-0.1
702	3738002	186.9001	1.1516269723239587	4.235543541870534	186.4622	187.61385	1.8992000000000075	3.0508000000000095	0.28632374625989654	3.4925499999999943	42.355435418705355	seed2-gleak-01_vars.pkl	Transient	2	-0.1
703	3807853	190.39265	1.4646600364002167	3.598258990217076	189.513	190.9777	1.707349999999991	3.171999999999997	0.2926972047416936	3.4165000000000134	35.98258990217076	seed2-gleak-01_vars.pkl	Transient	2	-0.1
704	3876183	193.80915000000002	1.6690294619531372	3.435254208796092	192.68505000000002	194.35405	1.7284999999999968	3.3975499999999954	0.2926372468687832	3.41719999999998	34.35254208796091	seed2-gleak-01_vars.pkl	DAMGO + $G_{Leak}$	2	-0.1
705	3944527	197.22635	1.6873710020736095	3.479068060810107	196.0826	197.76995000000002	1.7460999999999842	3.4335000000000093	0.29146021568055863	3.4310000000000116	34.79068060810108	seed2-gleak-01_vars.pkl	DAMGO + $G_{Leak}$	2	-0.1
706	4013147	200.65735	1.6895200260977727	3.499620409837526	199.51610000000002	201.2056	1.7423000000000002	3.4318000000000097	0.28777806555584406	3.474899999999991	34.99620409837526	seed2-gleak-01_vars.pkl	DAMGO + $G_{Leak}$	2	-0.1
707	4082645	204.13225	1.7181757512644633	3.4812439501312653	202.9479	204.66605	1.7307500000000005	3.4489499999999964	0.2898844810343062	3.449650000000019	34.812439501312646	seed2-gleak-01_vars.pkl	DAMGO + $G_{Leak}$	2	-0.1
708	4151638	207.58190000000002	1.7148424027638278	3.47545623212752	206.3968	208.11165	1.7342000000000155	3.4490499999999997	0.2891594135847109	3.45829999999998	34.7545623212752	seed2-gleak-01_vars.pkl	DAMGO + $G_{Leak}$	2	-0.1
709	4220804	211.0402	1.7452539000438994	3.4890379723284966	209.8459	211.59115	1.7490999999999985	3.494349999999997	0.2899559266991413	3.448800000000005	34.890379723284966	seed2-gleak-01_vars.pkl	DAMGO + $G_{Leak}$	2	-0.1
710	4289780	214.489	1.6820214062893764	3.485718170674044	213.34025	215.02225	1.7393999999999892	3.421449999999993	0.2900484380891611	3.4476999999999975	34.857181706740434	seed2-gleak-01_vars.pkl	DAMGO + $G_{Leak}$	2	-0.1
711	4358734	217.9367	1.7082125997573603	3.4787986978226932	216.76165	218.46985					34.78798697822694	seed2-gleak-01_vars.pkl	DAMGO + $G_{Leak}$	2	-0.1
712	60770	3.0385	1.477348946358829	1.4612287842752618	2.6439	4.12125	1.5613000000000001	3.03865	0.3343195760827775	2.99115	14.612287842752622	seed2-gleak01_vars.pkl	Transient	2	0.1
713	120593	6.02965	0.9901480678405052	4.495517472988773	5.68255	6.672700000000001	1.7966500000000005	2.7868000000000004	0.3606202668589975	2.7729999999999997	44.95517472988771	seed2-gleak01_vars.pkl	Transient	2	0.1
714	176053	8.80265	1.0016388724700098	4.689309761980795	8.4693	9.47095	1.8187999999999995	2.8203999999999994	0.3547420138704126	2.818950000000001	46.893097619807946	seed2-gleak01_vars.pkl	Transient	2	0.1
715	232432	11.6216	0.9907496061356972	4.710611332255418	11.2897	12.28045	1.8298500000000004	2.8206000000000007	0.35578958603881655	2.8106500000000008	47.10611332255417	seed2-gleak01_vars.pkl	Transient	2	0.1
716	288645	14.432250000000002	0.9942719614454487	4.7232327845987285	14.11035	15.104600000000001	1.820450000000001	2.814750000000002	0.35508841701583693	2.8162000000000003	47.23232784598731	seed2-gleak01_vars.pkl	Transient	2	0.1
717	344969	17.248450000000002	0.9874403476215609	4.7172546944912455	16.925050000000002	17.9125	1.8248499999999979	2.812299999999997	0.35610633335113895	2.8081499999999977	47.17254694491244	seed2-gleak01_vars.pkl	Transient	2	0.1
718	401132	20.0566	0.9885468355992315	4.723472279795807	19.7374	20.72595	1.8276000000000003	2.8161500000000004	0.3550379890648298	2.816600000000001	47.234722797958106	seed2-gleak01_vars.pkl	Transient	2	0.1
719	457464	22.8732	0.9870955037919019	4.7255733485852645	22.55355	23.5406	1.8216	2.8087000000000018	0.3556124535481233	2.8120499999999993	47.25573348585269	seed2-gleak01_vars.pkl	Transient	2	0.1
720	513705	25.68525	0.9820425505103398	4.723216359840855	25.3622	26.344250000000002	1.8284999999999982	2.810549999999999	0.3560556158872015	2.8085500000000003	47.23216359840855	seed2-gleak01_vars.pkl	Transient	2	0.1
721	569876	28.4938	0.9878895984000469	4.739820548503033	28.172800000000002	29.16065	1.816950000000002	2.804850000000002	0.3559922393691814	2.8090500000000027	47.39820548503032	seed2-gleak01_vars.pkl	Transient	2	0.1
722	626057	31.302850000000003	0.987848808539327	4.715943097698791	30.977600000000002	31.96545	1.8240500000000033	2.8119000000000014	0.3560936526306422	2.8082499999999975	47.15943097698789	seed2-gleak01_vars.pkl	Control	2	0.1
723	682222	34.1111	0.9929029489328911	4.731859945847873	33.789500000000004	34.782450000000004	1.820450000000001	2.81335	0.35566304483132677	2.81165	47.318599458478744	seed2-gleak01_vars.pkl	Control	2	0.1
724	738455	36.92275	0.984608225313056	4.726840473315086	36.6029	37.5875	1.8321499999999986	2.816749999999999	0.35524609673351176	2.814950000000003	47.268404733150874	seed2-gleak01_vars.pkl	Control	2	0.1
725	794754	39.737700000000004	1.0017998307811913	4.740358568084716	39.4196	40.4214	1.8321500000000057	2.8339500000000015	0.35228013316189016	2.8386500000000012	47.403585680847186	seed2-gleak01_vars.pkl	Control	2	0.1
726	851527	42.576350000000005	0.9890440924454598	4.731308435643449	42.2536	43.242650000000005	1.8166999999999973	2.805749999999996	0.35672243427389144	2.8033	47.3130843564345	seed2-gleak01_vars.pkl	Control	2	0.1
727	907593	45.379650000000005	0.9905422918072029	4.718672967989804	45.05935	46.04985	1.823050000000002	2.813600000000001	0.3549560741858202	2.8172499999999943	47.18672967989802	seed2-gleak01_vars.pkl	Control	2	0.1
728	963938	48.1969	0.984504473682656	4.724115708886252	47.8729	48.857400000000005	1.8115999999999985	2.7961000000000027	0.3580571817319224	2.7928500000000014	47.24115708886251	seed2-gleak01_vars.pkl	Control	2	0.1
729	1019795	50.98975	0.9802800208440516	4.71693207793308	50.669050000000006	51.649350000000005	1.8266500000000008	2.8069500000000005	0.3562585724719	2.8069500000000005	47.1693207793308	seed2-gleak01_vars.pkl	Control	2	0.1
730	1075934	53.7967	0.99507812128464	4.734391285666312	53.476	54.471050000000005	1.8347499999999997	2.8298500000000004	0.3533256779436446	2.8302499999999995	47.34391285666316	seed2-gleak01_vars.pkl	Control	2	0.1
731	1132539	56.62695	0.9849214923812543	4.731708032734062	56.30585	57.29075	1.8220499999999973	2.806999999999995	0.356112674050069	2.808100000000003	47.31708032734066	seed2-gleak01_vars.pkl	Control	2	0.1
732	1188701	59.435050000000004	0.9312592368967016	4.726507365085297	59.11285	60.0441	1.8753000000000029	2.806600000000003	0.22937884209560508	4.3596	47.26507365085297	seed2-gleak01_vars.pkl	Control	2	0.1
733	1275893	63.794650000000004	2.4109129086847534	1.164439491533491	61.919450000000005	64.33035000000001	1.8474999999999966	4.258400000000002	0.35060654933034197	2.8521999999999963	11.64439491533492	seed2-gleak01_vars.pkl	Transient	2	0.1
734	1332937	66.64685	1.0279114912429477	4.208772435335348	66.17785	67.20575000000001	2.0092499999999944	3.037149999999997	0.32444357926156636	3.0822000000000003	42.08772435335351	seed2-gleak01_vars.pkl	Transient	2	0.1
735	1394581	69.72905	1.0509919590186911	3.9687934732310453	69.21495	70.26595	1.990949999999998	3.04195	0.3260834121368249	3.0666999999999973	39.687934732310474	seed2-gleak01_vars.pkl	Transient	2	0.1
736	1455915	72.79575	1.0504640811745312	3.930452204617467	72.25695	73.3074	1.980950000000007	3.031400000000005	0.3297337400049452	3.032750000000007	39.30452204617471	seed2-gleak01_vars.pkl	DAMGO	2	0.1
737	1516570	75.8285	1.0474193832998049	3.9219116617598715	75.2883	76.33575	1.99315	3.040549999999996	0.3295870274545999	3.0340999999999956	39.21911661759873	seed2-gleak01_vars.pkl	DAMGO	2	0.1
738	1577252	78.8626	1.046555844881211	3.9442152501021397	78.32885	79.3754	1.9792000000000058	3.025750000000002	0.329516434632177	3.0347500000000025	39.44215250102144	seed2-gleak01_vars.pkl	DAMGO	2	0.1
739	1637947	81.89735	1.0394986640722141	3.9207049166105605	81.3546	82.39410000000001	1.9774499999999904	3.0169499999999942	0.3322203950100489	3.0100500000000068	39.20704916610559	seed2-gleak01_vars.pkl	DAMGO	2	0.1
740	1698148	84.90740000000001	1.0500610927410656	3.932766757223405	84.37155	85.42165	1.9917500000000103	3.041800000000009	0.3285636838560238	3.043549999999996	39.32766757223404	seed2-gleak01_vars.pkl	DAMGO	2	0.1
741	1759019	87.95095	1.0414876742622234	3.9279820365523435	87.41335000000001	88.45485000000001	1.9736000000000047	3.0150500000000022	0.331005262983681	3.021100000000004	39.27982036552345	seed2-gleak01_vars.pkl	DAMGO	2	0.1
742	1819441	90.97205000000001	1.0510097481396166	3.9200842338155795	90.42840000000001	91.4794	1.9759500000000116	3.0269499999999994	0.3308683640213753	3.0223499999999888	39.20084233815584	seed2-gleak01_vars.pkl	DAMGO	2	0.1
743	1879888	93.9944	1.046378740267735	3.9227860515072024	93.45540000000001	94.50175	1.9750999999999976	3.021499999999989	0.330988829127016	3.0212500000000087	39.227860515072024	seed2-gleak01_vars.pkl	DAMGO	2	0.1
744	1940313	97.01565000000001	1.0482832998141298	3.921943501384156	96.4769	97.52515000000001	2.133499999999998	3.1818000000000097	0.32325322041020904	3.0935499999999934	39.219435013841554	seed2-gleak01_vars.pkl	DAMGO	2	0.1
745	2002184	100.1092	1.5100352356057616	6.253609491052607	99.65865000000001	101.1687	1.7664000000000044	3.276449999999997	0.3119832776963147	3.2053000000000083	62.53609491052611	seed2-gleak01_vars.pkl	DAMGO	2	0.1
746	2066290	103.31450000000001	0.9630736539466307	4.626715991293921	102.93515000000001	103.8982	1.885850000000005	2.848950000000002	0.3585385966799338	2.7890999999999906	43.38149115106262	seed2-gleak01_vars.pkl	Transient	2	0.1
747	2122072	106.1036	1.0000521697252989	4.787878564362543	105.78410000000001	106.78415000000001	1.8341999999999956	2.834299999999999	0.3523359875977732	2.8382000000000005	47.87878564362543	seed2-gleak01_vars.pkl	Transient	2	0.1
748	2178836	108.9418	0.9941193453752669	4.727207098651533	108.61840000000001	109.61250000000001	1.8303999999999974	2.824550000000002	0.35436488952674555	2.821950000000001	47.272070986515374	seed2-gleak01_vars.pkl	Transient	2	0.1
749	2235275	111.76375	0.9901057239591144	4.72441709262371	111.44290000000001	112.433	1.826750000000004	2.8168500000000023	0.3551010262419651	2.816100000000006	47.24417092623708	seed2-gleak01_vars.pkl	Wash	2	0.1
750	2291597	114.57985000000001	0.9835551187041914	4.721367727119741	114.2598	115.24335	1.8263000000000034	2.8098499999999973	0.3557705991176889	2.8108000000000004	47.21367727119742	seed2-gleak01_vars.pkl	Wash	2	0.1
751	2347813	117.39065000000001	0.9962885267792038	4.73196418474425	117.06960000000001	118.0659	1.828150000000008	2.824449999999999	0.35422053770677664	2.8230999999999966	47.3196418474425	seed2-gleak01_vars.pkl	Wash	2	0.1
752	2404275	120.21375	0.9850672054824187	4.725197996114716	119.89410000000001	120.87915000000001	1.820449999999994	2.8055499999999967	0.35634743875278324	2.8062500000000057	47.25197996114718	seed2-gleak01_vars.pkl	Wash	2	0.1
753	2460400	123.02000000000001	0.9819232030043146	4.722459485775637	122.69965	123.68155	1.8155500000000018	2.7974999999999994	0.35761542037692634	2.7963000000000022	47.22459485775641	seed2-gleak01_vars.pkl	Wash	2	0.1
754	2516326	125.81630000000001	1.0036179932289524	4.7282403359158	125.4971	126.50070000000001	1.8309499999999872	2.834549999999993	0.35265904923120334	2.8355999999999995	47.28240335915799	seed2-gleak01_vars.pkl	Wash	2	0.1
755	2573038	128.6519	0.9903244556971593	4.724459176847013	128.33165	129.322	1.81959999999998	2.809899999999999	0.35591621732244166	2.809650000000005	47.244591768470166	seed2-gleak01_vars.pkl	Wash	2	0.1
756	2629231	131.46155000000002	0.9863877328825417	4.723130927870386	131.1416	132.12795	1.822100000000006	2.8085000000000093	0.3559478892290191	2.8093999999999824	47.231309278703854	seed2-gleak01_vars.pkl	Wash	2	0.1
757	2685419	134.27095	0.9887552460343345	4.730093207121421	133.95005	134.93880000000001	1.8219499999999869	2.810699999999997	0.35547971988197824	2.81310000000002	47.300932071214206	seed2-gleak01_vars.pkl	Wash	2	0.1
758	2741681	137.08405000000002	0.9883631547771627	4.722037259885411	136.76080000000002	137.74915000000001	1.8235500000000116	2.8119000000000085	0.35571365051133824	2.811250000000001	47.220372598854134	seed2-gleak01_vars.pkl	Wash	2	0.1
759	2797906	139.89530000000002	0.6787926978293574	4.726172555398925	139.5727	140.2515	1.945050000000009	2.6238500000000045	0.37185780157667714	2.6891999999999996	47.261725553989265	seed2-gleak01_vars.pkl	Wash	2	0.1
760	2851690	142.58450000000002	0.9068775615398307	4.095567570633598	142.19650000000001	143.1034	1.8934500000000014	2.800299999999993	0.3611542489797427	2.7688999999999737	40.95567570633597	seed2-gleak01_vars.pkl	Transient	2	0.1
761	2907068	145.3534	0.8968994035579964	4.356156526501103	144.9968	145.8937	1.909450000000021	2.806350000000009	0.3559668950787551	2.80925000000002	43.561565265011005	seed2-gleak01_vars.pkl	Transient	2	0.1
762	2963253	148.16265	0.8940417838244001	4.3767639337640105	147.8032	148.69725	1.9198499999999967	2.8138999999999896	0.3563601375550128	2.8061500000000024	43.76763933764009	seed2-gleak01_vars.pkl	Transient	2	0.1
763	3019376	150.96880000000002	0.9007079172975849	4.401477578496852	150.61705	151.51775	1.9191000000000145	2.819800000000015	0.35405123121315846	2.8244499999999846	44.01477578496852	seed2-gleak01_vars.pkl	$G_{Leak}$	2	0.1
764	3075865	153.79325	0.891789705943456	4.394138645944508	153.43685000000002	154.32865	1.9215499999999963	2.8133499999999856	0.35645540742852816	2.80540000000002	43.941386459445084	seed2-gleak01_vars.pkl	$G_{Leak}$	2	0.1
765	3131973	156.59865000000002	0.9038756110450253	4.411142454340741	156.2502	157.1541	1.9269999999999925	2.830849999999998	0.35208168295044484	2.840249999999997	44.11142454340742	seed2-gleak01_vars.pkl	$G_{Leak}$	2	0.1
766	3188778	159.43890000000002	0.8903339898625855	4.397862430654023	159.08110000000002	159.97140000000002	1.9232999999999834	2.8136499999999955	0.35576427059430576	2.810849999999988	43.97862430654027	seed2-gleak01_vars.pkl	$G_{Leak}$	2	0.1
767	3244995	162.24975	0.8923987458569463	4.406497679602566	161.8947	162.7871	1.9180000000000064	2.8104000000000156	0.355517633674629	2.81280000000001	44.06497679602566	seed2-gleak01_vars.pkl	$G_{Leak}$	2	0.1
768	3301251	165.06255000000002	0.896150401856401	4.402070523912947	164.70510000000002	165.60125000000002	1.912149999999997	2.8083000000000027	0.35606195478013414	2.808499999999981	44.020705239129484	seed2-gleak01_vars.pkl	$G_{Leak}$	2	0.1
769	3357421	167.87105	0.8869249490154208	4.38774448870457	167.51340000000002	168.40035	1.9085999999999785	2.7954999999999757	0.35861574323112794	2.788499999999999	43.8774448870457	seed2-gleak01_vars.pkl	$G_{Leak}$	2	0.1
770	3413191	170.65955	0.8990771438448923	4.395090823682246	170.3089	171.208	1.9230000000000018	2.8220500000000186	0.3546791040805809	2.8194500000000176	43.95090823682244	seed2-gleak01_vars.pkl	$G_{Leak}$	2	0.1
771	3469580	173.479	0.8955256872838829	4.401107074048973	173.13095	174.0265	1.9207000000000107	2.816200000000009	0.3539008723656509	2.825649999999996	44.01107074048977	seed2-gleak01_vars.pkl	$G_{Leak}$	2	0.1
772	3526093	176.30465	0.8955910806385335	4.399904551452394	175.9472	176.8428	1.9219500000000096	2.817549999999983	0.35522085856881663	2.8151499999999885	43.99904551452393	seed2-gleak01_vars.pkl	$G_{Leak}$	2	0.1
773	3582396	179.1198	0.8920739962478634	4.4089008874206	178.7647	179.6568	5.131599999999992	6.0236500000000035	0.16254876462938841	6.152000000000015	44.089008874206016	seed2-gleak01_vars.pkl	$G_{Leak}$	2	0.1
774	3705436	185.2718	1.0196310132873942	3.3657425903981597	184.7884	185.80800000000002	2.1084999999999923	3.128150000000005	0.3085562652349673	3.2408999999999817	33.65742590398162	seed2-gleak01_vars.pkl	Transient	2	0.1
775	3770254	188.5127	1.050761346146185	3.313601865105742	187.91655	188.96730000000002	2.062000000000012	3.1127500000000055	0.31548727008865135	3.169700000000006	33.13601865105741	seed2-gleak01_vars.pkl	Transient	2	0.1
776	3833648	191.6824	1.0776896680786974	3.230963160007569	191.02925000000002	192.10695	2.07650000000001	3.154200000000003	0.31635558367605177	3.1610000000000014	32.30963160007568	seed2-gleak01_vars.pkl	DAMGO + $G_{Leak}$	2	0.1
777	3896868	194.8434	1.071383082968672	3.2689878168439144	194.18345000000002	195.25485	2.0886500000000012	3.1599999999999966	0.317017499365964	3.1544000000000096	32.68987816843915	seed2-gleak01_vars.pkl	DAMGO + $G_{Leak}$	2	0.1
778	3959956	197.9978	1.0622883469495923	3.2903520737880925	197.34345000000002	198.40575	2.079800000000006	3.1420499999999834	0.3178184938581589	3.146449999999987	32.903520737880925	seed2-gleak01_vars.pkl	DAMGO + $G_{Leak}$	2	0.1
779	4022885	201.14425	1.0701634325355058	3.2768730397397334	200.4855	201.5557	2.0795999999999992	3.1497500000000116	0.3173897863966737	3.1507000000000005	32.76873039739735	seed2-gleak01_vars.pkl	DAMGO + $G_{Leak}$	2	0.1
780	4085899	204.29495	1.0746067811736373	3.295866636954365	203.63525	204.70985000000002	2.0840499999999906	3.1586499999999944	0.3162155325069548	3.16240000000002	32.958666369543664	seed2-gleak01_vars.pkl	DAMGO + $G_{Leak}$	2	0.1
781	4149147	207.45735000000002	1.0796928237491754	3.264851139697477	206.7939	207.8736	2.089400000000012	3.1691000000000145	0.3166310456740302	3.158249999999981	32.64851139697478	seed2-gleak01_vars.pkl	DAMGO + $G_{Leak}$	2	0.1
782	4212312	210.6156	1.0768374799797311	3.291348671847569	209.96305	211.03985	2.080200000000019	3.157049999999998	0.3148565041482341	3.1760500000000036	32.91348671847569	seed2-gleak01_vars.pkl	DAMGO + $G_{Leak}$	2	0.1
783	4275833	213.79165	1.0758650760275312	3.2510439240127127	213.1201	214.19595	2.0899	3.16579999999999	0.3177276121181294	3.147350000000017	32.51043924012713	seed2-gleak01_vars.pkl	DAMGO + $G_{Leak}$	2	0.1
784	4338780	216.93900000000002	1.0874001768723596	3.3070848793741554	216.2859	217.3733	1.9944500000000005	3.081850000000003	0.3333055578701781	3.000249999999994	33.07084879374156	seed2-gleak01_vars.pkl	DAMGO + $G_{Leak}$	2	0.1
785	4398785	219.93925000000002	0.7355141062966548	2.292251949539331	219.3677	220.10325					21.68288292448058	seed2-gleak01_vars.pkl	DAMGO + $G_{Leak}$	2	0.1
786	61004	3.0502000000000002	1.4760410881562231	1.4456504627614244	2.661	4.13705	1.5755499999999998	3.05155	0.33255183651751713	3.0070500000000004	14.456504627614255	seed3-gleak05_vars.pkl	Transient	3	0.5
787	121145	6.057250000000001	0.9928409355705917	4.5448843849929546	5.7126	6.7054	1.8291500000000012	2.822000000000001	0.35625222657641614	2.8069999999999995	45.448843849929546	seed3-gleak05_vars.pkl	Transient	3	0.5
788	177285	8.86425	0.9934170425625868	4.72748836393491	8.534550000000001	9.528	1.8507999999999996	2.844199999999999	0.3517349325548267	2.84305	47.27488363934911	seed3-gleak05_vars.pkl	Transient	3	0.5
789	234146	11.7073	0.9912164890419881	4.755994513942085	11.37875	12.369950000000001	1.8590999999999998	2.8503000000000007	0.35109893968120215	2.8482000000000003	47.55994513942086	seed3-gleak05_vars.pkl	Transient	3	0.5
790	291110	14.5555	0.9993526565188222	4.768601727608193	14.22905	15.2284	1.8684499999999993	2.867799999999999	0.34919858923769953	2.8636999999999997	47.68601727608197	seed3-gleak05_vars.pkl	Transient	3	0.5
791	348384	17.4192	0.9979853489043832	4.77225346122799	17.0969	18.09485	1.867049999999999	2.86505	0.3489548801339986	2.8657000000000004	47.722534612279915	seed3-gleak05_vars.pkl	Transient	3	0.5
792	405698	20.2849	0.9953403190235055	4.771213611867658	19.9619	20.957250000000002	1.8640500000000024	2.8593500000000027	0.348796651552145	2.867000000000001	47.71213611867657	seed3-gleak05_vars.pkl	Transient	3	0.5
793	463038	23.1519	0.9923988429883408	4.769166394114002	22.8213	23.8137	1.8696999999999981	2.862099999999998	0.35040997967622123	2.8537999999999997	47.691663941140064	seed3-gleak05_vars.pkl	Transient	3	0.5
794	520114	26.0057	1.0025258375553734	4.781234683619957	25.68335	26.6859	1.8730499999999992	2.8755500000000005	0.34773537338085714	2.87575	47.81234683619961	seed3-gleak05_vars.pkl	Transient	3	0.5
795	577629	28.88145	0.9944274829545874	4.771543441513714	28.558950000000003	29.553350000000002	1.8610000000000007	2.855450000000001	0.3498093539021235	2.858699999999999	47.71543441513714	seed3-gleak05_vars.pkl	Transient	3	0.5
796	634803	31.74015	0.9906359913494671	4.771678566796474	31.4144	32.40505	1.8543500000000037	2.8450000000000024	0.3509387611861731	2.849499999999999	47.71678566796474	seed3-gleak05_vars.pkl	Control	3	0.5
797	691793	34.58965	0.9881850214520063	4.7709059711055275	34.259350000000005	35.247550000000004	1.8512500000000003	2.8393999999999977	0.3521436746192444	2.839750000000002	47.70905971105526	seed3-gleak05_vars.pkl	Control	3	0.5
798	748588	37.4294	1.0026562633663125	4.763808695430576	37.09875	38.101400000000005	1.8746999999999971	2.87735	0.3485778025655326	2.8688000000000002	47.63808695430576	seed3-gleak05_vars.pkl	Control	3	0.5
799	805964	40.2982	0.9964713300813804	4.779302732577015	39.9761	40.9726	1.8642499999999984	2.8607000000000014	0.34941821866592143	2.8618999999999986	47.79302732577015	seed3-gleak05_vars.pkl	Control	3	0.5
800	863202	43.1601	0.9980387650778983	4.77492905721531	42.836850000000005	43.83485	1.8680499999999967	2.866099999999996	0.3480924533556106	2.872800000000005	47.74929057215314	seed3-gleak05_vars.pkl	Control	3	0.5
801	920658	46.032900000000005	0.9831115000953549	4.77615787935413	45.7029	46.68605	1.8567999999999998	2.8399	0.3530637103465323	2.832349999999998	47.7615787935413	seed3-gleak05_vars.pkl	Control	3	0.5
802	977305	48.86525	1.0054034838760098	4.772603128097266	48.5428	49.54825	1.8667000000000016	2.872100000000003	0.34813486744764915	2.8724500000000006	47.72603128097269	seed3-gleak05_vars.pkl	Control	3	0.5
803	1034754	51.737700000000004	0.995235898106359	4.768453640742415	51.4149	52.41015	1.8736999999999995	2.868949999999998	0.34868719271941157	2.867899999999999	47.684536407424126	seed3-gleak05_vars.pkl	Control	3	0.5
804	1092112	54.6056	0.9965628227266483	4.782152998020493	54.2839	55.28045	1.8613	2.857849999999999	0.34886357689825387	2.8664500000000004	47.82152998020496	seed3-gleak05_vars.pkl	Control	3	0.5
805	1149441	57.47205	0.9954710561167915	4.770761779115624	57.1417	58.1372	5.072099999999999	6.067550000000004	0.15925088384240527	6.2794000000000025	47.70761779115628	seed3-gleak05_vars.pkl	Control	3	0.5
806	1275029	63.751450000000006	1.0082256528632016	3.660646517967109	63.209250000000004	64.2175	2.143500000000003	3.151699999999998	0.3276539973787688	3.0519999999999925	36.60646517967111	seed3-gleak05_vars.pkl	Transient	3	0.5
807	1336069	66.80345	0.981523046636663	4.126500096125348	66.36095	67.3425	2.0593000000000075	3.0408000000000044	0.32442252790033665	3.082400000000007	41.265000961253506	seed3-gleak05_vars.pkl	Transient	3	0.5
808	1397717	69.88585	1.0114301911301447	3.9876241926962948	69.40180000000001	70.4132	2.0587000000000018	3.070149999999998	0.3260727794443719	3.0668000000000006	39.87624192696296	seed3-gleak05_vars.pkl	Transient	3	0.5
809	1459053	72.95265	1.0148069147866452	3.9892289200736	72.47195	73.48675	2.055800000000005	3.070599999999999	0.32432257122934516	3.083349999999996	39.89228920073603	seed3-gleak05_vars.pkl	DAMGO	3	0.5
810	1520720	76.036	1.0004642228304177	3.9737572637458243	75.54255	76.543	2.0559499999999957	3.0563999999999965	0.32759496158949114	3.0525499999999965	39.73757263745826	seed3-gleak05_vars.pkl	DAMGO	3	0.5
811	1581771	79.08855	1.0059305931336946	3.985934544421795	78.5989	79.60485	2.0590000000000117	3.0649000000000086	0.326317506934246	3.0645000000000095	39.85934544421799	seed3-gleak05_vars.pkl	DAMGO	3	0.5
812	1643061	82.15305000000001	1.0130897728648502	3.9788110550920095	81.66380000000001	82.6769	2.0585999999999984	3.071649999999991	0.32500771893332536	3.076849999999993	39.78811055092011	seed3-gleak05_vars.pkl	DAMGO	3	0.5
813	1704598	85.2299	1.0081745299727773	3.9776481152111316	84.73545	85.74365	2.0486000000000075	3.056750000000008	0.3274769538093752	3.053650000000004	39.77648115211132	seed3-gleak05_vars.pkl	DAMGO	3	0.5
814	1765671	88.28355	1.0083661526189536	3.977301434823545	87.79225000000001	88.8006	2.0565500000000014	3.064949999999996	0.3270538984824706	3.0575999999999937	39.773014348235485	seed3-gleak05_vars.pkl	DAMGO	3	0.5
815	1826823	91.34115	1.0195795508778656	3.982640943102375	90.8572	91.87675	2.0458500000000015	3.0654499999999985	0.32467532467532334	3.0800000000000125	39.82640943102375	seed3-gleak05_vars.pkl	DAMGO	3	0.5
816	1888423	94.42115000000001	1.0031299121145276	3.9622302276317356	93.9226	94.92575000000001	2.0540500000000037	3.057150000000007	0.3279011050267253	3.049699999999987	39.62230227631737	seed3-gleak05_vars.pkl	DAMGO	3	0.5
817	1949417	97.47085	1.0123012036426924	3.9904441628500606	96.97980000000001	97.99210000000001	2.0176000000000016	3.029899999999998	0.3639937393076826	2.74730000000001	39.90444162850065	seed3-gleak05_vars.pkl	DAMGO	3	0.5
818	2004363	100.21815000000001	1.3273197193529225	6.521041563241212	100.00970000000001	101.337	1.7682000000000073	3.095550000000003	0.29771208264487475	3.358949999999993	65.21041563241212	seed3-gleak05_vars.pkl	Transient	3	0.5
819	2071542	103.5771	0.9713266545970691	4.718199238273144	103.10525	104.07655000000001	1.9390499999999946	2.9103999999999957	0.36335888957523366	2.7520999999999987	41.239924464115	seed3-gleak05_vars.pkl	Transient	3	0.5
820	2126584	106.3292	0.9954478078466608	4.853169528286841	106.01565000000001	107.0111	1.8795999999999964	2.8750500000000017	0.3467526613266743	2.8839000000000112	48.531695282868405	seed3-gleak05_vars.pkl	Transient	3	0.5
821	2184262	109.21310000000001	0.9957639104599366	4.787815176858558	108.89070000000001	109.88645000000001	1.8773499999999927	2.8730999999999938	0.3482743008393422	2.871299999999991	47.878151768585575	seed3-gleak05_vars.pkl	Transient	3	0.5
822	2241688	112.0844	0.9933992724156473	4.781462641757116	111.76375	112.75715000000001	1.8632499999999936	2.856650000000002	0.34963201230704627	2.8601500000000044	47.814626417571155	seed3-gleak05_vars.pkl	Wash	3	0.5
823	2298891	114.94455	0.9948477845598711	4.7686010753205395	114.6204	115.61525	1.8641000000000076	2.858950000000007	0.350078767722738	2.856499999999997	47.68601075320541	seed3-gleak05_vars.pkl	Wash	3	0.5
824	2356021	117.80105	0.9966670405905229	4.7748650323527855	117.47935000000001	118.47605	1.8677000000000135	2.8643500000000017	0.3483531604340483	2.8706499999999977	47.74865032352787	seed3-gleak05_vars.pkl	Wash	3	0.5
825	2413434	120.6717	0.9984004656799138	4.77371865057561	120.34370000000001	121.3421	1.8612499999999983	2.859649999999988	0.3503424597544086	2.854350000000011	47.737186505756085	seed3-gleak05_vars.pkl	Wash	3	0.5
826	2470521	123.52605000000001	0.9979959966566647	4.7692960739732655	123.2034	124.2014	1.875150000000005	2.8731500000000096	0.3482682361955187	2.8713499999999925	47.69296073973268	seed3-gleak05_vars.pkl	Wash	3	0.5
827	2527948	126.3974	0.990284434856032	4.782585565324787	126.07655000000001	127.0668	1.865399999999994	2.8556999999999846	0.3489427036080667	2.8658000000000072	47.82585565324785	seed3-gleak05_vars.pkl	Wash	3	0.5
828	2585264	129.2632	1.001121902154526	4.776572088929456	128.93225	129.93335000000002	1.8631999999999778	2.8643500000000017	0.34998687549216984	2.8572499999999934	47.76572088929457	seed3-gleak05_vars.pkl	Wash	3	0.5
829	2642409	132.12045	0.9936157930333168	4.768933763992408	131.79655	132.7902	1.8603499999999826	2.8539499999999975	0.3505389536412216	2.8527500000000146	47.689337639924055	seed3-gleak05_vars.pkl	Wash	3	0.5
830	2699464	134.97320000000002	0.9934609543442028	4.771464962841087	134.65055	135.644	1.859199999999987	2.8526999999999987	0.35047752562867224	2.8532499999999743	47.71464962841087	seed3-gleak05_vars.pkl	Wash	3	0.5
831	2756529	137.82645	0.9999777609580895	4.771110717064936	137.5032	138.5032	4.577750000000009	5.577700000000021	0.1742995337487467	5.737250000000017	47.71110717064939	seed3-gleak05_vars.pkl	Wash	3	0.5
832	2871274	143.5637	0.9546361058995129	1.188032464192963	143.0809	144.03555	2.1887999999999863	3.1433999999999855	0.33499154146357757	2.9851500000000044	11.88032464192963	seed3-gleak05_vars.pkl	Transient	3	0.5
833	2930977	146.54885000000002	0.916851262569707	1.4636188002501953	146.22435000000002	147.1412	2.286200000000008	3.203050000000019	0.31375502008032224	3.18719999999999	14.636188002501953	seed3-gleak05_vars.pkl	Transient	3	0.5
834	2994721	149.73605	0.9168556343279314	1.511865299233989	149.42735000000002	150.3442	2.2861500000000206	3.203000000000003	0.3099141537794037	3.226699999999994	15.11865299233989	seed3-gleak05_vars.pkl	Transient	3	0.5
835	3059255	152.96275	0.911854005680862	1.5337043371051706	152.6304	153.54225	2.2995500000000106	3.2113999999999976	0.3095208617060774	3.2308000000000168	15.337043371051715	seed3-gleak05_vars.pkl	$G_{Leak}$	3	0.5
836	3123871	156.19355000000002	0.9118774867641274	1.5674813315630676	155.8418	156.75365000000002	2.3048499999999876	3.2167499999999905	0.30973656904802616	3.2285499999999843	15.67481331563068	seed3-gleak05_vars.pkl	$G_{Leak}$	3	0.5
837	3188442	159.4221	0.9076307389211375	1.5747706355685178	159.0585	159.96615	2.2983999999999867	3.205999999999989	0.3139027529271435	3.1856999999999966	15.747706355685178	seed3-gleak05_vars.pkl	$G_{Leak}$	3	0.5
838	3252156	162.6078	0.8998164110764628	1.566984135285015	162.26455	163.16435	2.3037999999999954	3.2036500000000103	0.31064583268615475	3.2190999999999974	15.669841352850156	seed3-gleak05_vars.pkl	$G_{Leak}$	3	0.5
839	3316538	165.8269	0.9061277438419871	1.5881694913366005	165.46815	166.3743	2.3006499999999903	3.2067499999999995	0.3130723353630849	3.1941500000000076	15.88169491336601	seed3-gleak05_vars.pkl	$G_{Leak}$	3	0.5
840	3380421	169.02105	0.9015717044043587	1.5629118800426038	168.67495	169.5765	2.2956500000000233	3.1972000000000094	0.3110565034138439	3.2148500000000126	15.629118800426046	seed3-gleak05_vars.pkl	$G_{Leak}$	3	0.5
841	3444718	172.23590000000002	0.8993592897129944	1.57891053423484	171.87215	172.7715	2.30804999999998	3.2073999999999785	0.3122462998813474	3.20259999999999	15.78910534234841	seed3-gleak05_vars.pkl	$G_{Leak}$	3	0.5
842	3508770	175.4385	0.9039880464267684	1.576536851317499	175.0795	175.98350000000002	2.2954999999999757	3.1995000000000005	0.3120562949556088	3.204550000000012	15.765368513174991	seed3-gleak05_vars.pkl	$G_{Leak}$	3	0.5
843	3572861	178.64305000000002	0.9029291817860678	1.5880637371991924	178.27905	179.18195	5.290750000000003	6.193700000000007	0.15346485271210802	6.516149999999983	15.88063737199193	seed3-gleak05_vars.pkl	$G_{Leak}$	3	0.5
844	3703184	185.1592	1.1859788515185006	1.1136773338057573	184.47275000000002	185.6587	10.361649999999997	11.547650000000004	0.0882254336280061	11.334600000000023	11.136773338057576	seed3-gleak05_vars.pkl	Transient	3	0.5
845	3929876	196.49380000000002	1.03890716920977	1.6339668515870631	196.02040000000002	197.0593	2.6759999999999877	3.7149	0.2279202279202285	4.387499999999989	16.339668515870642	seed3-gleak05_vars.pkl	DAMGO + $G_{Leak}$	3	0.5
846	4017626	200.8813	1.5552474130039338	1.0834085832955598	199.73525	201.2905	10.931150000000002	12.486350000000016	0.08461382251404592	11.818399999999997	10.834085832955601	seed3-gleak05_vars.pkl	DAMGO + $G_{Leak}$	3	0.5
847	4253994	212.6997	1.0429300595498179	1.6175903968400611	212.22165	213.2646					16.175903968400608	seed3-gleak05_vars.pkl	DAMGO + $G_{Leak}$	3	0.5
848	61004	3.0502000000000002	1.4760410881562231	1.4456504627614244	2.661	4.13705	1.5755499999999998	3.05155	0.33255183651751713	3.0070500000000004	14.456504627614255	seed3-gleak-03_vars.pkl	Transient	3	-0.3
849	121145	6.057250000000001	0.9928409355705917	4.5448843849929546	5.7126	6.7054	1.8291500000000012	2.822000000000001	0.35625222657641614	2.8069999999999995	45.448843849929546	seed3-gleak-03_vars.pkl	Transient	3	-0.3
850	177285	8.86425	0.9934170425625868	4.72748836393491	8.534550000000001	9.528	1.8507999999999996	2.844199999999999	0.3517349325548267	2.84305	47.27488363934911	seed3-gleak-03_vars.pkl	Transient	3	-0.3
851	234146	11.7073	0.9912164890419881	4.755994513942085	11.37875	12.369950000000001	1.8590999999999998	2.8503000000000007	0.35109893968120215	2.8482000000000003	47.55994513942086	seed3-gleak-03_vars.pkl	Transient	3	-0.3
852	291110	14.5555	0.9993526565188222	4.768601727608193	14.22905	15.2284	1.8684499999999993	2.867799999999999	0.34919858923769953	2.8636999999999997	47.68601727608197	seed3-gleak-03_vars.pkl	Transient	3	-0.3
853	348384	17.4192	0.9979853489043832	4.77225346122799	17.0969	18.09485	1.867049999999999	2.86505	0.3489548801339986	2.8657000000000004	47.722534612279915	seed3-gleak-03_vars.pkl	Transient	3	-0.3
854	405698	20.2849	0.9953403190235055	4.771213611867658	19.9619	20.957250000000002	1.8640500000000024	2.8593500000000027	0.348796651552145	2.867000000000001	47.71213611867657	seed3-gleak-03_vars.pkl	Transient	3	-0.3
855	463038	23.1519	0.9923988429883408	4.769166394114002	22.8213	23.8137	1.8696999999999981	2.862099999999998	0.35040997967622123	2.8537999999999997	47.691663941140064	seed3-gleak-03_vars.pkl	Transient	3	-0.3
856	520114	26.0057	1.0025258375553734	4.781234683619957	25.68335	26.6859	1.8730499999999992	2.8755500000000005	0.34773537338085714	2.87575	47.81234683619961	seed3-gleak-03_vars.pkl	Transient	3	-0.3
857	577629	28.88145	0.9944274829545874	4.771543441513714	28.558950000000003	29.553350000000002	1.8610000000000007	2.855450000000001	0.3498093539021235	2.858699999999999	47.71543441513714	seed3-gleak-03_vars.pkl	Transient	3	-0.3
858	634803	31.74015	0.9906359913494671	4.771678566796474	31.4144	32.40505	1.8543500000000037	2.8450000000000024	0.3509387611861731	2.849499999999999	47.71678566796474	seed3-gleak-03_vars.pkl	Control	3	-0.3
859	691793	34.58965	0.9881850214520063	4.7709059711055275	34.259350000000005	35.247550000000004	1.8512500000000003	2.8393999999999977	0.3521436746192444	2.839750000000002	47.70905971105526	seed3-gleak-03_vars.pkl	Control	3	-0.3
860	748588	37.4294	1.0026562633663125	4.763808695430576	37.09875	38.101400000000005	1.8746999999999971	2.87735	0.3485778025655326	2.8688000000000002	47.63808695430576	seed3-gleak-03_vars.pkl	Control	3	-0.3
861	805964	40.2982	0.9964713300813804	4.779302732577015	39.9761	40.9726	1.8642499999999984	2.8607000000000014	0.34941821866592143	2.8618999999999986	47.79302732577015	seed3-gleak-03_vars.pkl	Control	3	-0.3
862	863202	43.1601	0.9980387650778983	4.77492905721531	42.836850000000005	43.83485	1.8680499999999967	2.866099999999996	0.3480924533556106	2.872800000000005	47.74929057215314	seed3-gleak-03_vars.pkl	Control	3	-0.3
863	920658	46.032900000000005	0.9831115000953549	4.77615787935413	45.7029	46.68605	1.8567999999999998	2.8399	0.3530637103465323	2.832349999999998	47.7615787935413	seed3-gleak-03_vars.pkl	Control	3	-0.3
864	977305	48.86525	1.0054034838760098	4.772603128097266	48.5428	49.54825	1.8667000000000016	2.872100000000003	0.34813486744764915	2.8724500000000006	47.72603128097269	seed3-gleak-03_vars.pkl	Control	3	-0.3
865	1034754	51.737700000000004	0.995235898106359	4.768453640742415	51.4149	52.41015	1.8736999999999995	2.868949999999998	0.34868719271941157	2.867899999999999	47.684536407424126	seed3-gleak-03_vars.pkl	Control	3	-0.3
866	1092112	54.6056	0.9965628227266483	4.782152998020493	54.2839	55.28045	1.8613	2.857849999999999	0.34886357689825387	2.8664500000000004	47.82152998020496	seed3-gleak-03_vars.pkl	Control	3	-0.3
867	1149441	57.47205	0.9954710561167915	4.770761779115624	57.1417	58.1372	7.253749999999997	8.249200000000002	0.11830959254176322	8.452400000000004	47.70761779115628	seed3-gleak-03_vars.pkl	Control	3	-0.3
868	1318489	65.92445000000001	1.1728249330684195	3.6010378015326197	65.3909	66.56375	1.8645500000000084	3.0373500000000035	0.2846488855996133	3.5130999999999943	36.01037801532621	seed3-gleak-03_vars.pkl	Transient	3	-0.3
869	1388751	69.43755	1.4763447810769548	2.5397811122404157	68.42825	69.9046	1.7464000000000084	3.222750000000005	0.2804144525608844	3.566150000000008	25.39781112240415	seed3-gleak-03_vars.pkl	Transient	3	-0.3
870	1460074	73.00370000000001	1.7680148796272581	2.3951545026679497	71.65105	73.41905	1.848550000000003	3.6165499999999895	0.2772502321970699	3.6068499999999943	23.95154502667952	seed3-gleak-03_vars.pkl	DAMGO	3	-0.3
871	1532211	76.61055	1.728889495441597	2.7550897245518726	75.2676	76.9965	1.863049999999987	3.591949999999997	0.27255754371141644	3.6689499999999953	27.550897245518726	seed3-gleak-03_vars.pkl	DAMGO	3	-0.3
872	1605590	80.2795	1.8084022556832993	2.54072292193365	78.85955	80.66795	1.872950000000003	3.681350000000009	0.27381881409071596	3.6520500000000027	25.40722921933652	seed3-gleak-03_vars.pkl	DAMGO	3	-0.3
873	1678631	83.93155	1.7802709341060254	2.669941147438035	82.54090000000001	84.32115	1.8726000000000056	3.6529000000000025	0.2691210506485816	3.7158000000000015	26.699411474380355	seed3-gleak-03_vars.pkl	DAMGO	3	-0.3
874	1752947	87.64735	1.838602325668908	2.5914994513201712	86.19375000000001	88.03235000000001	1.8774999999999977	3.7160999999999973	0.272542686998351	3.6691500000000015	25.914994513201705	seed3-gleak-03_vars.pkl	DAMGO	3	-0.3
875	1826330	91.3165	1.7869714474327048	2.663044281621101	89.90985	91.69685	1.8702499999999986	3.657200000000003	0.27380007118801875	3.6522999999999968	26.63044281621101	seed3-gleak-03_vars.pkl	DAMGO	3	-0.3
876	1899376	94.9688	1.8010906413417542	2.594693543869891	93.56705000000001	95.36815	1.8774000000000086	3.678449999999998	0.273942581634889	3.6504000000000043	25.946935438698908	seed3-gleak-03_vars.pkl	DAMGO	3	-0.3
877	1972384	98.6192	1.7747870269897743	2.7115048987487	97.24555000000001	99.0203	1.0948999999999955	2.8696999999999946	0.5922416345869098	1.6885000000000048	27.115048987486997	seed3-gleak-03_vars.pkl	DAMGO	3	-0.3
878	2006154	100.30770000000001	1.3524256829281571	6.71576577111184	100.1152	101.46765	1.7402000000000015	3.0926000000000045	0.2990698926339087	3.3436999999999983	67.15765771111843	seed3-gleak-03_vars.pkl	Transient	3	-0.3
879	2073028	103.65140000000001	0.9860363000021549	4.521628811345266	103.2078	104.19385000000001	1.9359999999999928	2.9220499999999987	0.35769217011839655	2.7956999999999965	42.49712390999545	seed3-gleak-03_vars.pkl	Transient	3	-0.3
880	2128942	106.4471	1.0034898332117592	4.846154806949357	106.12985	107.13335000000001	1.8781000000000034	2.8815500000000043	0.3460566840848525	2.889700000000005	48.461548069493574	seed3-gleak-03_vars.pkl	Transient	3	-0.3
881	2186736	109.33680000000001	0.9954979596821126	4.775420706945248	109.01145000000001	110.00695	1.8723000000000098	2.8678000000000026	0.3479894907173806	2.873649999999998	47.75420706945249	seed3-gleak-03_vars.pkl	Transient	3	-0.3
882	2244209	112.21045000000001	0.9909822459367105	4.774392946833409	111.87925	112.87020000000001	1.8623999999999938	2.8533999999999935	0.35145678838786837	2.8452999999999946	47.74392946833409	seed3-gleak-03_vars.pkl	Wash	3	-0.3
883	2301115	115.05575	0.9988450505034533	4.765660478659683	114.7326	115.73145000000001	1.8720500000000015	2.870900000000006	0.3475782485532059	2.877049999999997	47.65660478659687	seed3-gleak-03_vars.pkl	Wash	3	-0.3
884	2358656	117.9328	0.9961427785101115	4.774930711907771	117.60350000000001	118.59965000000001	1.856650000000002	2.8527500000000003	0.35130862462673385	2.846500000000006	47.7493071190777	seed3-gleak-03_vars.pkl	Wash	3	-0.3
885	2415586	120.7793	0.9918737773377915	4.774625547941241	120.4563	121.44815000000001	1.856199999999987	2.848099999999988	0.35018297060214	2.855649999999997	47.74625547941239	seed3-gleak-03_vars.pkl	Wash	3	-0.3
886	2472699	123.63495	0.9918148280824303	4.7693117848729685	123.3044	124.2962	1.865000000000009	2.8568500000000085	0.35113592471645827	2.8478999999999957	47.6931178487297	seed3-gleak-03_vars.pkl	Wash	3	-0.3
887	2529657	126.48285	0.9963839278826491	4.772420400113333	126.16125000000001	127.1576	1.8661000000000172	2.8625000000000114	0.3492107836289978	2.8636000000000053	47.724204001133316	seed3-gleak-03_vars.pkl	Wash	3	-0.3
888	2586929	129.34645	0.9955011453846004	4.769389649282772	129.02375	130.01925	1.8635500000000036	2.8590499999999963	0.3498338289312586	2.8584999999999923	47.693896492827704	seed3-gleak-03_vars.pkl	Wash	3	-0.3
889	2644099	132.20495	0.9988343496257207	4.775119706508285	131.8828	132.88165	1.8774999999999977	2.876350000000002	0.34772328181233203	2.875850000000014	47.75119706508284	seed3-gleak-03_vars.pkl	Wash	3	-0.3
890	2701616	135.0808	0.9930344016834861	4.776962093171399	134.75910000000002	135.75215	1.8690500000000156	2.862099999999998	0.34925956971220934	2.863200000000006	47.76962093171399	seed3-gleak-03_vars.pkl	Wash	3	-0.3
891	2758880	137.94400000000002	1.003006152389152	4.778807232175211	137.62120000000002	138.62425000000002	1.4644499999999994	2.4674499999999853	0.4267212869914034	2.34344999999999	47.78807232175215	seed3-gleak-03_vars.pkl	Wash	3	-0.3
892	2805749	140.28745	2.130744623295404	6.78236811560766	140.08870000000002	142.2194	1.661849999999987	3.792599999999993	0.25850814946941253	3.8683499999999924	67.82368115607659	seed3-gleak-03_vars.pkl	Transient	3	-0.3
893	2883116	144.1558	1.7094147447853583	5.5052578994164065	143.88125	145.59065	1.622399999999999	3.3318000000000154	0.3001786062707298	3.3313500000000142	55.052578994164044	seed3-gleak-03_vars.pkl	Transient	3	-0.3
894	2949743	147.48715	1.713523030665447	5.492356044223058	147.21305	148.92655000000002	1.6169999999999902	3.3305000000000007	0.3001290554938632	3.3318999999999908	54.92356044223062	seed3-gleak-03_vars.pkl	Transient	3	-0.3
895	3016381	150.81905	1.7066782501362732	5.489673377560379	150.54355	152.25025	1.6192000000000064	3.32589999999999	0.300756402351915	3.324950000000001	54.89673377560377	seed3-gleak-03_vars.pkl	$G_{Leak}$	3	-0.3
896	3082880	154.144	1.7107033493995667	5.490729531883623	153.86945	155.58020000000002	1.6137999999999977	3.3245000000000005	0.300819733774535	3.3242500000000064	54.90729531883626	seed3-gleak-03_vars.pkl	$G_{Leak}$	3	-0.3
897	3149365	157.46825	1.7025885773896474	5.484863806190397	157.19395	158.89655000000002	1.6129499999999837	3.3155500000000018	0.30160453613222443	3.315599999999989	54.848638061903955	seed3-gleak-03_vars.pkl	$G_{Leak}$	3	-0.3
898	3215677	160.78385	1.7023320265949937	5.487454352139991	160.50955000000002	162.21185	1.6115500000000225	3.313900000000018	0.3016227302889536	3.315400000000011	54.8745435213999	seed3-gleak-03_vars.pkl	$G_{Leak}$	3	-0.3
899	3281985	164.09925	1.7029375093861483	5.482309181311777	163.82340000000002	165.52635	1.6207999999999743	3.323699999999974	0.3010234798314266	3.322000000000003	54.823091813117756	seed3-gleak-03_vars.pkl	$G_{Leak}$	3	-0.3
900	3348425	167.42125000000001	1.719743998022075	5.4934996353013545	167.14715	168.86690000000002	1.628150000000005	3.34790000000001	0.29854310962503156	3.349599999999981	54.934996353013524	seed3-gleak-03_vars.pkl	$G_{Leak}$	3	-0.3
901	3415417	170.77085	1.7094055802385324	5.492775304131747	170.495	172.20440000000002	1.6165499999999895	3.325950000000006	0.3006930975899426	3.3256500000000244	54.92775304131746	seed3-gleak-03_vars.pkl	$G_{Leak}$	3	-0.3
902	3481930	174.09650000000002	1.7096836793900934	5.490382795504928	173.82095	175.53065	1.616599999999977	3.3262499999999875	0.30062981947179424	3.326349999999991	54.90382795504931	seed3-gleak-03_vars.pkl	$G_{Leak}$	3	-0.3
903	3548457	177.42285	1.7037994081499055	5.488294241414195	177.14725	178.85105000000001	5.0137	6.717500000000001	0.1434030989409679	6.973350000000011	54.88294241414194	seed3-gleak-03_vars.pkl	$G_{Leak}$	3	-0.3
904	3687924	184.39620000000002	1.4310208904420492	4.395085973224724	183.86475000000002	185.29575	1.6773000000000025	3.1083500000000015	0.3197748784855474	3.1271999999999878	43.75458752855748	seed3-gleak-03_vars.pkl	Transient	3	-0.3
905	3750468	187.5234	1.464093958878424	4.46168110172249	186.97310000000002	188.43720000000002	1.5851499999999987	3.0492500000000007	0.31935617794526133	3.13130000000001	44.61681101722489	seed3-gleak-03_vars.pkl	Transient	3	-0.3
906	3813094	190.65470000000002	1.5272851925587747	4.391502169779628	190.0223	191.5496	1.5974500000000091	3.1247000000000185	0.3197442046362912	3.1274999999999977	43.80136068005573	seed3-gleak-03_vars.pkl	DAMGO + $G_{Leak}$	3	-0.3
907	3875644	193.78220000000002	1.5198111064145343	4.3838975294830504	193.14700000000002	194.66680000000002	1.571799999999996	3.0915999999999997	0.3227316002646411	3.098549999999989	43.83897529483049	seed3-gleak-03_vars.pkl	DAMGO + $G_{Leak}$	3	-0.3
908	3937615	196.88075	1.5173021674552467	4.394673947958253	196.23860000000002	197.7559	1.5932500000000118	3.1105499999999893	0.3228357895756311	3.097550000000012	43.71507259672754	seed3-gleak-03_vars.pkl	DAMGO + $G_{Leak}$	3	-0.3
909	3999566	199.97830000000002	1.5151507435330422	4.3924658450321274	199.3492	200.86435	1.5773000000000081	3.0924500000000137	0.3219005005552785	3.1065499999999986	43.92465845032126	seed3-gleak-03_vars.pkl	DAMGO + $G_{Leak}$	3	-0.3
910	4061697	203.08485000000002	1.524140690802713	4.373926361485466	202.44160000000002	203.96575	1.5762499999999875	3.100399999999979	0.32300263247145594	3.0959499999999878	43.73926361485469	seed3-gleak-03_vars.pkl	DAMGO + $G_{Leak}$	3	-0.3
911	4123616	206.1808	1.5280266332970234	4.382848692995736	205.542	207.07005	1.5955499999999745	3.1235499999999945	0.3207647030520767	3.1175499999999947	43.82848692995735	seed3-gleak-03_vars.pkl	DAMGO + $G_{Leak}$	3	-0.3
912	4185967	209.29835	1.5271272778918967	4.398388008745869	208.6656	210.1927	1.6063000000000045	3.1334500000000105	0.3196930946291546	3.128000000000014	43.94200586214157	seed3-gleak-03_vars.pkl	DAMGO + $G_{Leak}$	3	-0.3
913	4248527	212.42635	1.5207935816754121	4.399421108265216	211.799	213.31980000000001	1.58005	3.1008500000000083	0.3176468719724296	3.148149999999987	43.8419644194038	seed3-gleak-03_vars.pkl	DAMGO + $G_{Leak}$	3	-0.3
914	4311490	215.5745	1.5366705627325923	4.377493109254047	214.8999	216.43655	1.5860000000000127	3.122700000000009	0.3271180896303548	3.0570000000000164	43.571263342449846	seed3-gleak-03_vars.pkl	DAMGO + $G_{Leak}$	3	-0.3
915	4372630	218.63150000000002	1.5131249038828538	4.419590899920564	218.0226	219.53570000000002					44.05640992146191	seed3-gleak-03_vars.pkl	DAMGO + $G_{Leak}$	3	-0.3
916	61004	3.0502000000000002	1.4760410881562231	1.4456504627614244	2.661	4.13705	1.5755499999999998	3.05155	0.33255183651751713	3.0070500000000004	14.456504627614255	seed3-gleak-05_vars.pkl	Transient	3	-0.5
917	121145	6.057250000000001	0.9928409355705917	4.5448843849929546	5.7126	6.7054	1.8291500000000012	2.822000000000001	0.35625222657641614	2.8069999999999995	45.448843849929546	seed3-gleak-05_vars.pkl	Transient	3	-0.5
918	177285	8.86425	0.9934170425625868	4.72748836393491	8.534550000000001	9.528	1.8507999999999996	2.844199999999999	0.3517349325548267	2.84305	47.27488363934911	seed3-gleak-05_vars.pkl	Transient	3	-0.5
919	234146	11.7073	0.9912164890419881	4.755994513942085	11.37875	12.369950000000001	1.8590999999999998	2.8503000000000007	0.35109893968120215	2.8482000000000003	47.55994513942086	seed3-gleak-05_vars.pkl	Transient	3	-0.5
920	291110	14.5555	0.9993526565188222	4.768601727608193	14.22905	15.2284	1.8684499999999993	2.867799999999999	0.34919858923769953	2.8636999999999997	47.68601727608197	seed3-gleak-05_vars.pkl	Transient	3	-0.5
921	348384	17.4192	0.9979853489043832	4.77225346122799	17.0969	18.09485	1.867049999999999	2.86505	0.3489548801339986	2.8657000000000004	47.722534612279915	seed3-gleak-05_vars.pkl	Transient	3	-0.5
922	405698	20.2849	0.9953403190235055	4.771213611867658	19.9619	20.957250000000002	1.8640500000000024	2.8593500000000027	0.348796651552145	2.867000000000001	47.71213611867657	seed3-gleak-05_vars.pkl	Transient	3	-0.5
923	463038	23.1519	0.9923988429883408	4.769166394114002	22.8213	23.8137	1.8696999999999981	2.862099999999998	0.35040997967622123	2.8537999999999997	47.691663941140064	seed3-gleak-05_vars.pkl	Transient	3	-0.5
924	520114	26.0057	1.0025258375553734	4.781234683619957	25.68335	26.6859	1.8730499999999992	2.8755500000000005	0.34773537338085714	2.87575	47.81234683619961	seed3-gleak-05_vars.pkl	Transient	3	-0.5
925	577629	28.88145	0.9944274829545874	4.771543441513714	28.558950000000003	29.553350000000002	1.8610000000000007	2.855450000000001	0.3498093539021235	2.858699999999999	47.71543441513714	seed3-gleak-05_vars.pkl	Transient	3	-0.5
926	634803	31.74015	0.9906359913494671	4.771678566796474	31.4144	32.40505	1.8543500000000037	2.8450000000000024	0.3509387611861731	2.849499999999999	47.71678566796474	seed3-gleak-05_vars.pkl	Control	3	-0.5
927	691793	34.58965	0.9881850214520063	4.7709059711055275	34.259350000000005	35.247550000000004	1.8512500000000003	2.8393999999999977	0.3521436746192444	2.839750000000002	47.70905971105526	seed3-gleak-05_vars.pkl	Control	3	-0.5
928	748588	37.4294	1.0026562633663125	4.763808695430576	37.09875	38.101400000000005	1.8746999999999971	2.87735	0.3485778025655326	2.8688000000000002	47.63808695430576	seed3-gleak-05_vars.pkl	Control	3	-0.5
929	805964	40.2982	0.9964713300813804	4.779302732577015	39.9761	40.9726	1.8642499999999984	2.8607000000000014	0.34941821866592143	2.8618999999999986	47.79302732577015	seed3-gleak-05_vars.pkl	Control	3	-0.5
930	863202	43.1601	0.9980387650778983	4.77492905721531	42.836850000000005	43.83485	1.8680499999999967	2.866099999999996	0.3480924533556106	2.872800000000005	47.74929057215314	seed3-gleak-05_vars.pkl	Control	3	-0.5
931	920658	46.032900000000005	0.9831115000953549	4.77615787935413	45.7029	46.68605	1.8567999999999998	2.8399	0.3530637103465323	2.832349999999998	47.7615787935413	seed3-gleak-05_vars.pkl	Control	3	-0.5
932	977305	48.86525	1.0054034838760098	4.772603128097266	48.5428	49.54825	1.8667000000000016	2.872100000000003	0.34813486744764915	2.8724500000000006	47.72603128097269	seed3-gleak-05_vars.pkl	Control	3	-0.5
933	1034754	51.737700000000004	0.995235898106359	4.768453640742415	51.4149	52.41015	1.8736999999999995	2.868949999999998	0.34868719271941157	2.867899999999999	47.684536407424126	seed3-gleak-05_vars.pkl	Control	3	-0.5
934	1092112	54.6056	0.9965628227266483	4.782152998020493	54.2839	55.28045	1.8613	2.857849999999999	0.34886357689825387	2.8664500000000004	47.82152998020496	seed3-gleak-05_vars.pkl	Control	3	-0.5
935	1149441	57.47205	0.9954710561167915	4.770761779115624	57.1417	58.1372	7.253749999999997	8.249200000000002	0.11830959254176322	8.452400000000004	47.70761779115628	seed3-gleak-05_vars.pkl	Control	3	-0.5
936	1318489	65.92445000000001	1.1728249330684195	3.6010378015326197	65.3909	66.56375	1.8645500000000084	3.0373500000000035	0.2846488855996133	3.5130999999999943	36.01037801532621	seed3-gleak-05_vars.pkl	Transient	3	-0.5
937	1388751	69.43755	1.4763447810769548	2.5397811122404157	68.42825	69.9046	1.7464000000000084	3.222750000000005	0.2804144525608844	3.566150000000008	25.39781112240415	seed3-gleak-05_vars.pkl	Transient	3	-0.5
938	1460074	73.00370000000001	1.7680148796272581	2.3951545026679497	71.65105	73.41905	1.848550000000003	3.6165499999999895	0.2772502321970699	3.6068499999999943	23.95154502667952	seed3-gleak-05_vars.pkl	DAMGO	3	-0.5
939	1532211	76.61055	1.728889495441597	2.7550897245518726	75.2676	76.9965	1.863049999999987	3.591949999999997	0.27255754371141644	3.6689499999999953	27.550897245518726	seed3-gleak-05_vars.pkl	DAMGO	3	-0.5
940	1605590	80.2795	1.8084022556832993	2.54072292193365	78.85955	80.66795	1.872950000000003	3.681350000000009	0.27381881409071596	3.6520500000000027	25.40722921933652	seed3-gleak-05_vars.pkl	DAMGO	3	-0.5
941	1678631	83.93155	1.7802709341060254	2.669941147438035	82.54090000000001	84.32115	1.8726000000000056	3.6529000000000025	0.2691210506485816	3.7158000000000015	26.699411474380355	seed3-gleak-05_vars.pkl	DAMGO	3	-0.5
942	1752947	87.64735	1.838602325668908	2.5914994513201712	86.19375000000001	88.03235000000001	1.8774999999999977	3.7160999999999973	0.272542686998351	3.6691500000000015	25.914994513201705	seed3-gleak-05_vars.pkl	DAMGO	3	-0.5
943	1826330	91.3165	1.7869714474327048	2.663044281621101	89.90985	91.69685	1.8702499999999986	3.657200000000003	0.27380007118801875	3.6522999999999968	26.63044281621101	seed3-gleak-05_vars.pkl	DAMGO	3	-0.5
944	1899376	94.9688	1.8010906413417542	2.594693543869891	93.56705000000001	95.36815	1.8774000000000086	3.678449999999998	0.273942581634889	3.6504000000000043	25.946935438698908	seed3-gleak-05_vars.pkl	DAMGO	3	-0.5
945	1972384	98.6192	1.7747870269897743	2.7115048987487	97.24555000000001	99.0203	1.0948999999999955	2.8696999999999946	0.5922416345869098	1.6885000000000048	27.115048987486997	seed3-gleak-05_vars.pkl	DAMGO	3	-0.5
946	2006154	100.30770000000001	1.3524256829281571	6.71576577111184	100.1152	101.46765	1.7402000000000015	3.0926000000000045	0.2990698926339087	3.3436999999999983	67.15765771111843	seed3-gleak-05_vars.pkl	Transient	3	-0.5
947	2073028	103.65140000000001	0.9860363000021549	4.521628811345266	103.2078	104.19385000000001	1.9359999999999928	2.9220499999999987	0.35769217011839655	2.7956999999999965	42.49712390999545	seed3-gleak-05_vars.pkl	Transient	3	-0.5
948	2128942	106.4471	1.0034898332117592	4.846154806949357	106.12985	107.13335000000001	1.8781000000000034	2.8815500000000043	0.3460566840848525	2.889700000000005	48.461548069493574	seed3-gleak-05_vars.pkl	Transient	3	-0.5
949	2186736	109.33680000000001	0.9954979596821126	4.775420706945248	109.01145000000001	110.00695	1.8723000000000098	2.8678000000000026	0.3479894907173806	2.873649999999998	47.75420706945249	seed3-gleak-05_vars.pkl	Transient	3	-0.5
950	2244209	112.21045000000001	0.9909822459367105	4.774392946833409	111.87925	112.87020000000001	1.8623999999999938	2.8533999999999935	0.35145678838786837	2.8452999999999946	47.74392946833409	seed3-gleak-05_vars.pkl	Wash	3	-0.5
951	2301115	115.05575	0.9988450505034533	4.765660478659683	114.7326	115.73145000000001	1.8720500000000015	2.870900000000006	0.3475782485532059	2.877049999999997	47.65660478659687	seed3-gleak-05_vars.pkl	Wash	3	-0.5
952	2358656	117.9328	0.9961427785101115	4.774930711907771	117.60350000000001	118.59965000000001	1.856650000000002	2.8527500000000003	0.35130862462673385	2.846500000000006	47.7493071190777	seed3-gleak-05_vars.pkl	Wash	3	-0.5
953	2415586	120.7793	0.9918737773377915	4.774625547941241	120.4563	121.44815000000001	1.856199999999987	2.848099999999988	0.35018297060214	2.855649999999997	47.74625547941239	seed3-gleak-05_vars.pkl	Wash	3	-0.5
954	2472699	123.63495	0.9918148280824303	4.7693117848729685	123.3044	124.2962	1.865000000000009	2.8568500000000085	0.35113592471645827	2.8478999999999957	47.6931178487297	seed3-gleak-05_vars.pkl	Wash	3	-0.5
955	2529657	126.48285	0.9963839278826491	4.772420400113333	126.16125000000001	127.1576	1.8661000000000172	2.8625000000000114	0.3492107836289978	2.8636000000000053	47.724204001133316	seed3-gleak-05_vars.pkl	Wash	3	-0.5
956	2586929	129.34645	0.9955011453846004	4.769389649282772	129.02375	130.01925	1.8635500000000036	2.8590499999999963	0.3498338289312586	2.8584999999999923	47.693896492827704	seed3-gleak-05_vars.pkl	Wash	3	-0.5
957	2644099	132.20495	0.9988343496257207	4.775119706508285	131.8828	132.88165	1.8774999999999977	2.876350000000002	0.34772328181233203	2.875850000000014	47.75119706508284	seed3-gleak-05_vars.pkl	Wash	3	-0.5
958	2701616	135.0808	0.9930344016834861	4.776962093171399	134.75910000000002	135.75215	1.8690500000000156	2.862099999999998	0.34925956971220934	2.863200000000006	47.76962093171399	seed3-gleak-05_vars.pkl	Wash	3	-0.5
959	2758880	137.94400000000002	1.003006152389152	4.778807232175211	137.62120000000002	138.62425000000002	1.409700000000015	2.412700000000001	0.4399762412829752	2.272849999999977	47.78807232175215	seed3-gleak-05_vars.pkl	Wash	3	-0.5
960	2804337	140.21685	40.020967991570245	7.69078453290021	140.03390000000002	180.0549	1.883199999999988	41.90414999999999	0.02371382160092008	42.16950000000003	76.90784532900213	seed3-gleak-05_vars.pkl	Transient	3	-0.5
961	3647727	182.38635000000002	1.84191137269591	6.2666015775284265	181.93805	183.77995	1.778349999999989	3.6202499999999986	0.26732607097507244	3.740749999999992	43.693055249523624	seed3-gleak-05_vars.pkl	Transient	3	-0.5
962	3722542	186.1271	1.9105030189869228	5.136039379742321	185.55835000000002	187.46885	1.4365499999999827	3.347049999999996	0.30546943014677774	3.2736500000000035	47.40828521063629	seed3-gleak-05_vars.pkl	Transient	3	-0.5
963	3788015	189.40075000000002	1.890789259403106	5.19241656387338	188.90535	190.79615	1.4917499999999961	3.382550000000009	0.2941998499580775	3.3990499999999884	48.121707018135346	seed3-gleak-05_vars.pkl	Transient	3	-0.5
964	3855996	192.7998	1.877870152521413	5.329772439046607	192.28795	194.16580000000002	1.4283999999999821	3.306299999999993	0.30440473653770056	3.2850999999999995	47.77427135399181	seed3-gleak-05_vars.pkl	DAMGO + $G_{Leak}$	3	-0.5
965	3921698	196.0849	1.8812480159946718	5.211448735665684	195.5942	197.47545000000002	1.4602499999999736	3.3414999999999964	0.29708411936839907	3.366050000000001	48.31827466058404	seed3-gleak-05_vars.pkl	DAMGO + $G_{Leak}$	3	-0.5
966	3989019	199.45095	1.8699303929283517	5.273260879526738	198.93575	200.80565	1.4457500000000039	3.315700000000021	0.3025169409486933	3.305599999999998	47.69038145659019	seed3-gleak-05_vars.pkl	DAMGO + $G_{Leak}$	3	-0.5
967	4055131	202.75655	1.898138843760942	5.280406616042768	202.25145	204.14960000000002	1.4479000000000042	3.346049999999991	0.2985876802723126	3.349099999999993	48.12805297718606	seed3-gleak-05_vars.pkl	DAMGO + $G_{Leak}$	3	-0.5
968	4122113	206.10565	1.864807980294456	5.318103979528978	205.5975	207.4623	1.4714500000000044	3.3362999999999943	0.29991302522268426	3.3343000000000127	47.9098920894471	seed3-gleak-05_vars.pkl	DAMGO + $G_{Leak}$	3	-0.5
969	4188799	209.43995	1.8782488315891708	5.305836661398878	208.93375	210.812	1.448299999999989	3.3265499999999975	0.3006478962163451	3.3261500000000126	48.018437663512195	seed3-gleak-05_vars.pkl	DAMGO + $G_{Leak}$	3	-0.5
970	4255322	212.76610000000002	1.9093133378012106	5.210700369205149	212.2603	214.16965000000002	1.4236000000000217	3.3329000000000235	0.29970179671227204	3.3366499999999917	48.000822982259855	seed3-gleak-05_vars.pkl	DAMGO + $G_{Leak}$	3	-0.5
971	4322055	216.10275000000001	1.886564891946828	5.220042859806668	215.59325	217.4798	1.4566499999999962	3.343199999999996	0.3007699711260844	3.324799999999982	47.96546195178076	seed3-gleak-05_vars.pkl	DAMGO + $G_{Leak}$	3	-0.5
972	4388551	219.42755	1.1342232330647763	5.531829708069161	218.93645	220.07065					48.01244011824741	seed3-gleak-05_vars.pkl	DAMGO + $G_{Leak}$	3	-0.5
973	61004	3.0502000000000002	1.4760410881562231	1.4456504627614244	2.661	4.13705	1.5755499999999998	3.05155	0.33255183651751713	3.0070500000000004	14.456504627614255	seed3-gleak03_vars.pkl	Transient	3	0.3
974	121145	6.057250000000001	0.9928409355705917	4.5448843849929546	5.7126	6.7054	1.8291500000000012	2.822000000000001	0.35625222657641614	2.8069999999999995	45.448843849929546	seed3-gleak03_vars.pkl	Transient	3	0.3
975	177285	8.86425	0.9934170425625868	4.72748836393491	8.534550000000001	9.528	1.8507999999999996	2.844199999999999	0.3517349325548267	2.84305	47.27488363934911	seed3-gleak03_vars.pkl	Transient	3	0.3
976	234146	11.7073	0.9912164890419881	4.755994513942085	11.37875	12.369950000000001	1.8590999999999998	2.8503000000000007	0.35109893968120215	2.8482000000000003	47.55994513942086	seed3-gleak03_vars.pkl	Transient	3	0.3
977	291110	14.5555	0.9993526565188222	4.768601727608193	14.22905	15.2284	1.8684499999999993	2.867799999999999	0.34919858923769953	2.8636999999999997	47.68601727608197	seed3-gleak03_vars.pkl	Transient	3	0.3
978	348384	17.4192	0.9979853489043832	4.77225346122799	17.0969	18.09485	1.867049999999999	2.86505	0.3489548801339986	2.8657000000000004	47.722534612279915	seed3-gleak03_vars.pkl	Transient	3	0.3
979	405698	20.2849	0.9953403190235055	4.771213611867658	19.9619	20.957250000000002	1.8640500000000024	2.8593500000000027	0.348796651552145	2.867000000000001	47.71213611867657	seed3-gleak03_vars.pkl	Transient	3	0.3
980	463038	23.1519	0.9923988429883408	4.769166394114002	22.8213	23.8137	1.8696999999999981	2.862099999999998	0.35040997967622123	2.8537999999999997	47.691663941140064	seed3-gleak03_vars.pkl	Transient	3	0.3
981	520114	26.0057	1.0025258375553734	4.781234683619957	25.68335	26.6859	1.8730499999999992	2.8755500000000005	0.34773537338085714	2.87575	47.81234683619961	seed3-gleak03_vars.pkl	Transient	3	0.3
982	577629	28.88145	0.9944274829545874	4.771543441513714	28.558950000000003	29.553350000000002	1.8610000000000007	2.855450000000001	0.3498093539021235	2.858699999999999	47.71543441513714	seed3-gleak03_vars.pkl	Transient	3	0.3
983	634803	31.74015	0.9906359913494671	4.771678566796474	31.4144	32.40505	1.8543500000000037	2.8450000000000024	0.3509387611861731	2.849499999999999	47.71678566796474	seed3-gleak03_vars.pkl	Control	3	0.3
984	691793	34.58965	0.9881850214520063	4.7709059711055275	34.259350000000005	35.247550000000004	1.8512500000000003	2.8393999999999977	0.3521436746192444	2.839750000000002	47.70905971105526	seed3-gleak03_vars.pkl	Control	3	0.3
985	748588	37.4294	1.0026562633663125	4.763808695430576	37.09875	38.101400000000005	1.8746999999999971	2.87735	0.3485778025655326	2.8688000000000002	47.63808695430576	seed3-gleak03_vars.pkl	Control	3	0.3
986	805964	40.2982	0.9964713300813804	4.779302732577015	39.9761	40.9726	1.8642499999999984	2.8607000000000014	0.34941821866592143	2.8618999999999986	47.79302732577015	seed3-gleak03_vars.pkl	Control	3	0.3
987	863202	43.1601	0.9980387650778983	4.77492905721531	42.836850000000005	43.83485	1.8680499999999967	2.866099999999996	0.3480924533556106	2.872800000000005	47.74929057215314	seed3-gleak03_vars.pkl	Control	3	0.3
988	920658	46.032900000000005	0.9831115000953549	4.77615787935413	45.7029	46.68605	1.8567999999999998	2.8399	0.3530637103465323	2.832349999999998	47.7615787935413	seed3-gleak03_vars.pkl	Control	3	0.3
989	977305	48.86525	1.0054034838760098	4.772603128097266	48.5428	49.54825	1.8667000000000016	2.872100000000003	0.34813486744764915	2.8724500000000006	47.72603128097269	seed3-gleak03_vars.pkl	Control	3	0.3
990	1034754	51.737700000000004	0.995235898106359	4.768453640742415	51.4149	52.41015	1.8736999999999995	2.868949999999998	0.34868719271941157	2.867899999999999	47.684536407424126	seed3-gleak03_vars.pkl	Control	3	0.3
991	1092112	54.6056	0.9965628227266483	4.782152998020493	54.2839	55.28045	1.8613	2.857849999999999	0.34886357689825387	2.8664500000000004	47.82152998020496	seed3-gleak03_vars.pkl	Control	3	0.3
992	1149441	57.47205	0.9954710561167915	4.770761779115624	57.1417	58.1372	5.072099999999999	6.067550000000004	0.15925088384240527	6.2794000000000025	47.70761779115628	seed3-gleak03_vars.pkl	Control	3	0.3
993	1275029	63.751450000000006	1.0082256528632016	3.660646517967109	63.209250000000004	64.2175	2.143500000000003	3.151699999999998	0.3276539973787688	3.0519999999999925	36.60646517967111	seed3-gleak03_vars.pkl	Transient	3	0.3
994	1336069	66.80345	0.981523046636663	4.126500096125348	66.36095	67.3425	2.0593000000000075	3.0408000000000044	0.32442252790033665	3.082400000000007	41.265000961253506	seed3-gleak03_vars.pkl	Transient	3	0.3
995	1397717	69.88585	1.0114301911301447	3.9876241926962948	69.40180000000001	70.4132	2.0587000000000018	3.070149999999998	0.3260727794443719	3.0668000000000006	39.87624192696296	seed3-gleak03_vars.pkl	Transient	3	0.3
996	1459053	72.95265	1.0148069147866452	3.9892289200736	72.47195	73.48675	2.055800000000005	3.070599999999999	0.32432257122934516	3.083349999999996	39.89228920073603	seed3-gleak03_vars.pkl	DAMGO	3	0.3
997	1520720	76.036	1.0004642228304177	3.9737572637458243	75.54255	76.543	2.0559499999999957	3.0563999999999965	0.32759496158949114	3.0525499999999965	39.73757263745826	seed3-gleak03_vars.pkl	DAMGO	3	0.3
998	1581771	79.08855	1.0059305931336946	3.985934544421795	78.5989	79.60485	2.0590000000000117	3.0649000000000086	0.326317506934246	3.0645000000000095	39.85934544421799	seed3-gleak03_vars.pkl	DAMGO	3	0.3
999	1643061	82.15305000000001	1.0130897728648502	3.9788110550920095	81.66380000000001	82.6769	2.0585999999999984	3.071649999999991	0.32500771893332536	3.076849999999993	39.78811055092011	seed3-gleak03_vars.pkl	DAMGO	3	0.3
1000	1704598	85.2299	1.0081745299727773	3.9776481152111316	84.73545	85.74365	2.0486000000000075	3.056750000000008	0.3274769538093752	3.053650000000004	39.77648115211132	seed3-gleak03_vars.pkl	DAMGO	3	0.3
1001	1765671	88.28355	1.0083661526189536	3.977301434823545	87.79225000000001	88.8006	2.0565500000000014	3.064949999999996	0.3270538984824706	3.0575999999999937	39.773014348235485	seed3-gleak03_vars.pkl	DAMGO	3	0.3
1002	1826823	91.34115	1.0195795508778656	3.982640943102375	90.8572	91.87675	2.0458500000000015	3.0654499999999985	0.32467532467532334	3.0800000000000125	39.82640943102375	seed3-gleak03_vars.pkl	DAMGO	3	0.3
1003	1888423	94.42115000000001	1.0031299121145276	3.9622302276317356	93.9226	94.92575000000001	2.0540500000000037	3.057150000000007	0.3279011050267253	3.049699999999987	39.62230227631737	seed3-gleak03_vars.pkl	DAMGO	3	0.3
1004	1949417	97.47085	1.0123012036426924	3.9904441628500606	96.97980000000001	97.99210000000001	2.0176000000000016	3.029899999999998	0.3639937393076826	2.74730000000001	39.90444162850065	seed3-gleak03_vars.pkl	DAMGO	3	0.3
1005	2004363	100.21815000000001	1.3273197193529225	6.521041563241212	100.00970000000001	101.337	1.7682000000000073	3.095550000000003	0.29771208264487475	3.358949999999993	65.21041563241212	seed3-gleak03_vars.pkl	Transient	3	0.3
1006	2071542	103.5771	0.9713266545970691	4.718199238273144	103.10525	104.07655000000001	1.9390499999999946	2.9103999999999957	0.36335888957523366	2.7520999999999987	41.239924464115	seed3-gleak03_vars.pkl	Transient	3	0.3
1007	2126584	106.3292	0.9954478078466608	4.853169528286841	106.01565000000001	107.0111	1.8795999999999964	2.8750500000000017	0.3467526613266743	2.8839000000000112	48.531695282868405	seed3-gleak03_vars.pkl	Transient	3	0.3
1008	2184262	109.21310000000001	0.9957639104599366	4.787815176858558	108.89070000000001	109.88645000000001	1.8773499999999927	2.8730999999999938	0.3482743008393422	2.871299999999991	47.878151768585575	seed3-gleak03_vars.pkl	Transient	3	0.3
1009	2241688	112.0844	0.9933992724156473	4.781462641757116	111.76375	112.75715000000001	1.8632499999999936	2.856650000000002	0.34963201230704627	2.8601500000000044	47.814626417571155	seed3-gleak03_vars.pkl	Wash	3	0.3
1010	2298891	114.94455	0.9948477845598711	4.7686010753205395	114.6204	115.61525	1.8641000000000076	2.858950000000007	0.350078767722738	2.856499999999997	47.68601075320541	seed3-gleak03_vars.pkl	Wash	3	0.3
1011	2356021	117.80105	0.9966670405905229	4.7748650323527855	117.47935000000001	118.47605	1.8677000000000135	2.8643500000000017	0.3483531604340483	2.8706499999999977	47.74865032352787	seed3-gleak03_vars.pkl	Wash	3	0.3
1012	2413434	120.6717	0.9984004656799138	4.77371865057561	120.34370000000001	121.3421	1.8612499999999983	2.859649999999988	0.3503424597544086	2.854350000000011	47.737186505756085	seed3-gleak03_vars.pkl	Wash	3	0.3
1013	2470521	123.52605000000001	0.9979959966566647	4.7692960739732655	123.2034	124.2014	1.875150000000005	2.8731500000000096	0.3482682361955187	2.8713499999999925	47.69296073973268	seed3-gleak03_vars.pkl	Wash	3	0.3
1014	2527948	126.3974	0.990284434856032	4.782585565324787	126.07655000000001	127.0668	1.865399999999994	2.8556999999999846	0.3489427036080667	2.8658000000000072	47.82585565324785	seed3-gleak03_vars.pkl	Wash	3	0.3
1015	2585264	129.2632	1.001121902154526	4.776572088929456	128.93225	129.93335000000002	1.8631999999999778	2.8643500000000017	0.34998687549216984	2.8572499999999934	47.76572088929457	seed3-gleak03_vars.pkl	Wash	3	0.3
1016	2642409	132.12045	0.9936157930333168	4.768933763992408	131.79655	132.7902	1.8603499999999826	2.8539499999999975	0.3505389536412216	2.8527500000000146	47.689337639924055	seed3-gleak03_vars.pkl	Wash	3	0.3
1017	2699464	134.97320000000002	0.9934609543442028	4.771464962841087	134.65055	135.644	1.859199999999987	2.8526999999999987	0.35047752562867224	2.8532499999999743	47.71464962841087	seed3-gleak03_vars.pkl	Wash	3	0.3
1018	2756529	137.82645	0.9999777609580895	4.771110717064936	137.5032	138.5032	3.4649	4.464850000000013	0.22226914570853792	4.499050000000011	47.71110717064939	seed3-gleak03_vars.pkl	Wash	3	0.3
1019	2846510	142.3255	1.064050891302107	1.4319036932160287	141.96805	143.0321	1.9051000000000045	2.9691500000000133	0.332021847037534	3.0118500000000097	14.319036932160284	seed3-gleak03_vars.pkl	Transient	3	0.3
1020	2906747	145.33735000000001	1.0015376952147577	1.879505716861491	144.93720000000002	145.93875	2.0319000000000074	3.0334499999999878	0.32757349930390595	3.0527500000000036	18.795057168614914	seed3-gleak03_vars.pkl	Transient	3	0.3
1021	2967802	148.39010000000002	0.8155062084192877	3.858766956636714	147.9707	148.7862	2.238549999999975	3.0540499999999895	0.3141937004163068	3.1827499999999986	38.58766956636714	seed3-gleak03_vars.pkl	Transient	3	0.3
1022	3031457	151.57285000000002	0.8990421068517259	2.7751177771447644	151.02475	151.9238	2.183899999999994	3.082950000000011	0.33010926616710373	3.029299999999978	27.751177771447637	seed3-gleak03_vars.pkl	$G_{Leak}$	3	0.3
1023	3092043	154.60215	0.8592012032714905	3.426233568720349	154.10765	154.96685	2.220550000000003	3.07974999999999	0.3169672572823201	3.1549000000000262	34.26233568720348	seed3-gleak03_vars.pkl	$G_{Leak}$	3	0.3
1024	3155141	157.75705000000002	0.9096062956709648	2.7770296945486415	157.18745	158.09705	2.190899999999999	3.100500000000011	0.3290393695605703	3.039149999999978	27.770296945486425	seed3-gleak03_vars.pkl	$G_{Leak}$	3	0.3
1025	3215924	160.7962	0.8645716029713164	3.3906240404798282	160.28795	161.1525	2.2244499999999903	3.089049999999986	0.3183902190524694	3.140800000000013	33.906240404798304	seed3-gleak03_vars.pkl	$G_{Leak}$	3	0.3
1026	3278740	163.937	0.8993970924329245	2.9686030412769995	163.37695	164.27635	2.2050999999999874	3.1045000000000016	0.3259080613358961	3.0683500000000095	29.686030412770016	seed3-gleak03_vars.pkl	$G_{Leak}$	3	0.3
1027	3340107	167.00535000000002	0.8821236743187066	3.259453365272872	166.48145	167.36360000000002	2.226699999999994	3.1088000000000022	0.31715826197272523	3.1529999999999916	32.59453365272874	seed3-gleak03_vars.pkl	$G_{Leak}$	3	0.3
1028	3403167	170.15835	0.9044756383801578	2.925740245360892	169.5903	170.49475	2.202750000000009	3.107250000000022	0.32559502490801856	3.071300000000008	29.257402453608925	seed3-gleak03_vars.pkl	$G_{Leak}$	3	0.3
1029	3464593	173.22965000000002	0.8811670403584838	3.241958192368969	172.69750000000002	173.5787	2.2308999999999912	3.112049999999982	0.3198004445226185	3.1269499999999937	32.41958192368971	seed3-gleak03_vars.pkl	$G_{Leak}$	3	0.3
1030	3527132	176.35660000000001	0.8984732989188284	3.055381089808609	175.80960000000002	176.70805000000001	2.216099999999983	3.114599999999996	0.3224298312079834	3.1014499999999994	30.55381089808611	seed3-gleak03_vars.pkl	$G_{Leak}$	3	0.3
1031	3589161	179.45805000000001	0.8829402758729179	3.1866318489545513	178.9242	179.80715	5.14054999999999	6.023500000000013	0.1668947561667617	5.991799999999984	31.866318489545534	seed3-gleak03_vars.pkl	$G_{Leak}$	3	0.3
1032	3708997	185.44985	1.100061613532505	1.7428347629682737	184.9477	186.04775	2.190650000000005	3.2907500000000027	0.28453144783827117	3.5145500000000145	17.428347629682747	seed3-gleak03_vars.pkl	Transient	3	0.3
1033	3779288	188.9644	1.242760201276117	1.5355593851327107	188.23845	189.4812	2.21844999999999	3.461199999999991	0.2846164792941517	3.5134999999999934	15.355593851327116	seed3-gleak03_vars.pkl	Transient	3	0.3
1034	3849558	192.4779	1.2541088388593402	1.618900025920773	191.6996	192.9537	2.25630000000001	3.510400000000004	0.2873315518777117	3.4802999999999997	16.189000259207738	seed3-gleak03_vars.pkl	DAMGO + $G_{Leak}$	3	0.3
1035	3919164	195.9582	1.2205683008898283	1.687432789101937	195.21005	196.4306	2.264800000000008	3.4853999999999985	0.2871211794938043	3.4828500000000133	16.87432789101937	seed3-gleak03_vars.pkl	DAMGO + $G_{Leak}$	3	0.3
1036	3988821	199.44105000000002	1.2313992537643994	1.6744490940813428	198.6954	199.92680000000001	2.2579999999999814	3.489399999999989	0.28592668839709506	3.497399999999999	16.744490940813428	seed3-gleak03_vars.pkl	DAMGO + $G_{Leak}$	3	0.3
1037	4058769	202.93845000000002	1.2439790745641803	1.6627149215909913	202.18485	203.42885	2.263849999999991	3.507850000000019	0.28382885120272555	3.5232499999999902	16.62714921590992	seed3-gleak03_vars.pkl	DAMGO + $G_{Leak}$	3	0.3
1038	4129234	206.4617	1.2459017613454721	1.6574204774756787	205.6927	206.9386	2.265899999999988	3.511799999999994	0.2859430401464035	3.4971999999999923	16.574204774756794	seed3-gleak03_vars.pkl	DAMGO + $G_{Leak}$	3	0.3
1039	4199178	209.9589	1.2340584713232239	1.6921871936736785	209.20445	210.43855000000002	2.268400000000014	3.5024500000000103	0.28463673237031245	3.5132499999999993	16.921871936736792	seed3-gleak03_vars.pkl	DAMGO + $G_{Leak}$	3	0.3
1040	4269443	213.47215	1.2450935447612312	1.6596489690747784	212.70690000000002	213.952	2.2757000000000005	3.52079999999998	0.2846650915198268	3.512900000000002	16.596489690747795	seed3-gleak03_vars.pkl	DAMGO + $G_{Leak}$	3	0.3
1041	4339701	216.98505	1.2291495872528293	1.672265862962659	216.22775000000001	217.45690000000002					16.722658629626594	seed3-gleak03_vars.pkl	DAMGO + $G_{Leak}$	3	0.3
1042	61004	3.0502000000000002	1.4760410881562231	1.4456504627614244	2.661	4.13705	1.5755499999999998	3.05155	0.33255183651751713	3.0070500000000004	14.456504627614255	seed3-gleak-01_vars.pkl	Transient	3	-0.1
1043	121145	6.057250000000001	0.9928409355705917	4.5448843849929546	5.7126	6.7054	1.8291500000000012	2.822000000000001	0.35625222657641614	2.8069999999999995	45.448843849929546	seed3-gleak-01_vars.pkl	Transient	3	-0.1
1044	177285	8.86425	0.9934170425625868	4.72748836393491	8.534550000000001	9.528	1.8507999999999996	2.844199999999999	0.3517349325548267	2.84305	47.27488363934911	seed3-gleak-01_vars.pkl	Transient	3	-0.1
1045	234146	11.7073	0.9912164890419881	4.755994513942085	11.37875	12.369950000000001	1.8590999999999998	2.8503000000000007	0.35109893968120215	2.8482000000000003	47.55994513942086	seed3-gleak-01_vars.pkl	Transient	3	-0.1
1046	291110	14.5555	0.9993526565188222	4.768601727608193	14.22905	15.2284	1.8684499999999993	2.867799999999999	0.34919858923769953	2.8636999999999997	47.68601727608197	seed3-gleak-01_vars.pkl	Transient	3	-0.1
1047	348384	17.4192	0.9979853489043832	4.77225346122799	17.0969	18.09485	1.867049999999999	2.86505	0.3489548801339986	2.8657000000000004	47.722534612279915	seed3-gleak-01_vars.pkl	Transient	3	-0.1
1048	405698	20.2849	0.9953403190235055	4.771213611867658	19.9619	20.957250000000002	1.8640500000000024	2.8593500000000027	0.348796651552145	2.867000000000001	47.71213611867657	seed3-gleak-01_vars.pkl	Transient	3	-0.1
1049	463038	23.1519	0.9923988429883408	4.769166394114002	22.8213	23.8137	1.8696999999999981	2.862099999999998	0.35040997967622123	2.8537999999999997	47.691663941140064	seed3-gleak-01_vars.pkl	Transient	3	-0.1
1050	520114	26.0057	1.0025258375553734	4.781234683619957	25.68335	26.6859	1.8730499999999992	2.8755500000000005	0.34773537338085714	2.87575	47.81234683619961	seed3-gleak-01_vars.pkl	Transient	3	-0.1
1051	577629	28.88145	0.9944274829545874	4.771543441513714	28.558950000000003	29.553350000000002	1.8610000000000007	2.855450000000001	0.3498093539021235	2.858699999999999	47.71543441513714	seed3-gleak-01_vars.pkl	Transient	3	-0.1
1052	634803	31.74015	0.9906359913494671	4.771678566796474	31.4144	32.40505	1.8543500000000037	2.8450000000000024	0.3509387611861731	2.849499999999999	47.71678566796474	seed3-gleak-01_vars.pkl	Control	3	-0.1
1053	691793	34.58965	0.9881850214520063	4.7709059711055275	34.259350000000005	35.247550000000004	1.8512500000000003	2.8393999999999977	0.3521436746192444	2.839750000000002	47.70905971105526	seed3-gleak-01_vars.pkl	Control	3	-0.1
1054	748588	37.4294	1.0026562633663125	4.763808695430576	37.09875	38.101400000000005	1.8746999999999971	2.87735	0.3485778025655326	2.8688000000000002	47.63808695430576	seed3-gleak-01_vars.pkl	Control	3	-0.1
1055	805964	40.2982	0.9964713300813804	4.779302732577015	39.9761	40.9726	1.8642499999999984	2.8607000000000014	0.34941821866592143	2.8618999999999986	47.79302732577015	seed3-gleak-01_vars.pkl	Control	3	-0.1
1056	863202	43.1601	0.9980387650778983	4.77492905721531	42.836850000000005	43.83485	1.8680499999999967	2.866099999999996	0.3480924533556106	2.872800000000005	47.74929057215314	seed3-gleak-01_vars.pkl	Control	3	-0.1
1057	920658	46.032900000000005	0.9831115000953549	4.77615787935413	45.7029	46.68605	1.8567999999999998	2.8399	0.3530637103465323	2.832349999999998	47.7615787935413	seed3-gleak-01_vars.pkl	Control	3	-0.1
1058	977305	48.86525	1.0054034838760098	4.772603128097266	48.5428	49.54825	1.8667000000000016	2.872100000000003	0.34813486744764915	2.8724500000000006	47.72603128097269	seed3-gleak-01_vars.pkl	Control	3	-0.1
1059	1034754	51.737700000000004	0.995235898106359	4.768453640742415	51.4149	52.41015	1.8736999999999995	2.868949999999998	0.34868719271941157	2.867899999999999	47.684536407424126	seed3-gleak-01_vars.pkl	Control	3	-0.1
1060	1092112	54.6056	0.9965628227266483	4.782152998020493	54.2839	55.28045	1.8613	2.857849999999999	0.34886357689825387	2.8664500000000004	47.82152998020496	seed3-gleak-01_vars.pkl	Control	3	-0.1
1061	1149441	57.47205	0.9954710561167915	4.770761779115624	57.1417	58.1372	7.253749999999997	8.249200000000002	0.11830959254176322	8.452400000000004	47.70761779115628	seed3-gleak-01_vars.pkl	Control	3	-0.1
1062	1318489	65.92445000000001	1.1728249330684195	3.6010378015326197	65.3909	66.56375	1.8645500000000084	3.0373500000000035	0.2846488855996133	3.5130999999999943	36.01037801532621	seed3-gleak-01_vars.pkl	Transient	3	-0.1
1063	1388751	69.43755	1.4763447810769548	2.5397811122404157	68.42825	69.9046	1.7464000000000084	3.222750000000005	0.2804144525608844	3.566150000000008	25.39781112240415	seed3-gleak-01_vars.pkl	Transient	3	-0.1
1064	1460074	73.00370000000001	1.7680148796272581	2.3951545026679497	71.65105	73.41905	1.848550000000003	3.6165499999999895	0.2772502321970699	3.6068499999999943	23.95154502667952	seed3-gleak-01_vars.pkl	DAMGO	3	-0.1
1065	1532211	76.61055	1.728889495441597	2.7550897245518726	75.2676	76.9965	1.863049999999987	3.591949999999997	0.27255754371141644	3.6689499999999953	27.550897245518726	seed3-gleak-01_vars.pkl	DAMGO	3	-0.1
1066	1605590	80.2795	1.8084022556832993	2.54072292193365	78.85955	80.66795	1.872950000000003	3.681350000000009	0.27381881409071596	3.6520500000000027	25.40722921933652	seed3-gleak-01_vars.pkl	DAMGO	3	-0.1
1067	1678631	83.93155	1.7802709341060254	2.669941147438035	82.54090000000001	84.32115	1.8726000000000056	3.6529000000000025	0.2691210506485816	3.7158000000000015	26.699411474380355	seed3-gleak-01_vars.pkl	DAMGO	3	-0.1
1068	1752947	87.64735	1.838602325668908	2.5914994513201712	86.19375000000001	88.03235000000001	1.8774999999999977	3.7160999999999973	0.272542686998351	3.6691500000000015	25.914994513201705	seed3-gleak-01_vars.pkl	DAMGO	3	-0.1
1069	1826330	91.3165	1.7869714474327048	2.663044281621101	89.90985	91.69685	1.8702499999999986	3.657200000000003	0.27380007118801875	3.6522999999999968	26.63044281621101	seed3-gleak-01_vars.pkl	DAMGO	3	-0.1
1070	1899376	94.9688	1.8010906413417542	2.594693543869891	93.56705000000001	95.36815	1.8774000000000086	3.678449999999998	0.273942581634889	3.6504000000000043	25.946935438698908	seed3-gleak-01_vars.pkl	DAMGO	3	-0.1
1071	1972384	98.6192	1.7747870269897743	2.7115048987487	97.24555000000001	99.0203	1.0948999999999955	2.8696999999999946	0.5922416345869098	1.6885000000000048	27.115048987486997	seed3-gleak-01_vars.pkl	DAMGO	3	-0.1
1072	2006154	100.30770000000001	1.3524256829281571	6.71576577111184	100.1152	101.46765	1.7402000000000015	3.0926000000000045	0.2990698926339087	3.3436999999999983	67.15765771111843	seed3-gleak-01_vars.pkl	Transient	3	-0.1
1073	2073028	103.65140000000001	0.9860363000021549	4.521628811345266	103.2078	104.19385000000001	1.9359999999999928	2.9220499999999987	0.35769217011839655	2.7956999999999965	42.49712390999545	seed3-gleak-01_vars.pkl	Transient	3	-0.1
1074	2128942	106.4471	1.0034898332117592	4.846154806949357	106.12985	107.13335000000001	1.8781000000000034	2.8815500000000043	0.3460566840848525	2.889700000000005	48.461548069493574	seed3-gleak-01_vars.pkl	Transient	3	-0.1
1075	2186736	109.33680000000001	0.9954979596821126	4.775420706945248	109.01145000000001	110.00695	1.8723000000000098	2.8678000000000026	0.3479894907173806	2.873649999999998	47.75420706945249	seed3-gleak-01_vars.pkl	Transient	3	-0.1
1076	2244209	112.21045000000001	0.9909822459367105	4.774392946833409	111.87925	112.87020000000001	1.8623999999999938	2.8533999999999935	0.35145678838786837	2.8452999999999946	47.74392946833409	seed3-gleak-01_vars.pkl	Wash	3	-0.1
1077	2301115	115.05575	0.9988450505034533	4.765660478659683	114.7326	115.73145000000001	1.8720500000000015	2.870900000000006	0.3475782485532059	2.877049999999997	47.65660478659687	seed3-gleak-01_vars.pkl	Wash	3	-0.1
1078	2358656	117.9328	0.9961427785101115	4.774930711907771	117.60350000000001	118.59965000000001	1.856650000000002	2.8527500000000003	0.35130862462673385	2.846500000000006	47.7493071190777	seed3-gleak-01_vars.pkl	Wash	3	-0.1
1079	2415586	120.7793	0.9918737773377915	4.774625547941241	120.4563	121.44815000000001	1.856199999999987	2.848099999999988	0.35018297060214	2.855649999999997	47.74625547941239	seed3-gleak-01_vars.pkl	Wash	3	-0.1
1080	2472699	123.63495	0.9918148280824303	4.7693117848729685	123.3044	124.2962	1.865000000000009	2.8568500000000085	0.35113592471645827	2.8478999999999957	47.6931178487297	seed3-gleak-01_vars.pkl	Wash	3	-0.1
1081	2529657	126.48285	0.9963839278826491	4.772420400113333	126.16125000000001	127.1576	1.8661000000000172	2.8625000000000114	0.3492107836289978	2.8636000000000053	47.724204001133316	seed3-gleak-01_vars.pkl	Wash	3	-0.1
1082	2586929	129.34645	0.9955011453846004	4.769389649282772	129.02375	130.01925	1.8635500000000036	2.8590499999999963	0.3498338289312586	2.8584999999999923	47.693896492827704	seed3-gleak-01_vars.pkl	Wash	3	-0.1
1083	2644099	132.20495	0.9988343496257207	4.775119706508285	131.8828	132.88165	1.8774999999999977	2.876350000000002	0.34772328181233203	2.875850000000014	47.75119706508284	seed3-gleak-01_vars.pkl	Wash	3	-0.1
1084	2701616	135.0808	0.9930344016834861	4.776962093171399	134.75910000000002	135.75215	1.8690500000000156	2.862099999999998	0.34925956971220934	2.863200000000006	47.76962093171399	seed3-gleak-01_vars.pkl	Wash	3	-0.1
1085	2758880	137.94400000000002	1.003006152389152	4.778807232175211	137.62120000000002	138.62425000000002	1.6134000000000128	2.6163999999999987	0.3927421255203835	2.546199999999999	47.78807232175215	seed3-gleak-01_vars.pkl	Wash	3	-0.1
1086	2809804	140.49020000000002	1.2099974210033426	5.548965009734452	140.23765	141.4476	1.7790000000000248	2.9890000000000043	0.3293373732051128	3.036399999999986	55.48965009734451	seed3-gleak-01_vars.pkl	Transient	3	-0.1
1087	2870532	143.5266	1.1330188964815344	5.036944077411661	143.22660000000002	144.35965000000002	1.7744500000000016	2.907449999999983	0.34261828896426477	2.918700000000001	50.36944077411659	seed3-gleak-01_vars.pkl	Transient	3	-0.1
1088	2928906	146.4453	1.1316144767245044	5.042065930320234	146.13410000000002	147.2657	1.7652999999999963	2.896950000000004	0.34514297547758954	2.897350000000017	50.42065930320238	seed3-gleak-01_vars.pkl	Transient	3	-0.1
1089	2986853	149.34265000000002	1.1276127915002174	5.035851409892565	149.03105	150.15865	1.7618999999999971	2.889499999999998	0.3459309867681401	2.890749999999997	50.35851409892565	seed3-gleak-01_vars.pkl	Transient	3	-0.1
1090	3044668	152.23340000000002	1.1308233341038227	5.030496408592356	151.9205	153.05135	1.7558500000000095	2.886650000000003	0.3463923239461017	2.886899999999997	50.30496408592359	seed3-gleak-01_vars.pkl	$G_{Leak}$	3	-0.1
1091	3102406	155.12030000000001	1.1268523152637762	5.024532162282334	154.80715	155.934	1.7644500000000107	2.891300000000001	0.3457157179651173	2.89255	50.245321622823326	seed3-gleak-01_vars.pkl	$G_{Leak}$	3	-0.1
1092	3160257	158.01285000000001	1.1241127533910797	5.0280168137568	157.69845	158.8226	1.7624000000000137	2.8865000000000123	0.34667452462255927	2.88454999999999	50.280168137568005	seed3-gleak-01_vars.pkl	$G_{Leak}$	3	-0.1
1093	3217948	160.8974	1.1232350668565139	5.030325846151612	160.58495000000002	161.7082	1.7617999999999938	2.884999999999991	0.34699330302925135	2.8819000000000017	50.30325846151616	seed3-gleak-01_vars.pkl	$G_{Leak}$	3	-0.1
1094	3275586	163.7793	1.1232190176139818	5.027667505658343	163.46995	164.59315	1.7632999999999868	2.886499999999984	0.346326343313304	2.887450000000001	50.27667505658344	seed3-gleak-01_vars.pkl	$G_{Leak}$	3	-0.1
1095	3333335	166.66675	1.1258639347673394	5.025918948234882	166.3565	167.48235	1.758499999999998	2.8843999999999994	0.34637432673490387	2.887049999999988	50.25918948234885	seed3-gleak-01_vars.pkl	$G_{Leak}$	3	-0.1
1096	3391076	169.5538	1.1229266097909538	5.025653546841397	169.24085	170.3638	1.7600500000000068	2.8829500000000223	0.3474212656556694	2.8783500000000117	50.25653546841397	seed3-gleak-01_vars.pkl	$G_{Leak}$	3	-0.1
1097	3448643	172.43215	1.1262396383535815	5.029605594859554	172.12380000000002	173.25005000000002	1.765749999999997	2.891999999999996	0.3451846738004843	2.8969999999999914	50.29605594859554	seed3-gleak-01_vars.pkl	$G_{Leak}$	3	-0.1
1098	3506583	175.32915	1.1322454091864407	5.027490871068615	175.01585	176.1481	1.768749999999983	2.900999999999982	0.3448989446092278	2.899400000000014	50.27490871068613	seed3-gleak-01_vars.pkl	$G_{Leak}$	3	-0.1
1099	3564571	178.22855	1.129035189531627	5.032626838454803	177.91685	179.04590000000002	7.313299999999998	8.442350000000005	0.11724497751827574	8.529149999999987	50.326268384548065	seed3-gleak-01_vars.pkl	$G_{Leak}$	3	-0.1
1100	3735154	186.7577	1.1164397333523957	4.245468880021569	186.35915	187.47560000000001	1.9356000000000222	3.052000000000021	0.29252168316976407	3.4185500000000104	42.45468880021567	seed3-gleak-01_vars.pkl	Transient	3	-0.1
1101	3803525	190.17625	1.3461280457200018	3.7038632643852694	189.41115000000002	190.75730000000001	1.7539000000000158	3.0999999999999943	0.3059928703661216	3.2680499999999877	37.03863264385273	seed3-gleak-01_vars.pkl	Transient	3	-0.1
1102	3868886	193.4443	1.480195420234441	3.5186318393130804	192.51115000000001	193.99135	1.757949999999994	3.2381499999999903	0.3082139004469086	3.2445000000000164	35.1863183931308	seed3-gleak-01_vars.pkl	DAMGO + $G_{Leak}$	3	-0.1
1103	3933776	196.68880000000001	1.486958704178664	3.553298364950372	195.7493	197.23625	1.751199999999983	3.2381499999999903	0.3053295268918984	3.2751499999999965	35.53298364950372	seed3-gleak-01_vars.pkl	DAMGO + $G_{Leak}$	3	-0.1
1104	3999279	199.96395	1.5117508544590326	3.527762735836067	198.9875	200.49925000000002	1.7572000000000116	3.268950000000018	0.30930545460169273	3.2330499999999915	35.27762735836066	seed3-gleak-01_vars.pkl	DAMGO + $G_{Leak}$	3	-0.1
1105	4063940	203.197	1.495753531285259	3.5535459825497178	202.25645	203.75220000000002	1.771250000000009	3.266999999999996	0.30436304423916843	3.2855500000000006	35.535459825497185	seed3-gleak-01_vars.pkl	DAMGO + $G_{Leak}$	3	-0.1
1106	4129651	206.48255	1.4905628885669635	3.5375630499028787	205.5234	207.014	1.7528999999999826	3.2434499999999957	0.3081569135003536	3.245100000000008	35.37563049902879	seed3-gleak-01_vars.pkl	DAMGO + $G_{Leak}$	3	-0.1
1107	4194553	209.72765	1.5004576189118903	3.550789084006496	208.76690000000002	210.26735000000002	1.7608999999999924	3.261349999999993	0.304270435563128	3.2865500000000054	35.50789084006497	seed3-gleak-01_vars.pkl	DAMGO + $G_{Leak}$	3	-0.1
1108	4260284	213.01420000000002	1.509705284314789	3.5414747912072	212.0282	213.5379	1.7873500000000035	3.297050000000013	0.308818306749225	3.2381499999999903	35.41474791207201	seed3-gleak-01_vars.pkl	DAMGO + $G_{Leak}$	3	-0.1
1109	4325047	216.25235	1.4853034426190426	3.585174862260722	215.3253	216.81060000000002	1.7630499999999927	3.248349999999988	0.3065603923973022	3.2620000000000005	35.851748622607204	seed3-gleak-01_vars.pkl	DAMGO + $G_{Leak}$	3	-0.1
1110	4390287	219.51435	1.4462438575224486	3.5448652474227877	218.5736	220.01985000000002					35.44865247422788	seed3-gleak-01_vars.pkl	DAMGO + $G_{Leak}$	3	-0.1
1111	61004	3.0502000000000002	1.4760410881562231	1.4456504627614244	2.661	4.13705	1.5755499999999998	3.05155	0.33255183651751713	3.0070500000000004	14.456504627614255	seed3-gleak01_vars.pkl	Transient	3	0.1
1112	121145	6.057250000000001	0.9928409355705917	4.5448843849929546	5.7126	6.7054	1.8291500000000012	2.822000000000001	0.35625222657641614	2.8069999999999995	45.448843849929546	seed3-gleak01_vars.pkl	Transient	3	0.1
1113	177285	8.86425	0.9934170425625868	4.72748836393491	8.534550000000001	9.528	1.8507999999999996	2.844199999999999	0.3517349325548267	2.84305	47.27488363934911	seed3-gleak01_vars.pkl	Transient	3	0.1
1114	234146	11.7073	0.9912164890419881	4.755994513942085	11.37875	12.369950000000001	1.8590999999999998	2.8503000000000007	0.35109893968120215	2.8482000000000003	47.55994513942086	seed3-gleak01_vars.pkl	Transient	3	0.1
1115	291110	14.5555	0.9993526565188222	4.768601727608193	14.22905	15.2284	1.8684499999999993	2.867799999999999	0.34919858923769953	2.8636999999999997	47.68601727608197	seed3-gleak01_vars.pkl	Transient	3	0.1
1116	348384	17.4192	0.9979853489043832	4.77225346122799	17.0969	18.09485	1.867049999999999	2.86505	0.3489548801339986	2.8657000000000004	47.722534612279915	seed3-gleak01_vars.pkl	Transient	3	0.1
1117	405698	20.2849	0.9953403190235055	4.771213611867658	19.9619	20.957250000000002	1.8640500000000024	2.8593500000000027	0.348796651552145	2.867000000000001	47.71213611867657	seed3-gleak01_vars.pkl	Transient	3	0.1
1118	463038	23.1519	0.9923988429883408	4.769166394114002	22.8213	23.8137	1.8696999999999981	2.862099999999998	0.35040997967622123	2.8537999999999997	47.691663941140064	seed3-gleak01_vars.pkl	Transient	3	0.1
1119	520114	26.0057	1.0025258375553734	4.781234683619957	25.68335	26.6859	1.8730499999999992	2.8755500000000005	0.34773537338085714	2.87575	47.81234683619961	seed3-gleak01_vars.pkl	Transient	3	0.1
1120	577629	28.88145	0.9944274829545874	4.771543441513714	28.558950000000003	29.553350000000002	1.8610000000000007	2.855450000000001	0.3498093539021235	2.858699999999999	47.71543441513714	seed3-gleak01_vars.pkl	Transient	3	0.1
1121	634803	31.74015	0.9906359913494671	4.771678566796474	31.4144	32.40505	1.8543500000000037	2.8450000000000024	0.3509387611861731	2.849499999999999	47.71678566796474	seed3-gleak01_vars.pkl	Control	3	0.1
1122	691793	34.58965	0.9881850214520063	4.7709059711055275	34.259350000000005	35.247550000000004	1.8512500000000003	2.8393999999999977	0.3521436746192444	2.839750000000002	47.70905971105526	seed3-gleak01_vars.pkl	Control	3	0.1
1123	748588	37.4294	1.0026562633663125	4.763808695430576	37.09875	38.101400000000005	1.8746999999999971	2.87735	0.3485778025655326	2.8688000000000002	47.63808695430576	seed3-gleak01_vars.pkl	Control	3	0.1
1124	805964	40.2982	0.9964713300813804	4.779302732577015	39.9761	40.9726	1.8642499999999984	2.8607000000000014	0.34941821866592143	2.8618999999999986	47.79302732577015	seed3-gleak01_vars.pkl	Control	3	0.1
1125	863202	43.1601	0.9980387650778983	4.77492905721531	42.836850000000005	43.83485	1.8680499999999967	2.866099999999996	0.3480924533556106	2.872800000000005	47.74929057215314	seed3-gleak01_vars.pkl	Control	3	0.1
1126	920658	46.032900000000005	0.9831115000953549	4.77615787935413	45.7029	46.68605	1.8567999999999998	2.8399	0.3530637103465323	2.832349999999998	47.7615787935413	seed3-gleak01_vars.pkl	Control	3	0.1
1127	977305	48.86525	1.0054034838760098	4.772603128097266	48.5428	49.54825	1.8667000000000016	2.872100000000003	0.34813486744764915	2.8724500000000006	47.72603128097269	seed3-gleak01_vars.pkl	Control	3	0.1
1128	1034754	51.737700000000004	0.995235898106359	4.768453640742415	51.4149	52.41015	1.8736999999999995	2.868949999999998	0.34868719271941157	2.867899999999999	47.684536407424126	seed3-gleak01_vars.pkl	Control	3	0.1
1129	1092112	54.6056	0.9965628227266483	4.782152998020493	54.2839	55.28045	1.8613	2.857849999999999	0.34886357689825387	2.8664500000000004	47.82152998020496	seed3-gleak01_vars.pkl	Control	3	0.1
1130	1149441	57.47205	0.9954710561167915	4.770761779115624	57.1417	58.1372	5.072099999999999	6.067550000000004	0.15925088384240527	6.2794000000000025	47.70761779115628	seed3-gleak01_vars.pkl	Control	3	0.1
1131	1275029	63.751450000000006	1.0082256528632016	3.660646517967109	63.209250000000004	64.2175	2.143500000000003	3.151699999999998	0.3276539973787688	3.0519999999999925	36.60646517967111	seed3-gleak01_vars.pkl	Transient	3	0.1
1132	1336069	66.80345	0.981523046636663	4.126500096125348	66.36095	67.3425	2.0593000000000075	3.0408000000000044	0.32442252790033665	3.082400000000007	41.265000961253506	seed3-gleak01_vars.pkl	Transient	3	0.1
1133	1397717	69.88585	1.0114301911301447	3.9876241926962948	69.40180000000001	70.4132	2.0587000000000018	3.070149999999998	0.3260727794443719	3.0668000000000006	39.87624192696296	seed3-gleak01_vars.pkl	Transient	3	0.1
1134	1459053	72.95265	1.0148069147866452	3.9892289200736	72.47195	73.48675	2.055800000000005	3.070599999999999	0.32432257122934516	3.083349999999996	39.89228920073603	seed3-gleak01_vars.pkl	DAMGO	3	0.1
1135	1520720	76.036	1.0004642228304177	3.9737572637458243	75.54255	76.543	2.0559499999999957	3.0563999999999965	0.32759496158949114	3.0525499999999965	39.73757263745826	seed3-gleak01_vars.pkl	DAMGO	3	0.1
1136	1581771	79.08855	1.0059305931336946	3.985934544421795	78.5989	79.60485	2.0590000000000117	3.0649000000000086	0.326317506934246	3.0645000000000095	39.85934544421799	seed3-gleak01_vars.pkl	DAMGO	3	0.1
1137	1643061	82.15305000000001	1.0130897728648502	3.9788110550920095	81.66380000000001	82.6769	2.0585999999999984	3.071649999999991	0.32500771893332536	3.076849999999993	39.78811055092011	seed3-gleak01_vars.pkl	DAMGO	3	0.1
1138	1704598	85.2299	1.0081745299727773	3.9776481152111316	84.73545	85.74365	2.0486000000000075	3.056750000000008	0.3274769538093752	3.053650000000004	39.77648115211132	seed3-gleak01_vars.pkl	DAMGO	3	0.1
1139	1765671	88.28355	1.0083661526189536	3.977301434823545	87.79225000000001	88.8006	2.0565500000000014	3.064949999999996	0.3270538984824706	3.0575999999999937	39.773014348235485	seed3-gleak01_vars.pkl	DAMGO	3	0.1
1140	1826823	91.34115	1.0195795508778656	3.982640943102375	90.8572	91.87675	2.0458500000000015	3.0654499999999985	0.32467532467532334	3.0800000000000125	39.82640943102375	seed3-gleak01_vars.pkl	DAMGO	3	0.1
1141	1888423	94.42115000000001	1.0031299121145276	3.9622302276317356	93.9226	94.92575000000001	2.0540500000000037	3.057150000000007	0.3279011050267253	3.049699999999987	39.62230227631737	seed3-gleak01_vars.pkl	DAMGO	3	0.1
1142	1949417	97.47085	1.0123012036426924	3.9904441628500606	96.97980000000001	97.99210000000001	2.0176000000000016	3.029899999999998	0.3639937393076826	2.74730000000001	39.90444162850065	seed3-gleak01_vars.pkl	DAMGO	3	0.1
1143	2004363	100.21815000000001	1.3273197193529225	6.521041563241212	100.00970000000001	101.337	1.7682000000000073	3.095550000000003	0.29771208264487475	3.358949999999993	65.21041563241212	seed3-gleak01_vars.pkl	Transient	3	0.1
1144	2071542	103.5771	0.9713266545970691	4.718199238273144	103.10525	104.07655000000001	1.9390499999999946	2.9103999999999957	0.36335888957523366	2.7520999999999987	41.239924464115	seed3-gleak01_vars.pkl	Transient	3	0.1
1145	2126584	106.3292	0.9954478078466608	4.853169528286841	106.01565000000001	107.0111	1.8795999999999964	2.8750500000000017	0.3467526613266743	2.8839000000000112	48.531695282868405	seed3-gleak01_vars.pkl	Transient	3	0.1
1146	2184262	109.21310000000001	0.9957639104599366	4.787815176858558	108.89070000000001	109.88645000000001	1.8773499999999927	2.8730999999999938	0.3482743008393422	2.871299999999991	47.878151768585575	seed3-gleak01_vars.pkl	Transient	3	0.1
1147	2241688	112.0844	0.9933992724156473	4.781462641757116	111.76375	112.75715000000001	1.8632499999999936	2.856650000000002	0.34963201230704627	2.8601500000000044	47.814626417571155	seed3-gleak01_vars.pkl	Wash	3	0.1
1148	2298891	114.94455	0.9948477845598711	4.7686010753205395	114.6204	115.61525	1.8641000000000076	2.858950000000007	0.350078767722738	2.856499999999997	47.68601075320541	seed3-gleak01_vars.pkl	Wash	3	0.1
1149	2356021	117.80105	0.9966670405905229	4.7748650323527855	117.47935000000001	118.47605	1.8677000000000135	2.8643500000000017	0.3483531604340483	2.8706499999999977	47.74865032352787	seed3-gleak01_vars.pkl	Wash	3	0.1
1150	2413434	120.6717	0.9984004656799138	4.77371865057561	120.34370000000001	121.3421	1.8612499999999983	2.859649999999988	0.3503424597544086	2.854350000000011	47.737186505756085	seed3-gleak01_vars.pkl	Wash	3	0.1
1151	2470521	123.52605000000001	0.9979959966566647	4.7692960739732655	123.2034	124.2014	1.875150000000005	2.8731500000000096	0.3482682361955187	2.8713499999999925	47.69296073973268	seed3-gleak01_vars.pkl	Wash	3	0.1
1152	2527948	126.3974	0.990284434856032	4.782585565324787	126.07655000000001	127.0668	1.865399999999994	2.8556999999999846	0.3489427036080667	2.8658000000000072	47.82585565324785	seed3-gleak01_vars.pkl	Wash	3	0.1
1153	2585264	129.2632	1.001121902154526	4.776572088929456	128.93225	129.93335000000002	1.8631999999999778	2.8643500000000017	0.34998687549216984	2.8572499999999934	47.76572088929457	seed3-gleak01_vars.pkl	Wash	3	0.1
1154	2642409	132.12045	0.9936157930333168	4.768933763992408	131.79655	132.7902	1.8603499999999826	2.8539499999999975	0.3505389536412216	2.8527500000000146	47.689337639924055	seed3-gleak01_vars.pkl	Wash	3	0.1
1155	2699464	134.97320000000002	0.9934609543442028	4.771464962841087	134.65055	135.644	1.859199999999987	2.8526999999999987	0.35047752562867224	2.8532499999999743	47.71464962841087	seed3-gleak01_vars.pkl	Wash	3	0.1
1156	2756529	137.82645	0.9999777609580895	4.771110717064936	137.5032	138.5032	2.436000000000007	3.4359500000000196	0.28008458554483306	3.570350000000019	47.71110717064939	seed3-gleak01_vars.pkl	Wash	3	0.1
1157	2827936	141.3968	0.9284848388550105	3.8716039271274454	140.93915	141.86765	1.93780000000001	2.8662999999999954	0.3606527815345773	2.772750000000002	38.71603927127448	seed3-gleak01_vars.pkl	Transient	3	0.1
1158	2883391	144.16955000000002	0.9059695872528711	4.420222676202165	143.80545	144.71145	1.9545999999999992	2.8605499999999893	0.3497176030355511	2.859449999999981	44.20222676202165	seed3-gleak01_vars.pkl	Transient	3	0.1
1159	2940580	147.029	0.9021766456308077	4.42705441923367	146.666	147.56820000000002	1.9629500000000064	2.8651000000000124	0.34939990566202417	2.8620500000000106	44.2705441923367	seed3-gleak01_vars.pkl	Transient	3	0.1
1160	2997821	149.89105	0.902630241298792	4.447851173261135	149.5311	150.43375	1.9605499999999836	2.8631499999999903	0.349283967865875	2.8629999999999995	44.47851173261135	seed3-gleak01_vars.pkl	Transient	3	0.1
1161	3055081	152.75405	0.89958364384491	4.438208926854095	152.39425	153.29385000000002	1.9579499999999825	2.8575500000000034	0.35019523384286816	2.855549999999994	44.38208926854098	seed3-gleak01_vars.pkl	$G_{Leak}$	3	0.1
1162	3112192	155.6096	0.9017945449835622	4.450739081959348	155.2518	156.1536	1.9726	2.8744000000000085	0.34789869190091743	2.8744000000000085	44.50739081959347	seed3-gleak01_vars.pkl	$G_{Leak}$	3	0.1
1163	3169680	158.484	0.9015452725423034	4.44776959610364	158.12625	159.0278	1.9599500000000205	2.8615000000000066	0.3488270689805534	2.866749999999996	44.47769596103639	seed3-gleak01_vars.pkl	$G_{Leak}$	3	0.1
1164	3227015	161.35075	0.8936670559905703	4.4428825225460145	160.98770000000002	161.8814	1.9595000000000198	2.8531499999999994	0.3505082369435671	2.8530000000000086	44.42882522546017	seed3-gleak01_vars.pkl	$G_{Leak}$	3	0.1
1165	3284075	164.20375	0.9055822896487778	4.4452101308828205	163.8409	164.74645	1.9651000000000067	2.8706999999999994	0.34901577551305474	2.8651999999999873	44.45210130882822	seed3-gleak01_vars.pkl	$G_{Leak}$	3	0.1
1166	3341379	167.06895	0.9007964646302397	4.443481313476056	166.71155000000002	167.61235000000002	1.956249999999983	2.8570499999999868	0.3490523229432085	2.8649000000000058	44.43481313476059	seed3-gleak01_vars.pkl	$G_{Leak}$	3	0.1
1167	3398677	169.93385	0.8991017703880091	4.441673265522141	169.5686	170.4677	1.9560500000000047	2.855150000000009	0.3508156463778271	2.850500000000011	44.41673265522141	seed3-gleak01_vars.pkl	$G_{Leak}$	3	0.1
1168	3455687	172.78435000000002	0.8962157959737117	4.449745659238239	172.4238	173.32000000000002	1.959099999999978	2.855349999999987	0.34996237904425276	2.85745	44.497456592382406	seed3-gleak01_vars.pkl	$G_{Leak}$	3	0.1
1169	3512836	175.64180000000002	0.9090158819464269	4.4469699059376	175.27915000000002	176.18815	1.967649999999992	2.8766999999999996	0.34834709304350864	2.8706999999999994	44.46969905937601	seed3-gleak01_vars.pkl	$G_{Leak}$	3	0.1
1170	3570250	178.51250000000002	0.8995490927491571	4.4470104374681725	178.15585000000002	179.05540000000002	5.0070499999999925	5.906599999999997	0.16429263804688968	6.086699999999979	44.47010437468177	seed3-gleak01_vars.pkl	$G_{Leak}$	3	0.1
1171	3691984	184.5992	1.024998958379007	3.1697929798830025	184.06245	185.08745000000002	2.1710000000000207	3.1960000000000264	0.3118762475049898	3.206400000000002	31.69792979883003	seed3-gleak01_vars.pkl	Transient	3	0.1
1172	3756112	187.8056	1.0015712962380612	3.4205197928736943	187.25840000000002	188.26000000000002	2.1427500000000066	3.144299999999987	0.3120660331726185	3.2044500000000085	34.20519792873694	seed3-gleak01_vars.pkl	Transient	3	0.1
1173	3820201	191.01005	1.0395688318356873	3.3108899532867326	190.40275	191.44230000000002	2.1799999999999784	3.2195999999999856	0.31115328966815425	3.213850000000008	33.10889953286734	seed3-gleak01_vars.pkl	DAMGO + $G_{Leak}$	3	0.1
1174	3884478	194.22390000000001	1.0258500180104981	3.3522365387917894	193.62235	194.6482	2.16964999999999	3.1955000000000098	0.31210499211934944	3.2040499999999947	33.52236538791789	seed3-gleak01_vars.pkl	DAMGO + $G_{Leak}$	3	0.1
1175	3948559	197.42795	1.0275976945175325	3.3244477583876204	196.8178	197.8454	2.1888999999999896	3.2164999999999964	0.31234382808595573	3.2016000000000133	33.244477583876204	seed3-gleak01_vars.pkl	DAMGO + $G_{Leak}$	3	0.1
1176	4012591	200.62955000000002	1.022767507262202	3.377617448886074	200.03435000000002	201.05710000000002	2.1844499999999982	3.2072000000000003	0.3102747482896107	3.2229499999999973	33.77617448886073	seed3-gleak01_vars.pkl	DAMGO + $G_{Leak}$	3	0.1
1177	4077050	203.85250000000002	1.021280176040926	3.3195219047219204	203.24155000000002	204.2628	2.181350000000009	3.2026500000000055	0.31375009804690784	3.1872499999999775	33.19521904721921	seed3-gleak01_vars.pkl	DAMGO + $G_{Leak}$	3	0.1
1178	4140795	207.03975	1.0198767991355389	3.346776288503424	206.44415	207.46405000000001	2.1833500000000186	3.2032000000000096	0.3110952106892315	3.2144499999999994	33.46776288503426	seed3-gleak01_vars.pkl	DAMGO + $G_{Leak}$	3	0.1
1179	4205084	210.2542	1.0262041837076656	3.3495241040357584	209.64735000000002	210.67355	2.1799000000000035	3.206099999999992	0.31239749457209265	3.201050000000009	33.4952410403576	seed3-gleak01_vars.pkl	DAMGO + $G_{Leak}$	3	0.1
1180	4269105	213.45525	1.0146419399989304	3.361741420007469	212.85345	213.8681	2.175600000000003	3.190249999999992	0.3132635799761906	3.192200000000014	33.61741420007469	seed3-gleak01_vars.pkl	DAMGO + $G_{Leak}$	3	0.1
1181	4332949	216.64745000000002	1.0148407564626076	3.3389968552848117	216.04375000000002	217.0586	2.1677999999999997	3.1826499999999953	0.3146484590091732	3.1781499999999876	33.389968552848124	seed3-gleak01_vars.pkl	DAMGO + $G_{Leak}$	3	0.1
1182	4396512	219.8256	0.8403324567092118	3.3624268841021525	219.22635	220.0667					33.624268841021525	seed3-gleak01_vars.pkl	DAMGO + $G_{Leak}$	3	0.1
1183	62643	3.13215	1.4614063672289253	1.2598298450435106	2.6803000000000003	4.1417	1.5045000000000002	2.9659000000000004	0.34610459280794653	2.8893000000000004	12.59829845043511	seed4-gleak03_vars.pkl	Transient	4	0.3
1184	120429	6.021450000000001	0.9502893101908972	4.27749369109501	5.6462	6.596500000000001	1.794900000000001	2.7452000000000005	0.36727573225599114	2.7227500000000004	42.77493691095012	seed4-gleak03_vars.pkl	Transient	4	0.3
1185	174884	8.744200000000001	0.9613291359990719	4.588959531507044	8.391350000000001	9.3527	1.8327500000000008	2.7940500000000004	0.35868649007335157	2.7879499999999986	45.88959531507045	seed4-gleak03_vars.pkl	Transient	4	0.3
1186	230643	11.53215	0.9509178663231432	4.634141902600895	11.185400000000001	12.13635	1.8459500000000002	2.796849999999999	0.35723854603911753	2.7992500000000007	46.341419026008936	seed4-gleak03_vars.pkl	Transient	4	0.3
1187	286628	14.3314	0.9488886206835799	4.651751628215536	13.98225	14.93115	1.8323	2.7811500000000002	0.3595958143047214	2.780900000000001	46.51751628215539	seed4-gleak03_vars.pkl	Transient	4	0.3
1188	342246	17.1123	0.9504226903422911	4.640409185181298	16.7634	17.71385	1.8388500000000008	2.789249999999999	0.3583073560500196	2.7909000000000006	46.40409185181296	seed4-gleak03_vars.pkl	Transient	4	0.3
1189	398064	19.903200000000002	0.9625089803916199	4.650701339422071	19.5527	20.5152	1.846899999999998	2.8094	0.35620781163730925	2.8073499999999996	46.507013394220685	seed4-gleak03_vars.pkl	Transient	4	0.3
1190	454211	22.71055	0.9519801329484734	4.6558640975278465	22.3621	23.3141	1.8456499999999991	2.797650000000001	0.35763460472435304	2.796150000000001	46.55864097527849	seed4-gleak03_vars.pkl	Transient	4	0.3
1191	510134	25.506700000000002	0.9553757503056812	4.655813358331258	25.159750000000003	26.1151	1.8421500000000002	2.797550000000001	0.357321517901808	2.7986000000000004	46.55813358331257	seed4-gleak03_vars.pkl	Transient	4	0.3
1192	566106	28.305300000000003	0.9618300655663305	4.655921047806167	27.9573	28.919150000000002	1.8411000000000008	2.802949999999999	0.3567606136282558	2.8029999999999973	46.55921047806165	seed4-gleak03_vars.pkl	Transient	4	0.3
1193	622166	31.1083	0.9445678278083041	4.644896642318656	30.7602	31.70475	1.8412499999999987	2.7857999999999983	0.35726407173862545	2.799050000000001	46.44896642318659	seed4-gleak03_vars.pkl	Control	4	0.3
1194	678147	33.90735	0.9481525265001343	4.651297447412865	33.54605	34.4942	1.8404999999999987	2.788650000000004	0.3600230414746544	2.7775999999999996	46.5129744741287	seed4-gleak03_vars.pkl	Control	4	0.3
1195	733699	36.68495	0.9486652380038985	4.649928030481796	36.334700000000005	37.28335	1.8385999999999996	2.7872500000000002	0.357321517901808	2.7986000000000004	46.499280304817944	seed4-gleak03_vars.pkl	Control	4	0.3
1196	789671	39.48355	0.9555440658781503	4.652631687988453	39.121900000000004	40.07745	1.8445500000000052	2.8001000000000005	0.3588924578749979	2.7863499999999988	46.52631687988456	seed4-gleak03_vars.pkl	Control	4	0.3
1197	845398	42.2699	0.9546190318706853	4.652621019365867	41.922000000000004	42.876650000000005	1.8430999999999997	2.797699999999999	0.3561443809320296	2.807850000000002	46.5262101936587	seed4-gleak03_vars.pkl	Control	4	0.3
1198	901555	45.07775	0.9643110949360592	4.651680794317691	44.719750000000005	45.68405	1.8491999999999962	2.8134999999999977	0.3563093477757387	2.8065500000000014	46.51680794317693	seed4-gleak03_vars.pkl	Control	4	0.3
1199	957686	47.8843	0.9528520891640918	4.647152093866275	47.53325	48.4861	1.8493999999999957	2.802250000000001	0.35733428622476365	2.798499999999997	46.47152093866273	seed4-gleak03_vars.pkl	Control	4	0.3
1200	1013656	50.6828	0.9536099088872841	4.657853469833789	50.3355	51.289100000000005	1.8393000000000015	2.792900000000003	0.35804436169641357	2.7929500000000047	46.578534698337904	seed4-gleak03_vars.pkl	Control	4	0.3
1201	1069515	53.475750000000005	0.9535351170005161	4.649466914326631	53.128350000000005	54.081900000000005	1.8375500000000002	2.7910499999999985	0.35821109379757526	2.791649999999997	46.49466914326631	seed4-gleak03_vars.pkl	Control	4	0.3
1202	1125348	56.2674	0.9499301778796245	4.64695473382514	55.919450000000005	56.869350000000004	1.8395999999999972	2.7895499999999984	0.3581726033775677	2.79195	46.469547338251445	seed4-gleak03_vars.pkl	Control	4	0.3
1203	1181187	59.05935	0.95850149761762	4.650636725110452	58.70895	59.66745	4.946749999999994	5.905249999999995	0.16426160302898407	6.087849999999996	46.50636725110451	seed4-gleak03_vars.pkl	Control	4	0.3
1204	1302944	65.1472	0.9918074834178435	3.5943005220180098	64.61425	65.60605	1.9854500000000002	2.977250000000012	0.3358240282092183	2.977750000000001	35.94300522018012	seed4-gleak03_vars.pkl	Transient	4	0.3
1205	1362499	68.12495	1.0184368663205998	3.8115228899118563	67.59145000000001	68.60990000000001	1.8800999999999988	2.8984999999999985	0.3374730021598272	2.9632000000000005	38.11522889911859	seed4-gleak03_vars.pkl	Transient	4	0.3
1206	1421763	71.08815	1.0617594748600037	3.6194258670606274	70.49000000000001	71.55175	1.8758499999999998	2.937599999999989	0.33839802375554107	2.9551000000000016	36.19425867060626	seed4-gleak03_vars.pkl	DAMGO	4	0.3
1207	1480865	74.04325	1.0651832141669932	3.622230271376246	73.42755	74.49275	1.872550000000004	2.9377000000000066	0.3392475489364592	2.9476999999999975	36.222302713762446	seed4-gleak03_vars.pkl	DAMGO	4	0.3
1208	1539819	76.99095	1.0624084765293402	3.5982872702928077	76.36525	77.42765	1.8758499999999998	2.9382499999999965	0.34238953657576116	2.920650000000009	35.982872702928084	seed4-gleak03_vars.pkl	DAMGO	4	0.3
1209	1598232	79.9116	1.0747262390824617	3.617113010306859	79.30355	80.37825000000001	1.877200000000002	2.9519500000000107	0.33660400222158654	2.970849999999999	36.17113010306858	seed4-gleak03_vars.pkl	DAMGO	4	0.3
1210	1657649	82.88245	1.0691660820681137	3.6066238590204875	82.25545000000001	83.32465	1.8729000000000013	2.9420499999999947	0.3413144017611821	2.929850000000002	36.066238590204854	seed4-gleak03_vars.pkl	DAMGO	4	0.3
1211	1716246	85.81230000000001	1.0561922719027848	3.6266612859686873	85.1975	86.25370000000001	1.876899999999992	2.933099999999996	0.34008978370289794	2.940399999999997	36.26661285968689	seed4-gleak03_vars.pkl	DAMGO	4	0.3
1212	1775054	88.7527	1.0674707917277586	3.6066219995833038	88.1306	89.19810000000001	1.887999999999991	2.955449999999999	0.3394951706811974	2.9455499999999972	36.06621999583303	seed4-gleak03_vars.pkl	DAMGO	4	0.3
1213	1833965	91.69825	1.072311780153017	3.645655479180725	91.0861	92.1584	1.8742500000000035	2.9466000000000037	0.3377294449416576	2.960949999999997	36.456554791807285	seed4-gleak03_vars.pkl	DAMGO	4	0.3
1214	1893184	94.6592	1.0669130779755884	3.5994114216699487	94.0327	95.09960000000001	1.8804999999999978	2.947400000000002	0.33967391304347794	2.9440000000000026	35.99411421669951	seed4-gleak03_vars.pkl	DAMGO	4	0.3
1215	1952064	97.6032	1.0688270665402642	3.6248841612307316	96.98005	98.0489	1.9479000000000042	3.0167	0.3831491024732278	2.6099499999999978	36.248841612307324	seed4-gleak03_vars.pkl	DAMGO	4	0.3
1216	2004263	100.21315	1.2529587848502213	6.412251139652	99.99675	101.2497	1.9145500000000055	3.167500000000004	0.2964851683294544	3.3728499999999992	64.12251139652004	seed4-gleak03_vars.pkl	DAMGO	4	0.3
1217	2071720	103.586	0.9406175822093152	4.811712711904917	103.16430000000001	104.1049	1.9333000000000027	2.873899999999992	0.3591567000682395	2.7843000000000018	42.64360392834145	seed4-gleak03_vars.pkl	Transient	4	0.3
1218	2127406	106.3703	0.9582344739719993	4.731691497348976	106.03815	106.99640000000001	1.8695000000000022	2.827700000000007	0.3514691410094187	2.8452000000000055	47.31691497348977	seed4-gleak03_vars.pkl	Transient	4	0.3
1219	2184310	109.2155	0.9525753724017879	4.659211634617215	108.86585000000001	109.81845	1.8399999999999892	2.7925499999999914	0.3579994988007014	2.793300000000002	46.592116346172176	seed4-gleak03_vars.pkl	Transient	4	0.3
1220	2240176	112.00880000000001	0.9570465863452526	4.655090380898493	111.6584	112.61545000000001	1.8438000000000017	2.800850000000011	0.3570790930191038	2.8004999999999995	46.55090380898497	seed4-gleak03_vars.pkl	Wash	4	0.3
1221	2296186	114.80930000000001	0.9463586029022699	4.648344962012395	114.4593	115.40565000000001	1.8337499999999949	2.7800999999999902	0.35994528831617617	2.7781999999999982	46.48344962012398	seed4-gleak03_vars.pkl	Wash	4	0.3
1222	2351750	117.5875	0.9548257971484913	4.645243297163454	117.2394	118.19420000000001	1.8457499999999953	2.800600000000003	0.3572321651841529	2.7993000000000023	46.45243297163457	seed4-gleak03_vars.pkl	Wash	4	0.3
1223	2407736	120.38680000000001	0.9557662350930274	4.658741024027734	120.04	120.99575	1.8415500000000122	2.797300000000007	0.35736621102474814	2.798249999999996	46.587410240277364	seed4-gleak03_vars.pkl	Wash	4	0.3
1224	2463701	123.18505	0.9522957583465846	4.652878957898402	122.8373	123.78955	1.8402999999999992	2.792599999999993	0.35790980672870476	2.793999999999997	46.528789578984	seed4-gleak03_vars.pkl	Wash	4	0.3
1225	2519581	125.97905	0.9469628682177514	4.649452894315246	125.62985	126.5768	1.84044999999999	2.787399999999991	0.35720026432819424	2.7995500000000106	46.494528943152474	seed4-gleak03_vars.pkl	Wash	4	0.3
1226	2575572	128.7786	0.96545948114153	4.655369190530976	128.4173	129.38275000000002	1.8438500000000033	2.8093000000000075	0.357525920629246	2.796999999999997	46.55369190530979	seed4-gleak03_vars.pkl	Wash	4	0.3
1227	2631512	131.5756	0.9455096098927781	4.6492178527132495	131.22660000000002	132.1721	1.841099999999983	2.786599999999993	0.358905338716914	2.7862499999999955	46.492178527132474	seed4-gleak03_vars.pkl	Wash	4	0.3
1228	2687237	134.36185	0.9451098928784952	4.651572278290843	134.0132	134.9583	1.8334000000000117	2.778500000000008	0.3599906402433536	2.777850000000001	46.515722782908426	seed4-gleak03_vars.pkl	Wash	4	0.3
1229	2742794	137.1397	0.9452855964637594	4.64375609491254	136.79170000000002	137.737	1.8365499999999884	2.7818499999999915	0.3615917267812925	2.7655499999999904	46.437560949125384	seed4-gleak03_vars.pkl	Wash	4	0.3
1230	2798105	139.90525	0.5246398775988491	4.625857263022304	139.5735	140.09815	2.664500000000004	3.1891000000000247	0.30840400925211964	3.242500000000007	46.25857263022308	seed4-gleak03_vars.pkl	Wash	4	0.3
1231	2862955	143.14775	1.0206935743031558	1.2819110949041121	142.76265	143.78335	1.824700000000007	2.8453999999999837	0.3511174312248731	2.8480500000000006	12.819110949041118	seed4-gleak03_vars.pkl	Transient	4	0.3
1232	2919916	145.9958	0.9932685570183444	1.589814586064298	145.60805000000002	146.6013	1.9525500000000022	2.945850000000007	0.328547491539902	3.043700000000001	15.89814586064298	seed4-gleak03_vars.pkl	Transient	4	0.3
1233	2980790	149.0395	0.841102292160946	3.251042745091631	148.5539	149.395	2.1562999999999874	2.9974499999999864	0.339823971182927	2.942700000000002	32.510427450916325	seed4-gleak03_vars.pkl	Transient	4	0.3
1234	3039644	151.9822	0.9398233234494692	1.7223736571211745	151.55135	152.49115	1.9751500000000135	2.9150000000000205	0.34068648326377693	2.9352499999999964	17.22373657121174	seed4-gleak03_vars.pkl	$G_{Leak}$	4	0.3
1235	3098349	154.91745	0.8195134396243142	3.7457909238762	154.46635	155.28585	2.209149999999994	3.0286999999999864	0.33315565031982985	3.0015999999999963	37.457909238762014	seed4-gleak03_vars.pkl	$G_{Leak}$	4	0.3
1236	3158381	157.91905	0.9732710319018457	1.6337787218642603	157.49505000000002	158.4683	1.9693499999999915	2.9425999999999988	0.3373534620899023	2.964250000000021	16.33778721864261	seed4-gleak03_vars.pkl	$G_{Leak}$	4	0.3
1237	3217666	160.88330000000002	0.8190950403322466	3.8067316844794163	160.4376	161.2567	2.193950000000001	3.0130499999999927	0.3315649867374015	3.0159999999999916	38.06731684479414	seed4-gleak03_vars.pkl	$G_{Leak}$	4	0.3
1238	3277986	163.8993	0.9750155668733409	1.6135695108762995	163.4507	164.4257	1.9584499999999991	2.9335000000000093	0.3418920304967682	2.924900000000008	16.135695108763002	seed4-gleak03_vars.pkl	$G_{Leak}$	4	0.3
1239	3336484	166.82420000000002	0.8117360974801007	3.813357917039305	166.38420000000002	167.1959	2.1928000000000054	3.0045499999999947	0.3356267830172846	2.9795000000000016	38.13357917039306	seed4-gleak03_vars.pkl	$G_{Leak}$	4	0.3
1240	3396074	169.80370000000002	0.9700489553556545	1.6147360684271348	169.38875000000002	170.3588	1.9654500000000041	2.935500000000019	0.33759262697702913	2.96214999999998	16.14736068427136	seed4-gleak03_vars.pkl	$G_{Leak}$	4	0.3
1241	3455317	172.76585	0.8122738097109367	3.8210015635189976	172.32425	173.1365	2.1952499999999873	3.0075499999999806	0.3351936581359879	2.9833500000000015	38.210015635189976	seed4-gleak03_vars.pkl	$G_{Leak}$	4	0.3
1242	3514984	175.7492	0.9734947487829719	1.5972127798414313	175.33180000000002	176.30525	1.9584499999999991	2.9319500000000005	0.33850111705368463	2.9542000000000144	15.972127798414313	seed4-gleak03_vars.pkl	$G_{Leak}$	4	0.3
1243	3574068	178.70340000000002	0.8093000652442454	3.8445350990232825	178.2637	179.073	5.063549999999992	5.87285	0.1659351691294216	6.026449999999983	38.445350990232846	seed4-gleak03_vars.pkl	$G_{Leak}$	4	0.3
1244	3694597	184.72985	1.1430916261910462	1.36432145314728	184.13660000000002	185.27970000000002	1.9436000000000035	3.0867000000000075	0.3053481732545518	3.2749500000000182	13.643214531472802	seed4-gleak03_vars.pkl	Transient	4	0.3
1245	3760096	188.00480000000002	1.2782998108020518	1.3226717599421765	187.22330000000002	188.5016	1.994100000000003	3.2724000000000046	0.30422878004259146	3.287000000000006	13.226717599421763	seed4-gleak03_vars.pkl	Transient	4	0.3
1246	3825836	191.29180000000002	1.2973886662628735	1.3664129614636789	190.49565	191.79305000000002	1.9975499999999897	3.294899999999984	0.3031497256494986	3.2986999999999966	13.664129614636796	seed4-gleak03_vars.pkl	DAMGO + $G_{Leak}$	4	0.3
1247	3891810	194.59050000000002	1.2912341413444375	1.3768907461438253	193.7906	195.08180000000002	1.998899999999992	3.2901500000000112	0.3038636260046509	3.290949999999981	13.768907461438253	seed4-gleak03_vars.pkl	DAMGO + $G_{Leak}$	4	0.3
1248	3957629	197.88145	1.296038785656239	1.382353753375936	197.08075000000002	198.37675000000002	2.0101499999999817	3.30619999999999	0.3038405444822554	3.2912000000000035	13.823537533759367	seed4-gleak03_vars.pkl	DAMGO + $G_{Leak}$	4	0.3
1249	4023453	201.17265	1.2890846574761672	1.3919492008156666	200.3869	201.67600000000002	2.0103500000000167	3.29940000000002	0.3040206734057907	3.2892500000000098	13.919492008156666	seed4-gleak03_vars.pkl	DAMGO + $G_{Leak}$	4	0.3
1250	4089238	204.4619	1.2812002010191093	1.3890002298678361	203.68630000000002	204.9675	2.001950000000022	3.2831500000000062	0.302064611620425	3.3105500000000063	13.890002298678361	seed4-gleak03_vars.pkl	DAMGO + $G_{Leak}$	4	0.3
1251	4155449	207.77245000000002	1.2756469189378434	1.3907358098567144	206.9695	208.24515000000002	2.019750000000016	3.2954000000000008	0.3052037234854266	3.276499999999999	13.90735809856714	seed4-gleak03_vars.pkl	DAMGO + $G_{Leak}$	4	0.3
1252	4220979	211.04895000000002	1.2741773944073822	1.4055767574904987	210.26485000000002	211.53905	2.0006500000000074	3.274799999999999	0.304265806608654	3.286599999999993	14.055767574904982	seed4-gleak03_vars.pkl	DAMGO + $G_{Leak}$	4	0.3
1253	4286711	214.33555	1.3040298921964597	1.3746207562953536	213.5397	214.8437	1.994799999999998	3.2988499999999874	0.3027963240526263	3.3025499999999965	13.746207562953531	seed4-gleak03_vars.pkl	DAMGO + $G_{Leak}$	4	0.3
1254	4352762	217.6381	1.291225800928008	1.394032322264362	216.83855	218.12980000000002					13.94032322264362	seed4-gleak03_vars.pkl	DAMGO + $G_{Leak}$	4	0.3
1255	62643	3.13215	1.4614063672289253	1.2598298450435106	2.6803000000000003	4.1417	1.5045000000000002	2.9659000000000004	0.34610459280794653	2.8893000000000004	12.59829845043511	seed4-gleak-05_vars.pkl	Transient	4	-0.5
1256	120429	6.021450000000001	0.9502893101908972	4.27749369109501	5.6462	6.596500000000001	1.794900000000001	2.7452000000000005	0.36727573225599114	2.7227500000000004	42.77493691095012	seed4-gleak-05_vars.pkl	Transient	4	-0.5
1257	174884	8.744200000000001	0.9613291359990719	4.588959531507044	8.391350000000001	9.3527	1.8327500000000008	2.7940500000000004	0.35868649007335157	2.7879499999999986	45.88959531507045	seed4-gleak-05_vars.pkl	Transient	4	-0.5
1258	230643	11.53215	0.9509178663231432	4.634141902600895	11.185400000000001	12.13635	1.8459500000000002	2.796849999999999	0.35723854603911753	2.7992500000000007	46.341419026008936	seed4-gleak-05_vars.pkl	Transient	4	-0.5
1259	286628	14.3314	0.9488886206835799	4.651751628215536	13.98225	14.93115	1.8323	2.7811500000000002	0.3595958143047214	2.780900000000001	46.51751628215539	seed4-gleak-05_vars.pkl	Transient	4	-0.5
1260	342246	17.1123	0.9504226903422911	4.640409185181298	16.7634	17.71385	1.8388500000000008	2.789249999999999	0.3583073560500196	2.7909000000000006	46.40409185181296	seed4-gleak-05_vars.pkl	Transient	4	-0.5
1261	398064	19.903200000000002	0.9625089803916199	4.650701339422071	19.5527	20.5152	1.846899999999998	2.8094	0.35620781163730925	2.8073499999999996	46.507013394220685	seed4-gleak-05_vars.pkl	Transient	4	-0.5
1262	454211	22.71055	0.9519801329484734	4.6558640975278465	22.3621	23.3141	1.8456499999999991	2.797650000000001	0.35763460472435304	2.796150000000001	46.55864097527849	seed4-gleak-05_vars.pkl	Transient	4	-0.5
1263	510134	25.506700000000002	0.9553757503056812	4.655813358331258	25.159750000000003	26.1151	1.8421500000000002	2.797550000000001	0.357321517901808	2.7986000000000004	46.55813358331257	seed4-gleak-05_vars.pkl	Transient	4	-0.5
1264	566106	28.305300000000003	0.9618300655663305	4.655921047806167	27.9573	28.919150000000002	1.8411000000000008	2.802949999999999	0.3567606136282558	2.8029999999999973	46.55921047806165	seed4-gleak-05_vars.pkl	Transient	4	-0.5
1265	622166	31.1083	0.9445678278083041	4.644896642318656	30.7602	31.70475	1.8412499999999987	2.7857999999999983	0.35726407173862545	2.799050000000001	46.44896642318659	seed4-gleak-05_vars.pkl	Control	4	-0.5
1266	678147	33.90735	0.9481525265001343	4.651297447412865	33.54605	34.4942	1.8404999999999987	2.788650000000004	0.3600230414746544	2.7775999999999996	46.5129744741287	seed4-gleak-05_vars.pkl	Control	4	-0.5
1267	733699	36.68495	0.9486652380038985	4.649928030481796	36.334700000000005	37.28335	1.8385999999999996	2.7872500000000002	0.357321517901808	2.7986000000000004	46.499280304817944	seed4-gleak-05_vars.pkl	Control	4	-0.5
1268	789671	39.48355	0.9555440658781503	4.652631687988453	39.121900000000004	40.07745	1.8445500000000052	2.8001000000000005	0.3588924578749979	2.7863499999999988	46.52631687988456	seed4-gleak-05_vars.pkl	Control	4	-0.5
1269	845398	42.2699	0.9546190318706853	4.652621019365867	41.922000000000004	42.876650000000005	1.8430999999999997	2.797699999999999	0.3561443809320296	2.807850000000002	46.5262101936587	seed4-gleak-05_vars.pkl	Control	4	-0.5
1270	901555	45.07775	0.9643110949360592	4.651680794317691	44.719750000000005	45.68405	1.8491999999999962	2.8134999999999977	0.3563093477757387	2.8065500000000014	46.51680794317693	seed4-gleak-05_vars.pkl	Control	4	-0.5
1271	957686	47.8843	0.9528520891640918	4.647152093866275	47.53325	48.4861	1.8493999999999957	2.802250000000001	0.35733428622476365	2.798499999999997	46.47152093866273	seed4-gleak-05_vars.pkl	Control	4	-0.5
1272	1013656	50.6828	0.9536099088872841	4.657853469833789	50.3355	51.289100000000005	1.8393000000000015	2.792900000000003	0.35804436169641357	2.7929500000000047	46.578534698337904	seed4-gleak-05_vars.pkl	Control	4	-0.5
1273	1069515	53.475750000000005	0.9535351170005161	4.649466914326631	53.128350000000005	54.081900000000005	1.8375500000000002	2.7910499999999985	0.35821109379757526	2.791649999999997	46.49466914326631	seed4-gleak-05_vars.pkl	Control	4	-0.5
1274	1125348	56.2674	0.9499301778796245	4.64695473382514	55.919450000000005	56.869350000000004	1.8395999999999972	2.7895499999999984	0.3581726033775677	2.79195	46.469547338251445	seed4-gleak-05_vars.pkl	Control	4	-0.5
1275	1181187	59.05935	0.95850149761762	4.650636725110452	58.70895	59.66745	4.678749999999994	5.6372499999999945	0.15206928276522785	6.57595	46.50636725110451	seed4-gleak-05_vars.pkl	Control	4	-0.5
1276	1312706	65.6353	1.8750933057082235	1.5549140834944843	64.34625	66.22135	1.6762500000000102	3.5513500000000136	0.31102264244837063	3.215199999999996	15.549140834944849	seed4-gleak-05_vars.pkl	Transient	4	-0.5
1277	1377010	68.8505	1.4426471247267212	2.3857771435816986	67.8976	69.34025	1.6210499999999968	3.063699999999997	0.3030854094683877	3.2994000000000057	23.857771435816993	seed4-gleak-05_vars.pkl	Transient	4	-0.5
1278	1442998	72.1499	1.695501858692302	1.7620738551253563	70.96125	72.65675	1.6432999999999964	3.338799999999992	0.2943687262665219	3.397099999999995	17.62073855125357	seed4-gleak-05_vars.pkl	DAMGO	4	-0.5
1279	1510940	75.547	1.6176825716963388	2.457034407309987	74.30005	75.91775	1.6595499999999959	3.2772000000000077	0.2922993730178439	3.421150000000011	24.570344073099882	seed4-gleak-05_vars.pkl	DAMGO	4	-0.5
1280	1579363	78.96815000000001	1.8825576693715529	1.5376566182312335	77.57725	79.4598	1.6466500000000082	3.529200000000003	0.2998590662388686	3.3348999999999904	15.376566182312345	seed4-gleak-05_vars.pkl	DAMGO	4	-0.5
1281	1646061	82.30305	1.5913130332255387	2.7719222109458492	81.1065	82.6978	1.6331500000000005	3.224499999999992	0.270456666080677	3.6974500000000035	27.71922210945849	seed4-gleak-05_vars.pkl	DAMGO	4	-0.5
1282	1720010	86.0005	2.1815975946740482	1.190950131148659	84.331	86.5126	1.6389499999999941	3.8205499999999972	0.3158958807177157	3.1655999999999977	11.9095013114866	seed4-gleak-05_vars.pkl	DAMGO	4	-0.5
1283	1783322	89.1661	1.4391243163394043	3.125615625767857	88.1515	89.59065000000001	1.6619499999999903	3.1010500000000008	0.28408687376599784	3.5200499999999977	31.256156257678565	seed4-gleak-05_vars.pkl	DAMGO	4	-0.5
1284	1853723	92.68615	1.9129488797584433	1.447145837019077	91.2526	93.16555000000001	1.622950000000003	3.5359000000000123	0.30764971004014824	3.2504500000000007	14.471458370190767	seed4-gleak-05_vars.pkl	DAMGO	4	-0.5
1285	1918732	95.9366	1.5555625032858806	2.817129178064331	94.78845000000001	96.34405000000001	1.7929499999999905	3.348499999999987	0.28374428964617	3.524300000000011	28.17129178064333	seed4-gleak-05_vars.pkl	DAMGO	4	-0.5
1286	1989218	99.46090000000001	1.757683183388191	2.9683112779357614	98.137	99.8947	0.15850000000000364	1.9162000000000035	1.2631844880945022	0.79164999999999	14.112808981428937	seed4-gleak-05_vars.pkl	DAMGO	4	-0.5
1287	2005051	100.25255	1.2259281173573457	6.458900619121103	100.0532	101.2791	1.8877500000000111	3.1137000000000086	0.30326924243343145	3.2974000000000103	64.58900619121107	seed4-gleak-05_vars.pkl	Transient	4	-0.5
1288	2070999	103.54995000000001	0.9562929826387089	4.595449846209831	103.16685000000001	104.12315000000001	1.920899999999989	2.8771999999999878	0.3535317825072481	2.8285999999999945	45.20171447315744	seed4-gleak-05_vars.pkl	Transient	4	-0.5
1289	2127571	106.37855	0.9569737461680081	4.721424261361435	106.04405	107.00105	1.8639500000000027	2.820900000000009	0.3524229074889861	2.8375000000000057	47.21424261361435	seed4-gleak-05_vars.pkl	Transient	4	-0.5
1290	2184321	109.21605000000001	0.9543350780914073	4.664179342801056	108.86495000000001	109.8193	1.8415500000000122	2.795900000000003	0.3574939672893031	2.797249999999991	46.641793428010565	seed4-gleak-05_vars.pkl	Transient	4	-0.5
1291	2240266	112.0133	0.9588363958310802	4.638671999234724	111.66090000000001	112.61970000000001	1.8477499999999907	2.806599999999989	0.35679243600035637	2.802750000000003	46.38671999234728	seed4-gleak-05_vars.pkl	Wash	4	-0.5
1292	2296321	114.81605	0.955433251118241	4.653296040461562	114.46745	115.4229	1.8390500000000003	2.794450000000012	0.35774335491718273	2.7952999999999975	46.532960404615636	seed4-gleak-05_vars.pkl	Wash	4	-0.5
1293	2352227	117.61135	0.948457888353034	4.6444578760653386	117.26195	118.2104	1.8425000000000011	2.790949999999995	0.35855145213338097	2.7890000000000015	46.444578760653414	seed4-gleak-05_vars.pkl	Wash	4	-0.5
1294	2408007	120.40035	0.948833303440176	4.653045430252895	120.05285	121.0017	1.8412500000000023	2.7900999999999954	0.35837155963302686	2.7904000000000053	46.53045430252896	seed4-gleak-05_vars.pkl	Wash	4	-0.5
1295	2463815	123.19075000000001	0.9569072878139326	4.651458378391865	122.84295	123.79990000000001	1.8451500000000038	2.8020500000000084	0.3569516330537207	2.8015000000000043	46.514583783918695	seed4-gleak-05_vars.pkl	Wash	4	-0.5
1296	2519845	125.99225000000001	0.9485691478673602	4.6514295304403035	125.64505000000001	126.59360000000001	1.844699999999989	2.793299999999988	0.3568497305784531	2.8023000000000025	46.514295304403014	seed4-gleak-05_vars.pkl	Wash	4	-0.5
1297	2575891	128.79455000000002	0.9651018180947286	4.651850676977638	128.4383	129.4034	1.8453000000000088	2.8104000000000156	0.3571364797057197	2.800049999999999	46.51850676977641	seed4-gleak-05_vars.pkl	Wash	4	-0.5
1298	2631892	131.5946	0.9527042077813763	4.641870991174088	131.2487	132.2014	1.8426000000000045	2.7952999999999975	0.3571747477453358	2.799749999999989	46.4187099117409	seed4-gleak-05_vars.pkl	Wash	4	-0.5
1299	2687887	134.39435	0.9512790445728228	4.654317847809587	134.044	134.99530000000001	1.8425000000000011	2.7937499999999886	0.3584486343107015	2.789800000000014	46.543178478095875	seed4-gleak-05_vars.pkl	Wash	4	-0.5
1300	2743683	137.18415000000002	0.9492782647124958	4.655442303710977	136.83780000000002	137.78705	1.8804000000000087	2.8297000000000025	0.342606550637251	2.918799999999976	46.554423037109785	seed4-gleak-05_vars.pkl	Wash	4	-0.5
1301	2802059	140.10295	40.38688232299383	7.597951878584169	139.66745	180.05435	1.7969000000000221	42.18380000000002	0.023680325083502745	42.229150000000004	75.97951878584178	seed4-gleak-05_vars.pkl	Wash	4	-0.5
1302	3646642	182.3321	1.7159196461047512	7.01449776234832	181.8513	183.5672	1.6879999999999882	3.4039499999999805	0.2680605816914618	3.730500000000007	40.07933484750699	seed4-gleak-05_vars.pkl	Transient	4	-0.5
1303	3721252	186.0626	1.9696908767946297	5.2005599541686465	185.2552	187.22490000000002	1.3359499999999969	3.3055999999999983	0.31081963136791774	3.2172999999999945	43.75403832173941	seed4-gleak-05_vars.pkl	Transient	4	-0.5
1304	3785598	189.2799	2.005290535032237	4.63810202474955	188.56085000000002	190.56615000000002	1.3896500000000174	3.394950000000023	0.30147723846849495	3.3170000000000077	45.54583104061191	seed4-gleak-05_vars.pkl	Transient	4	-0.5
1305	3851938	192.5969	1.8995763162416406	5.395277094047572	191.95575000000002	193.85535000000002	1.3935500000000047	3.2930999999999813	0.30445107471229266	3.2846000000000117	45.506063846083194	seed4-gleak-05_vars.pkl	DAMGO + $G_{Leak}$	4	-0.5
1306	3917630	195.88150000000002	1.8779891064232217	5.359779434712934	195.24885	197.12685000000002	1.4074999999999989	3.285500000000013	0.30445107471229527	3.2845999999999833	45.530629288011404	seed4-gleak-05_vars.pkl	DAMGO + $G_{Leak}$	4	-0.5
1307	3983322	199.1661	1.870997163334582	5.423752885574572	198.53435000000002	200.40535	1.4031500000000108	3.2741499999999917	0.3045391561219963	3.283650000000023	45.37969763138704	seed4-gleak-05_vars.pkl	DAMGO + $G_{Leak}$	4	-0.5
1308	4048995	202.44975000000002	1.9062568192446605	5.361778582959168	201.80855	203.7148	1.4343000000000075	3.3405500000000075	0.30025521693439416	3.3305000000000007	45.430656155845	seed4-gleak-05_vars.pkl	DAMGO + $G_{Leak}$	4	-0.5
1309	4115605	205.78025000000002	1.8883234871584458	5.437612876919623	205.1491	207.03740000000002	1.373599999999982	3.2619499999999846	0.3055440976518958	3.272849999999977	45.36271682121821	seed4-gleak-05_vars.pkl	DAMGO + $G_{Leak}$	4	-0.5
1310	4181062	209.0531	1.900239139232086	5.312912759117054	208.41105000000002	210.31130000000002	1.4008000000000038	3.3010500000000036	0.30275965424847395	3.30295000000001	45.410705327312925	seed4-gleak-05_vars.pkl	DAMGO + $G_{Leak}$	4	-0.5
1311	4247121	212.35605	1.8798129512051587	5.386981117786831	211.71205	213.59185000000002	1.3975499999999954	3.2773500000000126	0.3040391602438391	3.2890500000000036	45.106661497593336	seed4-gleak-05_vars.pkl	DAMGO + $G_{Leak}$	4	-0.5
1312	4312902	215.6451	1.9062346615985037	5.3059849250050135	214.98945	216.89565000000002	1.3900999999999897	3.2963499999999897	0.30587587556969503	3.269299999999987	45.42867476576127	seed4-gleak-05_vars.pkl	DAMGO + $G_{Leak}$	4	-0.5
1313	4378288	218.9144	1.7494070185680408	5.293554669434116	218.28575	220.0352					45.46612606798726	seed4-gleak-05_vars.pkl	DAMGO + $G_{Leak}$	4	-0.5
1314	62643	3.13215	1.4614063672289253	1.2598298450435106	2.6803000000000003	4.1417	1.5045000000000002	2.9659000000000004	0.34610459280794653	2.8893000000000004	12.59829845043511	seed4-gleak-03_vars.pkl	Transient	4	-0.3
1315	120429	6.021450000000001	0.9502893101908972	4.27749369109501	5.6462	6.596500000000001	1.794900000000001	2.7452000000000005	0.36727573225599114	2.7227500000000004	42.77493691095012	seed4-gleak-03_vars.pkl	Transient	4	-0.3
1316	174884	8.744200000000001	0.9613291359990719	4.588959531507044	8.391350000000001	9.3527	1.8327500000000008	2.7940500000000004	0.35868649007335157	2.7879499999999986	45.88959531507045	seed4-gleak-03_vars.pkl	Transient	4	-0.3
1317	230643	11.53215	0.9509178663231432	4.634141902600895	11.185400000000001	12.13635	1.8459500000000002	2.796849999999999	0.35723854603911753	2.7992500000000007	46.341419026008936	seed4-gleak-03_vars.pkl	Transient	4	-0.3
1318	286628	14.3314	0.9488886206835799	4.651751628215536	13.98225	14.93115	1.8323	2.7811500000000002	0.3595958143047214	2.780900000000001	46.51751628215539	seed4-gleak-03_vars.pkl	Transient	4	-0.3
1319	342246	17.1123	0.9504226903422911	4.640409185181298	16.7634	17.71385	1.8388500000000008	2.789249999999999	0.3583073560500196	2.7909000000000006	46.40409185181296	seed4-gleak-03_vars.pkl	Transient	4	-0.3
1320	398064	19.903200000000002	0.9625089803916199	4.650701339422071	19.5527	20.5152	1.846899999999998	2.8094	0.35620781163730925	2.8073499999999996	46.507013394220685	seed4-gleak-03_vars.pkl	Transient	4	-0.3
1321	454211	22.71055	0.9519801329484734	4.6558640975278465	22.3621	23.3141	1.8456499999999991	2.797650000000001	0.35763460472435304	2.796150000000001	46.55864097527849	seed4-gleak-03_vars.pkl	Transient	4	-0.3
1322	510134	25.506700000000002	0.9553757503056812	4.655813358331258	25.159750000000003	26.1151	1.8421500000000002	2.797550000000001	0.357321517901808	2.7986000000000004	46.55813358331257	seed4-gleak-03_vars.pkl	Transient	4	-0.3
1323	566106	28.305300000000003	0.9618300655663305	4.655921047806167	27.9573	28.919150000000002	1.8411000000000008	2.802949999999999	0.3567606136282558	2.8029999999999973	46.55921047806165	seed4-gleak-03_vars.pkl	Transient	4	-0.3
1324	622166	31.1083	0.9445678278083041	4.644896642318656	30.7602	31.70475	1.8412499999999987	2.7857999999999983	0.35726407173862545	2.799050000000001	46.44896642318659	seed4-gleak-03_vars.pkl	Control	4	-0.3
1325	678147	33.90735	0.9481525265001343	4.651297447412865	33.54605	34.4942	1.8404999999999987	2.788650000000004	0.3600230414746544	2.7775999999999996	46.5129744741287	seed4-gleak-03_vars.pkl	Control	4	-0.3
1326	733699	36.68495	0.9486652380038985	4.649928030481796	36.334700000000005	37.28335	1.8385999999999996	2.7872500000000002	0.357321517901808	2.7986000000000004	46.499280304817944	seed4-gleak-03_vars.pkl	Control	4	-0.3
1327	789671	39.48355	0.9555440658781503	4.652631687988453	39.121900000000004	40.07745	1.8445500000000052	2.8001000000000005	0.3588924578749979	2.7863499999999988	46.52631687988456	seed4-gleak-03_vars.pkl	Control	4	-0.3
1328	845398	42.2699	0.9546190318706853	4.652621019365867	41.922000000000004	42.876650000000005	1.8430999999999997	2.797699999999999	0.3561443809320296	2.807850000000002	46.5262101936587	seed4-gleak-03_vars.pkl	Control	4	-0.3
1329	901555	45.07775	0.9643110949360592	4.651680794317691	44.719750000000005	45.68405	1.8491999999999962	2.8134999999999977	0.3563093477757387	2.8065500000000014	46.51680794317693	seed4-gleak-03_vars.pkl	Control	4	-0.3
1330	957686	47.8843	0.9528520891640918	4.647152093866275	47.53325	48.4861	1.8493999999999957	2.802250000000001	0.35733428622476365	2.798499999999997	46.47152093866273	seed4-gleak-03_vars.pkl	Control	4	-0.3
1331	1013656	50.6828	0.9536099088872841	4.657853469833789	50.3355	51.289100000000005	1.8393000000000015	2.792900000000003	0.35804436169641357	2.7929500000000047	46.578534698337904	seed4-gleak-03_vars.pkl	Control	4	-0.3
1332	1069515	53.475750000000005	0.9535351170005161	4.649466914326631	53.128350000000005	54.081900000000005	1.8375500000000002	2.7910499999999985	0.35821109379757526	2.791649999999997	46.49466914326631	seed4-gleak-03_vars.pkl	Control	4	-0.3
1333	1125348	56.2674	0.9499301778796245	4.64695473382514	55.919450000000005	56.869350000000004	1.8395999999999972	2.7895499999999984	0.3581726033775677	2.79195	46.469547338251445	seed4-gleak-03_vars.pkl	Control	4	-0.3
1334	1181187	59.05935	0.95850149761762	4.650636725110452	58.70895	59.66745	4.678749999999994	5.6372499999999945	0.15206928276522785	6.57595	46.50636725110451	seed4-gleak-03_vars.pkl	Control	4	-0.3
1335	1312706	65.6353	1.8750933057082235	1.5549140834944843	64.34625	66.22135	1.6762500000000102	3.5513500000000136	0.31102264244837063	3.215199999999996	15.549140834944849	seed4-gleak-03_vars.pkl	Transient	4	-0.3
1336	1377010	68.8505	1.4426471247267212	2.3857771435816986	67.8976	69.34025	1.6210499999999968	3.063699999999997	0.3030854094683877	3.2994000000000057	23.857771435816993	seed4-gleak-03_vars.pkl	Transient	4	-0.3
1337	1442998	72.1499	1.695501858692302	1.7620738551253563	70.96125	72.65675	1.6432999999999964	3.338799999999992	0.2943687262665219	3.397099999999995	17.62073855125357	seed4-gleak-03_vars.pkl	DAMGO	4	-0.3
1338	1510940	75.547	1.6176825716963388	2.457034407309987	74.30005	75.91775	1.6595499999999959	3.2772000000000077	0.2922993730178439	3.421150000000011	24.570344073099882	seed4-gleak-03_vars.pkl	DAMGO	4	-0.3
1339	1579363	78.96815000000001	1.8825576693715529	1.5376566182312335	77.57725	79.4598	1.6466500000000082	3.529200000000003	0.2998590662388686	3.3348999999999904	15.376566182312345	seed4-gleak-03_vars.pkl	DAMGO	4	-0.3
1340	1646061	82.30305	1.5913130332255387	2.7719222109458492	81.1065	82.6978	1.6331500000000005	3.224499999999992	0.270456666080677	3.6974500000000035	27.71922210945849	seed4-gleak-03_vars.pkl	DAMGO	4	-0.3
1341	1720010	86.0005	2.1815975946740482	1.190950131148659	84.331	86.5126	1.6389499999999941	3.8205499999999972	0.3158958807177157	3.1655999999999977	11.9095013114866	seed4-gleak-03_vars.pkl	DAMGO	4	-0.3
1342	1783322	89.1661	1.4391243163394043	3.125615625767857	88.1515	89.59065000000001	1.6619499999999903	3.1010500000000008	0.28408687376599784	3.5200499999999977	31.256156257678565	seed4-gleak-03_vars.pkl	DAMGO	4	-0.3
1343	1853723	92.68615	1.9129488797584433	1.447145837019077	91.2526	93.16555000000001	1.622950000000003	3.5359000000000123	0.30764971004014824	3.2504500000000007	14.471458370190767	seed4-gleak-03_vars.pkl	DAMGO	4	-0.3
1344	1918732	95.9366	1.5555625032858806	2.817129178064331	94.78845000000001	96.34405000000001	1.7929499999999905	3.348499999999987	0.28374428964617	3.524300000000011	28.17129178064333	seed4-gleak-03_vars.pkl	DAMGO	4	-0.3
1345	1989218	99.46090000000001	1.757683183388191	2.9683112779357614	98.137	99.8947	0.15850000000000364	1.9162000000000035	1.2631844880945022	0.79164999999999	14.112808981428937	seed4-gleak-03_vars.pkl	DAMGO	4	-0.3
1346	2005051	100.25255	1.2259281173573457	6.458900619121103	100.0532	101.2791	1.8877500000000111	3.1137000000000086	0.30326924243343145	3.2974000000000103	64.58900619121107	seed4-gleak-03_vars.pkl	Transient	4	-0.3
1347	2070999	103.54995000000001	0.9562929826387089	4.595449846209831	103.16685000000001	104.12315000000001	1.920899999999989	2.8771999999999878	0.3535317825072481	2.8285999999999945	45.20171447315744	seed4-gleak-03_vars.pkl	Transient	4	-0.3
1348	2127571	106.37855	0.9569737461680081	4.721424261361435	106.04405	107.00105	1.8639500000000027	2.820900000000009	0.3524229074889861	2.8375000000000057	47.21424261361435	seed4-gleak-03_vars.pkl	Transient	4	-0.3
1349	2184321	109.21605000000001	0.9543350780914073	4.664179342801056	108.86495000000001	109.8193	1.8415500000000122	2.795900000000003	0.3574939672893031	2.797249999999991	46.641793428010565	seed4-gleak-03_vars.pkl	Transient	4	-0.3
1350	2240266	112.0133	0.9588363958310802	4.638671999234724	111.66090000000001	112.61970000000001	1.8477499999999907	2.806599999999989	0.35679243600035637	2.802750000000003	46.38671999234728	seed4-gleak-03_vars.pkl	Wash	4	-0.3
1351	2296321	114.81605	0.955433251118241	4.653296040461562	114.46745	115.4229	1.8390500000000003	2.794450000000012	0.35774335491718273	2.7952999999999975	46.532960404615636	seed4-gleak-03_vars.pkl	Wash	4	-0.3
1352	2352227	117.61135	0.948457888353034	4.6444578760653386	117.26195	118.2104	1.8425000000000011	2.790949999999995	0.35855145213338097	2.7890000000000015	46.444578760653414	seed4-gleak-03_vars.pkl	Wash	4	-0.3
1353	2408007	120.40035	0.948833303440176	4.653045430252895	120.05285	121.0017	1.8412500000000023	2.7900999999999954	0.35837155963302686	2.7904000000000053	46.53045430252896	seed4-gleak-03_vars.pkl	Wash	4	-0.3
1354	2463815	123.19075000000001	0.9569072878139326	4.651458378391865	122.84295	123.79990000000001	1.8451500000000038	2.8020500000000084	0.3569516330537207	2.8015000000000043	46.514583783918695	seed4-gleak-03_vars.pkl	Wash	4	-0.3
1355	2519845	125.99225000000001	0.9485691478673602	4.6514295304403035	125.64505000000001	126.59360000000001	1.844699999999989	2.793299999999988	0.3568497305784531	2.8023000000000025	46.514295304403014	seed4-gleak-03_vars.pkl	Wash	4	-0.3
1356	2575891	128.79455000000002	0.9651018180947286	4.651850676977638	128.4383	129.4034	1.8453000000000088	2.8104000000000156	0.3571364797057197	2.800049999999999	46.51850676977641	seed4-gleak-03_vars.pkl	Wash	4	-0.3
1357	2631892	131.5946	0.9527042077813763	4.641870991174088	131.2487	132.2014	1.8426000000000045	2.7952999999999975	0.3571747477453358	2.799749999999989	46.4187099117409	seed4-gleak-03_vars.pkl	Wash	4	-0.3
1358	2687887	134.39435	0.9512790445728228	4.654317847809587	134.044	134.99530000000001	1.8425000000000011	2.7937499999999886	0.3584486343107015	2.789800000000014	46.543178478095875	seed4-gleak-03_vars.pkl	Wash	4	-0.3
1359	2743683	137.18415000000002	0.9492782647124958	4.655442303710977	136.83780000000002	137.78705	1.8676000000000101	2.816900000000004	0.34247161766468603	2.91995	46.554423037109785	seed4-gleak-03_vars.pkl	Wash	4	-0.3
1360	2802082	140.10410000000002	2.2213398475543364	6.6453802365619055	139.65470000000002	141.876	1.6525000000000034	3.8738500000000045	0.2699273895322156	3.704700000000003	66.45380236561907	seed4-gleak-03_vars.pkl	Wash	4	-0.3
1361	2876176	143.80880000000002	1.6004991426944268	5.445288201590309	143.52855	145.12905	1.6120499999999822	3.212549999999993	0.31107585584745057	3.2146499999999776	54.45288201590311	seed4-gleak-03_vars.pkl	Transient	4	-0.3
1362	2940469	147.02345	1.609931894615409	5.412724768631911	146.74105	148.351	1.6081499999999949	3.218050000000005	0.31079548103370414	3.217550000000017	54.12724768631915	seed4-gleak-03_vars.pkl	Transient	4	-0.3
1363	3004820	150.241	1.5901861148671481	5.416441221681616	149.9591	151.54930000000002	1.6014499999999998	3.191599999999994	0.31335683509596585	3.1912499999999966	54.164412216816146	seed4-gleak-03_vars.pkl	Transient	4	-0.3
1364	3068645	153.43225	1.6031044655708597	5.4095893954348	153.1507	154.7538	1.6140499999999918	3.2171500000000037	0.3104144032283106	3.221499999999992	54.09589395434802	seed4-gleak-03_vars.pkl	$G_{Leak}$	4	-0.3
1365	3133075	156.65375	1.599640255065146	5.415899691761538	156.36785	157.9675	1.6091499999999996	3.208750000000009	0.311963812197785	3.2055000000000002	54.1589969176154	seed4-gleak-03_vars.pkl	$G_{Leak}$	4	-0.3
1366	3197185	159.85925	1.6002802026459948	5.416683139783714	159.57665	161.17690000000002	1.6034999999999968	3.203800000000001	0.3123291949714996	3.201750000000004	54.166831397837136	seed4-gleak-03_vars.pkl	$G_{Leak}$	4	-0.3
1367	3261220	163.061	1.5885192570497515	5.410119299612425	162.78040000000001	164.36895	1.6015000000000157	3.1899999999999977	0.3134010279553721	3.190799999999996	54.10119299612427	seed4-gleak-03_vars.pkl	$G_{Leak}$	4	-0.3
1368	3325036	166.2518	1.5978955962218577	5.408396662634253	165.97045	167.56835	1.6061499999999853	3.204049999999995	0.31107585584744785	3.2146500000000056	54.08396662634254	seed4-gleak-03_vars.pkl	$G_{Leak}$	4	-0.3
1369	3389329	169.46645	1.5958561482059073	5.414372771917009	169.1745	170.77035	1.5966999999999985	3.1925500000000113	0.31414928373963313	3.1831999999999994	54.1437277191701	seed4-gleak-03_vars.pkl	$G_{Leak}$	4	-0.3
1370	3452993	172.64965	1.5914220485716128	5.409373228042988	172.36705	173.95845	1.6032500000000027	3.194699999999983	0.3130870381966198	3.1939999999999884	54.09373228042991	seed4-gleak-03_vars.pkl	$G_{Leak}$	4	-0.3
1371	3516873	175.84365	1.595285446832399	5.412333336675516	175.5617	177.157	1.599349999999987	3.1946499999999958	0.31309193944801883	3.193950000000001	54.12333336675515	seed4-gleak-03_vars.pkl	$G_{Leak}$	4	-0.3
1372	3580752	179.0376	1.3132742641511608	5.407359584602368	178.7564	180.06965	1.5696500000000242	2.8829500000000223	0.2379932409919547	4.20180000000002	54.07359584602366	seed4-gleak-03_vars.pkl	$G_{Leak}$	4	-0.3
1373	3664788	183.23940000000002	2.3985756467255066	2.4972864847110934	181.63935	184.0379	1.487150000000014	3.8857500000000016	0.298699165135834	3.347849999999994	20.20404888961064	seed4-gleak-03_vars.pkl	Transient	4	-0.3
1374	3731745	186.58725	1.8394490081631811	4.158247022397752	185.5251	187.36455	1.5489999999999782	3.3884499999999775	0.3427063520622366	2.9179499999999905	41.459825164296205	seed4-gleak-03_vars.pkl	Transient	4	-0.3
1375	3790104	189.5052	1.442123977393657	4.246231826190829	188.91355000000001	190.35565	1.487150000000014	2.929300000000012	0.3250446936453752	3.07650000000001	42.46231826190831	seed4-gleak-03_vars.pkl	Transient	4	-0.3
1376	3851634	192.5817	1.5253143881609432	4.210827216050447	191.8428	193.3681	1.5197500000000161	3.0450500000000034	0.3436071882623777	2.9103000000000065	40.80926049628724	seed4-gleak-03_vars.pkl	DAMGO + $G_{Leak}$	4	-0.3
1377	3909840	195.49200000000002	1.458484413718409	4.204681648617651	194.88785000000001	196.34635	1.481650000000002	2.940100000000001	0.32883919763235814	3.040999999999997	41.8601001605015	seed4-gleak-03_vars.pkl	DAMGO + $G_{Leak}$	4	-0.3
1378	3970660	198.53300000000002	1.5177138562034815	4.158525832727932	197.828	199.34570000000002	1.5178999999999974	3.035650000000004	0.33871896487484243	2.952300000000008	41.14111952194828	seed4-gleak-03_vars.pkl	DAMGO + $G_{Leak}$	4	-0.3
1379	4029706	201.48530000000002	1.4674754013305997	4.192849374695015	200.86365	202.33110000000002	1.4693499999999915	2.9368499999999926	0.3315979706204219	3.0156999999999807	41.86368179758872	seed4-gleak-03_vars.pkl	DAMGO + $G_{Leak}$	4	-0.3
1380	4090020	204.501	1.5049572427118896	4.121666314974604	203.8005	205.30545	1.4923000000000002	2.997250000000008	0.34037338960840036	2.9379500000000007	41.14991423824257	seed4-gleak-03_vars.pkl	DAMGO + $G_{Leak}$	4	-0.3
1381	4148779	207.43895	1.4752447854556376	4.186415755735062	206.79775	208.27295	1.5153999999999996	2.990649999999988	0.3316859597333232	3.0149000000000115	41.55076984415571	seed4-gleak-03_vars.pkl	DAMGO + $G_{Leak}$	4	-0.3
1382	4209077	210.45385000000002	1.4807974270591047	4.187214346994487	209.78840000000002	211.2692	1.517450000000025	2.998250000000013	0.3373136342170962	2.9645999999999897	41.46453446588369	seed4-gleak-03_vars.pkl	DAMGO + $G_{Leak}$	4	-0.3
1383	4268369	213.41845	1.4576900048665704	4.163399720629528	212.78665	214.2443	1.494100000000003	2.9517999999999915	0.336955606098897	2.9677499999999952	41.597764652527296	seed4-gleak-03_vars.pkl	DAMGO + $G_{Leak}$	4	-0.3
1384	4327724	216.3862	1.489469435030455	4.153632383461527	215.73845	217.2279	1.5027999999999793	2.9922499999999843	0.33404596472474446	2.993600000000015	41.42022266183922	seed4-gleak-03_vars.pkl	DAMGO + $G_{Leak}$	4	-0.3
1385	4387596	219.37980000000002	1.3193690985826776	4.155298611989068	218.7307	220.05005					41.55298611989066	seed4-gleak-03_vars.pkl	DAMGO + $G_{Leak}$	4	-0.3
1386	62643	3.13215	1.4614063672289253	1.2598298450435106	2.6803000000000003	4.1417	1.5045000000000002	2.9659000000000004	0.34610459280794653	2.8893000000000004	12.59829845043511	seed4-gleak05_vars.pkl	Transient	4	0.5
1387	120429	6.021450000000001	0.9502893101908972	4.27749369109501	5.6462	6.596500000000001	1.794900000000001	2.7452000000000005	0.36727573225599114	2.7227500000000004	42.77493691095012	seed4-gleak05_vars.pkl	Transient	4	0.5
1388	174884	8.744200000000001	0.9613291359990719	4.588959531507044	8.391350000000001	9.3527	1.8327500000000008	2.7940500000000004	0.35868649007335157	2.7879499999999986	45.88959531507045	seed4-gleak05_vars.pkl	Transient	4	0.5
1389	230643	11.53215	0.9509178663231432	4.634141902600895	11.185400000000001	12.13635	1.8459500000000002	2.796849999999999	0.35723854603911753	2.7992500000000007	46.341419026008936	seed4-gleak05_vars.pkl	Transient	4	0.5
1390	286628	14.3314	0.9488886206835799	4.651751628215536	13.98225	14.93115	1.8323	2.7811500000000002	0.3595958143047214	2.780900000000001	46.51751628215539	seed4-gleak05_vars.pkl	Transient	4	0.5
1391	342246	17.1123	0.9504226903422911	4.640409185181298	16.7634	17.71385	1.8388500000000008	2.789249999999999	0.3583073560500196	2.7909000000000006	46.40409185181296	seed4-gleak05_vars.pkl	Transient	4	0.5
1392	398064	19.903200000000002	0.9625089803916199	4.650701339422071	19.5527	20.5152	1.846899999999998	2.8094	0.35620781163730925	2.8073499999999996	46.507013394220685	seed4-gleak05_vars.pkl	Transient	4	0.5
1393	454211	22.71055	0.9519801329484734	4.6558640975278465	22.3621	23.3141	1.8456499999999991	2.797650000000001	0.35763460472435304	2.796150000000001	46.55864097527849	seed4-gleak05_vars.pkl	Transient	4	0.5
1394	510134	25.506700000000002	0.9553757503056812	4.655813358331258	25.159750000000003	26.1151	1.8421500000000002	2.797550000000001	0.357321517901808	2.7986000000000004	46.55813358331257	seed4-gleak05_vars.pkl	Transient	4	0.5
1395	566106	28.305300000000003	0.9618300655663305	4.655921047806167	27.9573	28.919150000000002	1.8411000000000008	2.802949999999999	0.3567606136282558	2.8029999999999973	46.55921047806165	seed4-gleak05_vars.pkl	Transient	4	0.5
1396	622166	31.1083	0.9445678278083041	4.644896642318656	30.7602	31.70475	1.8412499999999987	2.7857999999999983	0.35726407173862545	2.799050000000001	46.44896642318659	seed4-gleak05_vars.pkl	Control	4	0.5
1397	678147	33.90735	0.9481525265001343	4.651297447412865	33.54605	34.4942	1.8404999999999987	2.788650000000004	0.3600230414746544	2.7775999999999996	46.5129744741287	seed4-gleak05_vars.pkl	Control	4	0.5
1398	733699	36.68495	0.9486652380038985	4.649928030481796	36.334700000000005	37.28335	1.8385999999999996	2.7872500000000002	0.357321517901808	2.7986000000000004	46.499280304817944	seed4-gleak05_vars.pkl	Control	4	0.5
1399	789671	39.48355	0.9555440658781503	4.652631687988453	39.121900000000004	40.07745	1.8445500000000052	2.8001000000000005	0.3588924578749979	2.7863499999999988	46.52631687988456	seed4-gleak05_vars.pkl	Control	4	0.5
1400	845398	42.2699	0.9546190318706853	4.652621019365867	41.922000000000004	42.876650000000005	1.8430999999999997	2.797699999999999	0.3561443809320296	2.807850000000002	46.5262101936587	seed4-gleak05_vars.pkl	Control	4	0.5
1401	901555	45.07775	0.9643110949360592	4.651680794317691	44.719750000000005	45.68405	1.8491999999999962	2.8134999999999977	0.3563093477757387	2.8065500000000014	46.51680794317693	seed4-gleak05_vars.pkl	Control	4	0.5
1402	957686	47.8843	0.9528520891640918	4.647152093866275	47.53325	48.4861	1.8493999999999957	2.802250000000001	0.35733428622476365	2.798499999999997	46.47152093866273	seed4-gleak05_vars.pkl	Control	4	0.5
1403	1013656	50.6828	0.9536099088872841	4.657853469833789	50.3355	51.289100000000005	1.8393000000000015	2.792900000000003	0.35804436169641357	2.7929500000000047	46.578534698337904	seed4-gleak05_vars.pkl	Control	4	0.5
1404	1069515	53.475750000000005	0.9535351170005161	4.649466914326631	53.128350000000005	54.081900000000005	1.8375500000000002	2.7910499999999985	0.35821109379757526	2.791649999999997	46.49466914326631	seed4-gleak05_vars.pkl	Control	4	0.5
1405	1125348	56.2674	0.9499301778796245	4.64695473382514	55.919450000000005	56.869350000000004	1.8395999999999972	2.7895499999999984	0.3581726033775677	2.79195	46.469547338251445	seed4-gleak05_vars.pkl	Control	4	0.5
1406	1181187	59.05935	0.95850149761762	4.650636725110452	58.70895	59.66745	4.946749999999994	5.905249999999995	0.16426160302898407	6.087849999999996	46.50636725110451	seed4-gleak05_vars.pkl	Control	4	0.5
1407	1302944	65.1472	0.9918074834178435	3.5943005220180098	64.61425	65.60605	1.9854500000000002	2.977250000000012	0.3358240282092183	2.977750000000001	35.94300522018012	seed4-gleak05_vars.pkl	Transient	4	0.5
1408	1362499	68.12495	1.0184368663205998	3.8115228899118563	67.59145000000001	68.60990000000001	1.8800999999999988	2.8984999999999985	0.3374730021598272	2.9632000000000005	38.11522889911859	seed4-gleak05_vars.pkl	Transient	4	0.5
1409	1421763	71.08815	1.0617594748600037	3.6194258670606274	70.49000000000001	71.55175	1.8758499999999998	2.937599999999989	0.33839802375554107	2.9551000000000016	36.19425867060626	seed4-gleak05_vars.pkl	DAMGO	4	0.5
1410	1480865	74.04325	1.0651832141669932	3.622230271376246	73.42755	74.49275	1.872550000000004	2.9377000000000066	0.3392475489364592	2.9476999999999975	36.222302713762446	seed4-gleak05_vars.pkl	DAMGO	4	0.5
1411	1539819	76.99095	1.0624084765293402	3.5982872702928077	76.36525	77.42765	1.8758499999999998	2.9382499999999965	0.34238953657576116	2.920650000000009	35.982872702928084	seed4-gleak05_vars.pkl	DAMGO	4	0.5
1412	1598232	79.9116	1.0747262390824617	3.617113010306859	79.30355	80.37825000000001	1.877200000000002	2.9519500000000107	0.33660400222158654	2.970849999999999	36.17113010306858	seed4-gleak05_vars.pkl	DAMGO	4	0.5
1413	1657649	82.88245	1.0691660820681137	3.6066238590204875	82.25545000000001	83.32465	1.8729000000000013	2.9420499999999947	0.3413144017611821	2.929850000000002	36.066238590204854	seed4-gleak05_vars.pkl	DAMGO	4	0.5
1414	1716246	85.81230000000001	1.0561922719027848	3.6266612859686873	85.1975	86.25370000000001	1.876899999999992	2.933099999999996	0.34008978370289794	2.940399999999997	36.26661285968689	seed4-gleak05_vars.pkl	DAMGO	4	0.5
1415	1775054	88.7527	1.0674707917277586	3.6066219995833038	88.1306	89.19810000000001	1.887999999999991	2.955449999999999	0.3394951706811974	2.9455499999999972	36.06621999583303	seed4-gleak05_vars.pkl	DAMGO	4	0.5
1416	1833965	91.69825	1.072311780153017	3.645655479180725	91.0861	92.1584	1.8742500000000035	2.9466000000000037	0.3377294449416576	2.960949999999997	36.456554791807285	seed4-gleak05_vars.pkl	DAMGO	4	0.5
1417	1893184	94.6592	1.0669130779755884	3.5994114216699487	94.0327	95.09960000000001	1.8804999999999978	2.947400000000002	0.33967391304347794	2.9440000000000026	35.99411421669951	seed4-gleak05_vars.pkl	DAMGO	4	0.5
1418	1952064	97.6032	1.0688270665402642	3.6248841612307316	96.98005	98.0489	1.9479000000000042	3.0167	0.3831491024732278	2.6099499999999978	36.248841612307324	seed4-gleak05_vars.pkl	DAMGO	4	0.5
1419	2004263	100.21315	1.2529587848502213	6.412251139652	99.99675	101.2497	1.9145500000000055	3.167500000000004	0.2964851683294544	3.3728499999999992	64.12251139652004	seed4-gleak05_vars.pkl	DAMGO	4	0.5
1420	2071720	103.586	0.9406175822093152	4.811712711904917	103.16430000000001	104.1049	1.9333000000000027	2.873899999999992	0.3591567000682395	2.7843000000000018	42.64360392834145	seed4-gleak05_vars.pkl	Transient	4	0.5
1421	2127406	106.3703	0.9582344739719993	4.731691497348976	106.03815	106.99640000000001	1.8695000000000022	2.827700000000007	0.3514691410094187	2.8452000000000055	47.31691497348977	seed4-gleak05_vars.pkl	Transient	4	0.5
1422	2184310	109.2155	0.9525753724017879	4.659211634617215	108.86585000000001	109.81845	1.8399999999999892	2.7925499999999914	0.3579994988007014	2.793300000000002	46.592116346172176	seed4-gleak05_vars.pkl	Transient	4	0.5
1423	2240176	112.00880000000001	0.9570465863452526	4.655090380898493	111.6584	112.61545000000001	1.8438000000000017	2.800850000000011	0.3570790930191038	2.8004999999999995	46.55090380898497	seed4-gleak05_vars.pkl	Wash	4	0.5
1424	2296186	114.80930000000001	0.9463586029022699	4.648344962012395	114.4593	115.40565000000001	1.8337499999999949	2.7800999999999902	0.35994528831617617	2.7781999999999982	46.48344962012398	seed4-gleak05_vars.pkl	Wash	4	0.5
1425	2351750	117.5875	0.9548257971484913	4.645243297163454	117.2394	118.19420000000001	1.8457499999999953	2.800600000000003	0.3572321651841529	2.7993000000000023	46.45243297163457	seed4-gleak05_vars.pkl	Wash	4	0.5
1426	2407736	120.38680000000001	0.9557662350930274	4.658741024027734	120.04	120.99575	1.8415500000000122	2.797300000000007	0.35736621102474814	2.798249999999996	46.587410240277364	seed4-gleak05_vars.pkl	Wash	4	0.5
1427	2463701	123.18505	0.9522957583465846	4.652878957898402	122.8373	123.78955	1.8402999999999992	2.792599999999993	0.35790980672870476	2.793999999999997	46.528789578984	seed4-gleak05_vars.pkl	Wash	4	0.5
1428	2519581	125.97905	0.9469628682177514	4.649452894315246	125.62985	126.5768	1.84044999999999	2.787399999999991	0.35720026432819424	2.7995500000000106	46.494528943152474	seed4-gleak05_vars.pkl	Wash	4	0.5
1429	2575572	128.7786	0.96545948114153	4.655369190530976	128.4173	129.38275000000002	1.8438500000000033	2.8093000000000075	0.357525920629246	2.796999999999997	46.55369190530979	seed4-gleak05_vars.pkl	Wash	4	0.5
1430	2631512	131.5756	0.9455096098927781	4.6492178527132495	131.22660000000002	132.1721	1.841099999999983	2.786599999999993	0.358905338716914	2.7862499999999955	46.492178527132474	seed4-gleak05_vars.pkl	Wash	4	0.5
1431	2687237	134.36185	0.9451098928784952	4.651572278290843	134.0132	134.9583	1.8334000000000117	2.778500000000008	0.3599906402433536	2.777850000000001	46.515722782908426	seed4-gleak05_vars.pkl	Wash	4	0.5
1432	2742794	137.1397	0.9452855964637594	4.64375609491254	136.79170000000002	137.737	1.836500000000001	2.781800000000004	0.36157865239636333	2.7656499999999937	46.437560949125384	seed4-gleak05_vars.pkl	Wash	4	0.5
1433	2798107	139.90535	0.5073270935729612	4.6234871614290896	139.57345	140.0808	6.8385000000000105	7.345799999999997	0.1359859662482831	7.353700000000004	46.23487161429093	seed4-gleak05_vars.pkl	Wash	4	0.5
1434	2945181	147.25905	0.9063385834058514	1.3614992691720023	146.91930000000002	147.8256	2.221049999999991	3.1273999999999944	0.32046146450889357	3.1204999999999927	13.61499269172003	seed4-gleak05_vars.pkl	Transient	4	0.5
1435	3007591	150.37955	0.8882792806688231	1.3827803826703402	150.04670000000002	150.935	2.2474499999999864	3.1357500000000016	0.3178285950386944	3.1463500000000124	13.827803826703413	seed4-gleak05_vars.pkl	$G_{Leak}$	4	0.5
1436	3070518	153.5259	0.8838706348090899	1.3941062939970532	153.18245000000002	154.0663	2.2390000000000043	3.1229000000000156	0.3196624364670912	3.128299999999996	13.94106293997054	seed4-gleak05_vars.pkl	$G_{Leak}$	4	0.5
1437	3133084	156.6542	0.8742723733233522	1.4144472201467	156.30530000000002	157.1796	2.2518499999999904	3.1260999999999797	0.31975954082529867	3.127350000000007	14.14447220146701	seed4-gleak05_vars.pkl	$G_{Leak}$	4	0.5
1438	3195631	159.78155	0.8815078328948236	1.425486811356544	159.43145	160.31295	2.2485499999999945	3.1300999999999988	0.3185169849182222	3.1395499999999856	14.254868113565443	seed4-gleak05_vars.pkl	$G_{Leak}$	4	0.5
1439	3258422	162.9211	0.8757171553237131	1.4216663788507748	162.5615	163.43720000000002	2.254599999999982	3.1303000000000054	0.3206926962238417	3.1182500000000175	14.216663788507756	seed4-gleak05_vars.pkl	$G_{Leak}$	4	0.5
1440	3320787	166.03935	0.8813140281084693	1.4217030883472717	165.6918	166.57315	2.2494999999999834	3.1307999999999936	0.319086137302765	3.1339499999999987	14.217030883472725	seed4-gleak05_vars.pkl	$G_{Leak}$	4	0.5
1441	3383466	169.1733	0.8630389263117686	1.4314992715702175	168.8226	169.68565	2.2373999999999796	3.1004000000000076	0.32235707493190263	3.1021499999999946	14.314992715702179	seed4-gleak05_vars.pkl	$G_{Leak}$	4	0.5
1442	3445509	172.27545	0.8889569876803318	1.4155231953530087	171.923	172.812	2.2384500000000003	3.1273999999999944	0.3199744020478368	3.125249999999994	14.155231953530095	seed4-gleak05_vars.pkl	$G_{Leak}$	4	0.5
1443	3508014	175.4007	0.877300098011014	1.4262602303475056	175.05045	175.92775	2.259449999999987	3.1367500000000064	0.3165658931906659	3.1589000000000174	14.262602303475054	seed4-gleak05_vars.pkl	$G_{Leak}$	4	0.5
1444	3571192	178.55960000000002	0.8815478098217632	1.4144494314193548	178.18720000000002	179.06875000000002	12.333100000000002	13.214650000000006	0.07220451205995866	13.849549999999994	14.144494314193548	seed4-gleak05_vars.pkl	$G_{Leak}$	4	0.5
1445	3848183	192.40915	1.4141016959586648	1.117849270623136	191.40185	192.81595000000002	5.648600000000016	7.062700000000007	0.1520230466938791	6.577949999999987	11.178492706231356	seed4-gleak05_vars.pkl	DAMGO + $G_{Leak}$	4	0.5
1446	3979742	198.9871	1.0462661828480195	1.4489217262413323	198.46450000000002	199.51075	5.766400000000004	6.812649999999991	0.14549793029194152	6.872950000000004	14.48921726241333	seed4-gleak05_vars.pkl	DAMGO + $G_{Leak}$	4	0.5
1447	4117201	205.86005	1.078614902455639	1.3820997777956716	205.27720000000002	206.35580000000002	5.687250000000006	6.765900000000016	0.1482612660029501	6.744850000000014	13.820997777956727	seed4-gleak05_vars.pkl	DAMGO + $G_{Leak}$	4	0.5
1448	4252098	212.60490000000001	1.0645269389441236	1.421338795923658	212.04305000000002	213.10760000000002	5.882800000000003	6.947299999999984	0.1434884922229237	6.969200000000001	14.213387959236577	seed4-gleak05_vars.pkl	DAMGO + $G_{Leak}$	4	0.5
1449	4391482	219.57410000000002	1.0523749919502066	1.3877847354246597	218.99040000000002	220.04275					13.877847354246606	seed4-gleak05_vars.pkl	DAMGO + $G_{Leak}$	4	0.5
1450	62643	3.13215	1.4614063672289253	1.2598298450435106	2.6803000000000003	4.1417	1.5045000000000002	2.9659000000000004	0.34610459280794653	2.8893000000000004	12.59829845043511	seed4-gleak01_vars.pkl	Transient	4	0.1
1451	120429	6.021450000000001	0.9502893101908972	4.27749369109501	5.6462	6.596500000000001	1.794900000000001	2.7452000000000005	0.36727573225599114	2.7227500000000004	42.77493691095012	seed4-gleak01_vars.pkl	Transient	4	0.1
1452	174884	8.744200000000001	0.9613291359990719	4.588959531507044	8.391350000000001	9.3527	1.8327500000000008	2.7940500000000004	0.35868649007335157	2.7879499999999986	45.88959531507045	seed4-gleak01_vars.pkl	Transient	4	0.1
1453	230643	11.53215	0.9509178663231432	4.634141902600895	11.185400000000001	12.13635	1.8459500000000002	2.796849999999999	0.35723854603911753	2.7992500000000007	46.341419026008936	seed4-gleak01_vars.pkl	Transient	4	0.1
1454	286628	14.3314	0.9488886206835799	4.651751628215536	13.98225	14.93115	1.8323	2.7811500000000002	0.3595958143047214	2.780900000000001	46.51751628215539	seed4-gleak01_vars.pkl	Transient	4	0.1
1455	342246	17.1123	0.9504226903422911	4.640409185181298	16.7634	17.71385	1.8388500000000008	2.789249999999999	0.3583073560500196	2.7909000000000006	46.40409185181296	seed4-gleak01_vars.pkl	Transient	4	0.1
1456	398064	19.903200000000002	0.9625089803916199	4.650701339422071	19.5527	20.5152	1.846899999999998	2.8094	0.35620781163730925	2.8073499999999996	46.507013394220685	seed4-gleak01_vars.pkl	Transient	4	0.1
1457	454211	22.71055	0.9519801329484734	4.6558640975278465	22.3621	23.3141	1.8456499999999991	2.797650000000001	0.35763460472435304	2.796150000000001	46.55864097527849	seed4-gleak01_vars.pkl	Transient	4	0.1
1458	510134	25.506700000000002	0.9553757503056812	4.655813358331258	25.159750000000003	26.1151	1.8421500000000002	2.797550000000001	0.357321517901808	2.7986000000000004	46.55813358331257	seed4-gleak01_vars.pkl	Transient	4	0.1
1459	566106	28.305300000000003	0.9618300655663305	4.655921047806167	27.9573	28.919150000000002	1.8411000000000008	2.802949999999999	0.3567606136282558	2.8029999999999973	46.55921047806165	seed4-gleak01_vars.pkl	Transient	4	0.1
1460	622166	31.1083	0.9445678278083041	4.644896642318656	30.7602	31.70475	1.8412499999999987	2.7857999999999983	0.35726407173862545	2.799050000000001	46.44896642318659	seed4-gleak01_vars.pkl	Control	4	0.1
1461	678147	33.90735	0.9481525265001343	4.651297447412865	33.54605	34.4942	1.8404999999999987	2.788650000000004	0.3600230414746544	2.7775999999999996	46.5129744741287	seed4-gleak01_vars.pkl	Control	4	0.1
1462	733699	36.68495	0.9486652380038985	4.649928030481796	36.334700000000005	37.28335	1.8385999999999996	2.7872500000000002	0.357321517901808	2.7986000000000004	46.499280304817944	seed4-gleak01_vars.pkl	Control	4	0.1
1463	789671	39.48355	0.9555440658781503	4.652631687988453	39.121900000000004	40.07745	1.8445500000000052	2.8001000000000005	0.3588924578749979	2.7863499999999988	46.52631687988456	seed4-gleak01_vars.pkl	Control	4	0.1
1464	845398	42.2699	0.9546190318706853	4.652621019365867	41.922000000000004	42.876650000000005	1.8430999999999997	2.797699999999999	0.3561443809320296	2.807850000000002	46.5262101936587	seed4-gleak01_vars.pkl	Control	4	0.1
1465	901555	45.07775	0.9643110949360592	4.651680794317691	44.719750000000005	45.68405	1.8491999999999962	2.8134999999999977	0.3563093477757387	2.8065500000000014	46.51680794317693	seed4-gleak01_vars.pkl	Control	4	0.1
1466	957686	47.8843	0.9528520891640918	4.647152093866275	47.53325	48.4861	1.8493999999999957	2.802250000000001	0.35733428622476365	2.798499999999997	46.47152093866273	seed4-gleak01_vars.pkl	Control	4	0.1
1467	1013656	50.6828	0.9536099088872841	4.657853469833789	50.3355	51.289100000000005	1.8393000000000015	2.792900000000003	0.35804436169641357	2.7929500000000047	46.578534698337904	seed4-gleak01_vars.pkl	Control	4	0.1
1468	1069515	53.475750000000005	0.9535351170005161	4.649466914326631	53.128350000000005	54.081900000000005	1.8375500000000002	2.7910499999999985	0.35821109379757526	2.791649999999997	46.49466914326631	seed4-gleak01_vars.pkl	Control	4	0.1
1469	1125348	56.2674	0.9499301778796245	4.64695473382514	55.919450000000005	56.869350000000004	1.8395999999999972	2.7895499999999984	0.3581726033775677	2.79195	46.469547338251445	seed4-gleak01_vars.pkl	Control	4	0.1
1470	1181187	59.05935	0.95850149761762	4.650636725110452	58.70895	59.66745	4.946749999999994	5.905249999999995	0.16426160302898407	6.087849999999996	46.50636725110451	seed4-gleak01_vars.pkl	Control	4	0.1
1471	1302944	65.1472	0.9918074834178435	3.5943005220180098	64.61425	65.60605	1.9854500000000002	2.977250000000012	0.3358240282092183	2.977750000000001	35.94300522018012	seed4-gleak01_vars.pkl	Transient	4	0.1
1472	1362499	68.12495	1.0184368663205998	3.8115228899118563	67.59145000000001	68.60990000000001	1.8800999999999988	2.8984999999999985	0.3374730021598272	2.9632000000000005	38.11522889911859	seed4-gleak01_vars.pkl	Transient	4	0.1
1473	1421763	71.08815	1.0617594748600037	3.6194258670606274	70.49000000000001	71.55175	1.8758499999999998	2.937599999999989	0.33839802375554107	2.9551000000000016	36.19425867060626	seed4-gleak01_vars.pkl	DAMGO	4	0.1
1474	1480865	74.04325	1.0651832141669932	3.622230271376246	73.42755	74.49275	1.872550000000004	2.9377000000000066	0.3392475489364592	2.9476999999999975	36.222302713762446	seed4-gleak01_vars.pkl	DAMGO	4	0.1
1475	1539819	76.99095	1.0624084765293402	3.5982872702928077	76.36525	77.42765	1.8758499999999998	2.9382499999999965	0.34238953657576116	2.920650000000009	35.982872702928084	seed4-gleak01_vars.pkl	DAMGO	4	0.1
1476	1598232	79.9116	1.0747262390824617	3.617113010306859	79.30355	80.37825000000001	1.877200000000002	2.9519500000000107	0.33660400222158654	2.970849999999999	36.17113010306858	seed4-gleak01_vars.pkl	DAMGO	4	0.1
1477	1657649	82.88245	1.0691660820681137	3.6066238590204875	82.25545000000001	83.32465	1.8729000000000013	2.9420499999999947	0.3413144017611821	2.929850000000002	36.066238590204854	seed4-gleak01_vars.pkl	DAMGO	4	0.1
1478	1716246	85.81230000000001	1.0561922719027848	3.6266612859686873	85.1975	86.25370000000001	1.876899999999992	2.933099999999996	0.34008978370289794	2.940399999999997	36.26661285968689	seed4-gleak01_vars.pkl	DAMGO	4	0.1
1479	1775054	88.7527	1.0674707917277586	3.6066219995833038	88.1306	89.19810000000001	1.887999999999991	2.955449999999999	0.3394951706811974	2.9455499999999972	36.06621999583303	seed4-gleak01_vars.pkl	DAMGO	4	0.1
1480	1833965	91.69825	1.072311780153017	3.645655479180725	91.0861	92.1584	1.8742500000000035	2.9466000000000037	0.3377294449416576	2.960949999999997	36.456554791807285	seed4-gleak01_vars.pkl	DAMGO	4	0.1
1481	1893184	94.6592	1.0669130779755884	3.5994114216699487	94.0327	95.09960000000001	1.8804999999999978	2.947400000000002	0.33967391304347794	2.9440000000000026	35.99411421669951	seed4-gleak01_vars.pkl	DAMGO	4	0.1
1482	1952064	97.6032	1.0688270665402642	3.6248841612307316	96.98005	98.0489	1.9479000000000042	3.0167	0.3831491024732278	2.6099499999999978	36.248841612307324	seed4-gleak01_vars.pkl	DAMGO	4	0.1
1483	2004263	100.21315	1.2529587848502213	6.412251139652	99.99675	101.2497	1.9145500000000055	3.167500000000004	0.2964851683294544	3.3728499999999992	64.12251139652004	seed4-gleak01_vars.pkl	DAMGO	4	0.1
1484	2071720	103.586	0.9406175822093152	4.811712711904917	103.16430000000001	104.1049	1.9333000000000027	2.873899999999992	0.3591567000682395	2.7843000000000018	42.64360392834145	seed4-gleak01_vars.pkl	Transient	4	0.1
1485	2127406	106.3703	0.9582344739719993	4.731691497348976	106.03815	106.99640000000001	1.8695000000000022	2.827700000000007	0.3514691410094187	2.8452000000000055	47.31691497348977	seed4-gleak01_vars.pkl	Transient	4	0.1
1486	2184310	109.2155	0.9525753724017879	4.659211634617215	108.86585000000001	109.81845	1.8399999999999892	2.7925499999999914	0.3579994988007014	2.793300000000002	46.592116346172176	seed4-gleak01_vars.pkl	Transient	4	0.1
1487	2240176	112.00880000000001	0.9570465863452526	4.655090380898493	111.6584	112.61545000000001	1.8438000000000017	2.800850000000011	0.3570790930191038	2.8004999999999995	46.55090380898497	seed4-gleak01_vars.pkl	Wash	4	0.1
1488	2296186	114.80930000000001	0.9463586029022699	4.648344962012395	114.4593	115.40565000000001	1.8337499999999949	2.7800999999999902	0.35994528831617617	2.7781999999999982	46.48344962012398	seed4-gleak01_vars.pkl	Wash	4	0.1
1489	2351750	117.5875	0.9548257971484913	4.645243297163454	117.2394	118.19420000000001	1.8457499999999953	2.800600000000003	0.3572321651841529	2.7993000000000023	46.45243297163457	seed4-gleak01_vars.pkl	Wash	4	0.1
1490	2407736	120.38680000000001	0.9557662350930274	4.658741024027734	120.04	120.99575	1.8415500000000122	2.797300000000007	0.35736621102474814	2.798249999999996	46.587410240277364	seed4-gleak01_vars.pkl	Wash	4	0.1
1491	2463701	123.18505	0.9522957583465846	4.652878957898402	122.8373	123.78955	1.8402999999999992	2.792599999999993	0.35790980672870476	2.793999999999997	46.528789578984	seed4-gleak01_vars.pkl	Wash	4	0.1
1492	2519581	125.97905	0.9469628682177514	4.649452894315246	125.62985	126.5768	1.84044999999999	2.787399999999991	0.35720026432819424	2.7995500000000106	46.494528943152474	seed4-gleak01_vars.pkl	Wash	4	0.1
1493	2575572	128.7786	0.96545948114153	4.655369190530976	128.4173	129.38275000000002	1.8438500000000033	2.8093000000000075	0.357525920629246	2.796999999999997	46.55369190530979	seed4-gleak01_vars.pkl	Wash	4	0.1
1494	2631512	131.5756	0.9455096098927781	4.6492178527132495	131.22660000000002	132.1721	1.841099999999983	2.786599999999993	0.358905338716914	2.7862499999999955	46.492178527132474	seed4-gleak01_vars.pkl	Wash	4	0.1
1495	2687237	134.36185	0.9451098928784952	4.651572278290843	134.0132	134.9583	1.8334000000000117	2.778500000000008	0.3599906402433536	2.777850000000001	46.515722782908426	seed4-gleak01_vars.pkl	Wash	4	0.1
1496	2742794	137.1397	0.9452855964637594	4.64375609491254	136.79170000000002	137.737	1.836749999999995	2.782049999999998	0.3605552550928413	2.7735000000000127	46.437560949125384	seed4-gleak01_vars.pkl	Wash	4	0.1
1497	2798264	139.91320000000002	0.6489602624033811	4.63492681745646	139.5737	140.2227	1.9633000000000038	2.6122500000000173	0.3658313517468457	2.7334999999999923	46.34926817456461	seed4-gleak01_vars.pkl	Wash	4	0.1
1498	2852934	142.6467	0.8980633561207447	3.8401561765055092	142.18595000000002	143.084	1.9078000000000088	2.8058499999999924	0.3637421795431396	2.749200000000002	38.401561765055085	seed4-gleak01_vars.pkl	Transient	4	0.1
1499	2907918	145.3959	0.8867215236990946	4.229985457116456	144.99185	145.87855000000002	1.946799999999996	2.8335500000000025	0.3542017178783315	2.8232500000000016	42.29985457116454	seed4-gleak01_vars.pkl	Transient	4	0.1
1500	2964383	148.21915	0.8892269050099655	4.264661191442521	147.82535000000001	148.71460000000002	1.9524000000000115	2.8415999999999997	0.35076027289149436	2.850949999999983	42.646611914425186	seed4-gleak01_vars.pkl	Transient	4	0.1
1501	3021402	151.0701	0.8928006517771865	4.256709417955037	150.667	151.5598	1.9512499999999875	2.8440499999999815	0.3520692872357279	2.840350000000001	42.56709417955037	seed4-gleak01_vars.pkl	$G_{Leak}$	4	0.1
1502	3078209	153.91045	0.8908029327252648	4.260283452634006	153.511	154.4018	1.9549000000000092	2.845700000000022	0.35140121233418137	2.8457500000000095	42.6028345263401	seed4-gleak01_vars.pkl	$G_{Leak}$	4	0.1
1503	3135124	156.7562	0.8834686669904507	4.273867411332056	156.35670000000002	157.24020000000002	1.9464000000000112	2.8298499999999933	0.353425577409036	2.8294500000000085	42.73867411332054	seed4-gleak01_vars.pkl	$G_{Leak}$	4	0.1
1504	3191713	159.58565000000002	0.8924875235447195	4.253824213118634	159.1866	160.0791	1.9628000000000156	2.8552999999999997	0.35001750087504385	2.8569999999999993	42.53824213118634	seed4-gleak01_vars.pkl	$G_{Leak}$	4	0.1
1505	3248853	162.44265000000001	0.8845594631077256	4.274207980460247	162.0419	162.92645000000002	1.952949999999987	2.837549999999993	0.35255336776604745	2.836449999999985	42.742079804602454	seed4-gleak01_vars.pkl	$G_{Leak}$	4	0.1
1506	3305582	165.2791	0.8827139249539935	4.264003247199305	164.8794	165.7621	1.9498000000000104	2.8325000000000102	0.35326950930865064	2.8307000000000073	42.64003247199307	seed4-gleak01_vars.pkl	$G_{Leak}$	4	0.1
1507	3362196	168.1098	0.8929732377294218	4.2585097441764646	167.71195	168.60490000000001	1.9556499999999915	2.848649999999992	0.3506065493303402	2.8522000000000105	42.58509744176467	seed4-gleak01_vars.pkl	$G_{Leak}$	4	0.1
1508	3419240	170.96200000000002	0.891898849637108	4.266099873566496	170.56060000000002	171.45250000000001	1.9537500000000136	2.8456500000000062	0.3521932836740808	2.839349999999996	42.66099873566496	seed4-gleak01_vars.pkl	$G_{Leak}$	4	0.1
1509	3476027	173.80135	0.8914061958256644	4.263993341757114	173.40625	174.29765	1.9575499999999977	2.848950000000002	0.35009102366615225	2.856400000000008	42.639933417571136	seed4-gleak01_vars.pkl	$G_{Leak}$	4	0.1
1510	3533155	176.65775000000002	0.8838967306661886	4.267863254829727	176.2552	177.1391	1.946850000000012	2.8307499999999948	0.35408884089018255	2.8241499999999746	42.67863254829727	seed4-gleak01_vars.pkl	$G_{Leak}$	4	0.1
1511	3589638	179.4819	0.8889579040762038	4.2609803757243085	179.08595	179.97490000000002	4.87360000000001	5.7625500000000045	0.16984849514233244	5.88760000000002	42.60980375724311	seed4-gleak01_vars.pkl	$G_{Leak}$	4	0.1
1512	3707390	185.36950000000002	1.0725037460871973	2.5202590694488443	184.84845	185.92095	1.9347500000000082	3.007249999999999	0.31771751735532017	3.147449999999992	25.20259069448844	seed4-gleak01_vars.pkl	Transient	4	0.1
1513	3770339	188.51695	1.0736034325601533	2.8344326882409128	187.8557	188.9293	1.8923499999999933	2.9659499999999923	0.32509224492449634	3.0760500000000093	28.344326882409128	seed4-gleak01_vars.pkl	Transient	4	0.1
1514	3831860	191.59300000000002	1.185971341952868	2.336901021800564	190.82165	192.0076	1.9414500000000032	3.1273999999999944	0.32306002455256355	3.0953999999999837	23.369010218005634	seed4-gleak01_vars.pkl	DAMGO + $G_{Leak}$	4	0.1
1515	3893768	194.6884	1.1153265866012314	2.927791767116947	193.94905	195.0644	1.929000000000002	3.044300000000021	0.32290354870999977	3.0969000000000055	29.277917671169483	seed4-gleak01_vars.pkl	DAMGO + $G_{Leak}$	4	0.1
1516	3955706	197.7853	1.2177452323689593	2.181315405858353	196.99335000000002	198.21110000000002	1.9292999999999836	3.147049999999979	0.325213828091969	3.0749000000000137	21.81315405858354	seed4-gleak01_vars.pkl	DAMGO + $G_{Leak}$	4	0.1
1517	4017204	200.86020000000002	1.0924070301711792	3.1656070320262266	200.1404	201.2328	1.913800000000009	3.006200000000007	0.3236245954692553	3.0900000000000034	31.656070320262284	seed4-gleak01_vars.pkl	DAMGO + $G_{Leak}$	4	0.1
1518	4079004	203.95020000000002	1.2404419843547048	2.020536680543792	203.1466	204.38705000000002	1.9021999999999935	3.1426500000000033	0.32990779077247945	3.0311499999999967	20.20536680543794	seed4-gleak01_vars.pkl	DAMGO + $G_{Leak}$	4	0.1
1519	4139627	206.98135000000002	1.0677620472061915	3.291636185313344	206.2893	207.35705000000002	1.9248000000000047	2.99260000000001	0.32207156430158923	3.1048999999999864	32.916361853133445	seed4-gleak01_vars.pkl	DAMGO + $G_{Leak}$	4	0.1
1520	4201725	210.08625	1.2336069829916583	2.0694593491746573	209.2819	210.5155	1.9224499999999978	3.1560499999999934	0.32895818941412364	3.0399000000000167	20.694593491746584	seed4-gleak01_vars.pkl	DAMGO + $G_{Leak}$	4	0.1
1521	4262523	213.12615000000002	1.0724629196949305	3.2737123418712386	212.43795	213.5104	1.9386499999999955	3.011099999999999	0.32036393342837655	3.121449999999981	32.7371234187124	seed4-gleak01_vars.pkl	DAMGO + $G_{Leak}$	4	0.1
1522	4324952	216.2476	1.2219544941895641	2.083103986346554	215.44905	216.67100000000002	1.912099999999981	3.1340999999999894	0.32976636053356073	3.0324500000000114	20.831039863465556	seed4-gleak01_vars.pkl	DAMGO + $G_{Leak}$	4	0.1
1523	4385601	219.28005000000002	1.0732996781948023	3.2543538897276996	218.58315000000002	219.65645					32.543538897276996	seed4-gleak01_vars.pkl	DAMGO + $G_{Leak}$	4	0.1
1524	62643	3.13215	1.4614063672289253	1.2598298450435106	2.6803000000000003	4.1417	1.5045000000000002	2.9659000000000004	0.34610459280794653	2.8893000000000004	12.59829845043511	seed4-gleak-01_vars.pkl	Transient	4	-0.1
1525	120429	6.021450000000001	0.9502893101908972	4.27749369109501	5.6462	6.596500000000001	1.794900000000001	2.7452000000000005	0.36727573225599114	2.7227500000000004	42.77493691095012	seed4-gleak-01_vars.pkl	Transient	4	-0.1
1526	174884	8.744200000000001	0.9613291359990719	4.588959531507044	8.391350000000001	9.3527	1.8327500000000008	2.7940500000000004	0.35868649007335157	2.7879499999999986	45.88959531507045	seed4-gleak-01_vars.pkl	Transient	4	-0.1
1527	230643	11.53215	0.9509178663231432	4.634141902600895	11.185400000000001	12.13635	1.8459500000000002	2.796849999999999	0.35723854603911753	2.7992500000000007	46.341419026008936	seed4-gleak-01_vars.pkl	Transient	4	-0.1
1528	286628	14.3314	0.9488886206835799	4.651751628215536	13.98225	14.93115	1.8323	2.7811500000000002	0.3595958143047214	2.780900000000001	46.51751628215539	seed4-gleak-01_vars.pkl	Transient	4	-0.1
1529	342246	17.1123	0.9504226903422911	4.640409185181298	16.7634	17.71385	1.8388500000000008	2.789249999999999	0.3583073560500196	2.7909000000000006	46.40409185181296	seed4-gleak-01_vars.pkl	Transient	4	-0.1
1530	398064	19.903200000000002	0.9625089803916199	4.650701339422071	19.5527	20.5152	1.846899999999998	2.8094	0.35620781163730925	2.8073499999999996	46.507013394220685	seed4-gleak-01_vars.pkl	Transient	4	-0.1
1531	454211	22.71055	0.9519801329484734	4.6558640975278465	22.3621	23.3141	1.8456499999999991	2.797650000000001	0.35763460472435304	2.796150000000001	46.55864097527849	seed4-gleak-01_vars.pkl	Transient	4	-0.1
1532	510134	25.506700000000002	0.9553757503056812	4.655813358331258	25.159750000000003	26.1151	1.8421500000000002	2.797550000000001	0.357321517901808	2.7986000000000004	46.55813358331257	seed4-gleak-01_vars.pkl	Transient	4	-0.1
1533	566106	28.305300000000003	0.9618300655663305	4.655921047806167	27.9573	28.919150000000002	1.8411000000000008	2.802949999999999	0.3567606136282558	2.8029999999999973	46.55921047806165	seed4-gleak-01_vars.pkl	Transient	4	-0.1
1534	622166	31.1083	0.9445678278083041	4.644896642318656	30.7602	31.70475	1.8412499999999987	2.7857999999999983	0.35726407173862545	2.799050000000001	46.44896642318659	seed4-gleak-01_vars.pkl	Control	4	-0.1
1535	678147	33.90735	0.9481525265001343	4.651297447412865	33.54605	34.4942	1.8404999999999987	2.788650000000004	0.3600230414746544	2.7775999999999996	46.5129744741287	seed4-gleak-01_vars.pkl	Control	4	-0.1
1536	733699	36.68495	0.9486652380038985	4.649928030481796	36.334700000000005	37.28335	1.8385999999999996	2.7872500000000002	0.357321517901808	2.7986000000000004	46.499280304817944	seed4-gleak-01_vars.pkl	Control	4	-0.1
1537	789671	39.48355	0.9555440658781503	4.652631687988453	39.121900000000004	40.07745	1.8445500000000052	2.8001000000000005	0.3588924578749979	2.7863499999999988	46.52631687988456	seed4-gleak-01_vars.pkl	Control	4	-0.1
1538	845398	42.2699	0.9546190318706853	4.652621019365867	41.922000000000004	42.876650000000005	1.8430999999999997	2.797699999999999	0.3561443809320296	2.807850000000002	46.5262101936587	seed4-gleak-01_vars.pkl	Control	4	-0.1
1539	901555	45.07775	0.9643110949360592	4.651680794317691	44.719750000000005	45.68405	1.8491999999999962	2.8134999999999977	0.3563093477757387	2.8065500000000014	46.51680794317693	seed4-gleak-01_vars.pkl	Control	4	-0.1
1540	957686	47.8843	0.9528520891640918	4.647152093866275	47.53325	48.4861	1.8493999999999957	2.802250000000001	0.35733428622476365	2.798499999999997	46.47152093866273	seed4-gleak-01_vars.pkl	Control	4	-0.1
1541	1013656	50.6828	0.9536099088872841	4.657853469833789	50.3355	51.289100000000005	1.8393000000000015	2.792900000000003	0.35804436169641357	2.7929500000000047	46.578534698337904	seed4-gleak-01_vars.pkl	Control	4	-0.1
1542	1069515	53.475750000000005	0.9535351170005161	4.649466914326631	53.128350000000005	54.081900000000005	1.8375500000000002	2.7910499999999985	0.35821109379757526	2.791649999999997	46.49466914326631	seed4-gleak-01_vars.pkl	Control	4	-0.1
1543	1125348	56.2674	0.9499301778796245	4.64695473382514	55.919450000000005	56.869350000000004	1.8395999999999972	2.7895499999999984	0.3581726033775677	2.79195	46.469547338251445	seed4-gleak-01_vars.pkl	Control	4	-0.1
1544	1181187	59.05935	0.95850149761762	4.650636725110452	58.70895	59.66745	4.678749999999994	5.6372499999999945	0.15206928276522785	6.57595	46.50636725110451	seed4-gleak-01_vars.pkl	Control	4	-0.1
1545	1312706	65.6353	1.8750933057082235	1.5549140834944843	64.34625	66.22135	1.6762500000000102	3.5513500000000136	0.31102264244837063	3.215199999999996	15.549140834944849	seed4-gleak-01_vars.pkl	Transient	4	-0.1
1546	1377010	68.8505	1.4426471247267212	2.3857771435816986	67.8976	69.34025	1.6210499999999968	3.063699999999997	0.3030854094683877	3.2994000000000057	23.857771435816993	seed4-gleak-01_vars.pkl	Transient	4	-0.1
1547	1442998	72.1499	1.695501858692302	1.7620738551253563	70.96125	72.65675	1.6432999999999964	3.338799999999992	0.2943687262665219	3.397099999999995	17.62073855125357	seed4-gleak-01_vars.pkl	DAMGO	4	-0.1
1548	1510940	75.547	1.6176825716963388	2.457034407309987	74.30005	75.91775	1.6595499999999959	3.2772000000000077	0.2922993730178439	3.421150000000011	24.570344073099882	seed4-gleak-01_vars.pkl	DAMGO	4	-0.1
1549	1579363	78.96815000000001	1.8825576693715529	1.5376566182312335	77.57725	79.4598	1.6466500000000082	3.529200000000003	0.2998590662388686	3.3348999999999904	15.376566182312345	seed4-gleak-01_vars.pkl	DAMGO	4	-0.1
1550	1646061	82.30305	1.5913130332255387	2.7719222109458492	81.1065	82.6978	1.6331500000000005	3.224499999999992	0.270456666080677	3.6974500000000035	27.71922210945849	seed4-gleak-01_vars.pkl	DAMGO	4	-0.1
1551	1720010	86.0005	2.1815975946740482	1.190950131148659	84.331	86.5126	1.6389499999999941	3.8205499999999972	0.3158958807177157	3.1655999999999977	11.9095013114866	seed4-gleak-01_vars.pkl	DAMGO	4	-0.1
1552	1783322	89.1661	1.4391243163394043	3.125615625767857	88.1515	89.59065000000001	1.6619499999999903	3.1010500000000008	0.28408687376599784	3.5200499999999977	31.256156257678565	seed4-gleak-01_vars.pkl	DAMGO	4	-0.1
1553	1853723	92.68615	1.9129488797584433	1.447145837019077	91.2526	93.16555000000001	1.622950000000003	3.5359000000000123	0.30764971004014824	3.2504500000000007	14.471458370190767	seed4-gleak-01_vars.pkl	DAMGO	4	-0.1
1554	1918732	95.9366	1.5555625032858806	2.817129178064331	94.78845000000001	96.34405000000001	1.7929499999999905	3.348499999999987	0.28374428964617	3.524300000000011	28.17129178064333	seed4-gleak-01_vars.pkl	DAMGO	4	-0.1
1555	1989218	99.46090000000001	1.757683183388191	2.9683112779357614	98.137	99.8947	0.15850000000000364	1.9162000000000035	1.2631844880945022	0.79164999999999	14.112808981428937	seed4-gleak-01_vars.pkl	DAMGO	4	-0.1
1556	2005051	100.25255	1.2259281173573457	6.458900619121103	100.0532	101.2791	1.8877500000000111	3.1137000000000086	0.30326924243343145	3.2974000000000103	64.58900619121107	seed4-gleak-01_vars.pkl	Transient	4	-0.1
1557	2070999	103.54995000000001	0.9562929826387089	4.595449846209831	103.16685000000001	104.12315000000001	1.920899999999989	2.8771999999999878	0.3535317825072481	2.8285999999999945	45.20171447315744	seed4-gleak-01_vars.pkl	Transient	4	-0.1
1558	2127571	106.37855	0.9569737461680081	4.721424261361435	106.04405	107.00105	1.8639500000000027	2.820900000000009	0.3524229074889861	2.8375000000000057	47.21424261361435	seed4-gleak-01_vars.pkl	Transient	4	-0.1
1559	2184321	109.21605000000001	0.9543350780914073	4.664179342801056	108.86495000000001	109.8193	1.8415500000000122	2.795900000000003	0.3574939672893031	2.797249999999991	46.641793428010565	seed4-gleak-01_vars.pkl	Transient	4	-0.1
1560	2240266	112.0133	0.9588363958310802	4.638671999234724	111.66090000000001	112.61970000000001	1.8477499999999907	2.806599999999989	0.35679243600035637	2.802750000000003	46.38671999234728	seed4-gleak-01_vars.pkl	Wash	4	-0.1
1561	2296321	114.81605	0.955433251118241	4.653296040461562	114.46745	115.4229	1.8390500000000003	2.794450000000012	0.35774335491718273	2.7952999999999975	46.532960404615636	seed4-gleak-01_vars.pkl	Wash	4	-0.1
1562	2352227	117.61135	0.948457888353034	4.6444578760653386	117.26195	118.2104	1.8425000000000011	2.790949999999995	0.35855145213338097	2.7890000000000015	46.444578760653414	seed4-gleak-01_vars.pkl	Wash	4	-0.1
1563	2408007	120.40035	0.948833303440176	4.653045430252895	120.05285	121.0017	1.8412500000000023	2.7900999999999954	0.35837155963302686	2.7904000000000053	46.53045430252896	seed4-gleak-01_vars.pkl	Wash	4	-0.1
1564	2463815	123.19075000000001	0.9569072878139326	4.651458378391865	122.84295	123.79990000000001	1.8451500000000038	2.8020500000000084	0.3569516330537207	2.8015000000000043	46.514583783918695	seed4-gleak-01_vars.pkl	Wash	4	-0.1
1565	2519845	125.99225000000001	0.9485691478673602	4.6514295304403035	125.64505000000001	126.59360000000001	1.844699999999989	2.793299999999988	0.3568497305784531	2.8023000000000025	46.514295304403014	seed4-gleak-01_vars.pkl	Wash	4	-0.1
1566	2575891	128.79455000000002	0.9651018180947286	4.651850676977638	128.4383	129.4034	1.8453000000000088	2.8104000000000156	0.3571364797057197	2.800049999999999	46.51850676977641	seed4-gleak-01_vars.pkl	Wash	4	-0.1
1567	2631892	131.5946	0.9527042077813763	4.641870991174088	131.2487	132.2014	1.8426000000000045	2.7952999999999975	0.3571747477453358	2.799749999999989	46.4187099117409	seed4-gleak-01_vars.pkl	Wash	4	-0.1
1568	2687887	134.39435	0.9512790445728228	4.654317847809587	134.044	134.99530000000001	1.8425000000000011	2.7937499999999886	0.3584486343107015	2.789800000000014	46.543178478095875	seed4-gleak-01_vars.pkl	Wash	4	-0.1
1569	2743683	137.18415000000002	0.9492782647124958	4.655442303710977	136.83780000000002	137.78705	1.849000000000018	2.798300000000012	0.3445187073658125	2.9025999999999783	46.554423037109785	seed4-gleak-01_vars.pkl	Wash	4	-0.1
1570	2801735	140.08675	1.2943872814154487	5.3090640082915925	139.63605	140.93045	1.7945499999999868	3.0889499999999828	0.3380948356013857	2.9577500000000043	53.09064008291593	seed4-gleak-01_vars.pkl	Wash	4	-0.1
1571	2860890	143.0445	1.078170018908661	4.975994595400934	142.72505	143.8032	1.7576500000000124	2.835850000000022	0.352540938816518	2.836550000000017	49.75994595400934	seed4-gleak-01_vars.pkl	Transient	4	-0.1
1572	2917621	145.88105000000002	1.0820103206971428	4.947615662421825	145.56085000000002	146.6429	1.7485499999999945	2.830549999999988	0.3528768283430688	2.833849999999984	49.476156624218234	seed4-gleak-01_vars.pkl	Transient	4	-0.1
1573	2974298	148.7149	1.0821322793142638	4.930119038289618	148.3914	149.47355000000002	1.7533500000000117	2.8354500000000087	0.35280835450183257	2.8344000000000165	49.30119038289622	seed4-gleak-01_vars.pkl	Transient	4	-0.1
1574	3030986	151.54930000000002	1.0780658201223008	4.93991605953601	151.2269	152.30495000000002	1.7452000000000112	2.8232500000000016	0.35454706612303016	2.8204999999999814	49.399160595360115	seed4-gleak-01_vars.pkl	$G_{Leak}$	4	-0.1
1575	3087396	154.3698	1.0720463491471486	4.931542244084767	154.05015	155.12220000000002	1.7493499999999926	2.821399999999983	0.3548490117455004	2.8181000000000154	49.3154224408477	seed4-gleak-01_vars.pkl	$G_{Leak}$	4	-0.1
1576	3143758	157.1879	1.0862680223682897	4.937357955172594	156.8715	157.95780000000002	1.7557500000000061	2.842000000000013	0.3513641713954439	2.846049999999991	49.37357955172597	seed4-gleak-01_vars.pkl	$G_{Leak}$	4	-0.1
1577	3200679	160.03395	1.084522155377362	4.942762057615788	159.71355	160.79805000000002	1.7495499999999993	2.8341000000000065	0.3534068419564604	2.8295999999999992	49.42762057615792	seed4-gleak-01_vars.pkl	$G_{Leak}$	4	-0.1
1578	3257271	162.86355	1.0752231748339953	4.938366103524231	162.54760000000002	163.62285	1.752350000000007	2.8275500000000022	0.3534880432669375	2.828949999999992	49.38366103524234	seed4-gleak-01_vars.pkl	$G_{Leak}$	4	-0.1
1579	3313850	165.6925	1.0904932263361757	4.939912818843645	165.37515000000002	166.46565	1.7589499999999987	2.8494499999999903	0.350317913506505	2.8545500000000175	49.399128188436435	seed4-gleak-01_vars.pkl	$G_{Leak}$	4	-0.1
1580	3370941	168.54705	1.0761024060580182	4.943274857013272	168.22465	169.30075000000002	1.7583500000000072	2.834450000000004	0.3531572255968346	2.8316000000000088	49.43274857013274	seed4-gleak-01_vars.pkl	$G_{Leak}$	4	-0.1
1581	3427573	171.37865000000002	1.084385905247205	4.943445693582021	171.0591	172.14345	1.7562000000000069	2.840599999999995	0.3521932836740808	2.839349999999996	49.43445693582025	seed4-gleak-01_vars.pkl	$G_{Leak}$	4	-0.1
1582	3484360	174.21800000000002	1.0795142787447898	4.939701782781299	173.89965	174.97915	1.7517500000000155	2.8312500000000114	0.3527399072294054	2.834949999999992	49.397017827812995	seed4-gleak-01_vars.pkl	$G_{Leak}$	4	-0.1
1583	3541059	177.05295	1.076449606539309	4.939490564746038	176.73090000000002	177.80735	1.7513999999999896	2.8278499999999838	0.35374438430789973	2.826899999999995	49.39490564746039	seed4-gleak-01_vars.pkl	$G_{Leak}$	4	-0.1
1584	3597597	179.87985	0.5445784231378697	4.933630590536765	179.55880000000002	180.10335	7.053899999999999	7.598500000000001	0.12949761400646195	7.722149999999998	49.33630590536769	seed4-gleak-01_vars.pkl	$G_{Leak}$	4	-0.1
1585	3752040	187.602	1.0749886284296402	4.039183007759604	187.15725	188.23225000000002	1.8316499999999962	2.9066500000000133	0.3101688869589486	3.2240500000000054	40.001302289460234	seed4-gleak-01_vars.pkl	Transient	4	-0.1
1586	3816521	190.82605	1.2954784313332988	3.3607669428253537	190.06390000000002	191.35940000000002	1.619400000000013	2.9148500000000013	0.3205898853891166	3.119249999999994	33.60766942825355	seed4-gleak-01_vars.pkl	DAMGO + $G_{Leak}$	4	-0.1
1587	3878906	193.9453	1.438986656324775	3.0733425985805347	192.9788	194.41775	1.6233499999999879	3.062349999999981	0.3233682032045775	3.0924500000000132	30.733425985805358	seed4-gleak-01_vars.pkl	DAMGO + $G_{Leak}$	4	-0.1
1588	3940755	197.03775000000002	1.4769927692499945	3.1150540846220025	196.0411	197.5181	1.6432000000000073	3.120200000000011	0.3212644970604309	3.1126999999999896	31.15054084622003	seed4-gleak-01_vars.pkl	DAMGO + $G_{Leak}$	4	-0.1
1589	4003009	200.15045	1.4593164489635966	3.158567844093021	199.1613	200.62065	1.6485000000000127	3.1077999999999975	0.3243962175401034	3.082650000000001	31.58567844093023	seed4-gleak-01_vars.pkl	DAMGO + $G_{Leak}$	4	-0.1
1590	4064662	203.2331	1.4439192617431515	3.1840458360570807	202.2691	203.71305	1.6212999999999909	3.0652000000000044	0.31840542562845336	3.1406499999999937	31.8404583605708	seed4-gleak-01_vars.pkl	DAMGO + $G_{Leak}$	4	-0.1
1591	4127475	206.37375	1.494616493101255	3.072626881569523	205.33435	206.82895000000002	1.6358999999999924	3.1305499999999995	0.32215456976257034	3.1041000000000167	30.72626881569522	seed4-gleak-01_vars.pkl	DAMGO + $G_{Leak}$	4	-0.1
1592	4189557	209.47785000000002	1.480088613589504	3.1345194346602874	208.46485	209.94495	1.6273999999999944	3.1074999999999875	0.32089851584436635	3.1162499999999795	31.34519434660288	seed4-gleak-01_vars.pkl	DAMGO + $G_{Leak}$	4	-0.1
1593	4251882	212.5941	1.4800175594425762	3.1109154728965542	211.57240000000002	213.0524	1.6356499999999983	3.115700000000004	0.3226795308239616	3.0990500000000054	31.109154728965557	seed4-gleak-01_vars.pkl	DAMGO + $G_{Leak}$	4	-0.1
1594	4313863	215.69315	1.466409312528046	3.1381678082584656	214.68805	216.15445	1.6401500000000055	3.1065499999999986	0.3219834178539805	3.1057500000000005	31.38167808258467	seed4-gleak-01_vars.pkl	DAMGO + $G_{Leak}$	4	-0.1
1595	4375978	218.7989	1.4723823015251198	3.1297446602310686	217.7946	219.26700000000002					31.297446602310703	seed4-gleak-01_vars.pkl	DAMGO + $G_{Leak}$	4	-0.1
1596	62327	3.11635	1.3974140109839104	1.7498661436651908	2.6649000000000003	4.0623000000000005	1.66575	3.0632000000000006	0.34407418239372406	2.90635	17.49866143665192	seed5-gleak-03_vars.pkl	Transient	5	-0.3
1597	120454	6.0227	1.046857998752896	4.884801873948874	5.7281	6.7749500000000005	1.9093999999999998	2.9562999999999997	0.33751286767808025	2.96285	48.84801873948875	seed5-gleak-03_vars.pkl	Transient	5	-0.3
1598	179711	8.98555	1.0554829690888203	4.978566135084684	8.68435	9.73985	1.9387500000000006	2.994200000000001	0.33442019898001824	2.9902500000000014	49.78566135084686	seed5-gleak-03_vars.pkl	Transient	5	-0.3
1599	239516	11.975800000000001	1.0495798688672513	5.003832433590304	11.678550000000001	12.728150000000001	1.931099999999999	2.980649999999999	0.3347616497054098	2.9871999999999996	50.03832433590307	seed5-gleak-03_vars.pkl	Transient	5	-0.3
1600	299260	14.963000000000001	1.051115938549454	4.993109695257004	14.6592	15.71035	1.9385499999999993	2.9896499999999993	0.3353116721993094	2.9822999999999986	49.931096952570066	seed5-gleak-03_vars.pkl	Transient	5	-0.3
1601	358906	17.9453	1.0481353977076564	5.0092847373369125	17.64885	18.697	1.9339000000000013	2.982000000000003	0.33526670466355973	2.9827000000000012	50.09284737336912	seed5-gleak-03_vars.pkl	Transient	5	-0.3
1602	418560	20.928	1.0450486657529663	5.001232523249456	20.6309	21.67595	1.9416499999999992	2.986699999999999	0.33499715252420365	2.985099999999999	50.01232523249456	seed5-gleak-03_vars.pkl	Transient	5	-0.3
1603	478262	23.9131	1.04156658091516	5.012348680051829	23.61755	24.65915	1.9344999999999999	2.9760500000000008	0.3357789231569931	2.978150000000003	50.12348680051829	seed5-gleak-03_vars.pkl	Transient	5	-0.3
1604	537825	26.891250000000003	1.0522470152757422	4.9993990402030875	26.59365	27.6459	1.9487999999999985	3.0010499999999993	0.3336224728097686	2.997399999999999	49.99399040203089	seed5-gleak-03_vars.pkl	Transient	5	-0.3
1605	597773	29.888650000000002	1.0531766078518705	5.009991327886475	29.594700000000003	30.647850000000002	1.9338000000000015	2.987000000000002	0.3346104298070971	2.98855	50.09991327886476	seed5-gleak-03_vars.pkl	Transient	5	-0.3
1606	657544	32.8772	1.0443859400648507	5.007114788992361	32.581700000000005	33.62605	1.9418000000000006	2.9861999999999966	0.33492422339445665	2.985750000000003	50.07114788992361	seed5-gleak-03_vars.pkl	Control	5	-0.3
1607	717259	35.862950000000005	1.0503847133460222	5.010084716407221	35.56785	36.61825	1.9391000000000034	2.989450000000005	0.33441460723004407	2.9902999999999977	50.100847164072185	seed5-gleak-03_vars.pkl	Control	5	-0.3
1608	777065	38.85325	1.0432799542233815	5.010845645330484	38.557300000000005	39.6006	1.9491000000000014	2.9923499999999947	0.33416875522138684	2.9924999999999997	50.10845645330488	seed5-gleak-03_vars.pkl	Control	5	-0.3
1609	836915	41.84575	1.0596287626470615	5.016098815465369	41.54965	42.609300000000005	1.9372499999999988	2.996850000000002	0.33347784039750566	2.9986999999999995	50.16098815465372	seed5-gleak-03_vars.pkl	Control	5	-0.3
1610	896889	44.84445	1.0573644804439974	4.997685949866728	44.5465	45.6039	1.9375	2.9948499999999996	0.3340069139431188	2.993949999999998	49.97685949866728	seed5-gleak-03_vars.pkl	Control	5	-0.3
1611	956768	47.8384	1.0446465782381187	5.005658000137686	47.5414	48.58605	1.945999999999998	2.9906500000000023	0.334543264807721	2.989150000000002	50.05658000137689	seed5-gleak-03_vars.pkl	Control	5	-0.3
1612	1016551	50.82755	1.0471445580115717	5.01286504782923	50.532000000000004	51.579150000000006	1.9390499999999946	2.9861999999999966	0.3348513260112506	2.9864000000000033	50.128650478292315	seed5-gleak-03_vars.pkl	Control	5	-0.3
1613	1076279	53.813950000000006	1.0541517899646657	5.006537918295898	53.51825	54.5724	1.940800000000003	2.994950000000003	0.3337728008544587	2.9960499999999968	50.065379182959006	seed5-gleak-03_vars.pkl	Control	5	-0.3
1614	1136200	56.81	1.0484672280580971	5.006630679502308	56.513200000000005	57.56165	1.9388000000000005	2.987250000000003	0.33490739810442405	2.985900000000001	50.06630679502308	seed5-gleak-03_vars.pkl	Control	5	-0.3
1615	1195918	59.7959	0.5922027642050409	5.008855742610052	59.500400000000006	60.092600000000004	4.689599999999999	5.281799999999997	0.1785475159576841	5.600750000000005	50.08855742610054	seed5-gleak-03_vars.pkl	Control	5	-0.3
1616	1307933	65.39665000000001	1.2501300539757592	2.8373831300229924	64.7822	66.03235000000001	1.748350000000002	2.9984500000000054	0.32160545442850774	3.1093999999999937	28.373831300229945	seed5-gleak-03_vars.pkl	Transient	5	-0.3
1617	1370121	68.50605	1.2394112827317207	2.9714699632956467	67.78070000000001	69.0201	1.7074500000000086	2.9468999999999994	0.328299409061063	3.0460000000000065	29.714699632956457	seed5-gleak-03_vars.pkl	Transient	5	-0.3
1618	1431041	71.55205000000001	1.2927148451995805	2.8629879963927536	70.72755000000001	72.0203	1.7151499999999942	3.0078499999999906	0.3299404457495421	3.030850000000001	28.62987996392753	seed5-gleak-03_vars.pkl	DAMGO	5	-0.3
1619	1491658	74.58290000000001	1.3159955669111574	2.8734409087193633	73.73545	75.05145	1.7210500000000053	3.037050000000008	0.3293861888371021	3.0359499999999997	28.734409087193644	seed5-gleak-03_vars.pkl	DAMGO	5	-0.3
1620	1552377	77.61885000000001	1.3110938846944133	2.887109240484847	76.77245	78.08355	1.740700000000004	3.0517499999999984	0.33015286077453937	3.028899999999993	28.871092404848476	seed5-gleak-03_vars.pkl	DAMGO	5	-0.3
1621	1612955	80.64775	1.3001709388405667	2.9432331994523047	79.8242	81.12440000000001	1.726150000000004	3.026300000000006	0.32833174639655943	3.045699999999997	29.432331994523068	seed5-gleak-03_vars.pkl	DAMGO	5	-0.3
1622	1673869	83.69345	1.3105025829579566	2.886526264138567	82.85050000000001	84.161	1.7312500000000028	3.0417499999999933	0.32920185011439773	3.0376499999999993	28.86526264138567	seed5-gleak-03_vars.pkl	DAMGO	5	-0.3
1623	1734622	86.7311	1.305661417884333	2.92732907436746	85.89225	87.1979	1.7313000000000045	3.0369500000000045	0.32917475887948827	3.037900000000008	29.273290743674607	seed5-gleak-03_vars.pkl	DAMGO	5	-0.3
1624	1795380	89.769	1.2942718427923858	2.905440134216324	88.92920000000001	90.2235	1.7262500000000074	3.0204999999999984	0.330720640275159	3.023700000000005	29.05440134216326	seed5-gleak-03_vars.pkl	DAMGO	5	-0.3
1625	1855854	92.79270000000001	1.3024447916322388	2.9153631976434653	91.94975000000001	93.25215	1.7288000000000068	3.03125	0.33148804985580266	3.0167	29.153631976434646	seed5-gleak-03_vars.pkl	DAMGO	5	-0.3
1626	1916188	95.80940000000001	1.300382009585458	2.926420496223791	94.98095	96.28135	1.7253000000000043	3.0257000000000005	0.3284503711489207	3.044599999999988	29.26420496223793	seed5-gleak-03_vars.pkl	DAMGO	5	-0.3
1627	1977080	98.854	1.3012038858972839	2.897444689956231	98.00670000000001	99.3079	0.8264999999999958	2.127749999999992	0.6770939129257225	1.4769000000000005	28.97444689956231	seed5-gleak-03_vars.pkl	DAMGO	5	-0.3
1628	2006618	100.3309	1.380314355103823	6.62739139212551	100.1344	101.51475	1.888850000000005	3.2691500000000104	0.29462891488170573	3.3941000000000088	66.27391392125513	seed5-gleak-03_vars.pkl	Transient	5	-0.3
1629	2074500	103.72500000000001	1.0340718857462867	4.8887986305441515	103.40355000000001	104.43765	1.9712499999999977	3.005299999999991	0.3352442254182171	2.9829000000000008	48.199599469088184	seed5-gleak-03_vars.pkl	Transient	5	-0.3
1630	2134158	106.70790000000001	1.048239337242581	5.022714488709859	106.4089	107.45715	1.945699999999988	2.993949999999998	0.33409618629203347	2.99315	50.227144887098625	seed5-gleak-03_vars.pkl	Transient	5	-0.3
1631	2194021	109.70105000000001	1.0491555643368047	5.003115510233862	109.4028	110.45195000000001	1.9337000000000018	2.9828500000000133	0.3353510286892808	2.981949999999997	50.03115510233863	seed5-gleak-03_vars.pkl	Transient	5	-0.3
1632	2253660	112.683	1.0448993292613422	4.995440706480892	112.3857	113.43060000000001	1.9455499999999972	2.9904499999999956	0.33458803847762486	2.988749999999996	49.95440706480891	seed5-gleak-03_vars.pkl	Wash	5	-0.3
1633	2313435	115.67175	1.0552466022490292	5.012710957813141	115.37610000000001	116.43135000000001	1.9464499999999987	3.0016999999999996	0.33311125916055856	3.0020000000000095	50.127109578131446	seed5-gleak-03_vars.pkl	Wash	5	-0.3
1634	2373475	118.67375000000001	1.0528626738795779	5.012307890437363	118.37785000000001	119.4307	1.9358000000000004	2.9886499999999927	0.3344313830409846	2.99015	50.12307890437361	seed5-gleak-03_vars.pkl	Wash	5	-0.3
1635	2433278	121.66390000000001	1.0398362101271517	5.006003669387582	121.36645	122.4063	1.9420000000000073	2.981800000000007	0.3355648395161165	2.9800499999999914	50.060036693875816	seed5-gleak-03_vars.pkl	Wash	5	-0.3
1636	2492879	124.64395	1.0524584475355923	5.009860183025005	124.34825000000001	125.4007	1.94765000000001	3.0001000000000033	0.3332777870354938	3.0005000000000024	50.098601830250054	seed5-gleak-03_vars.pkl	Wash	5	-0.3
1637	2552889	127.64445	1.0585158804643666	5.007400454515448	127.34840000000001	128.4069	1.9406499999999767	2.999149999999986	0.3334000133359996	2.9994000000000085	50.07400454515448	seed5-gleak-03_vars.pkl	Wash	5	-0.3
1638	2612877	130.64385000000001	1.0502447177695344	5.004308176836858	130.34755	131.39780000000002	1.9382999999999981	2.9885500000000036	0.3345768439366328	2.9888499999999856	50.04308176836858	seed5-gleak-03_vars.pkl	Wash	5	-0.3
1639	2672654	133.6327	1.043713993273629	5.007436291689508	133.33610000000002	134.37980000000002	1.942149999999998	2.9858499999999992	0.3348513260112506	2.9864000000000033	50.07436291689507	seed5-gleak-03_vars.pkl	Wash	5	-0.3
1640	2732382	136.6191	1.0368747823143378	5.013073830891656	136.32195000000002	137.3588	2.126650000000012	3.163550000000015	0.33666066288484564	2.9703499999999963	50.130738308916605	seed5-gleak-03_vars.pkl	Wash	5	-0.3
1641	2791789	139.58945	0.3984834816355957	39.66057724100805	139.48545000000001	139.88395	-0.5752999999999986	-0.17685000000000173	1.8709073900841613	0.5345000000000084	50.09818134767361	seed5-gleak-03_vars.pkl	Wash	5	-0.3
1642	2802479	140.12395	2.657157910072338	6.1284639578261135	139.30865	141.9658	1.7174499999999853	4.374599999999987	0.2619378159624904	3.8177000000000016	61.28463957826112	seed5-gleak-03_vars.pkl	Wash	5	-0.3
1643	2878833	143.94165	1.933177492537885	5.6838927338824945	143.68325000000002	145.6164	1.683400000000006	3.6166000000000054	0.27627743780304154	3.619550000000004	56.83892733882499	seed5-gleak-03_vars.pkl	Transient	5	-0.3
1644	2951224	147.5612	1.914071330292104	5.648718463940895	147.29985000000002	149.2139	1.6884000000000015	3.6024500000000046	0.27753493470990664	3.6031499999999994	56.48718463940897	seed5-gleak-03_vars.pkl	Transient	5	-0.3
1645	3023287	151.16435	1.9198257169477178	5.656453829719439	150.9023	152.8221	1.6794999999999902	3.599349999999987	0.277712206840051	3.6008500000000088	56.564538297194424	seed5-gleak-03_vars.pkl	$G_{Leak}$	5	-0.3
1646	3095304	154.76520000000002	1.9112084813794354	5.64872328332801	154.5016	156.4128	1.6841000000000008	3.595300000000009	0.2783189535207356	3.5929999999999893	56.48723283328013	seed5-gleak-03_vars.pkl	$G_{Leak}$	5	-0.3
1647	3167164	158.3582	1.899073742239317	5.645884068926371	158.0969	159.996	1.672949999999986	3.5720000000000027	0.2798886043354754	3.5728499999999883	56.458840689263724	seed5-gleak-03_vars.pkl	$G_{Leak}$	5	-0.3
1648	3238621	161.93105	1.9176745893709828	5.649384938067072	161.6689	163.5866	1.67319999999998	3.590849999999989	0.27850498523923617	3.590599999999995	56.49384938067075	seed5-gleak-03_vars.pkl	$G_{Leak}$	5	-0.3
1649	3310433	165.52165	1.917936374616134	5.641444790773306	165.2598	167.17775	1.6766999999999825	3.5946500000000015	0.27820280984837864	3.5945000000000107	56.414447907733106	seed5-gleak-03_vars.pkl	$G_{Leak}$	5	-0.3
1650	3382323	169.11615	1.903596211022814	5.644819914400024	168.85445	170.758	1.6753500000000088	3.5789500000000203	0.27942327036995634	3.5788000000000006	56.44819914400024	seed5-gleak-03_vars.pkl	$G_{Leak}$	5	-0.3
1651	3453899	172.69495	1.9190654183560052	5.653082952651239	172.4334	174.35245	1.6816499999999905	3.600699999999989	0.2777276325107965	3.6006500000000017	56.5308295265124	seed5-gleak-03_vars.pkl	$G_{Leak}$	5	-0.3
1652	3525912	176.2956	1.9119826533280313	5.647779338710961	176.03405	177.94605	1.6862999999999886	3.5982999999999947	0.2779514974636933	3.5977499999999907	56.477793387109635	seed5-gleak-03_vars.pkl	$G_{Leak}$	5	-0.3
1653	3597867	179.89335	0.5015680353608448	5.657277309244186	179.63240000000002	180.13395	3.8803000000000054	4.381850000000014	0.2201939909059883	4.5414499999999975	56.57277309244187	seed5-gleak-03_vars.pkl	$G_{Leak}$	5	-0.3
1654	3688696	184.4348	1.2449938788819825	6.5232679075958515	184.01420000000002	185.25920000000002	1.640749999999997	2.8857500000000016	0.3416642465449201	2.9268500000000017	42.24339201690759	seed5-gleak-03_vars.pkl	Transient	5	-0.3
1655	3747233	187.36165	1.4450720272143371	4.439252699447124	186.89995000000002	188.34505000000001	1.5092000000000212	2.954250000000002	0.3281216675143138	3.0476500000000044	44.39252699447124	seed5-gleak-03_vars.pkl	Transient	5	-0.3
1656	3808186	190.4093	1.4740435009464623	4.369854737148756	189.85425	191.3283	1.5547000000000253	3.0287500000000023	0.33759832551230307	2.962100000000021	42.65945279552332	seed5-gleak-03_vars.pkl	Transient	5	-0.3
1657	3867428	193.37140000000002	1.461391178143234	4.393640963752937	192.88295000000002	194.34435000000002	1.5024999999999977	2.9638999999999953	0.3302782594335731	3.027749999999997	43.93640963752938	seed5-gleak-03_vars.pkl	DAMGO + $G_{Leak}$	5	-0.3
1658	3927983	196.39915000000002	1.4763873232589801	4.330648425198383	195.84685000000002	197.32325	1.5286999999999864	3.005049999999983	0.33759262697702913	2.96214999999998	42.86617120465674	seed5-gleak-03_vars.pkl	DAMGO + $G_{Leak}$	5	-0.3
1659	3987226	199.3613	1.4551046624255368	4.391159677508291	198.85195000000002	200.30705	1.524799999999999	2.9799500000000023	0.3321431536992442	3.0107500000000016	43.765127161652885	seed5-gleak-03_vars.pkl	DAMGO + $G_{Leak}$	5	-0.3
1660	4047441	202.37205	1.4790969998558285	4.359292164350649	201.83190000000002	203.311	1.5278999999999883	3.007000000000005	0.33664366268304824	2.9705000000000155	43.01532921161274	seed5-gleak-03_vars.pkl	DAMGO + $G_{Leak}$	5	-0.3
1661	4106851	205.34255000000002	1.4531916632826207	4.363208417021632	204.83885	206.29205000000002	1.5004999999999882	2.9536999999999978	0.33367256710989524	2.9969499999999982	43.50085036696156	seed5-gleak-03_vars.pkl	DAMGO + $G_{Leak}$	5	-0.3
1662	4166790	208.33950000000002	1.4847143724000549	4.317035467268887	207.79255	209.2773	1.5416999999999916	3.0263999999999953	0.33499154146357757	2.9851500000000044	42.88812532523404	seed5-gleak-03_vars.pkl	DAMGO + $G_{Leak}$	5	-0.3
1663	4226493	211.32465000000002	1.4700889374638442	4.394725063919957	210.81895	212.28905	1.5097999999999843	2.979849999999999	0.3314001657000846	3.0174999999999836	43.74739333145132	seed5-gleak-03_vars.pkl	DAMGO + $G_{Leak}$	5	-0.3
1664	4286843	214.34215	1.4725123125398067	4.350553704693581	213.79885000000002	215.27135	1.5442999999999927	3.016850000000005	0.3366776648037163	2.9702000000000055	43.157215810368044	seed5-gleak-03_vars.pkl	DAMGO + $G_{Leak}$	5	-0.3
1665	4346247	217.31235	1.4490614188594744	4.3976927274494955	216.81570000000002	218.26475000000002					43.70069472851752	seed5-gleak-03_vars.pkl	DAMGO + $G_{Leak}$	5	-0.3
1666	62327	3.11635	1.3974140109839104	1.7498661436651908	2.6649000000000003	4.0623000000000005	1.66575	3.0632000000000006	0.34407418239372406	2.90635	17.49866143665192	seed5-gleak03_vars.pkl	Transient	5	0.3
1667	120454	6.0227	1.046857998752896	4.884801873948874	5.7281	6.7749500000000005	1.9093999999999998	2.9562999999999997	0.33751286767808025	2.96285	48.84801873948875	seed5-gleak03_vars.pkl	Transient	5	0.3
1668	179711	8.98555	1.0554829690888203	4.978566135084684	8.68435	9.73985	1.9387500000000006	2.994200000000001	0.33442019898001824	2.9902500000000014	49.78566135084686	seed5-gleak03_vars.pkl	Transient	5	0.3
1669	239516	11.975800000000001	1.0495798688672513	5.003832433590304	11.678550000000001	12.728150000000001	1.931099999999999	2.980649999999999	0.3347616497054098	2.9871999999999996	50.03832433590307	seed5-gleak03_vars.pkl	Transient	5	0.3
1670	299260	14.963000000000001	1.051115938549454	4.993109695257004	14.6592	15.71035	1.9385499999999993	2.9896499999999993	0.3353116721993094	2.9822999999999986	49.931096952570066	seed5-gleak03_vars.pkl	Transient	5	0.3
1671	358906	17.9453	1.0481353977076564	5.0092847373369125	17.64885	18.697	1.9339000000000013	2.982000000000003	0.33526670466355973	2.9827000000000012	50.09284737336912	seed5-gleak03_vars.pkl	Transient	5	0.3
1672	418560	20.928	1.0450486657529663	5.001232523249456	20.6309	21.67595	1.9416499999999992	2.986699999999999	0.33499715252420365	2.985099999999999	50.01232523249456	seed5-gleak03_vars.pkl	Transient	5	0.3
1673	478262	23.9131	1.04156658091516	5.012348680051829	23.61755	24.65915	1.9344999999999999	2.9760500000000008	0.3357789231569931	2.978150000000003	50.12348680051829	seed5-gleak03_vars.pkl	Transient	5	0.3
1674	537825	26.891250000000003	1.0522470152757422	4.9993990402030875	26.59365	27.6459	1.9487999999999985	3.0010499999999993	0.3336224728097686	2.997399999999999	49.99399040203089	seed5-gleak03_vars.pkl	Transient	5	0.3
1675	597773	29.888650000000002	1.0531766078518705	5.009991327886475	29.594700000000003	30.647850000000002	1.9338000000000015	2.987000000000002	0.3346104298070971	2.98855	50.09991327886476	seed5-gleak03_vars.pkl	Transient	5	0.3
1676	657544	32.8772	1.0443859400648507	5.007114788992361	32.581700000000005	33.62605	1.9418000000000006	2.9861999999999966	0.33492422339445665	2.985750000000003	50.07114788992361	seed5-gleak03_vars.pkl	Control	5	0.3
1677	717259	35.862950000000005	1.0503847133460222	5.010084716407221	35.56785	36.61825	1.9391000000000034	2.989450000000005	0.33441460723004407	2.9902999999999977	50.100847164072185	seed5-gleak03_vars.pkl	Control	5	0.3
1678	777065	38.85325	1.0432799542233815	5.010845645330484	38.557300000000005	39.6006	1.9491000000000014	2.9923499999999947	0.33416875522138684	2.9924999999999997	50.10845645330488	seed5-gleak03_vars.pkl	Control	5	0.3
1679	836915	41.84575	1.0596287626470615	5.016098815465369	41.54965	42.609300000000005	1.9372499999999988	2.996850000000002	0.33347784039750566	2.9986999999999995	50.16098815465372	seed5-gleak03_vars.pkl	Control	5	0.3
1680	896889	44.84445	1.0573644804439974	4.997685949866728	44.5465	45.6039	1.9375	2.9948499999999996	0.3340069139431188	2.993949999999998	49.97685949866728	seed5-gleak03_vars.pkl	Control	5	0.3
1681	956768	47.8384	1.0446465782381187	5.005658000137686	47.5414	48.58605	1.945999999999998	2.9906500000000023	0.334543264807721	2.989150000000002	50.05658000137689	seed5-gleak03_vars.pkl	Control	5	0.3
1682	1016551	50.82755	1.0471445580115717	5.01286504782923	50.532000000000004	51.579150000000006	1.9390499999999946	2.9861999999999966	0.3348513260112506	2.9864000000000033	50.128650478292315	seed5-gleak03_vars.pkl	Control	5	0.3
1683	1076279	53.813950000000006	1.0541517899646657	5.006537918295898	53.51825	54.5724	1.940800000000003	2.994950000000003	0.3337728008544587	2.9960499999999968	50.065379182959006	seed5-gleak03_vars.pkl	Control	5	0.3
1684	1136200	56.81	1.0484672280580971	5.006630679502308	56.513200000000005	57.56165	1.9388000000000005	2.987250000000003	0.33490739810442405	2.985900000000001	50.06630679502308	seed5-gleak03_vars.pkl	Control	5	0.3
1685	1195918	59.7959	0.6091162622926175	5.008855742610052	59.500400000000006	60.109550000000006	1.5882000000000005	2.1972999999999985	0.3338675213675217	2.995199999999997	50.08855742610054	seed5-gleak03_vars.pkl	Control	5	0.3
1686	1255822	62.7911	1.6143635235396099	1.187817585195118	61.697750000000006	63.3121	1.6668500000000037	3.2812000000000054	0.3778504090230671	2.646550000000005	11.878175851951188	seed5-gleak03_vars.pkl	Transient	5	0.3
1687	1308753	65.43765	1.0243910554805655	4.146585423572034	64.97890000000001	66.00330000000001	1.9027499999999975	2.9271499999999975	0.3414134516899964	2.929000000000002	41.46585423572038	seed5-gleak03_vars.pkl	Transient	5	0.3
1688	1367333	68.36665	1.0217104190733401	4.074657250728379	67.90605000000001	68.92775	1.903499999999994	2.9251999999999896	0.34190371991247376	2.9247999999999905	40.74657250728382	seed5-gleak03_vars.pkl	Transient	5	0.3
1689	1425829	71.29145	1.023300847675372	4.05913093350226	70.8313	71.8546	1.9043999999999954	2.9277000000000015	0.3416875950318613	2.9266500000000093	40.59130933502263	seed5-gleak03_vars.pkl	DAMGO	5	0.3
1690	1484362	74.2181	1.031508636792854	4.072835310608433	73.759	74.79050000000001	1.9131	2.94465000000001	0.33926481314990503	2.9475499999999926	40.72835310608435	seed5-gleak03_vars.pkl	DAMGO	5	0.3
1691	1543313	77.16565	1.0209397379777976	4.057462881313164	76.70360000000001	77.72455000000001	1.9006499999999988	2.9215499999999963	0.3424305722014864	2.9202999999999975	40.57462881313165	seed5-gleak03_vars.pkl	DAMGO	5	0.3
1692	1601719	80.08595	1.0192570070225397	4.0665193034637	79.62515	80.6444	1.9111500000000063	2.930400000000006	0.3414134516899964	2.929000000000002	40.665193034636985	seed5-gleak03_vars.pkl	DAMGO	5	0.3
1693	1660299	83.01495	1.0158741602175636	4.068788772481874	82.5556	83.57145	1.898450000000011	2.914349999999999	0.3430767119527927	2.9147999999999996	40.68788772481876	seed5-gleak03_vars.pkl	DAMGO	5	0.3
1694	1718595	85.92975	1.0183643390177983	4.069435719830842	85.46995	86.48830000000001	1.9021499999999918	2.9205499999999915	0.3421142661648989	2.923000000000002	40.69435719830841	seed5-gleak03_vars.pkl	DAMGO	5	0.3
1695	1777055	88.85275	1.0235525313636171	4.066843218814775	88.39045	89.414	1.906000000000006	2.929550000000006	0.34169927047205684	2.926550000000006	40.66843218814779	seed5-gleak03_vars.pkl	DAMGO	5	0.3
1696	1835586	91.7793	1.0215287791951326	4.070174267621148	91.32005000000001	92.3416	1.8988000000000085	2.920349999999999	0.3425713404816553	2.9191000000000003	40.701742676211495	seed5-gleak03_vars.pkl	DAMGO	5	0.3
1697	1893968	94.6984	1.0172540577832376	4.057388510640983	94.24035	95.25760000000001	1.9000499999999931	2.9172999999999973	0.34228991956186955	2.9214999999999947	40.57388510640981	seed5-gleak03_vars.pkl	DAMGO	5	0.3
1698	1952398	97.6199	1.02268055816344	4.065015763976085	97.1577	98.1804	1.8538999999999959	2.8765999999999963	0.3821096272520577	2.617050000000006	40.650157639760835	seed5-gleak03_vars.pkl	DAMGO	5	0.3
1699	2004739	100.23695000000001	1.388922154420952	6.5728781433871575	100.03425	101.42320000000001	1.8249500000000012	3.213850000000008	0.2985921380690054	3.349049999999991	65.72878143387156	seed5-gleak03_vars.pkl	Transient	5	0.3
1700	2071720	103.586	1.0210147866108805	4.830057847888149	103.24815000000001	104.26915000000001	1.9572000000000003	2.978200000000001	0.34010713374712964	2.940250000000006	47.13029212863953	seed5-gleak03_vars.pkl	Transient	5	0.3
1701	2130525	106.52625	1.0478333259081236	5.018160945790875	106.22635000000001	107.27420000000001	1.9428000000000054	2.9906500000000023	0.33436987996121265	2.990700000000004	50.181609457908756	seed5-gleak03_vars.pkl	Transient	5	0.3
1702	2190339	109.51695000000001	1.0530769965724323	5.004982436491339	109.21695000000001	110.27005000000001	1.9438999999999993	2.9969499999999982	0.3339901806886874	2.994100000000003	50.04982436491339	seed5-gleak03_vars.pkl	Transient	5	0.3
1703	2250221	112.51105000000001	1.0513384955795948	5.004257341536039	112.21390000000001	113.26525000000001	1.9403999999999968	2.991749999999996	0.33431398769724613	2.991199999999992	50.04257341536043	seed5-gleak03_vars.pkl	Wash	5	0.3
1704	2310045	115.50225	1.0411416016033852	5.000996658629013	115.20565	116.24680000000001	1.9432999999999936	2.9844499999999954	0.33509818376784384	2.9842000000000013	50.00996658629013	seed5-gleak03_vars.pkl	Wash	5	0.3
1705	2369729	118.48645	1.040038399507804	5.011078783593554	118.1901	119.23015000000001	1.9350000000000023	2.9750000000000085	0.33613445378151324	2.9749999999999943	50.11078783593557	seed5-gleak03_vars.pkl	Wash	5	0.3
1706	2429229	121.46145	1.0396546005267417	5.008658916297627	121.16510000000001	122.20475	1.9309000000000083	2.970550000000003	0.33657567904143165	2.9711000000000074	50.08658916297625	seed5-gleak03_vars.pkl	Wash	5	0.3
1707	2488651	124.43255	1.0437146139325342	4.999439020431559	124.1357	125.1794	1.941749999999999	2.9854999999999876	0.3350308228357001	2.9848000000000066	49.99439020431561	seed5-gleak03_vars.pkl	Wash	5	0.3
1708	2548347	127.41735000000001	1.0482931894197596	5.0099433643148785	127.12115	128.16945	1.9426499999999862	2.990949999999998	0.3343922420999852	2.990499999999983	50.09943364314879	seed5-gleak03_vars.pkl	Wash	5	0.3
1709	2608157	130.40785	1.0464846814400983	5.003994473986829	130.1121	131.1586	1.9411999999999807	2.987650000000002	0.33480087717829776	2.986850000000004	50.03994473986829	seed5-gleak03_vars.pkl	Wash	5	0.3
1710	2667894	133.3947	1.0618482126038056	5.01652025348605	133.09975	134.1616	1.9524500000000273	3.01430000000002	0.33174097664543584	3.0143999999999944	50.16520253486048	seed5-gleak03_vars.pkl	Wash	5	0.3
1711	2728182	136.4091	1.0478863060708392	5.010984692128169	136.1141	137.16195000000002	1.9418999999999755	2.989799999999974	0.33440342429106223	2.9904000000000224	50.1098469212817	seed5-gleak03_vars.pkl	Wash	5	0.3
1712	2787990	139.39950000000002	0.9470325801172993	5.0002789872819875	139.10385	140.0509	3.0967500000000143	4.043750000000017	0.2416684791802604	4.137900000000002	50.002789872819896	seed5-gleak03_vars.pkl	Wash	5	0.3
1713	2870748	143.53740000000002	1.056482291536173	1.5707505944614084	143.14765	144.2041	2.049299999999988	3.105799999999988	0.3224038430538098	3.101699999999994	15.707505944614086	seed5-gleak03_vars.pkl	Transient	5	0.3
1714	2932782	146.6391	0.8203368566778023	3.74175054690906	146.25345000000002	147.0738	2.2717999999999847	3.0921500000000037	0.32424895835022227	3.0840499999999906	37.417505469090614	seed5-gleak03_vars.pkl	Transient	5	0.3
1715	2994463	149.72315	0.8185092312089634	3.8768228547644767	149.34560000000002	150.16410000000002	2.3080500000000086	3.126550000000009	0.3199897603276692	3.1251000000000033	38.76822854764481	seed5-gleak03_vars.pkl	Transient	5	0.3
1716	3056965	152.84825	0.8218090148179327	3.923894637241972	152.47215	153.29395	2.3075000000000045	3.1293000000000006	0.3195807101083385	3.129099999999994	39.23894637241975	seed5-gleak03_vars.pkl	$G_{Leak}$	5	0.3
1717	3119547	155.97735	0.8149996576579986	3.925938296501009	155.6014	156.4164	2.305749999999989	3.120749999999987	0.320528230523902	3.1198500000000133	39.25938296501007	seed5-gleak03_vars.pkl	$G_{Leak}$	5	0.3
1718	3181944	159.09720000000002	0.8118872766063548	3.934454423487125	158.72215	159.53405	2.3168000000000006	3.1286500000000217	0.31984647369262825	3.126499999999993	39.344544234871286	seed5-gleak03_vars.pkl	$G_{Leak}$	5	0.3
1719	3244474	162.2237	0.8193672097436153	3.953497754367703	161.85080000000002	162.6702	2.3128499999999974	3.132199999999983	0.3190963192239582	3.1338499999999954	39.53497754367703	seed5-gleak03_vars.pkl	$G_{Leak}$	5	0.3
1720	3307151	165.35755	0.8120701552122832	3.9416827322569503	164.98305000000002	165.79510000000002	2.295449999999988	3.1075500000000034	0.32185905791853625	3.106950000000012	39.41682732256953	seed5-gleak03_vars.pkl	$G_{Leak}$	5	0.3
1721	3369290	168.46450000000002	0.8137514342932497	3.9398736995687216	168.0906	168.90435000000002	2.3054500000000075	3.1192000000000064	0.32052309368890014	3.1199000000000012	39.39873699568723	seed5-gleak03_vars.pkl	$G_{Leak}$	5	0.3
1722	3431688	171.58440000000002	0.8177137431679294	3.9546554357342103	171.2098	172.0275	2.3194500000000176	3.137200000000007	0.31868447050575205	3.137900000000002	39.54655435734212	seed5-gleak03_vars.pkl	$G_{Leak}$	5	0.3
1723	3494446	174.72230000000002	0.8158021738378332	3.9524692987146963	174.34695000000002	175.16275000000002	2.3006999999999778	3.1164999999999736	0.3205898853891166	3.119249999999994	39.52469298714699	seed5-gleak03_vars.pkl	$G_{Leak}$	5	0.3
1724	3556831	177.84155	0.8115280722225086	3.9436071943218636	177.46345	178.275	5.10915	5.920700000000011	0.16317339620948237	6.128449999999986	39.43607194321868	seed5-gleak03_vars.pkl	$G_{Leak}$	5	0.3
1725	3679400	183.97	1.0912444136985113	1.5703446488646886	183.38420000000002	184.4754	2.059349999999995	3.150599999999997	0.312896009011404	3.1959500000000105	15.703446488646886	seed5-gleak03_vars.pkl	Transient	5	0.3
1726	3743319	187.16595	1.115135054793465	1.8299156746410326	186.53475	187.6499	2.148449999999997	3.2635500000000093	0.30413625304136155	3.2880000000000105	18.29915674641032	seed5-gleak03_vars.pkl	Transient	5	0.3
1727	3809079	190.45395000000002	1.0939184495605994	2.007549510901768	189.7983	190.89225000000002	2.1864500000000078	3.2803499999999985	0.305096639360518	3.2776499999999937	20.0754951090177	seed5-gleak03_vars.pkl	Transient	5	0.3
1728	3874632	193.73160000000001	1.0690806595582283	2.0281851300621483	193.0787	194.14775	2.1838500000000067	3.2529499999999985	0.3064805308242807	3.2628499999999865	20.281851300621483	seed5-gleak03_vars.pkl	DAMGO + $G_{Leak}$	5	0.3
1729	3939889	196.99445	1.096032622699556	1.9993598823453702	196.3316	197.42765	2.19489999999999	3.2908999999999935	0.30457625828066615	3.2832500000000095	19.993598823453702	seed5-gleak03_vars.pkl	DAMGO + $G_{Leak}$	5	0.3
1730	4005554	200.2777	1.0836944775497774	2.030308677869172	199.6225	200.7062	2.192849999999993	3.2764999999999986	0.3043167328555571	3.286049999999989	20.30308677869172	seed5-gleak03_vars.pkl	DAMGO + $G_{Leak}$	5	0.3
1731	4071275	203.56375	1.1042537413252518	1.9664361965942803	202.89905000000002	204.0033	2.1892500000000155	3.293500000000023	0.30413625304136155	3.2880000000000105	19.664361965942796	seed5-gleak03_vars.pkl	DAMGO + $G_{Leak}$	5	0.3
1732	4137035	206.85175	1.0890196791352007	2.0138374709874114	206.19255	207.28155	2.1999000000000137	3.28895	0.30383131285510223	3.2913000000000068	20.138374709874135	seed5-gleak03_vars.pkl	DAMGO + $G_{Leak}$	5	0.3
1733	4202861	210.14305000000002	1.0963744154918473	1.984285947105075	209.48145000000002	210.57785	2.1925500000000113	3.288899999999984	0.3036007043536337	3.2938000000000045	19.842859471050744	seed5-gleak03_vars.pkl	DAMGO + $G_{Leak}$	5	0.3
1734	4268737	213.43685000000002	1.0822320962803438	2.0511270704637177	212.77040000000002	213.85260000000002	2.191549999999978	3.2737999999999943	0.306630893062477	3.26124999999999	20.511270704637198	seed5-gleak03_vars.pkl	DAMGO + $G_{Leak}$	5	0.3
1735	4333962	216.6981	1.0938293014157563	1.950025951227282	216.04420000000002	217.138	2.1665000000000134	3.2603500000000167	0.31044813187836695	3.2211499999999944	19.50025951227284	seed5-gleak03_vars.pkl	DAMGO + $G_{Leak}$	5	0.3
1736	4398385	219.91925	0.7790426430612802	1.9311633148616636	219.30455	220.08360000000002					19.311633148616643	seed5-gleak03_vars.pkl	DAMGO + $G_{Leak}$	5	0.3
1737	62327	3.11635	1.3974140109839104	1.7498661436651908	2.6649000000000003	4.0623000000000005	1.66575	3.0632000000000006	0.34407418239372406	2.90635	17.49866143665192	seed5-gleak05_vars.pkl	Transient	5	0.5
1738	120454	6.0227	1.046857998752896	4.884801873948874	5.7281	6.7749500000000005	1.9093999999999998	2.9562999999999997	0.33751286767808025	2.96285	48.84801873948875	seed5-gleak05_vars.pkl	Transient	5	0.5
1739	179711	8.98555	1.0554829690888203	4.978566135084684	8.68435	9.73985	1.9387500000000006	2.994200000000001	0.33442019898001824	2.9902500000000014	49.78566135084686	seed5-gleak05_vars.pkl	Transient	5	0.5
1740	239516	11.975800000000001	1.0495798688672513	5.003832433590304	11.678550000000001	12.728150000000001	1.931099999999999	2.980649999999999	0.3347616497054098	2.9871999999999996	50.03832433590307	seed5-gleak05_vars.pkl	Transient	5	0.5
1741	299260	14.963000000000001	1.051115938549454	4.993109695257004	14.6592	15.71035	1.9385499999999993	2.9896499999999993	0.3353116721993094	2.9822999999999986	49.931096952570066	seed5-gleak05_vars.pkl	Transient	5	0.5
1742	358906	17.9453	1.0481353977076564	5.0092847373369125	17.64885	18.697	1.9339000000000013	2.982000000000003	0.33526670466355973	2.9827000000000012	50.09284737336912	seed5-gleak05_vars.pkl	Transient	5	0.5
1743	418560	20.928	1.0450486657529663	5.001232523249456	20.6309	21.67595	1.9416499999999992	2.986699999999999	0.33499715252420365	2.985099999999999	50.01232523249456	seed5-gleak05_vars.pkl	Transient	5	0.5
1744	478262	23.9131	1.04156658091516	5.012348680051829	23.61755	24.65915	1.9344999999999999	2.9760500000000008	0.3357789231569931	2.978150000000003	50.12348680051829	seed5-gleak05_vars.pkl	Transient	5	0.5
1745	537825	26.891250000000003	1.0522470152757422	4.9993990402030875	26.59365	27.6459	1.9487999999999985	3.0010499999999993	0.3336224728097686	2.997399999999999	49.99399040203089	seed5-gleak05_vars.pkl	Transient	5	0.5
1746	597773	29.888650000000002	1.0531766078518705	5.009991327886475	29.594700000000003	30.647850000000002	1.9338000000000015	2.987000000000002	0.3346104298070971	2.98855	50.09991327886476	seed5-gleak05_vars.pkl	Transient	5	0.5
1747	657544	32.8772	1.0443859400648507	5.007114788992361	32.581700000000005	33.62605	1.9418000000000006	2.9861999999999966	0.33492422339445665	2.985750000000003	50.07114788992361	seed5-gleak05_vars.pkl	Control	5	0.5
1748	717259	35.862950000000005	1.0503847133460222	5.010084716407221	35.56785	36.61825	1.9391000000000034	2.989450000000005	0.33441460723004407	2.9902999999999977	50.100847164072185	seed5-gleak05_vars.pkl	Control	5	0.5
1749	777065	38.85325	1.0432799542233815	5.010845645330484	38.557300000000005	39.6006	1.9491000000000014	2.9923499999999947	0.33416875522138684	2.9924999999999997	50.10845645330488	seed5-gleak05_vars.pkl	Control	5	0.5
1750	836915	41.84575	1.0596287626470615	5.016098815465369	41.54965	42.609300000000005	1.9372499999999988	2.996850000000002	0.33347784039750566	2.9986999999999995	50.16098815465372	seed5-gleak05_vars.pkl	Control	5	0.5
1751	896889	44.84445	1.0573644804439974	4.997685949866728	44.5465	45.6039	1.9375	2.9948499999999996	0.3340069139431188	2.993949999999998	49.97685949866728	seed5-gleak05_vars.pkl	Control	5	0.5
1752	956768	47.8384	1.0446465782381187	5.005658000137686	47.5414	48.58605	1.945999999999998	2.9906500000000023	0.334543264807721	2.989150000000002	50.05658000137689	seed5-gleak05_vars.pkl	Control	5	0.5
1753	1016551	50.82755	1.0471445580115717	5.01286504782923	50.532000000000004	51.579150000000006	1.9390499999999946	2.9861999999999966	0.3348513260112506	2.9864000000000033	50.128650478292315	seed5-gleak05_vars.pkl	Control	5	0.5
1754	1076279	53.813950000000006	1.0541517899646657	5.006537918295898	53.51825	54.5724	1.940800000000003	2.994950000000003	0.3337728008544587	2.9960499999999968	50.065379182959006	seed5-gleak05_vars.pkl	Control	5	0.5
1755	1136200	56.81	1.0484672280580971	5.006630679502308	56.513200000000005	57.56165	1.9388000000000005	2.987250000000003	0.33490739810442405	2.985900000000001	50.06630679502308	seed5-gleak05_vars.pkl	Control	5	0.5
1756	1195918	59.7959	0.6091162622926175	5.008855742610052	59.500400000000006	60.109550000000006	1.5882000000000005	2.1972999999999985	0.3338675213675217	2.995199999999997	50.08855742610054	seed5-gleak05_vars.pkl	Control	5	0.5
1757	1255822	62.7911	1.6143635235396099	1.187817585195118	61.697750000000006	63.3121	1.6668500000000037	3.2812000000000054	0.3778504090230671	2.646550000000005	11.878175851951188	seed5-gleak05_vars.pkl	Transient	5	0.5
1758	1308753	65.43765	1.0243910554805655	4.146585423572034	64.97890000000001	66.00330000000001	1.9027499999999975	2.9271499999999975	0.3414134516899964	2.929000000000002	41.46585423572038	seed5-gleak05_vars.pkl	Transient	5	0.5
1759	1367333	68.36665	1.0217104190733401	4.074657250728379	67.90605000000001	68.92775	1.903499999999994	2.9251999999999896	0.34190371991247376	2.9247999999999905	40.74657250728382	seed5-gleak05_vars.pkl	Transient	5	0.5
1760	1425829	71.29145	1.023300847675372	4.05913093350226	70.8313	71.8546	1.9043999999999954	2.9277000000000015	0.3416875950318613	2.9266500000000093	40.59130933502263	seed5-gleak05_vars.pkl	DAMGO	5	0.5
1761	1484362	74.2181	1.031508636792854	4.072835310608433	73.759	74.79050000000001	1.9131	2.94465000000001	0.33926481314990503	2.9475499999999926	40.72835310608435	seed5-gleak05_vars.pkl	DAMGO	5	0.5
1762	1543313	77.16565	1.0209397379777976	4.057462881313164	76.70360000000001	77.72455000000001	1.9006499999999988	2.9215499999999963	0.3424305722014864	2.9202999999999975	40.57462881313165	seed5-gleak05_vars.pkl	DAMGO	5	0.5
1763	1601719	80.08595	1.0192570070225397	4.0665193034637	79.62515	80.6444	1.9111500000000063	2.930400000000006	0.3414134516899964	2.929000000000002	40.665193034636985	seed5-gleak05_vars.pkl	DAMGO	5	0.5
1764	1660299	83.01495	1.0158741602175636	4.068788772481874	82.5556	83.57145	1.898450000000011	2.914349999999999	0.3430767119527927	2.9147999999999996	40.68788772481876	seed5-gleak05_vars.pkl	DAMGO	5	0.5
1765	1718595	85.92975	1.0183643390177983	4.069435719830842	85.46995	86.48830000000001	1.9021499999999918	2.9205499999999915	0.3421142661648989	2.923000000000002	40.69435719830841	seed5-gleak05_vars.pkl	DAMGO	5	0.5
1766	1777055	88.85275	1.0235525313636171	4.066843218814775	88.39045	89.414	1.906000000000006	2.929550000000006	0.34169927047205684	2.926550000000006	40.66843218814779	seed5-gleak05_vars.pkl	DAMGO	5	0.5
1767	1835586	91.7793	1.0215287791951326	4.070174267621148	91.32005000000001	92.3416	1.8988000000000085	2.920349999999999	0.3425713404816553	2.9191000000000003	40.701742676211495	seed5-gleak05_vars.pkl	DAMGO	5	0.5
1768	1893968	94.6984	1.0172540577832376	4.057388510640983	94.24035	95.25760000000001	1.9000499999999931	2.9172999999999973	0.34228991956186955	2.9214999999999947	40.57388510640981	seed5-gleak05_vars.pkl	DAMGO	5	0.5
1769	1952398	97.6199	1.02268055816344	4.065015763976085	97.1577	98.1804	1.8538999999999959	2.8765999999999963	0.3821096272520577	2.617050000000006	40.650157639760835	seed5-gleak05_vars.pkl	DAMGO	5	0.5
1770	2004739	100.23695000000001	1.388922154420952	6.5728781433871575	100.03425	101.42320000000001	1.8249500000000012	3.213850000000008	0.2985921380690054	3.349049999999991	65.72878143387156	seed5-gleak05_vars.pkl	Transient	5	0.5
1771	2071720	103.586	1.0210147866108805	4.830057847888149	103.24815000000001	104.26915000000001	1.9572000000000003	2.978200000000001	0.34010713374712964	2.940250000000006	47.13029212863953	seed5-gleak05_vars.pkl	Transient	5	0.5
1772	2130525	106.52625	1.0478333259081236	5.018160945790875	106.22635000000001	107.27420000000001	1.9428000000000054	2.9906500000000023	0.33436987996121265	2.990700000000004	50.181609457908756	seed5-gleak05_vars.pkl	Transient	5	0.5
1773	2190339	109.51695000000001	1.0530769965724323	5.004982436491339	109.21695000000001	110.27005000000001	1.9438999999999993	2.9969499999999982	0.3339901806886874	2.994100000000003	50.04982436491339	seed5-gleak05_vars.pkl	Transient	5	0.5
1774	2250221	112.51105000000001	1.0513384955795948	5.004257341536039	112.21390000000001	113.26525000000001	1.9403999999999968	2.991749999999996	0.33431398769724613	2.991199999999992	50.04257341536043	seed5-gleak05_vars.pkl	Wash	5	0.5
1775	2310045	115.50225	1.0411416016033852	5.000996658629013	115.20565	116.24680000000001	1.9432999999999936	2.9844499999999954	0.33509818376784384	2.9842000000000013	50.00996658629013	seed5-gleak05_vars.pkl	Wash	5	0.5
1776	2369729	118.48645	1.040038399507804	5.011078783593554	118.1901	119.23015000000001	1.9350000000000023	2.9750000000000085	0.33613445378151324	2.9749999999999943	50.11078783593557	seed5-gleak05_vars.pkl	Wash	5	0.5
1777	2429229	121.46145	1.0396546005267417	5.008658916297627	121.16510000000001	122.20475	1.9309000000000083	2.970550000000003	0.33657567904143165	2.9711000000000074	50.08658916297625	seed5-gleak05_vars.pkl	Wash	5	0.5
1778	2488651	124.43255	1.0437146139325342	4.999439020431559	124.1357	125.1794	1.941749999999999	2.9854999999999876	0.3350308228357001	2.9848000000000066	49.99439020431561	seed5-gleak05_vars.pkl	Wash	5	0.5
1779	2548347	127.41735000000001	1.0482931894197596	5.0099433643148785	127.12115	128.16945	1.9426499999999862	2.990949999999998	0.3343922420999852	2.990499999999983	50.09943364314879	seed5-gleak05_vars.pkl	Wash	5	0.5
1780	2608157	130.40785	1.0464846814400983	5.003994473986829	130.1121	131.1586	1.9411999999999807	2.987650000000002	0.33480087717829776	2.986850000000004	50.03994473986829	seed5-gleak05_vars.pkl	Wash	5	0.5
1781	2667894	133.3947	1.0618482126038056	5.01652025348605	133.09975	134.1616	1.9524500000000273	3.01430000000002	0.33174097664543584	3.0143999999999944	50.16520253486048	seed5-gleak05_vars.pkl	Wash	5	0.5
1782	2728182	136.4091	1.0478863060708392	5.010984692128169	136.1141	137.16195000000002	1.9418999999999755	2.989799999999974	0.33440342429106223	2.9904000000000224	50.1098469212817	seed5-gleak05_vars.pkl	Wash	5	0.5
1783	2787990	139.39950000000002	0.9394527078897925	5.0002789872819875	139.10385	140.04330000000002	4.15209999999999	5.091550000000012	0.1875363351649381	5.332300000000004	50.002789872819896	seed5-gleak05_vars.pkl	Wash	5	0.5
1784	2894636	144.73180000000002	0.9977906268400606	1.3004012968488077	144.19545	145.19325	2.3305000000000007	3.328300000000013	0.3206310018115672	3.1188499999999806	13.004012968488087	seed5-gleak05_vars.pkl	Transient	5	0.5
1785	2957013	147.85065	0.9106504682837986	1.6707193474257132	147.52375	148.4344	2.398900000000026	3.3095500000000015	0.29796489973481144	3.356099999999998	16.70719347425713	seed5-gleak05_vars.pkl	Transient	5	0.5
1786	3024135	151.20675	0.8851659794433742	1.8355066625124294	150.83325000000002	151.7184	2.446150000000017	3.331299999999999	0.29722981809534976	3.3644000000000176	18.35506662512429	seed5-gleak05_vars.pkl	$G_{Leak}$	5	0.5
1787	3091423	154.57115000000002	0.8437881949696457	2.139311064357905	154.1646	155.00835	2.5026499999999885	3.346449999999976	0.29688566932874355	3.3682999999999765	21.393110643579057	seed5-gleak05_vars.pkl	$G_{Leak}$	5	0.5
1788	3158789	157.93945	0.83436899348062	2.224266404509592	157.51105	158.3454	2.5227000000000146	3.357050000000015	0.29810702042033077	3.3545000000000016	22.24266404509592	seed5-gleak05_vars.pkl	$G_{Leak}$	5	0.5
1789	3225879	161.29395	0.8392052917153575	2.1273672304437206	160.8681	161.7073	2.4972999999999956	3.336500000000001	0.2982804134166523	3.352550000000008	21.27367230443722	seed5-gleak05_vars.pkl	$G_{Leak}$	5	0.5
1790	3292930	164.6465	0.8244549439928728	2.2449187468038225	164.20455	165.02905	2.5153000000000247	3.3397500000000093	0.30058463711919614	3.326850000000008	22.449187468038215	seed5-gleak05_vars.pkl	$G_{Leak}$	5	0.5
1791	3359467	167.97335	0.8304365227268311	2.1309236808802545	167.54435	168.37480000000002	2.5025500000000136	3.3329999999999984	0.2980226199168525	3.3554499999999905	21.309236808802567	seed5-gleak05_vars.pkl	$G_{Leak}$	5	0.5
1792	3426576	171.3288	0.8275554038924631	2.2348026464945647	170.87730000000002	171.7049	2.522399999999976	3.3499499999999784	0.3006750154095943	3.3258500000000026	22.34802646494564	seed5-gleak05_vars.pkl	$G_{Leak}$	5	0.5
1793	3493093	174.65465	0.8359080735809868	2.1979837778623974	174.22725	175.06315	2.516600000000011	3.3525000000000205	0.29790720190660563	3.3567500000000052	21.97983777862399	seed5-gleak05_vars.pkl	$G_{Leak}$	5	0.5
1794	3560228	178.0114	0.8337245979911182	2.176353424178391	177.57975000000002	178.4135	5.436649999999986	6.270349999999979	0.1526170000076311	6.55234999999999	21.763534241783912	seed5-gleak05_vars.pkl	$G_{Leak}$	5	0.5
1795	3691275	184.56375	1.134907941328967	1.0727200065268683	183.85015	184.98505	2.4385000000000048	3.5734500000000082	0.2742318081474256	3.646550000000019	10.72720006526868	seed5-gleak05_vars.pkl	Transient	5	0.5
1796	3764206	188.21030000000002	1.2147546654458856	1.2781012438618315	187.42360000000002	188.63835	2.5367999999999995	3.751550000000009	0.26687660959955156	3.747050000000001	12.781012438618323	seed5-gleak05_vars.pkl	Transient	5	0.5
1797	3839147	191.95735000000002	1.216638161311415	1.2944872715030638	191.17515	192.39180000000002	2.5683500000000095	3.7849999999999966	0.26466929571500397	3.778300000000002	12.944872715030641	seed5-gleak05_vars.pkl	DAMGO + $G_{Leak}$	5	0.5
1798	3914713	195.73565000000002	1.2155712523856665	1.307764004234322	194.9601	196.1757	2.5504999999999995	3.766050000000007	0.26405777584135454	3.7870499999999936	13.077640042343225	seed5-gleak05_vars.pkl	DAMGO + $G_{Leak}$	5	0.5
1799	3990454	199.52270000000001	1.227037035426707	1.311503459430373	198.72615000000002	199.9532	2.554149999999993	3.7811499999999967	0.26552667215421827	3.7660999999999945	13.115034594303733	seed5-gleak05_vars.pkl	DAMGO + $G_{Leak}$	5	0.5
1800	4065776	203.2888	1.2192695624090732	1.3085273210212858	202.50730000000001	203.72660000000002	2.5668000000000006	3.786049999999989	0.2641275207670271	3.786049999999989	13.085273210212858	seed5-gleak05_vars.pkl	DAMGO + $G_{Leak}$	5	0.5
1801	4141497	207.07485	1.2118073629062855	1.3190309253944204	206.29340000000002	207.5052	2.5550999999999817	3.7668999999999926	0.2647323555885	3.7774000000000005	13.19030925394421	seed5-gleak05_vars.pkl	DAMGO + $G_{Leak}$	5	0.5
1802	4217045	210.85225	1.2129619351899719	1.312560176358616	210.06025	211.2732	2.5628499999999974	3.775800000000004	0.2656395271616418	3.7644999999999977	13.12560176358616	seed5-gleak05_vars.pkl	DAMGO + $G_{Leak}$	5	0.5
1803	4292335	214.61675	1.2184688047547825	1.3200016138012352	213.83610000000002	215.05455	2.5639500000000055	3.7824500000000114	0.26466579326954764	3.7783500000000174	13.20001613801235	seed5-gleak05_vars.pkl	DAMGO + $G_{Leak}$	5	0.5
1804	4367902	218.3951	1.2131408402241302	1.316762603482184	217.61855	218.8317					13.167626034821847	seed5-gleak05_vars.pkl	DAMGO + $G_{Leak}$	5	0.5
1805	62327	3.11635	1.3974140109839104	1.7498661436651908	2.6649000000000003	4.0623000000000005	1.66575	3.0632000000000006	0.34407418239372406	2.90635	17.49866143665192	seed5-gleak-05_vars.pkl	Transient	5	-0.5
1806	120454	6.0227	1.046857998752896	4.884801873948874	5.7281	6.7749500000000005	1.9093999999999998	2.9562999999999997	0.33751286767808025	2.96285	48.84801873948875	seed5-gleak-05_vars.pkl	Transient	5	-0.5
1807	179711	8.98555	1.0554829690888203	4.978566135084684	8.68435	9.73985	1.9387500000000006	2.994200000000001	0.33442019898001824	2.9902500000000014	49.78566135084686	seed5-gleak-05_vars.pkl	Transient	5	-0.5
1808	239516	11.975800000000001	1.0495798688672513	5.003832433590304	11.678550000000001	12.728150000000001	1.931099999999999	2.980649999999999	0.3347616497054098	2.9871999999999996	50.03832433590307	seed5-gleak-05_vars.pkl	Transient	5	-0.5
1809	299260	14.963000000000001	1.051115938549454	4.993109695257004	14.6592	15.71035	1.9385499999999993	2.9896499999999993	0.3353116721993094	2.9822999999999986	49.931096952570066	seed5-gleak-05_vars.pkl	Transient	5	-0.5
1810	358906	17.9453	1.0481353977076564	5.0092847373369125	17.64885	18.697	1.9339000000000013	2.982000000000003	0.33526670466355973	2.9827000000000012	50.09284737336912	seed5-gleak-05_vars.pkl	Transient	5	-0.5
1811	418560	20.928	1.0450486657529663	5.001232523249456	20.6309	21.67595	1.9416499999999992	2.986699999999999	0.33499715252420365	2.985099999999999	50.01232523249456	seed5-gleak-05_vars.pkl	Transient	5	-0.5
1812	478262	23.9131	1.04156658091516	5.012348680051829	23.61755	24.65915	1.9344999999999999	2.9760500000000008	0.3357789231569931	2.978150000000003	50.12348680051829	seed5-gleak-05_vars.pkl	Transient	5	-0.5
1813	537825	26.891250000000003	1.0522470152757422	4.9993990402030875	26.59365	27.6459	1.9487999999999985	3.0010499999999993	0.3336224728097686	2.997399999999999	49.99399040203089	seed5-gleak-05_vars.pkl	Transient	5	-0.5
1814	597773	29.888650000000002	1.0531766078518705	5.009991327886475	29.594700000000003	30.647850000000002	1.9338000000000015	2.987000000000002	0.3346104298070971	2.98855	50.09991327886476	seed5-gleak-05_vars.pkl	Transient	5	-0.5
1815	657544	32.8772	1.0443859400648507	5.007114788992361	32.581700000000005	33.62605	1.9418000000000006	2.9861999999999966	0.33492422339445665	2.985750000000003	50.07114788992361	seed5-gleak-05_vars.pkl	Control	5	-0.5
1816	717259	35.862950000000005	1.0503847133460222	5.010084716407221	35.56785	36.61825	1.9391000000000034	2.989450000000005	0.33441460723004407	2.9902999999999977	50.100847164072185	seed5-gleak-05_vars.pkl	Control	5	-0.5
1817	777065	38.85325	1.0432799542233815	5.010845645330484	38.557300000000005	39.6006	1.9491000000000014	2.9923499999999947	0.33416875522138684	2.9924999999999997	50.10845645330488	seed5-gleak-05_vars.pkl	Control	5	-0.5
1818	836915	41.84575	1.0596287626470615	5.016098815465369	41.54965	42.609300000000005	1.9372499999999988	2.996850000000002	0.33347784039750566	2.9986999999999995	50.16098815465372	seed5-gleak-05_vars.pkl	Control	5	-0.5
1819	896889	44.84445	1.0573644804439974	4.997685949866728	44.5465	45.6039	1.9375	2.9948499999999996	0.3340069139431188	2.993949999999998	49.97685949866728	seed5-gleak-05_vars.pkl	Control	5	-0.5
1820	956768	47.8384	1.0446465782381187	5.005658000137686	47.5414	48.58605	1.945999999999998	2.9906500000000023	0.334543264807721	2.989150000000002	50.05658000137689	seed5-gleak-05_vars.pkl	Control	5	-0.5
1821	1016551	50.82755	1.0471445580115717	5.01286504782923	50.532000000000004	51.579150000000006	1.9390499999999946	2.9861999999999966	0.3348513260112506	2.9864000000000033	50.128650478292315	seed5-gleak-05_vars.pkl	Control	5	-0.5
1822	1076279	53.813950000000006	1.0541517899646657	5.006537918295898	53.51825	54.5724	1.940800000000003	2.994950000000003	0.3337728008544587	2.9960499999999968	50.065379182959006	seed5-gleak-05_vars.pkl	Control	5	-0.5
1823	1136200	56.81	1.0484672280580971	5.006630679502308	56.513200000000005	57.56165	1.9388000000000005	2.987250000000003	0.33490739810442405	2.985900000000001	50.06630679502308	seed5-gleak-05_vars.pkl	Control	5	-0.5
1824	1195918	59.7959	0.5922027642050409	5.008855742610052	59.500400000000006	60.092600000000004	4.689599999999999	5.281799999999997	0.1785475159576841	5.600750000000005	50.08855742610054	seed5-gleak-05_vars.pkl	Control	5	-0.5
1825	1307933	65.39665000000001	1.2501300539757592	2.8373831300229924	64.7822	66.03235000000001	1.748350000000002	2.9984500000000054	0.32160545442850774	3.1093999999999937	28.373831300229945	seed5-gleak-05_vars.pkl	Transient	5	-0.5
1826	1370121	68.50605	1.2394112827317207	2.9714699632956467	67.78070000000001	69.0201	1.7074500000000086	2.9468999999999994	0.328299409061063	3.0460000000000065	29.714699632956457	seed5-gleak-05_vars.pkl	Transient	5	-0.5
1827	1431041	71.55205000000001	1.2927148451995805	2.8629879963927536	70.72755000000001	72.0203	1.7151499999999942	3.0078499999999906	0.3299404457495421	3.030850000000001	28.62987996392753	seed5-gleak-05_vars.pkl	DAMGO	5	-0.5
1828	1491658	74.58290000000001	1.3159955669111574	2.8734409087193633	73.73545	75.05145	1.7210500000000053	3.037050000000008	0.3293861888371021	3.0359499999999997	28.734409087193644	seed5-gleak-05_vars.pkl	DAMGO	5	-0.5
1829	1552377	77.61885000000001	1.3110938846944133	2.887109240484847	76.77245	78.08355	1.740700000000004	3.0517499999999984	0.33015286077453937	3.028899999999993	28.871092404848476	seed5-gleak-05_vars.pkl	DAMGO	5	-0.5
1830	1612955	80.64775	1.3001709388405667	2.9432331994523047	79.8242	81.12440000000001	1.726150000000004	3.026300000000006	0.32833174639655943	3.045699999999997	29.432331994523068	seed5-gleak-05_vars.pkl	DAMGO	5	-0.5
1831	1673869	83.69345	1.3105025829579566	2.886526264138567	82.85050000000001	84.161	1.7312500000000028	3.0417499999999933	0.32920185011439773	3.0376499999999993	28.86526264138567	seed5-gleak-05_vars.pkl	DAMGO	5	-0.5
1832	1734622	86.7311	1.305661417884333	2.92732907436746	85.89225	87.1979	1.7313000000000045	3.0369500000000045	0.32917475887948827	3.037900000000008	29.273290743674607	seed5-gleak-05_vars.pkl	DAMGO	5	-0.5
[truncated: 14,165 more rows]
