# Supplementary material for: Modeling Effects of Variable preBötzinger Complex Network Topology and Cellular Properties on Opioid-Induced Respiratory Depression and Recovery
Source: eNeuro. 2024 Mar 1;11(3):ENEURO.0284-23.2023. doi: 10.1523/ENEURO.0284-23.2023 (PMC10921262; doi:10.1523/ENEURO.0284-23.2023)
Supplement: Code files — Download Code files, ZIP file. [file eneuro-11-ENEURO.0284-23.2023-s001.zip › prebot-opioid-model-main/simulations/gleak_mod_sim/gleak_mod_tbq_counts.csv]

	# ctrl tonic	# ctrl bursting	# ctrl quiescent	# damgo tonic	# damgo bursting	# damgo quiescent	# damgo + gLeak x 0.9 tonic	# damgo + gLeak x 0.9 bursting	# damgo + gLeak x 0.9 quiescent	# damgo + gLeak x 0.7 tonic	# damgo + gLeak x 0.7 bursting	# damgo + gLeak x 0.7 quiescent	# damgo + gLeak x 0.5 tonic	# damgo + gLeak x 0.5 bursting	# damgo + gLeak x 0.5 quiescent
1	119	15	166	59	10	231	64	31	205	66	115	119	176	8	116
2	118	25	157	61	19	220	66	35	199	74	106	120	177	5	118
3	118	21	161	58	18	224	71	27	202	71	109	120	175	9	116
4	113	24	163	66	16	218	72	40	188	80	100	120	177	3	120
5	122	21	157	67	12	221	72	25	203	73	106	121	176	8	116
6	119	15	166	61	9	230	67	23	210	69	109	122	174	9	117
7	118	24	158	66	16	218	75	28	197	77	103	120	177	4	119
8	113	28	159	61	26	213	71	44	185	78	103	119	176	6	118
9	117	17	166	68	9	223	75	25	200	75	105	120	180	5	115
10	120	19	161	59	15	226	68	31	201	73	107	120	180	2	118
11	121	16	163	68	7	225	74	19	207	75	106	119	179	2	119
12	126	20	154	68	13	219	74	41	185	76	104	120	179	2	119
13	143	9	148	69	8	223	75	23	202	75	105	120	178	3	119
14	128	17	155	62	15	223	68	36	196	73	108	119	179	3	118
15	121	23	156	70	15	215	78	32	190	80	101	119	177	6	117
16	118	18	164	58	15	227	68	22	210	70	111	119	177	3	120
17	107	17	176	56	13	231	65	29	206	67	114	119	178	6	116
18	111	14	175	60	8	232	63	35	202	65	116	119	177	3	120
19	130	21	149	64	17	219	74	24	202	77	104	119	178	4	118
20	96	25	179	50	12	238	57	37	206	60	120	120	180	2	118
21	115	18	167	55	16	229	66	31	203	67	112	121	175	9	116
22	108	25	167	51	21	228	58	47	195	66	114	120	178	4	118
23	120	22	158	61	16	223	68	25	207	72	108	120	177	4	119
24	115	19	166	59	13	228	66	30	204	69	111	120	176	5	119
25	117	26	157	57	22	221	66	30	204	74	106	120	176	6	118
26	122	13	165	66	9	225	68	28	204	70	110	120	176	5	119
27	104	20	176	52	17	231	60	33	207	66	115	119	177	6	117
28	110	26	164	54	19	227	62	32	206	67	113	120	176	7	117
29	115	25	160	62	20	218	67	36	197	70	110	120	179	3	118
30	129	18	153	69	17	214	75	33	192	77	103	120	175	5	120
31	128	26	146	64	15	221	72	34	194	77	102	121	176	7	117
32	116	15	169	57	8	235	61	31	208	62	118	120	174	8	118
33	115	23	162	63	15	222	69	29	202	74	106	120	176	8	116
34	115	16	169	54	15	231	61	25	214	63	116	121	175	5	120
35	102	21	177	53	13	234	59	27	214	61	120	119	177	4	119
36	122	20	158	65	18	217	70	42	188	76	104	120	180	3	117
37	122	21	157	67	17	216	79	24	197	81	100	119	178	6	116
38	111	25	164	56	25	219	68	30	202	72	109	119	174	8	118
39	105	19	176	51	14	235	57	35	208	59	121	120	177	4	119
40	118	26	156	58	23	219	70	35	195	75	107	118	179	1	120
