# Supplementary material for: Modeling Effects of Variable preBötzinger Complex Network Topology and Cellular Properties on Opioid-Induced Respiratory Depression and Recovery
Source: eNeuro. 2024 Mar 1;11(3):ENEURO.0284-23.2023. doi: 10.1523/ENEURO.0284-23.2023 (PMC10921262; doi:10.1523/ENEURO.0284-23.2023)
Supplement: Code files — Download Code files, ZIP file. [file eneuro-11-ENEURO.0284-23.2023-s001.zip › prebot-opioid-model-main/simulations/gleak_mod_sim/run_gleak_mods.sh]

#!/bin/bash

for i in {9..9}
    do
        python run_gleak_mod.py seed$i-gleak-05 --run_seed $i --g_leak_str -0.5 
        python run_gleak_mod.py seed$i-gleak-03 --run_seed $i --g_leak_str -0.3 
        python run_gleak_mod.py seed$i-gleak-01 --run_seed $i --g_leak_str -0.1 
        python run_gleak_mod.py seed$i-gleak05 --run_seed $i --g_leak_str 0.5 --hyp_opioid 3 --syn_shut 0.3
        python run_gleak_mod.py seed$i-gleak03 --run_seed $i --g_leak_str 0.3 --hyp_opioid 3 --syn_shut 0.3
        python run_gleak_mod.py seed$i-gleak01 --run_seed $i --g_leak_str 0.1 --hyp_opioid 3 --syn_shut 0.3
    done
