# Supplementary material for: Modeling Effects of Variable preBötzinger Complex Network Topology and Cellular Properties on Opioid-Induced Respiratory Depression and Recovery
Source: eNeuro. 2024 Mar 1;11(3):ENEURO.0284-23.2023. doi: 10.1523/ENEURO.0284-23.2023 (PMC10921262; doi:10.1523/ENEURO.0284-23.2023)
Supplement: Code files — Download Code files, ZIP file. [file eneuro-11-ENEURO.0284-23.2023-s001.zip › prebot-opioid-model-main/simulations/gnap_mod_sim/burst_stats/gnap_mod_amp_irreg.csv]

run_seed	Condition	Amplitude Irregularity	Condition
1	Control	0.0077131879465120404	Control
1	DAMGO	0.2663196078003167	DAMGO
1	DAMGO + $G_{NaP} \times 1.1$	0.2643945302294723	DAMGO + $G_{NaP} \times 1.1$
1	DAMGO + $G_{NaP} \times 1.3$	0.044754761215064394	DAMGO + $G_{NaP} \times 1.3$
1	DAMGO + $G_{NaP} \times 1.5$	0.08444394804940358	DAMGO + $G_{NaP} \times 1.5$
2	Control	0.16663200198228856	Control
2	DAMGO	0.2063355200707959	DAMGO
2	DAMGO + $G_{NaP} \times 1.1$	0.07222819802435021	DAMGO + $G_{NaP} \times 1.1$
2	DAMGO + $G_{NaP} \times 1.3$	0.08919221350764464	DAMGO + $G_{NaP} \times 1.3$
2	DAMGO + $G_{NaP} \times 1.5$	0.12790061176823084	DAMGO + $G_{NaP} \times 1.5$
3	Control	0.019771168944052123	Control
3	DAMGO	0.08556081862510496	DAMGO
3	DAMGO + $G_{NaP} \times 1.1$	0.07184724470923125	DAMGO + $G_{NaP} \times 1.1$
3	DAMGO + $G_{NaP} \times 1.3$	0.036058864527706784	DAMGO + $G_{NaP} \times 1.3$
3	DAMGO + $G_{NaP} \times 1.5$	0.07218485945330301	DAMGO + $G_{NaP} \times 1.5$
4	Control	0.01694538163931511	Control
4	DAMGO	0.708870282447721	DAMGO
4	DAMGO + $G_{NaP} \times 1.1$	0.30950884165033066	DAMGO + $G_{NaP} \times 1.1$
4	DAMGO + $G_{NaP} \times 1.3$	0.1283510509826527	DAMGO + $G_{NaP} \times 1.3$
4	DAMGO + $G_{NaP} \times 1.5$	0.07035097204589927	DAMGO + $G_{NaP} \times 1.5$
5	Control	0.03582571035344745	Control
5	DAMGO	0.3628653740456999	DAMGO
5	DAMGO + $G_{NaP} \times 1.1$	0.10724796079521344	DAMGO + $G_{NaP} \times 1.1$
5	DAMGO + $G_{NaP} \times 1.3$	0.04327042869496819	DAMGO + $G_{NaP} \times 1.3$
5	DAMGO + $G_{NaP} \times 1.5$	0.04119121741033515	DAMGO + $G_{NaP} \times 1.5$
6	Control	0.02709039777367635	Control
6	DAMGO	0.26052490203851436	DAMGO
6	DAMGO + $G_{NaP} \times 1.1$	0.05334359830133047	DAMGO + $G_{NaP} \times 1.1$
6	DAMGO + $G_{NaP} \times 1.3$	0.044027473967860865	DAMGO + $G_{NaP} \times 1.3$
6	DAMGO + $G_{NaP} \times 1.5$	0.09126884859404563	DAMGO + $G_{NaP} \times 1.5$
7	Control	0.04965135508043131	Control
7	DAMGO	0.1342856208050217	DAMGO
7	DAMGO + $G_{NaP} \times 1.1$	0.10266169397796508	DAMGO + $G_{NaP} \times 1.1$
7	DAMGO + $G_{NaP} \times 1.3$	0.1518597143566818	DAMGO + $G_{NaP} \times 1.3$
7	DAMGO + $G_{NaP} \times 1.5$	0.0921438904189113	DAMGO + $G_{NaP} \times 1.5$
8	Control	0.2511476018996372	Control
8	DAMGO	0.3861241726840794	DAMGO
8	DAMGO + $G_{NaP} \times 1.1$	0.07678478183526986	DAMGO + $G_{NaP} \times 1.1$
8	DAMGO + $G_{NaP} \times 1.3$	0.11217798201699376	DAMGO + $G_{NaP} \times 1.3$
8	DAMGO + $G_{NaP} \times 1.5$	0.13898954261549332	DAMGO + $G_{NaP} \times 1.5$
9	Control	0.044604018393300936	Control
9	DAMGO	0.22239946013462286	DAMGO
9	DAMGO + $G_{NaP} \times 1.1$	0.10416421762360573	DAMGO + $G_{NaP} \times 1.1$
9	DAMGO + $G_{NaP} \times 1.3$	0.06498935288294583	DAMGO + $G_{NaP} \times 1.3$
9	DAMGO + $G_{NaP} \times 1.5$	0.16075430862721204	DAMGO + $G_{NaP} \times 1.5$
10	Control	0.12507475656148287	Control
10	DAMGO	0.22248057691963596	DAMGO
10	DAMGO + $G_{NaP} \times 1.1$	0.09071203347377874	DAMGO + $G_{NaP} \times 1.1$
10	DAMGO + $G_{NaP} \times 1.3$	0.2337896097554545	DAMGO + $G_{NaP} \times 1.3$
10	DAMGO + $G_{NaP} \times 1.5$	0.12792174888109473	DAMGO + $G_{NaP} \times 1.5$
11	Control	0.019725106253151492	Control
11	DAMGO	0.33135388635404883	DAMGO
11	DAMGO + $G_{NaP} \times 1.1$	0.11003121451876016	DAMGO + $G_{NaP} \times 1.1$
11	DAMGO + $G_{NaP} \times 1.3$	0.087867931154245	DAMGO + $G_{NaP} \times 1.3$
11	DAMGO + $G_{NaP} \times 1.5$	0.07941026331695769	DAMGO + $G_{NaP} \times 1.5$
12	Control	0.023813081438565267	Control
12	DAMGO	0.31549540457145436	DAMGO
12	DAMGO + $G_{NaP} \times 1.1$	0.4114528166776668	DAMGO + $G_{NaP} \times 1.1$
12	DAMGO + $G_{NaP} \times 1.3$	0.1055886024281405	DAMGO + $G_{NaP} \times 1.3$
12	DAMGO + $G_{NaP} \times 1.5$	0.059800103236997006	DAMGO + $G_{NaP} \times 1.5$
13	Control	0.013311804812270164	Control
13	DAMGO	0.09705936433662445	DAMGO
13	DAMGO + $G_{NaP} \times 1.1$	0.030193772747683322	DAMGO + $G_{NaP} \times 1.1$
13	DAMGO + $G_{NaP} \times 1.3$	0.04649997805921268	DAMGO + $G_{NaP} \times 1.3$
13	DAMGO + $G_{NaP} \times 1.5$	0.06606211536463534	DAMGO + $G_{NaP} \times 1.5$
14	Control	0.05305630354119054	Control
14	DAMGO	0.22228002562199925	DAMGO
14	DAMGO + $G_{NaP} \times 1.1$	0.13517060971399703	DAMGO + $G_{NaP} \times 1.1$
14	DAMGO + $G_{NaP} \times 1.3$	0.19716619116445963	DAMGO + $G_{NaP} \times 1.3$
14	DAMGO + $G_{NaP} \times 1.5$	0.12498417034607555	DAMGO + $G_{NaP} \times 1.5$
15	Control	0.19649693321845363	Control
15	DAMGO	0.25575156624269413	DAMGO
15	DAMGO + $G_{NaP} \times 1.1$	0.13347568800775306	DAMGO + $G_{NaP} \times 1.1$
15	DAMGO + $G_{NaP} \times 1.3$	0.1767208002860432	DAMGO + $G_{NaP} \times 1.3$
15	DAMGO + $G_{NaP} \times 1.5$	0.1020137431483682	DAMGO + $G_{NaP} \times 1.5$
16	Control	0.28683085962909266	Control
16	DAMGO	0.18945746166866645	DAMGO
16	DAMGO + $G_{NaP} \times 1.1$	0.2063665294612958	DAMGO + $G_{NaP} \times 1.1$
16	DAMGO + $G_{NaP} \times 1.3$	0.11562577438332113	DAMGO + $G_{NaP} \times 1.3$
16	DAMGO + $G_{NaP} \times 1.5$	0.09550722448341516	DAMGO + $G_{NaP} \times 1.5$
17	Control	0.3138542392692879	Control
17	DAMGO	0.3043585383595686	DAMGO
17	DAMGO + $G_{NaP} \times 1.1$	0.23601402256884557	DAMGO + $G_{NaP} \times 1.1$
17	DAMGO + $G_{NaP} \times 1.3$	0.10632182726830881	DAMGO + $G_{NaP} \times 1.3$
17	DAMGO + $G_{NaP} \times 1.5$	0.13405460212796286	DAMGO + $G_{NaP} \times 1.5$
18	Control	0.012757085194024473	Control
18	DAMGO	0.3826409799929486	DAMGO
18	DAMGO + $G_{NaP} \times 1.1$	0.21143664529659778	DAMGO + $G_{NaP} \times 1.1$
18	DAMGO + $G_{NaP} \times 1.3$	0.08086319029055544	DAMGO + $G_{NaP} \times 1.3$
18	DAMGO + $G_{NaP} \times 1.5$	0.07125846106891574	DAMGO + $G_{NaP} \times 1.5$
19	Control	0.07928605468631296	Control
19	DAMGO	0.2952293943364431	DAMGO
19	DAMGO + $G_{NaP} \times 1.1$	0.24379688151089562	DAMGO + $G_{NaP} \times 1.1$
19	DAMGO + $G_{NaP} \times 1.3$	0.12781568968183843	DAMGO + $G_{NaP} \times 1.3$
19	DAMGO + $G_{NaP} \times 1.5$	0.08518177124770444	DAMGO + $G_{NaP} \times 1.5$
20	Control	0.1032330011038277	Control
20	DAMGO	0.32890966119211673	DAMGO
20	DAMGO + $G_{NaP} \times 1.1$	0.06300906113140513	DAMGO + $G_{NaP} \times 1.1$
20	DAMGO + $G_{NaP} \times 1.3$	0.12176337759391687	DAMGO + $G_{NaP} \times 1.3$
20	DAMGO + $G_{NaP} \times 1.5$	0.12725664916683413	DAMGO + $G_{NaP} \times 1.5$
21	Control	0.026629293204772992	Control
21	DAMGO	0.39693545809730796	DAMGO
21	DAMGO + $G_{NaP} \times 1.1$	0.11501409101090931	DAMGO + $G_{NaP} \times 1.1$
21	DAMGO + $G_{NaP} \times 1.3$	0.18150068228714472	DAMGO + $G_{NaP} \times 1.3$
21	DAMGO + $G_{NaP} \times 1.5$	0.07265994420986834	DAMGO + $G_{NaP} \times 1.5$
22	Control	0.16318508493757777	Control
22	DAMGO	0.16759552236708647	DAMGO
22	DAMGO + $G_{NaP} \times 1.1$	0.07667713050734207	DAMGO + $G_{NaP} \times 1.1$
22	DAMGO + $G_{NaP} \times 1.3$	0.06217493488569376	DAMGO + $G_{NaP} \times 1.3$
22	DAMGO + $G_{NaP} \times 1.5$	0.07273683461170642	DAMGO + $G_{NaP} \times 1.5$
23	Control	0.03802241160862578	Control
23	DAMGO	0.33857023580375406	DAMGO
23	DAMGO + $G_{NaP} \times 1.1$	0.08794980410192507	DAMGO + $G_{NaP} \times 1.1$
23	DAMGO + $G_{NaP} \times 1.3$	0.143552404862845	DAMGO + $G_{NaP} \times 1.3$
23	DAMGO + $G_{NaP} \times 1.5$	0.12641337657193633	DAMGO + $G_{NaP} \times 1.5$
24	Control	0.03439253951860175	Control
24	DAMGO	0.43559825144952646	DAMGO
24	DAMGO + $G_{NaP} \times 1.1$	0.08647364270020338	DAMGO + $G_{NaP} \times 1.1$
24	DAMGO + $G_{NaP} \times 1.3$	0.12788420352622587	DAMGO + $G_{NaP} \times 1.3$
24	DAMGO + $G_{NaP} \times 1.5$	0.13984739936236223	DAMGO + $G_{NaP} \times 1.5$
25	Control	0.03568229270971391	Control
25	DAMGO	0.3193524204810172	DAMGO
25	DAMGO + $G_{NaP} \times 1.1$	0.06964783586569442	DAMGO + $G_{NaP} \times 1.1$
25	DAMGO + $G_{NaP} \times 1.3$	0.0996715457344676	DAMGO + $G_{NaP} \times 1.3$
25	DAMGO + $G_{NaP} \times 1.5$	0.08233080597206491	DAMGO + $G_{NaP} \times 1.5$
26	Control	0.056805288149210834	Control
26	DAMGO	0.36796649565770845	DAMGO
26	DAMGO + $G_{NaP} \times 1.1$	0.09531024602803846	DAMGO + $G_{NaP} \times 1.1$
26	DAMGO + $G_{NaP} \times 1.3$	0.07432883981878603	DAMGO + $G_{NaP} \times 1.3$
26	DAMGO + $G_{NaP} \times 1.5$	0.13405217195789393	DAMGO + $G_{NaP} \times 1.5$
27	Control	0.03510143927133595	Control
27	DAMGO	0.16260881154082996	DAMGO
27	DAMGO + $G_{NaP} \times 1.1$	0.17901405570837323	DAMGO + $G_{NaP} \times 1.1$
27	DAMGO + $G_{NaP} \times 1.3$	0.1943474964941309	DAMGO + $G_{NaP} \times 1.3$
27	DAMGO + $G_{NaP} \times 1.5$	0.13602631554447964	DAMGO + $G_{NaP} \times 1.5$
28	Control	0.03392452712847597	Control
28	DAMGO	0.4329461848013626	DAMGO
28	DAMGO + $G_{NaP} \times 1.1$	0.24128606647704368	DAMGO + $G_{NaP} \times 1.1$
28	DAMGO + $G_{NaP} \times 1.3$	0.05946840476373099	DAMGO + $G_{NaP} \times 1.3$
28	DAMGO + $G_{NaP} \times 1.5$	0.05427128729848185	DAMGO + $G_{NaP} \times 1.5$
29	Control	0.031280054136018316	Control
29	DAMGO	0.5241356563349949	DAMGO
29	DAMGO + $G_{NaP} \times 1.1$	0.3143079317002698	DAMGO + $G_{NaP} \times 1.1$
29	DAMGO + $G_{NaP} \times 1.3$	0.11045627868338244	DAMGO + $G_{NaP} \times 1.3$
29	DAMGO + $G_{NaP} \times 1.5$	0.07442042125746912	DAMGO + $G_{NaP} \times 1.5$
30	Control	0.020703539878518366	Control
30	DAMGO	0.26357383984460586	DAMGO
30	DAMGO + $G_{NaP} \times 1.1$	0.05339539222324529	DAMGO + $G_{NaP} \times 1.1$
30	DAMGO + $G_{NaP} \times 1.3$	0.0658530384915817	DAMGO + $G_{NaP} \times 1.3$
30	DAMGO + $G_{NaP} \times 1.5$	0.08881703489025457	DAMGO + $G_{NaP} \times 1.5$
31	Control	0.02961395784476052	Control
31	DAMGO	0.2704280787922278	DAMGO
31	DAMGO + $G_{NaP} \times 1.1$	0.194619028277879	DAMGO + $G_{NaP} \times 1.1$
31	DAMGO + $G_{NaP} \times 1.3$	0.07294214778871906	DAMGO + $G_{NaP} \times 1.3$
31	DAMGO + $G_{NaP} \times 1.5$	0.10726433984185947	DAMGO + $G_{NaP} \times 1.5$
32	Control	0.026124147269717374	Control
32	DAMGO	0.13078831485134235	DAMGO
32	DAMGO + $G_{NaP} \times 1.1$	0.03837087421632281	DAMGO + $G_{NaP} \times 1.1$
32	DAMGO + $G_{NaP} \times 1.3$	0.048084967790107784	DAMGO + $G_{NaP} \times 1.3$
32	DAMGO + $G_{NaP} \times 1.5$	0.051996245698752934	DAMGO + $G_{NaP} \times 1.5$
33	Control	0.18056955100772298	Control
33	DAMGO	0.29450963575063127	DAMGO
33	DAMGO + $G_{NaP} \times 1.1$	0.21034142422748428	DAMGO + $G_{NaP} \times 1.1$
33	DAMGO + $G_{NaP} \times 1.3$	0.3297611958961922	DAMGO + $G_{NaP} \times 1.3$
33	DAMGO + $G_{NaP} \times 1.5$	0.36497084824823417	DAMGO + $G_{NaP} \times 1.5$
34	Control	0.07975756881519967	Control
34	DAMGO	0.27298313961200904	DAMGO
34	DAMGO + $G_{NaP} \times 1.1$	0.08138873127326615	DAMGO + $G_{NaP} \times 1.1$
34	DAMGO + $G_{NaP} \times 1.3$	0.09788857527824615	DAMGO + $G_{NaP} \times 1.3$
34	DAMGO + $G_{NaP} \times 1.5$	0.15915452522477155	DAMGO + $G_{NaP} \times 1.5$
35	Control	0.021897914415336443	Control
35	DAMGO	0.21064443813140615	DAMGO
35	DAMGO + $G_{NaP} \times 1.1$	0.07196235820490202	DAMGO + $G_{NaP} \times 1.1$
35	DAMGO + $G_{NaP} \times 1.3$	0.06372536070063681	DAMGO + $G_{NaP} \times 1.3$
35	DAMGO + $G_{NaP} \times 1.5$	0.12408021670377752	DAMGO + $G_{NaP} \times 1.5$
36	Control	0.024051453641736827	Control
36	DAMGO	0.39554239893532167	DAMGO
36	DAMGO + $G_{NaP} \times 1.1$	0.221211578152326	DAMGO + $G_{NaP} \times 1.1$
36	DAMGO + $G_{NaP} \times 1.3$	0.1080992724632674	DAMGO + $G_{NaP} \times 1.3$
36	DAMGO + $G_{NaP} \times 1.5$	0.10681964554411369	DAMGO + $G_{NaP} \times 1.5$
37	Control	0.0224440252908661	Control
37	DAMGO	0.3277831027934576	DAMGO
37	DAMGO + $G_{NaP} \times 1.1$	0.09190071534600737	DAMGO + $G_{NaP} \times 1.1$
37	DAMGO + $G_{NaP} \times 1.3$	0.07631633868991224	DAMGO + $G_{NaP} \times 1.3$
37	DAMGO + $G_{NaP} \times 1.5$	0.18166056170932146	DAMGO + $G_{NaP} \times 1.5$
38	Control	0.09979425034215629	Control
38	DAMGO	0.3712219260882082	DAMGO
38	DAMGO + $G_{NaP} \times 1.1$	0.1989033471701778	DAMGO + $G_{NaP} \times 1.1$
38	DAMGO + $G_{NaP} \times 1.3$	0.09148204568278497	DAMGO + $G_{NaP} \times 1.3$
38	DAMGO + $G_{NaP} \times 1.5$	0.11900200796050066	DAMGO + $G_{NaP} \times 1.5$
39	Control	0.08712133253690452	Control
39	DAMGO	0.30150058995215084	DAMGO
39	DAMGO + $G_{NaP} \times 1.1$	0.11656420408426425	DAMGO + $G_{NaP} \times 1.1$
39	DAMGO + $G_{NaP} \times 1.3$	0.12151869524928484	DAMGO + $G_{NaP} \times 1.3$
39	DAMGO + $G_{NaP} \times 1.5$	0.12977449808833713	DAMGO + $G_{NaP} \times 1.5$
40	Control	0.0428094772114264	Control
40	DAMGO	0.19210705119796054	DAMGO
40	DAMGO + $G_{NaP} \times 1.1$	0.0519815777852409	DAMGO + $G_{NaP} \times 1.1$
40	DAMGO + $G_{NaP} \times 1.3$	0.08725139149112116	DAMGO + $G_{NaP} \times 1.3$
40	DAMGO + $G_{NaP} \times 1.5$	0.14002145633820476	DAMGO + $G_{NaP} \times 1.5$
