# Supplementary material for: Modeling Effects of Variable preBötzinger Complex Network Topology and Cellular Properties on Opioid-Induced Respiratory Depression and Recovery
Source: eNeuro. 2024 Mar 1;11(3):ENEURO.0284-23.2023. doi: 10.1523/ENEURO.0284-23.2023 (PMC10921262; doi:10.1523/ENEURO.0284-23.2023)
Supplement: Code files — Download Code files, ZIP file. [file eneuro-11-ENEURO.0284-23.2023-s001.zip › prebot-opioid-model-main/simulations/gnap_mod_sim/burst_stats/gnap_mod_avg_amps.csv]

run_seed	Condition	Burst Amp	Condition
1	Control	3.9221822354660474	Control
1	DAMGO	2.8313055914615872	DAMGO
1	DAMGO + $G_{NaP} \times 1.1$	2.687747421994154	DAMGO + $G_{NaP} \times 1.1$
1	DAMGO + $G_{NaP} \times 1.3$	3.67952319991714	DAMGO + $G_{NaP} \times 1.3$
1	DAMGO + $G_{NaP} \times 1.5$	4.454387834687112	DAMGO + $G_{NaP} \times 1.5$
2	Control	2.9672582419127527	Control
2	DAMGO	2.8812389286518982	DAMGO
2	DAMGO + $G_{NaP} \times 1.1$	3.0239000992501377	DAMGO + $G_{NaP} \times 1.1$
2	DAMGO + $G_{NaP} \times 1.3$	4.111083042072527	DAMGO + $G_{NaP} \times 1.3$
2	DAMGO + $G_{NaP} \times 1.5$	4.837565445445003	DAMGO + $G_{NaP} \times 1.5$
3	Control	4.1577678937208	Control
3	DAMGO	2.799106387945836	DAMGO
3	DAMGO + $G_{NaP} \times 1.1$	2.8624680363561517	DAMGO + $G_{NaP} \times 1.1$
3	DAMGO + $G_{NaP} \times 1.3$	3.9349088194455786	DAMGO + $G_{NaP} \times 1.3$
3	DAMGO + $G_{NaP} \times 1.5$	4.878794188057112	DAMGO + $G_{NaP} \times 1.5$
4	Control	3.845366216464921	Control
4	DAMGO	2.4607545081197633	DAMGO
4	DAMGO + $G_{NaP} \times 1.1$	2.20035246688501	DAMGO + $G_{NaP} \times 1.1$
4	DAMGO + $G_{NaP} \times 1.3$	3.2286743986297433	DAMGO + $G_{NaP} \times 1.3$
4	DAMGO + $G_{NaP} \times 1.5$	4.121389322102129	DAMGO + $G_{NaP} \times 1.5$
5	Control	3.361981594807967	Control
5	DAMGO	2.406120971040473	DAMGO
5	DAMGO + $G_{NaP} \times 1.1$	2.4970467921461257	DAMGO + $G_{NaP} \times 1.1$
5	DAMGO + $G_{NaP} \times 1.3$	3.371716013804601	DAMGO + $G_{NaP} \times 1.3$
5	DAMGO + $G_{NaP} \times 1.5$	4.548370629976985	DAMGO + $G_{NaP} \times 1.5$
6	Control	3.946289664168482	Control
6	DAMGO	2.8661799328071798	DAMGO
6	DAMGO + $G_{NaP} \times 1.1$	2.4495089938816346	DAMGO + $G_{NaP} \times 1.1$
6	DAMGO + $G_{NaP} \times 1.3$	3.4376659592925303	DAMGO + $G_{NaP} \times 1.3$
6	DAMGO + $G_{NaP} \times 1.5$	4.3769332027346035	DAMGO + $G_{NaP} \times 1.5$
7	Control	3.043279043911857	Control
7	DAMGO	2.1598763683507327	DAMGO
7	DAMGO + $G_{NaP} \times 1.1$	2.4862382247139667	DAMGO + $G_{NaP} \times 1.1$
7	DAMGO + $G_{NaP} \times 1.3$	3.679338451597346	DAMGO + $G_{NaP} \times 1.3$
7	DAMGO + $G_{NaP} \times 1.5$	4.331762850606517	DAMGO + $G_{NaP} \times 1.5$
8	Control	2.964441101873768	Control
8	DAMGO	2.559631659876755	DAMGO
8	DAMGO + $G_{NaP} \times 1.1$	2.541733108668261	DAMGO + $G_{NaP} \times 1.1$
8	DAMGO + $G_{NaP} \times 1.3$	3.7234660499521137	DAMGO + $G_{NaP} \times 1.3$
8	DAMGO + $G_{NaP} \times 1.5$	5.294560439115439	DAMGO + $G_{NaP} \times 1.5$
9	Control	3.6980624036936525	Control
9	DAMGO	2.5036103158917857	DAMGO
9	DAMGO + $G_{NaP} \times 1.1$	2.6204216963426665	DAMGO + $G_{NaP} \times 1.1$
9	DAMGO + $G_{NaP} \times 1.3$	3.6471266925653856	DAMGO + $G_{NaP} \times 1.3$
9	DAMGO + $G_{NaP} \times 1.5$	4.582624270735127	DAMGO + $G_{NaP} \times 1.5$
10	Control	2.713556001937815	Control
10	DAMGO	2.1968209769322145	DAMGO
10	DAMGO + $G_{NaP} \times 1.1$	2.38354890449832	DAMGO + $G_{NaP} \times 1.1$
10	DAMGO + $G_{NaP} \times 1.3$	4.039831104026261	DAMGO + $G_{NaP} \times 1.3$
10	DAMGO + $G_{NaP} \times 1.5$	4.938333308196921	DAMGO + $G_{NaP} \times 1.5$
11	Control	3.403972433322419	Control
11	DAMGO	2.381431969104343	DAMGO
11	DAMGO + $G_{NaP} \times 1.1$	2.0522850278460507	DAMGO + $G_{NaP} \times 1.1$
11	DAMGO + $G_{NaP} \times 1.3$	3.1832798561916573	DAMGO + $G_{NaP} \times 1.3$
11	DAMGO + $G_{NaP} \times 1.5$	4.147177093365671	DAMGO + $G_{NaP} \times 1.5$
12	Control	4.4348631072880815	Control
12	DAMGO	3.1377984186391505	DAMGO
12	DAMGO + $G_{NaP} \times 1.1$	2.79020909722665	DAMGO + $G_{NaP} \times 1.1$
12	DAMGO + $G_{NaP} \times 1.3$	4.015410440445352	DAMGO + $G_{NaP} \times 1.3$
12	DAMGO + $G_{NaP} \times 1.5$	5.144216476774132	DAMGO + $G_{NaP} \times 1.5$
13	Control	4.256354936082442	Control
13	DAMGO	3.3930189653616223	DAMGO
13	DAMGO + $G_{NaP} \times 1.1$	3.364127007006451	DAMGO + $G_{NaP} \times 1.1$
13	DAMGO + $G_{NaP} \times 1.3$	4.15294179872709	DAMGO + $G_{NaP} \times 1.3$
13	DAMGO + $G_{NaP} \times 1.5$	5.260395366847671	DAMGO + $G_{NaP} \times 1.5$
14	Control	3.8524413390369667	Control
14	DAMGO	2.4805304955823844	DAMGO
14	DAMGO + $G_{NaP} \times 1.1$	2.4198393637036704	DAMGO + $G_{NaP} \times 1.1$
14	DAMGO + $G_{NaP} \times 1.3$	4.057226359264222	DAMGO + $G_{NaP} \times 1.3$
14	DAMGO + $G_{NaP} \times 1.5$	4.614189112171535	DAMGO + $G_{NaP} \times 1.5$
15	Control	2.975603547434798	Control
15	DAMGO	2.114946509939264	DAMGO
15	DAMGO + $G_{NaP} \times 1.1$	2.486222227928396	DAMGO + $G_{NaP} \times 1.1$
15	DAMGO + $G_{NaP} \times 1.3$	3.6699417521567184	DAMGO + $G_{NaP} \times 1.3$
15	DAMGO + $G_{NaP} \times 1.5$	5.023812396918292	DAMGO + $G_{NaP} \times 1.5$
16	Control	2.83604621988626	Control
16	DAMGO	2.4577511565480727	DAMGO
16	DAMGO + $G_{NaP} \times 1.1$	2.456711265815526	DAMGO + $G_{NaP} \times 1.1$
16	DAMGO + $G_{NaP} \times 1.3$	3.767284049867552	DAMGO + $G_{NaP} \times 1.3$
16	DAMGO + $G_{NaP} \times 1.5$	5.239811412798441	DAMGO + $G_{NaP} \times 1.5$
17	Control	3.100513423285059	Control
17	DAMGO	2.3577916477326357	DAMGO
17	DAMGO + $G_{NaP} \times 1.1$	2.5708546049917347	DAMGO + $G_{NaP} \times 1.1$
17	DAMGO + $G_{NaP} \times 1.3$	3.909534424437393	DAMGO + $G_{NaP} \times 1.3$
17	DAMGO + $G_{NaP} \times 1.5$	4.629919777655674	DAMGO + $G_{NaP} \times 1.5$
18	Control	3.6834994609638465	Control
18	DAMGO	2.311630105128327	DAMGO
18	DAMGO + $G_{NaP} \times 1.1$	2.3667159551543495	DAMGO + $G_{NaP} \times 1.1$
18	DAMGO + $G_{NaP} \times 1.3$	3.3410040447765534	DAMGO + $G_{NaP} \times 1.3$
18	DAMGO + $G_{NaP} \times 1.5$	4.063758612937605	DAMGO + $G_{NaP} \times 1.5$
19	Control	4.05258364470913	Control
19	DAMGO	2.8306565710606724	DAMGO
19	DAMGO + $G_{NaP} \times 1.1$	2.7494957076645203	DAMGO + $G_{NaP} \times 1.1$
19	DAMGO + $G_{NaP} \times 1.3$	3.6759232693045103	DAMGO + $G_{NaP} \times 1.3$
19	DAMGO + $G_{NaP} \times 1.5$	4.696861664866646	DAMGO + $G_{NaP} \times 1.5$
20	Control	2.260313613698769	Control
20	DAMGO	1.789212912117606	DAMGO
20	DAMGO + $G_{NaP} \times 1.1$	1.8465413112780198	DAMGO + $G_{NaP} \times 1.1$
20	DAMGO + $G_{NaP} \times 1.3$	3.16176586571562	DAMGO + $G_{NaP} \times 1.3$
20	DAMGO + $G_{NaP} \times 1.5$	4.462542577990425	DAMGO + $G_{NaP} \times 1.5$
21	Control	3.391193535102258	Control
21	DAMGO	2.6374538891586194	DAMGO
21	DAMGO + $G_{NaP} \times 1.1$	2.5503857554848866	DAMGO + $G_{NaP} \times 1.1$
21	DAMGO + $G_{NaP} \times 1.3$	3.645312211959056	DAMGO + $G_{NaP} \times 1.3$
21	DAMGO + $G_{NaP} \times 1.5$	3.2863217330721866	DAMGO + $G_{NaP} \times 1.5$
22	Control	2.8692654394721964	Control
22	DAMGO	1.98581264600367	DAMGO
22	DAMGO + $G_{NaP} \times 1.1$	2.135508950313106	DAMGO + $G_{NaP} \times 1.1$
22	DAMGO + $G_{NaP} \times 1.3$	3.3581237011892844	DAMGO + $G_{NaP} \times 1.3$
22	DAMGO + $G_{NaP} \times 1.5$	4.293163002422484	DAMGO + $G_{NaP} \times 1.5$
23	Control	3.006681790858111	Control
23	DAMGO	2.257621951530974	DAMGO
23	DAMGO + $G_{NaP} \times 1.1$	1.9918773568447916	DAMGO + $G_{NaP} \times 1.1$
23	DAMGO + $G_{NaP} \times 1.3$	3.3406673540283065	DAMGO + $G_{NaP} \times 1.3$
23	DAMGO + $G_{NaP} \times 1.5$	4.510168333994187	DAMGO + $G_{NaP} \times 1.5$
24	Control	3.4089550161884685	Control
24	DAMGO	2.370478317669532	DAMGO
24	DAMGO + $G_{NaP} \times 1.1$	0.9470221705678517	DAMGO + $G_{NaP} \times 1.1$
24	DAMGO + $G_{NaP} \times 1.3$	3.196279325580159	DAMGO + $G_{NaP} \times 1.3$
24	DAMGO + $G_{NaP} \times 1.5$	4.31527328592236	DAMGO + $G_{NaP} \times 1.5$
25	Control	3.536103196115981	Control
25	DAMGO	2.532931403072344	DAMGO
25	DAMGO + $G_{NaP} \times 1.1$	2.7040336807279814	DAMGO + $G_{NaP} \times 1.1$
25	DAMGO + $G_{NaP} \times 1.3$	3.7137850599541027	DAMGO + $G_{NaP} \times 1.3$
25	DAMGO + $G_{NaP} \times 1.5$	4.693546310724452	DAMGO + $G_{NaP} \times 1.5$
26	Control	3.4675016694293945	Control
26	DAMGO	2.330852392692932	DAMGO
26	DAMGO + $G_{NaP} \times 1.1$	2.519308564552195	DAMGO + $G_{NaP} \times 1.1$
26	DAMGO + $G_{NaP} \times 1.3$	3.7131248375401853	DAMGO + $G_{NaP} \times 1.3$
26	DAMGO + $G_{NaP} \times 1.5$	4.638455695362036	DAMGO + $G_{NaP} \times 1.5$
27	Control	2.9586127654364556	Control
27	DAMGO	1.9276176994446004	DAMGO
27	DAMGO + $G_{NaP} \times 1.1$	1.8492019777949569	DAMGO + $G_{NaP} \times 1.1$
27	DAMGO + $G_{NaP} \times 1.3$	3.2067841680836398	DAMGO + $G_{NaP} \times 1.3$
27	DAMGO + $G_{NaP} \times 1.5$	4.298716613973689	DAMGO + $G_{NaP} \times 1.5$
28	Control	3.543662896206949	Control
28	DAMGO	2.2575018165447447	DAMGO
28	DAMGO + $G_{NaP} \times 1.1$	2.434761285484506	DAMGO + $G_{NaP} \times 1.1$
28	DAMGO + $G_{NaP} \times 1.3$	3.5744698033335367	DAMGO + $G_{NaP} \times 1.3$
28	DAMGO + $G_{NaP} \times 1.5$	4.42785489030186	DAMGO + $G_{NaP} \times 1.5$
29	Control	3.414387727428605	Control
29	DAMGO	2.1167866271513303	DAMGO
29	DAMGO + $G_{NaP} \times 1.1$	2.700990121149105	DAMGO + $G_{NaP} \times 1.1$
29	DAMGO + $G_{NaP} \times 1.3$	3.5841515935429062	DAMGO + $G_{NaP} \times 1.3$
29	DAMGO + $G_{NaP} \times 1.5$	4.646759218302138	DAMGO + $G_{NaP} \times 1.5$
30	Control	3.937269426212024	Control
30	DAMGO	2.8727278628094473	DAMGO
30	DAMGO + $G_{NaP} \times 1.1$	2.818135541409052	DAMGO + $G_{NaP} \times 1.1$
30	DAMGO + $G_{NaP} \times 1.3$	3.7167474960808486	DAMGO + $G_{NaP} \times 1.3$
30	DAMGO + $G_{NaP} \times 1.5$	4.770833657052836	DAMGO + $G_{NaP} \times 1.5$
31	Control	3.94720999559415	Control
31	DAMGO	2.8334262448747123	DAMGO
31	DAMGO + $G_{NaP} \times 1.1$	2.696415021794732	DAMGO + $G_{NaP} \times 1.1$
31	DAMGO + $G_{NaP} \times 1.3$	3.746390936048221	DAMGO + $G_{NaP} \times 1.3$
31	DAMGO + $G_{NaP} \times 1.5$	5.049039796750415	DAMGO + $G_{NaP} \times 1.5$
32	Control	4.240627991570704	Control
32	DAMGO	3.30310969814416	DAMGO
32	DAMGO + $G_{NaP} \times 1.1$	3.237285987732085	DAMGO + $G_{NaP} \times 1.1$
32	DAMGO + $G_{NaP} \times 1.3$	4.045901788987764	DAMGO + $G_{NaP} \times 1.3$
32	DAMGO + $G_{NaP} \times 1.5$	4.792185716753043	DAMGO + $G_{NaP} \times 1.5$
33	Control	2.8751723505703084	Control
33	DAMGO	2.5416618261376787	DAMGO
33	DAMGO + $G_{NaP} \times 1.1$	2.507351281278267	DAMGO + $G_{NaP} \times 1.1$
33	DAMGO + $G_{NaP} \times 1.3$	4.097171531930467	DAMGO + $G_{NaP} \times 1.3$
33	DAMGO + $G_{NaP} \times 1.5$	5.343713301464375	DAMGO + $G_{NaP} \times 1.5$
34	Control	3.2056387404209365	Control
34	DAMGO	2.110843730180156	DAMGO
34	DAMGO + $G_{NaP} \times 1.1$	2.4958746466540345	DAMGO + $G_{NaP} \times 1.1$
34	DAMGO + $G_{NaP} \times 1.3$	3.591438607721305	DAMGO + $G_{NaP} \times 1.3$
34	DAMGO + $G_{NaP} \times 1.5$	4.498026324885406	DAMGO + $G_{NaP} \times 1.5$
35	Control	3.1896805826804746	Control
35	DAMGO	2.1898906235855042	DAMGO
35	DAMGO + $G_{NaP} \times 1.1$	2.363570653620413	DAMGO + $G_{NaP} \times 1.1$
35	DAMGO + $G_{NaP} \times 1.3$	3.359318089057666	DAMGO + $G_{NaP} \times 1.3$
35	DAMGO + $G_{NaP} \times 1.5$	4.3275163459884025	DAMGO + $G_{NaP} \times 1.5$
36	Control	3.614469097295313	Control
36	DAMGO	2.4917896118732137	DAMGO
36	DAMGO + $G_{NaP} \times 1.1$	2.515012338894122	DAMGO + $G_{NaP} \times 1.1$
36	DAMGO + $G_{NaP} \times 1.3$	3.7019398315425467	DAMGO + $G_{NaP} \times 1.3$
36	DAMGO + $G_{NaP} \times 1.5$	4.772693630942103	DAMGO + $G_{NaP} \times 1.5$
37	Control	3.575048821104046	Control
37	DAMGO	2.839821008551161	DAMGO
37	DAMGO + $G_{NaP} \times 1.1$	2.5913627923421014	DAMGO + $G_{NaP} \times 1.1$
37	DAMGO + $G_{NaP} \times 1.3$	3.498671445122412	DAMGO + $G_{NaP} \times 1.3$
37	DAMGO + $G_{NaP} \times 1.5$	4.968528474939381	DAMGO + $G_{NaP} \times 1.5$
38	Control	2.824600580445305	Control
38	DAMGO	2.2644088977983308	DAMGO
38	DAMGO + $G_{NaP} \times 1.1$	2.155935009605287	DAMGO + $G_{NaP} \times 1.1$
38	DAMGO + $G_{NaP} \times 1.3$	3.236167676703278	DAMGO + $G_{NaP} \times 1.3$
38	DAMGO + $G_{NaP} \times 1.5$	4.039108109078793	DAMGO + $G_{NaP} \times 1.5$
39	Control	2.9277050427096936	Control
39	DAMGO	2.15325139104571	DAMGO
39	DAMGO + $G_{NaP} \times 1.1$	2.3930467546678553	DAMGO + $G_{NaP} \times 1.1$
39	DAMGO + $G_{NaP} \times 1.3$	3.285830069606497	DAMGO + $G_{NaP} \times 1.3$
39	DAMGO + $G_{NaP} \times 1.5$	4.326669575683116	DAMGO + $G_{NaP} \times 1.5$
40	Control	3.442592161775901	Control
40	DAMGO	2.3891034424843776	DAMGO
40	DAMGO + $G_{NaP} \times 1.1$	2.6559347007418457	DAMGO + $G_{NaP} \times 1.1$
40	DAMGO + $G_{NaP} \times 1.3$	3.908417621551001	DAMGO + $G_{NaP} \times 1.3$
40	DAMGO + $G_{NaP} \times 1.5$	4.65199690207958	DAMGO + $G_{NaP} \times 1.5$
