# Supplementary material for: Modeling Effects of Variable preBötzinger Complex Network Topology and Cellular Properties on Opioid-Induced Respiratory Depression and Recovery
Source: eNeuro. 2024 Mar 1;11(3):ENEURO.0284-23.2023. doi: 10.1523/ENEURO.0284-23.2023 (PMC10921262; doi:10.1523/ENEURO.0284-23.2023)
Supplement: Code files — Download Code files, ZIP file. [file eneuro-11-ENEURO.0284-23.2023-s001.zip › prebot-opioid-model-main/simulations/gnap_mod_sim/burst_stats/gnap_mod_avg_freqs.csv]

run_seed	Condition	Condition	Frequency
1	Control	Control	0.362012416272126
1	DAMGO	DAMGO	0.32803307856009645
1	DAMGO + $G_{NaP} \times 1.1$	DAMGO + $G_{NaP} \times 1.1$	0.3217211355504824
1	DAMGO + $G_{NaP} \times 1.3$	DAMGO + $G_{NaP} \times 1.3$	0.39120762713968205
1	DAMGO + $G_{NaP} \times 1.5$	DAMGO + $G_{NaP} \times 1.5$	0.39806417188662424
2	Control	Control	0.33318748201504217
2	DAMGO	DAMGO	0.29534144510495336
2	DAMGO + $G_{NaP} \times 1.1$	DAMGO + $G_{NaP} \times 1.1$	0.25923580488043024
2	DAMGO + $G_{NaP} \times 1.3$	DAMGO + $G_{NaP} \times 1.3$	0.32897341015818177
2	DAMGO + $G_{NaP} \times 1.5$	DAMGO + $G_{NaP} \times 1.5$	0.335160923528848
3	Control	Control	0.36064279161657437
3	DAMGO	DAMGO	0.34471741861638444
3	DAMGO + $G_{NaP} \times 1.1$	DAMGO + $G_{NaP} \times 1.1$	0.343504816832965
3	DAMGO + $G_{NaP} \times 1.3$	DAMGO + $G_{NaP} \times 1.3$	0.3890251667249679
3	DAMGO + $G_{NaP} \times 1.5$	DAMGO + $G_{NaP} \times 1.5$	0.4335919386198582
4	Control	Control	0.3567178515511838
4	DAMGO	DAMGO	0.29571710276230817
4	DAMGO + $G_{NaP} \times 1.1$	DAMGO + $G_{NaP} \times 1.1$	0.3247619930089987
4	DAMGO + $G_{NaP} \times 1.3$	DAMGO + $G_{NaP} \times 1.3$	0.3655603644610205
4	DAMGO + $G_{NaP} \times 1.5$	DAMGO + $G_{NaP} \times 1.5$	0.4241188762999766
5	Control	Control	0.3975125002980169
5	DAMGO	DAMGO	0.35121084674732406
5	DAMGO + $G_{NaP} \times 1.1$	DAMGO + $G_{NaP} \times 1.1$	0.3424161381392099
5	DAMGO + $G_{NaP} \times 1.3$	DAMGO + $G_{NaP} \times 1.3$	0.36193941568108073
5	DAMGO + $G_{NaP} \times 1.5$	DAMGO + $G_{NaP} \times 1.5$	0.3831291039515758
6	Control	Control	0.3637061799233686
6	DAMGO	DAMGO	0.3105417733646856
6	DAMGO + $G_{NaP} \times 1.1$	DAMGO + $G_{NaP} \times 1.1$	0.3363534695261385
6	DAMGO + $G_{NaP} \times 1.3$	DAMGO + $G_{NaP} \times 1.3$	0.3782658791243646
6	DAMGO + $G_{NaP} \times 1.5$	DAMGO + $G_{NaP} \times 1.5$	0.40183625096905307
7	Control	Control	0.4002813380359662
7	DAMGO	DAMGO	0.3265623787928139
7	DAMGO + $G_{NaP} \times 1.1$	DAMGO + $G_{NaP} \times 1.1$	0.3656353009773589
7	DAMGO + $G_{NaP} \times 1.3$	DAMGO + $G_{NaP} \times 1.3$	0.4034454766595374
7	DAMGO + $G_{NaP} \times 1.5$	DAMGO + $G_{NaP} \times 1.5$	0.4056526393693555
8	Control	Control	0.500242230059931
8	DAMGO	DAMGO	0.2994505747086742
8	DAMGO + $G_{NaP} \times 1.1$	DAMGO + $G_{NaP} \times 1.1$	0.30473444862404353
8	DAMGO + $G_{NaP} \times 1.3$	DAMGO + $G_{NaP} \times 1.3$	0.3951724673247154
8	DAMGO + $G_{NaP} \times 1.5$	DAMGO + $G_{NaP} \times 1.5$	0.44188128623289336
9	Control	Control	0.40075875359500773
9	DAMGO	DAMGO	0.3669512986178282
9	DAMGO + $G_{NaP} \times 1.1$	DAMGO + $G_{NaP} \times 1.1$	0.4069151173846134
9	DAMGO + $G_{NaP} \times 1.3$	DAMGO + $G_{NaP} \times 1.3$	0.504180463345748
9	DAMGO + $G_{NaP} \times 1.5$	DAMGO + $G_{NaP} \times 1.5$	0.4920538638566344
10	Control	Control	0.3444616619569229
10	DAMGO	DAMGO	0.25616774705340156
10	DAMGO + $G_{NaP} \times 1.1$	DAMGO + $G_{NaP} \times 1.1$	0.3639023421695767
10	DAMGO + $G_{NaP} \times 1.3$	DAMGO + $G_{NaP} \times 1.3$	0.3986840774706584
10	DAMGO + $G_{NaP} \times 1.5$	DAMGO + $G_{NaP} \times 1.5$	0.39973327922512264
11	Control	Control	0.3788766237811875
11	DAMGO	DAMGO	0.4119631405425531
11	DAMGO + $G_{NaP} \times 1.1$	DAMGO + $G_{NaP} \times 1.1$	0.3690849119922219
11	DAMGO + $G_{NaP} \times 1.3$	DAMGO + $G_{NaP} \times 1.3$	0.4320756958684122
11	DAMGO + $G_{NaP} \times 1.5$	DAMGO + $G_{NaP} \times 1.5$	0.4121323113428359
12	Control	Control	0.35386048549797056
12	DAMGO	DAMGO	0.28865255805844964
12	DAMGO + $G_{NaP} \times 1.1$	DAMGO + $G_{NaP} \times 1.1$	0.3095770790523801
12	DAMGO + $G_{NaP} \times 1.3$	DAMGO + $G_{NaP} \times 1.3$	0.35693128254027306
12	DAMGO + $G_{NaP} \times 1.5$	DAMGO + $G_{NaP} \times 1.5$	0.3750212367787534
13	Control	Control	0.3756280835114605
13	DAMGO	DAMGO	0.3519013005753535
13	DAMGO + $G_{NaP} \times 1.1$	DAMGO + $G_{NaP} \times 1.1$	0.32563504687393435
13	DAMGO + $G_{NaP} \times 1.3$	DAMGO + $G_{NaP} \times 1.3$	0.35845179551924294
13	DAMGO + $G_{NaP} \times 1.5$	DAMGO + $G_{NaP} \times 1.5$	0.354759405733561
14	Control	Control	0.3687971638139487
14	DAMGO	DAMGO	0.3613644266248279
14	DAMGO + $G_{NaP} \times 1.1$	DAMGO + $G_{NaP} \times 1.1$	0.3250405107201664
14	DAMGO + $G_{NaP} \times 1.3$	DAMGO + $G_{NaP} \times 1.3$	0.43625180239583267
14	DAMGO + $G_{NaP} \times 1.5$	DAMGO + $G_{NaP} \times 1.5$	0.37166755163099713
15	Control	Control	0.3529598385616257
15	DAMGO	DAMGO	0.38822150697101243
15	DAMGO + $G_{NaP} \times 1.1$	DAMGO + $G_{NaP} \times 1.1$	0.3319874948307778
15	DAMGO + $G_{NaP} \times 1.3$	DAMGO + $G_{NaP} \times 1.3$	0.4203604405608964
15	DAMGO + $G_{NaP} \times 1.5$	DAMGO + $G_{NaP} \times 1.5$	0.41118279658228213
16	Control	Control	0.46152247700350824
16	DAMGO	DAMGO	0.25860199607432915
16	DAMGO + $G_{NaP} \times 1.1$	DAMGO + $G_{NaP} \times 1.1$	0.24958600673833373
16	DAMGO + $G_{NaP} \times 1.3$	DAMGO + $G_{NaP} \times 1.3$	0.2853023181399726
16	DAMGO + $G_{NaP} \times 1.5$	DAMGO + $G_{NaP} \times 1.5$	0.4136617696239097
17	Control	Control	0.36340066731389453
17	DAMGO	DAMGO	0.3181916318575867
17	DAMGO + $G_{NaP} \times 1.1$	DAMGO + $G_{NaP} \times 1.1$	0.37481703939459027
17	DAMGO + $G_{NaP} \times 1.3$	DAMGO + $G_{NaP} \times 1.3$	0.36462702916244066
17	DAMGO + $G_{NaP} \times 1.5$	DAMGO + $G_{NaP} \times 1.5$	0.5702663566102657
18	Control	Control	0.3784674226052466
18	DAMGO	DAMGO	0.3504540395868199
18	DAMGO + $G_{NaP} \times 1.1$	DAMGO + $G_{NaP} \times 1.1$	0.3484273431178225
18	DAMGO + $G_{NaP} \times 1.3$	DAMGO + $G_{NaP} \times 1.3$	0.3811252927323933
18	DAMGO + $G_{NaP} \times 1.5$	DAMGO + $G_{NaP} \times 1.5$	0.43680490978448416
19	Control	Control	0.35778421742343713
19	DAMGO	DAMGO	0.29053921792800275
19	DAMGO + $G_{NaP} \times 1.1$	DAMGO + $G_{NaP} \times 1.1$	0.2897548987317374
19	DAMGO + $G_{NaP} \times 1.3$	DAMGO + $G_{NaP} \times 1.3$	0.3543534015682049
19	DAMGO + $G_{NaP} \times 1.5$	DAMGO + $G_{NaP} \times 1.5$	0.3872705139130122
20	Control	Control	0.4379839444260439
20	DAMGO	DAMGO	0.29065226010316336
20	DAMGO + $G_{NaP} \times 1.1$	DAMGO + $G_{NaP} \times 1.1$	0.3090671081895512
20	DAMGO + $G_{NaP} \times 1.3$	DAMGO + $G_{NaP} \times 1.3$	0.39902319056824165
20	DAMGO + $G_{NaP} \times 1.5$	DAMGO + $G_{NaP} \times 1.5$	0.47183413166876764
21	Control	Control	0.35235181665009896
21	DAMGO	DAMGO	0.2958276937814213
21	DAMGO + $G_{NaP} \times 1.1$	DAMGO + $G_{NaP} \times 1.1$	0.3421398660408687
21	DAMGO + $G_{NaP} \times 1.3$	DAMGO + $G_{NaP} \times 1.3$	0.38309696000179944
21	DAMGO + $G_{NaP} \times 1.5$	DAMGO + $G_{NaP} \times 1.5$	0.42146649320241425
22	Control	Control	0.4096326924691578
22	DAMGO	DAMGO	0.3178885220003447
22	DAMGO + $G_{NaP} \times 1.1$	DAMGO + $G_{NaP} \times 1.1$	0.28401432702783036
22	DAMGO + $G_{NaP} \times 1.3$	DAMGO + $G_{NaP} \times 1.3$	0.32988866955179763
22	DAMGO + $G_{NaP} \times 1.5$	DAMGO + $G_{NaP} \times 1.5$	0.34487939490284536
23	Control	Control	0.41469991616800456
23	DAMGO	DAMGO	0.3358874754032321
23	DAMGO + $G_{NaP} \times 1.1$	DAMGO + $G_{NaP} \times 1.1$	0.32633277906511615
23	DAMGO + $G_{NaP} \times 1.3$	DAMGO + $G_{NaP} \times 1.3$	0.3452515852285881
23	DAMGO + $G_{NaP} \times 1.5$	DAMGO + $G_{NaP} \times 1.5$	0.41171746662438385
24	Control	Control	0.39657258160696207
24	DAMGO	DAMGO	0.33417252874847797
24	DAMGO + $G_{NaP} \times 1.1$	DAMGO + $G_{NaP} \times 1.1$	0.2824102542988374
24	DAMGO + $G_{NaP} \times 1.3$	DAMGO + $G_{NaP} \times 1.3$	0.3600618373624048
24	DAMGO + $G_{NaP} \times 1.5$	DAMGO + $G_{NaP} \times 1.5$	0.4364781003559189
25	Control	Control	0.3738017056572345
25	DAMGO	DAMGO	0.33835496942056476
25	DAMGO + $G_{NaP} \times 1.1$	DAMGO + $G_{NaP} \times 1.1$	0.3245665773000327
25	DAMGO + $G_{NaP} \times 1.3$	DAMGO + $G_{NaP} \times 1.3$	0.37384686355105834
25	DAMGO + $G_{NaP} \times 1.5$	DAMGO + $G_{NaP} \times 1.5$	0.4065496083841724
26	Control	Control	0.3967639392503613
26	DAMGO	DAMGO	0.3384441352810119
26	DAMGO + $G_{NaP} \times 1.1$	DAMGO + $G_{NaP} \times 1.1$	0.3374303061172773
26	DAMGO + $G_{NaP} \times 1.3$	DAMGO + $G_{NaP} \times 1.3$	0.36504502046837356
26	DAMGO + $G_{NaP} \times 1.5$	DAMGO + $G_{NaP} \times 1.5$	0.40601148789631863
27	Control	Control	0.4258341857126967
27	DAMGO	DAMGO	0.3306017509633323
27	DAMGO + $G_{NaP} \times 1.1$	DAMGO + $G_{NaP} \times 1.1$	0.2909864720858794
27	DAMGO + $G_{NaP} \times 1.3$	DAMGO + $G_{NaP} \times 1.3$	0.36820108097581494
27	DAMGO + $G_{NaP} \times 1.5$	DAMGO + $G_{NaP} \times 1.5$	0.5108054233350492
28	Control	Control	0.356879359123611
28	DAMGO	DAMGO	0.350849110320238
28	DAMGO + $G_{NaP} \times 1.1$	DAMGO + $G_{NaP} \times 1.1$	0.35046051664503886
28	DAMGO + $G_{NaP} \times 1.3$	DAMGO + $G_{NaP} \times 1.3$	0.4092385139650005
28	DAMGO + $G_{NaP} \times 1.5$	DAMGO + $G_{NaP} \times 1.5$	0.4267195538056389
29	Control	Control	0.3984143498595742
29	DAMGO	DAMGO	0.35666501790855154
29	DAMGO + $G_{NaP} \times 1.1$	DAMGO + $G_{NaP} \times 1.1$	0.3321659778091802
29	DAMGO + $G_{NaP} \times 1.3$	DAMGO + $G_{NaP} \times 1.3$	0.3800110720265338
29	DAMGO + $G_{NaP} \times 1.5$	DAMGO + $G_{NaP} \times 1.5$	0.44309951115167845
30	Control	Control	0.33341213405425785
30	DAMGO	DAMGO	0.329384320788048
30	DAMGO + $G_{NaP} \times 1.1$	DAMGO + $G_{NaP} \times 1.1$	0.35387200783947775
30	DAMGO + $G_{NaP} \times 1.3$	DAMGO + $G_{NaP} \times 1.3$	0.42459576329999954
30	DAMGO + $G_{NaP} \times 1.5$	DAMGO + $G_{NaP} \times 1.5$	0.44526339656310504
31	Control	Control	0.3911742250791374
31	DAMGO	DAMGO	0.37674058664435833
31	DAMGO + $G_{NaP} \times 1.1$	DAMGO + $G_{NaP} \times 1.1$	0.3854227473190557
31	DAMGO + $G_{NaP} \times 1.3$	DAMGO + $G_{NaP} \times 1.3$	0.43002595353106793
31	DAMGO + $G_{NaP} \times 1.5$	DAMGO + $G_{NaP} \times 1.5$	0.4501967804015872
32	Control	Control	0.35147343478444304
32	DAMGO	DAMGO	0.36282841079362566
32	DAMGO + $G_{NaP} \times 1.1$	DAMGO + $G_{NaP} \times 1.1$	0.34791596314910267
32	DAMGO + $G_{NaP} \times 1.3$	DAMGO + $G_{NaP} \times 1.3$	0.3764626242062932
32	DAMGO + $G_{NaP} \times 1.5$	DAMGO + $G_{NaP} \times 1.5$	0.4198652873510138
33	Control	Control	0.45256162761869395
33	DAMGO	DAMGO	0.4351070156206867
33	DAMGO + $G_{NaP} \times 1.1$	DAMGO + $G_{NaP} \times 1.1$	0.3979964638145523
33	DAMGO + $G_{NaP} \times 1.3$	DAMGO + $G_{NaP} \times 1.3$	0.5276420231755775
33	DAMGO + $G_{NaP} \times 1.5$	DAMGO + $G_{NaP} \times 1.5$	0.5330643901432035
34	Control	Control	0.348505293380275
34	DAMGO	DAMGO	0.29194588956427436
34	DAMGO + $G_{NaP} \times 1.1$	DAMGO + $G_{NaP} \times 1.1$	0.28837169879070085
34	DAMGO + $G_{NaP} \times 1.3$	DAMGO + $G_{NaP} \times 1.3$	0.3531665399580704
34	DAMGO + $G_{NaP} \times 1.5$	DAMGO + $G_{NaP} \times 1.5$	0.507846301128035
35	Control	Control	0.38226717554127587
35	DAMGO	DAMGO	0.31616918558119445
35	DAMGO + $G_{NaP} \times 1.1$	DAMGO + $G_{NaP} \times 1.1$	0.296068582682755
35	DAMGO + $G_{NaP} \times 1.3$	DAMGO + $G_{NaP} \times 1.3$	0.3582074670286807
35	DAMGO + $G_{NaP} \times 1.5$	DAMGO + $G_{NaP} \times 1.5$	0.3736999842006882
36	Control	Control	0.383862912447864
36	DAMGO	DAMGO	0.36822788656206645
36	DAMGO + $G_{NaP} \times 1.1$	DAMGO + $G_{NaP} \times 1.1$	0.354259025628688
36	DAMGO + $G_{NaP} \times 1.3$	DAMGO + $G_{NaP} \times 1.3$	0.3998606736417884
36	DAMGO + $G_{NaP} \times 1.5$	DAMGO + $G_{NaP} \times 1.5$	0.4161818861557114
37	Control	Control	0.39748166876812585
37	DAMGO	DAMGO	0.3271893708468253
37	DAMGO + $G_{NaP} \times 1.1$	DAMGO + $G_{NaP} \times 1.1$	0.3564421440930493
37	DAMGO + $G_{NaP} \times 1.3$	DAMGO + $G_{NaP} \times 1.3$	0.40041536584187204
37	DAMGO + $G_{NaP} \times 1.5$	DAMGO + $G_{NaP} \times 1.5$	0.5012035200834641
38	Control	Control	0.3739174412851401
38	DAMGO	DAMGO	0.3092827484200944
38	DAMGO + $G_{NaP} \times 1.1$	DAMGO + $G_{NaP} \times 1.1$	0.37500216432324085
38	DAMGO + $G_{NaP} \times 1.3$	DAMGO + $G_{NaP} \times 1.3$	0.42691830336414177
38	DAMGO + $G_{NaP} \times 1.5$	DAMGO + $G_{NaP} \times 1.5$	0.4899112470059307
39	Control	Control	0.4014290928901489
39	DAMGO	DAMGO	0.37471865481689753
39	DAMGO + $G_{NaP} \times 1.1$	DAMGO + $G_{NaP} \times 1.1$	0.39343314140898683
39	DAMGO + $G_{NaP} \times 1.3$	DAMGO + $G_{NaP} \times 1.3$	0.40305670199106236
39	DAMGO + $G_{NaP} \times 1.5$	DAMGO + $G_{NaP} \times 1.5$	0.35010031094861593
40	Control	Control	0.3963683183678702
40	DAMGO	DAMGO	0.34772185544967127
40	DAMGO + $G_{NaP} \times 1.1$	DAMGO + $G_{NaP} \times 1.1$	0.3052482281263969
40	DAMGO + $G_{NaP} \times 1.3$	DAMGO + $G_{NaP} \times 1.3$	0.44707116665522745
40	DAMGO + $G_{NaP} \times 1.5$	DAMGO + $G_{NaP} \times 1.5$	0.39629182171123106
