# Supplementary material for: Modeling Effects of Variable preBötzinger Complex Network Topology and Cellular Properties on Opioid-Induced Respiratory Depression and Recovery
Source: eNeuro. 2024 Mar 1;11(3):ENEURO.0284-23.2023. doi: 10.1523/ENEURO.0284-23.2023 (PMC10921262; doi:10.1523/ENEURO.0284-23.2023)
Supplement: Code files — Download Code files, ZIP file. [file eneuro-11-ENEURO.0284-23.2023-s001.zip › prebot-opioid-model-main/simulations/gnap_mod_sim/burst_stats/gnap_mod_burst_stats.csv]

	Peak Samples	Peak Times	Burst Width	Burst Amp	Onset Times	Offset Times	PBI	IBI	Frequency	Period	filename	Condition	run_seed	# Inh to Exc	# Inh to Inh	# Exc to Exc	# Exc to Inh	# Inh Cons	# Exc Cons	$G_{NaP}$ str
0	63896	3.1948000000000003	1.4048742648423742	3.2350493916959984	2.68885	4.09375	1.4312500000000004	2.8361000000000005	0.3163355687713527	3.1612	seed1-str-03_run_vars.pkl	Transient	1	122	40	622	132	162	754	-0.3
1	127120	6.356	1.341806556123638	3.2549666060106297	5.525	6.8668000000000005	1.4842000000000004	2.8260000000000005	0.4065123274863309	2.459950000000001	seed1-str-03_run_vars.pkl	Transient	1	122	40	622	132	162	754	-0.3
2	176319	8.81595	1.1264777029167192	3.818983352234704	8.351	9.47745	1.5226499999999987	2.6491499999999992	0.3755939078668145	2.66245	seed1-str-03_run_vars.pkl	Transient	1	122	40	622	132	162	754	-0.3
3	229568	11.4784	1.0734418599803628	3.857928667383668	11.00015	12.07355	1.4983500000000003	2.5718000000000014	0.3965342903027537	2.5218500000000006	seed1-str-03_run_vars.pkl	Transient	1	122	40	622	132	162	754	-0.3
4	280005	14.00025	1.0660353369218327	4.0698232475920335	13.5719	14.63795	1.608850000000002	2.674850000000001	0.36557724647217976	2.7353999999999985	seed1-str-03_run_vars.pkl	Transient	1	122	40	622	132	162	754	-0.3
5	334713	16.73565	1.0951781957323896	3.963910286353261	16.246750000000002	17.34195	1.400299999999998	2.4954499999999977	0.3919877699815763	2.5511000000000017	seed1-str-03_run_vars.pkl	Transient	1	122	40	622	132	162	754	-0.3
6	385735	19.28675	1.1210803854844766	3.821593176886687	18.74225	19.8633	1.4722999999999966	2.593399999999999	0.39309721294076017	2.5439000000000007	seed1-str-03_run_vars.pkl	Transient	1	122	40	622	132	162	754	-0.3
7	436613	21.83065	1.0825830170478818	3.8530185821845393	21.3356	22.4182	1.5137999999999998	2.596350000000001	0.3828557208216084	2.61195	seed1-str-03_run_vars.pkl	Transient	1	122	40	622	132	162	754	-0.3
8	488852	24.4426	1.0891012805085485	3.93702220290124	23.93195	25.02105	1.4783499999999992	2.567450000000001	0.3862718967881496	2.588849999999997	seed1-str-03_run_vars.pkl	Transient	1	122	40	622	132	162	754	-0.3
9	540629	27.03145	1.1315486971287756	3.9582875675650935	26.49945	27.631	1.4540499999999987	2.5855999999999995	0.3968647683301912	2.519750000000002	seed1-str-03_run_vars.pkl	Transient	1	122	40	622	132	162	754	-0.3
10	591024	29.5512	1.077574752114981	3.922069460439353	29.08505000000001	30.1626	1.550650000000001	2.6282500000000013	0.3782219784791699	2.6439499999999967	seed1-str-03_run_vars.pkl	Transient	1	122	40	622	132	162	754	-0.3
11	643903	32.19515	1.1148631729319518	3.9688203668729263	31.7133	32.82815	1.5943500000000057	2.7092000000000027	0.37089236703508577	2.6962000000000046	seed1-str-03_run_vars.pkl	Control	1	122	40	622	132	162	754	-0.3
12	697827	34.89135	1.0998177834507836	3.916597093190397	34.4225	35.5223	1.4477000000000046	2.5474999999999994	0.3841352155958904	2.603249999999996	seed1-str-03_run_vars.pkl	Control	1	122	40	622	132	162	754	-0.3
13	749892	37.4946	1.1389800956148888	3.900960912505639	36.96995	38.10895	1.4033000000000015	2.5422999999999973	0.3961337347488501	2.5244000000000058	seed1-str-03_run_vars.pkl	Control	1	122	40	622	132	162	754	-0.3
14	800380	40.01900000000001	1.1457721076419227	3.9307739771944417	39.51225	40.65805	1.5606500000000023	2.7064000000000017	0.3768181475619871	2.653799999999997	seed1-str-03_run_vars.pkl	Control	1	122	40	622	132	162	754	-0.3
15	853456	42.6728	1.078859188757732	3.9327116373281967	42.21870000000001	43.29755	1.4625500000000002	2.5413999999999963	0.3994487607102198	2.503450000000001	seed1-str-03_run_vars.pkl	Control	1	122	40	622	132	162	754	-0.3
16	903525	45.17625	1.0897341804601486	3.9285309417722165	44.7601	45.8498	1.4646499999999991	2.554400000000001	0.3713124036908459	2.693149999999996	seed1-str-03_run_vars.pkl	Control	1	122	40	622	132	162	754	-0.3
17	957388	47.8694	1.1651105882096862	3.9331437391193305	47.31445	48.47955	1.4512500000000017	2.6163500000000037	0.3876194352384828	2.5798500000000004	seed1-str-03_run_vars.pkl	Control	1	122	40	622	132	162	754	-0.3
18	1008985	50.44925	1.0926748353480886	3.889230850829016	49.93085	51.02350000000001	1.4508499999999955	2.543549999999996	0.3808508207335184	2.625700000000002	seed1-str-03_run_vars.pkl	Control	1	122	40	622	132	162	754	-0.3
19	1061499	53.07495	1.1319655188592268	3.8656768974253097	52.47435	53.60630000000001	1.5015999999999965	2.63355	0.3993450740785111	2.504100000000001	seed1-str-03_run_vars.pkl	Control	1	122	40	622	132	162	754	-0.3
20	1111581	55.57905	1.1192825135186897	3.8943038888177526	55.10795	56.2272	1.5634999999999977	2.6828000000000003	0.37777903704123456	2.64705	seed1-str-03_run_vars.pkl	Control	1	122	40	622	132	162	754	-0.3
21	1164522	58.2261	1.1001327529367293	3.997656325039962	57.79075	58.8909	5.2000500000000045	6.300200000000004	0.1536251699478443	6.509349999999998	seed1-str-03_run_vars.pkl	Control	1	122	40	622	132	162	754	-0.3
22	1294709	64.73545	1.1459347890640958	3.333595595229916	64.09095	65.23685	1.6213000000000048	2.767250000000004	0.29618659755646065	3.376249999999999	seed1-str-03_run_vars.pkl	Transient	1	122	40	622	132	162	754	-0.3
23	1362234	68.1117	1.7163231187129744	3.2912129515301665	66.85815000000001	68.5745	2.1159000000000106	3.8322	0.3186895485762544	3.1378500000000003	seed1-str-03_run_vars.pkl	Transient	1	122	40	622	132	162	754	-0.3
24	1424991	71.24955	1.1084971916192443	3.307736794227509	70.6904	71.7989	1.5448499999999967	2.6533499999999894	0.33610620956222137	2.9752500000000026	seed1-str-03_run_vars.pkl	DAMGO	1	122	40	622	132	162	754	-0.3
25	1484496	74.2248	1.30339020881966	2.741208272318993	73.3437	74.64710000000002	1.5884999999999962	2.8918500000000047	0.3875067813686733	2.580600000000004	seed1-str-03_run_vars.pkl	DAMGO	1	122	40	622	132	162	754	-0.3
26	1536108	76.8054	1.026830834689236	3.339445069374669	76.23555	77.2624	1.6812500000000057	2.70805	0.3791900500530877	2.6371999999999933	seed1-str-03_run_vars.pkl	DAMGO	1	122	40	622	132	162	754	-0.3
27	1588852	79.4426	1.0046504715150573	3.313125421374433	78.9436	79.94825	1.7877500000000026	2.7924000000000007	0.3412794566831036	2.930150000000012	seed1-str-03_run_vars.pkl	DAMGO	1	122	40	622	132	162	754	-0.3
28	1647455	82.37275000000002	1.1161653893863666	3.0367559642061472	81.73605	82.85220000000002	1.7874499999999929	2.9035999999999973	0.3555555555555556	2.8125	seed1-str-03_run_vars.pkl	DAMGO	1	122	40	622	132	162	754	-0.3
29	1703705	85.18525000000002	1.16328106009044	3.2829044806439502	84.6396	85.80290000000002	1.4328000000000003	2.596100000000007	0.3335835209740643	2.9977499999999964	seed1-str-03_run_vars.pkl	DAMGO	1	122	40	622	132	162	754	-0.3
30	1763660	88.18299999999998	1.3552971904716455	2.9664475185927164	87.23570000000002	88.59100000000002	1.8168500000000023	3.1721500000000016	0.3329061038334138	3.00385	seed1-str-03_run_vars.pkl	DAMGO	1	122	40	622	132	162	754	-0.3
31	1823737	91.18685	1.2800697504876066	3.0387108768858795	90.4079	91.68795	1.7894500000000022	3.0695499999999925	0.3468789565880997	2.8828499999999906	seed1-str-03_run_vars.pkl	DAMGO	1	122	40	622	132	162	754	-0.3
32	1881394	94.0697	1.1672048534681556	3.462748590510035	93.47745	94.64465	1.7282000000000008	2.8954499999999967	0.33321670748571264	3.0010500000000064	seed1-str-03_run_vars.pkl	DAMGO	1	122	40	622	132	162	754	-0.3
33	1941415	97.07075	1.1910881297749234	2.929724474729035	96.37285	97.56395	1.6237500000000011	2.8148000000000053	0.3191217768700535	3.1336000000000013	seed1-str-03_run_vars.pkl	DAMGO	1	122	40	622	132	162	754	-0.3
34	2004087	100.20435	2.119077399377432	5.349922959759226	99.18765	101.30675	1.8082500000000008	3.9273000000000025	0.2832941443100373	3.5298999999999983	seed1-str-03_run_vars.pkl	DAMGO	1	122	40	622	132	162	754	-0.3
35	2074685	103.73425	1.1501703076485894	4.173911964625905	103.11495	104.26515	1.5678000000000054	2.717950000000002	0.394804374432469	2.532899999999998	seed1-str-03_run_vars.pkl	Transient	1	122	40	622	132	162	754	-0.3
36	2125343	106.26715	1.0697600174586754	3.9696626602419016	105.83295	106.9027	1.4619	2.5317000000000007	0.37510080834224063	2.6659500000000094	seed1-str-03_run_vars.pkl	Transient	1	122	40	622	132	162	754	-0.3
37	2178662	108.9331	1.1311866649336182	3.7844236830526654	108.3646	109.4958	1.5979999999999992	2.729199999999992	0.3863315884023265	2.5884499999999946	seed1-str-03_run_vars.pkl	Transient	1	122	40	622	132	162	754	-0.3
38	2230431	111.52155	1.1043517522364623	3.9478948096712325	111.0938	112.19815	1.4345500000000015	2.5388999999999977	0.3824091778202685	2.614999999999996	seed1-str-03_run_vars.pkl	Wash	1	122	40	622	132	162	754	-0.3
39	2282731	114.13655	1.1119305749021005	3.984745713754279	113.6327	114.74465	1.4620500000000047	2.5739500000000106	0.3831344227122084	2.610050000000001	seed1-str-03_run_vars.pkl	Wash	1	122	40	622	132	162	754	-0.3
40	2334932	116.7466	1.1095999653905164	3.9422210547762186	116.2067	117.3163	1.5309499999999898	2.6405499999999904	0.3910833007430579	2.557000000000002	seed1-str-03_run_vars.pkl	Wash	1	122	40	622	132	162	754	-0.3
41	2386072	119.3036	1.0492331419192953	3.885336975988381	118.8472	119.89645	1.4926499999999976	2.5418999999999983	0.3802281368821279	2.6300000000000097	seed1-str-03_run_vars.pkl	Wash	1	122	40	622	132	162	754	-0.3
42	2438672	121.9336	1.1662559259613745	3.899633310805904	121.38915	122.5554	1.4467500000000086	2.6130000000000138	0.3999920001599988	2.5000499999999874	seed1-str-03_run_vars.pkl	Wash	1	122	40	622	132	162	754	-0.3
43	2488673	124.43365	1.056706713389605	3.928349288415987	124.0021	125.0588	1.4908000000000072	2.5474999999999994	0.3936155556867592	2.5405500000000103	seed1-str-03_run_vars.pkl	Wash	1	122	40	622	132	162	754	-0.3
44	2539484	126.9742	1.0929039979450172	3.9537297539493106	126.54965	127.64255	1.491749999999996	2.5846499999999963	0.37461601858095706	2.669399999999982	seed1-str-03_run_vars.pkl	Wash	1	122	40	622	132	162	754	-0.3
45	2592872	129.6436	1.1016860966328301	3.850912268729971	129.1343	130.23595	1.5333500000000129	2.6350500000000068	0.3926418909633459	2.5468500000000063	seed1-str-03_run_vars.pkl	Wash	1	122	40	622	132	162	754	-0.3
46	2643809	132.19045	1.0940892499041046	3.895578070985089	131.76935	132.86345	1.4828499999999851	2.5769499999999823	0.3684259003407911	2.7142500000000207	seed1-str-03_run_vars.pkl	Wash	1	122	40	622	132	162	754	-0.3
47	2698094	134.90470000000002	1.1760834844995989	3.914120854342293	134.34625	135.52235000000002	1.4433500000000097	2.619400000000013	0.3937395412934347	2.539749999999998	seed1-str-03_run_vars.pkl	Wash	1	122	40	622	132	162	754	-0.3
48	2748889	137.44445000000002	1.1165161620418076	3.8898233930713673	136.96565	138.08215	1.4069499999999948	2.523449999999997	0.39865255436624497	2.5084499999999816	seed1-str-03_run_vars.pkl	Wash	1	122	40	622	132	162	754	-0.3
49	2799058	139.9529	0.6389264207856031	3.7224787996127446	139.48915	140.12805	3.202200000000005	3.841149999999999	0.2481050973192241	4.030550000000005	seed1-str-03_run_vars.pkl	Wash	1	122	40	622	132	162	754	-0.3
50	2879669	143.98345	1.2117306269651744	2.6107903876066416	143.33025	144.542	2.4730999999999885	3.684799999999996	0.2702227986975264	3.700649999999996	seed1-str-03_run_vars.pkl	Transient	1	122	40	622	132	162	754	-0.3
51	2953682	147.6841	1.1637442798494595	2.881231825484328	147.01510000000005	148.17885	2.1966000000000183	3.3603500000000115	0.2876083924128893	3.476950000000016	seed1-str-03_run_vars.pkl	Transient	1	122	40	622	132	162	754	-0.3
52	3023221	151.16105000000005	1.302278220463614	2.518809365933496	150.37545	151.67770000000004	2.106750000000005	3.409050000000008	0.2911843925165618	3.434249999999992	seed1-str-03_run_vars.pkl	$G_{NaP}$	1	122	40	622	132	162	754	-0.3
53	3091906	154.5953	1.3065510296238587	2.7622216669178807	153.7845	155.09105	2.2696500000000133	3.5762	0.28017090425159263	3.5692500000000105	seed1-str-03_run_vars.pkl	$G_{NaP}$	1	122	40	622	132	162	754	-0.3
54	3163291	158.16455000000005	1.2638024381602184	2.7896475923364115	157.36065000000005	158.62445	2.268050000000017	3.5318499999999915	0.2869111149365928	3.4853999999999985	seed1-str-03_run_vars.pkl	$G_{NaP}$	1	122	40	622	132	162	754	-0.3
55	3232999	161.64995000000005	1.2508524550901727	2.9272207641730534	160.8925	162.14335	2.4350000000000023	3.685849999999988	0.2758887064957994	3.6246500000000026	seed1-str-03_run_vars.pkl	$G_{NaP}$	1	122	40	622	132	162	754	-0.3
56	3305492	165.27460000000005	1.1436531136255943	3.032203324583552	164.57835	165.722	2.2242500000000116	3.36790000000002	0.2886586034696781	3.46429999999998	seed1-str-03_run_vars.pkl	$G_{NaP}$	1	122	40	622	132	162	754	-0.3
57	3374778	168.7389	1.2707398321444634	2.733456695383211	167.94625000000005	169.217	2.2276500000000112	3.498349999999988	0.2851887236378673	3.5064500000000014	seed1-str-03_run_vars.pkl	$G_{NaP}$	1	122	40	622	132	162	754	-0.3
58	3444907	172.24535	1.3077338541977808	2.8604929651856037	171.4446	172.75235	2.3758499999999856	3.6835499999999968	0.27078622781245376	3.692949999999996	seed1-str-03_run_vars.pkl	$G_{NaP}$	1	122	40	622	132	162	754	-0.3
59	3518766	175.9383	1.2659288802377182	2.7520230480416608	175.12815	176.3941	2.326699999999988	3.5926000000000045	0.280946226892172	3.559400000000011	seed1-str-03_run_vars.pkl	$G_{NaP}$	1	122	40	622	132	162	754	-0.3
60	3589954	179.4977	1.265061338802008	2.866679775127036	178.7208	179.98585	6.5116000000000165	7.7767000000000035	0.1310710470610596	7.629449999999991	seed1-str-03_run_vars.pkl	$G_{NaP}$	1	122	40	622	132	162	754	-0.3
61	3742543	187.12715	1.201605434038583	0.7310018939068446	186.49745	187.69905	2.5328499999999963	3.7344499999999816	0.2483731558293169	4.026200000000017	seed1-str-03_run_vars.pkl	Transient	1	122	40	622	132	162	754	-0.3
62	3823067	191.15335	2.2042569155776177	0.8220888504077166	190.2319	192.43615	1.5837500000000089	3.7880000000000114	0.26143449105240424	3.825050000000005	seed1-str-03_run_vars.pkl	DAMGO + $G_{NaP}$	1	122	40	622	132	162	754	-0.3
63	3899568	194.9784	1.3762751098126873	1.0339790344431383	194.01995	195.3962	5.843699999999982	7.219999999999999	0.1384447121042214	7.223099999999987	seed1-str-03_run_vars.pkl	DAMGO + $G_{NaP}$	1	122	40	622	132	162	754	-0.3
64	4044030	202.2015	1.304258011696511	1.6232470859433246	201.2399	202.54415	6.205849999999997	7.510099999999994	0.13712342479465775	7.2926999999999955	seed1-str-03_run_vars.pkl	DAMGO + $G_{NaP}$	1	122	40	622	132	162	754	-0.3
65	4189884	209.4942	1.186503379930812	1.9672501275732337	208.75	209.93655					seed1-str-03_run_vars.pkl	DAMGO + $G_{NaP}$	1	122	40	622	132	162	754	-0.3
66	63896	3.1948000000000003	1.4048742648423742	3.2350493916959984	2.68885	4.09375	1.4312500000000004	2.8361000000000005	0.3163355687713527	3.1612	seed1-str-01_run_vars.pkl	Transient	1	122	40	622	132	162	754	-0.1
67	127120	6.356	1.341806556123638	3.2549666060106297	5.525	6.8668000000000005	1.4842000000000004	2.8260000000000005	0.4065123274863309	2.459950000000001	seed1-str-01_run_vars.pkl	Transient	1	122	40	622	132	162	754	-0.1
68	176319	8.81595	1.1264777029167192	3.818983352234704	8.351	9.47745	1.5226499999999987	2.6491499999999992	0.3755939078668145	2.66245	seed1-str-01_run_vars.pkl	Transient	1	122	40	622	132	162	754	-0.1
69	229568	11.4784	1.0734418599803628	3.857928667383668	11.00015	12.07355	1.4983500000000003	2.5718000000000014	0.3965342903027537	2.5218500000000006	seed1-str-01_run_vars.pkl	Transient	1	122	40	622	132	162	754	-0.1
70	280005	14.00025	1.0660353369218327	4.0698232475920335	13.5719	14.63795	1.608850000000002	2.674850000000001	0.36557724647217976	2.7353999999999985	seed1-str-01_run_vars.pkl	Transient	1	122	40	622	132	162	754	-0.1
71	334713	16.73565	1.0951781957323896	3.963910286353261	16.246750000000002	17.34195	1.400299999999998	2.4954499999999977	0.3919877699815763	2.5511000000000017	seed1-str-01_run_vars.pkl	Transient	1	122	40	622	132	162	754	-0.1
72	385735	19.28675	1.1210803854844766	3.821593176886687	18.74225	19.8633	1.4722999999999966	2.593399999999999	0.39309721294076017	2.5439000000000007	seed1-str-01_run_vars.pkl	Transient	1	122	40	622	132	162	754	-0.1
73	436613	21.83065	1.0825830170478818	3.8530185821845393	21.3356	22.4182	1.5137999999999998	2.596350000000001	0.3828557208216084	2.61195	seed1-str-01_run_vars.pkl	Transient	1	122	40	622	132	162	754	-0.1
74	488852	24.4426	1.0891012805085485	3.93702220290124	23.93195	25.02105	1.4783499999999992	2.567450000000001	0.3862718967881496	2.588849999999997	seed1-str-01_run_vars.pkl	Transient	1	122	40	622	132	162	754	-0.1
75	540629	27.03145	1.1315486971287756	3.9582875675650935	26.49945	27.631	1.4540499999999987	2.5855999999999995	0.3968647683301912	2.519750000000002	seed1-str-01_run_vars.pkl	Transient	1	122	40	622	132	162	754	-0.1
76	591024	29.5512	1.077574752114981	3.922069460439353	29.08505000000001	30.1626	1.550650000000001	2.6282500000000013	0.3782219784791699	2.6439499999999967	seed1-str-01_run_vars.pkl	Transient	1	122	40	622	132	162	754	-0.1
77	643903	32.19515	1.1148631729319518	3.9688203668729263	31.7133	32.82815	1.5943500000000057	2.7092000000000027	0.37089236703508577	2.6962000000000046	seed1-str-01_run_vars.pkl	Control	1	122	40	622	132	162	754	-0.1
78	697827	34.89135	1.0998177834507836	3.916597093190397	34.4225	35.5223	1.4477000000000046	2.5474999999999994	0.3841352155958904	2.603249999999996	seed1-str-01_run_vars.pkl	Control	1	122	40	622	132	162	754	-0.1
79	749892	37.4946	1.1389800956148888	3.900960912505639	36.96995	38.10895	1.4033000000000015	2.5422999999999973	0.3961337347488501	2.5244000000000058	seed1-str-01_run_vars.pkl	Control	1	122	40	622	132	162	754	-0.1
80	800380	40.01900000000001	1.1457721076419227	3.9307739771944417	39.51225	40.65805	1.5606500000000023	2.7064000000000017	0.3768181475619871	2.653799999999997	seed1-str-01_run_vars.pkl	Control	1	122	40	622	132	162	754	-0.1
81	853456	42.6728	1.078859188757732	3.9327116373281967	42.21870000000001	43.29755	1.4625500000000002	2.5413999999999963	0.3994487607102198	2.503450000000001	seed1-str-01_run_vars.pkl	Control	1	122	40	622	132	162	754	-0.1
82	903525	45.17625	1.0897341804601486	3.9285309417722165	44.7601	45.8498	1.4646499999999991	2.554400000000001	0.3713124036908459	2.693149999999996	seed1-str-01_run_vars.pkl	Control	1	122	40	622	132	162	754	-0.1
83	957388	47.8694	1.1651105882096862	3.9331437391193305	47.31445	48.47955	1.4512500000000017	2.6163500000000037	0.3876194352384828	2.5798500000000004	seed1-str-01_run_vars.pkl	Control	1	122	40	622	132	162	754	-0.1
84	1008985	50.44925	1.0926748353480886	3.889230850829016	49.93085	51.02350000000001	1.4508499999999955	2.543549999999996	0.3808508207335184	2.625700000000002	seed1-str-01_run_vars.pkl	Control	1	122	40	622	132	162	754	-0.1
85	1061499	53.07495	1.1319655188592268	3.8656768974253097	52.47435	53.60630000000001	1.5015999999999965	2.63355	0.3993450740785111	2.504100000000001	seed1-str-01_run_vars.pkl	Control	1	122	40	622	132	162	754	-0.1
86	1111581	55.57905	1.1192825135186897	3.8943038888177526	55.10795	56.2272	1.5634999999999977	2.6828000000000003	0.37777903704123456	2.64705	seed1-str-01_run_vars.pkl	Control	1	122	40	622	132	162	754	-0.1
87	1164522	58.2261	1.1001327529367293	3.997656325039962	57.79075	58.8909	5.2000500000000045	6.300200000000004	0.1536251699478443	6.509349999999998	seed1-str-01_run_vars.pkl	Control	1	122	40	622	132	162	754	-0.1
88	1294709	64.73545	1.1459347890640958	3.333595595229916	64.09095	65.23685	1.6213000000000048	2.767250000000004	0.29618659755646065	3.376249999999999	seed1-str-01_run_vars.pkl	Transient	1	122	40	622	132	162	754	-0.1
89	1362234	68.1117	1.7163231187129744	3.2912129515301665	66.85815000000001	68.5745	2.1159000000000106	3.8322	0.3186895485762544	3.1378500000000003	seed1-str-01_run_vars.pkl	Transient	1	122	40	622	132	162	754	-0.1
90	1424991	71.24955	1.1084971916192443	3.307736794227509	70.6904	71.7989	1.5448499999999967	2.6533499999999894	0.33610620956222137	2.9752500000000026	seed1-str-01_run_vars.pkl	DAMGO	1	122	40	622	132	162	754	-0.1
91	1484496	74.2248	1.30339020881966	2.741208272318993	73.3437	74.64710000000002	1.5884999999999962	2.8918500000000047	0.3875067813686733	2.580600000000004	seed1-str-01_run_vars.pkl	DAMGO	1	122	40	622	132	162	754	-0.1
92	1536108	76.8054	1.026830834689236	3.339445069374669	76.23555	77.2624	1.6812500000000057	2.70805	0.3791900500530877	2.6371999999999933	seed1-str-01_run_vars.pkl	DAMGO	1	122	40	622	132	162	754	-0.1
93	1588852	79.4426	1.0046504715150573	3.313125421374433	78.9436	79.94825	1.7877500000000026	2.7924000000000007	0.3412794566831036	2.930150000000012	seed1-str-01_run_vars.pkl	DAMGO	1	122	40	622	132	162	754	-0.1
94	1647455	82.37275000000002	1.1161653893863666	3.0367559642061472	81.73605	82.85220000000002	1.7874499999999929	2.9035999999999973	0.3555555555555556	2.8125	seed1-str-01_run_vars.pkl	DAMGO	1	122	40	622	132	162	754	-0.1
95	1703705	85.18525000000002	1.16328106009044	3.2829044806439502	84.6396	85.80290000000002	1.4328000000000003	2.596100000000007	0.3335835209740643	2.9977499999999964	seed1-str-01_run_vars.pkl	DAMGO	1	122	40	622	132	162	754	-0.1
96	1763660	88.18299999999998	1.3552971904716455	2.9664475185927164	87.23570000000002	88.59100000000002	1.8168500000000023	3.1721500000000016	0.3329061038334138	3.00385	seed1-str-01_run_vars.pkl	DAMGO	1	122	40	622	132	162	754	-0.1
97	1823737	91.18685	1.2800697504876066	3.0387108768858795	90.4079	91.68795	1.7894500000000022	3.0695499999999925	0.3468789565880997	2.8828499999999906	seed1-str-01_run_vars.pkl	DAMGO	1	122	40	622	132	162	754	-0.1
98	1881394	94.0697	1.1672048534681556	3.462748590510035	93.47745	94.64465	1.7282000000000008	2.8954499999999967	0.33321670748571264	3.0010500000000064	seed1-str-01_run_vars.pkl	DAMGO	1	122	40	622	132	162	754	-0.1
99	1941415	97.07075	1.1910881297749234	2.929724474729035	96.37285	97.56395	1.6237500000000011	2.8148000000000053	0.3191217768700535	3.1336000000000013	seed1-str-01_run_vars.pkl	DAMGO	1	122	40	622	132	162	754	-0.1
100	2004087	100.20435	2.119077399377432	5.349922959759226	99.18765	101.30675	1.8082500000000008	3.9273000000000025	0.2832941443100373	3.5298999999999983	seed1-str-01_run_vars.pkl	DAMGO	1	122	40	622	132	162	754	-0.1
101	2074685	103.73425	1.1501703076485894	4.173911964625905	103.11495	104.26515	1.5678000000000054	2.717950000000002	0.394804374432469	2.532899999999998	seed1-str-01_run_vars.pkl	Transient	1	122	40	622	132	162	754	-0.1
102	2125343	106.26715	1.0697600174586754	3.9696626602419016	105.83295	106.9027	1.4619	2.5317000000000007	0.37510080834224063	2.6659500000000094	seed1-str-01_run_vars.pkl	Transient	1	122	40	622	132	162	754	-0.1
103	2178662	108.9331	1.1311866649336182	3.7844236830526654	108.3646	109.4958	1.5979999999999992	2.729199999999992	0.3863315884023265	2.5884499999999946	seed1-str-01_run_vars.pkl	Transient	1	122	40	622	132	162	754	-0.1
104	2230431	111.52155	1.1043517522364623	3.9478948096712325	111.0938	112.19815	1.4345500000000015	2.5388999999999977	0.3824091778202685	2.614999999999996	seed1-str-01_run_vars.pkl	Wash	1	122	40	622	132	162	754	-0.1
105	2282731	114.13655	1.1119305749021005	3.984745713754279	113.6327	114.74465	1.4620500000000047	2.5739500000000106	0.3831344227122084	2.610050000000001	seed1-str-01_run_vars.pkl	Wash	1	122	40	622	132	162	754	-0.1
106	2334932	116.7466	1.1095999653905164	3.9422210547762186	116.2067	117.3163	1.5309499999999898	2.6405499999999904	0.3910833007430579	2.557000000000002	seed1-str-01_run_vars.pkl	Wash	1	122	40	622	132	162	754	-0.1
107	2386072	119.3036	1.0492331419192953	3.885336975988381	118.8472	119.89645	1.4926499999999976	2.5418999999999983	0.3802281368821279	2.6300000000000097	seed1-str-01_run_vars.pkl	Wash	1	122	40	622	132	162	754	-0.1
108	2438672	121.9336	1.1662559259613745	3.899633310805904	121.38915	122.5554	1.4467500000000086	2.6130000000000138	0.3999920001599988	2.5000499999999874	seed1-str-01_run_vars.pkl	Wash	1	122	40	622	132	162	754	-0.1
109	2488673	124.43365	1.056706713389605	3.928349288415987	124.0021	125.0588	1.4908000000000072	2.5474999999999994	0.3936155556867592	2.5405500000000103	seed1-str-01_run_vars.pkl	Wash	1	122	40	622	132	162	754	-0.1
110	2539484	126.9742	1.0929039979450172	3.9537297539493106	126.54965	127.64255	1.491749999999996	2.5846499999999963	0.37461601858095706	2.669399999999982	seed1-str-01_run_vars.pkl	Wash	1	122	40	622	132	162	754	-0.1
111	2592872	129.6436	1.1016860966328301	3.850912268729971	129.1343	130.23595	1.5333500000000129	2.6350500000000068	0.3926418909633459	2.5468500000000063	seed1-str-01_run_vars.pkl	Wash	1	122	40	622	132	162	754	-0.1
112	2643809	132.19045	1.0940892499041046	3.895578070985089	131.76935	132.86345	1.4828499999999851	2.5769499999999823	0.3684259003407911	2.7142500000000207	seed1-str-01_run_vars.pkl	Wash	1	122	40	622	132	162	754	-0.1
113	2698094	134.90470000000002	1.1760834844995989	3.914120854342293	134.34625	135.52235000000002	1.4433500000000097	2.619400000000013	0.3937395412934347	2.539749999999998	seed1-str-01_run_vars.pkl	Wash	1	122	40	622	132	162	754	-0.1
114	2748889	137.44445000000002	1.1165161620418076	3.8898233930713673	136.96565	138.08215	1.4069499999999948	2.523449999999997	0.39865255436624497	2.5084499999999816	seed1-str-01_run_vars.pkl	Wash	1	122	40	622	132	162	754	-0.1
115	2799058	139.9529	0.8176291188515025	3.7224787996127446	139.48915	140.30675	1.5299000000000262	2.3475500000000125	0.4210260404605991	2.375150000000019	seed1-str-01_run_vars.pkl	Wash	1	122	40	622	132	162	754	-0.1
116	2846561	142.32805000000005	1.078198935735249	3.542177269052853	141.83665000000005	142.91485	1.5839	2.662099999999981	0.3661126162407584	2.7313999999999794	seed1-str-01_run_vars.pkl	Transient	1	122	40	622	132	162	754	-0.1
117	2901189	145.05945	1.1805294884213011	3.5370474777925485	144.49875	145.6793	1.7463500000000067	2.9269000000000176	0.3504038404260883	2.853850000000022	seed1-str-01_run_vars.pkl	Transient	1	122	40	622	132	162	754	-0.1
118	2958266	147.91330000000005	1.1164178687975976	3.656482286375585	147.42565000000005	148.54205000000005	1.6488499999999815	2.7652499999999804	0.3597122302158309	2.7799999999999727	seed1-str-01_run_vars.pkl	Transient	1	122	40	622	132	162	754	-0.1
119	3013866	150.6933	1.111881135520758	3.586385947372424	150.1909	151.30280000000005	1.656300000000016	2.7681500000000203	0.35044681969510816	2.853500000000025	seed1-str-01_run_vars.pkl	$G_{NaP}$	1	122	40	622	132	162	754	-0.1
120	3070936	153.54680000000005	1.1223991831273308	3.591151301114888	152.95905000000005	154.08145000000005	1.6796999999999969	2.802099999999996	0.3609587063239972	2.770399999999995	seed1-str-01_run_vars.pkl	$G_{NaP}$	1	122	40	622	132	162	754	-0.1
121	3126344	156.3172	1.101626946580969	3.5655562459687995	155.76115	156.86280000000005	1.7035999999999945	2.805199999999985	0.3576282097131823	2.796199999999999	seed1-str-01_run_vars.pkl	$G_{NaP}$	1	122	40	622	132	162	754	-0.1
122	3182268	159.1134	1.11180554806937	3.694214034507404	158.56640000000004	159.6782	1.6761499999999785	2.787949999999995	0.3655237955990957	2.735799999999984	seed1-str-01_run_vars.pkl	$G_{NaP}$	1	122	40	622	132	162	754	-0.1
123	3236984	161.8492	1.112205867159972	3.67589669753788	161.35435	162.46655	1.6980499999999952	2.810300000000012	0.3503240497460149	2.8545000000000016	seed1-str-01_run_vars.pkl	$G_{NaP}$	1	122	40	622	132	162	754	-0.1
124	3294074	164.7037	1.0924310647154694	3.677876714592365	164.1646	165.25705000000005	1.6601	2.7524999999999977	0.3578585742914369	2.7944000000000244	seed1-str-01_run_vars.pkl	$G_{NaP}$	1	122	40	622	132	162	754	-0.1
125	3349962	167.49810000000005	1.114815634926944	3.6622700153139647	166.91715000000005	168.03195	1.5826000000000136	2.697400000000016	0.36607240912252587	2.7316999999999894	seed1-str-01_run_vars.pkl	$G_{NaP}$	1	122	40	622	132	162	754	-0.1
126	3404596	170.2298	1.1910019369523972	3.57887656063793	169.61450000000005	170.8055	1.5971000000000115	2.788099999999986	0.3563347408555585	2.8063500000000094	seed1-str-01_run_vars.pkl	$G_{NaP}$	1	122	40	622	132	162	754	-0.1
127	3460723	173.03615000000005	1.2011627173396993	3.4545050462196976	172.40265	173.6038	1.6372000000000069	2.8384000000000067	0.3548930884571036	2.8177499999999887	seed1-str-01_run_vars.pkl	$G_{NaP}$	1	122	40	622	132	162	754	-0.1
128	3517078	175.8539	1.1344048331254162	3.5467968774207144	175.24099999999999	176.3754	1.716450000000009	2.8508500000000083	0.3598610936178628	2.7788500000000056	seed1-str-01_run_vars.pkl	$G_{NaP}$	1	122	40	622	132	162	754	-0.1
129	3572655	178.63275000000004	1.117384035145794	3.5696144786340227	178.09185000000005	179.20925	5.011950000000012	6.1293000000000015	0.1523728258302415	6.562849999999997	seed1-str-01_run_vars.pkl	$G_{NaP}$	1	122	40	622	132	162	754	-0.1
130	3703912	185.1956	1.7253142804182602	1.336501635272608	184.2212	185.9465	1.4591000000000065	3.1843999999999824	0.355669369753877	2.8115999999999985	seed1-str-01_run_vars.pkl	Transient	1	122	40	622	132	162	754	-0.1
131	3760144	188.0072	1.0683381560558922	3.1355949859449623	187.4056	188.47395	2.3618999999999915	3.4302500000000014	0.2916812507292022	3.4284000000000114	seed1-str-01_run_vars.pkl	Transient	1	122	40	622	132	162	754	-0.1
132	3828712	191.4356	1.0761715117520887	2.807085558991308	190.8358	191.912	1.7377499999999768	2.8138999999999896	0.3133273801131133	3.191549999999978	seed1-str-01_run_vars.pkl	DAMGO + $G_{NaP}$	1	122	40	622	132	162	754	-0.1
133	3892543	194.62715	1.4244406989998883	1.590772646323842	193.64975	195.07415	2.300250000000005	3.7247000000000132	0.3075125311356432	3.2519000000000062	seed1-str-01_run_vars.pkl	DAMGO + $G_{NaP}$	1	122	40	622	132	162	754	-0.1
134	3957581	197.87905	1.0571391396863383	3.4345848828551944	197.3744	198.43155	1.9531999999999807	3.0103499999999883	0.2897207092362951	3.4516000000000133	seed1-str-01_run_vars.pkl	DAMGO + $G_{NaP}$	1	122	40	622	132	162	754	-0.1
135	4026613	201.33065	1.3715201559978072	1.807705086298954	200.38475	201.7563	1.6127999999999931	2.9843000000000184	0.3453992815694957	2.8951999999999884	seed1-str-01_run_vars.pkl	DAMGO + $G_{NaP}$	1	122	40	622	132	162	754	-0.1
136	4084517	204.22585	1.274196283221175	2.7849251702237052	203.36905	204.64325	1.9902999999999904	3.264499999999998	0.3412386964681801	2.9304999999999954	seed1-str-01_run_vars.pkl	DAMGO + $G_{NaP}$	1	122	40	622	132	162	754	-0.1
137	4143127	207.15635	1.0024089420459932	2.8368769588417244	206.63355	207.63595	2.1452500000000043	3.1476499999999987	0.2909725758347261	3.4367500000000177	seed1-str-01_run_vars.pkl	DAMGO + $G_{NaP}$	1	122	40	622	132	162	754	-0.1
138	4211862	210.5931	1.2961049036812038	2.5441078360622003	209.7812	211.0773	2.2615000000000123	3.5576000000000083	0.2921371291684326	3.4230499999999893	seed1-str-01_run_vars.pkl	DAMGO + $G_{NaP}$	1	122	40	622	132	162	754	-0.1
139	4280323	214.01615	1.1610614248339552	2.9531411498671223	213.33885	214.4999	1.186399999999992	2.3474499999999807	0.3609912820605381	2.770150000000001	seed1-str-01_run_vars.pkl	DAMGO + $G_{NaP}$	1	122	40	622	132	162	754	-0.1
140	4335726	216.7863	2.324961115092924	1.2784222961275198	215.68625	218.0112	1.2869000000000028	3.611850000000004	0.32060016350608433	3.119149999999991	seed1-str-01_run_vars.pkl	DAMGO + $G_{NaP}$	1	122	40	622	132	162	754	-0.1
141	4398109	219.90545	0.7295989617365879	3.0001020729423686	219.2981	220.0277					seed1-str-01_run_vars.pkl	DAMGO + $G_{NaP}$	1	122	40	622	132	162	754	-0.1
142	63896	3.1948000000000003	1.4048742648423742	3.2350493916959984	2.68885	4.09375	1.4312500000000004	2.8361000000000005	0.3163355687713527	3.1612	seed1-str-05_run_vars.pkl	Transient	1	122	40	622	132	162	754	-0.5
143	127120	6.356	1.341806556123638	3.2549666060106297	5.525	6.8668000000000005	1.4842000000000004	2.8260000000000005	0.4065123274863309	2.459950000000001	seed1-str-05_run_vars.pkl	Transient	1	122	40	622	132	162	754	-0.5
144	176319	8.81595	1.1264777029167192	3.818983352234704	8.351	9.47745	1.5226499999999987	2.6491499999999992	0.3755939078668145	2.66245	seed1-str-05_run_vars.pkl	Transient	1	122	40	622	132	162	754	-0.5
145	229568	11.4784	1.0734418599803628	3.857928667383668	11.00015	12.07355	1.4983500000000003	2.5718000000000014	0.3965342903027537	2.5218500000000006	seed1-str-05_run_vars.pkl	Transient	1	122	40	622	132	162	754	-0.5
146	280005	14.00025	1.0660353369218327	4.0698232475920335	13.5719	14.63795	1.608850000000002	2.674850000000001	0.36557724647217976	2.7353999999999985	seed1-str-05_run_vars.pkl	Transient	1	122	40	622	132	162	754	-0.5
147	334713	16.73565	1.0951781957323896	3.963910286353261	16.246750000000002	17.34195	1.400299999999998	2.4954499999999977	0.3919877699815763	2.5511000000000017	seed1-str-05_run_vars.pkl	Transient	1	122	40	622	132	162	754	-0.5
148	385735	19.28675	1.1210803854844766	3.821593176886687	18.74225	19.8633	1.4722999999999966	2.593399999999999	0.39309721294076017	2.5439000000000007	seed1-str-05_run_vars.pkl	Transient	1	122	40	622	132	162	754	-0.5
149	436613	21.83065	1.0825830170478818	3.8530185821845393	21.3356	22.4182	1.5137999999999998	2.596350000000001	0.3828557208216084	2.61195	seed1-str-05_run_vars.pkl	Transient	1	122	40	622	132	162	754	-0.5
150	488852	24.4426	1.0891012805085485	3.93702220290124	23.93195	25.02105	1.4783499999999992	2.567450000000001	0.3862718967881496	2.588849999999997	seed1-str-05_run_vars.pkl	Transient	1	122	40	622	132	162	754	-0.5
151	540629	27.03145	1.1315486971287756	3.9582875675650935	26.49945	27.631	1.4540499999999987	2.5855999999999995	0.3968647683301912	2.519750000000002	seed1-str-05_run_vars.pkl	Transient	1	122	40	622	132	162	754	-0.5
152	591024	29.5512	1.077574752114981	3.922069460439353	29.08505000000001	30.1626	1.550650000000001	2.6282500000000013	0.3782219784791699	2.6439499999999967	seed1-str-05_run_vars.pkl	Transient	1	122	40	622	132	162	754	-0.5
153	643903	32.19515	1.1148631729319518	3.9688203668729263	31.7133	32.82815	1.5943500000000057	2.7092000000000027	0.37089236703508577	2.6962000000000046	seed1-str-05_run_vars.pkl	Control	1	122	40	622	132	162	754	-0.5
154	697827	34.89135	1.0998177834507836	3.916597093190397	34.4225	35.5223	1.4477000000000046	2.5474999999999994	0.3841352155958904	2.603249999999996	seed1-str-05_run_vars.pkl	Control	1	122	40	622	132	162	754	-0.5
155	749892	37.4946	1.1389800956148888	3.900960912505639	36.96995	38.10895	1.4033000000000015	2.5422999999999973	0.3961337347488501	2.5244000000000058	seed1-str-05_run_vars.pkl	Control	1	122	40	622	132	162	754	-0.5
156	800380	40.01900000000001	1.1457721076419227	3.9307739771944417	39.51225	40.65805	1.5606500000000023	2.7064000000000017	0.3768181475619871	2.653799999999997	seed1-str-05_run_vars.pkl	Control	1	122	40	622	132	162	754	-0.5
157	853456	42.6728	1.078859188757732	3.9327116373281967	42.21870000000001	43.29755	1.4625500000000002	2.5413999999999963	0.3994487607102198	2.503450000000001	seed1-str-05_run_vars.pkl	Control	1	122	40	622	132	162	754	-0.5
158	903525	45.17625	1.0897341804601486	3.9285309417722165	44.7601	45.8498	1.4646499999999991	2.554400000000001	0.3713124036908459	2.693149999999996	seed1-str-05_run_vars.pkl	Control	1	122	40	622	132	162	754	-0.5
159	957388	47.8694	1.1651105882096862	3.9331437391193305	47.31445	48.47955	1.4512500000000017	2.6163500000000037	0.3876194352384828	2.5798500000000004	seed1-str-05_run_vars.pkl	Control	1	122	40	622	132	162	754	-0.5
160	1008985	50.44925	1.0926748353480886	3.889230850829016	49.93085	51.02350000000001	1.4508499999999955	2.543549999999996	0.3808508207335184	2.625700000000002	seed1-str-05_run_vars.pkl	Control	1	122	40	622	132	162	754	-0.5
161	1061499	53.07495	1.1319655188592268	3.8656768974253097	52.47435	53.60630000000001	1.5015999999999965	2.63355	0.3993450740785111	2.504100000000001	seed1-str-05_run_vars.pkl	Control	1	122	40	622	132	162	754	-0.5
162	1111581	55.57905	1.1192825135186897	3.8943038888177526	55.10795	56.2272	1.5634999999999977	2.6828000000000003	0.37777903704123456	2.64705	seed1-str-05_run_vars.pkl	Control	1	122	40	622	132	162	754	-0.5
163	1164522	58.2261	1.1001327529367293	3.997656325039962	57.79075	58.8909	5.2000500000000045	6.300200000000004	0.1536251699478443	6.509349999999998	seed1-str-05_run_vars.pkl	Control	1	122	40	622	132	162	754	-0.5
164	1294709	64.73545	1.1459347890640958	3.333595595229916	64.09095	65.23685	1.6213000000000048	2.767250000000004	0.29618659755646065	3.376249999999999	seed1-str-05_run_vars.pkl	Transient	1	122	40	622	132	162	754	-0.5
165	1362234	68.1117	1.7163231187129744	3.2912129515301665	66.85815000000001	68.5745	2.1159000000000106	3.8322	0.3186895485762544	3.1378500000000003	seed1-str-05_run_vars.pkl	Transient	1	122	40	622	132	162	754	-0.5
166	1424991	71.24955	1.1084971916192443	3.307736794227509	70.6904	71.7989	1.5448499999999967	2.6533499999999894	0.33610620956222137	2.9752500000000026	seed1-str-05_run_vars.pkl	DAMGO	1	122	40	622	132	162	754	-0.5
167	1484496	74.2248	1.30339020881966	2.741208272318993	73.3437	74.64710000000002	1.5884999999999962	2.8918500000000047	0.3875067813686733	2.580600000000004	seed1-str-05_run_vars.pkl	DAMGO	1	122	40	622	132	162	754	-0.5
168	1536108	76.8054	1.026830834689236	3.339445069374669	76.23555	77.2624	1.6812500000000057	2.70805	0.3791900500530877	2.6371999999999933	seed1-str-05_run_vars.pkl	DAMGO	1	122	40	622	132	162	754	-0.5
169	1588852	79.4426	1.0046504715150573	3.313125421374433	78.9436	79.94825	1.7877500000000026	2.7924000000000007	0.3412794566831036	2.930150000000012	seed1-str-05_run_vars.pkl	DAMGO	1	122	40	622	132	162	754	-0.5
170	1647455	82.37275000000002	1.1161653893863666	3.0367559642061472	81.73605	82.85220000000002	1.7874499999999929	2.9035999999999973	0.3555555555555556	2.8125	seed1-str-05_run_vars.pkl	DAMGO	1	122	40	622	132	162	754	-0.5
171	1703705	85.18525000000002	1.16328106009044	3.2829044806439502	84.6396	85.80290000000002	1.4328000000000003	2.596100000000007	0.3335835209740643	2.9977499999999964	seed1-str-05_run_vars.pkl	DAMGO	1	122	40	622	132	162	754	-0.5
172	1763660	88.18299999999998	1.3552971904716455	2.9664475185927164	87.23570000000002	88.59100000000002	1.8168500000000023	3.1721500000000016	0.3329061038334138	3.00385	seed1-str-05_run_vars.pkl	DAMGO	1	122	40	622	132	162	754	-0.5
173	1823737	91.18685	1.2800697504876066	3.0387108768858795	90.4079	91.68795	1.7894500000000022	3.0695499999999925	0.3468789565880997	2.8828499999999906	seed1-str-05_run_vars.pkl	DAMGO	1	122	40	622	132	162	754	-0.5
174	1881394	94.0697	1.1672048534681556	3.462748590510035	93.47745	94.64465	1.7282000000000008	2.8954499999999967	0.33321670748571264	3.0010500000000064	seed1-str-05_run_vars.pkl	DAMGO	1	122	40	622	132	162	754	-0.5
175	1941415	97.07075	1.1910881297749234	2.929724474729035	96.37285	97.56395	1.6237500000000011	2.8148000000000053	0.3191217768700535	3.1336000000000013	seed1-str-05_run_vars.pkl	DAMGO	1	122	40	622	132	162	754	-0.5
176	2004087	100.20435	2.119077399377432	5.349922959759226	99.18765	101.30675	1.8082500000000008	3.9273000000000025	0.2832941443100373	3.5298999999999983	seed1-str-05_run_vars.pkl	DAMGO	1	122	40	622	132	162	754	-0.5
177	2074685	103.73425	1.1501703076485894	4.173911964625905	103.11495	104.26515	1.5678000000000054	2.717950000000002	0.394804374432469	2.532899999999998	seed1-str-05_run_vars.pkl	Transient	1	122	40	622	132	162	754	-0.5
178	2125343	106.26715	1.0697600174586754	3.9696626602419016	105.83295	106.9027	1.4619	2.5317000000000007	0.37510080834224063	2.6659500000000094	seed1-str-05_run_vars.pkl	Transient	1	122	40	622	132	162	754	-0.5
179	2178662	108.9331	1.1311866649336182	3.7844236830526654	108.3646	109.4958	1.5979999999999992	2.729199999999992	0.3863315884023265	2.5884499999999946	seed1-str-05_run_vars.pkl	Transient	1	122	40	622	132	162	754	-0.5
180	2230431	111.52155	1.1043517522364623	3.9478948096712325	111.0938	112.19815	1.4345500000000015	2.5388999999999977	0.3824091778202685	2.614999999999996	seed1-str-05_run_vars.pkl	Wash	1	122	40	622	132	162	754	-0.5
181	2282731	114.13655	1.1119305749021005	3.984745713754279	113.6327	114.74465	1.4620500000000047	2.5739500000000106	0.3831344227122084	2.610050000000001	seed1-str-05_run_vars.pkl	Wash	1	122	40	622	132	162	754	-0.5
182	2334932	116.7466	1.1095999653905164	3.9422210547762186	116.2067	117.3163	1.5309499999999898	2.6405499999999904	0.3910833007430579	2.557000000000002	seed1-str-05_run_vars.pkl	Wash	1	122	40	622	132	162	754	-0.5
183	2386072	119.3036	1.0492331419192953	3.885336975988381	118.8472	119.89645	1.4926499999999976	2.5418999999999983	0.3802281368821279	2.6300000000000097	seed1-str-05_run_vars.pkl	Wash	1	122	40	622	132	162	754	-0.5
184	2438672	121.9336	1.1662559259613745	3.899633310805904	121.38915	122.5554	1.4467500000000086	2.6130000000000138	0.3999920001599988	2.5000499999999874	seed1-str-05_run_vars.pkl	Wash	1	122	40	622	132	162	754	-0.5
185	2488673	124.43365	1.056706713389605	3.928349288415987	124.0021	125.0588	1.4908000000000072	2.5474999999999994	0.3936155556867592	2.5405500000000103	seed1-str-05_run_vars.pkl	Wash	1	122	40	622	132	162	754	-0.5
186	2539484	126.9742	1.0929039979450172	3.9537297539493106	126.54965	127.64255	1.491749999999996	2.5846499999999963	0.37461601858095706	2.669399999999982	seed1-str-05_run_vars.pkl	Wash	1	122	40	622	132	162	754	-0.5
187	2592872	129.6436	1.1016860966328301	3.850912268729971	129.1343	130.23595	1.5333500000000129	2.6350500000000068	0.3926418909633459	2.5468500000000063	seed1-str-05_run_vars.pkl	Wash	1	122	40	622	132	162	754	-0.5
188	2643809	132.19045	1.0940892499041046	3.895578070985089	131.76935	132.86345	1.4828499999999851	2.5769499999999823	0.3684259003407911	2.7142500000000207	seed1-str-05_run_vars.pkl	Wash	1	122	40	622	132	162	754	-0.5
189	2698094	134.90470000000002	1.1760834844995989	3.914120854342293	134.34625	135.52235000000002	1.4433500000000097	2.619400000000013	0.3937395412934347	2.539749999999998	seed1-str-05_run_vars.pkl	Wash	1	122	40	622	132	162	754	-0.5
190	2748889	137.44445000000002	1.1165161620418076	3.8898233930713673	136.96565	138.08215	1.4069499999999948	2.523449999999997	0.39865255436624497	2.5084499999999816	seed1-str-05_run_vars.pkl	Wash	1	122	40	622	132	162	754	-0.5
191	2799058	139.9529	0.5866911544659408	3.7224787996127446	139.48915	140.07580000000002	6.867699999999987	7.454399999999992	0.12415651169864733	8.05435	seed1-str-05_run_vars.pkl	Wash	1	122	40	622	132	162	754	-0.5
192	2960145	148.00725	1.5395537697987398	0.6305560516817872	146.9435	148.4831	3.6456499999999887	5.185200000000009	0.20275544651818195	4.932050000000004	seed1-str-05_run_vars.pkl	Transient	1	122	40	622	132	162	754	-0.5
193	3058786	152.9393	1.236908502415032	1.390605147226955	152.12875	153.36565000000004	3.9447999999999865	5.181749999999994	0.19049070405364169	5.249600000000015	seed1-str-05_run_vars.pkl	$G_{NaP}$	1	122	40	622	132	162	754	-0.5
194	3163778	158.18890000000005	1.2869652839693242	0.8849476796601312	157.31045	158.59740000000005	4.44735	5.734300000000019	0.18108560822128708	5.5222499999999854	seed1-str-05_run_vars.pkl	$G_{NaP}$	1	122	40	622	132	162	754	-0.5
195	3274223	163.71115	1.0789881914724364	2.1082851645980902	163.0448	164.12375	10.929100000000005	12.008099999999983	0.08186856820061078	12.214699999999993	seed1-str-05_run_vars.pkl	$G_{NaP}$	1	122	40	622	132	162	754	-0.5
196	3518517	175.92585	1.3139467533760705	1.8434456249588465	175.05285	176.3668					seed1-str-05_run_vars.pkl	$G_{NaP}$	1	122	40	622	132	162	754	-0.5
197	63896	3.1948000000000003	1.4048742648423742	3.2350493916959984	2.68885	4.09375	1.4312500000000004	2.8361000000000005	0.3163355687713527	3.1612	seed1-str05_run_vars.pkl	Transient	1	122	40	622	132	162	754	0.5
198	127120	6.356	1.341806556123638	3.2549666060106297	5.525	6.8668000000000005	1.4842000000000004	2.8260000000000005	0.4065123274863309	2.459950000000001	seed1-str05_run_vars.pkl	Transient	1	122	40	622	132	162	754	0.5
199	176319	8.81595	1.1264777029167192	3.818983352234704	8.351	9.47745	1.5226499999999987	2.6491499999999992	0.3755939078668145	2.66245	seed1-str05_run_vars.pkl	Transient	1	122	40	622	132	162	754	0.5
200	229568	11.4784	1.0734418599803628	3.857928667383668	11.00015	12.07355	1.4983500000000003	2.5718000000000014	0.3965342903027537	2.5218500000000006	seed1-str05_run_vars.pkl	Transient	1	122	40	622	132	162	754	0.5
201	280005	14.00025	1.0660353369218327	4.0698232475920335	13.5719	14.63795	1.608850000000002	2.674850000000001	0.36557724647217976	2.7353999999999985	seed1-str05_run_vars.pkl	Transient	1	122	40	622	132	162	754	0.5
202	334713	16.73565	1.0951781957323896	3.963910286353261	16.246750000000002	17.34195	1.400299999999998	2.4954499999999977	0.3919877699815763	2.5511000000000017	seed1-str05_run_vars.pkl	Transient	1	122	40	622	132	162	754	0.5
203	385735	19.28675	1.1210803854844766	3.821593176886687	18.74225	19.8633	1.4722999999999966	2.593399999999999	0.39309721294076017	2.5439000000000007	seed1-str05_run_vars.pkl	Transient	1	122	40	622	132	162	754	0.5
204	436613	21.83065	1.0825830170478818	3.8530185821845393	21.3356	22.4182	1.5137999999999998	2.596350000000001	0.3828557208216084	2.61195	seed1-str05_run_vars.pkl	Transient	1	122	40	622	132	162	754	0.5
205	488852	24.4426	1.0891012805085485	3.93702220290124	23.93195	25.02105	1.4783499999999992	2.567450000000001	0.3862718967881496	2.588849999999997	seed1-str05_run_vars.pkl	Transient	1	122	40	622	132	162	754	0.5
206	540629	27.03145	1.1315486971287756	3.9582875675650935	26.49945	27.631	1.4540499999999987	2.5855999999999995	0.3968647683301912	2.519750000000002	seed1-str05_run_vars.pkl	Transient	1	122	40	622	132	162	754	0.5
207	591024	29.5512	1.077574752114981	3.922069460439353	29.08505000000001	30.1626	1.550650000000001	2.6282500000000013	0.3782219784791699	2.6439499999999967	seed1-str05_run_vars.pkl	Transient	1	122	40	622	132	162	754	0.5
208	643903	32.19515	1.1148631729319518	3.9688203668729263	31.7133	32.82815	1.5943500000000057	2.7092000000000027	0.37089236703508577	2.6962000000000046	seed1-str05_run_vars.pkl	Control	1	122	40	622	132	162	754	0.5
209	697827	34.89135	1.0998177834507836	3.916597093190397	34.4225	35.5223	1.4477000000000046	2.5474999999999994	0.3841352155958904	2.603249999999996	seed1-str05_run_vars.pkl	Control	1	122	40	622	132	162	754	0.5
210	749892	37.4946	1.1389800956148888	3.900960912505639	36.96995	38.10895	1.4033000000000015	2.5422999999999973	0.3961337347488501	2.5244000000000058	seed1-str05_run_vars.pkl	Control	1	122	40	622	132	162	754	0.5
211	800380	40.01900000000001	1.1457721076419227	3.9307739771944417	39.51225	40.65805	1.5606500000000023	2.7064000000000017	0.3768181475619871	2.653799999999997	seed1-str05_run_vars.pkl	Control	1	122	40	622	132	162	754	0.5
212	853456	42.6728	1.078859188757732	3.9327116373281967	42.21870000000001	43.29755	1.4625500000000002	2.5413999999999963	0.3994487607102198	2.503450000000001	seed1-str05_run_vars.pkl	Control	1	122	40	622	132	162	754	0.5
213	903525	45.17625	1.0897341804601486	3.9285309417722165	44.7601	45.8498	1.4646499999999991	2.554400000000001	0.3713124036908459	2.693149999999996	seed1-str05_run_vars.pkl	Control	1	122	40	622	132	162	754	0.5
214	957388	47.8694	1.1651105882096862	3.9331437391193305	47.31445	48.47955	1.4512500000000017	2.6163500000000037	0.3876194352384828	2.5798500000000004	seed1-str05_run_vars.pkl	Control	1	122	40	622	132	162	754	0.5
215	1008985	50.44925	1.0926748353480886	3.889230850829016	49.93085	51.02350000000001	1.4508499999999955	2.543549999999996	0.3808508207335184	2.625700000000002	seed1-str05_run_vars.pkl	Control	1	122	40	622	132	162	754	0.5
216	1061499	53.07495	1.1319655188592268	3.8656768974253097	52.47435	53.60630000000001	1.5014499999999984	2.6334000000000017	0.3993450740785111	2.504100000000001	seed1-str05_run_vars.pkl	Control	1	122	40	622	132	162	754	0.5
217	1111581	55.57905	1.1198949199210737	3.865499808880415	55.10780000000001	56.22770000000001	1.5630499999999967	2.6829499999999977	0.37777903704123456	2.64705	seed1-str05_run_vars.pkl	Control	1	122	40	622	132	162	754	0.5
218	1164522	58.2261	1.1001327529367293	3.997656325039962	57.79075	58.8909	6.820700000000002	7.9208500000000015	0.1219779951696714	8.1982	seed1-str05_run_vars.pkl	Control	1	122	40	622	132	162	754	0.5
219	1328486	66.4243	1.3634321917412222	2.7095530043797527	65.71155	67.075	1.7274500000000046	3.0908500000000028	0.2632375587348802	3.7988500000000016	seed1-str05_run_vars.pkl	Transient	1	122	40	622	132	162	754	0.5
220	1404463	70.22315	1.9161935182514016	1.8916429840034696	68.8024	70.71860000000002	1.3793999999999895	3.2955999999999936	0.2934401455463125	3.407849999999996	seed1-str05_run_vars.pkl	Transient	1	122	40	622	132	162	754	0.5
221	1472620	73.631	2.010256340115797	1.4580658609971362	72.098	74.10825	1.7473000000000098	3.757550000000009	0.3211819495744337	3.113500000000001	seed1-str05_run_vars.pkl	DAMGO	1	122	40	622	132	162	754	0.5
222	1534890	76.7445	1.4051335327786278	2.693982677892909	75.85555000000002	77.2607	2.019950000000009	3.425049999999999	0.26678049301035084	3.7484000000000033	seed1-str05_run_vars.pkl	DAMGO	1	122	40	622	132	162	754	0.5
223	1609858	80.4929	1.6930663118976867	2.229013952565335	79.2806	80.97370000000002	1.9175499999999919	3.610599999999991	0.2844181515664327	3.515950000000004	seed1-str05_run_vars.pkl	DAMGO	1	122	40	622	132	162	754	0.5
224	1680177	84.00885000000002	1.6142515864983318	2.3181614245164788	82.8912	84.50545000000002	1.9214999999999949	3.535750000000008	0.2912225522744489	3.4337999999999904	seed1-str05_run_vars.pkl	DAMGO	1	122	40	622	132	162	754	0.5
225	1748853	87.44265	1.6106810987060192	1.8726756255791803	86.427	88.03765	1.3557500000000005	2.9664499999999947	0.4071744131598768	2.4559500000000014	seed1-str05_run_vars.pkl	DAMGO	1	122	40	622	132	162	754	0.5
226	1797972	89.8986	2.029627242662956	1.4811286767723253	89.39345	91.42305	1.4198999999999984	3.4495500000000017	0.2475033103567758	4.0403500000000045	seed1-str05_run_vars.pkl	DAMGO	1	122	40	622	132	162	754	0.5
227	1878779	93.93895	1.5908565558322822	2.769219824076142	92.84295	94.4338	2.127899999999997	3.71875	0.2665067626091009	3.752250000000004	seed1-str05_run_vars.pkl	DAMGO	1	122	40	622	132	162	754	0.5
228	1953824	97.6912	1.6846246705368506	2.2038277727480526	96.56175	98.24635	1.8067999999999955	3.4914500000000004	0.399201596806388	2.5049999999999955	seed1-str05_run_vars.pkl	DAMGO	1	122	40	622	132	162	754	0.5
229	2003924	100.1962	1.6841396530702013	6.608221335983847	100.05315	101.7373	2.1186500000000024	3.802800000000005	0.2388401920275147	4.186899999999993	seed1-str05_run_vars.pkl	Transient	1	122	40	622	132	162	754	0.5
230	2087662	104.3831	1.0927937612991314	4.445906581593071	103.85595	104.94875	1.518650000000008	2.611450000000005	0.3881535535457822	2.576300000000004	seed1-str05_run_vars.pkl	Transient	1	122	40	622	132	162	754	0.5
231	2139188	106.9594	1.0928126570265508	3.885948984948116	106.4674	107.56025	1.40625	2.499049999999997	0.3963849690819719	2.522800000000004	seed1-str05_run_vars.pkl	Transient	1	122	40	622	132	162	754	0.5
232	2189644	109.4822	1.150669088420691	3.8808280048161934	108.96645	110.11715	1.4542500000000018	2.6049000000000007	0.3818032567817797	2.6191500000000048	seed1-str05_run_vars.pkl	Transient	1	122	40	622	132	162	754	0.5
233	2242027	112.10135	1.1277975516065724	3.820189186662312	111.5714	112.6992	1.4519999999999982	2.579799999999992	0.3966679888932962	2.521000000000001	seed1-str05_run_vars.pkl	Wash	1	122	40	622	132	162	754	0.5
234	2292447	114.62235	1.1136723319559358	3.880760254198812	114.15115	115.26485	1.4625499999999931	2.5762	0.3843936190659254	2.601499999999988	seed1-str05_run_vars.pkl	Wash	1	122	40	622	132	162	754	0.5
235	2344477	117.22385	1.1191618550397455	3.9887057767789713	116.72735	117.8465	1.4445000000000048	2.5636500000000098	0.3844157841120941	2.6013500000000107	seed1-str05_run_vars.pkl	Wash	1	122	40	622	132	162	754	0.5
236	2396504	119.8252	1.1277888473952655	3.870067647821472	119.291	120.4188	1.4246499999999995	2.552399999999992	0.39582013932868976	2.526399999999996	seed1-str05_run_vars.pkl	Wash	1	122	40	622	132	162	754	0.5
237	2447032	122.3516	1.1564418775570109	3.85068876709537	121.84345	122.9999	1.4174500000000023	2.5739000000000094	0.39073184073770056	2.5593000000000075	seed1-str05_run_vars.pkl	Wash	1	122	40	622	132	162	754	0.5
238	2498218	124.9109	1.1399102215187158	3.8179073530319614	124.41735	125.55725	1.5170999999999992	2.6569999999999965	0.37418847873674	2.6724499999999978	seed1-str05_run_vars.pkl	Wash	1	122	40	622	132	162	754	0.5
239	2551667	127.58335	1.12417618217431	3.8472395797926784	127.07435	128.19855	1.4603500000000054	2.584549999999993	0.392295319916834	2.549099999999996	seed1-str05_run_vars.pkl	Wash	1	122	40	622	132	162	754	0.5
240	2602649	130.13245	1.1253963576495878	3.8616141880533945	129.65890000000002	130.7843	1.4791999999999916	2.604600000000005	0.3779860901118836	2.6456000000000017	seed1-str05_run_vars.pkl	Wash	1	122	40	622	132	162	754	0.5
241	2655561	132.77805	1.1174730392098893	3.841870082838263	132.26345	133.38095	1.4996000000000151	2.617050000000006	0.38363416645886456	2.606650000000002	seed1-str05_run_vars.pkl	Wash	1	122	40	622	132	162	754	0.5
242	2707694	135.3847	1.1065733570336829	3.931374157147837	134.8805	135.9871	1.466399999999993	2.572949999999992	0.3850670979418175	2.5969499999999925	seed1-str05_run_vars.pkl	Wash	1	122	40	622	132	162	754	0.5
243	2759633	137.98165	1.1470337027017259	3.864005539503012	137.45350000000002	138.60055	1.4158999999999935	2.5629500000000007	0.4621606008087825	2.163749999999993	seed1-str05_run_vars.pkl	Wash	1	122	40	622	132	162	754	0.5
244	2802908	140.1454	1.7764874592372684	7.262813876348232	140.0164	141.7929	0.8760499999999922	2.6525000000000034	0.3334222459322484	2.999200000000002	seed1-str05_run_vars.pkl	Transient	1	122	40	622	132	162	754	0.5
245	2862892	143.1446	1.2024354147142031	5.49654632527534	142.6689	143.87135	0.932499999999976	2.134899999999988	0.4900759617740729	2.0405000000000086	seed1-str05_run_vars.pkl	Transient	1	122	40	622	132	162	754	0.5
246	2903702	145.1851	1.210497237337916	5.194104832343483	144.8038	146.01430000000005	0.9443499999999858	2.1548500000000104	0.4704554008280034	2.1255999999999915	seed1-str05_run_vars.pkl	Transient	1	122	40	622	132	162	754	0.5
247	2946214	147.3107	1.1852720704458657	5.407129263533079	146.9587	148.14395000000005	0.8750500000000159	2.060300000000012	0.4692742673455473	2.1309500000000132	seed1-str05_run_vars.pkl	Transient	1	122	40	622	132	162	754	0.5
248	2988833	149.44165	1.192917526747426	5.361574078265607	149.019	150.2119	0.9012500000000044	2.0941499999999853	0.4741920952177751	2.1088499999999897	seed1-str05_run_vars.pkl	Transient	1	122	40	622	132	162	754	0.5
249	3031010	151.5505	1.2241282055297171	5.293476062893396	151.1131	152.33725	0.8791500000000099	2.1033000000000186	0.4965613129081066	2.0138500000000192	seed1-str05_run_vars.pkl	$G_{NaP}$	1	122	40	622	132	162	754	0.5
250	3071287	153.56435000000005	1.162438606421789	5.451478151315719	153.21645	154.37890000000004	0.9633000000000038	2.1257499999999823	0.4695166326267161	2.1298499999999763	seed1-str05_run_vars.pkl	$G_{NaP}$	1	122	40	622	132	162	754	0.5
251	3113884	155.6942	1.143886132552335	5.30653042604748	155.34215	156.48605	0.8403999999999883	1.9842999999999904	0.4965366568186841	2.0139500000000226	seed1-str05_run_vars.pkl	$G_{NaP}$	1	122	40	622	132	162	754	0.5
252	3154163	157.70815000000005	1.1889736873730783	5.611153907481286	157.32645	158.51545000000004	0.9684500000000184	2.157400000000024	0.462705904127341	2.16119999999998	seed1-str05_run_vars.pkl	$G_{NaP}$	1	122	40	622	132	162	754	0.5
253	3197387	159.86935	1.2068354703995168	5.26612068282612	159.48385000000005	160.69070000000005	0.8721499999999764	2.07899999999998	0.4680990497589277	2.1363000000000056	seed1-str05_run_vars.pkl	$G_{NaP}$	1	122	40	622	132	162	754	0.5
254	3240113	162.00565	1.2136701339858584	5.241213807113546	161.56285	162.77655	0.8327500000000043	2.0464000000000047	0.499550404635827	2.0018000000000042	seed1-str05_run_vars.pkl	$G_{NaP}$	1	122	40	622	132	162	754	0.5
255	3280149	164.00745	1.2370663544699785	5.379306620409963	163.60930000000005	164.84635	0.9174500000000024	2.154500000000013	0.4691091617019291	2.131699999999995	seed1-str05_run_vars.pkl	$G_{NaP}$	1	122	40	622	132	162	754	0.5
256	3322783	166.13915	1.2093740340612131	5.253024005920941	165.7638	166.97315	0.9431000000000154	2.1525000000000034	0.4695607259408827	2.129649999999998	seed1-str05_run_vars.pkl	$G_{NaP}$	1	122	40	622	132	162	754	0.5
257	3365376	168.2688	1.2273735069002023	5.247112611793568	167.91625000000005	169.14365	0.9026499999999942	2.1299999999999955	0.4554356241745196	2.1957000000000164	seed1-str05_run_vars.pkl	$G_{NaP}$	1	122	40	622	132	162	754	0.5
258	3409290	170.46450000000004	1.2542553543204908	5.422809223433036	170.04625	171.3005	0.9458999999999946	2.2001499999999794	0.4719652633566185	2.118799999999993	seed1-str05_run_vars.pkl	$G_{NaP}$	1	122	40	622	132	162	754	0.5
259	3451666	172.5833	1.1738931422055234	5.406499963303347	172.2464	173.4203	0.8383000000000038	2.0122000000000058	0.4768830921099709	2.0969499999999925	seed1-str05_run_vars.pkl	$G_{NaP}$	1	122	40	622	132	162	754	0.5
260	3493605	174.68025	1.203133981336211	5.2729991892356765	174.25865000000005	175.46175	0.7673000000000059	1.97045	0.4971661529283064	2.011400000000009	seed1-str05_run_vars.pkl	$G_{NaP}$	1	122	40	622	132	162	754	0.5
261	3533833	176.69165	1.2783842424694682	5.173565192692799	176.22910000000005	177.50745	0.8437000000000126	2.1221000000000174	0.4870564741981861	2.053149999999988	seed1-str05_run_vars.pkl	$G_{NaP}$	1	122	40	622	132	162	754	0.5
262	3574896	178.7448	1.2710233309119707	4.873362234195753	178.35115000000005	179.62220000000005	1.8482999999999947	3.1192999999999813	0.2440393391414694	4.097700000000003	seed1-str05_run_vars.pkl	$G_{NaP}$	1	122	40	622	132	162	754	0.5
263	3656850	182.8425	2.138136426169356	3.5555052514289667	181.47045	183.6086	0.643950000000018	2.7821000000000145	0.5321696556862344	1.8790999999999944	seed1-str05_run_vars.pkl	Transient	1	122	40	622	132	162	754	0.5
264	3694432	184.7216	1.1233049841515257	4.5962746502379686	184.2526	185.3759	1.2043500000000051	2.3276500000000047	0.4167100739660361	2.399750000000012	seed1-str05_run_vars.pkl	Transient	1	122	40	622	132	162	754	0.5
265	3742427	187.12135	1.1195077447955963	4.8197423822004195	186.58025	187.69975	1.2661999999999978	2.3856999999999857	0.4309044684793351	2.3207000000000164	seed1-str05_run_vars.pkl	Transient	1	122	40	622	132	162	754	0.5
266	3788841	189.44205	1.0614944461839741	4.7670135409148875	188.9659	190.0274	1.1363000000000056	2.1977500000000134	0.4182263022521524	2.3910499999999786	seed1-str05_run_vars.pkl	Transient	1	122	40	622	132	162	754	0.5
267	3836662	191.8331	1.6311409697982484	4.968985478461086	191.1637	192.7948	1.3691499999999903	3.000299999999981	0.3507049168829332	2.8514000000000124	seed1-str05_run_vars.pkl	DAMGO + $G_{NaP}$	1	122	40	622	132	162	754	0.5
268	3893690	194.6845	1.1484612440923696	4.31246958292099	194.16395	195.31245	1.1337000000000046	2.282150000000001	0.4066776469631368	2.458949999999988	seed1-str05_run_vars.pkl	DAMGO + $G_{NaP}$	1	122	40	622	132	162	754	0.5
269	3942869	197.14345	1.2256157241351904	4.467908280513633	196.44615	197.67175	1.1765499999999918	2.402150000000006	0.4406451044328861	2.2694000000000187	seed1-str05_run_vars.pkl	DAMGO + $G_{NaP}$	1	122	40	622	132	162	754	0.5
270	3988257	199.41285	1.2848524527485017	4.490390952725907	198.8483	200.13315	0.8607499999999959	2.1456000000000017	0.4271131422713896	2.3412999999999897	seed1-str05_run_vars.pkl	DAMGO + $G_{NaP}$	1	122	40	622	132	162	754	0.5
271	4035083	201.75415	1.2291260073933985	3.545943377330929	200.9939	202.22299999999998	1.1024500000000046	2.3316000000000088	0.4929386537845368	2.028649999999999	seed1-str05_run_vars.pkl	DAMGO + $G_{NaP}$	1	122	40	622	132	162	754	0.5
272	4075656	203.7828	1.3238896449313269	4.357599207326722	203.32545	204.64935	1.0950500000000147	2.418949999999996	0.3715469356666477	2.6914500000000032	seed1-str05_run_vars.pkl	DAMGO + $G_{NaP}$	1	122	40	622	132	162	754	0.5
273	4129485	206.47425	1.3412361134595243	4.617888202773042	205.74445	207.0857	1.1569499999999948	2.498199999999997	0.4348771472059153	2.2994999999999948	seed1-str05_run_vars.pkl	DAMGO + $G_{NaP}$	1	122	40	622	132	162	754	0.5
274	4175475	208.77375	1.313518062847317	4.680895185106042	208.24265	209.55615	1.093999999999994	2.4075499999999863	0.39281926385669785	2.5457000000000107	seed1-str05_run_vars.pkl	DAMGO + $G_{NaP}$	1	122	40	622	132	162	754	0.5
275	4226389	211.31945	1.2796467411817984	4.377139347433001	210.65015	211.9298	1.2462000000000155	2.52585000000002	0.40828825150556186	2.4492500000000064	seed1-str05_run_vars.pkl	DAMGO + $G_{NaP}$	1	122	40	622	132	162	754	0.5
276	4275374	213.7687	1.2521966600224377	4.833096803145871	213.176	214.4282	1.2161000000000115	2.4683	0.3976933784052498	2.5144999999999977	seed1-str05_run_vars.pkl	DAMGO + $G_{NaP}$	1	122	40	622	132	162	754	0.5
277	4325664	216.2832	1.1158282679844649	4.717589943929148	215.64435	216.76015	0.7410000000000139	1.8568500000000083	0.4909300670119565	2.0369499999999903	seed1-str05_run_vars.pkl	DAMGO + $G_{NaP}$	1	122	40	622	132	162	754	0.5
278	4366403	218.32015	1.4990679056736176	4.082747654578974	217.5012	219.00025	4.096049999999991	5.595099999999974	0.16253555465258016	6.1525000000000025	seed1-str05_run_vars.pkl	DAMGO + $G_{NaP}$	1	122	40	622	132	162	754	0.5
279	4489453	224.47265	3.870329206054192	3.15229337373125	223.0963	226.9666					seed1-str05_run_vars.pkl	Block	1	122	40	622	132	162	754	0.5
280	63896	3.1948000000000003	1.4048742648423742	3.2350493916959984	2.68885	4.09375	1.4312500000000004	2.8361000000000005	0.3163355687713527	3.1612	seed1-str01_run_vars.pkl	Transient	1	122	40	622	132	162	754	0.1
281	127120	6.356	1.341806556123638	3.2549666060106297	5.525	6.8668000000000005	1.4842000000000004	2.8260000000000005	0.4065123274863309	2.459950000000001	seed1-str01_run_vars.pkl	Transient	1	122	40	622	132	162	754	0.1
282	176319	8.81595	1.1264777029167192	3.818983352234704	8.351	9.47745	1.5226499999999987	2.6491499999999992	0.3755939078668145	2.66245	seed1-str01_run_vars.pkl	Transient	1	122	40	622	132	162	754	0.1
283	229568	11.4784	1.0734418599803628	3.857928667383668	11.00015	12.07355	1.4983500000000003	2.5718000000000014	0.3965342903027537	2.5218500000000006	seed1-str01_run_vars.pkl	Transient	1	122	40	622	132	162	754	0.1
284	280005	14.00025	1.0660353369218327	4.0698232475920335	13.5719	14.63795	1.608850000000002	2.674850000000001	0.36557724647217976	2.7353999999999985	seed1-str01_run_vars.pkl	Transient	1	122	40	622	132	162	754	0.1
285	334713	16.73565	1.0951781957323896	3.963910286353261	16.246750000000002	17.34195	1.400299999999998	2.4954499999999977	0.3919877699815763	2.5511000000000017	seed1-str01_run_vars.pkl	Transient	1	122	40	622	132	162	754	0.1
286	385735	19.28675	1.1210803854844766	3.821593176886687	18.74225	19.8633	1.4722999999999966	2.593399999999999	0.39309721294076017	2.5439000000000007	seed1-str01_run_vars.pkl	Transient	1	122	40	622	132	162	754	0.1
287	436613	21.83065	1.0825830170478818	3.8530185821845393	21.3356	22.4182	1.5137999999999998	2.596350000000001	0.3828557208216084	2.61195	seed1-str01_run_vars.pkl	Transient	1	122	40	622	132	162	754	0.1
288	488852	24.4426	1.0891012805085485	3.93702220290124	23.93195	25.02105	1.4783499999999992	2.567450000000001	0.3862718967881496	2.588849999999997	seed1-str01_run_vars.pkl	Transient	1	122	40	622	132	162	754	0.1
289	540629	27.03145	1.1315486971287756	3.9582875675650935	26.49945	27.631	1.4540499999999987	2.5855999999999995	0.3968647683301912	2.519750000000002	seed1-str01_run_vars.pkl	Transient	1	122	40	622	132	162	754	0.1
290	591024	29.5512	1.077574752114981	3.922069460439353	29.08505000000001	30.1626	1.550650000000001	2.6282500000000013	0.3782219784791699	2.6439499999999967	seed1-str01_run_vars.pkl	Transient	1	122	40	622	132	162	754	0.1
291	643903	32.19515	1.1148631729319518	3.9688203668729263	31.7133	32.82815	1.5943500000000057	2.7092000000000027	0.37089236703508577	2.6962000000000046	seed1-str01_run_vars.pkl	Control	1	122	40	622	132	162	754	0.1
292	697827	34.89135	1.0998177834507836	3.916597093190397	34.4225	35.5223	1.4477000000000046	2.5474999999999994	0.3841352155958904	2.603249999999996	seed1-str01_run_vars.pkl	Control	1	122	40	622	132	162	754	0.1
293	749892	37.4946	1.1389800956148888	3.900960912505639	36.96995	38.10895	1.4033000000000015	2.5422999999999973	0.3961337347488501	2.5244000000000058	seed1-str01_run_vars.pkl	Control	1	122	40	622	132	162	754	0.1
294	800380	40.01900000000001	1.1457721076419227	3.9307739771944417	39.51225	40.65805	1.5606500000000023	2.7064000000000017	0.3768181475619871	2.653799999999997	seed1-str01_run_vars.pkl	Control	1	122	40	622	132	162	754	0.1
295	853456	42.6728	1.078859188757732	3.9327116373281967	42.21870000000001	43.29755	1.4625500000000002	2.5413999999999963	0.3994487607102198	2.503450000000001	seed1-str01_run_vars.pkl	Control	1	122	40	622	132	162	754	0.1
296	903525	45.17625	1.0897341804601486	3.9285309417722165	44.7601	45.8498	1.4646499999999991	2.554400000000001	0.3713124036908459	2.693149999999996	seed1-str01_run_vars.pkl	Control	1	122	40	622	132	162	754	0.1
297	957388	47.8694	1.1651105882096862	3.9331437391193305	47.31445	48.47955	1.4512500000000017	2.6163500000000037	0.3876194352384828	2.5798500000000004	seed1-str01_run_vars.pkl	Control	1	122	40	622	132	162	754	0.1
298	1008985	50.44925	1.0926748353480886	3.889230850829016	49.93085	51.02350000000001	1.4508499999999955	2.543549999999996	0.3808508207335184	2.625700000000002	seed1-str01_run_vars.pkl	Control	1	122	40	622	132	162	754	0.1
299	1061499	53.07495	1.1319655188592268	3.8656768974253097	52.47435	53.60630000000001	1.5014499999999984	2.6334000000000017	0.3993450740785111	2.504100000000001	seed1-str01_run_vars.pkl	Control	1	122	40	622	132	162	754	0.1
300	1111581	55.57905	1.1198949199210737	3.865499808880415	55.10780000000001	56.22770000000001	1.5630499999999967	2.6829499999999977	0.37777903704123456	2.64705	seed1-str01_run_vars.pkl	Control	1	122	40	622	132	162	754	0.1
301	1164522	58.2261	1.1001327529367293	3.997656325039962	57.79075	58.8909	6.820700000000002	7.9208500000000015	0.1219779951696714	8.1982	seed1-str01_run_vars.pkl	Control	1	122	40	622	132	162	754	0.1
302	1328486	66.4243	1.3634321917412222	2.7095530043797527	65.71155	67.075	1.7274500000000046	3.0908500000000028	0.2632375587348802	3.7988500000000016	seed1-str01_run_vars.pkl	Transient	1	122	40	622	132	162	754	0.1
303	1404463	70.22315	1.9161935182514016	1.8916429840034696	68.8024	70.71860000000002	1.3793999999999895	3.2955999999999936	0.2934401455463125	3.407849999999996	seed1-str01_run_vars.pkl	Transient	1	122	40	622	132	162	754	0.1
304	1472620	73.631	2.010256340115797	1.4580658609971362	72.098	74.10825	1.7473000000000098	3.757550000000009	0.3211819495744337	3.113500000000001	seed1-str01_run_vars.pkl	DAMGO	1	122	40	622	132	162	754	0.1
305	1534890	76.7445	1.4051335327786278	2.693982677892909	75.85555000000002	77.2607	2.019950000000009	3.425049999999999	0.26678049301035084	3.7484000000000033	seed1-str01_run_vars.pkl	DAMGO	1	122	40	622	132	162	754	0.1
306	1609858	80.4929	1.6930663118976867	2.229013952565335	79.2806	80.97370000000002	1.9175499999999919	3.610599999999991	0.2844181515664327	3.515950000000004	seed1-str01_run_vars.pkl	DAMGO	1	122	40	622	132	162	754	0.1
307	1680177	84.00885000000002	1.6142515864983318	2.3181614245164788	82.8912	84.50545000000002	1.9214999999999949	3.535750000000008	0.2912225522744489	3.4337999999999904	seed1-str01_run_vars.pkl	DAMGO	1	122	40	622	132	162	754	0.1
308	1748853	87.44265	1.6106810987060192	1.8726756255791803	86.427	88.03765	1.3557500000000005	2.9664499999999947	0.4071744131598768	2.4559500000000014	seed1-str01_run_vars.pkl	DAMGO	1	122	40	622	132	162	754	0.1
309	1797972	89.8986	2.029627242662956	1.4811286767723253	89.39345	91.42305	1.4198999999999984	3.4495500000000017	0.2475033103567758	4.0403500000000045	seed1-str01_run_vars.pkl	DAMGO	1	122	40	622	132	162	754	0.1
310	1878779	93.93895	1.5908565558322822	2.769219824076142	92.84295	94.4338	2.127899999999997	3.71875	0.2665067626091009	3.752250000000004	seed1-str01_run_vars.pkl	DAMGO	1	122	40	622	132	162	754	0.1
311	1953824	97.6912	1.6846246705368506	2.2038277727480526	96.56175	98.24635	1.806699999999992	3.491349999999997	0.399201596806388	2.5049999999999955	seed1-str01_run_vars.pkl	DAMGO	1	122	40	622	132	162	754	0.1
312	2003924	100.1962	1.6842804919475574	6.588755137671112	100.05305	101.73735	2.1186500000000024	3.802900000000008	0.2388401920275147	4.186899999999993	seed1-str01_run_vars.pkl	Transient	1	122	40	622	132	162	754	0.1
313	2087662	104.3831	1.0927937612991314	4.445906581593071	103.85595	104.94875	1.518650000000008	2.611450000000005	0.3881535535457822	2.576300000000004	seed1-str01_run_vars.pkl	Transient	1	122	40	622	132	162	754	0.1
314	2139188	106.9594	1.0928126570265508	3.885948984948116	106.4674	107.56025	1.40625	2.499049999999997	0.3963849690819719	2.522800000000004	seed1-str01_run_vars.pkl	Transient	1	122	40	622	132	162	754	0.1
315	2189644	109.4822	1.150669088420691	3.8808280048161934	108.96645	110.11715	1.4542500000000018	2.6049000000000007	0.3818032567817797	2.6191500000000048	seed1-str01_run_vars.pkl	Transient	1	122	40	622	132	162	754	0.1
316	2242027	112.10135	1.1277975516065724	3.820189186662312	111.5714	112.6992	1.4519999999999982	2.579799999999992	0.3966679888932962	2.521000000000001	seed1-str01_run_vars.pkl	Wash	1	122	40	622	132	162	754	0.1
317	2292447	114.62235	1.1136723319559358	3.880760254198812	114.15115	115.26485	1.4625499999999931	2.5762	0.3843936190659254	2.601499999999988	seed1-str01_run_vars.pkl	Wash	1	122	40	622	132	162	754	0.1
318	2344477	117.22385	1.1191618550397455	3.9887057767789713	116.72735	117.8465	1.4445000000000048	2.5636500000000098	0.3844157841120941	2.6013500000000107	seed1-str01_run_vars.pkl	Wash	1	122	40	622	132	162	754	0.1
319	2396504	119.8252	1.1277888473952655	3.870067647821472	119.291	120.4188	1.4246499999999995	2.552399999999992	0.39582013932868976	2.526399999999996	seed1-str01_run_vars.pkl	Wash	1	122	40	622	132	162	754	0.1
320	2447032	122.3516	1.1564418775570109	3.85068876709537	121.84345	122.9999	1.4174500000000023	2.5739000000000094	0.39073184073770056	2.5593000000000075	seed1-str01_run_vars.pkl	Wash	1	122	40	622	132	162	754	0.1
321	2498218	124.9109	1.1399102215187158	3.8179073530319614	124.41735	125.55725	1.5170999999999992	2.6569999999999965	0.37418847873674	2.6724499999999978	seed1-str01_run_vars.pkl	Wash	1	122	40	622	132	162	754	0.1
322	2551667	127.58335	1.12417618217431	3.8472395797926784	127.07435	128.19855	1.4603500000000054	2.584549999999993	0.392295319916834	2.549099999999996	seed1-str01_run_vars.pkl	Wash	1	122	40	622	132	162	754	0.1
323	2602649	130.13245	1.1253963576495878	3.8616141880533945	129.65890000000002	130.7843	1.4791999999999916	2.604600000000005	0.3779860901118836	2.6456000000000017	seed1-str01_run_vars.pkl	Wash	1	122	40	622	132	162	754	0.1
324	2655561	132.77805	1.1174730392098893	3.841870082838263	132.26345	133.38095	1.4996000000000151	2.617050000000006	0.38363416645886456	2.606650000000002	seed1-str01_run_vars.pkl	Wash	1	122	40	622	132	162	754	0.1
325	2707694	135.3847	1.1065733570336829	3.931374157147837	134.8805	135.9871	1.466399999999993	2.572949999999992	0.3850670979418175	2.5969499999999925	seed1-str01_run_vars.pkl	Wash	1	122	40	622	132	162	754	0.1
326	2759633	137.98165	1.1470337027017259	3.864005539503012	137.45350000000002	138.60055	1.4558999999999855	2.6029499999999928	0.4341314115782851	2.303449999999998	seed1-str01_run_vars.pkl	Wash	1	122	40	622	132	162	754	0.1
327	2805702	140.2851	1.213369849820272	4.810478627910925	140.05645	141.2698	1.2638999999999785	2.477249999999998	0.3531385185839146	2.8317499999999995	seed1-str01_run_vars.pkl	Transient	1	122	40	622	132	162	754	0.1
328	2862337	143.11685	1.187937450872385	4.139300477676635	142.5337	143.72165	1.3334000000000117	2.5213500000000124	0.4258127701249736	2.3484500000000144	seed1-str01_run_vars.pkl	Transient	1	122	40	622	132	162	754	0.1
329	2909306	145.4653	1.1227058808578412	4.18111211243405	145.05505	146.17775	1.3268999999999949	2.449600000000004	0.3987399816579598	2.5079000000000065	seed1-str01_run_vars.pkl	Transient	1	122	40	622	132	162	754	0.1
330	2959464	147.97320000000005	1.1371003195089056	4.094674550350753	147.50465	148.64175	1.2887499999999932	2.425849999999997	0.4146538676839542	2.4116499999999803	seed1-str01_run_vars.pkl	Transient	1	122	40	622	132	162	754	0.1
331	3007697	150.38485	1.1402409307227004	4.151831741753284	149.9305	151.07075	1.3223999999999876	2.4626499999999965	0.4134794293983884	2.4184999999999945	seed1-str01_run_vars.pkl	Transient	1	122	40	622	132	162	754	0.1
332	3056067	152.80335	1.0911704454144695	4.34297812500359	152.3931	153.48430000000005	1.3077499999999986	2.3988999999999976	0.4079551249362544	2.451250000000016	seed1-str01_run_vars.pkl	$G_{NaP}$	1	122	40	622	132	162	754	0.1
333	3105092	155.2546	1.1388254751356552	4.185521651434101	154.792	155.93085000000005	1.2731500000000149	2.4119500000000187	0.4179815670128953	2.3924499999999966	seed1-str01_run_vars.pkl	$G_{NaP}$	1	122	40	622	132	162	754	0.1
334	3152941	157.64705	1.1121009805161972	4.190777913996044	157.20395000000005	158.31605000000005	1.352800000000002	2.4649	0.4228508605015001	2.3649000000000058	seed1-str01_run_vars.pkl	$G_{NaP}$	1	122	40	622	132	162	754	0.1
335	3200239	160.01195	1.093474955521268	4.201514018150178	159.6689	160.76235	1.26430000000002	2.357799999999997	0.39474203607942254	2.533299999999997	seed1-str01_run_vars.pkl	$G_{NaP}$	1	122	40	622	132	162	754	0.1
336	3250905	162.54525	1.1368589679877972	4.134502598932741	162.0267	163.16355	1.37885	2.515749999999997	0.41989460645377935	2.3815500000000043	seed1-str01_run_vars.pkl	$G_{NaP}$	1	122	40	622	132	162	754	0.1
337	3298536	164.9268	1.1241651341444814	4.1610145908089535	164.54245	165.66660000000005	1.3080499999999802	2.432249999999982	0.3883042752300705	2.5752999999999986	seed1-str01_run_vars.pkl	$G_{NaP}$	1	122	40	622	132	162	754	0.1
338	3350042	167.5021	1.1593766290266998	4.052345465692682	166.97465	168.13405	1.3371999999999955	2.4965500000000134	0.4183137771642526	2.3905499999999904	seed1-str01_run_vars.pkl	$G_{NaP}$	1	122	40	622	132	162	754	0.1
339	3397853	169.89265	1.1245870991597418	4.192707001111927	169.4712	170.5958	1.354849999999999	2.4793999999999983	0.40971852337444303	2.4406999999999925	seed1-str01_run_vars.pkl	$G_{NaP}$	1	122	40	622	132	162	754	0.1
340	3446667	172.33335	1.07707795174364	4.152180430045831	171.95065	173.0277	1.294150000000002	2.3712500000000034	0.4188306248952888	2.3876000000000204	seed1-str01_run_vars.pkl	$G_{NaP}$	1	122	40	622	132	162	754	0.1
341	3494419	174.72095000000004	1.1058454498305916	4.104087505798431	174.32185	175.42770000000004	1.3751500000000192	2.4809500000000058	0.3939179075080749	2.5386000000000024	seed1-str01_run_vars.pkl	$G_{NaP}$	1	122	40	622	132	162	754	0.1
342	3545191	177.25955000000005	1.1156631862000097	4.177942154896321	176.80280000000005	177.91845	1.358000000000004	2.4736499999999917	0.40703353956366223	2.456799999999987	seed1-str01_run_vars.pkl	$G_{NaP}$	1	122	40	622	132	162	754	0.1
343	3594327	179.71635	0.7830621967319399	4.1306754901273735	179.2765	180.05955	3.987800000000021	4.770900000000012	0.15879821510806194	6.297300000000009	seed1-str01_run_vars.pkl	$G_{NaP}$	1	122	40	622	132	162	754	0.1
344	3720273	186.01365	2.4667044914003	2.167699762365181	184.0474	186.5141	1.789350000000013	4.256049999999988	0.3118081756103648	3.207099999999997	seed1-str01_run_vars.pkl	Transient	1	122	40	622	132	162	754	0.1
345	3784415	189.22075	1.4685224791459042	3.191436388584478	188.3034	189.77195	1.9722500000000025	3.4407500000000084	0.28934766568770665	3.4560500000000047	seed1-str01_run_vars.pkl	Transient	1	122	40	622	132	162	754	0.1
346	3853536	192.6768	1.5640860409903574	2.5636106700745085	191.74415	193.30825	2.759099999999989	4.323199999999987	0.2384927259718588	4.192999999999984	seed1-str01_run_vars.pkl	DAMGO + $G_{NaP}$	1	122	40	622	132	162	754	0.1
347	3937396	196.8698	1.354140524443565	2.948961502988247	196.06735	197.4215	1.7428500000000042	3.0970000000000084	0.35055738624412525	2.852600000000024	seed1-str01_run_vars.pkl	DAMGO + $G_{NaP}$	1	122	40	622	132	162	754	0.1
348	3994448	199.7224	1.236936636661552	3.0273519991257984	199.1644	200.4013	1.7459499999999937	2.9829000000000008	0.3189741790402089	3.1350499999999784	seed1-str01_run_vars.pkl	DAMGO + $G_{NaP}$	1	122	40	622	132	162	754	0.1
349	4057149	202.85745	1.2012355378646171	2.6582201043766247	202.1473	203.3485	1.3331500000000176	2.5344000000000046	0.3657978966620922	2.733750000000015	seed1-str01_run_vars.pkl	DAMGO + $G_{NaP}$	1	122	40	622	132	162	754	0.1
350	4111824	205.5912	1.7049179515785535	1.9883094718127712	204.6817	206.3866	1.7768999999999835	3.4818499999999797	0.29412197238194765	3.3999499999999903	seed1-str01_run_vars.pkl	DAMGO + $G_{NaP}$	1	122	40	622	132	162	754	0.1
351	4179823	208.99115	1.4731735086480855	3.0537145890666966	208.1635	209.6367	1.1593000000000018	2.6324500000000057	0.3043028421885453	3.2862000000000084	seed1-str01_run_vars.pkl	DAMGO + $G_{NaP}$	1	122	40	622	132	162	754	0.1
352	4245547	212.27735	2.0026202347307933	1.7325596722864989	210.796	212.7986	1.2585499999999854	3.2612000000000023	0.3930276888006747	2.5443500000000085	seed1-str01_run_vars.pkl	DAMGO + $G_{NaP}$	1	122	40	622	132	162	754	0.1
353	4296434	214.8217	1.2647316496870946	3.1631239201844075	214.0572	215.32195	1.9580500000000145	3.2228000000000065	0.3084943931144061	3.2415499999999886	seed1-str01_run_vars.pkl	DAMGO + $G_{NaP}$	1	122	40	622	132	162	754	0.1
354	4361265	218.06325	1.3124591742414051	3.053874868031833	217.27995	218.59245					seed1-str01_run_vars.pkl	DAMGO + $G_{NaP}$	1	122	40	622	132	162	754	0.1
355	63896	3.1948000000000003	1.4048742648423742	3.2350493916959984	2.68885	4.09375	1.4312500000000004	2.8361000000000005	0.3163355687713527	3.1612	seed1-str03_run_vars.pkl	Transient	1	122	40	622	132	162	754	0.3
356	127120	6.356	1.341806556123638	3.2549666060106297	5.525	6.8668000000000005	1.4842000000000004	2.8260000000000005	0.4065123274863309	2.459950000000001	seed1-str03_run_vars.pkl	Transient	1	122	40	622	132	162	754	0.3
357	176319	8.81595	1.1264777029167192	3.818983352234704	8.351	9.47745	1.5226499999999987	2.6491499999999992	0.3755939078668145	2.66245	seed1-str03_run_vars.pkl	Transient	1	122	40	622	132	162	754	0.3
358	229568	11.4784	1.0734418599803628	3.857928667383668	11.00015	12.07355	1.4983500000000003	2.5718000000000014	0.3965342903027537	2.5218500000000006	seed1-str03_run_vars.pkl	Transient	1	122	40	622	132	162	754	0.3
359	280005	14.00025	1.0660353369218327	4.0698232475920335	13.5719	14.63795	1.608850000000002	2.674850000000001	0.36557724647217976	2.7353999999999985	seed1-str03_run_vars.pkl	Transient	1	122	40	622	132	162	754	0.3
360	334713	16.73565	1.0951781957323896	3.963910286353261	16.246750000000002	17.34195	1.400299999999998	2.4954499999999977	0.3919877699815763	2.5511000000000017	seed1-str03_run_vars.pkl	Transient	1	122	40	622	132	162	754	0.3
361	385735	19.28675	1.1210803854844766	3.821593176886687	18.74225	19.8633	1.4722999999999966	2.593399999999999	0.39309721294076017	2.5439000000000007	seed1-str03_run_vars.pkl	Transient	1	122	40	622	132	162	754	0.3
362	436613	21.83065	1.0825830170478818	3.8530185821845393	21.3356	22.4182	1.5137999999999998	2.596350000000001	0.3828557208216084	2.61195	seed1-str03_run_vars.pkl	Transient	1	122	40	622	132	162	754	0.3
363	488852	24.4426	1.0891012805085485	3.93702220290124	23.93195	25.02105	1.4783499999999992	2.567450000000001	0.3862718967881496	2.588849999999997	seed1-str03_run_vars.pkl	Transient	1	122	40	622	132	162	754	0.3
364	540629	27.03145	1.1315486971287756	3.9582875675650935	26.49945	27.631	1.4540499999999987	2.5855999999999995	0.3968647683301912	2.519750000000002	seed1-str03_run_vars.pkl	Transient	1	122	40	622	132	162	754	0.3
365	591024	29.5512	1.077574752114981	3.922069460439353	29.08505000000001	30.1626	1.550650000000001	2.6282500000000013	0.3782219784791699	2.6439499999999967	seed1-str03_run_vars.pkl	Transient	1	122	40	622	132	162	754	0.3
366	643903	32.19515	1.1148631729319518	3.9688203668729263	31.7133	32.82815	1.5943500000000057	2.7092000000000027	0.37089236703508577	2.6962000000000046	seed1-str03_run_vars.pkl	Control	1	122	40	622	132	162	754	0.3
367	697827	34.89135	1.0998177834507836	3.916597093190397	34.4225	35.5223	1.4477000000000046	2.5474999999999994	0.3841352155958904	2.603249999999996	seed1-str03_run_vars.pkl	Control	1	122	40	622	132	162	754	0.3
368	749892	37.4946	1.1389800956148888	3.900960912505639	36.96995	38.10895	1.4033000000000015	2.5422999999999973	0.3961337347488501	2.5244000000000058	seed1-str03_run_vars.pkl	Control	1	122	40	622	132	162	754	0.3
369	800380	40.01900000000001	1.1457721076419227	3.9307739771944417	39.51225	40.65805	1.5606500000000023	2.7064000000000017	0.3768181475619871	2.653799999999997	seed1-str03_run_vars.pkl	Control	1	122	40	622	132	162	754	0.3
370	853456	42.6728	1.078859188757732	3.9327116373281967	42.21870000000001	43.29755	1.4625500000000002	2.5413999999999963	0.3994487607102198	2.503450000000001	seed1-str03_run_vars.pkl	Control	1	122	40	622	132	162	754	0.3
371	903525	45.17625	1.0897341804601486	3.9285309417722165	44.7601	45.8498	1.4646499999999991	2.554400000000001	0.3713124036908459	2.693149999999996	seed1-str03_run_vars.pkl	Control	1	122	40	622	132	162	754	0.3
372	957388	47.8694	1.1651105882096862	3.9331437391193305	47.31445	48.47955	1.4512500000000017	2.6163500000000037	0.3876194352384828	2.5798500000000004	seed1-str03_run_vars.pkl	Control	1	122	40	622	132	162	754	0.3
373	1008985	50.44925	1.0926748353480886	3.889230850829016	49.93085	51.02350000000001	1.4508499999999955	2.543549999999996	0.3808508207335184	2.625700000000002	seed1-str03_run_vars.pkl	Control	1	122	40	622	132	162	754	0.3
374	1061499	53.07495	1.1319655188592268	3.8656768974253097	52.47435	53.60630000000001	1.5014499999999984	2.6334000000000017	0.3993450740785111	2.504100000000001	seed1-str03_run_vars.pkl	Control	1	122	40	622	132	162	754	0.3
375	1111581	55.57905	1.1198949199210737	3.865499808880415	55.10780000000001	56.22770000000001	1.5630499999999967	2.6829499999999977	0.37777903704123456	2.64705	seed1-str03_run_vars.pkl	Control	1	122	40	622	132	162	754	0.3
376	1164522	58.2261	1.1001327529367293	3.997656325039962	57.79075	58.8909	6.820700000000002	7.9208500000000015	0.1219779951696714	8.1982	seed1-str03_run_vars.pkl	Control	1	122	40	622	132	162	754	0.3
377	1328486	66.4243	1.3634321917412222	2.7095530043797527	65.71155	67.075	1.7274500000000046	3.0908500000000028	0.2632375587348802	3.7988500000000016	seed1-str03_run_vars.pkl	Transient	1	122	40	622	132	162	754	0.3
378	1404463	70.22315	1.9161935182514016	1.8916429840034696	68.8024	70.71860000000002	1.3793999999999895	3.2955999999999936	0.2934401455463125	3.407849999999996	seed1-str03_run_vars.pkl	Transient	1	122	40	622	132	162	754	0.3
379	1472620	73.631	2.010256340115797	1.4580658609971362	72.098	74.10825	1.7473000000000098	3.757550000000009	0.3211819495744337	3.113500000000001	seed1-str03_run_vars.pkl	DAMGO	1	122	40	622	132	162	754	0.3
380	1534890	76.7445	1.4051335327786278	2.693982677892909	75.85555000000002	77.2607	2.019950000000009	3.425049999999999	0.26678049301035084	3.7484000000000033	seed1-str03_run_vars.pkl	DAMGO	1	122	40	622	132	162	754	0.3
381	1609858	80.4929	1.6930663118976867	2.229013952565335	79.2806	80.97370000000002	1.9175499999999919	3.610599999999991	0.2844181515664327	3.515950000000004	seed1-str03_run_vars.pkl	DAMGO	1	122	40	622	132	162	754	0.3
382	1680177	84.00885000000002	1.6142515864983318	2.3181614245164788	82.8912	84.50545000000002	1.9214999999999949	3.535750000000008	0.2912225522744489	3.4337999999999904	seed1-str03_run_vars.pkl	DAMGO	1	122	40	622	132	162	754	0.3
383	1748853	87.44265	1.6106810987060192	1.8726756255791803	86.427	88.03765	1.3557500000000005	2.9664499999999947	0.4071744131598768	2.4559500000000014	seed1-str03_run_vars.pkl	DAMGO	1	122	40	622	132	162	754	0.3
384	1797972	89.8986	2.029627242662956	1.4811286767723253	89.39345	91.42305	1.4198999999999984	3.4495500000000017	0.2475033103567758	4.0403500000000045	seed1-str03_run_vars.pkl	DAMGO	1	122	40	622	132	162	754	0.3
385	1878779	93.93895	1.5908565558322822	2.769219824076142	92.84295	94.4338	2.127899999999997	3.71875	0.2665067626091009	3.752250000000004	seed1-str03_run_vars.pkl	DAMGO	1	122	40	622	132	162	754	0.3
386	1953824	97.6912	1.6846246705368506	2.2038277727480526	96.56175	98.24635	1.8067999999999955	3.4914500000000004	0.399201596806388	2.5049999999999955	seed1-str03_run_vars.pkl	DAMGO	1	122	40	622	132	162	754	0.3
387	2003924	100.1962	1.6841396530702013	6.608221335983847	100.05315	101.7373	2.1186500000000024	3.802800000000005	0.2388401920275147	4.186899999999993	seed1-str03_run_vars.pkl	Transient	1	122	40	622	132	162	754	0.3
388	2087662	104.3831	1.0927937612991314	4.445906581593071	103.85595	104.94875	1.518650000000008	2.611450000000005	0.3881535535457822	2.576300000000004	seed1-str03_run_vars.pkl	Transient	1	122	40	622	132	162	754	0.3
389	2139188	106.9594	1.0928126570265508	3.885948984948116	106.4674	107.56025	1.40625	2.499049999999997	0.3963849690819719	2.522800000000004	seed1-str03_run_vars.pkl	Transient	1	122	40	622	132	162	754	0.3
390	2189644	109.4822	1.150669088420691	3.8808280048161934	108.96645	110.11715	1.4542500000000018	2.6049000000000007	0.3818032567817797	2.6191500000000048	seed1-str03_run_vars.pkl	Transient	1	122	40	622	132	162	754	0.3
391	2242027	112.10135	1.1277975516065724	3.820189186662312	111.5714	112.6992	1.4519999999999982	2.579799999999992	0.3966679888932962	2.521000000000001	seed1-str03_run_vars.pkl	Wash	1	122	40	622	132	162	754	0.3
392	2292447	114.62235	1.1136723319559358	3.880760254198812	114.15115	115.26485	1.4625499999999931	2.5762	0.3843936190659254	2.601499999999988	seed1-str03_run_vars.pkl	Wash	1	122	40	622	132	162	754	0.3
393	2344477	117.22385	1.1191618550397455	3.9887057767789713	116.72735	117.8465	1.4445000000000048	2.5636500000000098	0.3844157841120941	2.6013500000000107	seed1-str03_run_vars.pkl	Wash	1	122	40	622	132	162	754	0.3
394	2396504	119.8252	1.1277888473952655	3.870067647821472	119.291	120.4188	1.4246499999999995	2.552399999999992	0.39582013932868976	2.526399999999996	seed1-str03_run_vars.pkl	Wash	1	122	40	622	132	162	754	0.3
395	2447032	122.3516	1.1564418775570109	3.85068876709537	121.84345	122.9999	1.4174500000000023	2.5739000000000094	0.39073184073770056	2.5593000000000075	seed1-str03_run_vars.pkl	Wash	1	122	40	622	132	162	754	0.3
396	2498218	124.9109	1.1399102215187158	3.8179073530319614	124.41735	125.55725	1.5170999999999992	2.6569999999999965	0.37418847873674	2.6724499999999978	seed1-str03_run_vars.pkl	Wash	1	122	40	622	132	162	754	0.3
397	2551667	127.58335	1.12417618217431	3.8472395797926784	127.07435	128.19855	1.4603500000000054	2.584549999999993	0.392295319916834	2.549099999999996	seed1-str03_run_vars.pkl	Wash	1	122	40	622	132	162	754	0.3
398	2602649	130.13245	1.1253963576495878	3.8616141880533945	129.65890000000002	130.7843	1.4791999999999916	2.604600000000005	0.3779860901118836	2.6456000000000017	seed1-str03_run_vars.pkl	Wash	1	122	40	622	132	162	754	0.3
399	2655561	132.77805	1.1174730392098893	3.841870082838263	132.26345	133.38095	1.4996000000000151	2.617050000000006	0.38363416645886456	2.606650000000002	seed1-str03_run_vars.pkl	Wash	1	122	40	622	132	162	754	0.3
400	2707694	135.3847	1.1065733570336829	3.931374157147837	134.8805	135.9871	1.466399999999993	2.572949999999992	0.3850670979418175	2.5969499999999925	seed1-str03_run_vars.pkl	Wash	1	122	40	622	132	162	754	0.3
401	2759633	137.98165	1.1470337027017259	3.864005539503012	137.45350000000002	138.60055	1.4256000000000029	2.5726500000000097	0.4556120008201011	2.1948500000000024	seed1-str03_run_vars.pkl	Wash	1	122	40	622	132	162	754	0.3
402	2803530	140.1765	1.6094221300871343	6.21631149495358	140.02615	141.63555	1.1281000000000176	2.737549999999999	0.3277506473075294	3.051099999999991	seed1-str03_run_vars.pkl	Transient	1	122	40	622	132	162	754	0.3
403	2864552	143.2276	1.1764765837548068	4.9851399497415505	142.76365	143.94015000000005	1.0571000000000197	2.233550000000008	0.4296363128611626	2.3275500000000022	seed1-str03_run_vars.pkl	Transient	1	122	40	622	132	162	754	0.3
404	2911103	145.55515	1.2040389360739383	4.753978052936432	144.99720000000005	146.20125000000004	1.1369499999999846	2.34099999999998	0.4505113303599551	2.2197000000000173	seed1-str03_run_vars.pkl	Transient	1	122	40	622	132	162	754	0.3
405	2955497	147.77485	1.1457393314598594	4.712955442421496	147.3382	148.48395	1.058300000000003	2.204000000000008	0.4600345025876975	2.173749999999984	seed1-str03_run_vars.pkl	Transient	1	122	40	622	132	162	754	0.3
406	2998972	149.9486	1.1818004004121059	4.6780288994570345	149.5422	150.72400000000005	1.0707499999999754	2.2525499999999847	0.4389044943820216	2.278400000000005	seed1-str03_run_vars.pkl	Transient	1	122	40	622	132	162	754	0.3
407	3044540	152.227	1.2001232269266389	4.65912257750864	151.79475	152.9949	1.08329999999998	2.2834000000000003	0.4454739843193162	2.244799999999998	seed1-str03_run_vars.pkl	$G_{NaP}$	1	122	40	622	132	162	754	0.3
408	3089436	154.4718	1.1479923844389386	4.784886533667353	154.07815	155.22615000000005	1.1071000000000026	2.2551000000000267	0.4442173999955587	2.2511499999999955	seed1-str03_run_vars.pkl	$G_{NaP}$	1	122	40	622	132	162	754	0.3
409	3134459	156.72295	1.178424766819412	4.681718853512059	156.33325000000005	157.51170000000005	1.0162500000000136	2.194649999999996	0.4430071324148289	2.2573000000000154	seed1-str03_run_vars.pkl	$G_{NaP}$	1	122	40	622	132	162	754	0.3
410	3179605	158.98025	1.152224307609885	4.730379856734096	158.52790000000005	159.68015	1.0394000000000003	2.191599999999994	0.4608507304484111	2.169899999999984	seed1-str03_run_vars.pkl	$G_{NaP}$	1	122	40	622	132	162	754	0.3
411	3223003	161.15015	1.1653426871939097	4.616494767754227	160.7195	161.88485	1.1186500000000024	2.283999999999992	0.440509228668338	2.2701000000000136	seed1-str03_run_vars.pkl	$G_{NaP}$	1	122	40	622	132	162	754	0.3
412	3268405	163.42025	1.1820482321957826	4.676164956714338	163.0035	164.18555	1.0836500000000058	2.2657000000000096	0.4339336081579537	2.3044999999999902	seed1-str03_run_vars.pkl	$G_{NaP}$	1	122	40	622	132	162	754	0.3
413	3314495	165.72475	1.1941983271403238	4.692029163239218	165.2692	166.4634	1.0518500000000015	2.2460499999999968	0.4398794730243871	2.273350000000022	seed1-str03_run_vars.pkl	$G_{NaP}$	1	122	40	622	132	162	754	0.3
414	3359962	167.99810000000005	1.1941587001683425	4.671331892354168	167.5153	168.70945	1.0512999999999977	2.2454500000000053	0.4548452389074652	2.198549999999983	seed1-str03_run_vars.pkl	$G_{NaP}$	1	122	40	622	132	162	754	0.3
415	3403933	170.19665	1.1996460337018129	4.6780220384332045	169.76075	170.96040000000005	1.2005000000000052	2.4001499999999965	0.426539273603618	2.344449999999996	seed1-str03_run_vars.pkl	$G_{NaP}$	1	122	40	622	132	162	754	0.3
416	3450822	172.5411	1.1637115103922089	4.726376555561039	172.16085	173.32455000000004	1.0364999999999895	2.200199999999996	0.4358722894191992	2.294250000000005	seed1-str03_run_vars.pkl	$G_{NaP}$	1	122	40	622	132	162	754	0.3
417	3496707	174.83535	1.2132412144338949	4.908361183765095	174.36105	175.57430000000005	1.0715499999999736	2.28479999999999	0.4437443145259721	2.25354999999999	seed1-str03_run_vars.pkl	$G_{NaP}$	1	122	40	622	132	162	754	0.3
418	3541778	177.0889	1.156128679838497	4.749128144258087	176.6459	177.80205	1.1784999999999854	2.3346500000000106	0.43665262100735547	2.2901500000000112	seed1-str03_run_vars.pkl	$G_{NaP}$	1	122	40	622	132	162	754	0.3
419	3587581	179.37905	1.047369937365665	4.721444164608421	178.98055000000005	180.02790000000005	1.8786999999999807	2.926099999999991	0.3341240936883968	2.992899999999992	seed1-str03_run_vars.pkl	$G_{NaP}$	1	122	40	622	132	162	754	0.3
420	3647439	182.37195	1.2948156913031361	3.3463396332440505	181.90665	183.20145	0.478449999999981	1.7733000000000059	0.4275331338178711	2.3389999999999977	seed1-str03_run_vars.pkl	Transient	1	122	40	622	132	162	754	0.3
421	3694219	184.71095	1.5170613581834362	3.872034556447821	183.6799	185.197	0.5165000000000077	2.0335500000000195	0.51380860629415	1.9462500000000205	seed1-str03_run_vars.pkl	Transient	1	122	40	622	132	162	754	0.3
422	3733144	186.6572	1.4465981703410624	3.4901105429952004	185.7135	187.1601	1.2118499999999983	2.658449999999988	0.4276611213274594	2.338300000000004	seed1-str03_run_vars.pkl	Transient	1	122	40	622	132	162	754	0.3
423	3779910	188.9955	1.3176601247753716	3.153352017134757	188.3719	189.68955	1.276200000000017	2.5938500000000038	0.3885985194396445	2.5733499999999765	seed1-str03_run_vars.pkl	Transient	1	122	40	622	132	162	754	0.3
424	3831377	191.56885	1.1941540786188096	3.7995344843702985	190.96575	192.1599	1.32944999999998	2.5235999999999885	0.3678431516801207	2.7185500000000222	seed1-str03_run_vars.pkl	DAMGO + $G_{NaP}$	1	122	40	622	132	162	754	0.3
425	3885748	194.2874	1.3902568823190171	3.395922213079107	193.4894	194.87965	1.3071999999999946	2.6974500000000035	0.4055972419387562	2.465499999999992	seed1-str03_run_vars.pkl	DAMGO + $G_{NaP}$	1	122	40	622	132	162	754	0.3
426	3935058	196.7529	1.1846672294102842	3.8901511270440845	196.18685	197.3715	1.5321000000000142	2.7168000000000063	0.3521126760563376	2.8400000000000034	seed1-str03_run_vars.pkl	DAMGO + $G_{NaP}$	1	122	40	622	132	162	754	0.3
427	3991858	199.5929	1.2717105987568154	3.8050800376401694	198.9036	200.17535	1.2823499999999797	2.554049999999989	0.3953584913119981	2.5293499999999938	seed1-str03_run_vars.pkl	DAMGO + $G_{NaP}$	1	122	40	622	132	162	754	0.3
428	4042445	202.12225	1.3516453970993871	3.6958055224831305	201.4577	202.80935	1.2478499999999997	2.599500000000006	0.3682020692956288	2.715900000000005	seed1-str03_run_vars.pkl	DAMGO + $G_{NaP}$	1	122	40	622	132	162	754	0.3
429	4096763	204.83815	1.237180616510287	3.602562793324772	204.05715	205.29435	1.1217499999999916	2.3589000000000047	0.457048835668091	2.1879500000000007	seed1-str03_run_vars.pkl	DAMGO + $G_{NaP}$	1	122	40	622	132	162	754	0.3
430	4140522	207.0261	1.1204739201330578	3.7541989169514096	206.41605	207.53655	1.3673499999999876	2.4877999999999934	0.4158090604794304	2.4049499999999853	seed1-str03_run_vars.pkl	DAMGO + $G_{NaP}$	1	122	40	622	132	162	754	0.3
431	4188621	209.43105	1.1080822876102758	3.5212195523443555	208.90385	210.01195	1.4028999999999885	2.510999999999996	0.3970696261589468	2.5184500000000014	seed1-str03_run_vars.pkl	DAMGO + $G_{NaP}$	1	122	40	622	132	162	754	0.3
432	4238990	211.9495	1.1358465742635075	3.710995678597971	211.41485	212.5507	1.24645000000001	2.3823000000000154	0.3779289493575185	2.646000000000015	seed1-str03_run_vars.pkl	DAMGO + $G_{NaP}$	1	122	40	622	132	162	754	0.3
433	4291910	214.5955	1.4415032556059306	3.7558580219984	213.7972	215.2387	1.3584500000000048	2.7999499999999955	0.3741184833236706	2.6729499999999846	seed1-str03_run_vars.pkl	DAMGO + $G_{NaP}$	1	122	40	622	132	162	754	0.3
434	4345369	217.26845	1.2168278306446505	3.614620779845717	216.59715	217.81395	1.4767999999999972	2.6936499999999906	0.3921953132660038	2.5497500000000173	seed1-str03_run_vars.pkl	DAMGO + $G_{NaP}$	1	122	40	622	132	162	754	0.3
435	4396364	219.8182	0.7543466572599019	3.608329271326266	219.2908	220.04515					seed1-str03_run_vars.pkl	DAMGO + $G_{NaP}$	1	122	40	622	132	162	754	0.3
436	62625	3.13125	2.0954947078220805	2.522733007338733	2.4638	4.5593	0.6906499999999998	2.78615	0.3303218986902737	3.02735	seed2-str-01_run_vars.pkl	Transient	2	145	28	585	129	173	714	-0.1
437	123172	6.1586	1.4002936323776332	2.478176624964754	5.25	6.6502500000000015	0.7330499999999995	2.13335	0.3486264119369682	2.868400000000001	seed2-str-01_run_vars.pkl	Transient	2	145	28	585	129	173	714	-0.1
438	180540	9.027	2.061230237436149	2.8033265673592176	7.38335	9.44455	1.741249999999999	3.8025	0.3365700149773657	2.97115	seed2-str-01_run_vars.pkl	Transient	2	145	28	585	129	173	714	-0.1
439	239963	11.99815	1.3518930846876105	3.321739703608628	11.18585	12.5377	1.6670499999999997	3.01895	0.3098517359443507	3.2273499999999995	seed2-str-01_run_vars.pkl	Transient	2	145	28	585	129	173	714	-0.1
440	304510	15.2255	1.4552192196825928	3.341681401240645	14.2048	15.66	0.7317	2.1869499999999995	0.4671150971599397	2.1408000000000023	seed2-str-01_run_vars.pkl	Transient	2	145	28	585	129	173	714	-0.1
441	347326	17.366300000000006	1.7409155432268484	2.158708037574065	16.3917	18.13265	0.6241000000000021	2.365000000000002	0.5348451623255073	1.869699999999998	seed2-str-01_run_vars.pkl	Transient	2	145	28	585	129	173	714	-0.1
442	384720	19.236	1.0612762347864424	3.4027698913064626	18.75675	19.817999999999998	1.6412499999999994	2.7025499999999987	0.3513518261511162	2.846150000000001	seed2-str-01_run_vars.pkl	Transient	2	145	28	585	129	173	714	-0.1
443	441643	22.08215	1.0931144272138278	3.2571479260739977	21.4593	22.5524	1.7915500000000009	2.8846500000000006	0.3192134580393909	3.1327	seed2-str-01_run_vars.pkl	Transient	2	145	28	585	129	173	714	-0.1
444	504297	25.21485	1.2957124957563095	3.1768722581654174	24.3439	25.6396	1.6656000000000013	2.9613000000000014	0.3332056045182681	3.0011499999999987	seed2-str-01_run_vars.pkl	Transient	2	145	28	585	129	173	714	-0.1
445	564320	28.215999999999998	1.369677947002009	3.1204444190555307	27.30525	28.6749	1.6915499999999994	3.0612499999999976	0.3546350805021632	2.8198000000000008	seed2-str-01_run_vars.pkl	Transient	2	145	28	585	129	173	714	-0.1
446	620716	31.0358	1.1740082382169321	3.104538288631346	30.36645	31.54045	0.7807500000000047	1.954750000000004	0.3283964401825886	3.0450999999999984	seed2-str-01_run_vars.pkl	Control	2	145	28	585	129	173	714	-0.1
447	681618	34.0809	3.2933148039329216	2.628218441856112	32.32125	35.61455	0.8954000000000022	4.188699999999997	0.3350644999162334	2.9845000000000046	seed2-str-01_run_vars.pkl	Control	2	145	28	585	129	173	714	-0.1
448	741308	37.0654	1.1082739305314666	3.5378534987224235	36.50995	37.6182	1.1022500000000048	2.2105000000000032	0.3781004234724748	2.6447999999999965	seed2-str-01_run_vars.pkl	Control	2	145	28	585	129	173	714	-0.1
449	794204	39.7102	1.534249067801022	2.487736085785304	38.72040000000001	40.25465000000001	1.3341499999999942	2.8683999999999936	0.3606137646273952	2.773050000000005	seed2-str-01_run_vars.pkl	Control	2	145	28	585	129	173	714	-0.1
450	849665	42.48325000000001	1.3111069983108845	3.1122515610766013	41.5888	42.8999	3.9248499999999993	5.2359500000000025	0.19934217083624067	5.0164999999999935	seed2-str-01_run_vars.pkl	Control	2	145	28	585	129	173	714	-0.1
451	949995	47.49975	1.1674873950429088	3.5830530169105472	46.82475	47.99225000000001	1.0968499999999963	2.2643500000000003	0.4258853090862629	2.3480500000000006	seed2-str-01_run_vars.pkl	Control	2	145	28	585	129	173	714	-0.1
452	996956	49.8478	1.2823916095356982	2.6378223440527147	49.08915	50.37155	0.6868999999999943	1.9692999999999967	0.42734129612615024	2.3400500000000046	seed2-str-01_run_vars.pkl	Control	2	145	28	585	129	173	714	-0.1
453	1043757	52.18785000000001	1.4488862906289517	2.8684296040452884	51.0584	52.5073	1.4038500000000056	2.8527000000000067	0.3685277317118118	2.713499999999996	seed2-str-01_run_vars.pkl	Control	2	145	28	585	129	173	714	-0.1
454	1098027	54.90135	1.3133332519934051	2.8941984142691086	53.91110000000001	55.22445	1.5611499999999978	2.874449999999996	0.3622860248165928	2.7602499999999988	seed2-str-01_run_vars.pkl	Control	2	145	28	585	129	173	714	-0.1
455	1153232	57.6616	1.4088566863619725	2.864025490959296	56.7856	58.19445	4.3724500000000015	5.7813000000000025	0.1504687100317488	6.645900000000005	seed2-str-01_run_vars.pkl	Control	2	145	28	585	129	173	714	-0.1
456	1286150	64.3075	2.1751274996564143	2.550300732727589	62.56685	64.742	2.3849500000000035	4.560050000000004	0.2826935037032845	3.5374000000000048	seed2-str-01_run_vars.pkl	Transient	2	145	28	585	129	173	714	-0.1
457	1356898	67.84490000000001	1.3211242118897384	3.0732780151472454	67.12695000000001	68.44805000000001	2.2941999999999894	3.615349999999992	0.2561016211232623	3.904699999999991	seed2-str-01_run_vars.pkl	Transient	2	145	28	585	129	173	714	-0.1
458	1434992	71.7496	1.4410580731048948	2.873381234648704	70.7423	72.18335	2.4420999999999964	3.883150000000001	0.2792516056967325	3.581000000000003	seed2-str-01_run_vars.pkl	DAMGO	2	145	28	585	129	173	714	-0.1
459	1506612	75.3306	1.2111369210488396	3.0078530644141708	74.62545	75.83655	2.8131000000000057	4.024250000000009	0.2053219448094611	4.8704000000000045	seed2-str-01_run_vars.pkl	DAMGO	2	145	28	585	129	173	714	-0.1
460	1604020	80.20100000000002	1.9264429046904203	3.4895619383786323	78.64970000000002	80.57615	2.0330999999999904	3.9595499999999935	0.30942987545447603	3.231749999999991	seed2-str-01_run_vars.pkl	DAMGO	2	145	28	585	129	173	714	-0.1
461	1668655	83.43275	1.3579369945692714	2.9690840543024226	82.60925	83.9672	2.8173500000000047	4.175300000000006	0.260559159957268	3.8379000000000048	seed2-str-01_run_vars.pkl	DAMGO	2	145	28	585	129	173	714	-0.1
462	1745413	87.27065	0.9079220989806228	3.5918458631933032	86.78455000000002	87.69245000000002	2.0848000000000013	2.9927500000000014	0.273818814090716	3.652050000000002	seed2-str-01_run_vars.pkl	DAMGO	2	145	28	585	129	173	714	-0.1
463	1818454	90.9227	1.6001183164914954	2.4138615401791945	89.77725000000002	91.3774	0.3720500000000016	1.9721499999999992	0.6683151774376773	1.4963000000000048	seed2-str-01_run_vars.pkl	DAMGO	2	145	28	585	129	173	714	-0.1
464	1848380	92.419	1.150647284885333	2.3058373314097302	91.74945	92.9001	2.9041500000000013	4.0548	0.2587824286730932	3.8642499999999984	seed2-str-01_run_vars.pkl	DAMGO	2	145	28	585	129	173	714	-0.1
465	1925665	96.28325	1.0643860071232076	3.412633641892878	95.80425	96.86865	2.3066500000000048	3.3710499999999968	0.25701985478378225	3.890749999999997	seed2-str-01_run_vars.pkl	DAMGO	2	145	28	585	129	173	714	-0.1
466	2003480	100.17399999999999	2.33533418544468	5.1938708021861535	99.17525	101.5106	2.047699999999992	4.382999999999996	0.256713046157006	3.895399999999995	seed2-str-01_run_vars.pkl	DAMGO	2	145	28	585	129	173	714	-0.1
467	2081388	104.0694	1.0612611244345318	3.363736067398708	103.55825	104.61955	2.2225499999999982	3.2837999999999994	0.2890883598571897	3.459150000000008	seed2-str-01_run_vars.pkl	Transient	2	145	28	585	129	173	714	-0.1
468	2150571	107.52855	1.2086349647901953	3.5528375907231613	106.8421	108.0507	0.7330999999999932	1.9417499999999992	0.3231592043820394	3.0944499999999944	seed2-str-01_run_vars.pkl	Transient	2	145	28	585	129	173	714	-0.1
469	2212460	110.62299999999999	2.7522749724952504	2.1662706085760166	108.78385	111.5361	0.4502499999999969	3.2025500000000022	0.38740169681943226	2.5813	seed2-str-01_run_vars.pkl	Transient	2	145	28	585	129	173	714	-0.1
470	2264086	113.2043	1.6619846883910243	3.3239196941294717	111.9864	113.6484	1.5732500000000016	3.235250000000008	0.3874092009685233	2.581249999999997	seed2-str-01_run_vars.pkl	Wash	2	145	28	585	129	173	714	-0.1
471	2315711	115.78555	1.1351396305917996	3.3580918866483667	115.2216	116.35675	0.6676999999999964	1.8028499999999923	0.3767187794311549	2.6544999999999987	seed2-str-01_run_vars.pkl	Wash	2	145	28	585	129	173	714	-0.1
472	2368801	118.44005	1.802925794825936	1.7651717165000915	117.02445	118.8274	0.3832000000000022	2.1861000000000104	0.6351020926613945	1.574550000000002	seed2-str-01_run_vars.pkl	Wash	2	145	28	585	129	173	714	-0.1
473	2400292	120.0146	1.275937807815522	2.384778890173388	119.21055	120.4865	0.5844000000000023	1.8602999999999952	0.5274261603375525	1.8960000000000008	seed2-str-01_run_vars.pkl	Wash	2	145	28	585	129	173	714	-0.1
474	2438212	121.9106	1.2850415068699048	3.3451990769332056	121.07085	122.3559	1.328649999999996	2.6136999999999944	0.3703155088135088	2.700400000000002	seed2-str-01_run_vars.pkl	Wash	2	145	28	585	129	173	714	-0.1
475	2492220	124.611	1.3408635792086834	2.7568324980866947	123.68455	125.0254	1.5237999999999945	2.864649999999997	0.3373648432096887	2.964150000000004	seed2-str-01_run_vars.pkl	Wash	2	145	28	585	129	173	714	-0.1
476	2551503	127.57515	1.4497635584268953	2.8667208590100195	126.54925	127.999	1.6692000000000036	3.119000000000013	0.3644580508783448	2.7437999999999936	seed2-str-01_run_vars.pkl	Wash	2	145	28	585	129	173	714	-0.1
477	2606379	130.31895	1.1443449133513728	3.033742382743952	129.66825	130.81255000000002	1.460649999999987	2.6049999999999898	0.3809814081072853	2.6247999999999934	seed2-str-01_run_vars.pkl	Wash	2	145	28	585	129	173	714	-0.1
478	2658875	132.94375	1.21342740154746	3.2107573824906868	132.27325000000002	133.48665	0.5665500000000065	1.7800000000000011	0.5106078786795683	1.9584499999999991	seed2-str-01_run_vars.pkl	Wash	2	145	28	585	129	173	714	-0.1
479	2698044	134.9022	1.372984924969543	2.0386554738857683	134.0532	135.4262	0.7749000000000024	2.1478999999999933	0.5259974226126288	1.9011500000000008	seed2-str-01_run_vars.pkl	Wash	2	145	28	585	129	173	714	-0.1
480	2736067	136.80335	1.1535872810113244	3.2856630945292977	136.2011	137.3547	0.7208999999999719	1.8744499999999957	0.43421623968735945	2.3030000000000257	seed2-str-01_run_vars.pkl	Wash	2	145	28	585	129	173	714	-0.1
481	2782127	139.10635000000002	1.5315412666262826	1.4741515350881524	138.07555	139.6071	1.8933000000000104	3.4248500000000206	0.3448573152858025	2.8997499999999827	seed2-str-01_run_vars.pkl	Wash	2	145	28	585	129	173	714	-0.1
482	2840122	142.0061	1.1331359609837877	3.164027039381524	141.5004	142.63355	2.2086000000000183	3.341700000000003	0.2896535743251062	3.452400000000012	seed2-str-01_run_vars.pkl	Transient	2	145	28	585	129	173	714	-0.1
483	2909170	145.45850000000004	1.113820506985835	2.838754923058368	144.84215	145.95595	1.5267000000000053	2.6405499999999904	0.3011730691041616	3.3203499999999906	seed2-str-01_run_vars.pkl	Transient	2	145	28	585	129	173	714	-0.1
484	2975577	148.77885	1.7556376593809342	1.8877921412427623	147.48265	149.2383	1.9856000000000047	3.7412500000000084	0.3097605550909157	3.2282999999999906	seed2-str-01_run_vars.pkl	Transient	2	145	28	585	129	173	714	-0.1
485	3040143	152.00715	1.24068372541212	3.3010303677485955	151.2239	152.46460000000005	2.0288499999999767	3.2695499999999815	0.3094346628709331	3.2317000000000182	seed2-str-01_run_vars.pkl	$G_{NaP}$	2	145	28	585	129	173	714	-0.1
486	3104777	155.23885	1.1886669814778958	2.646766940965559	154.49345	155.68215	2.121699999999976	3.31035	0.29050766213958884	3.4422500000000014	seed2-str-01_run_vars.pkl	$G_{NaP}$	2	145	28	585	129	173	714	-0.1
487	3173622	158.6811	1.3690617502868407	3.0272926653444365	157.8038	159.1729	1.987899999999996	3.356950000000012	0.2664073634995276	3.753649999999993	seed2-str-01_run_vars.pkl	$G_{NaP}$	2	145	28	585	129	173	714	-0.1
488	3248695	162.43475	1.7242209204474697	2.8616485887103984	161.1608	162.88500000000005	2.100449999999995	3.8247000000000066	0.3209860692045972	3.1153999999999935	seed2-str-01_run_vars.pkl	$G_{NaP}$	2	145	28	585	129	173	714	-0.1
489	3311003	165.55015	1.2326168346805266	3.025521233158706	164.9855	166.21810000000005	1.8245999999999758	3.057249999999982	0.31094043935884125	3.216049999999996	seed2-str-01_run_vars.pkl	$G_{NaP}$	2	145	28	585	129	173	714	-0.1
490	3375324	168.7662	1.2814022879965603	2.1379132484292427	168.0427	169.32410000000004	0.41294999999999504	1.6943500000000142	0.6805267276872191	1.4694500000000232	seed2-str-01_run_vars.pkl	$G_{NaP}$	2	145	28	585	129	173	714	-0.1
491	3404713	170.23565000000005	0.850437039261195	1.964828107311712	169.7371	170.58755000000005	1.1283999999999992	1.9788499999999944	0.4587261175715058	2.179949999999991	seed2-str-01_run_vars.pkl	$G_{NaP}$	2	145	28	585	129	173	714	-0.1
492	3448312	172.4156	1.215279972429434	2.8918043736169667	171.71595000000005	172.93120000000005	1.9864499999999907	3.201750000000004	0.3146633102580242	3.1779999999999973	seed2-str-01_run_vars.pkl	$G_{NaP}$	2	145	28	585	129	173	714	-0.1
493	3511872	175.5936	1.1401929248970468	2.688063592319516	174.9177	176.05790000000005	1.8149500000000105	2.955150000000004	0.33532291596807656	2.9822000000000064	seed2-str-01_run_vars.pkl	$G_{NaP}$	2	145	28	585	129	173	714	-0.1
494	3571516	178.57580000000004	1.2284833760097855	2.536291038346693	177.8728	179.1013	5.521150000000006	6.749650000000003	0.14133176926175364	7.075549999999992	seed2-str-01_run_vars.pkl	$G_{NaP}$	2	145	28	585	129	173	714	-0.1
495	3713027	185.65135	2.2042901478212094	1.2946301819132184	184.6225	186.8268	1.3045000000000186	3.5088000000000084	0.31661099589988884	3.158449999999988	seed2-str-01_run_vars.pkl	Transient	2	145	28	585	129	173	714	-0.1
496	3776196	188.8098	1.1904607742612021	2.5678916364983198	188.13125	189.3217	2.3292999999999893	3.519749999999988	0.2785631711631396	3.5898500000000126	seed2-str-01_run_vars.pkl	Transient	2	145	28	585	129	173	714	-0.1
497	3847993	192.39965	1.337640123504284	2.1342057410819955	191.65105	192.98865	2.2457500000000152	3.583400000000012	0.278295717028915	3.5933	seed2-str-01_run_vars.pkl	DAMGO + $G_{NaP}$	2	145	28	585	129	173	714	-0.1
498	3919859	195.99295	1.5958803386106857	1.9917425722692403	195.23445	196.83035	1.8046999999999969	3.400599999999997	0.25957507560124043	3.8524500000000046	seed2-str-01_run_vars.pkl	DAMGO + $G_{NaP}$	2	145	28	585	129	173	714	-0.1
499	3996908	199.8454	1.7247765534161126	1.8852151660527896	198.63505	200.3598	2.5878999999999905	4.312699999999978	0.2339920208720881	4.273650000000004	seed2-str-01_run_vars.pkl	DAMGO + $G_{NaP}$	2	145	28	585	129	173	714	-0.1
500	4082381	204.11905	1.630449146562	2.4031897308215378	202.94775	204.5782	3.4720999999999838	5.102550000000008	0.21448871253150306	4.66225	seed2-str-01_run_vars.pkl	DAMGO + $G_{NaP}$	2	145	28	585	129	173	714	-0.1
501	4175626	208.7813	1.264856133585004	1.73515842015858	208.0503	209.31515	2.078800000000001	3.3436499999999967	0.2836275969651857	3.525749999999988	seed2-str-01_run_vars.pkl	DAMGO + $G_{NaP}$	2	145	28	585	129	173	714	-0.1
502	4246141	212.30705	1.3765158425292	2.402737116321976	211.39395	212.77045	2.2724000000000046	3.6489500000000135	0.2870058118676901	3.484250000000003	seed2-str-01_run_vars.pkl	DAMGO + $G_{NaP}$	2	145	28	585	129	173	714	-0.1
503	4315826	215.7913	1.6209347715454645	1.6172621326714358	215.0429	216.6638	1.4515499999999977	3.072499999999991	0.2989804765748781	3.3447000000000178	seed2-str-01_run_vars.pkl	DAMGO + $G_{NaP}$	2	145	28	585	129	173	714	-0.1
504	4382720	219.136	1.4933821336606052	2.4183178313405627	218.11535	219.60875					seed2-str-01_run_vars.pkl	DAMGO + $G_{NaP}$	2	145	28	585	129	173	714	-0.1
505	62625	3.13125	2.0954947078220805	2.522733007338733	2.4638	4.5593	0.6906499999999998	2.78615	0.3303218986902737	3.02735	seed2-str-03_run_vars.pkl	Transient	2	145	28	585	129	173	714	-0.3
506	123172	6.1586	1.4002936323776332	2.478176624964754	5.25	6.6502500000000015	0.7330499999999995	2.13335	0.3486264119369682	2.868400000000001	seed2-str-03_run_vars.pkl	Transient	2	145	28	585	129	173	714	-0.3
507	180540	9.027	2.061230237436149	2.8033265673592176	7.38335	9.44455	1.741249999999999	3.8025	0.3365700149773657	2.97115	seed2-str-03_run_vars.pkl	Transient	2	145	28	585	129	173	714	-0.3
508	239963	11.99815	1.3518930846876105	3.321739703608628	11.18585	12.5377	1.6670499999999997	3.01895	0.3098517359443507	3.2273499999999995	seed2-str-03_run_vars.pkl	Transient	2	145	28	585	129	173	714	-0.3
509	304510	15.2255	1.4552192196825928	3.341681401240645	14.2048	15.66	0.7317	2.1869499999999995	0.4671150971599397	2.1408000000000023	seed2-str-03_run_vars.pkl	Transient	2	145	28	585	129	173	714	-0.3
510	347326	17.366300000000006	1.7409155432268484	2.158708037574065	16.3917	18.13265	0.6241000000000021	2.365000000000002	0.5348451623255073	1.869699999999998	seed2-str-03_run_vars.pkl	Transient	2	145	28	585	129	173	714	-0.3
511	384720	19.236	1.0612762347864424	3.4027698913064626	18.75675	19.817999999999998	1.6412499999999994	2.7025499999999987	0.3513518261511162	2.846150000000001	seed2-str-03_run_vars.pkl	Transient	2	145	28	585	129	173	714	-0.3
512	441643	22.08215	1.0931144272138278	3.2571479260739977	21.4593	22.5524	1.7915500000000009	2.8846500000000006	0.3192134580393909	3.1327	seed2-str-03_run_vars.pkl	Transient	2	145	28	585	129	173	714	-0.3
513	504297	25.21485	1.2957124957563095	3.1768722581654174	24.3439	25.6396	1.6656000000000013	2.9613000000000014	0.3332056045182681	3.0011499999999987	seed2-str-03_run_vars.pkl	Transient	2	145	28	585	129	173	714	-0.3
514	564320	28.215999999999998	1.369677947002009	3.1204444190555307	27.30525	28.6749	1.6915499999999994	3.0612499999999976	0.3546350805021632	2.8198000000000008	seed2-str-03_run_vars.pkl	Transient	2	145	28	585	129	173	714	-0.3
515	620716	31.0358	1.1740082382169321	3.104538288631346	30.36645	31.54045	0.7807500000000047	1.954750000000004	0.3283964401825886	3.0450999999999984	seed2-str-03_run_vars.pkl	Control	2	145	28	585	129	173	714	-0.3
516	681618	34.0809	3.2933148039329216	2.628218441856112	32.32125	35.61455	0.8954000000000022	4.188699999999997	0.3350644999162334	2.9845000000000046	seed2-str-03_run_vars.pkl	Control	2	145	28	585	129	173	714	-0.3
517	741308	37.0654	1.1082739305314666	3.5378534987224235	36.50995	37.6182	1.1022500000000048	2.2105000000000032	0.3781004234724748	2.6447999999999965	seed2-str-03_run_vars.pkl	Control	2	145	28	585	129	173	714	-0.3
518	794204	39.7102	1.534249067801022	2.487736085785304	38.72040000000001	40.25465000000001	1.3341499999999942	2.8683999999999936	0.3606137646273952	2.773050000000005	seed2-str-03_run_vars.pkl	Control	2	145	28	585	129	173	714	-0.3
519	849665	42.48325000000001	1.3111069983108845	3.1122515610766013	41.5888	42.8999	3.9248499999999993	5.2359500000000025	0.19934217083624067	5.0164999999999935	seed2-str-03_run_vars.pkl	Control	2	145	28	585	129	173	714	-0.3
520	949995	47.49975	1.1674873950429088	3.5830530169105472	46.82475	47.99225000000001	1.0968499999999963	2.2643500000000003	0.4258853090862629	2.3480500000000006	seed2-str-03_run_vars.pkl	Control	2	145	28	585	129	173	714	-0.3
521	996956	49.8478	1.2823916095356982	2.6378223440527147	49.08915	50.37155	0.6868999999999943	1.9692999999999967	0.42734129612615024	2.3400500000000046	seed2-str-03_run_vars.pkl	Control	2	145	28	585	129	173	714	-0.3
522	1043757	52.18785000000001	1.4488862906289517	2.8684296040452884	51.0584	52.5073	1.4038500000000056	2.8527000000000067	0.3685277317118118	2.713499999999996	seed2-str-03_run_vars.pkl	Control	2	145	28	585	129	173	714	-0.3
523	1098027	54.90135	1.3133332519934051	2.8941984142691086	53.91110000000001	55.22445	1.5611499999999978	2.874449999999996	0.3622860248165928	2.7602499999999988	seed2-str-03_run_vars.pkl	Control	2	145	28	585	129	173	714	-0.3
524	1153232	57.6616	1.4088566863619725	2.864025490959296	56.7856	58.19445	4.3724500000000015	5.7813000000000025	0.1504687100317488	6.645900000000005	seed2-str-03_run_vars.pkl	Control	2	145	28	585	129	173	714	-0.3
525	1286150	64.3075	2.1751274996564143	2.550300732727589	62.56685	64.742	2.3849500000000035	4.560050000000004	0.2826935037032845	3.5374000000000048	seed2-str-03_run_vars.pkl	Transient	2	145	28	585	129	173	714	-0.3
526	1356898	67.84490000000001	1.3211242118897384	3.0732780151472454	67.12695000000001	68.44805000000001	2.2941999999999894	3.615349999999992	0.2561016211232623	3.904699999999991	seed2-str-03_run_vars.pkl	Transient	2	145	28	585	129	173	714	-0.3
527	1434992	71.7496	1.4410580731048948	2.873381234648704	70.7423	72.18335	2.4420999999999964	3.883150000000001	0.2792516056967325	3.581000000000003	seed2-str-03_run_vars.pkl	DAMGO	2	145	28	585	129	173	714	-0.3
528	1506612	75.3306	1.2111369210488396	3.0078530644141708	74.62545	75.83655	2.8131000000000057	4.024250000000009	0.2053219448094611	4.8704000000000045	seed2-str-03_run_vars.pkl	DAMGO	2	145	28	585	129	173	714	-0.3
529	1604020	80.20100000000002	1.9264429046904203	3.4895619383786323	78.64970000000002	80.57615	2.0330999999999904	3.9595499999999935	0.30942987545447603	3.231749999999991	seed2-str-03_run_vars.pkl	DAMGO	2	145	28	585	129	173	714	-0.3
530	1668655	83.43275	1.3579369945692714	2.9690840543024226	82.60925	83.9672	2.8173500000000047	4.175300000000006	0.260559159957268	3.8379000000000048	seed2-str-03_run_vars.pkl	DAMGO	2	145	28	585	129	173	714	-0.3
531	1745413	87.27065	0.9079220989806228	3.5918458631933032	86.78455000000002	87.69245000000002	2.0848000000000013	2.9927500000000014	0.273818814090716	3.652050000000002	seed2-str-03_run_vars.pkl	DAMGO	2	145	28	585	129	173	714	-0.3
532	1818454	90.9227	1.6001183164914954	2.4138615401791945	89.77725000000002	91.3774	0.3720500000000016	1.9721499999999992	0.6683151774376773	1.4963000000000048	seed2-str-03_run_vars.pkl	DAMGO	2	145	28	585	129	173	714	-0.3
533	1848380	92.419	1.150647284885333	2.3058373314097302	91.74945	92.9001	2.9041500000000013	4.0548	0.2587824286730932	3.8642499999999984	seed2-str-03_run_vars.pkl	DAMGO	2	145	28	585	129	173	714	-0.3
534	1925665	96.28325	1.0643860071232076	3.412633641892878	95.80425	96.86865	2.3066500000000048	3.3710499999999968	0.25701985478378225	3.890749999999997	seed2-str-03_run_vars.pkl	DAMGO	2	145	28	585	129	173	714	-0.3
535	2003480	100.17399999999999	2.33533418544468	5.1938708021861535	99.17525	101.5106	2.047699999999992	4.382999999999996	0.256713046157006	3.895399999999995	seed2-str-03_run_vars.pkl	DAMGO	2	145	28	585	129	173	714	-0.3
536	2081388	104.0694	1.0612611244345318	3.363736067398708	103.55825	104.61955	2.2225499999999982	3.2837999999999994	0.2890883598571897	3.459150000000008	seed2-str-03_run_vars.pkl	Transient	2	145	28	585	129	173	714	-0.3
537	2150571	107.52855	1.2086349647901953	3.5528375907231613	106.8421	108.0507	0.7330999999999932	1.9417499999999992	0.3231592043820394	3.0944499999999944	seed2-str-03_run_vars.pkl	Transient	2	145	28	585	129	173	714	-0.3
538	2212460	110.62299999999999	2.7522749724952504	2.1662706085760166	108.78385	111.5361	0.4502499999999969	3.2025500000000022	0.38740169681943226	2.5813	seed2-str-03_run_vars.pkl	Transient	2	145	28	585	129	173	714	-0.3
539	2264086	113.2043	1.6619846883910243	3.3239196941294717	111.9864	113.6484	1.5732500000000016	3.235250000000008	0.3874092009685233	2.581249999999997	seed2-str-03_run_vars.pkl	Wash	2	145	28	585	129	173	714	-0.3
540	2315711	115.78555	1.1351396305917996	3.3580918866483667	115.2216	116.35675	0.6676999999999964	1.8028499999999923	0.3767187794311549	2.6544999999999987	seed2-str-03_run_vars.pkl	Wash	2	145	28	585	129	173	714	-0.3
541	2368801	118.44005	1.802925794825936	1.7651717165000915	117.02445	118.8274	0.3832000000000022	2.1861000000000104	0.6351020926613945	1.574550000000002	seed2-str-03_run_vars.pkl	Wash	2	145	28	585	129	173	714	-0.3
542	2400292	120.0146	1.275937807815522	2.384778890173388	119.21055	120.4865	0.5844000000000023	1.8602999999999952	0.5274261603375525	1.8960000000000008	seed2-str-03_run_vars.pkl	Wash	2	145	28	585	129	173	714	-0.3
543	2438212	121.9106	1.2850415068699048	3.3451990769332056	121.07085	122.3559	1.328649999999996	2.6136999999999944	0.3703155088135088	2.700400000000002	seed2-str-03_run_vars.pkl	Wash	2	145	28	585	129	173	714	-0.3
544	2492220	124.611	1.3408635792086834	2.7568324980866947	123.68455	125.0254	1.5237999999999945	2.864649999999997	0.3373648432096887	2.964150000000004	seed2-str-03_run_vars.pkl	Wash	2	145	28	585	129	173	714	-0.3
545	2551503	127.57515	1.4497635584268953	2.8667208590100195	126.54925	127.999	1.6692000000000036	3.119000000000013	0.3644580508783448	2.7437999999999936	seed2-str-03_run_vars.pkl	Wash	2	145	28	585	129	173	714	-0.3
546	2606379	130.31895	1.1443449133513728	3.033742382743952	129.66825	130.81255000000002	1.460649999999987	2.6049999999999898	0.3809814081072853	2.6247999999999934	seed2-str-03_run_vars.pkl	Wash	2	145	28	585	129	173	714	-0.3
547	2658875	132.94375	1.21342740154746	3.2107573824906868	132.27325000000002	133.48665	0.5665500000000065	1.7800000000000011	0.5106078786795683	1.9584499999999991	seed2-str-03_run_vars.pkl	Wash	2	145	28	585	129	173	714	-0.3
548	2698044	134.9022	1.372984924969543	2.0386554738857683	134.0532	135.4262	0.7749000000000024	2.1478999999999933	0.5259974226126288	1.9011500000000008	seed2-str-03_run_vars.pkl	Wash	2	145	28	585	129	173	714	-0.3
549	2736067	136.80335	1.1535872810113244	3.2856630945292977	136.2011	137.3547	0.7208999999999719	1.8744499999999957	0.43421623968735945	2.3030000000000257	seed2-str-03_run_vars.pkl	Wash	2	145	28	585	129	173	714	-0.3
550	2782127	139.10635000000002	1.5315412666262826	1.4741515350881524	138.07555	139.6071	3.2847500000000025	4.8163000000000125	0.21000021000021013	4.761899999999997	seed2-str-03_run_vars.pkl	Wash	2	145	28	585	129	173	714	-0.3
551	2877365	143.86825000000005	1.818299400587404	1.3063399206988109	142.89190000000005	144.7102	2.1755500000000154	3.993850000000009	0.2630990436349766	3.800849999999997	seed2-str-03_run_vars.pkl	Transient	2	145	28	585	129	173	714	-0.3
552	2953382	147.6691	1.3975931295815622	1.2840850939885815	146.88575	148.28335	1.9031000000000242	3.3007000000000066	0.298560936287096	3.349400000000003	seed2-str-03_run_vars.pkl	Transient	2	145	28	585	129	173	714	-0.3
553	3020370	151.01850000000005	1.5146521092338023	1.2769364483673478	150.18640000000005	151.70105	1.7886000000000024	3.303249999999992	0.3290285432261269	3.0392499999999814	seed2-str-03_run_vars.pkl	$G_{NaP}$	2	145	28	585	129	173	714	-0.3
554	3081155	154.05775	1.0484002834600163	1.3174753360370577	153.48965	154.53805	1.9553500000000101	3.0037499999999966	0.3216209696872233	3.109250000000003	seed2-str-03_run_vars.pkl	$G_{NaP}$	2	145	28	585	129	173	714	-0.3
555	3143340	157.167	1.117506036555348	2.160150882770342	156.4934	157.61090000000004	1.1585499999999909	2.276049999999998	0.33745022609165065	2.9634000000000067	seed2-str-03_run_vars.pkl	$G_{NaP}$	2	145	28	585	129	173	714	-0.3
556	3202608	160.1304	1.7842158729147866	1.0083967508805092	158.7695	160.55370000000005	1.4843500000000065	3.2685500000000047	0.3167814999604035	3.156749999999988	seed2-str-03_run_vars.pkl	$G_{NaP}$	2	145	28	585	129	173	714	-0.3
557	3265743	163.28715	1.7856278180477676	1.2270123676855231	162.03805	163.82365	1.68689999999998	3.472549999999984	0.3393511605809664	2.9468000000000245	seed2-str-03_run_vars.pkl	$G_{NaP}$	2	145	28	585	129	173	714	-0.3
558	3324679	166.23395000000005	1.3024176507461818	2.0072437626410355	165.51055	166.81300000000005	2.44165000000001	3.744050000000016	0.2720755281666203	3.6754499999999832	seed2-str-03_run_vars.pkl	$G_{NaP}$	2	145	28	585	129	173	714	-0.3
559	3398188	169.9094	1.1306138316791272	1.7366233428093931	169.25465	170.38525	1.2440499999999872	2.37469999999999	0.3847411653809886	2.5991500000000087	seed2-str-03_run_vars.pkl	$G_{NaP}$	2	145	28	585	129	173	714	-0.3
560	3450171	172.50855	1.5421448967148783	1.0187553457068663	171.6293	173.17145000000005	1.6126499999999735	3.1547999999999945	0.3183446080382029	3.141249999999985	seed2-str-03_run_vars.pkl	$G_{NaP}$	2	145	28	585	129	173	714	-0.3
561	3512996	175.6498	1.3142060231212993	2.1148233811082733	174.78415	176.09835	2.6438500000000147	3.9580500000000143	0.2581411257534491	3.873850000000005	seed2-str-03_run_vars.pkl	$G_{NaP}$	2	145	28	585	129	173	714	-0.3
562	3590473	179.52365	1.163986243940075	1.999156491420461	178.74215	179.90615	29.33135000000001	30.49535	0.0322210622639807	31.03560000000001	seed2-str-03_run_vars.pkl	$G_{NaP}$	2	145	28	585	129	173	714	-0.3
563	4211185	210.55925	1.94692317952225	0.635163228305994	209.23755	211.18445	2.597750000000019	4.544700000000006	0.255774100314603	3.909699999999986	seed2-str-03_run_vars.pkl	DAMGO + $G_{NaP}$	2	145	28	585	129	173	714	-0.3
564	4289379	214.46895	1.3518512480000036	0.996417391304142	213.78225	215.1341					seed2-str-03_run_vars.pkl	DAMGO + $G_{NaP}$	2	145	28	585	129	173	714	-0.3
565	62625	3.13125	2.0954947078220805	2.522733007338733	2.4638	4.5593	0.6906499999999998	2.78615	0.3303218986902737	3.02735	seed2-str-05_run_vars.pkl	Transient	2	145	28	585	129	173	714	-0.5
566	123172	6.1586	1.4002936323776332	2.478176624964754	5.25	6.6502500000000015	0.7330499999999995	2.13335	0.3486264119369682	2.868400000000001	seed2-str-05_run_vars.pkl	Transient	2	145	28	585	129	173	714	-0.5
567	180540	9.027	2.061230237436149	2.8033265673592176	7.38335	9.44455	1.741249999999999	3.8025	0.3365700149773657	2.97115	seed2-str-05_run_vars.pkl	Transient	2	145	28	585	129	173	714	-0.5
568	239963	11.99815	1.3518930846876105	3.321739703608628	11.18585	12.5377	1.6670499999999997	3.01895	0.3098517359443507	3.2273499999999995	seed2-str-05_run_vars.pkl	Transient	2	145	28	585	129	173	714	-0.5
569	304510	15.2255	1.4552192196825928	3.341681401240645	14.2048	15.66	0.7317	2.1869499999999995	0.4671150971599397	2.1408000000000023	seed2-str-05_run_vars.pkl	Transient	2	145	28	585	129	173	714	-0.5
570	347326	17.366300000000006	1.7409155432268484	2.158708037574065	16.3917	18.13265	0.6241000000000021	2.365000000000002	0.5348451623255073	1.869699999999998	seed2-str-05_run_vars.pkl	Transient	2	145	28	585	129	173	714	-0.5
571	384720	19.236	1.0612762347864424	3.4027698913064626	18.75675	19.817999999999998	1.6412499999999994	2.7025499999999987	0.3513518261511162	2.846150000000001	seed2-str-05_run_vars.pkl	Transient	2	145	28	585	129	173	714	-0.5
572	441643	22.08215	1.0931144272138278	3.2571479260739977	21.4593	22.5524	1.7915500000000009	2.8846500000000006	0.3192134580393909	3.1327	seed2-str-05_run_vars.pkl	Transient	2	145	28	585	129	173	714	-0.5
573	504297	25.21485	1.2957124957563095	3.1768722581654174	24.3439	25.6396	1.6656000000000013	2.9613000000000014	0.3332056045182681	3.0011499999999987	seed2-str-05_run_vars.pkl	Transient	2	145	28	585	129	173	714	-0.5
574	564320	28.215999999999998	1.369677947002009	3.1204444190555307	27.30525	28.6749	1.6915499999999994	3.0612499999999976	0.3546350805021632	2.8198000000000008	seed2-str-05_run_vars.pkl	Transient	2	145	28	585	129	173	714	-0.5
575	620716	31.0358	1.1740082382169321	3.104538288631346	30.36645	31.54045	0.7807500000000047	1.954750000000004	0.3283964401825886	3.0450999999999984	seed2-str-05_run_vars.pkl	Control	2	145	28	585	129	173	714	-0.5
576	681618	34.0809	3.2933148039329216	2.628218441856112	32.32125	35.61455	0.8954000000000022	4.188699999999997	0.3350644999162334	2.9845000000000046	seed2-str-05_run_vars.pkl	Control	2	145	28	585	129	173	714	-0.5
577	741308	37.0654	1.1082739305314666	3.5378534987224235	36.50995	37.6182	1.1022500000000048	2.2105000000000032	0.3781004234724748	2.6447999999999965	seed2-str-05_run_vars.pkl	Control	2	145	28	585	129	173	714	-0.5
578	794204	39.7102	1.534249067801022	2.487736085785304	38.72040000000001	40.25465000000001	1.3341499999999942	2.8683999999999936	0.3606137646273952	2.773050000000005	seed2-str-05_run_vars.pkl	Control	2	145	28	585	129	173	714	-0.5
579	849665	42.48325000000001	1.3111069983108845	3.1122515610766013	41.5888	42.8999	3.9248499999999993	5.2359500000000025	0.19934217083624067	5.0164999999999935	seed2-str-05_run_vars.pkl	Control	2	145	28	585	129	173	714	-0.5
580	949995	47.49975	1.1674873950429088	3.5830530169105472	46.82475	47.99225000000001	1.0968499999999963	2.2643500000000003	0.4258853090862629	2.3480500000000006	seed2-str-05_run_vars.pkl	Control	2	145	28	585	129	173	714	-0.5
581	996956	49.8478	1.2823916095356982	2.6378223440527147	49.08915	50.37155	0.6868999999999943	1.9692999999999967	0.42734129612615024	2.3400500000000046	seed2-str-05_run_vars.pkl	Control	2	145	28	585	129	173	714	-0.5
582	1043757	52.18785000000001	1.4488862906289517	2.8684296040452884	51.0584	52.5073	1.4038500000000056	2.8527000000000067	0.3685277317118118	2.713499999999996	seed2-str-05_run_vars.pkl	Control	2	145	28	585	129	173	714	-0.5
583	1098027	54.90135	1.3133332519934051	2.8941984142691086	53.91110000000001	55.22445	1.5611499999999978	2.874449999999996	0.3622860248165928	2.7602499999999988	seed2-str-05_run_vars.pkl	Control	2	145	28	585	129	173	714	-0.5
584	1153232	57.6616	1.4088566863619725	2.864025490959296	56.7856	58.19445	4.3724500000000015	5.7813000000000025	0.1504687100317488	6.645900000000005	seed2-str-05_run_vars.pkl	Control	2	145	28	585	129	173	714	-0.5
585	1286150	64.3075	2.1751274996564143	2.550300732727589	62.56685	64.742	2.3849500000000035	4.560050000000004	0.2826935037032845	3.5374000000000048	seed2-str-05_run_vars.pkl	Transient	2	145	28	585	129	173	714	-0.5
586	1356898	67.84490000000001	1.3211242118897384	3.0732780151472454	67.12695000000001	68.44805000000001	2.2941999999999894	3.615349999999992	0.2561016211232623	3.904699999999991	seed2-str-05_run_vars.pkl	Transient	2	145	28	585	129	173	714	-0.5
587	1434992	71.7496	1.4410580731048948	2.873381234648704	70.7423	72.18335	2.4420999999999964	3.883150000000001	0.2792516056967325	3.581000000000003	seed2-str-05_run_vars.pkl	DAMGO	2	145	28	585	129	173	714	-0.5
588	1506612	75.3306	1.2111369210488396	3.0078530644141708	74.62545	75.83655	2.8131000000000057	4.024250000000009	0.2053219448094611	4.8704000000000045	seed2-str-05_run_vars.pkl	DAMGO	2	145	28	585	129	173	714	-0.5
589	1604020	80.20100000000002	1.9264429046904203	3.4895619383786323	78.64970000000002	80.57615	2.0330999999999904	3.9595499999999935	0.30942987545447603	3.231749999999991	seed2-str-05_run_vars.pkl	DAMGO	2	145	28	585	129	173	714	-0.5
590	1668655	83.43275	1.3579369945692714	2.9690840543024226	82.60925	83.9672	2.8173500000000047	4.175300000000006	0.260559159957268	3.8379000000000048	seed2-str-05_run_vars.pkl	DAMGO	2	145	28	585	129	173	714	-0.5
591	1745413	87.27065	0.9079220989806228	3.5918458631933032	86.78455000000002	87.69245000000002	2.0848000000000013	2.9927500000000014	0.273818814090716	3.652050000000002	seed2-str-05_run_vars.pkl	DAMGO	2	145	28	585	129	173	714	-0.5
592	1818454	90.9227	1.6001183164914954	2.4138615401791945	89.77725000000002	91.3774	0.3720500000000016	1.9721499999999992	0.6683151774376773	1.4963000000000048	seed2-str-05_run_vars.pkl	DAMGO	2	145	28	585	129	173	714	-0.5
593	1848380	92.419	1.150647284885333	2.3058373314097302	91.74945	92.9001	2.9041500000000013	4.0548	0.2587824286730932	3.8642499999999984	seed2-str-05_run_vars.pkl	DAMGO	2	145	28	585	129	173	714	-0.5
594	1925665	96.28325	1.0643860071232076	3.412633641892878	95.80425	96.86865	2.3066500000000048	3.3710499999999968	0.25701985478378225	3.890749999999997	seed2-str-05_run_vars.pkl	DAMGO	2	145	28	585	129	173	714	-0.5
595	2003480	100.17399999999999	2.33533418544468	5.1938708021861535	99.17525	101.5106	2.047699999999992	4.382999999999996	0.256713046157006	3.895399999999995	seed2-str-05_run_vars.pkl	DAMGO	2	145	28	585	129	173	714	-0.5
596	2081388	104.0694	1.0612611244345318	3.363736067398708	103.55825	104.61955	2.2225499999999982	3.2837999999999994	0.2890883598571897	3.459150000000008	seed2-str-05_run_vars.pkl	Transient	2	145	28	585	129	173	714	-0.5
597	2150571	107.52855	1.2086349647901953	3.5528375907231613	106.8421	108.0507	0.7330999999999932	1.9417499999999992	0.3231592043820394	3.0944499999999944	seed2-str-05_run_vars.pkl	Transient	2	145	28	585	129	173	714	-0.5
598	2212460	110.62299999999999	2.7522749724952504	2.1662706085760166	108.78385	111.5361	0.4502499999999969	3.2025500000000022	0.38740169681943226	2.5813	seed2-str-05_run_vars.pkl	Transient	2	145	28	585	129	173	714	-0.5
599	2264086	113.2043	1.6619846883910243	3.3239196941294717	111.9864	113.6484	1.5732500000000016	3.235250000000008	0.3874092009685233	2.581249999999997	seed2-str-05_run_vars.pkl	Wash	2	145	28	585	129	173	714	-0.5
600	2315711	115.78555	1.1351396305917996	3.3580918866483667	115.2216	116.35675	0.6676999999999964	1.8028499999999923	0.3767187794311549	2.6544999999999987	seed2-str-05_run_vars.pkl	Wash	2	145	28	585	129	173	714	-0.5
601	2368801	118.44005	1.802925794825936	1.7651717165000915	117.02445	118.8274	0.3832000000000022	2.1861000000000104	0.6351020926613945	1.574550000000002	seed2-str-05_run_vars.pkl	Wash	2	145	28	585	129	173	714	-0.5
602	2400292	120.0146	1.275937807815522	2.384778890173388	119.21055	120.4865	0.5844000000000023	1.8602999999999952	0.5274261603375525	1.8960000000000008	seed2-str-05_run_vars.pkl	Wash	2	145	28	585	129	173	714	-0.5
603	2438212	121.9106	1.2850415068699048	3.3451990769332056	121.07085	122.3559	1.328649999999996	2.6136999999999944	0.3703155088135088	2.700400000000002	seed2-str-05_run_vars.pkl	Wash	2	145	28	585	129	173	714	-0.5
604	2492220	124.611	1.3408635792086834	2.7568324980866947	123.68455	125.0254	1.5237999999999945	2.864649999999997	0.3373648432096887	2.964150000000004	seed2-str-05_run_vars.pkl	Wash	2	145	28	585	129	173	714	-0.5
605	2551503	127.57515	1.4497635584268953	2.8667208590100195	126.54925	127.999	1.6692000000000036	3.119000000000013	0.3644580508783448	2.7437999999999936	seed2-str-05_run_vars.pkl	Wash	2	145	28	585	129	173	714	-0.5
606	2606379	130.31895	1.1443449133513728	3.033742382743952	129.66825	130.81255000000002	1.460649999999987	2.6049999999999898	0.3809814081072853	2.6247999999999934	seed2-str-05_run_vars.pkl	Wash	2	145	28	585	129	173	714	-0.5
607	2658875	132.94375	1.21342740154746	3.2107573824906868	132.27325000000002	133.48665	0.5665500000000065	1.7800000000000011	0.5106078786795683	1.9584499999999991	seed2-str-05_run_vars.pkl	Wash	2	145	28	585	129	173	714	-0.5
608	2698044	134.9022	1.372984924969543	2.0386554738857683	134.0532	135.4262	0.7749000000000024	2.1478999999999933	0.5259974226126288	1.9011500000000008	seed2-str-05_run_vars.pkl	Wash	2	145	28	585	129	173	714	-0.5
609	2736067	136.80335	1.1535872810113244	3.2856630945292977	136.2011	137.3547	0.7208999999999719	1.8744499999999957	0.43421623968735945	2.3030000000000257	seed2-str-05_run_vars.pkl	Wash	2	145	28	585	129	173	714	-0.5
610	2782127	139.10635000000002	1.5315412666262826	1.4741515350881524	138.07555	139.6071	11.634999999999993	13.16655	0.07332937354716193	13.637099999999974	seed2-str-05_run_vars.pkl	Wash	2	145	28	585	129	173	714	-0.5
611	3054869	152.74345	2.0347187102388125	0.6992419001780448	151.24215	153.27685	5.036349999999999	7.071100000000001	0.1600717121270324	6.247200000000023	seed2-str-05_run_vars.pkl	$G_{NaP}$	2	145	28	585	129	173	714	-0.5
612	3179813	158.99065000000004	1.5158525441227015	0.63538870673323	158.31325	159.8291	4.3519000000000005	5.867750000000001	0.17297596498966478	5.781149999999998	seed2-str-05_run_vars.pkl	$G_{NaP}$	2	145	28	585	129	173	714	-0.5
613	3295436	164.7718	1.0823570669390494	1.1647580727650038	164.18099999999995	165.26335	3.6595999999999833	4.741950000000003	0.1995848634839532	5.010400000000004	seed2-str-05_run_vars.pkl	$G_{NaP}$	2	145	28	585	129	173	714	-0.5
614	3395644	169.78220000000005	1.2449368789924775	0.8699407380759059	168.9229	170.16785000000004	4.758049999999997	6.002949999999999	0.17557258609640689	5.6956500000000005	seed2-str-05_run_vars.pkl	$G_{NaP}$	2	145	28	585	129	173	714	-0.5
615	3509557	175.47785000000005	1.142597915256326	0.8398911805452941	174.92585	176.06845					seed2-str-05_run_vars.pkl	$G_{NaP}$	2	145	28	585	129	173	714	-0.5
616	62625	3.13125	2.0954947078220805	2.522733007338733	2.4638	4.5593	0.6906499999999998	2.78615	0.3303218986902737	3.02735	seed2-str01_run_vars.pkl	Transient	2	145	28	585	129	173	714	0.1
617	123172	6.1586	1.4002936323776332	2.478176624964754	5.25	6.6502500000000015	0.7330499999999995	2.13335	0.3486264119369682	2.868400000000001	seed2-str01_run_vars.pkl	Transient	2	145	28	585	129	173	714	0.1
618	180540	9.027	2.061230237436149	2.8033265673592176	7.38335	9.44455	1.741249999999999	3.8025	0.3365700149773657	2.97115	seed2-str01_run_vars.pkl	Transient	2	145	28	585	129	173	714	0.1
619	239963	11.99815	1.3518930846876105	3.321739703608628	11.18585	12.5377	1.6670499999999997	3.01895	0.3098517359443507	3.2273499999999995	seed2-str01_run_vars.pkl	Transient	2	145	28	585	129	173	714	0.1
620	304510	15.2255	1.4552192196825928	3.341681401240645	14.2048	15.66	0.7317	2.1869499999999995	0.4671150971599397	2.1408000000000023	seed2-str01_run_vars.pkl	Transient	2	145	28	585	129	173	714	0.1
621	347326	17.366300000000006	1.7409155432268484	2.158708037574065	16.3917	18.13265	0.6241000000000021	2.365000000000002	0.5348451623255073	1.869699999999998	seed2-str01_run_vars.pkl	Transient	2	145	28	585	129	173	714	0.1
622	384720	19.236	1.0612762347864424	3.4027698913064626	18.75675	19.817999999999998	1.6412499999999994	2.7025499999999987	0.3513518261511162	2.846150000000001	seed2-str01_run_vars.pkl	Transient	2	145	28	585	129	173	714	0.1
623	441643	22.08215	1.0931144272138278	3.2571479260739977	21.4593	22.5524	1.7915500000000009	2.8846500000000006	0.3192134580393909	3.1327	seed2-str01_run_vars.pkl	Transient	2	145	28	585	129	173	714	0.1
624	504297	25.21485	1.2957124957563095	3.1768722581654174	24.3439	25.6396	1.6656000000000013	2.9613000000000014	0.3332056045182681	3.0011499999999987	seed2-str01_run_vars.pkl	Transient	2	145	28	585	129	173	714	0.1
625	564320	28.215999999999998	1.369677947002009	3.1204444190555307	27.30525	28.6749	1.6915499999999994	3.0612499999999976	0.3546350805021632	2.8198000000000008	seed2-str01_run_vars.pkl	Transient	2	145	28	585	129	173	714	0.1
626	620716	31.0358	1.1740082382169321	3.104538288631346	30.36645	31.54045	0.7807500000000047	1.954750000000004	0.3283964401825886	3.0450999999999984	seed2-str01_run_vars.pkl	Control	2	145	28	585	129	173	714	0.1
627	681618	34.0809	3.2933148039329216	2.628218441856112	32.32125	35.61455	0.8954000000000022	4.188699999999997	0.3350644999162334	2.9845000000000046	seed2-str01_run_vars.pkl	Control	2	145	28	585	129	173	714	0.1
628	741308	37.0654	1.1082739305314666	3.5378534987224235	36.50995	37.6182	1.1022500000000048	2.2105000000000032	0.3781004234724748	2.6447999999999965	seed2-str01_run_vars.pkl	Control	2	145	28	585	129	173	714	0.1
629	794204	39.7102	1.534249067801022	2.487736085785304	38.72040000000001	40.25465000000001	1.3341499999999942	2.8683999999999936	0.3606137646273952	2.773050000000005	seed2-str01_run_vars.pkl	Control	2	145	28	585	129	173	714	0.1
630	849665	42.48325000000001	1.3111069983108845	3.1122515610766013	41.5888	42.8999	3.925100000000002	5.236200000000004	0.19934217083624067	5.0164999999999935	seed2-str01_run_vars.pkl	Control	2	145	28	585	129	173	714	0.1
631	949995	47.49975	1.1671023010683887	3.606541909253568	46.825	47.9921	1.0970000000000013	2.264099999999999	0.4258853090862629	2.3480500000000006	seed2-str01_run_vars.pkl	Control	2	145	28	585	129	173	714	0.1
632	996956	49.8478	1.2823916095356982	2.6378223440527147	49.08915	50.37155	0.6868999999999943	1.9692999999999967	0.42734129612615024	2.3400500000000046	seed2-str01_run_vars.pkl	Control	2	145	28	585	129	173	714	0.1
633	1043757	52.18785000000001	1.4488862906289517	2.8684296040452884	51.0584	52.5073	1.4036000000000044	2.8524500000000046	0.3685277317118118	2.713499999999996	seed2-str01_run_vars.pkl	Control	2	145	28	585	129	173	714	0.1
634	1098027	54.90135	1.31385877824761	2.872665174886877	53.91085	55.22475	1.5601999999999947	2.874049999999997	0.3622860248165928	2.7602499999999988	seed2-str01_run_vars.pkl	Control	2	145	28	585	129	173	714	0.1
635	1153232	57.6616	1.4152285557343391	2.770981183636092	56.78495	58.20015	5.89235	7.307600000000001	0.14216560871759512	7.0340500000000015	seed2-str01_run_vars.pkl	Control	2	145	28	585	129	173	714	0.1
636	1293913	64.69565	1.5394730939618313	1.878489028382944	64.0925	65.632	2.4537499999999994	3.9932000000000016	0.22807357653579025	4.384550000000004	seed2-str01_run_vars.pkl	Transient	2	145	28	585	129	173	714	0.1
637	1381604	69.0802	1.470389068531606	2.3916765931125847	68.0857	69.5561	2.2123500000000007	3.682749999999999	0.2973270300002977	3.3632999999999957	seed2-str01_run_vars.pkl	Transient	2	145	28	585	129	173	714	0.1
638	1448870	72.4435	1.5106567409194658	2.523278134841465	71.7685	73.27915	2.0986500000000063	3.6093000000000046	0.21683742613975168	4.611750000000002	seed2-str01_run_vars.pkl	DAMGO	2	145	28	585	129	173	714	0.1
639	1541105	77.05525	2.6185887338338305	2.0175221433007247	75.37775	77.99635	1.2579499999999941	3.8764999999999934	0.3288608260983947	3.0408000000000044	seed2-str01_run_vars.pkl	DAMGO	2	145	28	585	129	173	714	0.1
640	1601921	80.09605	1.4424854014088402	2.3024234907902503	79.2543	80.69675000000002	3.3204499999999935	4.7629500000000045	0.21028061948670504	4.75555	seed2-str01_run_vars.pkl	DAMGO	2	145	28	585	129	173	714	0.1
641	1697032	84.8516	1.3907940885369434	2.2859842842202696	84.01725	85.40805	2.1912499999999966	3.5820499999999957	0.2821909303834974	3.5437000000000007	seed2-str01_run_vars.pkl	DAMGO	2	145	28	585	129	173	714	0.1
642	1767906	88.3953	1.4339685363347527	2.464365816474789	87.59925	89.03325000000002	2.697699999999997	4.1316500000000085	0.21873701248988373	4.571699999999994	seed2-str01_run_vars.pkl	DAMGO	2	145	28	585	129	173	714	0.1
643	1859340	92.96700000000001	1.6312024088615436	2.936119759652056	91.73095	93.36215	0.6582000000000079	2.2894000000000005	0.510269166985585	1.95975	seed2-str01_run_vars.pkl	DAMGO	2	145	28	585	129	173	714	0.1
644	1898535	94.92675	1.338594272361137	2.3121997585456207	94.02035	95.35895	4.689449999999994	6.0280499999999915	0.18907523303522428	5.2889000000000115	seed2-str01_run_vars.pkl	DAMGO	2	145	28	585	129	173	714	0.1
645	2004313	100.21565	1.7446671028045355	6.18345499446191	100.0484	101.79305	1.9842000000000013	3.7289000000000097	0.2372029033635379	4.2157999999999864	seed2-str01_run_vars.pkl	Transient	2	145	28	585	129	173	714	0.1
646	2088629	104.43145	1.1795547584265935	3.450876377381416	103.7773	104.95685	1.6647999999999996	2.8443499999999915	0.33820918237930003	2.9567500000000138	seed2-str01_run_vars.pkl	Transient	2	145	28	585	129	173	714	0.1
647	2147764	107.3882	1.274362061390956	3.1907443911513567	106.6216	107.89595	1.34675	2.6210999999999984	0.36123904994129935	2.7682499999999948	seed2-str01_run_vars.pkl	Transient	2	145	28	585	129	173	714	0.1
648	2203129	110.15645	1.4084484591868474	2.528075733666593	109.2427	110.65115	1.5307999999999993	2.9392500000000013	0.36461751622548	2.742599999999996	seed2-str01_run_vars.pkl	Transient	2	145	28	585	129	173	714	0.1
649	2257981	112.89905	1.1762446953654755	3.1250503491115182	112.18195	113.3582	0.6370499999999879	1.813299999999998	0.5543083617416358	1.8040500000000042	seed2-str01_run_vars.pkl	Wash	2	145	28	585	129	173	714	0.1
650	2294062	114.7031	1.3641566859979184	1.897895281194384	113.9953	115.35945	0.4836999999999989	1.8479000000000096	0.5603967609067243	1.7844499999999923	seed2-str01_run_vars.pkl	Wash	2	145	28	585	129	173	714	0.1
651	2329751	116.48755	1.1640679102077849	3.2270448593391947	115.84315	117.0072	1.302749999999989	2.4667999999999917	0.4211590296495942	2.3744000000000085	seed2-str01_run_vars.pkl	Wash	2	145	28	585	129	173	714	0.1
652	2377239	118.86195	1.1092821043839909	3.1167314026484583	118.31	119.4193	1.0253500000000029	2.134650000000008	0.3748266426777611	2.667900000000003	seed2-str01_run_vars.pkl	Wash	2	145	28	585	129	173	714	0.1
653	2430597	121.52985	1.5630278450794517	3.080999317759144	120.44465	122.00765	1.6022999999999996	3.165350000000004	0.3730368933487521	2.6807000000000016	seed2-str01_run_vars.pkl	Wash	2	145	28	585	129	173	714	0.1
654	2484211	124.21055	1.2049988455803602	3.4251461138217216	123.60995	124.81495	1.4943499999999972	2.6993499999999955	0.3644846187490887	2.7436000000000007	seed2-str01_run_vars.pkl	Wash	2	145	28	585	129	173	714	0.1
655	2539083	126.95415	1.259655922890734	2.9528178173785697	126.30935	127.569	2.2524999999999977	3.5121499999999912	0.2669051018910225	3.7466500000000025	seed2-str01_run_vars.pkl	Wash	2	145	28	585	129	173	714	0.1
656	2614016	130.70080000000002	1.345294298654655	3.608657678021552	129.8215	131.1668	1.836600000000004	3.181900000000013	0.32821859358332617	3.046750000000003	seed2-str01_run_vars.pkl	Wash	2	145	28	585	129	173	714	0.1
657	2674951	133.74755000000002	1.1650867789003068	3.4163780654977174	133.00335	134.16845	1.2957999999999856	2.460899999999981	0.3556946716938191	2.8113999999999915	seed2-str01_run_vars.pkl	Wash	2	145	28	585	129	173	714	0.1
658	2731179	136.55895	1.6205961689779536	3.056771742321615	135.4643	137.0849	1.6517999999999802	3.2724000000000046	0.361873054932331	2.7633999999999905	seed2-str01_run_vars.pkl	Wash	2	145	28	585	129	173	714	0.1
659	2786447	139.32235	1.1912654051275924	3.489214420321371	138.73665	139.92795	0.23225000000002186	1.4235000000000184	0.7806705960419889	1.2809500000000185	seed2-str01_run_vars.pkl	Wash	2	145	28	585	129	173	714	0.1
660	2812066	140.60330000000002	1.0662801535469946	3.938449677634793	140.1602	141.22645	1.5606999999999966	2.626999999999981	0.3793266951161703	2.6362499999999898	seed2-str01_run_vars.pkl	Transient	2	145	28	585	129	173	714	0.1
661	2864791	143.23955	1.0376693113743327	3.8792840555426227	142.78715	143.82485	0.6037000000000035	1.641350000000017	0.5391707553782259	1.854700000000008	seed2-str01_run_vars.pkl	Transient	2	145	28	585	129	173	714	0.1
662	2901885	145.09425000000005	1.3020384895321448	2.7353777932761325	144.42855	145.7306	0.3740500000000111	1.676099999999991	0.6372267890142108	1.5692999999999984	seed2-str01_run_vars.pkl	Transient	2	145	28	585	129	173	714	0.1
663	2933271	146.66355	1.0950970149764323	3.5754388167060887	146.10465000000005	147.19975	0.5690999999999917	1.6641999999999941	0.4440891731059591	2.251800000000003	seed2-str01_run_vars.pkl	Transient	2	145	28	585	129	173	714	0.1
664	2978307	148.91535000000005	1.4916331824703608	2.032290791298305	147.76885	149.2605	0.4506999999999834	1.942350000000005	0.7683147017018219	1.3015499999999918	seed2-str01_run_vars.pkl	Transient	2	145	28	585	129	173	714	0.1
665	3004338	150.2169	1.0224868489421441	3.7358169162369954	149.71120000000005	150.7337	0.6390499999999975	1.6615500000000054	0.5063803929511881	1.974799999999988	seed2-str01_run_vars.pkl	Transient	2	145	28	585	129	173	714	0.1
666	3043834	152.1917	1.5464249060045234	2.2882275147414752	151.3727	152.91915	0.20140000000000668	1.7478000000000122	0.5250859828296892	1.9044499999999969	seed2-str01_run_vars.pkl	$G_{NaP}$	2	145	28	585	129	173	714	0.1
667	3081923	154.09615	1.3661675558435034	3.0019939861216827	153.12055	154.4867	0.4308500000000208	1.7969999999999968	0.7212145252605389	1.3865499999999995	seed2-str01_run_vars.pkl	$G_{NaP}$	2	145	28	585	129	173	714	0.1
668	3109654	155.4827	1.1201804537142859	3.844453329763781	154.91755	156.0377	1.0501000000000151	2.170299999999997	0.3982715016826963	2.510850000000005	seed2-str01_run_vars.pkl	$G_{NaP}$	2	145	28	585	129	173	714	0.1
669	3159871	157.99355	1.3709698569113156	2.969078808267376	157.08780000000004	158.4588	2.2846999999999857	3.6556499999999796	0.2866027542524688	3.489149999999995	seed2-str01_run_vars.pkl	$G_{NaP}$	2	145	28	585	129	173	714	0.1
670	3229654	161.4827	1.2729062944590348	3.5657641767580337	160.7435	162.0164	1.5397000000000105	2.812650000000019	0.3227524327464607	3.0983500000000106	seed2-str01_run_vars.pkl	$G_{NaP}$	2	145	28	585	129	173	714	0.1
671	3291621	164.58105	1.522486025194917	3.5877583358699217	163.55615	165.0786	0.8984000000000094	2.4208999999999894	0.3202510768442469	3.1225499999999906	seed2-str01_run_vars.pkl	$G_{NaP}$	2	145	28	585	129	173	714	0.1
672	3354072	167.7036	2.1754523268552264	3.512455157768916	165.97705000000005	168.1525	0.9077000000000056	3.0831500000000176	0.3655237955990919	2.735800000000012	seed2-str01_run_vars.pkl	$G_{NaP}$	2	145	28	585	129	173	714	0.1
673	3408788	170.4394	1.8092328942509368	3.6339836902588583	169.06015000000005	170.8694	1.158050000000003	2.9672499999999777	0.4452359750667835	2.2460000000000093	seed2-str01_run_vars.pkl	$G_{NaP}$	2	145	28	585	129	173	714	0.1
674	3453708	172.68540000000004	1.0809178872578311	3.2172877019990693	172.0274	173.1083	0.5734500000000082	1.6543500000000222	0.5938594928439952	1.6838999999999942	seed2-str01_run_vars.pkl	$G_{NaP}$	2	145	28	585	129	173	714	0.1
675	3487386	174.3693	1.2415673400399276	2.8164698263548296	173.6818	174.92335	0.3392000000000053	1.5807499999999948	0.6503853533218389	1.5375500000000102	seed2-str01_run_vars.pkl	$G_{NaP}$	2	145	28	585	129	173	714	0.1
676	3518137	175.90685000000005	1.1036546166554793	3.172284137456732	175.26255	176.36620000000005	0.5760999999999967	1.6797499999999843	0.4874244492103773	2.051599999999979	seed2-str01_run_vars.pkl	$G_{NaP}$	2	145	28	585	129	173	714	0.1
677	3559169	177.95845	1.7622276792193532	2.1984136564670216	176.94230000000005	178.7045	5.559750000000008	7.322000000000003	0.14330343068413026	6.9782000000000135	seed2-str01_run_vars.pkl	$G_{NaP}$	2	145	28	585	129	173	714	0.1
678	3698733	184.93665	1.2563001418892759	2.926875166233284	184.2643	185.5206	2.1667500000000075	3.4230500000000177	0.27536451377510945	3.6315500000000047	seed2-str01_run_vars.pkl	Transient	2	145	28	585	129	173	714	0.1
679	3771364	188.5682	2.100661498228996	2.7391780862983346	187.6873	189.78799999999998	1.4750000000000227	3.575649999999996	0.2907822041291079	3.4389999999999934	seed2-str01_run_vars.pkl	Transient	2	145	28	585	129	173	714	0.1
680	3840144	192.0072	1.24023522741762	2.6444345293585734	191.26295	192.5032	2.94244999999998	4.182699999999983	0.25018764073054883	3.996999999999985	seed2-str01_run_vars.pkl	DAMGO + $G_{NaP}$	2	145	28	585	129	173	714	0.1
681	3920084	196.0042	1.100650278108148	3.3498655991611064	195.44565	196.5463	2.2945	3.395150000000001	0.2839094328909067	3.522250000000014	seed2-str01_run_vars.pkl	DAMGO + $G_{NaP}$	2	145	28	585	129	173	714	0.1
682	3990529	199.52645	1.1589998775758548	3.130506242195695	198.84085	199.99985	2.786299999999983	3.945300000000003	0.2494138773881379	4.0093999999999985	seed2-str01_run_vars.pkl	DAMGO + $G_{NaP}$	2	145	28	585	129	173	714	0.1
683	4070717	203.53585	1.5686942673143467	3.0582199233937466	202.78615	204.35485	2.564699999999988	4.1333999999999955	0.24314926933644626	4.112699999999991	seed2-str01_run_vars.pkl	DAMGO + $G_{NaP}$	2	145	28	585	129	173	714	0.1
684	4152971	207.64855	1.6567271940832726	3.0582816931754087	206.9195	208.57625	1.7892500000000098	3.4459500000000105	0.29477655936799824	3.3924000000000096	seed2-str01_run_vars.pkl	DAMGO + $G_{NaP}$	2	145	28	585	129	173	714	0.1
685	4220819	211.04095	1.0677572947751732	3.178388975003859	210.3655	211.43325	2.3686500000000024	3.4363999999999915	0.2711717330585455	3.6877000000000066	seed2-str01_run_vars.pkl	DAMGO + $G_{NaP}$	2	145	28	585	129	173	714	0.1
686	4294573	214.72865	1.8703668727796992	3.1747216530889304	213.80185	215.67225	1.9464499999999991	3.8168000000000006	0.2220421213904281	4.503649999999993	seed2-str01_run_vars.pkl	DAMGO + $G_{NaP}$	2	145	28	585	129	173	714	0.1
687	4384646	219.2323	2.0279285779531118	2.5967821786237835	217.61865	219.6466					seed2-str01_run_vars.pkl	DAMGO + $G_{NaP}$	2	145	28	585	129	173	714	0.1
688	62625	3.13125	2.0954947078220805	2.522733007338733	2.4638	4.5593	0.6906499999999998	2.78615	0.3303218986902737	3.02735	seed2-str03_run_vars.pkl	Transient	2	145	28	585	129	173	714	0.3
689	123172	6.1586	1.4002936323776332	2.478176624964754	5.25	6.6502500000000015	0.7330499999999995	2.13335	0.3486264119369682	2.868400000000001	seed2-str03_run_vars.pkl	Transient	2	145	28	585	129	173	714	0.3
690	180540	9.027	2.061230237436149	2.8033265673592176	7.38335	9.44455	1.741249999999999	3.8025	0.3365700149773657	2.97115	seed2-str03_run_vars.pkl	Transient	2	145	28	585	129	173	714	0.3
691	239963	11.99815	1.3518930846876105	3.321739703608628	11.18585	12.5377	1.6670499999999997	3.01895	0.3098517359443507	3.2273499999999995	seed2-str03_run_vars.pkl	Transient	2	145	28	585	129	173	714	0.3
692	304510	15.2255	1.4552192196825928	3.341681401240645	14.2048	15.66	0.7317	2.1869499999999995	0.4671150971599397	2.1408000000000023	seed2-str03_run_vars.pkl	Transient	2	145	28	585	129	173	714	0.3
693	347326	17.366300000000006	1.7409155432268484	2.158708037574065	16.3917	18.13265	0.6241000000000021	2.365000000000002	0.5348451623255073	1.869699999999998	seed2-str03_run_vars.pkl	Transient	2	145	28	585	129	173	714	0.3
694	384720	19.236	1.0612762347864424	3.4027698913064626	18.75675	19.817999999999998	1.6412499999999994	2.7025499999999987	0.3513518261511162	2.846150000000001	seed2-str03_run_vars.pkl	Transient	2	145	28	585	129	173	714	0.3
695	441643	22.08215	1.0931144272138278	3.2571479260739977	21.4593	22.5524	1.7915500000000009	2.8846500000000006	0.3192134580393909	3.1327	seed2-str03_run_vars.pkl	Transient	2	145	28	585	129	173	714	0.3
696	504297	25.21485	1.2957124957563095	3.1768722581654174	24.3439	25.6396	1.6656000000000013	2.9613000000000014	0.3332056045182681	3.0011499999999987	seed2-str03_run_vars.pkl	Transient	2	145	28	585	129	173	714	0.3
697	564320	28.215999999999998	1.369677947002009	3.1204444190555307	27.30525	28.6749	1.6915499999999994	3.0612499999999976	0.3546350805021632	2.8198000000000008	seed2-str03_run_vars.pkl	Transient	2	145	28	585	129	173	714	0.3
698	620716	31.0358	1.1740082382169321	3.104538288631346	30.36645	31.54045	0.7807500000000047	1.954750000000004	0.3283964401825886	3.0450999999999984	seed2-str03_run_vars.pkl	Control	2	145	28	585	129	173	714	0.3
699	681618	34.0809	3.2933148039329216	2.628218441856112	32.32125	35.61455	0.8954000000000022	4.188699999999997	0.3350644999162334	2.9845000000000046	seed2-str03_run_vars.pkl	Control	2	145	28	585	129	173	714	0.3
700	741308	37.0654	1.1082739305314666	3.5378534987224235	36.50995	37.6182	1.1022500000000048	2.2105000000000032	0.3781004234724748	2.6447999999999965	seed2-str03_run_vars.pkl	Control	2	145	28	585	129	173	714	0.3
701	794204	39.7102	1.534249067801022	2.487736085785304	38.72040000000001	40.25465000000001	1.3341499999999942	2.8683999999999936	0.3606137646273952	2.773050000000005	seed2-str03_run_vars.pkl	Control	2	145	28	585	129	173	714	0.3
702	849665	42.48325000000001	1.3111069983108845	3.1122515610766013	41.5888	42.8999	3.925100000000002	5.236200000000004	0.19934217083624067	5.0164999999999935	seed2-str03_run_vars.pkl	Control	2	145	28	585	129	173	714	0.3
703	949995	47.49975	1.1671023010683887	3.606541909253568	46.825	47.9921	1.0970000000000013	2.264099999999999	0.4258853090862629	2.3480500000000006	seed2-str03_run_vars.pkl	Control	2	145	28	585	129	173	714	0.3
704	996956	49.8478	1.2823916095356982	2.6378223440527147	49.08915	50.37155	0.6868999999999943	1.9692999999999967	0.42734129612615024	2.3400500000000046	seed2-str03_run_vars.pkl	Control	2	145	28	585	129	173	714	0.3
705	1043757	52.18785000000001	1.4488862906289517	2.8684296040452884	51.0584	52.5073	1.4036000000000044	2.8524500000000046	0.3685277317118118	2.713499999999996	seed2-str03_run_vars.pkl	Control	2	145	28	585	129	173	714	0.3
706	1098027	54.90135	1.31385877824761	2.872665174886877	53.91085	55.22475	1.5601999999999947	2.874049999999997	0.3622860248165928	2.7602499999999988	seed2-str03_run_vars.pkl	Control	2	145	28	585	129	173	714	0.3
707	1153232	57.6616	1.4152285557343391	2.770981183636092	56.78495	58.20015	5.89235	7.307600000000001	0.14216560871759512	7.0340500000000015	seed2-str03_run_vars.pkl	Control	2	145	28	585	129	173	714	0.3
708	1293913	64.69565	1.5394730939618313	1.878489028382944	64.0925	65.632	2.4537499999999994	3.9932000000000016	0.22807357653579025	4.384550000000004	seed2-str03_run_vars.pkl	Transient	2	145	28	585	129	173	714	0.3
709	1381604	69.0802	1.470389068531606	2.3916765931125847	68.0857	69.5561	2.2123500000000007	3.682749999999999	0.2973270300002977	3.3632999999999957	seed2-str03_run_vars.pkl	Transient	2	145	28	585	129	173	714	0.3
710	1448870	72.4435	1.5106567409194658	2.523278134841465	71.7685	73.27915	2.0986500000000063	3.6093000000000046	0.21683742613975168	4.611750000000002	seed2-str03_run_vars.pkl	DAMGO	2	145	28	585	129	173	714	0.3
711	1541105	77.05525	2.6185887338338305	2.0175221433007247	75.37775	77.99635	1.2579499999999941	3.8764999999999934	0.3288608260983947	3.0408000000000044	seed2-str03_run_vars.pkl	DAMGO	2	145	28	585	129	173	714	0.3
712	1601921	80.09605	1.4424854014088402	2.3024234907902503	79.2543	80.69675000000002	3.3204499999999935	4.7629500000000045	0.21028061948670504	4.75555	seed2-str03_run_vars.pkl	DAMGO	2	145	28	585	129	173	714	0.3
713	1697032	84.8516	1.3907940885369434	2.2859842842202696	84.01725	85.40805	2.1912499999999966	3.5820499999999957	0.2821909303834974	3.5437000000000007	seed2-str03_run_vars.pkl	DAMGO	2	145	28	585	129	173	714	0.3
714	1767906	88.3953	1.4339685363347527	2.464365816474789	87.59925	89.03325000000002	2.697699999999997	4.1316500000000085	0.21873701248988373	4.571699999999994	seed2-str03_run_vars.pkl	DAMGO	2	145	28	585	129	173	714	0.3
715	1859340	92.96700000000001	1.6312024088615436	2.936119759652056	91.73095	93.36215	0.6582000000000079	2.2894000000000005	0.510269166985585	1.95975	seed2-str03_run_vars.pkl	DAMGO	2	145	28	585	129	173	714	0.3
716	1898535	94.92675	1.338594272361137	2.3121997585456207	94.02035	95.35895	4.689449999999994	6.0280499999999915	0.18907523303522428	5.2889000000000115	seed2-str03_run_vars.pkl	DAMGO	2	145	28	585	129	173	714	0.3
717	2004313	100.21565	1.7446671028045355	6.18345499446191	100.0484	101.79305	1.9842000000000013	3.7289000000000097	0.2372029033635379	4.2157999999999864	seed2-str03_run_vars.pkl	Transient	2	145	28	585	129	173	714	0.3
718	2088629	104.43145	1.1795547584265935	3.450876377381416	103.7773	104.95685	1.6647999999999996	2.8443499999999915	0.33820918237930003	2.9567500000000138	seed2-str03_run_vars.pkl	Transient	2	145	28	585	129	173	714	0.3
719	2147764	107.3882	1.274362061390956	3.1907443911513567	106.6216	107.89595	1.34675	2.6210999999999984	0.36123904994129935	2.7682499999999948	seed2-str03_run_vars.pkl	Transient	2	145	28	585	129	173	714	0.3
720	2203129	110.15645	1.4084484591868474	2.528075733666593	109.2427	110.65115	1.5307999999999993	2.9392500000000013	0.36461751622548	2.742599999999996	seed2-str03_run_vars.pkl	Transient	2	145	28	585	129	173	714	0.3
721	2257981	112.89905	1.1762446953654755	3.1250503491115182	112.18195	113.3582	0.6370499999999879	1.813299999999998	0.5543083617416358	1.8040500000000042	seed2-str03_run_vars.pkl	Wash	2	145	28	585	129	173	714	0.3
722	2294062	114.7031	1.3641566859979184	1.897895281194384	113.9953	115.35945	0.4836999999999989	1.8479000000000096	0.5603967609067243	1.7844499999999923	seed2-str03_run_vars.pkl	Wash	2	145	28	585	129	173	714	0.3
723	2329751	116.48755	1.1640679102077849	3.2270448593391947	115.84315	117.0072	1.302749999999989	2.4667999999999917	0.4211590296495942	2.3744000000000085	seed2-str03_run_vars.pkl	Wash	2	145	28	585	129	173	714	0.3
724	2377239	118.86195	1.1092821043839909	3.1167314026484583	118.31	119.4193	1.0253500000000029	2.134650000000008	0.3748266426777611	2.667900000000003	seed2-str03_run_vars.pkl	Wash	2	145	28	585	129	173	714	0.3
725	2430597	121.52985	1.5630278450794517	3.080999317759144	120.44465	122.00765	1.6022999999999996	3.165350000000004	0.3730368933487521	2.6807000000000016	seed2-str03_run_vars.pkl	Wash	2	145	28	585	129	173	714	0.3
726	2484211	124.21055	1.2049988455803602	3.4251461138217216	123.60995	124.81495	1.4943499999999972	2.6993499999999955	0.3644846187490887	2.7436000000000007	seed2-str03_run_vars.pkl	Wash	2	145	28	585	129	173	714	0.3
727	2539083	126.95415	1.259655922890734	2.9528178173785697	126.30935	127.569	2.2524999999999977	3.5121499999999912	0.2669051018910225	3.7466500000000025	seed2-str03_run_vars.pkl	Wash	2	145	28	585	129	173	714	0.3
728	2614016	130.70080000000002	1.345294298654655	3.608657678021552	129.8215	131.1668	1.836600000000004	3.181900000000013	0.32821859358332617	3.046750000000003	seed2-str03_run_vars.pkl	Wash	2	145	28	585	129	173	714	0.3
729	2674951	133.74755000000002	1.1650867789003068	3.4163780654977174	133.00335	134.16845	1.2957999999999856	2.460899999999981	0.3556946716938191	2.8113999999999915	seed2-str03_run_vars.pkl	Wash	2	145	28	585	129	173	714	0.3
730	2731179	136.55895	1.6205961689779536	3.056771742321615	135.4643	137.0849	1.6984999999999957	3.31910000000002	0.361873054932331	2.7633999999999905	seed2-str03_run_vars.pkl	Wash	2	145	28	585	129	173	714	0.3
731	2786447	139.32235	1.1388612003024434	4.019405303904847	138.7834	139.92225000000002	0.13569999999998572	1.2745999999999924	1.0022550739163154	0.9977499999999964	seed2-str03_run_vars.pkl	Wash	2	145	28	585	129	173	714	0.3
732	2806402	140.3201	1.3980716216037516	5.562999223744887	140.058	141.45605	1.0343000000000018	2.432400000000001	0.336836432228508	2.9688000000000163	seed2-str03_run_vars.pkl	Transient	2	145	28	585	129	173	714	0.3
733	2865778	143.2889	1.5448650846446632	4.727415100744012	142.49035	144.03525000000005	0.34309999999999263	1.8879499999999887	0.4719652633566185	2.118799999999993	seed2-str03_run_vars.pkl	Transient	2	145	28	585	129	173	714	0.3
734	2908154	145.4077	1.5428142748156095	3.961092391397188	144.3783	145.9211	0.2344000000000221	1.777200000000022	0.9037914049437428	1.1064499999999953	seed2-str03_run_vars.pkl	Transient	2	145	28	585	129	173	714	0.3
735	2930283	146.51415	0.9691875621003798	5.925042155385263	146.15555	147.12470000000005	0.9235499999999774	1.8927499999999784	0.3900992802668253	2.5634500000000173	seed2-str03_run_vars.pkl	Transient	2	145	28	585	129	173	714	0.3
736	2981552	149.07760000000005	1.5269041728630897	5.098315159210578	148.04825	149.57515	0.7002500000000111	2.227150000000023	0.3999760014399151	2.5001499999999908	seed2-str03_run_vars.pkl	Transient	2	145	28	585	129	173	714	0.3
737	3031555	151.57775	1.7330116045640316	4.179043204248103	150.27540000000005	152.0084	0.5604000000000156	2.2933999999999912	0.4760657922924952	2.1005499999999984	seed2-str03_run_vars.pkl	$G_{NaP}$	2	145	28	585	129	173	714	0.3
738	3073566	153.6783	1.5837588046310471	5.099843142104787	152.56885	154.1526	0.9301999999999848	2.513949999999994	0.42401628222523946	2.3583999999999894	seed2-str03_run_vars.pkl	$G_{NaP}$	2	145	28	585	129	173	714	0.3
739	3120734	156.0367	1.4423692584322534	4.655359398337757	155.08275	156.52515	0.6108000000000118	2.0531500000000165	0.3922568497852388	2.549350000000004	seed2-str03_run_vars.pkl	$G_{NaP}$	2	145	28	585	129	173	714	0.3
740	3171721	158.58605	1.9877601305732733	4.569251204575352	157.13590000000005	159.1237	0.6176499999999976	2.605399999999974	0.3451906315262599	2.8969500000000044	seed2-str03_run_vars.pkl	$G_{NaP}$	2	145	28	585	129	173	714	0.3
741	3229660	161.483	2.2100867711607832	4.859749930312766	159.7413	161.9514	0.5662000000000091	2.7763000000000204	0.3849114703618148	2.598000000000013	seed2-str03_run_vars.pkl	$G_{NaP}$	2	145	28	585	129	173	714	0.3
742	3281620	164.08100000000005	2.11562055140296	4.66694405909573	162.51760000000004	164.63325	0.5488499999999874	2.6644499999999884	0.3970932772108196	2.5182999999999818	seed2-str03_run_vars.pkl	$G_{NaP}$	2	145	28	585	129	173	714	0.3
743	3331986	166.5993	1.8788265602208445	4.308117268730968	165.18205	167.0609	0.4646499999999776	2.34344999999999	0.6065016982047466	1.6488000000000227	seed2-str03_run_vars.pkl	$G_{NaP}$	2	145	28	585	129	173	714	0.3
744	3364962	168.24810000000005	1.1212248984380626	4.691725962279613	167.5255	168.64675	0.2983000000000118	1.4195000000000275	0.6786332326694089	1.4735499999999888	seed2-str03_run_vars.pkl	$G_{NaP}$	2	145	28	585	129	173	714	0.3
745	3394433	169.72165	1.3269764350962825	4.823682272107625	168.94500000000005	170.27200000000005	0.5626499999999908	1.889599999999973	0.3851709195955709	2.5962499999999977	seed2-str03_run_vars.pkl	$G_{NaP}$	2	145	28	585	129	173	714	0.3
746	3446358	172.3179	1.97102507040524	4.883433230234456	170.8346	172.80565	0.5253000000000156	2.49630000000002	0.3767755548020045	2.6541	seed2-str03_run_vars.pkl	$G_{NaP}$	2	145	28	585	129	173	714	0.3
747	3499440	174.972	2.147291843596148	3.955777886371173	173.3309	175.47820000000004	0.4466500000000053	2.5939500000000058	0.360256502629872	2.7758000000000043	seed2-str03_run_vars.pkl	$G_{NaP}$	2	145	28	585	129	173	714	0.3
748	3554956	177.7478	2.193345163498213	4.055616837019528	175.92485000000005	178.1182	0.2856000000000165	2.478949999999997	0.4620218074293106	2.1644000000000005	seed2-str03_run_vars.pkl	$G_{NaP}$	2	145	28	585	129	173	714	0.3
749	3598244	179.9122	1.643525519650895	3.1246629188981347	178.40385	180.04735	2.26215000000002	3.905699999999996	0.3134452332816153	3.190349999999995	seed2-str03_run_vars.pkl	$G_{NaP}$	2	145	28	585	129	173	714	0.3
750	3662051	183.10255	2.1110314040377967	4.021766342007382	182.30955	184.42055	0.5656999999999925	2.6767499999999984	0.3546225043441269	2.8198999999999903	seed2-str03_run_vars.pkl	Transient	2	145	28	585	129	173	714	0.3
751	3718449	185.92245	1.7403322405607209	4.13838825828978	184.98625	186.7266	2.123449999999991	3.8637999999999977	0.2884587648195688	3.466700000000003	seed2-str03_run_vars.pkl	Transient	2	145	28	585	129	173	714	0.3
752	3787783	189.38915	1.1543666045590304	3.6113049913724278	188.85005	190.00445	1.5948999999999955	2.7492499999999893	0.3512654337249921	2.8468500000000176	seed2-str03_run_vars.pkl	Transient	2	145	28	585	129	173	714	0.3
753	3844720	192.236	1.3369417198968587	4.6109632071712845	191.59935	192.9363	1.7530000000000143	3.089950000000016	0.3194377894904984	3.130499999999984	seed2-str03_run_vars.pkl	DAMGO + $G_{NaP}$	2	145	28	585	129	173	714	0.3
754	3907330	195.3665	1.3719317716063233	3.9001522281769847	194.6893	196.0612	1.4561999999999955	2.8281499999999937	0.3758409441124488	2.66070000000002	seed2-str03_run_vars.pkl	DAMGO + $G_{NaP}$	2	145	28	585	129	173	714	0.3
755	3960544	198.0272	1.3061813463918863	4.459668189207619	197.5174	198.8236	1.985250000000008	3.2914000000000097	0.30166367516855624	3.3149499999999823	seed2-str03_run_vars.pkl	DAMGO + $G_{NaP}$	2	145	28	585	129	173	714	0.3
756	4026843	201.34215	1.119554137466522	4.145279440832898	200.8088	201.92835	1.6399999999999864	2.7595499999999906	0.3633060853769304	2.7524999999999977	seed2-str03_run_vars.pkl	DAMGO + $G_{NaP}$	2	145	28	585	129	173	714	0.3
757	4081893	204.09465	1.2476232743196656	4.444699036384187	203.5684	204.81599999999997	2.0477000000000203	3.2953500000000133	0.29870808752146794	3.3477500000000187	seed2-str03_run_vars.pkl	DAMGO + $G_{NaP}$	2	145	28	585	129	173	714	0.3
758	4148848	207.4424	1.103551931411191	4.602714485215722	206.86375	207.9673	1.8892000000000169	2.9927500000000014	0.3320438962030777	3.011650000000003	seed2-str03_run_vars.pkl	DAMGO + $G_{NaP}$	2	145	28	585	129	173	714	0.3
759	4209081	210.45405	1.5919249294770883	4.2347233725366875	209.85645	211.4484	1.6077999999999977	3.1996999999999787	0.26942195519512946	3.711649999999992	seed2-str03_run_vars.pkl	DAMGO + $G_{NaP}$	2	145	28	585	129	173	714	0.3
760	4283314	214.1657	2.229267312431149	3.9187396150870586	213.05615	215.28545	1.6819999999999882	3.911249999999996	0.30220153820583084	3.309049999999985	seed2-str03_run_vars.pkl	DAMGO + $G_{NaP}$	2	145	28	585	129	173	714	0.3
761	4349495	217.47475	1.1560552506697366	3.8932359130733794	216.96745	218.1235	1.6353000000000009	2.791350000000022	0.3981367201496964	2.511700000000019	seed2-str03_run_vars.pkl	DAMGO + $G_{NaP}$	2	145	28	585	129	173	714	0.3
762	4399729	219.98645	0.3060359417818487	2.900654933039444	219.75875	220.0648					seed2-str03_run_vars.pkl	DAMGO + $G_{NaP}$	2	145	28	585	129	173	714	0.3
763	62625	3.13125	2.0954947078220805	2.522733007338733	2.4638	4.5593	0.6906499999999998	2.78615	0.3303218986902737	3.02735	seed2-str05_run_vars.pkl	Transient	2	145	28	585	129	173	714	0.5
764	123172	6.1586	1.4002936323776332	2.478176624964754	5.25	6.6502500000000015	0.7330499999999995	2.13335	0.3486264119369682	2.868400000000001	seed2-str05_run_vars.pkl	Transient	2	145	28	585	129	173	714	0.5
765	180540	9.027	2.061230237436149	2.8033265673592176	7.38335	9.44455	1.741249999999999	3.8025	0.3365700149773657	2.97115	seed2-str05_run_vars.pkl	Transient	2	145	28	585	129	173	714	0.5
766	239963	11.99815	1.3518930846876105	3.321739703608628	11.18585	12.5377	1.6670499999999997	3.01895	0.3098517359443507	3.2273499999999995	seed2-str05_run_vars.pkl	Transient	2	145	28	585	129	173	714	0.5
767	304510	15.2255	1.4552192196825928	3.341681401240645	14.2048	15.66	0.7317	2.1869499999999995	0.4671150971599397	2.1408000000000023	seed2-str05_run_vars.pkl	Transient	2	145	28	585	129	173	714	0.5
768	347326	17.366300000000006	1.7409155432268484	2.158708037574065	16.3917	18.13265	0.6241000000000021	2.365000000000002	0.5348451623255073	1.869699999999998	seed2-str05_run_vars.pkl	Transient	2	145	28	585	129	173	714	0.5
769	384720	19.236	1.0612762347864424	3.4027698913064626	18.75675	19.817999999999998	1.6412499999999994	2.7025499999999987	0.3513518261511162	2.846150000000001	seed2-str05_run_vars.pkl	Transient	2	145	28	585	129	173	714	0.5
770	441643	22.08215	1.0931144272138278	3.2571479260739977	21.4593	22.5524	1.7915500000000009	2.8846500000000006	0.3192134580393909	3.1327	seed2-str05_run_vars.pkl	Transient	2	145	28	585	129	173	714	0.5
771	504297	25.21485	1.2957124957563095	3.1768722581654174	24.3439	25.6396	1.6656000000000013	2.9613000000000014	0.3332056045182681	3.0011499999999987	seed2-str05_run_vars.pkl	Transient	2	145	28	585	129	173	714	0.5
772	564320	28.215999999999998	1.369677947002009	3.1204444190555307	27.30525	28.6749	1.6915499999999994	3.0612499999999976	0.3546350805021632	2.8198000000000008	seed2-str05_run_vars.pkl	Transient	2	145	28	585	129	173	714	0.5
773	620716	31.0358	1.1740082382169321	3.104538288631346	30.36645	31.54045	0.7807500000000047	1.954750000000004	0.3283964401825886	3.0450999999999984	seed2-str05_run_vars.pkl	Control	2	145	28	585	129	173	714	0.5
774	681618	34.0809	3.2933148039329216	2.628218441856112	32.32125	35.61455	0.8954000000000022	4.188699999999997	0.3350644999162334	2.9845000000000046	seed2-str05_run_vars.pkl	Control	2	145	28	585	129	173	714	0.5
775	741308	37.0654	1.1082739305314666	3.5378534987224235	36.50995	37.6182	1.1022500000000048	2.2105000000000032	0.3781004234724748	2.6447999999999965	seed2-str05_run_vars.pkl	Control	2	145	28	585	129	173	714	0.5
776	794204	39.7102	1.534249067801022	2.487736085785304	38.72040000000001	40.25465000000001	1.3341499999999942	2.8683999999999936	0.3606137646273952	2.773050000000005	seed2-str05_run_vars.pkl	Control	2	145	28	585	129	173	714	0.5
777	849665	42.48325000000001	1.3111069983108845	3.1122515610766013	41.5888	42.8999	3.925100000000002	5.236200000000004	0.19934217083624067	5.0164999999999935	seed2-str05_run_vars.pkl	Control	2	145	28	585	129	173	714	0.5
778	949995	47.49975	1.1671023010683887	3.606541909253568	46.825	47.9921	1.0970000000000013	2.264099999999999	0.4258853090862629	2.3480500000000006	seed2-str05_run_vars.pkl	Control	2	145	28	585	129	173	714	0.5
779	996956	49.8478	1.2823916095356982	2.6378223440527147	49.08915	50.37155	0.6868999999999943	1.9692999999999967	0.42734129612615024	2.3400500000000046	seed2-str05_run_vars.pkl	Control	2	145	28	585	129	173	714	0.5
780	1043757	52.18785000000001	1.4488862906289517	2.8684296040452884	51.0584	52.5073	1.4036000000000044	2.8524500000000046	0.3685277317118118	2.713499999999996	seed2-str05_run_vars.pkl	Control	2	145	28	585	129	173	714	0.5
781	1098027	54.90135	1.31385877824761	2.872665174886877	53.91085	55.22475	1.5601999999999947	2.874049999999997	0.3622860248165928	2.7602499999999988	seed2-str05_run_vars.pkl	Control	2	145	28	585	129	173	714	0.5
782	1153232	57.6616	1.4152285557343391	2.770981183636092	56.78495	58.20015	5.89235	7.307600000000001	0.14216560871759512	7.0340500000000015	seed2-str05_run_vars.pkl	Control	2	145	28	585	129	173	714	0.5
783	1293913	64.69565	1.5394730939618313	1.878489028382944	64.0925	65.632	2.4537499999999994	3.9932000000000016	0.22807357653579025	4.384550000000004	seed2-str05_run_vars.pkl	Transient	2	145	28	585	129	173	714	0.5
784	1381604	69.0802	1.470389068531606	2.3916765931125847	68.0857	69.5561	2.2123500000000007	3.682749999999999	0.2973270300002977	3.3632999999999957	seed2-str05_run_vars.pkl	Transient	2	145	28	585	129	173	714	0.5
785	1448870	72.4435	1.5106567409194658	2.523278134841465	71.7685	73.27915	2.0986500000000063	3.6093000000000046	0.21683742613975168	4.611750000000002	seed2-str05_run_vars.pkl	DAMGO	2	145	28	585	129	173	714	0.5
786	1541105	77.05525	2.6185887338338305	2.0175221433007247	75.37775	77.99635	1.2579499999999941	3.8764999999999934	0.3288608260983947	3.0408000000000044	seed2-str05_run_vars.pkl	DAMGO	2	145	28	585	129	173	714	0.5
787	1601921	80.09605	1.4424854014088402	2.3024234907902503	79.2543	80.69675000000002	3.3204499999999935	4.7629500000000045	0.21028061948670504	4.75555	seed2-str05_run_vars.pkl	DAMGO	2	145	28	585	129	173	714	0.5
788	1697032	84.8516	1.3907940885369434	2.2859842842202696	84.01725	85.40805	2.1912499999999966	3.5820499999999957	0.2821909303834974	3.5437000000000007	seed2-str05_run_vars.pkl	DAMGO	2	145	28	585	129	173	714	0.5
789	1767906	88.3953	1.4339685363347527	2.464365816474789	87.59925	89.03325000000002	2.697699999999997	4.1316500000000085	0.21873701248988373	4.571699999999994	seed2-str05_run_vars.pkl	DAMGO	2	145	28	585	129	173	714	0.5
790	1859340	92.96700000000001	1.6312024088615436	2.936119759652056	91.73095	93.36215	0.6582000000000079	2.2894000000000005	0.510269166985585	1.95975	seed2-str05_run_vars.pkl	DAMGO	2	145	28	585	129	173	714	0.5
791	1898535	94.92675	1.338594272361137	2.3121997585456207	94.02035	95.35895	4.689449999999994	6.0280499999999915	0.18907523303522428	5.2889000000000115	seed2-str05_run_vars.pkl	DAMGO	2	145	28	585	129	173	714	0.5
792	2004313	100.21565	1.7446671028045355	6.18345499446191	100.0484	101.79305	1.9842000000000013	3.7289000000000097	0.2372029033635379	4.2157999999999864	seed2-str05_run_vars.pkl	Transient	2	145	28	585	129	173	714	0.5
793	2088629	104.43145	1.1795547584265935	3.450876377381416	103.7773	104.95685	1.6647999999999996	2.8443499999999915	0.33820918237930003	2.9567500000000138	seed2-str05_run_vars.pkl	Transient	2	145	28	585	129	173	714	0.5
794	2147764	107.3882	1.274362061390956	3.1907443911513567	106.6216	107.89595	1.34675	2.6210999999999984	0.36123904994129935	2.7682499999999948	seed2-str05_run_vars.pkl	Transient	2	145	28	585	129	173	714	0.5
795	2203129	110.15645	1.4084484591868474	2.528075733666593	109.2427	110.65115	1.5307999999999993	2.9392500000000013	0.36461751622548	2.742599999999996	seed2-str05_run_vars.pkl	Transient	2	145	28	585	129	173	714	0.5
796	2257981	112.89905	1.1762446953654755	3.1250503491115182	112.18195	113.3582	0.6370499999999879	1.813299999999998	0.5543083617416358	1.8040500000000042	seed2-str05_run_vars.pkl	Wash	2	145	28	585	129	173	714	0.5
797	2294062	114.7031	1.3641566859979184	1.897895281194384	113.9953	115.35945	0.4836999999999989	1.8479000000000096	0.5603967609067243	1.7844499999999923	seed2-str05_run_vars.pkl	Wash	2	145	28	585	129	173	714	0.5
798	2329751	116.48755	1.1640679102077849	3.2270448593391947	115.84315	117.0072	1.302749999999989	2.4667999999999917	0.4211590296495942	2.3744000000000085	seed2-str05_run_vars.pkl	Wash	2	145	28	585	129	173	714	0.5
799	2377239	118.86195	1.1092821043839909	3.1167314026484583	118.31	119.4193	1.0253500000000029	2.134650000000008	0.3748266426777611	2.667900000000003	seed2-str05_run_vars.pkl	Wash	2	145	28	585	129	173	714	0.5
800	2430597	121.52985	1.5630278450794517	3.080999317759144	120.44465	122.00765	1.6022999999999996	3.165350000000004	0.3730368933487521	2.6807000000000016	seed2-str05_run_vars.pkl	Wash	2	145	28	585	129	173	714	0.5
801	2484211	124.21055	1.2049988455803602	3.4251461138217216	123.60995	124.81495	1.4943499999999972	2.6993499999999955	0.3644846187490887	2.7436000000000007	seed2-str05_run_vars.pkl	Wash	2	145	28	585	129	173	714	0.5
802	2539083	126.95415	1.259655922890734	2.9528178173785697	126.30935	127.569	2.2524999999999977	3.5121499999999912	0.2669051018910225	3.7466500000000025	seed2-str05_run_vars.pkl	Wash	2	145	28	585	129	173	714	0.5
803	2614016	130.70080000000002	1.345294298654655	3.608657678021552	129.8215	131.1668	1.836600000000004	3.181900000000013	0.32821859358332617	3.046750000000003	seed2-str05_run_vars.pkl	Wash	2	145	28	585	129	173	714	0.5
804	2674951	133.74755000000002	1.1650867789003068	3.4163780654977174	133.00335	134.16845	1.2957999999999856	2.460899999999981	0.3556946716938191	2.8113999999999915	seed2-str05_run_vars.pkl	Wash	2	145	28	585	129	173	714	0.5
805	2731179	136.55895	1.6205961689779536	3.056771742321615	135.4643	137.0849	1.6984999999999957	3.31910000000002	0.361873054932331	2.7633999999999905	seed2-str05_run_vars.pkl	Wash	2	145	28	585	129	173	714	0.5
806	2786447	139.32235	1.1388612003024434	4.019405303904847	138.7834	139.92225000000002	0.11089999999998668	1.2497999999999934	1.1276499774470083	0.8867999999999938	seed2-str05_run_vars.pkl	Wash	2	145	28	585	129	173	714	0.5
807	2804183	140.20915	1.5836128241695464	7.0279176300917925	140.03315	141.61675	0.6721500000000162	2.255750000000006	0.3603928281827177	2.774750000000012	seed2-str05_run_vars.pkl	Transient	2	145	28	585	129	173	714	0.5
808	2859678	142.9839	1.0671586559143151	7.215312699462956	142.28895	143.3561	0.3411000000000115	1.4082999999999968	0.9018352347026284	1.1088499999999897	seed2-str05_run_vars.pkl	Transient	2	145	28	585	129	173	714	0.5
809	2881855	144.09275	0.9447344097806374	8.129506282974777	143.6972	144.64195	1.0673500000000051	2.012100000000004	0.4602144599383316	2.1728999999999985	seed2-str05_run_vars.pkl	Transient	2	145	28	585	129	173	714	0.5
810	2925313	146.26565	1.0272002684052337	6.884556972216918	145.70935	146.73655	0.4251500000000021	1.4523499999999956	0.4899919151333989	2.040850000000006	seed2-str05_run_vars.pkl	Transient	2	145	28	585	129	173	714	0.5
811	2966130	148.3065	1.7379299321769968	5.753768485793118	147.16165	148.89960000000005	0.910299999999978	2.6482499999999902	0.4648676289426583	2.151150000000001	seed2-str05_run_vars.pkl	Transient	2	145	28	585	129	173	714	0.5
812	3009153	150.45765	1.0861831529661778	6.891989722414857	149.80995	150.89610000000005	0.4132999999999925	1.4995000000000118	0.4991639004667153	2.003350000000012	seed2-str05_run_vars.pkl	Transient	2	145	28	585	129	173	714	0.5
813	3049220	152.461	1.6711766397828702	5.78996665477127	151.3094	152.9806	0.5177000000000191	2.188850000000002	0.4859322610428131	2.0578999999999894	seed2-str05_run_vars.pkl	$G_{NaP}$	2	145	28	585	129	173	714	0.5
814	3090378	154.5189	1.4937377583843894	5.3417129456661465	153.49825	154.99200000000005	0.4654999999999916	1.9591999999999807	0.4886868983042559	2.0463000000000022	seed2-str05_run_vars.pkl	$G_{NaP}$	2	145	28	585	129	173	714	0.5
815	3131304	156.5652	1.568727531464817	5.849110290676928	155.4575	157.02620000000005	0.9054999999999892	2.4742500000000116	0.4860857941426637	2.0572500000000105	seed2-str05_run_vars.pkl	$G_{NaP}$	2	145	28	585	129	173	714	0.5
816	3172449	158.62245	1.1199107851237755	5.702263075294478	157.9317	159.0516	0.3716000000000008	1.491500000000002	0.47315999905368	2.1134500000000003	seed2-str05_run_vars.pkl	$G_{NaP}$	2	145	28	585	129	173	714	0.5
817	3214718	160.73590000000004	1.792727819724218	5.584156881770826	159.42325	161.21595000000005	0.9438499999999976	2.7366000000000095	0.4728355950635951	2.1149000000000058	seed2-str05_run_vars.pkl	$G_{NaP}$	2	145	28	585	129	173	714	0.5
818	3257016	162.85080000000005	1.145269949476002	6.613132332062262	162.15985	163.3051	0.5396499999999946	1.6849499999999864	0.509359480453333	1.963249999999988	seed2-str05_run_vars.pkl	$G_{NaP}$	2	145	28	585	129	173	714	0.5
819	3296281	164.81405	1.4669357664524112	5.564551938130773	163.84480000000005	165.31175000000005	0.8997500000000116	2.3667000000000087	0.4776347527046075	2.0936499999999967	seed2-str05_run_vars.pkl	$G_{NaP}$	2	145	28	585	129	173	714	0.5
820	3338154	166.9077	1.225657199436007	5.743829010690909	166.21145	167.43710000000004	0.5093999999999994	1.7350500000000009	0.4856608630193504	2.0590500000000134	seed2-str05_run_vars.pkl	$G_{NaP}$	2	145	28	585	129	173	714	0.5
821	3379335	168.96675000000005	1.4792140004612273	6.111151671316417	167.94655	169.42575000000005	0.8341999999999814	2.3134499999999893	0.4694174529409054	2.1302999999999765	seed2-str05_run_vars.pkl	$G_{NaP}$	2	145	28	585	129	173	714	0.5
822	3421941	171.09705	1.4137863753887825	5.597446395060357	170.25995	171.67375	0.4007000000000005	1.8144499999999937	0.4320494264543817	2.3145500000000254	seed2-str05_run_vars.pkl	$G_{NaP}$	2	145	28	585	129	173	714	0.5
823	3468232	173.41160000000005	1.8757518825688402	5.951129254919993	172.0744	173.95015	0.6625500000000102	2.538300000000021	0.5015548199418214	1.9937999999999927	seed2-str05_run_vars.pkl	$G_{NaP}$	2	145	28	585	129	173	714	0.5
824	3508108	175.4054	1.273834208325972	5.060412919416628	174.61275	175.88655	0.5332000000000221	1.8070500000000045	0.5150922015040725	1.941399999999988	seed2-str05_run_vars.pkl	$G_{NaP}$	2	145	28	585	129	173	714	0.5
825	3546936	177.3468	1.3627852014999138	6.2488777474358805	176.41975000000005	177.78255	0.6976999999999975	2.0604499999999746	0.5399422261817928	1.85205000000002	seed2-str05_run_vars.pkl	$G_{NaP}$	2	145	28	585	129	173	714	0.5
826	3583977	179.19885000000005	1.2264284083145671	5.264696479268184	178.4802	179.70665	2.495599999999996	3.722000000000008	0.25839793281653906	3.869999999999976	seed2-str05_run_vars.pkl	$G_{NaP}$	2	145	28	585	129	173	714	0.5
827	3661377	183.06885	1.4696897886986613	5.4971018927265085	182.20225	183.6719	0.9520499999999856	2.421750000000003	0.4939735230191627	2.024400000000014	seed2-str05_run_vars.pkl	Transient	2	145	28	585	129	173	714	0.5
828	3701865	185.09325	0.9699097147546476	4.764463140450964	184.62400000000002	185.5939	1.211199999999991	2.1811500000000024	0.3563601375550128	2.8061500000000024	seed2-str05_run_vars.pkl	Transient	2	145	28	585	129	173	714	0.5
829	3757988	187.8994	2.0994882198263425	4.3706851962713404	186.8051	188.9046	1.1095499999999845	3.20904999999999	0.3315320094155089	3.016300000000001	seed2-str05_run_vars.pkl	Transient	2	145	28	585	129	173	714	0.5
830	3818314	190.9157	1.959111798712192	4.760397985918207	190.01415	191.9733	1.0176000000000158	2.9767000000000223	0.3868247490474441	2.5851499999999987	seed2-str05_run_vars.pkl	DAMGO + $G_{NaP}$	2	145	28	585	129	173	714	0.5
831	3870017	193.50085	0.9663951524950098	5.8979607881977785	192.99085	193.95725	1.335499999999996	2.301899999999989	0.3194684045747873	3.1302000000000025	seed2-str05_run_vars.pkl	DAMGO + $G_{NaP}$	2	145	28	585	129	173	714	0.5
832	3932621	196.63105	2.188180414782116	4.092465718096815	195.2928	197.48095	1.2637500000000157	3.4519500000000107	0.2961252017352942	3.3769499999999937	seed2-str05_run_vars.pkl	DAMGO + $G_{NaP}$	2	145	28	585	129	173	714	0.5
833	4000160	200.00799999999998	2.015362967767288	4.9202413275103645	198.7447	200.76005	1.5821500000000128	3.5974999999999966	0.3427944604415183	2.917200000000008	seed2-str05_run_vars.pkl	DAMGO + $G_{NaP}$	2	145	28	585	129	173	714	0.5
834	4058504	202.9252	1.867751386468904	4.569400427920286	202.3422	204.20995	0.929249999999996	2.796999999999997	0.3571428571428593	2.7999999999999825	seed2-str05_run_vars.pkl	DAMGO + $G_{NaP}$	2	145	28	585	129	173	714	0.5
835	4114504	205.7252	2.3299879266130974	4.443877851330132	205.13925	207.4692	0.31450000000000955	2.6444999999999936	0.31685678073510715	3.1560000000000064	seed2-str05_run_vars.pkl	DAMGO + $G_{NaP}$	2	145	28	585	129	173	714	0.5
836	4177624	208.8812	1.587365665422124	4.9990664715415285	207.7837	209.37105	1.652950000000004	3.24029999999999	0.3461764807698965	2.8887	seed2-str05_run_vars.pkl	DAMGO + $G_{NaP}$	2	145	28	585	129	173	714	0.5
837	4235398	211.7699	1.881554281937052	5.062690813552162	211.02405	212.9056	0.7426499999999976	2.624200000000002	0.3840393256269427	2.6039000000000097	seed2-str05_run_vars.pkl	DAMGO + $G_{NaP}$	2	145	28	585	129	173	714	0.5
838	4287476	214.3738	2.3529968870203013	4.435706817196273	213.64825	216.00125	0.6887999999999863	3.0417999999999954	0.3388222538456318	2.9514000000000067	seed2-str05_run_vars.pkl	DAMGO + $G_{NaP}$	2	145	28	585	129	173	714	0.5
839	4346504	217.3252	1.2538422311060595	4.384764913693154	216.69	217.94385	1.2314499999999953	2.485250000000008	0.42105263157894735	2.375	seed2-str05_run_vars.pkl	DAMGO + $G_{NaP}$	2	145	28	585	129	173	714	0.5
840	4394004	219.7002	0.8424637445555069	5.646646784938331	219.17525	220.0177	3.396199999999993	4.238650000000007	0.17746701331889936	5.63485	seed2-str05_run_vars.pkl	DAMGO + $G_{NaP}$	2	145	28	585	129	173	714	0.5
841	4506701	225.33505	4.44855937667056	2.9836909707433064	223.4139	227.86245					seed2-str05_run_vars.pkl	Block	2	145	28	585	129	173	714	0.5
842	60058	3.0029000000000003	1.218012893693128	3.184821774265483	2.61045	3.82845	1.1220499999999998	2.34005	0.41097297852666187	2.43325	seed3-str05_run_vars.pkl	Transient	3	136	36	607	160	172	767	0.5
843	108723	5.4361500000000005	1.1451196906156773	3.1099516571800727	4.9505	6.09565	1.4507500000000002	2.5958500000000004	0.4008498015793481	2.4947	seed3-str05_run_vars.pkl	Transient	3	136	36	607	160	172	767	0.5
844	158617	7.93085	1.0188663507277451	3.773200104067097	7.54635	8.5652	1.5502000000000002	2.5690500000000007	0.3925571170605322	2.547400000000001	seed3-str05_run_vars.pkl	Transient	3	136	36	607	160	172	767	0.5
845	209565	10.47825	1.0537686754694355	4.113319277022399	10.1154	11.1692	1.6187500000000004	2.6724999999999994	0.3718716299133539	2.6891	seed3-str05_run_vars.pkl	Transient	3	136	36	607	160	172	767	0.5
846	263347	13.16735	1.074782932323033	4.2253617944939	12.7879	13.8627	1.5321499999999997	2.6069	0.3783436116681169	2.6431000000000004	seed3-str05_run_vars.pkl	Transient	3	136	36	607	160	172	767	0.5
847	316209	15.81045	1.1066944596127697	4.188861027476322	15.3948	16.5015	1.5518	2.6585	0.3709473996587284	2.6958	seed3-str05_run_vars.pkl	Transient	3	136	36	607	160	172	767	0.5
848	370125	18.50625	1.1312030429262259	3.960743346637415	18.0533	19.1845	1.4811000000000014	2.6123000000000007	0.3830903901775624	2.6103500000000004	seed3-str05_run_vars.pkl	Transient	3	136	36	607	160	172	767	0.5
849	422332	21.1166	1.1112618545664388	4.234054527397298	20.66565	21.7769	1.4893999999999998	2.6007	0.3794922393837049	2.6350999999999978	seed3-str05_run_vars.pkl	Transient	3	136	36	607	160	172	767	0.5
850	475034	23.7517	1.1159191743595556	4.21304960603392	23.26635000000001	24.38225000000001	1.4871000000000016	2.603000000000001	0.3994328054163088	2.5035500000000006	seed3-str05_run_vars.pkl	Transient	3	136	36	607	160	172	767	0.5
851	525105	26.25525	1.0651831733742203	4.143721123994844	25.86930000000001	26.9345	1.6276000000000008	2.69275	0.371733392810676	2.690100000000001	seed3-str05_run_vars.pkl	Transient	3	136	36	607	160	172	767	0.5
852	578907	28.94535	1.0715303527709854	4.194408807024992	28.56205000000001	29.6336	1.5274499999999982	2.5989499999999985	0.3724394785847301	2.6849999999999987	seed3-str05_run_vars.pkl	Transient	3	136	36	607	160	172	767	0.5
853	632607	31.63035	1.1270580572547215	4.223697841409886	31.161050000000003	32.2881	1.5104000000000042	2.637500000000003	0.38993195687352494	2.5645500000000037	seed3-str05_run_vars.pkl	Control	3	136	36	607	160	172	767	0.5
854	683898	34.194900000000004	1.0700591277817617	4.214399719405364	33.798500000000004	34.86855	1.5448500000000038	2.6148999999999987	0.3749742205223396	2.6668499999999966	seed3-str05_run_vars.pkl	Control	3	136	36	607	160	172	767	0.5
855	737235	36.86175	1.0511623429607777	4.212057546731735	36.41345000000001	37.4646	1.5798500000000004	2.631	0.3840983291722676	2.603500000000004	seed3-str05_run_vars.pkl	Control	3	136	36	607	160	172	767	0.5
856	789305	39.46525000000001	1.1142917924861309	4.1228136522727885	39.0444	40.1587	1.4541499999999985	2.5684499999999986	0.3835238168290253	2.6073999999999984	seed3-str05_run_vars.pkl	Control	3	136	36	607	160	172	767	0.5
857	841453	42.07265	1.1672443319262238	4.154671549106602	41.61285	42.7801	1.6143499999999946	2.7815999999999974	0.3665286075578201	2.7282999999999973	seed3-str05_run_vars.pkl	Control	3	136	36	607	160	172	767	0.5
858	896019	44.80095	1.0891924480356916	4.316799526082839	44.39445	45.48365	1.6047000000000011	2.6938500000000047	0.36392088359990543	2.74785	seed3-str05_run_vars.pkl	Control	3	136	36	607	160	172	767	0.5
859	950976	47.5488	1.1249332818682538	4.128766001119153	47.08835000000001	48.21325	1.4936500000000024	2.6186000000000007	0.38035829751626016	2.629100000000001	seed3-str05_run_vars.pkl	Control	3	136	36	607	160	172	767	0.5
860	1003558	50.1779	1.1527551885063936	4.163656288453538	49.70695	50.8597	1.4909000000000034	2.643650000000001	0.3866676977805277	2.586199999999998	seed3-str05_run_vars.pkl	Control	3	136	36	607	160	172	767	0.5
861	1055282	52.7641	1.0669654616583373	4.023145045327439	52.35055000000001	53.4175	1.4940999999999958	2.5610499999999945	0.3878825491641122	2.5781000000000063	seed3-str05_run_vars.pkl	Control	3	136	36	607	160	172	767	0.5
862	1106844	55.34220000000001	1.125876029764174	4.105940891710105	54.9116	56.0375	1.5775500000000022	2.7034000000000016	0.372612948299954	2.6837499999999963	seed3-str05_run_vars.pkl	Control	3	136	36	607	160	172	767	0.5
863	1160519	58.02595	1.152920282080304	4.0694987693093685	57.61505	58.767950000000006	5.356099999999991	6.509049999999995	0.14680407528112985	6.811799999999997	seed3-str05_run_vars.pkl	Control	3	136	36	607	160	172	767	0.5
864	1296755	64.83775	1.2599131943425397	2.598285969116148	64.1241	65.384	1.875399999999999	3.1353000000000013	0.31615554852987704	3.1629999999999967	seed3-str05_run_vars.pkl	Transient	3	136	36	607	160	172	767	0.5
865	1360015	68.00075	1.284055732789566	2.3681466339128576	67.2594	68.54345	1.976649999999992	3.2607	0.27954043552399793	3.577300000000008	seed3-str05_run_vars.pkl	Transient	3	136	36	607	160	172	767	0.5
866	1431561	71.57805	1.5696856991367416	2.4640653835783084	70.5201	72.0898	1.950499999999991	3.5202000000000027	0.3165508618097219	3.159049999999993	seed3-str05_run_vars.pkl	DAMGO	3	136	36	607	160	172	767	0.5
867	1494742	74.7371	1.2352184854747958	2.4604765047839905	74.0403	75.27550000000002	1.8451499999999896	3.0803999999999974	0.3077017754392433	3.249900000000012	seed3-str05_run_vars.pkl	DAMGO	3	136	36	607	160	172	767	0.5
868	1559740	77.98700000000002	1.4323767279653112	2.075328294792012	77.12065	78.55305	1.8296500000000009	3.2620000000000005	0.2849205783887744	3.509749999999997	seed3-str05_run_vars.pkl	DAMGO	3	136	36	607	160	172	767	0.5
869	1629935	81.49675	1.5872859621825859	1.9399380538829032	80.38265	81.96995	1.802299999999988	3.38955	0.324538344205368	3.081299999999999	seed3-str05_run_vars.pkl	DAMGO	3	136	36	607	160	172	767	0.5
870	1691561	84.57805	1.3681136808145091	2.262262962271663	83.7722	85.14035	1.9025499999999909	3.2706500000000034	0.3105300748377486	3.2202999999999933	seed3-str05_run_vars.pkl	DAMGO	3	136	36	607	160	172	767	0.5
871	1755967	87.79835	1.2522018066679013	2.3190370947875536	87.04285	88.2951	1.7592000000000068	3.011400000000009	0.2982759649227457	3.3526000000000096	seed3-str05_run_vars.pkl	DAMGO	3	136	36	607	160	172	767	0.5
872	1823019	91.15095	1.6768141867351372	2.0923196156441044	90.05425000000002	91.73105	1.636199999999988	3.312999999999988	0.3090282606344348	3.2359500000000025	seed3-str05_run_vars.pkl	DAMGO	3	136	36	607	160	172	767	0.5
873	1887738	94.3869	1.4611716521234486	2.1879078190835983	93.3673	94.82845	1.9061999999999983	3.3674000000000035	0.3079244353435677	3.2475499999999897	seed3-str05_run_vars.pkl	DAMGO	3	136	36	607	160	172	767	0.5
874	1952689	97.63445	1.422124991484801	1.9861395470066119	96.7347	98.1568	1.8546500000000063	3.2768000000000086	0.3965342903027537	2.5218500000000006	seed3-str05_run_vars.pkl	DAMGO	3	136	36	607	160	172	767	0.5
875	2003126	100.1563	1.7488386195368135	6.830241530989916	100.0115	101.76035	1.7661999999999978	3.515049999999988	0.2666204524549073	3.750650000000008	seed3-str05_run_vars.pkl	Transient	3	136	36	607	160	172	767	0.5
876	2078139	103.90695	0.9959558736860984	4.353704650081326	103.5265	104.52245	1.7214000000000027	2.7173500000000104	0.3714710252600307	2.6919999999999935	seed3-str05_run_vars.pkl	Transient	3	136	36	607	160	172	767	0.5
877	2131979	106.59895	1.0522178187123268	4.37137753380506	106.2439	107.2961	1.5888499999999937	2.6410499999999932	0.3665487601488189	2.7281499999999994	seed3-str05_run_vars.pkl	Transient	3	136	36	607	160	172	767	0.5
878	2186542	109.3271	1.1360594983840828	4.191540918861777	108.88495	110.021	1.5622000000000045	2.698300000000004	0.3674241728363313	2.7216499999999972	seed3-str05_run_vars.pkl	Transient	3	136	36	607	160	172	767	0.5
879	2240975	112.04875	1.0901502299466403	4.240055718504436	111.5832	112.67335	1.5457500000000124	2.6359000000000066	0.3794490399939282	2.6354000000000037	seed3-str05_run_vars.pkl	Wash	3	136	36	607	160	172	767	0.5
880	2293683	114.68415	1.0931876751783072	4.272209332517761	114.21915	115.3123	1.477899999999991	2.571099999999987	0.3801775429125391	2.630350000000007	seed3-str05_run_vars.pkl	Wash	3	136	36	607	160	172	767	0.5
881	2346290	117.3145	1.2086311791240705	4.08888548163138	116.79025	117.99885	1.5869	2.7955500000000058	0.3725296626743912	2.6843499999999962	seed3-str05_run_vars.pkl	Wash	3	136	36	607	160	172	767	0.5
882	2399977	119.99885	1.058140160542424	4.262627700275651	119.5858	120.64395	1.5441500000000021	2.6023	0.3792835334053972	2.63655	seed3-str05_run_vars.pkl	Wash	3	136	36	607	160	172	767	0.5
883	2452708	122.6354	1.0921726849037456	4.284475692384199	122.18805	123.28025	1.5042499999999992	2.5964000000000027	0.38848529583155256	2.5741000000000014	seed3-str05_run_vars.pkl	Wash	3	136	36	607	160	172	767	0.5
884	2504190	125.2095	1.1057620858562878	4.1858915111437724	124.78445	125.8902	1.5413499999999942	2.6470999999999947	0.3770881254949285	2.6518999999999977	seed3-str05_run_vars.pkl	Wash	3	136	36	607	160	172	767	0.5
885	2557228	127.8614	1.1052932991395472	4.236997605453418	127.4316	128.53685000000002	1.5874499999999898	2.692750000000004	0.3787089810834878	2.6405499999999904	seed3-str05_run_vars.pkl	Wash	3	136	36	607	160	172	767	0.5
886	2610039	130.50195	1.109424523279071	4.185311792939132	130.1243	131.23375	1.519900000000007	2.6293000000000006	0.3747283219665705	2.6686000000000263	seed3-str05_run_vars.pkl	Wash	3	136	36	607	160	172	767	0.5
887	2663411	133.17055000000002	1.0607855360722636	4.31778535721498	132.7536	133.8144	1.592649999999992	2.6534499999999923	0.3767755548020045	2.6541	seed3-str05_run_vars.pkl	Wash	3	136	36	607	160	172	767	0.5
888	2716493	135.82465000000002	1.116540749163786	4.29200126422694	135.4071	136.52365	1.5301999999999794	2.6467499999999973	0.3776720296094887	2.647799999999989	seed3-str05_run_vars.pkl	Wash	3	136	36	607	160	172	767	0.5
889	2769449	138.47245	1.123775645679771	4.2082136562734505	138.05385	139.1776	0.8599999999999852	1.9838000000000025	0.5820213601839158	1.7181500000000087	seed3-str05_run_vars.pkl	Wash	3	136	36	607	160	172	767	0.5
890	2803812	140.19060000000002	1.7899223488260527	7.095710728502134	140.0376	141.82755	0.953649999999982	2.7435499999999986	0.33308906801678906	3.002199999999988	seed3-str05_run_vars.pkl	Transient	3	136	36	607	160	172	767	0.5
891	2863856	143.1928	1.1999193186777877	6.091877385842565	142.78115	143.9811	1.0238999999999976	2.2238000000000118	0.4534324839031474	2.2053999999999974	seed3-str05_run_vars.pkl	Transient	3	136	36	607	160	172	767	0.5
892	2907964	145.3982	1.2684814410117222	6.300968829734032	145.005	146.27345	0.9558000000000106	2.2242999999999995	0.4428109639994704	2.2582999999999918	seed3-str05_run_vars.pkl	Transient	3	136	36	607	160	172	767	0.5
893	2953130	147.6565	1.1823033998902188	6.313436844656201	147.22925	148.41155	1.035650000000004	2.217950000000002	0.4737315836846809	2.110900000000015	seed3-str05_run_vars.pkl	Transient	3	136	36	607	160	172	767	0.5
894	2995348	149.7674	1.1650236098221969	6.185830717488294	149.44725	150.61225000000005	1.1508999999999787	2.3159499999999857	0.4264937945152919	2.3446999999999893	seed3-str05_run_vars.pkl	Transient	3	136	36	607	160	172	767	0.5
895	3042242	152.1121	1.2835537280624267	6.248668889847039	151.7632	153.04675	1.064300000000003	2.3478500000000224	0.4325259515570912	2.312000000000012	seed3-str05_run_vars.pkl	$G_{NaP}$	3	136	36	607	160	172	767	0.5
896	3088482	154.4241	1.2220257602244384	6.1530577942924864	154.11100000000005	155.33305	1.0418500000000108	2.263849999999991	0.4358627903935855	2.2942999999999927	seed3-str05_run_vars.pkl	$G_{NaP}$	3	136	36	607	160	172	767	0.5
897	3134368	156.7184	1.25024127772816	6.212299082596879	156.37485	157.6251	1.0300000000000011	2.280200000000008	0.4348960598416993	2.2993999999999915	seed3-str05_run_vars.pkl	$G_{NaP}$	3	136	36	607	160	172	767	0.5
898	3180356	159.0178	1.2015534149964573	6.080251402632783	158.65505000000005	159.8566	0.9525500000000022	2.1541	0.4589471751801311	2.1789000000000267	seed3-str05_run_vars.pkl	$G_{NaP}$	3	136	36	607	160	172	767	0.5
899	3223934	161.19670000000005	1.1668963195811726	6.206373632084876	160.8092	161.9761	1.0395999999999788	2.206499999999977	0.4619044319730299	2.1649499999999757	seed3-str05_run_vars.pkl	$G_{NaP}$	3	136	36	607	160	172	767	0.5
900	3267233	163.36165	1.1710597869086778	6.16070595383696	163.01565	164.18675000000005	1.0537999999999954	2.2248500000000035	0.4604475550234789	2.17180000000002	seed3-str05_run_vars.pkl	$G_{NaP}$	3	136	36	607	160	172	767	0.5
901	3310669	165.53345000000004	1.14023577196321	6.298851001442003	165.2405	166.38075	1.0715999999999894	2.211800000000011	0.4323296080932095	2.313050000000004	seed3-str05_run_vars.pkl	$G_{NaP}$	3	136	36	607	160	172	767	0.5
902	3356930	167.84650000000005	1.296378574250429	6.164649117562952	167.4523	168.7487	0.9890000000000044	2.285349999999994	0.4382697111802602	2.2817000000000007	seed3-str05_run_vars.pkl	$G_{NaP}$	3	136	36	607	160	172	767	0.5
903	3402564	170.12820000000005	1.2616315742333188	5.891467629090066	169.73770000000005	170.99935000000005	1.0416999999999916	2.3033499999999947	0.4335385415763509	2.3065999999999747	seed3-str05_run_vars.pkl	$G_{NaP}$	3	136	36	607	160	172	767	0.5
904	3448696	172.4348	1.2321145836961689	6.1107340615554975	172.041	173.27315000000004	0.9997000000000184	2.2318000000000207	0.4589261128958234	2.179000000000002	seed3-str05_run_vars.pkl	$G_{NaP}$	3	136	36	607	160	172	767	0.5
905	3492276	174.6138	1.2327835752704182	6.092016245033562	174.27285	175.50560000000004	0.983399999999989	2.2161999999999864	0.4508769556787923	2.2179000000000144	seed3-str05_run_vars.pkl	$G_{NaP}$	3	136	36	607	160	172	767	0.5
906	3536634	176.8317	1.1485408432319997	6.4528693700494495	176.489	177.63755	1.034400000000005	2.1829500000000053	0.4508667914064786	2.217950000000002	seed3-str05_run_vars.pkl	$G_{NaP}$	3	136	36	607	160	172	767	0.5
907	3580993	179.04965	1.2963503110910533	5.8764929218345126	178.67195	179.9683	1.5664500000000032	2.8627999999999934	0.32173479400929866	3.108149999999996	seed3-str05_run_vars.pkl	$G_{NaP}$	3	136	36	607	160	172	767	0.5
908	3643156	182.1578	1.3584582289277112	3.829216348434621	181.5348	182.89325	1.0092500000000086	2.367700000000013	0.4329191739902162	2.309899999999999	seed3-str05_run_vars.pkl	Transient	3	136	36	607	160	172	767	0.5
909	3689354	184.4677	1.1803548586155288	5.300997893267816	183.9025	185.08285	1.1775499999999963	2.3579000000000008	0.44804874770375097	2.231899999999996	seed3-str05_run_vars.pkl	Transient	3	136	36	607	160	172	767	0.5
910	3733992	186.6996	0.99529353283823	4.734939372672937	186.26035	187.25565	1.2601499999999817	2.2553999999999803	0.43806811959259795	2.282749999999993	seed3-str05_run_vars.pkl	Transient	3	136	36	607	160	172	767	0.5
911	3779647	188.98235	1.0554881423469633	5.282495434986178	188.5158	189.57125	1.0685999999999751	2.1240999999999985	0.4629951154015313	2.159850000000006	seed3-str05_run_vars.pkl	Transient	3	136	36	607	160	172	767	0.5
912	3822844	191.1422	1.1734759059289703	5.114115170497673	190.63985	191.81335	1.2124000000000024	2.385850000000005	0.4348960598416941	2.29940000000002	seed3-str05_run_vars.pkl	DAMGO + $G_{NaP}$	3	136	36	607	160	172	767	0.5
913	3868832	193.4416	1.0537273403183325	4.556547078315816	193.0257	194.07945	1.2436500000000024	2.297350000000023	0.4240612344422544	2.358149999999996	seed3-str05_run_vars.pkl	DAMGO + $G_{NaP}$	3	136	36	607	160	172	767	0.5
914	3915995	195.79975	1.1012634721978103	5.283805379646207	195.32305	196.42435	1.1634499999999832	2.2646999999999764	0.4492766645700438	2.2257999999999925	seed3-str05_run_vars.pkl	DAMGO + $G_{NaP}$	3	136	36	607	160	172	767	0.5
915	3960511	198.02555	1.0482701936037049	4.7384251265166775	197.5878	198.63605	1.2323999999999842	2.280699999999996	0.4247366632687737	2.3543999999999983	seed3-str05_run_vars.pkl	DAMGO + $G_{NaP}$	3	136	36	607	160	172	767	0.5
916	4007599	200.37995	1.031838559766859	5.40411279474867	199.86845	200.9003	1.1574999999999989	2.1893000000000042	0.4657011130256599	2.1473000000000013	seed3-str05_run_vars.pkl	DAMGO + $G_{NaP}$	3	136	36	607	160	172	767	0.5
917	4050545	202.52725	1.065295078378916	4.601447307995173	202.05775	203.12305	1.112799999999993	2.178050000000013	0.4605323754259913	2.1714000000000047	seed3-str05_run_vars.pkl	DAMGO + $G_{NaP}$	3	136	36	607	160	172	767	0.5
918	4093973	204.69865	1.0608364596877249	4.779122476929769	204.2358	205.29665	0.8310000000000173	1.8918500000000047	0.5116528946762494	1.9544500000000085	seed3-str05_run_vars.pkl	DAMGO + $G_{NaP}$	3	136	36	607	160	172	767	0.5
919	4133062	206.6531	1.149365006558015	5.120972451007226	206.12765	207.27705	1.082650000000001	2.2319999999999998	0.4627273147933974	2.1610999999999763	seed3-str05_run_vars.pkl	DAMGO + $G_{NaP}$	3	136	36	607	160	172	767	0.5
920	4176284	208.8142	1.2182304682544898	4.8714089109149885	208.3597	209.5779	1.0836500000000058	2.301899999999989	0.4271405078700639	2.341149999999999	seed3-str05_run_vars.pkl	DAMGO + $G_{NaP}$	3	136	36	607	160	172	767	0.5
921	4223107	211.15535	1.0347136686597485	4.855675905154612	210.66155	211.6963	1.0859499999999969	2.120650000000012	0.4928536224741192	2.0290000000000252	seed3-str05_run_vars.pkl	DAMGO + $G_{NaP}$	3	136	36	607	160	172	767	0.5
922	4263687	213.18435	1.1474490602730774	4.688318490021572	212.78225	213.9297	1.0953000000000088	2.242750000000001	0.4126263668248418	2.42349999999999	seed3-str05_run_vars.pkl	DAMGO + $G_{NaP}$	3	136	36	607	160	172	767	0.5
923	4312157	215.60785	1.166116162446607	4.6325123080547765	215.025	216.1911	1.1113	2.2774	0.4392611627243005	2.2765499999999856	seed3-str05_run_vars.pkl	DAMGO + $G_{NaP}$	3	136	36	607	160	172	767	0.5
924	4357688	217.8844	1.2106944827684205	4.548398040498384	217.3024	218.51305	1.0688499999999976	2.2795500000000004	0.482543971819432	2.07235	seed3-str05_run_vars.pkl	DAMGO + $G_{NaP}$	3	136	36	607	160	172	767	0.5
925	4399135	219.95675	0.4463843120541424	5.10825719249803	219.5819	220.0283	3.6718500000000063	4.118200000000002	0.18227718892119216	5.486150000000008	seed3-str05_run_vars.pkl	DAMGO + $G_{NaP}$	3	136	36	607	160	172	767	0.5
926	4508858	225.4429	4.17137341799317	3.2767775156722463	223.70015	227.8715					seed3-str05_run_vars.pkl	Block	3	136	36	607	160	172	767	0.5
927	60058	3.0029000000000003	1.218012893693128	3.184821774265483	2.61045	3.82845	1.1220499999999998	2.34005	0.41097297852666187	2.43325	seed3-str01_run_vars.pkl	Transient	3	136	36	607	160	172	767	0.1
928	108723	5.4361500000000005	1.1451196906156773	3.1099516571800727	4.9505	6.09565	1.4507500000000002	2.5958500000000004	0.4008498015793481	2.4947	seed3-str01_run_vars.pkl	Transient	3	136	36	607	160	172	767	0.1
929	158617	7.93085	1.0188663507277451	3.773200104067097	7.54635	8.5652	1.5502000000000002	2.5690500000000007	0.3925571170605322	2.547400000000001	seed3-str01_run_vars.pkl	Transient	3	136	36	607	160	172	767	0.1
930	209565	10.47825	1.0537686754694355	4.113319277022399	10.1154	11.1692	1.6187500000000004	2.6724999999999994	0.3718716299133539	2.6891	seed3-str01_run_vars.pkl	Transient	3	136	36	607	160	172	767	0.1
931	263347	13.16735	1.074782932323033	4.2253617944939	12.7879	13.8627	1.5321499999999997	2.6069	0.3783436116681169	2.6431000000000004	seed3-str01_run_vars.pkl	Transient	3	136	36	607	160	172	767	0.1
932	316209	15.81045	1.1066944596127697	4.188861027476322	15.3948	16.5015	1.5518	2.6585	0.3709473996587284	2.6958	seed3-str01_run_vars.pkl	Transient	3	136	36	607	160	172	767	0.1
933	370125	18.50625	1.1312030429262259	3.960743346637415	18.0533	19.1845	1.4811000000000014	2.6123000000000007	0.3830903901775624	2.6103500000000004	seed3-str01_run_vars.pkl	Transient	3	136	36	607	160	172	767	0.1
934	422332	21.1166	1.1112618545664388	4.234054527397298	20.66565	21.7769	1.4893999999999998	2.6007	0.3794922393837049	2.6350999999999978	seed3-str01_run_vars.pkl	Transient	3	136	36	607	160	172	767	0.1
935	475034	23.7517	1.1159191743595556	4.21304960603392	23.26635000000001	24.38225000000001	1.4871000000000016	2.603000000000001	0.3994328054163088	2.5035500000000006	seed3-str01_run_vars.pkl	Transient	3	136	36	607	160	172	767	0.1
936	525105	26.25525	1.0651831733742203	4.143721123994844	25.86930000000001	26.9345	1.6276000000000008	2.69275	0.371733392810676	2.690100000000001	seed3-str01_run_vars.pkl	Transient	3	136	36	607	160	172	767	0.1
937	578907	28.94535	1.0715303527709854	4.194408807024992	28.56205000000001	29.6336	1.5274499999999982	2.5989499999999985	0.3724394785847301	2.6849999999999987	seed3-str01_run_vars.pkl	Transient	3	136	36	607	160	172	767	0.1
938	632607	31.63035	1.1270580572547215	4.223697841409886	31.161050000000003	32.2881	1.5104000000000042	2.637500000000003	0.38993195687352494	2.5645500000000037	seed3-str01_run_vars.pkl	Control	3	136	36	607	160	172	767	0.1
939	683898	34.194900000000004	1.0700591277817617	4.214399719405364	33.798500000000004	34.86855	1.5448500000000038	2.6148999999999987	0.3749742205223396	2.6668499999999966	seed3-str01_run_vars.pkl	Control	3	136	36	607	160	172	767	0.1
940	737235	36.86175	1.0511623429607777	4.212057546731735	36.41345000000001	37.4646	1.5798500000000004	2.631	0.3840983291722676	2.603500000000004	seed3-str01_run_vars.pkl	Control	3	136	36	607	160	172	767	0.1
941	789305	39.46525000000001	1.1142917924861309	4.1228136522727885	39.0444	40.1587	1.4541499999999985	2.5684499999999986	0.3835238168290253	2.6073999999999984	seed3-str01_run_vars.pkl	Control	3	136	36	607	160	172	767	0.1
942	841453	42.07265	1.1672443319262238	4.154671549106602	41.61285	42.7801	1.6143499999999946	2.7815999999999974	0.3665286075578201	2.7282999999999973	seed3-str01_run_vars.pkl	Control	3	136	36	607	160	172	767	0.1
943	896019	44.80095	1.0891924480356916	4.316799526082839	44.39445	45.48365	1.6047000000000011	2.6938500000000047	0.36392088359990543	2.74785	seed3-str01_run_vars.pkl	Control	3	136	36	607	160	172	767	0.1
944	950976	47.5488	1.1249332818682538	4.128766001119153	47.08835000000001	48.21325	1.4936500000000024	2.6186000000000007	0.38035829751626016	2.629100000000001	seed3-str01_run_vars.pkl	Control	3	136	36	607	160	172	767	0.1
945	1003558	50.1779	1.1527551885063936	4.163656288453538	49.70695	50.8597	1.4909000000000034	2.643650000000001	0.3866676977805277	2.586199999999998	seed3-str01_run_vars.pkl	Control	3	136	36	607	160	172	767	0.1
946	1055282	52.7641	1.0669654616583373	4.023145045327439	52.35055000000001	53.4175	1.4940999999999958	2.5610499999999945	0.3878825491641122	2.5781000000000063	seed3-str01_run_vars.pkl	Control	3	136	36	607	160	172	767	0.1
947	1106844	55.34220000000001	1.125876029764174	4.105940891710105	54.9116	56.0375	1.5775500000000022	2.7034000000000016	0.372612948299954	2.6837499999999963	seed3-str01_run_vars.pkl	Control	3	136	36	607	160	172	767	0.1
948	1160519	58.02595	1.152920282080304	4.0694987693093685	57.61505	58.767950000000006	5.356099999999991	6.509049999999995	0.14680407528112985	6.811799999999997	seed3-str01_run_vars.pkl	Control	3	136	36	607	160	172	767	0.1
949	1296755	64.83775	1.2599131943425397	2.598285969116148	64.1241	65.384	1.875399999999999	3.1353000000000013	0.31615554852987704	3.1629999999999967	seed3-str01_run_vars.pkl	Transient	3	136	36	607	160	172	767	0.1
950	1360015	68.00075	1.284055732789566	2.3681466339128576	67.2594	68.54345	1.976649999999992	3.2607	0.27954043552399793	3.577300000000008	seed3-str01_run_vars.pkl	Transient	3	136	36	607	160	172	767	0.1
951	1431561	71.57805	1.5696856991367416	2.4640653835783084	70.5201	72.0898	1.950499999999991	3.5202000000000027	0.3165508618097219	3.159049999999993	seed3-str01_run_vars.pkl	DAMGO	3	136	36	607	160	172	767	0.1
952	1494742	74.7371	1.2352184854747958	2.4604765047839905	74.0403	75.27550000000002	1.8451499999999896	3.0803999999999974	0.3077017754392433	3.249900000000012	seed3-str01_run_vars.pkl	DAMGO	3	136	36	607	160	172	767	0.1
953	1559740	77.98700000000002	1.4323767279653112	2.075328294792012	77.12065	78.55305	1.8296500000000009	3.2620000000000005	0.2849205783887744	3.509749999999997	seed3-str01_run_vars.pkl	DAMGO	3	136	36	607	160	172	767	0.1
954	1629935	81.49675	1.5872859621825859	1.9399380538829032	80.38265	81.96995	1.802299999999988	3.38955	0.324538344205368	3.081299999999999	seed3-str01_run_vars.pkl	DAMGO	3	136	36	607	160	172	767	0.1
955	1691561	84.57805	1.3681136808145091	2.262262962271663	83.7722	85.14035	1.9025499999999909	3.2706500000000034	0.3105300748377486	3.2202999999999933	seed3-str01_run_vars.pkl	DAMGO	3	136	36	607	160	172	767	0.1
956	1755967	87.79835	1.2522018066679013	2.3190370947875536	87.04285	88.2951	1.7592000000000068	3.011400000000009	0.2982759649227457	3.3526000000000096	seed3-str01_run_vars.pkl	DAMGO	3	136	36	607	160	172	767	0.1
957	1823019	91.15095	1.6768141867351372	2.0923196156441044	90.05425000000002	91.73105	1.636199999999988	3.312999999999988	0.3090282606344348	3.2359500000000025	seed3-str01_run_vars.pkl	DAMGO	3	136	36	607	160	172	767	0.1
958	1887738	94.3869	1.4611716521234486	2.1879078190835983	93.3673	94.82845	1.9061999999999983	3.3674000000000035	0.3079244353435677	3.2475499999999897	seed3-str01_run_vars.pkl	DAMGO	3	136	36	607	160	172	767	0.1
959	1952689	97.63445	1.422124991484801	1.9861395470066119	96.7347	98.1568	1.853750000000005	3.2759000000000067	0.3965342903027537	2.5218500000000006	seed3-str01_run_vars.pkl	DAMGO	3	136	36	607	160	172	767	0.1
960	2003126	100.1563	1.7514645926512311	6.674586236652602	100.0106	101.76205	1.7644499999999963	3.5159499999999886	0.2666204524549073	3.750650000000008	seed3-str01_run_vars.pkl	Transient	3	136	36	607	160	172	767	0.1
961	2078139	103.90695	0.9959558736860984	4.353704650081326	103.5265	104.52245	1.7214000000000027	2.7173500000000104	0.3714710252600307	2.6919999999999935	seed3-str01_run_vars.pkl	Transient	3	136	36	607	160	172	767	0.1
962	2131979	106.59895	1.0522178187123268	4.37137753380506	106.2439	107.2961	1.5888499999999937	2.6410499999999932	0.3665487601488189	2.7281499999999994	seed3-str01_run_vars.pkl	Transient	3	136	36	607	160	172	767	0.1
963	2186542	109.3271	1.1360594983840828	4.191540918861777	108.88495	110.021	1.5622000000000045	2.698300000000004	0.3674241728363313	2.7216499999999972	seed3-str01_run_vars.pkl	Transient	3	136	36	607	160	172	767	0.1
964	2240975	112.04875	1.0901502299466403	4.240055718504436	111.5832	112.67335	1.5457500000000124	2.6359000000000066	0.3794490399939282	2.6354000000000037	seed3-str01_run_vars.pkl	Wash	3	136	36	607	160	172	767	0.1
965	2293683	114.68415	1.0931876751783072	4.272209332517761	114.21915	115.3123	1.477899999999991	2.571099999999987	0.3801775429125391	2.630350000000007	seed3-str01_run_vars.pkl	Wash	3	136	36	607	160	172	767	0.1
966	2346290	117.3145	1.2086311791240705	4.08888548163138	116.79025	117.99885	1.5869	2.7955500000000058	0.3725296626743912	2.6843499999999962	seed3-str01_run_vars.pkl	Wash	3	136	36	607	160	172	767	0.1
967	2399977	119.99885	1.058140160542424	4.262627700275651	119.5858	120.64395	1.5441500000000021	2.6023	0.3792835334053972	2.63655	seed3-str01_run_vars.pkl	Wash	3	136	36	607	160	172	767	0.1
968	2452708	122.6354	1.0921726849037456	4.284475692384199	122.18805	123.28025	1.5042499999999992	2.5964000000000027	0.38848529583155256	2.5741000000000014	seed3-str01_run_vars.pkl	Wash	3	136	36	607	160	172	767	0.1
969	2504190	125.2095	1.1057620858562878	4.1858915111437724	124.78445	125.8902	1.5413499999999942	2.6470999999999947	0.3770881254949285	2.6518999999999977	seed3-str01_run_vars.pkl	Wash	3	136	36	607	160	172	767	0.1
970	2557228	127.8614	1.1052932991395472	4.236997605453418	127.4316	128.53685000000002	1.5874499999999898	2.692750000000004	0.3787089810834878	2.6405499999999904	seed3-str01_run_vars.pkl	Wash	3	136	36	607	160	172	767	0.1
971	2610039	130.50195	1.109424523279071	4.185311792939132	130.1243	131.23375	1.519900000000007	2.6293000000000006	0.3747283219665705	2.6686000000000263	seed3-str01_run_vars.pkl	Wash	3	136	36	607	160	172	767	0.1
972	2663411	133.17055000000002	1.0607855360722636	4.31778535721498	132.7536	133.8144	1.592649999999992	2.6534499999999923	0.3767755548020045	2.6541	seed3-str01_run_vars.pkl	Wash	3	136	36	607	160	172	767	0.1
973	2716493	135.82465000000002	1.116540749163786	4.29200126422694	135.4071	136.52365	1.5301999999999794	2.6467499999999973	0.3776720296094887	2.647799999999989	seed3-str01_run_vars.pkl	Wash	3	136	36	607	160	172	767	0.1
974	2769449	138.47245	1.123775645679771	4.2082136562734505	138.05385	139.1776	1.005750000000006	2.129550000000023	0.4788469365767253	2.088349999999992	seed3-str01_run_vars.pkl	Wash	3	136	36	607	160	172	767	0.1
975	2811216	140.5608	1.1729890002086527	4.697651167133166	140.1834	141.3564	1.3869499999999846	2.5599499999999864	0.3811484001295908	2.623649999999998	seed3-str01_run_vars.pkl	Transient	3	136	36	607	160	172	767	0.1
976	2863689	143.18445	1.1154457224818413	4.5692790599632565	142.74335000000005	143.8588	1.4385999999999797	2.554049999999989	0.3982397801716395	2.511050000000012	seed3-str01_run_vars.pkl	Transient	3	136	36	607	160	172	767	0.1
977	2913910	145.6955	1.114739515050431	4.7869536108842246	145.29735	146.4121	1.4522000000000048	2.566900000000004	0.3881083598540736	2.576599999999985	seed3-str01_run_vars.pkl	Transient	3	136	36	607	160	172	767	0.1
978	2965442	148.2721	1.0854091750766148	4.675565376925725	147.86425	148.94965000000005	1.4212499999999864	2.5066500000000085	0.4045307443365682	2.4720000000000084	seed3-str01_run_vars.pkl	Transient	3	136	36	607	160	172	767	0.1
979	3014882	150.7441	1.0870432668994179	4.789721038085816	150.3709	151.45795	1.4587999999999963	2.545850000000001	0.3918418526282779	2.5520500000000084	seed3-str01_run_vars.pkl	$G_{NaP}$	3	136	36	607	160	172	767	0.1
980	3065923	153.29615	1.108887986216834	4.784153274255402	152.91675	154.02565	1.4539000000000044	2.56280000000001	0.3786372844133952	2.641050000000007	seed3-str01_run_vars.pkl	$G_{NaP}$	3	136	36	607	160	172	767	0.1
981	3118744	155.93720000000005	1.1272034312052188	4.555596536614416	155.4796	156.60680000000005	1.5122499999999943	2.6394499999999823	0.3786874692316458	2.6406999999999807	seed3-str01_run_vars.pkl	$G_{NaP}$	3	136	36	607	160	172	767	0.1
982	3171558	158.5779	1.1070212891712785	4.6768471033050565	158.119	159.22605	1.46875	2.57575	0.4033315183414991	2.479350000000011	seed3-str01_run_vars.pkl	$G_{NaP}$	3	136	36	607	160	172	767	0.1
983	3221145	161.05725	1.1208566246751697	4.665395003388356	160.6948	161.81565	1.4376499999999908	2.5585000000000093	0.3831637833591977	2.6098499999999945	seed3-str01_run_vars.pkl	$G_{NaP}$	3	136	36	607	160	172	767	0.1
984	3273342	163.6671	1.0803131338028935	4.663659100463144	163.2533	164.33360000000005	1.409549999999996	2.4899000000000058	0.3964399690776837	2.5224499999999916	seed3-str01_run_vars.pkl	$G_{NaP}$	3	136	36	607	160	172	767	0.1
985	3323791	166.18955	1.039910381912021	4.7678616974542285	165.7432	166.78310000000005	1.4872999999999763	2.527249999999981	0.40615734535558734	2.462100000000021	seed3-str01_run_vars.pkl	$G_{NaP}$	3	136	36	607	160	172	767	0.1
986	3373033	168.65165000000005	1.0946327552560715	4.47894065995002	168.2704	169.36505	1.4158999999999935	2.5105000000000075	0.38055370564170987	2.627749999999992	seed3-str01_run_vars.pkl	$G_{NaP}$	3	136	36	607	160	172	767	0.1
987	3425588	171.2794	1.1119913081658541	4.535953260920493	170.7809	171.8929	1.4515499999999977	2.563549999999992	0.4060913705583747	2.4625000000000057	seed3-str01_run_vars.pkl	$G_{NaP}$	3	136	36	607	160	172	767	0.1
988	3474838	173.74190000000004	1.1348139514652311	4.5847036620320685	173.3445	174.4793	1.3870500000000163	2.5219000000000165	0.3928578443890097	2.545449999999988	seed3-str01_run_vars.pkl	$G_{NaP}$	3	136	36	607	160	172	767	0.1
989	3525747	176.28735	1.0921423068645408	4.56843790214274	175.8664	176.95855	1.423399999999987	2.5155499999999904	0.3911750899702712	2.5563999999999965	seed3-str01_run_vars.pkl	$G_{NaP}$	3	136	36	607	160	172	767	0.1
990	3576875	178.84375	1.092561738228076	4.777387500547427	178.38195000000005	179.4745	4.393149999999992	5.485749999999998	0.17258786879870208	5.794150000000003	seed3-str01_run_vars.pkl	$G_{NaP}$	3	136	36	607	160	172	767	0.1
991	3692758	184.6379	1.3363157363282516	2.8478510982282685	183.86765	185.204	1.7124000000000024	3.048700000000025	0.34597287572654306	2.8904	seed3-str01_run_vars.pkl	Transient	3	136	36	607	160	172	767	0.1
992	3750566	187.5283	1.1865117596610684	2.946296541392112	186.91635	188.10285	1.7150000000000034	2.901499999999998	0.3453634950785704	2.8954999999999984	seed3-str01_run_vars.pkl	Transient	3	136	36	607	160	172	767	0.1
993	3808476	190.4238	1.1274189234311227	2.927364714230368	189.81785	190.94525	1.7028999999999996	2.8302999999999936	0.350274965848189	2.854900000000015	seed3-str01_run_vars.pkl	Transient	3	136	36	607	160	172	767	0.1
994	3865574	193.2787	1.2747731693945823	2.8027378011154056	192.64815	193.92295	1.6037000000000037	2.878449999999986	0.3388394747988155	2.9512499999999875	seed3-str01_run_vars.pkl	DAMGO + $G_{NaP}$	3	136	36	607	160	172	767	0.1
995	3924599	196.22995	1.2695407428641805	3.0744503893720534	195.52665	196.7962	1.6851000000000056	2.954650000000015	0.3423133536439254	2.9213000000000022	seed3-str01_run_vars.pkl	DAMGO + $G_{NaP}$	3	136	36	607	160	172	767	0.1
996	3983025	199.15125	1.2254413873559562	2.7716385709458895	198.48125	199.7067	1.6712500000000148	2.8966499999999935	0.3391957668368301	2.9481499999999983	seed3-str01_run_vars.pkl	DAMGO + $G_{NaP}$	3	136	36	607	160	172	767	0.1
997	4041988	202.0994	1.1762033428875962	2.7756846826987456	201.3779	202.5541	1.8156000000000176	2.991800000000012	0.3418219107844813	2.9254999999999995	seed3-str01_run_vars.pkl	DAMGO + $G_{NaP}$	3	136	36	607	160	172	767	0.1
998	4100498	205.0249	1.1610611219438491	3.072528734007272	204.3697	205.53075	1.7372499999999889	2.8982999999999777	0.3410117819570646	2.932450000000017	seed3-str01_run_vars.pkl	DAMGO + $G_{NaP}$	3	136	36	607	160	172	767	0.1
999	4159147	207.95735	1.2968086814549054	2.8342519302870883	207.268	208.5648	1.6542499999999905	2.9510500000000093	0.3420382056675753	2.9236499999999808	seed3-str01_run_vars.pkl	DAMGO + $G_{NaP}$	3	136	36	607	160	172	767	0.1
1000	4217620	210.88099999999997	1.226238212849433	2.7365163192176496	210.2191	211.44535	1.458500000000015	2.684750000000008	0.3519267992257615	2.8414999999999964	seed3-str01_run_vars.pkl	DAMGO + $G_{NaP}$	3	136	36	607	160	172	767	0.1
1001	4274450	213.7225	1.4320718068575022	3.1417975436910623	212.9038	214.3359	1.7640499999999977	3.1961000000000013	0.3306604943374365	3.0242500000000234	seed3-str01_run_vars.pkl	DAMGO + $G_{NaP}$	3	136	36	607	160	172	767	0.1
1002	4334935	216.74675	1.2095284202672076	2.747257545552664	216.09995	217.30945	1.6447500000000157	2.8542999999999954	0.3637355642447955	2.7492499999999893	seed3-str01_run_vars.pkl	DAMGO + $G_{NaP}$	3	136	36	607	160	172	767	0.1
1003	4389920	219.49599999999998	1.0674569760710932	2.667816846673688	218.9542	220.02165					seed3-str01_run_vars.pkl	DAMGO + $G_{NaP}$	3	136	36	607	160	172	767	0.1
1004	60058	3.0029000000000003	1.218012893693128	3.184821774265483	2.61045	3.82845	1.1220499999999998	2.34005	0.41097297852666187	2.43325	seed3-str03_run_vars.pkl	Transient	3	136	36	607	160	172	767	0.3
1005	108723	5.4361500000000005	1.1451196906156773	3.1099516571800727	4.9505	6.09565	1.4507500000000002	2.5958500000000004	0.4008498015793481	2.4947	seed3-str03_run_vars.pkl	Transient	3	136	36	607	160	172	767	0.3
1006	158617	7.93085	1.0188663507277451	3.773200104067097	7.54635	8.5652	1.5502000000000002	2.5690500000000007	0.3925571170605322	2.547400000000001	seed3-str03_run_vars.pkl	Transient	3	136	36	607	160	172	767	0.3
1007	209565	10.47825	1.0537686754694355	4.113319277022399	10.1154	11.1692	1.6187500000000004	2.6724999999999994	0.3718716299133539	2.6891	seed3-str03_run_vars.pkl	Transient	3	136	36	607	160	172	767	0.3
1008	263347	13.16735	1.074782932323033	4.2253617944939	12.7879	13.8627	1.5321499999999997	2.6069	0.3783436116681169	2.6431000000000004	seed3-str03_run_vars.pkl	Transient	3	136	36	607	160	172	767	0.3
1009	316209	15.81045	1.1066944596127697	4.188861027476322	15.3948	16.5015	1.5518	2.6585	0.3709473996587284	2.6958	seed3-str03_run_vars.pkl	Transient	3	136	36	607	160	172	767	0.3
1010	370125	18.50625	1.1312030429262259	3.960743346637415	18.0533	19.1845	1.4811000000000014	2.6123000000000007	0.3830903901775624	2.6103500000000004	seed3-str03_run_vars.pkl	Transient	3	136	36	607	160	172	767	0.3
1011	422332	21.1166	1.1112618545664388	4.234054527397298	20.66565	21.7769	1.4893999999999998	2.6007	0.3794922393837049	2.6350999999999978	seed3-str03_run_vars.pkl	Transient	3	136	36	607	160	172	767	0.3
1012	475034	23.7517	1.1159191743595556	4.21304960603392	23.26635000000001	24.38225000000001	1.4871000000000016	2.603000000000001	0.3994328054163088	2.5035500000000006	seed3-str03_run_vars.pkl	Transient	3	136	36	607	160	172	767	0.3
1013	525105	26.25525	1.0651831733742203	4.143721123994844	25.86930000000001	26.9345	1.6276000000000008	2.69275	0.371733392810676	2.690100000000001	seed3-str03_run_vars.pkl	Transient	3	136	36	607	160	172	767	0.3
1014	578907	28.94535	1.0715303527709854	4.194408807024992	28.56205000000001	29.6336	1.5274499999999982	2.5989499999999985	0.3724394785847301	2.6849999999999987	seed3-str03_run_vars.pkl	Transient	3	136	36	607	160	172	767	0.3
1015	632607	31.63035	1.1270580572547215	4.223697841409886	31.161050000000003	32.2881	1.5104000000000042	2.637500000000003	0.38993195687352494	2.5645500000000037	seed3-str03_run_vars.pkl	Control	3	136	36	607	160	172	767	0.3
1016	683898	34.194900000000004	1.0700591277817617	4.214399719405364	33.798500000000004	34.86855	1.5448500000000038	2.6148999999999987	0.3749742205223396	2.6668499999999966	seed3-str03_run_vars.pkl	Control	3	136	36	607	160	172	767	0.3
1017	737235	36.86175	1.0511623429607777	4.212057546731735	36.41345000000001	37.4646	1.5798500000000004	2.631	0.3840983291722676	2.603500000000004	seed3-str03_run_vars.pkl	Control	3	136	36	607	160	172	767	0.3
1018	789305	39.46525000000001	1.1142917924861309	4.1228136522727885	39.0444	40.1587	1.4541499999999985	2.5684499999999986	0.3835238168290253	2.6073999999999984	seed3-str03_run_vars.pkl	Control	3	136	36	607	160	172	767	0.3
1019	841453	42.07265	1.1672443319262238	4.154671549106602	41.61285	42.7801	1.6143499999999946	2.7815999999999974	0.3665286075578201	2.7282999999999973	seed3-str03_run_vars.pkl	Control	3	136	36	607	160	172	767	0.3
1020	896019	44.80095	1.0891924480356916	4.316799526082839	44.39445	45.48365	1.6047000000000011	2.6938500000000047	0.36392088359990543	2.74785	seed3-str03_run_vars.pkl	Control	3	136	36	607	160	172	767	0.3
1021	950976	47.5488	1.1249332818682538	4.128766001119153	47.08835000000001	48.21325	1.4936500000000024	2.6186000000000007	0.38035829751626016	2.629100000000001	seed3-str03_run_vars.pkl	Control	3	136	36	607	160	172	767	0.3
1022	1003558	50.1779	1.1527551885063936	4.163656288453538	49.70695	50.8597	1.4909000000000034	2.643650000000001	0.3866676977805277	2.586199999999998	seed3-str03_run_vars.pkl	Control	3	136	36	607	160	172	767	0.3
1023	1055282	52.7641	1.0669654616583373	4.023145045327439	52.35055000000001	53.4175	1.4940999999999958	2.5610499999999945	0.3878825491641122	2.5781000000000063	seed3-str03_run_vars.pkl	Control	3	136	36	607	160	172	767	0.3
1024	1106844	55.34220000000001	1.125876029764174	4.105940891710105	54.9116	56.0375	1.5775500000000022	2.7034000000000016	0.372612948299954	2.6837499999999963	seed3-str03_run_vars.pkl	Control	3	136	36	607	160	172	767	0.3
1025	1160519	58.02595	1.152920282080304	4.0694987693093685	57.61505	58.767950000000006	5.356099999999991	6.509049999999995	0.14680407528112985	6.811799999999997	seed3-str03_run_vars.pkl	Control	3	136	36	607	160	172	767	0.3
1026	1296755	64.83775	1.2599131943425397	2.598285969116148	64.1241	65.384	1.875399999999999	3.1353000000000013	0.31615554852987704	3.1629999999999967	seed3-str03_run_vars.pkl	Transient	3	136	36	607	160	172	767	0.3
1027	1360015	68.00075	1.284055732789566	2.3681466339128576	67.2594	68.54345	1.976649999999992	3.2607	0.27954043552399793	3.577300000000008	seed3-str03_run_vars.pkl	Transient	3	136	36	607	160	172	767	0.3
1028	1431561	71.57805	1.5696856991367416	2.4640653835783084	70.5201	72.0898	1.950499999999991	3.5202000000000027	0.3165508618097219	3.159049999999993	seed3-str03_run_vars.pkl	DAMGO	3	136	36	607	160	172	767	0.3
1029	1494742	74.7371	1.2352184854747958	2.4604765047839905	74.0403	75.27550000000002	1.8451499999999896	3.0803999999999974	0.3077017754392433	3.249900000000012	seed3-str03_run_vars.pkl	DAMGO	3	136	36	607	160	172	767	0.3
1030	1559740	77.98700000000002	1.4323767279653112	2.075328294792012	77.12065	78.55305	1.8296500000000009	3.2620000000000005	0.2849205783887744	3.509749999999997	seed3-str03_run_vars.pkl	DAMGO	3	136	36	607	160	172	767	0.3
1031	1629935	81.49675	1.5872859621825859	1.9399380538829032	80.38265	81.96995	1.802299999999988	3.38955	0.324538344205368	3.081299999999999	seed3-str03_run_vars.pkl	DAMGO	3	136	36	607	160	172	767	0.3
1032	1691561	84.57805	1.3681136808145091	2.262262962271663	83.7722	85.14035	1.9025499999999909	3.2706500000000034	0.3105300748377486	3.2202999999999933	seed3-str03_run_vars.pkl	DAMGO	3	136	36	607	160	172	767	0.3
1033	1755967	87.79835	1.2522018066679013	2.3190370947875536	87.04285	88.2951	1.7592000000000068	3.011400000000009	0.2982759649227457	3.3526000000000096	seed3-str03_run_vars.pkl	DAMGO	3	136	36	607	160	172	767	0.3
1034	1823019	91.15095	1.6768141867351372	2.0923196156441044	90.05425000000002	91.73105	1.636199999999988	3.312999999999988	0.3090282606344348	3.2359500000000025	seed3-str03_run_vars.pkl	DAMGO	3	136	36	607	160	172	767	0.3
1035	1887738	94.3869	1.4611716521234486	2.1879078190835983	93.3673	94.82845	1.9061999999999983	3.3674000000000035	0.3079244353435677	3.2475499999999897	seed3-str03_run_vars.pkl	DAMGO	3	136	36	607	160	172	767	0.3
1036	1952689	97.63445	1.422124991484801	1.9861395470066119	96.7347	98.1568	1.8546500000000063	3.2768000000000086	0.3965342903027537	2.5218500000000006	seed3-str03_run_vars.pkl	DAMGO	3	136	36	607	160	172	767	0.3
1037	2003126	100.1563	1.7488386195368135	6.830241530989916	100.0115	101.76035	1.7661999999999978	3.515049999999988	0.2666204524549073	3.750650000000008	seed3-str03_run_vars.pkl	Transient	3	136	36	607	160	172	767	0.3
1038	2078139	103.90695	0.9959558736860984	4.353704650081326	103.5265	104.52245	1.7214000000000027	2.7173500000000104	0.3714710252600307	2.6919999999999935	seed3-str03_run_vars.pkl	Transient	3	136	36	607	160	172	767	0.3
1039	2131979	106.59895	1.0522178187123268	4.37137753380506	106.2439	107.2961	1.5888499999999937	2.6410499999999932	0.3665487601488189	2.7281499999999994	seed3-str03_run_vars.pkl	Transient	3	136	36	607	160	172	767	0.3
1040	2186542	109.3271	1.1360594983840828	4.191540918861777	108.88495	110.021	1.5622000000000045	2.698300000000004	0.3674241728363313	2.7216499999999972	seed3-str03_run_vars.pkl	Transient	3	136	36	607	160	172	767	0.3
1041	2240975	112.04875	1.0901502299466403	4.240055718504436	111.5832	112.67335	1.5457500000000124	2.6359000000000066	0.3794490399939282	2.6354000000000037	seed3-str03_run_vars.pkl	Wash	3	136	36	607	160	172	767	0.3
1042	2293683	114.68415	1.0931876751783072	4.272209332517761	114.21915	115.3123	1.477899999999991	2.571099999999987	0.3801775429125391	2.630350000000007	seed3-str03_run_vars.pkl	Wash	3	136	36	607	160	172	767	0.3
1043	2346290	117.3145	1.2086311791240705	4.08888548163138	116.79025	117.99885	1.5869	2.7955500000000058	0.3725296626743912	2.6843499999999962	seed3-str03_run_vars.pkl	Wash	3	136	36	607	160	172	767	0.3
1044	2399977	119.99885	1.058140160542424	4.262627700275651	119.5858	120.64395	1.5441500000000021	2.6023	0.3792835334053972	2.63655	seed3-str03_run_vars.pkl	Wash	3	136	36	607	160	172	767	0.3
1045	2452708	122.6354	1.0921726849037456	4.284475692384199	122.18805	123.28025	1.5042499999999992	2.5964000000000027	0.38848529583155256	2.5741000000000014	seed3-str03_run_vars.pkl	Wash	3	136	36	607	160	172	767	0.3
1046	2504190	125.2095	1.1057620858562878	4.1858915111437724	124.78445	125.8902	1.5413499999999942	2.6470999999999947	0.3770881254949285	2.6518999999999977	seed3-str03_run_vars.pkl	Wash	3	136	36	607	160	172	767	0.3
1047	2557228	127.8614	1.1052932991395472	4.236997605453418	127.4316	128.53685000000002	1.5874499999999898	2.692750000000004	0.3787089810834878	2.6405499999999904	seed3-str03_run_vars.pkl	Wash	3	136	36	607	160	172	767	0.3
1048	2610039	130.50195	1.109424523279071	4.185311792939132	130.1243	131.23375	1.519900000000007	2.6293000000000006	0.3747283219665705	2.6686000000000263	seed3-str03_run_vars.pkl	Wash	3	136	36	607	160	172	767	0.3
1049	2663411	133.17055000000002	1.0607855360722636	4.31778535721498	132.7536	133.8144	1.592649999999992	2.6534499999999923	0.3767755548020045	2.6541	seed3-str03_run_vars.pkl	Wash	3	136	36	607	160	172	767	0.3
1050	2716493	135.82465000000002	1.116540749163786	4.29200126422694	135.4071	136.52365	1.5301999999999794	2.6467499999999973	0.3776720296094887	2.647799999999989	seed3-str03_run_vars.pkl	Wash	3	136	36	607	160	172	767	0.3
1051	2769449	138.47245	1.123775645679771	4.2082136562734505	138.05385	139.1776	0.8893999999999949	2.013200000000012	0.5546619335515022	1.8028999999999944	seed3-str03_run_vars.pkl	Wash	3	136	36	607	160	172	767	0.3
1052	2805507	140.27535	1.4789734616141534	6.103720259630543	140.06705	141.54600000000005	1.1355499999999952	2.6145500000000084	0.3538633026062025	2.8259500000000064	seed3-str03_run_vars.pkl	Transient	3	136	36	607	160	172	767	0.3
1053	2862026	143.1013	1.1258939123182323	5.7189710047322615	142.6816	143.8075	1.240199999999987	2.3660999999999888	0.4294794708812941	2.3283999999999883	seed3-str03_run_vars.pkl	Transient	3	136	36	607	160	172	767	0.3
1054	2908594	145.4297	1.1662040742415702	5.2500040412729225	145.04765	146.21385	1.2810499999999934	2.447249999999997	0.4173535610692594	2.3960500000000025	seed3-str03_run_vars.pkl	Transient	3	136	36	607	160	172	767	0.3
1055	2956515	147.82575	1.2051563283474185	5.449339825710368	147.4949	148.70005	1.1646499999999946	2.369799999999998	0.4095339503644851	2.4418000000000006	seed3-str03_run_vars.pkl	Transient	3	136	36	607	160	172	767	0.3
1056	3005351	150.26755	1.1648681254330089	5.391112669414851	149.86475000000004	151.02960000000004	1.2164999999999964	2.3813499999999976	0.4260667646620233	2.3470499999999963	seed3-str03_run_vars.pkl	Transient	3	136	36	607	160	172	767	0.3
1057	3052292	152.6146	1.1685006451084743	5.519080032696676	152.2461	153.4146	1.1822999999999981	2.350800000000021	0.42751485614125057	2.339100000000002	seed3-str03_run_vars.pkl	$G_{NaP}$	3	136	36	607	160	172	767	0.3
1058	3099074	154.9537	1.1716604729763465	5.483910339428603	154.5969	155.76855	1.207950000000011	2.379649999999998	0.42234188575651976	2.367750000000001	seed3-str03_run_vars.pkl	$G_{NaP}$	3	136	36	607	160	172	767	0.3
1059	3146429	157.32145	1.1789457405607682	5.509767486942216	156.97655	158.15550000000005	1.1589500000000044	2.3378999999999905	0.4231102836954452	2.3634500000000003	seed3-str03_run_vars.pkl	$G_{NaP}$	3	136	36	607	160	172	767	0.3
1060	3193698	159.6849	1.1398428962288658	5.416289944848167	159.3144	160.45425	1.2117000000000075	2.351550000000003	0.4208134323647607	2.376350000000002	seed3-str03_run_vars.pkl	$G_{NaP}$	3	136	36	607	160	172	767	0.3
1061	3241225	162.06125	1.1488299069852568	5.377606669419649	161.666	162.81485	1.1697499999999934	2.3186000000000035	0.4392032852405744	2.276849999999996	seed3-str03_run_vars.pkl	$G_{NaP}$	3	136	36	607	160	172	767	0.3
1062	3286762	164.3381	1.1119755899355748	5.482285167109602	163.9846	165.09655	1.1562999999999874	2.2682999999999818	0.4276611213274594	2.338300000000004	seed3-str03_run_vars.pkl	$G_{NaP}$	3	136	36	607	160	172	767	0.3
1063	3333528	166.6764	1.1543833791859217	5.492032959252106	166.2529	167.40725	1.216700000000003	2.3711000000000126	0.434150259404781	2.3033499999999947	seed3-str03_run_vars.pkl	$G_{NaP}$	3	136	36	607	160	172	767	0.3
1064	3379595	168.97975	1.1385771762850465	5.4713458644624415	168.62395	169.76255	1.1952499999999873	2.3337999999999965	0.4235941967595001	2.3607500000000243	seed3-str03_run_vars.pkl	$G_{NaP}$	3	136	36	607	160	172	767	0.3
1065	3426810	171.34050000000005	1.1706544574351516	5.177967556230605	170.95775	172.1284	1.1214000000000226	2.292050000000017	0.4223597237767411	2.3676499999999976	seed3-str03_run_vars.pkl	$G_{NaP}$	3	136	36	607	160	172	767	0.3
1066	3474163	173.70815000000005	1.2047532759032211	5.194782486158871	173.24980000000005	174.4546	1.2211499999999944	2.4258999999999844	0.4232804232804263	2.362499999999983	seed3-str03_run_vars.pkl	$G_{NaP}$	3	136	36	607	160	172	767	0.3
1067	3521413	176.07065	1.2389075998398942	5.187597184893433	175.67575000000005	176.91465	1.1779999999999973	2.4168999999999983	0.4089812277616463	2.4450999999999965	seed3-str03_run_vars.pkl	$G_{NaP}$	3	136	36	607	160	172	767	0.3
1068	3570315	178.51575	1.1364517880481202	5.325025630317008	178.0926	179.22905	3.349000000000018	4.4854500000000135	0.21461760508214392	4.659450000000022	seed3-str03_run_vars.pkl	$G_{NaP}$	3	136	36	607	160	172	767	0.3
1069	3663504	183.1752	1.2161008519605967	3.129209485279464	182.5781	183.7942	1.42055000000002	2.636650000000003	0.3859737151899972	2.5908499999999894	seed3-str03_run_vars.pkl	Transient	3	136	36	607	160	172	767	0.3
1070	3715321	185.76605	1.1863404877847528	4.6722155190376915	185.2147	186.40105	1.1043500000000108	2.290699999999987	0.4289084280506102	2.331500000000005	seed3-str03_run_vars.pkl	Transient	3	136	36	607	160	172	767	0.3
1071	3761951	188.09755	1.1468602921107551	3.400567374903513	187.5054	188.6523	1.4036999999999864	2.550549999999987	0.3898179550150068	2.565300000000008	seed3-str03_run_vars.pkl	Transient	3	136	36	607	160	172	767	0.3
1072	3813257	190.66285	1.1873435420849128	3.7212369726085655	190.05595	191.2433	1.3312999999999988	2.5186500000000085	0.4317230065190204	2.316299999999984	seed3-str03_run_vars.pkl	DAMGO + $G_{NaP}$	3	136	36	607	160	172	767	0.3
1073	3859583	192.97915	1.0007922197721433	3.723801130117433	192.57465	193.5754	1.15625	2.157049999999998	0.39625146117726257	2.5236500000000035	seed3-str03_run_vars.pkl	DAMGO + $G_{NaP}$	3	136	36	607	160	172	767	0.3
1074	3910056	195.5028	1.4247040551318089	3.724091631971537	194.73165	196.15635	1.123250000000013	2.5479500000000144	0.4226899991546187	2.3658000000000072	seed3-str03_run_vars.pkl	DAMGO + $G_{NaP}$	3	136	36	607	160	172	767	0.3
1075	3957372	197.8686	1.0767644752140857	3.9087168200781437	197.27965	198.3564	1.3600999999999883	2.4368499999999926	0.41467965996268064	2.411499999999989	seed3-str03_run_vars.pkl	DAMGO + $G_{NaP}$	3	136	36	607	160	172	767	0.3
1076	4005602	200.2801	1.0952133664233146	3.905340031587958	199.7165	200.8117	1.2287000000000037	2.3239000000000094	0.4255590782390359	2.3498500000000035	seed3-str03_run_vars.pkl	DAMGO + $G_{NaP}$	3	136	36	607	160	172	767	0.3
1077	4052599	202.62995	1.1745575867493638	3.9461136502417418	202.04035	203.2149	1.4515000000000102	2.626049999999992	0.3921414846476585	2.5501000000000147	seed3-str03_run_vars.pkl	DAMGO + $G_{NaP}$	3	136	36	607	160	172	767	0.3
1078	4103601	205.18005	1.140658647872135	3.913158150969544	204.6664	205.80705	1.4657500000000143	2.6064000000000083	0.39703809580529575	2.51864999999998	seed3-str03_run_vars.pkl	DAMGO + $G_{NaP}$	3	136	36	607	160	172	767	0.3
1079	4153974	207.6987	1.0378430532013068	3.9027971304460216	207.2728	208.31065	1.32589999999999	2.363749999999982	0.40113118995567376	2.4929500000000075	seed3-str03_run_vars.pkl	DAMGO + $G_{NaP}$	3	136	36	607	160	172	767	0.3
1080	4203833	210.19165	1.318433430861123	3.8441231845614783	209.6366	210.95505	1.1650500000000081	2.4835000000000207	0.4062480957120533	2.4615499999999884	seed3-str03_run_vars.pkl	DAMGO + $G_{NaP}$	3	136	36	607	160	172	767	0.3
1081	4253064	212.6532	1.0262955565737562	4.213223525157929	212.12005	213.14635	1.413499999999999	2.43979999999999	0.4164064126587552	2.4014999999999977	seed3-str03_run_vars.pkl	DAMGO + $G_{NaP}$	3	136	36	607	160	172	767	0.3
1082	4301094	215.0547	1.1075928489549085	3.96177363086878	214.5599	215.6675	1.2093000000000131	2.316900000000004	0.4205214465937738	2.3780000000000143	seed3-str03_run_vars.pkl	DAMGO + $G_{NaP}$	3	136	36	607	160	172	767	0.3
1083	4348654	217.4327	1.1735191169369499	3.8279727144879416	216.87675	218.0503	1.412399999999991	2.585899999999981	0.39977612536979457	2.5013999999999896	seed3-str03_run_vars.pkl	DAMGO + $G_{NaP}$	3	136	36	607	160	172	767	0.3
1084	4398682	219.9341	0.5727135198138189	4.561466079695453	219.4627	220.0354	5.320349999999992	5.893100000000004	0.13316111162895972	7.5097000000000085	seed3-str03_run_vars.pkl	DAMGO + $G_{NaP}$	3	136	36	607	160	172	767	0.3
1085	4548876	227.4438	5.0516313427743516	1.9898694903605536	225.35575	230.4074					seed3-str03_run_vars.pkl	Block	3	136	36	607	160	172	767	0.3
1086	60058	3.0029000000000003	1.218012893693128	3.184821774265483	2.61045	3.82845	1.1220499999999998	2.34005	0.41097297852666187	2.43325	seed3-str-05_run_vars.pkl	Transient	3	136	36	607	160	172	767	-0.5
1087	108723	5.4361500000000005	1.1451196906156773	3.1099516571800727	4.9505	6.09565	1.4507500000000002	2.5958500000000004	0.4008498015793481	2.4947	seed3-str-05_run_vars.pkl	Transient	3	136	36	607	160	172	767	-0.5
1088	158617	7.93085	1.0188663507277451	3.773200104067097	7.54635	8.5652	1.5502000000000002	2.5690500000000007	0.3925571170605322	2.547400000000001	seed3-str-05_run_vars.pkl	Transient	3	136	36	607	160	172	767	-0.5
1089	209565	10.47825	1.0537686754694355	4.113319277022399	10.1154	11.1692	1.6187500000000004	2.6724999999999994	0.3718716299133539	2.6891	seed3-str-05_run_vars.pkl	Transient	3	136	36	607	160	172	767	-0.5
1090	263347	13.16735	1.074782932323033	4.2253617944939	12.7879	13.8627	1.5321499999999997	2.6069	0.3783436116681169	2.6431000000000004	seed3-str-05_run_vars.pkl	Transient	3	136	36	607	160	172	767	-0.5
1091	316209	15.81045	1.1066944596127697	4.188861027476322	15.3948	16.5015	1.5515500000000024	2.6582500000000024	0.3709473996587284	2.6958	seed3-str-05_run_vars.pkl	Transient	3	136	36	607	160	172	767	-0.5
1092	370125	18.50625	1.131449838100138	3.951187633525501	18.0531	19.18455	1.4811000000000014	2.61255	0.3830903901775624	2.6103500000000004	seed3-str-05_run_vars.pkl	Transient	3	136	36	607	160	172	767	-0.5
1093	422332	21.1166	1.1112618545664388	4.234054527397298	20.66565	21.7769	1.4893999999999998	2.6007	0.3794922393837049	2.6350999999999978	seed3-str-05_run_vars.pkl	Transient	3	136	36	607	160	172	767	-0.5
1094	475034	23.7517	1.1159191743595556	4.21304960603392	23.26635000000001	24.38225000000001	1.4871000000000016	2.603000000000001	0.3994328054163088	2.5035500000000006	seed3-str-05_run_vars.pkl	Transient	3	136	36	607	160	172	767	-0.5
1095	525105	26.25525	1.0651831733742203	4.143721123994844	25.86930000000001	26.9345	1.6276000000000008	2.69275	0.371733392810676	2.690100000000001	seed3-str-05_run_vars.pkl	Transient	3	136	36	607	160	172	767	-0.5
1096	578907	28.94535	1.0715303527709854	4.194408807024992	28.56205000000001	29.6336	1.5274499999999982	2.5989499999999985	0.3724394785847301	2.6849999999999987	seed3-str-05_run_vars.pkl	Transient	3	136	36	607	160	172	767	-0.5
1097	632607	31.63035	1.1270580572547215	4.223697841409886	31.161050000000003	32.2881	1.5104000000000042	2.637500000000003	0.38993195687352494	2.5645500000000037	seed3-str-05_run_vars.pkl	Control	3	136	36	607	160	172	767	-0.5
1098	683898	34.194900000000004	1.0700591277817617	4.214399719405364	33.798500000000004	34.86855	1.5448500000000038	2.6148999999999987	0.3749742205223396	2.6668499999999966	seed3-str-05_run_vars.pkl	Control	3	136	36	607	160	172	767	-0.5
1099	737235	36.86175	1.0511623429607777	4.212057546731735	36.41345000000001	37.4646	1.5798500000000004	2.631	0.3840983291722676	2.603500000000004	seed3-str-05_run_vars.pkl	Control	3	136	36	607	160	172	767	-0.5
1100	789305	39.46525000000001	1.1142917924861309	4.1228136522727885	39.0444	40.1587	1.4541499999999985	2.5684499999999986	0.3835238168290253	2.6073999999999984	seed3-str-05_run_vars.pkl	Control	3	136	36	607	160	172	767	-0.5
1101	841453	42.07265	1.1672443319262238	4.154671549106602	41.61285	42.7801	1.6143499999999946	2.7815999999999974	0.3665286075578201	2.7282999999999973	seed3-str-05_run_vars.pkl	Control	3	136	36	607	160	172	767	-0.5
1102	896019	44.80095	1.0891924480356916	4.316799526082839	44.39445	45.48365	1.6047000000000011	2.6938500000000047	0.36392088359990543	2.74785	seed3-str-05_run_vars.pkl	Control	3	136	36	607	160	172	767	-0.5
1103	950976	47.5488	1.1249332818682538	4.128766001119153	47.08835000000001	48.21325	1.4936500000000024	2.6186000000000007	0.38035829751626016	2.629100000000001	seed3-str-05_run_vars.pkl	Control	3	136	36	607	160	172	767	-0.5
1104	1003558	50.1779	1.1527551885063936	4.163656288453538	49.70695	50.8597	1.4909000000000034	2.643650000000001	0.3866676977805277	2.586199999999998	seed3-str-05_run_vars.pkl	Control	3	136	36	607	160	172	767	-0.5
1105	1055282	52.7641	1.0669654616583373	4.023145045327439	52.35055000000001	53.4175	1.4940999999999958	2.5610499999999945	0.3878825491641122	2.5781000000000063	seed3-str-05_run_vars.pkl	Control	3	136	36	607	160	172	767	-0.5
1106	1106844	55.34220000000001	1.125876029764174	4.105940891710105	54.9116	56.0375	1.5775500000000022	2.7034000000000016	0.372612948299954	2.6837499999999963	seed3-str-05_run_vars.pkl	Control	3	136	36	607	160	172	767	-0.5
1107	1160519	58.02595	1.152920282080304	4.0694987693093685	57.61505	58.767950000000006	3.4584999999999937	4.611449999999998	0.20633872565203026	4.846400000000003	seed3-str-05_run_vars.pkl	Control	3	136	36	607	160	172	767	-0.5
1108	1257447	62.87235	1.1092273641935084	2.4578731911732987	62.2265	63.3357	1.9482500000000016	3.0575000000000045	0.35372561504041405	2.8270499999999927	seed3-str-05_run_vars.pkl	Transient	3	136	36	607	160	172	767	-0.5
1109	1313988	65.6994	1.012364291096118	3.343113524518383	65.28395	66.29635	1.7648999999999972	2.777249999999995	0.35202590910690873	2.8407000000000124	seed3-str-05_run_vars.pkl	Transient	3	136	36	607	160	172	767	-0.5
1110	1370802	68.54010000000001	1.035391552533582	3.079573025912314	68.06125	69.09660000000001	2.055899999999994	3.0913000000000044	0.3230078490907329	3.0959000000000003	seed3-str-05_run_vars.pkl	Transient	3	136	36	607	160	172	767	-0.5
1111	1432720	71.63600000000002	1.0551782029066468	3.335924615365858	71.15255	72.2077	1.8755500000000045	2.930750000000004	0.34181022696199204	2.9255999999999887	seed3-str-05_run_vars.pkl	DAMGO	3	136	36	607	160	172	767	-0.5
1112	1491232	74.5616	1.0895106134045869	3.390642507725339	74.08330000000002	75.17280000000002	1.9396500000000003	3.029200000000003	0.33054573100188395	3.025300000000001	seed3-str-05_run_vars.pkl	DAMGO	3	136	36	607	160	172	767	-0.5
1113	1551738	77.5869	1.0041748666072965	3.2589061704206443	77.11245000000002	78.11665	1.6872000000000045	2.69135	0.3395643389531225	2.9449500000000057	seed3-str-05_run_vars.pkl	DAMGO	3	136	36	607	160	172	767	-0.5
1114	1610637	80.53185	1.1839129154963999	3.051926138732636	79.80385	80.98775	2.0417999999999954	3.2256999999999887	0.3229348317509532	3.096599999999995	seed3-str-05_run_vars.pkl	DAMGO	3	136	36	607	160	172	767	-0.5
1115	1672569	83.62845	1.1327126839519246	3.2691373080480908	83.0295	84.16225	2.168950000000009	3.3016500000000093	0.3170376006594379	3.154200000000003	seed3-str-05_run_vars.pkl	DAMGO	3	136	36	607	160	172	767	-0.5
1116	1735653	86.78265	1.0122125640641084	3.431318094510953	86.33120000000002	87.3434	1.9925500000000085	3.0047500000000014	0.32663726931242903	3.0614999999999952	seed3-str-05_run_vars.pkl	DAMGO	3	136	36	607	160	172	767	-0.5
1117	1796883	89.84415	1.0947853517548063	3.273085787650949	89.33595000000004	90.43075	1.8533000000000044	2.9480999999999966	0.33926481314990337	2.9475500000000068	seed3-str-05_run_vars.pkl	DAMGO	3	136	36	607	160	172	767	-0.5
1118	1855834	92.7917	1.1185461092812592	3.2168299031695566	92.28405	93.4026	1.9368000000000047	3.055350000000004	0.32614722285639675	3.0661000000000067	seed3-str-05_run_vars.pkl	DAMGO	3	136	36	607	160	172	767	-0.5
1119	1917156	95.8578	1.0958774899837795	3.7746244343033015	95.33935	96.43525	1.9021999999999928	2.9980499999999917	0.32810551873482563	3.047799999999995	seed3-str-05_run_vars.pkl	DAMGO	3	136	36	607	160	172	767	-0.5
1120	1978112	98.9056	1.0853842658317416	3.3931511352128005	98.3374	99.4228	0.6534499999999923	1.7388499999999991	0.7215788144460054	1.3858500000000047	seed3-str-05_run_vars.pkl	DAMGO	3	136	36	607	160	172	767	-0.5
1121	2005829	100.29145	1.4265473799764183	5.517510116684562	100.0763	101.50285	1.7973499999999945	3.2239000000000004	0.2829774891407399	3.533849999999987	seed3-str-05_run_vars.pkl	Transient	3	136	36	607	160	172	767	-0.5
1122	2076506	103.8253	1.035990242405364	4.1157958903563925	103.3002	104.3362	1.6104500000000002	2.646450000000001	0.3912822318738504	2.5557000000000016	seed3-str-05_run_vars.pkl	Transient	3	136	36	607	160	172	767	-0.5
1123	2127620	106.381	1.078108361999062	4.1581731348992985	105.94665	107.02475	1.5475999999999883	2.6257499999999965	0.3855421686746988	2.59375	seed3-str-05_run_vars.pkl	Transient	3	136	36	607	160	172	767	-0.5
1124	2179495	108.97475	1.057861017132667	4.22763081991242	108.57235	109.6302	1.6024500000000046	2.6603000000000065	0.369726771915554	2.7047000000000025	seed3-str-05_run_vars.pkl	Transient	3	136	36	607	160	172	767	-0.5
1125	2233589	111.67945	1.09418920313071	4.257807193551791	111.2327	112.32685	1.485199999999992	2.5793999999999926	0.384445341483574	2.601150000000004	seed3-str-05_run_vars.pkl	Wash	3	136	36	607	160	172	767	-0.5
1126	2285612	114.2806	1.0943524642219535	4.044185734798447	113.81205	114.9064	1.5440499999999986	2.6384000000000043	0.3771876885938439	2.651200000000003	seed3-str-05_run_vars.pkl	Wash	3	136	36	607	160	172	767	-0.5
1127	2338636	116.9318	1.0904384255143116	4.250483130277587	116.4505	117.5409	1.5069500000000031	2.5974000000000075	0.387604410938197	2.5799499999999966	seed3-str-05_run_vars.pkl	Wash	3	136	36	607	160	172	767	-0.5
1128	2390235	119.51175	1.1617713319674834	4.274708412936448	119.0479	120.20965	1.5111500000000009	2.67295	0.3789026977872079	2.6392000000000024	seed3-str-05_run_vars.pkl	Wash	3	136	36	607	160	172	767	-0.5
1129	2443019	122.15095	1.1275350661736447	4.131021255114916	121.72085	122.8484	1.5596999999999923	2.687249999999992	0.3642987249544639	2.7449999999999903	seed3-str-05_run_vars.pkl	Wash	3	136	36	607	160	172	767	-0.5
1130	2497919	124.89595	1.1492643533056834	4.176468370697806	124.4081	125.55735	1.5477500000000075	2.6970500000000044	0.3723909360046157	2.6853500000000143	seed3-str-05_run_vars.pkl	Wash	3	136	36	607	160	172	767	-0.5
1131	2551626	127.5813	1.131214453666378	4.220367284692139	127.10515	128.23635000000002	1.5271000000000186	2.6583000000000108	0.380300437345504	2.629499999999993	seed3-str-05_run_vars.pkl	Wash	3	136	36	607	160	172	767	-0.5
1132	2604216	130.2108	1.120860109093669	4.199268780072991	129.76345	130.8843	1.534450000000021	2.6553499999999985	0.37399255754810656	2.6738499999999874	seed3-str-05_run_vars.pkl	Wash	3	136	36	607	160	172	767	-0.5
1133	2657693	132.88465	1.0903936662527969	4.2547273030838815	132.41875000000002	133.50915	1.657449999999983	2.747799999999984	0.36482369894748345	2.7410500000000013	seed3-str-05_run_vars.pkl	Wash	3	136	36	607	160	172	767	-0.5
1134	2712514	135.6257	1.0908959523848258	4.149360216375087	135.16655	136.25745	1.4796499999999924	2.570549999999997	0.3766762091306281	2.654800000000023	seed3-str-05_run_vars.pkl	Wash	3	136	36	607	160	172	767	-0.5
1135	2765610	138.28050000000002	1.0953588688226883	4.201682568968309	137.73715	138.8325	8.042300000000013	9.137650000000008	0.10925618390000892	9.152799999999985	seed3-str-05_run_vars.pkl	Wash	3	136	36	607	160	172	767	-0.5
1136	2948666	147.4333	1.0758091180396034	1.1378031892723417	146.8748	147.9506	6.047449999999998	7.123250000000013	0.1346230218829719	7.428150000000018	seed3-str-05_run_vars.pkl	Transient	3	136	36	607	160	172	767	-0.5
1137	3097229	154.86145000000005	1.3522301067000022	1.641213947094684	153.99805	155.35025000000005	4.544600000000003	5.8968500000000015	0.1786352268667386	5.5979999999999865	seed3-str-05_run_vars.pkl	$G_{NaP}$	3	136	36	607	160	172	767	-0.5
1138	3209189	160.45945	1.0492886480781949	1.7538496188355772	159.8949	160.94415	4.9573000000000045	6.006599999999992	0.1620089104900766	6.172500000000013	seed3-str-05_run_vars.pkl	$G_{NaP}$	3	136	36	607	160	172	767	-0.5
1139	3332639	166.63195000000005	1.2843851262920536	1.3188922503045273	165.9015	167.1859	4.3879499999999885	5.6723499999999945	0.16947859908990054	5.900449999999977	seed3-str-05_run_vars.pkl	$G_{NaP}$	3	136	36	607	160	172	767	-0.5
1140	3450648	172.5324	1.4385898520201912	1.562651193554224	171.57385000000005	173.01245	5.320549999999997	6.759150000000004	0.15565655936741127	6.424400000000019	seed3-str-05_run_vars.pkl	$G_{NaP}$	3	136	36	607	160	172	767	-0.5
1141	3579136	178.95680000000004	1.5887626793002942	1.0991939439308602	178.33295	179.92170000000004					seed3-str-05_run_vars.pkl	$G_{NaP}$	3	136	36	607	160	172	767	-0.5
1142	60058	3.0029000000000003	1.218012893693128	3.184821774265483	2.61045	3.82845	1.1220499999999998	2.34005	0.41097297852666187	2.43325	seed3-str-03_run_vars.pkl	Transient	3	136	36	607	160	172	767	-0.3
1143	108723	5.4361500000000005	1.1451196906156773	3.1099516571800727	4.9505	6.09565	1.4507500000000002	2.5958500000000004	0.4008498015793481	2.4947	seed3-str-03_run_vars.pkl	Transient	3	136	36	607	160	172	767	-0.3
1144	158617	7.93085	1.0188663507277451	3.773200104067097	7.54635	8.5652	1.5502000000000002	2.5690500000000007	0.3925571170605322	2.547400000000001	seed3-str-03_run_vars.pkl	Transient	3	136	36	607	160	172	767	-0.3
1145	209565	10.47825	1.0537686754694355	4.113319277022399	10.1154	11.1692	1.6187500000000004	2.6724999999999994	0.3718716299133539	2.6891	seed3-str-03_run_vars.pkl	Transient	3	136	36	607	160	172	767	-0.3
1146	263347	13.16735	1.074782932323033	4.2253617944939	12.7879	13.8627	1.5321499999999997	2.6069	0.3783436116681169	2.6431000000000004	seed3-str-03_run_vars.pkl	Transient	3	136	36	607	160	172	767	-0.3
1147	316209	15.81045	1.1066944596127697	4.188861027476322	15.3948	16.5015	1.5515500000000024	2.6582500000000024	0.3709473996587284	2.6958	seed3-str-03_run_vars.pkl	Transient	3	136	36	607	160	172	767	-0.3
1148	370125	18.50625	1.131449838100138	3.951187633525501	18.0531	19.18455	1.4811000000000014	2.61255	0.3830903901775624	2.6103500000000004	seed3-str-03_run_vars.pkl	Transient	3	136	36	607	160	172	767	-0.3
1149	422332	21.1166	1.1112618545664388	4.234054527397298	20.66565	21.7769	1.4893999999999998	2.6007	0.3794922393837049	2.6350999999999978	seed3-str-03_run_vars.pkl	Transient	3	136	36	607	160	172	767	-0.3
1150	475034	23.7517	1.1159191743595556	4.21304960603392	23.26635000000001	24.38225000000001	1.4871000000000016	2.603000000000001	0.3994328054163088	2.5035500000000006	seed3-str-03_run_vars.pkl	Transient	3	136	36	607	160	172	767	-0.3
1151	525105	26.25525	1.0651831733742203	4.143721123994844	25.86930000000001	26.9345	1.6276000000000008	2.69275	0.371733392810676	2.690100000000001	seed3-str-03_run_vars.pkl	Transient	3	136	36	607	160	172	767	-0.3
1152	578907	28.94535	1.0715303527709854	4.194408807024992	28.56205000000001	29.6336	1.5274499999999982	2.5989499999999985	0.3724394785847301	2.6849999999999987	seed3-str-03_run_vars.pkl	Transient	3	136	36	607	160	172	767	-0.3
1153	632607	31.63035	1.1270580572547215	4.223697841409886	31.161050000000003	32.2881	1.5104000000000042	2.637500000000003	0.38993195687352494	2.5645500000000037	seed3-str-03_run_vars.pkl	Control	3	136	36	607	160	172	767	-0.3
1154	683898	34.194900000000004	1.0700591277817617	4.214399719405364	33.798500000000004	34.86855	1.5448500000000038	2.6148999999999987	0.3749742205223396	2.6668499999999966	seed3-str-03_run_vars.pkl	Control	3	136	36	607	160	172	767	-0.3
1155	737235	36.86175	1.0511623429607777	4.212057546731735	36.41345000000001	37.4646	1.5798500000000004	2.631	0.3840983291722676	2.603500000000004	seed3-str-03_run_vars.pkl	Control	3	136	36	607	160	172	767	-0.3
1156	789305	39.46525000000001	1.1142917924861309	4.1228136522727885	39.0444	40.1587	1.4541499999999985	2.5684499999999986	0.3835238168290253	2.6073999999999984	seed3-str-03_run_vars.pkl	Control	3	136	36	607	160	172	767	-0.3
1157	841453	42.07265	1.1672443319262238	4.154671549106602	41.61285	42.7801	1.6143499999999946	2.7815999999999974	0.3665286075578201	2.7282999999999973	seed3-str-03_run_vars.pkl	Control	3	136	36	607	160	172	767	-0.3
1158	896019	44.80095	1.0891924480356916	4.316799526082839	44.39445	45.48365	1.6047000000000011	2.6938500000000047	0.36392088359990543	2.74785	seed3-str-03_run_vars.pkl	Control	3	136	36	607	160	172	767	-0.3
1159	950976	47.5488	1.1249332818682538	4.128766001119153	47.08835000000001	48.21325	1.4936500000000024	2.6186000000000007	0.38035829751626016	2.629100000000001	seed3-str-03_run_vars.pkl	Control	3	136	36	607	160	172	767	-0.3
1160	1003558	50.1779	1.1527551885063936	4.163656288453538	49.70695	50.8597	1.4909000000000034	2.643650000000001	0.3866676977805277	2.586199999999998	seed3-str-03_run_vars.pkl	Control	3	136	36	607	160	172	767	-0.3
1161	1055282	52.7641	1.0669654616583373	4.023145045327439	52.35055000000001	53.4175	1.4940999999999958	2.5610499999999945	0.3878825491641122	2.5781000000000063	seed3-str-03_run_vars.pkl	Control	3	136	36	607	160	172	767	-0.3
1162	1106844	55.34220000000001	1.125876029764174	4.105940891710105	54.9116	56.0375	1.5775500000000022	2.7034000000000016	0.372612948299954	2.6837499999999963	seed3-str-03_run_vars.pkl	Control	3	136	36	607	160	172	767	-0.3
1163	1160519	58.02595	1.152920282080304	4.0694987693093685	57.61505	58.767950000000006	3.4584999999999937	4.611449999999998	0.20633872565203026	4.846400000000003	seed3-str-03_run_vars.pkl	Control	3	136	36	607	160	172	767	-0.3
1164	1257447	62.87235	1.1092273641935084	2.4578731911732987	62.2265	63.3357	1.9482500000000016	3.0575000000000045	0.35372561504041405	2.8270499999999927	seed3-str-03_run_vars.pkl	Transient	3	136	36	607	160	172	767	-0.3
1165	1313988	65.6994	1.012364291096118	3.343113524518383	65.28395	66.29635	1.7648999999999972	2.777249999999995	0.35202590910690873	2.8407000000000124	seed3-str-03_run_vars.pkl	Transient	3	136	36	607	160	172	767	-0.3
1166	1370802	68.54010000000001	1.035391552533582	3.079573025912314	68.06125	69.09660000000001	2.055899999999994	3.0913000000000044	0.3230078490907329	3.0959000000000003	seed3-str-03_run_vars.pkl	Transient	3	136	36	607	160	172	767	-0.3
1167	1432720	71.63600000000002	1.0551782029066468	3.335924615365858	71.15255	72.2077	1.8755500000000045	2.930750000000004	0.34181022696199204	2.9255999999999887	seed3-str-03_run_vars.pkl	DAMGO	3	136	36	607	160	172	767	-0.3
1168	1491232	74.5616	1.0895106134045869	3.390642507725339	74.08330000000002	75.17280000000002	1.9396500000000003	3.029200000000003	0.33054573100188395	3.025300000000001	seed3-str-03_run_vars.pkl	DAMGO	3	136	36	607	160	172	767	-0.3
1169	1551738	77.5869	1.0041748666072965	3.2589061704206443	77.11245000000002	78.11665	1.6872000000000045	2.69135	0.3395643389531225	2.9449500000000057	seed3-str-03_run_vars.pkl	DAMGO	3	136	36	607	160	172	767	-0.3
1170	1610637	80.53185	1.1839129154963999	3.051926138732636	79.80385	80.98775	2.0417999999999954	3.2256999999999887	0.3229348317509532	3.096599999999995	seed3-str-03_run_vars.pkl	DAMGO	3	136	36	607	160	172	767	-0.3
1171	1672569	83.62845	1.1327126839519246	3.2691373080480908	83.0295	84.16225	2.168950000000009	3.3016500000000093	0.3170376006594379	3.154200000000003	seed3-str-03_run_vars.pkl	DAMGO	3	136	36	607	160	172	767	-0.3
1172	1735653	86.78265	1.0122125640641084	3.431318094510953	86.33120000000002	87.3434	1.9925500000000085	3.0047500000000014	0.32663726931242903	3.0614999999999952	seed3-str-03_run_vars.pkl	DAMGO	3	136	36	607	160	172	767	-0.3
1173	1796883	89.84415	1.0947853517548063	3.273085787650949	89.33595000000004	90.43075	1.8533000000000044	2.9480999999999966	0.33926481314990337	2.9475500000000068	seed3-str-03_run_vars.pkl	DAMGO	3	136	36	607	160	172	767	-0.3
1174	1855834	92.7917	1.1185461092812592	3.2168299031695566	92.28405	93.4026	1.9368000000000047	3.055350000000004	0.32614722285639675	3.0661000000000067	seed3-str-03_run_vars.pkl	DAMGO	3	136	36	607	160	172	767	-0.3
1175	1917156	95.8578	1.0958774899837795	3.7746244343033015	95.33935	96.43525	1.9021999999999928	2.9980499999999917	0.32810551873482563	3.047799999999995	seed3-str-03_run_vars.pkl	DAMGO	3	136	36	607	160	172	767	-0.3
1176	1978112	98.9056	1.0853842658317416	3.3931511352128005	98.3374	99.4228	0.6534499999999923	1.7388499999999991	0.7215788144460054	1.3858500000000047	seed3-str-03_run_vars.pkl	DAMGO	3	136	36	607	160	172	767	-0.3
1177	2005829	100.29145	1.4265473799764183	5.517510116684562	100.0763	101.50285	1.7973499999999945	3.2239000000000004	0.2829774891407399	3.533849999999987	seed3-str-03_run_vars.pkl	Transient	3	136	36	607	160	172	767	-0.3
1178	2076506	103.8253	1.035990242405364	4.1157958903563925	103.3002	104.3362	1.6104500000000002	2.646450000000001	0.3912822318738504	2.5557000000000016	seed3-str-03_run_vars.pkl	Transient	3	136	36	607	160	172	767	-0.3
1179	2127620	106.381	1.078108361999062	4.1581731348992985	105.94665	107.02475	1.5475999999999883	2.6257499999999965	0.3855421686746988	2.59375	seed3-str-03_run_vars.pkl	Transient	3	136	36	607	160	172	767	-0.3
1180	2179495	108.97475	1.057861017132667	4.22763081991242	108.57235	109.6302	1.6024500000000046	2.6603000000000065	0.369726771915554	2.7047000000000025	seed3-str-03_run_vars.pkl	Transient	3	136	36	607	160	172	767	-0.3
1181	2233589	111.67945	1.09418920313071	4.257807193551791	111.2327	112.32685	1.485199999999992	2.5793999999999926	0.384445341483574	2.601150000000004	seed3-str-03_run_vars.pkl	Wash	3	136	36	607	160	172	767	-0.3
1182	2285612	114.2806	1.0943524642219535	4.044185734798447	113.81205	114.9064	1.5440499999999986	2.6384000000000043	0.3771876885938439	2.651200000000003	seed3-str-03_run_vars.pkl	Wash	3	136	36	607	160	172	767	-0.3
1183	2338636	116.9318	1.0904384255143116	4.250483130277587	116.4505	117.5409	1.5069500000000031	2.5974000000000075	0.387604410938197	2.5799499999999966	seed3-str-03_run_vars.pkl	Wash	3	136	36	607	160	172	767	-0.3
1184	2390235	119.51175	1.1617713319674834	4.274708412936448	119.0479	120.20965	1.5111500000000009	2.67295	0.3789026977872079	2.6392000000000024	seed3-str-03_run_vars.pkl	Wash	3	136	36	607	160	172	767	-0.3
1185	2443019	122.15095	1.1275350661736447	4.131021255114916	121.72085	122.8484	1.5596999999999923	2.687249999999992	0.3642987249544639	2.7449999999999903	seed3-str-03_run_vars.pkl	Wash	3	136	36	607	160	172	767	-0.3
1186	2497919	124.89595	1.1492643533056834	4.176468370697806	124.4081	125.55735	1.5477500000000075	2.6970500000000044	0.3723909360046157	2.6853500000000143	seed3-str-03_run_vars.pkl	Wash	3	136	36	607	160	172	767	-0.3
1187	2551626	127.5813	1.131214453666378	4.220367284692139	127.10515	128.23635000000002	1.5271000000000186	2.6583000000000108	0.380300437345504	2.629499999999993	seed3-str-03_run_vars.pkl	Wash	3	136	36	607	160	172	767	-0.3
1188	2604216	130.2108	1.120860109093669	4.199268780072991	129.76345	130.8843	1.534450000000021	2.6553499999999985	0.37399255754810656	2.6738499999999874	seed3-str-03_run_vars.pkl	Wash	3	136	36	607	160	172	767	-0.3
1189	2657693	132.88465	1.0903936662527969	4.2547273030838815	132.41875000000002	133.50915	1.657449999999983	2.747799999999984	0.36482369894748345	2.7410500000000013	seed3-str-03_run_vars.pkl	Wash	3	136	36	607	160	172	767	-0.3
1190	2712514	135.6257	1.0908959523848258	4.149360216375087	135.16655	136.25745	1.4796499999999924	2.570549999999997	0.3766762091306281	2.654800000000023	seed3-str-03_run_vars.pkl	Wash	3	136	36	607	160	172	767	-0.3
1191	2765610	138.28050000000002	1.0953588688226883	4.201682568968309	137.73715	138.8325	4.05540000000002	5.150750000000016	0.196063053878128	5.100399999999978	seed3-str-03_run_vars.pkl	Wash	3	136	36	607	160	172	767	-0.3
1192	2867618	143.3809	1.1374854314696508	2.4264959329328626	142.8879	144.02540000000005	2.2053999999999974	3.3428999999999864	0.29832490565474684	3.35205000000002	seed3-str-03_run_vars.pkl	Transient	3	136	36	607	160	172	767	-0.3
1193	2934659	146.73295000000005	1.1128863998527174	2.484996726356421	146.23075	147.34365	2.181000000000012	3.2938500000000204	0.3077159781521677	3.2497499999999766	seed3-str-03_run_vars.pkl	Transient	3	136	36	607	160	172	767	-0.3
1194	2999654	149.9827	1.0353183157843304	2.6485875208534044	149.52460000000005	150.55995	2.2641000000000133	3.2993999999999915	0.29247890495897755	3.4190500000000266	seed3-str-03_run_vars.pkl	Transient	3	136	36	607	160	172	767	-0.3
1195	3068035	153.40175000000005	1.1054559939523927	2.576070607598382	152.82405	153.92950000000005	2.326750000000004	3.4321999999999946	0.29457684036881016	3.3947000000000007	seed3-str-03_run_vars.pkl	$G_{NaP}$	3	136	36	607	160	172	767	-0.3
1196	3135929	156.79645000000005	1.0472270875905874	2.765382966509197	156.2562	157.30345	2.3743000000000047	3.421500000000009	0.2902125807153761	3.4457499999999754	seed3-str-03_run_vars.pkl	$G_{NaP}$	3	136	36	607	160	172	767	-0.3
1197	3204844	160.2422	1.0663358185750431	2.6500275828919087	159.67775	160.74405000000004	2.2750000000000057	3.3413500000000056	0.3019232511095666	3.3121000000000147	seed3-str-03_run_vars.pkl	$G_{NaP}$	3	136	36	607	160	172	767	-0.3
1198	3271086	163.5543	1.0795081613278017	2.644867631200654	163.01905000000005	164.0986	2.421099999999996	3.5005999999999915	0.2809264955824305	3.5596500000000044	seed3-str-03_run_vars.pkl	$G_{NaP}$	3	136	36	607	160	172	767	-0.3
1199	3342279	167.11395000000005	1.1136330115933903	2.7602471149568366	166.5197	167.63335	2.312249999999977	3.4258999999999844	0.2887919831345495	3.462699999999984	seed3-str-03_run_vars.pkl	$G_{NaP}$	3	136	36	607	160	172	767	-0.3
1200	3411533	170.57665	1.1051512203077318	2.700432387699948	169.9456	171.05075000000005	2.3206500000000005	3.425800000000009	0.3052363292279046	3.2761500000000012	seed3-str-03_run_vars.pkl	$G_{NaP}$	3	136	36	607	160	172	767	-0.3
1201	3477056	173.8528	1.0719154563932447	2.70845722743352	173.3714	174.44330000000005	2.281549999999981	3.353499999999997	0.291753584922175	3.4275499999999965	seed3-str-03_run_vars.pkl	$G_{NaP}$	3	136	36	607	160	172	767	-0.3
1202	3545607	177.28035	1.133320770261134	2.8077040144344534	176.72490000000005	177.8582	8.313050000000004	9.446400000000011	0.102779676346799	9.729550000000016	seed3-str-03_run_vars.pkl	$G_{NaP}$	3	136	36	607	160	172	767	-0.3
1203	3740198	187.0099	1.3643046872887994	1.620985703946518	186.1713	187.5356	4.170350000000013	5.534649999999999	0.18729573059382149	5.3391499999999885	seed3-str-03_run_vars.pkl	Transient	3	136	36	607	160	172	767	-0.3
1204	3846981	192.34905	1.1616434828823663	1.866092375679944	191.7059	192.86755	4.229399999999998	5.390999999999992	0.18219748385274787	5.488550000000004	seed3-str-03_run_vars.pkl	DAMGO + $G_{NaP}$	3	136	36	607	160	172	767	-0.3
1205	3956752	197.8376	1.2055225556071616	1.6224174153578534	197.0969	198.30245	2.824950000000001	4.030450000000002	0.22621619481738744	4.420549999999992	seed3-str-03_run_vars.pkl	DAMGO + $G_{NaP}$	3	136	36	607	160	172	767	-0.3
1206	4045163	202.25815	1.7171749176918996	1.0591023306444036	201.12735	202.84455	5.349400000000003	7.066550000000008	0.15430908108942196	6.480500000000006	seed3-str-03_run_vars.pkl	DAMGO + $G_{NaP}$	3	136	36	607	160	172	767	-0.3
1207	4174773	208.73865	1.0821146087275821	2.279376419357174	208.1939	209.27605	3.693399999999997	4.775499999999994	0.20690439982206268	4.833149999999988	seed3-str-03_run_vars.pkl	DAMGO + $G_{NaP}$	3	136	36	607	160	172	767	-0.3
1208	4271436	213.5718	1.184183211626811	1.574026679647245	212.96945	214.15365	3.0324500000000114	4.216650000000016	0.2121475698495866	4.713700000000017	seed3-str-03_run_vars.pkl	DAMGO + $G_{NaP}$	3	136	36	607	160	172	767	-0.3
1209	4365710	218.2855	2.193960974770738	1.1058160718854886	217.18605	219.38005					seed3-str-03_run_vars.pkl	DAMGO + $G_{NaP}$	3	136	36	607	160	172	767	-0.3
1210	60058	3.0029000000000003	1.218012893693128	3.184821774265483	2.61045	3.82845	1.1220499999999998	2.34005	0.41097297852666187	2.43325	seed3-str-01_run_vars.pkl	Transient	3	136	36	607	160	172	767	-0.1
1211	108723	5.4361500000000005	1.1451196906156773	3.1099516571800727	4.9505	6.09565	1.4507500000000002	2.5958500000000004	0.4008498015793481	2.4947	seed3-str-01_run_vars.pkl	Transient	3	136	36	607	160	172	767	-0.1
1212	158617	7.93085	1.0188663507277451	3.773200104067097	7.54635	8.5652	1.5502000000000002	2.5690500000000007	0.3925571170605322	2.547400000000001	seed3-str-01_run_vars.pkl	Transient	3	136	36	607	160	172	767	-0.1
1213	209565	10.47825	1.0537686754694355	4.113319277022399	10.1154	11.1692	1.6187500000000004	2.6724999999999994	0.3718716299133539	2.6891	seed3-str-01_run_vars.pkl	Transient	3	136	36	607	160	172	767	-0.1
1214	263347	13.16735	1.074782932323033	4.2253617944939	12.7879	13.8627	1.5321499999999997	2.6069	0.3783436116681169	2.6431000000000004	seed3-str-01_run_vars.pkl	Transient	3	136	36	607	160	172	767	-0.1
1215	316209	15.81045	1.1066944596127697	4.188861027476322	15.3948	16.5015	1.5515500000000024	2.6582500000000024	0.3709473996587284	2.6958	seed3-str-01_run_vars.pkl	Transient	3	136	36	607	160	172	767	-0.1
1216	370125	18.50625	1.131449838100138	3.951187633525501	18.0531	19.18455	1.4811000000000014	2.61255	0.3830903901775624	2.6103500000000004	seed3-str-01_run_vars.pkl	Transient	3	136	36	607	160	172	767	-0.1
1217	422332	21.1166	1.1112618545664388	4.234054527397298	20.66565	21.7769	1.4893999999999998	2.6007	0.3794922393837049	2.6350999999999978	seed3-str-01_run_vars.pkl	Transient	3	136	36	607	160	172	767	-0.1
1218	475034	23.7517	1.1159191743595556	4.21304960603392	23.26635000000001	24.38225000000001	1.4871000000000016	2.603000000000001	0.3994328054163088	2.5035500000000006	seed3-str-01_run_vars.pkl	Transient	3	136	36	607	160	172	767	-0.1
1219	525105	26.25525	1.0651831733742203	4.143721123994844	25.86930000000001	26.9345	1.6276000000000008	2.69275	0.371733392810676	2.690100000000001	seed3-str-01_run_vars.pkl	Transient	3	136	36	607	160	172	767	-0.1
1220	578907	28.94535	1.0715303527709854	4.194408807024992	28.56205000000001	29.6336	1.5274499999999982	2.5989499999999985	0.3724394785847301	2.6849999999999987	seed3-str-01_run_vars.pkl	Transient	3	136	36	607	160	172	767	-0.1
1221	632607	31.63035	1.1270580572547215	4.223697841409886	31.161050000000003	32.2881	1.5104000000000042	2.637500000000003	0.38993195687352494	2.5645500000000037	seed3-str-01_run_vars.pkl	Control	3	136	36	607	160	172	767	-0.1
1222	683898	34.194900000000004	1.0700591277817617	4.214399719405364	33.798500000000004	34.86855	1.5448500000000038	2.6148999999999987	0.3749742205223396	2.6668499999999966	seed3-str-01_run_vars.pkl	Control	3	136	36	607	160	172	767	-0.1
1223	737235	36.86175	1.0511623429607777	4.212057546731735	36.41345000000001	37.4646	1.5798500000000004	2.631	0.3840983291722676	2.603500000000004	seed3-str-01_run_vars.pkl	Control	3	136	36	607	160	172	767	-0.1
1224	789305	39.46525000000001	1.1142917924861309	4.1228136522727885	39.0444	40.1587	1.4541499999999985	2.5684499999999986	0.3835238168290253	2.6073999999999984	seed3-str-01_run_vars.pkl	Control	3	136	36	607	160	172	767	-0.1
1225	841453	42.07265	1.1672443319262238	4.154671549106602	41.61285	42.7801	1.6143499999999946	2.7815999999999974	0.3665286075578201	2.7282999999999973	seed3-str-01_run_vars.pkl	Control	3	136	36	607	160	172	767	-0.1
1226	896019	44.80095	1.0891924480356916	4.316799526082839	44.39445	45.48365	1.6047000000000011	2.6938500000000047	0.36392088359990543	2.74785	seed3-str-01_run_vars.pkl	Control	3	136	36	607	160	172	767	-0.1
1227	950976	47.5488	1.1249332818682538	4.128766001119153	47.08835000000001	48.21325	1.4936500000000024	2.6186000000000007	0.38035829751626016	2.629100000000001	seed3-str-01_run_vars.pkl	Control	3	136	36	607	160	172	767	-0.1
1228	1003558	50.1779	1.1527551885063936	4.163656288453538	49.70695	50.8597	1.4909000000000034	2.643650000000001	0.3866676977805277	2.586199999999998	seed3-str-01_run_vars.pkl	Control	3	136	36	607	160	172	767	-0.1
1229	1055282	52.7641	1.0669654616583373	4.023145045327439	52.35055000000001	53.4175	1.4940999999999958	2.5610499999999945	0.3878825491641122	2.5781000000000063	seed3-str-01_run_vars.pkl	Control	3	136	36	607	160	172	767	-0.1
1230	1106844	55.34220000000001	1.125876029764174	4.105940891710105	54.9116	56.0375	1.5775500000000022	2.7034000000000016	0.372612948299954	2.6837499999999963	seed3-str-01_run_vars.pkl	Control	3	136	36	607	160	172	767	-0.1
1231	1160519	58.02595	1.152920282080304	4.0694987693093685	57.61505	58.767950000000006	3.4584999999999937	4.611449999999998	0.20633872565203026	4.846400000000003	seed3-str-01_run_vars.pkl	Control	3	136	36	607	160	172	767	-0.1
1232	1257447	62.87235	1.1092273641935084	2.4578731911732987	62.2265	63.3357	1.9482500000000016	3.0575000000000045	0.35372561504041405	2.8270499999999927	seed3-str-01_run_vars.pkl	Transient	3	136	36	607	160	172	767	-0.1
1233	1313988	65.6994	1.012364291096118	3.343113524518383	65.28395	66.29635	1.7648999999999972	2.777249999999995	0.35202590910690873	2.8407000000000124	seed3-str-01_run_vars.pkl	Transient	3	136	36	607	160	172	767	-0.1
1234	1370802	68.54010000000001	1.035391552533582	3.079573025912314	68.06125	69.09660000000001	2.055899999999994	3.0913000000000044	0.3230078490907329	3.0959000000000003	seed3-str-01_run_vars.pkl	Transient	3	136	36	607	160	172	767	-0.1
1235	1432720	71.63600000000002	1.0551782029066468	3.335924615365858	71.15255	72.2077	1.8755500000000045	2.930750000000004	0.34181022696199204	2.9255999999999887	seed3-str-01_run_vars.pkl	DAMGO	3	136	36	607	160	172	767	-0.1
1236	1491232	74.5616	1.0895106134045869	3.390642507725339	74.08330000000002	75.17280000000002	1.9396500000000003	3.029200000000003	0.33054573100188395	3.025300000000001	seed3-str-01_run_vars.pkl	DAMGO	3	136	36	607	160	172	767	-0.1
1237	1551738	77.5869	1.0041748666072965	3.2589061704206443	77.11245000000002	78.11665	1.6872000000000045	2.69135	0.3395643389531225	2.9449500000000057	seed3-str-01_run_vars.pkl	DAMGO	3	136	36	607	160	172	767	-0.1
1238	1610637	80.53185	1.1839129154963999	3.051926138732636	79.80385	80.98775	2.0417999999999954	3.2256999999999887	0.3229348317509532	3.096599999999995	seed3-str-01_run_vars.pkl	DAMGO	3	136	36	607	160	172	767	-0.1
1239	1672569	83.62845	1.1327126839519246	3.2691373080480908	83.0295	84.16225	2.168950000000009	3.3016500000000093	0.3170376006594379	3.154200000000003	seed3-str-01_run_vars.pkl	DAMGO	3	136	36	607	160	172	767	-0.1
1240	1735653	86.78265	1.0122125640641084	3.431318094510953	86.33120000000002	87.3434	1.9925500000000085	3.0047500000000014	0.32663726931242903	3.0614999999999952	seed3-str-01_run_vars.pkl	DAMGO	3	136	36	607	160	172	767	-0.1
1241	1796883	89.84415	1.0947853517548063	3.273085787650949	89.33595000000004	90.43075	1.8533000000000044	2.9480999999999966	0.33926481314990337	2.9475500000000068	seed3-str-01_run_vars.pkl	DAMGO	3	136	36	607	160	172	767	-0.1
1242	1855834	92.7917	1.1185461092812592	3.2168299031695566	92.28405	93.4026	1.9368000000000047	3.055350000000004	0.32614722285639675	3.0661000000000067	seed3-str-01_run_vars.pkl	DAMGO	3	136	36	607	160	172	767	-0.1
1243	1917156	95.8578	1.0958774899837795	3.7746244343033015	95.33935	96.43525	1.9021999999999928	2.9980499999999917	0.32810551873482563	3.047799999999995	seed3-str-01_run_vars.pkl	DAMGO	3	136	36	607	160	172	767	-0.1
1244	1978112	98.9056	1.0853842658317416	3.3931511352128005	98.3374	99.4228	0.6534499999999923	1.7388499999999991	0.7215788144460054	1.3858500000000047	seed3-str-01_run_vars.pkl	DAMGO	3	136	36	607	160	172	767	-0.1
1245	2005829	100.29145	1.4265473799764183	5.517510116684562	100.0763	101.50285	1.7973499999999945	3.2239000000000004	0.2829774891407399	3.533849999999987	seed3-str-01_run_vars.pkl	Transient	3	136	36	607	160	172	767	-0.1
1246	2076506	103.8253	1.035990242405364	4.1157958903563925	103.3002	104.3362	1.6104500000000002	2.646450000000001	0.3912822318738504	2.5557000000000016	seed3-str-01_run_vars.pkl	Transient	3	136	36	607	160	172	767	-0.1
1247	2127620	106.381	1.078108361999062	4.1581731348992985	105.94665	107.02475	1.5475999999999883	2.6257499999999965	0.3855421686746988	2.59375	seed3-str-01_run_vars.pkl	Transient	3	136	36	607	160	172	767	-0.1
1248	2179495	108.97475	1.057861017132667	4.22763081991242	108.57235	109.6302	1.6024500000000046	2.6603000000000065	0.369726771915554	2.7047000000000025	seed3-str-01_run_vars.pkl	Transient	3	136	36	607	160	172	767	-0.1
1249	2233589	111.67945	1.09418920313071	4.257807193551791	111.2327	112.32685	1.485199999999992	2.5793999999999926	0.384445341483574	2.601150000000004	seed3-str-01_run_vars.pkl	Wash	3	136	36	607	160	172	767	-0.1
1250	2285612	114.2806	1.0943524642219535	4.044185734798447	113.81205	114.9064	1.5440499999999986	2.6384000000000043	0.3771876885938439	2.651200000000003	seed3-str-01_run_vars.pkl	Wash	3	136	36	607	160	172	767	-0.1
1251	2338636	116.9318	1.0904384255143116	4.250483130277587	116.4505	117.5409	1.5069500000000031	2.5974000000000075	0.387604410938197	2.5799499999999966	seed3-str-01_run_vars.pkl	Wash	3	136	36	607	160	172	767	-0.1
1252	2390235	119.51175	1.1617713319674834	4.274708412936448	119.0479	120.20965	1.5111500000000009	2.67295	0.3789026977872079	2.6392000000000024	seed3-str-01_run_vars.pkl	Wash	3	136	36	607	160	172	767	-0.1
1253	2443019	122.15095	1.1275350661736447	4.131021255114916	121.72085	122.8484	1.5596999999999923	2.687249999999992	0.3642987249544639	2.7449999999999903	seed3-str-01_run_vars.pkl	Wash	3	136	36	607	160	172	767	-0.1
1254	2497919	124.89595	1.1492643533056834	4.176468370697806	124.4081	125.55735	1.5477500000000075	2.6970500000000044	0.3723909360046157	2.6853500000000143	seed3-str-01_run_vars.pkl	Wash	3	136	36	607	160	172	767	-0.1
1255	2551626	127.5813	1.131214453666378	4.220367284692139	127.10515	128.23635000000002	1.5271000000000186	2.6583000000000108	0.380300437345504	2.629499999999993	seed3-str-01_run_vars.pkl	Wash	3	136	36	607	160	172	767	-0.1
1256	2604216	130.2108	1.120860109093669	4.199268780072991	129.76345	130.8843	1.534450000000021	2.6553499999999985	0.37399255754810656	2.6738499999999874	seed3-str-01_run_vars.pkl	Wash	3	136	36	607	160	172	767	-0.1
1257	2657693	132.88465	1.0903936662527969	4.2547273030838815	132.41875000000002	133.50915	1.657449999999983	2.747799999999984	0.36482369894748345	2.7410500000000013	seed3-str-01_run_vars.pkl	Wash	3	136	36	607	160	172	767	-0.1
1258	2712514	135.6257	1.0908959523848258	4.149360216375087	135.16655	136.25745	1.4796499999999924	2.570549999999997	0.3766762091306281	2.654800000000023	seed3-str-01_run_vars.pkl	Wash	3	136	36	607	160	172	767	-0.1
1259	2765610	138.28050000000002	1.0953588688226883	4.201682568968309	137.73715	138.8325	2.5161500000000103	3.611500000000007	0.2828134279815607	3.535899999999998	seed3-str-01_run_vars.pkl	Wash	3	136	36	607	160	172	767	-0.1
1260	2836328	141.81640000000004	1.1142566281153354	3.724599927227466	141.34865000000005	142.46290000000005	1.7716000000000065	2.885850000000005	0.3527399072294054	2.8349499999999916	seed3-str-01_run_vars.pkl	Transient	3	136	36	607	160	172	767	-0.1
1261	2893027	144.65135	1.0462734442411692	3.7033121300797625	144.2345	145.28075	1.6771499999999833	2.723449999999985	0.36407325153820896	2.746700000000004	seed3-str-01_run_vars.pkl	Transient	3	136	36	607	160	172	767	-0.1
1262	2947961	147.39805	1.0898929336242844	3.7727087461644255	146.9579	148.0478	1.6945000000000048	2.7844000000000046	0.3558338967370052	2.810299999999984	seed3-str-01_run_vars.pkl	Transient	3	136	36	607	160	172	767	-0.1
1263	3004167	150.20835	1.0797869683663597	3.780065192181152	149.74235000000004	150.8221	1.813150000000008	2.892950000000013	0.346284368723596	2.8877999999999986	seed3-str-01_run_vars.pkl	Transient	3	136	36	607	160	172	767	-0.1
1264	3061923	153.09615	1.0587725864426	3.7605453281153363	152.6353	153.69405	1.72290000000001	2.7817000000000007	0.35641729336707395	2.8057000000000016	seed3-str-01_run_vars.pkl	$G_{NaP}$	3	136	36	607	160	172	767	-0.1
1265	3118037	155.90185	1.0880741169784218	3.7437630128792	155.417	156.50505	1.7750000000000057	2.863100000000003	0.34896096871564714	2.8656500000000165	seed3-str-01_run_vars.pkl	$G_{NaP}$	3	136	36	607	160	172	767	-0.1
1266	3175350	158.7675	1.066920450725942	3.737883044503434	158.2801	159.347	1.717950000000002	2.7848999999999933	0.362818373122414	2.7562000000000064	seed3-str-01_run_vars.pkl	$G_{NaP}$	3	136	36	607	160	172	767	-0.1
1267	3230474	161.52370000000005	1.1001755968364657	3.740201697095685	161.065	162.1652	1.707650000000001	2.807850000000002	0.3600100802822503	2.7776999999999816	seed3-str-01_run_vars.pkl	$G_{NaP}$	3	136	36	607	160	172	767	-0.1
1268	3286028	164.3014	1.0680037411399186	3.682391906593857	163.8728	164.9408	1.6680000000000064	2.7359999999999904	0.34745144366074626	2.8781000000000176	seed3-str-01_run_vars.pkl	$G_{NaP}$	3	136	36	607	160	172	767	-0.1
1269	3343590	167.17950000000005	1.0492179071281105	3.5654671957241924	166.6088	167.65800000000004	1.7377999999999931	2.787000000000006	0.37625103469034815	2.6577999999999804	seed3-str-01_run_vars.pkl	$G_{NaP}$	3	136	36	607	160	172	767	-0.1
1270	3396746	169.8373	1.0874424095421331	3.7172759015850265	169.3958	170.48325	1.811450000000008	2.8988999999999976	0.34671058334055543	2.8842500000000086	seed3-str-01_run_vars.pkl	$G_{NaP}$	3	136	36	607	160	172	767	-0.1
1271	3454431	172.72155	1.0726659267557552	3.7098204032644087	172.2947	173.3674	1.7555499999999995	2.8282000000000096	0.3577945543668809	2.7949000000000126	seed3-str-01_run_vars.pkl	$G_{NaP}$	3	136	36	607	160	172	767	-0.1
1272	3510329	175.51645000000005	1.0592185247208226	3.640602060462857	175.12295	176.18215	1.7042500000000018	2.763450000000006	0.35320088300220964	2.8312499999999825	seed3-str-01_run_vars.pkl	$G_{NaP}$	3	136	36	607	160	172	767	-0.1
1273	3566954	178.3477	1.112679080474656	3.692806273813112	177.88635000000005	178.99905	3.7145000000000152	4.827149999999988	0.1954613866030759	5.116100000000016	seed3-str-01_run_vars.pkl	$G_{NaP}$	3	136	36	607	160	172	767	-0.1
1274	3669276	183.4638	1.1510626843364444	1.6694534106520609	182.7135	183.86455	1.9404499999999985	3.0914999999999964	0.34422222987160794	2.905099999999976	seed3-str-01_run_vars.pkl	Transient	3	136	36	607	160	172	767	-0.1
1275	3727378	186.3689	1.134933219571761	2.8303873606123133	185.805	186.93995	2.2989000000000037	3.4338500000000067	0.2841110874351859	3.519750000000016	seed3-str-01_run_vars.pkl	Transient	3	136	36	607	160	172	767	-0.1
1276	3797773	189.88865	1.182470851834584	3.0286491345848887	189.23885	190.42135	2.0700999999999965	3.252549999999985	0.3270966897815	3.0571999999999946	seed3-str-01_run_vars.pkl	Transient	3	136	36	607	160	172	767	-0.1
1277	3858917	192.94585	1.0157104335896905	2.8971405783478867	192.49145	193.50715	2.2130500000000097	3.22875000000002	0.2881927433067239	3.4698999999999955	seed3-str-01_run_vars.pkl	DAMGO + $G_{NaP}$	3	136	36	607	160	172	767	-0.1
1278	3928315	196.41575	1.24965984333104	2.570641868652533	195.7202	196.96985	2.303200000000004	3.5528999999999935	0.2921328620256488	3.4231000000000047	seed3-str-01_run_vars.pkl	DAMGO + $G_{NaP}$	3	136	36	607	160	172	767	-0.1
1279	3996777	199.83885	1.0792155843617397	2.6695363223506057	199.27305	200.35225	1.916800000000024	2.9960000000000093	0.3235879431132395	3.0903500000000013	seed3-str-01_run_vars.pkl	DAMGO + $G_{NaP}$	3	136	36	607	160	172	767	-0.1
1280	4058584	202.9292	1.2005067715236453	2.4172278127628357	202.26905	203.46955	2.1266000000000247	3.327100000000001	0.3129890453834123	3.1949999999999936	seed3-str-01_run_vars.pkl	DAMGO + $G_{NaP}$	3	136	36	607	160	172	767	-0.1
1281	4122484	206.1242	1.0587826029823395	2.7026505862297263	205.59615	206.65495	2.3406000000000238	3.3993499999999983	0.2823064436445765	3.542249999999996	seed3-str-01_run_vars.pkl	DAMGO + $G_{NaP}$	3	136	36	607	160	172	767	-0.1
1282	4193329	209.66645	1.2649671875054482	2.6036189161340744	208.9955	210.2605	1.9308499999999924	3.1957999999999918	0.3135631751407103	3.189150000000012	seed3-str-01_run_vars.pkl	DAMGO + $G_{NaP}$	3	136	36	607	160	172	767	-0.1
1283	4257112	212.8556	1.1342490844239017	2.5502575944918853	212.19135	213.3256	2.1731499999999926	3.307400000000001	0.2939922680033505	3.401450000000011	seed3-str-01_run_vars.pkl	DAMGO + $G_{NaP}$	3	136	36	607	160	172	767	-0.1
1284	4325141	216.25705	1.1813169599252753	2.596074186912133	215.4987	216.68005	2.3362999999999943	3.5175999999999874	0.3019278090608536	3.31205	seed3-str-01_run_vars.pkl	DAMGO + $G_{NaP}$	3	136	36	607	160	172	767	-0.1
1285	4391382	219.5691	1.0028032123665327	2.7149235464751094	219.01635	220.01915					seed3-str-01_run_vars.pkl	DAMGO + $G_{NaP}$	3	136	36	607	160	172	767	-0.1
1286	63818	3.1909	1.8722394194962264	2.601269540103284	2.6039000000000003	4.4761500000000005	0.02614999999999945	1.8984	0.4043017708417563	2.4734	seed4-str01_run_vars.pkl	Transient	4	159	33	581	133	192	714	0.1
1287	113286	5.6643	1.5303593754174982	1.7786085827677844	4.50225	6.0326	0.9551499999999996	2.4855	0.5094892370398674	1.9627500000000009	seed4-str01_run_vars.pkl	Transient	4	159	33	581	133	192	714	0.1
1288	152541	7.62705	1.1112264174413504	3.4246627309076523	6.98775	8.099	1.7044499999999996	2.81565	0.3885305773564379	2.5738000000000003	seed4-str01_run_vars.pkl	Transient	4	159	33	581	133	192	714	0.1
1289	204017	10.20085	1.0571642328719624	3.882378774845357	9.80345	10.8606	1.6612500000000008	2.7184500000000007	0.3637752596445917	2.748949999999999	seed4-str01_run_vars.pkl	Transient	4	159	33	581	133	192	714	0.1
1290	258996	12.9498	1.0907595029359247	3.9030409947628333	12.52185	13.6126	1.6259999999999994	2.71675	0.3706861400452235	2.697700000000001	seed4-str01_run_vars.pkl	Transient	4	159	33	581	133	192	714	0.1
1291	312950	15.6475	1.0658107355760382	3.975119899042234	15.2386	16.3044	1.5840999999999994	2.6499000000000006	0.37351760201699497	2.677250000000001	seed4-str01_run_vars.pkl	Transient	4	159	33	581	133	192	714	0.1
1292	366495	18.32475	1.0473324466501277	3.911654483486416	17.888550000000006	18.93585	1.6382999999999974	2.685649999999999	0.37399955120053857	2.6738	seed4-str01_run_vars.pkl	Transient	4	159	33	581	133	192	714	0.1
1293	419971	20.99855	1.043277838813886	3.9998035839635118	20.5742	21.61745	1.5444500000000012	2.5877500000000038	0.3796218965909954	2.6342	seed4-str01_run_vars.pkl	Transient	4	159	33	581	133	192	714	0.1
1294	472655	23.63275	1.0437519899872598	3.9355105909093173	23.16195	24.2057	1.5871499999999976	2.630899999999997	0.387589387802562	2.58005	seed4-str01_run_vars.pkl	Transient	4	159	33	581	133	192	714	0.1
1295	524256	26.2128	1.0421720529182	3.9567514210841854	25.79285	26.835	1.5719999999999992	2.6142000000000003	0.3780146669690786	2.6453999999999978	seed4-str01_run_vars.pkl	Transient	4	159	33	581	133	192	714	0.1
1296	577164	28.8582	1.0863794715544093	3.8173376036611737	28.406999999999996	29.4934	1.551449999999999	2.637800000000002	0.3817449561947662	2.6195500000000003	seed4-str01_run_vars.pkl	Transient	4	159	33	581	133	192	714	0.1
1297	629555	31.47775	1.0679167931438889	3.809926235314741	31.0448	32.11275	1.5840999999999994	2.652000000000001	0.3712365890782196	2.6937	seed4-str01_run_vars.pkl	Control	4	159	33	581	133	192	714	0.1
1298	683429	34.17145	1.1074368328010198	3.87969421813704	33.6968	34.80425	1.6158	2.72325	0.3751570970343827	2.665550000000003	seed4-str01_run_vars.pkl	Control	4	159	33	581	133	192	714	0.1
1299	736740	36.836999999999996	1.0484633874729858	3.8225770605816223	36.42010000000001	37.46855	1.5679500000000033	2.6163999999999987	0.3727796313209448	2.682549999999999	seed4-str01_run_vars.pkl	Control	4	159	33	581	133	192	714	0.1
1300	790391	39.51955	1.0423188338216165	3.7003888207208884	39.0365	40.0788	1.6504499999999993	2.6927499999999966	0.38401720397073774	2.604050000000001	seed4-str01_run_vars.pkl	Control	4	159	33	581	133	192	714	0.1
1301	842472	42.1236	1.0515496343067965	3.8200101566890297	41.7292	42.78075000000001	1.5548499999999947	2.6064000000000007	0.3751359867952131	2.665700000000001	seed4-str01_run_vars.pkl	Control	4	159	33	581	133	192	714	0.1
1302	895786	44.7893	1.0810119846063375	3.9094525412896473	44.33565	45.41665	1.6056999999999988	2.686700000000002	0.3770383636535025	2.652249999999995	seed4-str01_run_vars.pkl	Control	4	159	33	581	133	192	714	0.1
1303	948831	47.44155	1.0653087952022848	3.868580443943209	47.02235	48.08765	1.5828500000000003	2.648150000000001	0.3759186512038792	2.6601500000000016	seed4-str01_run_vars.pkl	Control	4	159	33	581	133	192	714	0.1
1304	1002034	50.1017	1.0802311940869491	3.831656780583828	49.6705	50.7507	1.5525999999999982	2.6328499999999977	0.37567151282918176	2.661900000000003	seed4-str01_run_vars.pkl	Control	4	159	33	581	133	192	714	0.1
1305	1055272	52.7636	1.1181121359128854	3.8483322496935055	52.3033	53.42140000000001	1.6590500000000006	2.777150000000006	0.3735315540780311	2.677149999999997	seed4-str01_run_vars.pkl	Control	4	159	33	581	133	192	714	0.1
1306	1108815	55.44075	1.068073843558738	3.8871095206112467	55.0805	56.14855	1.5752000000000024	2.6432999999999964	0.3693853427895981	2.7072000000000003	seed4-str01_run_vars.pkl	Control	4	159	33	581	133	192	714	0.1
1307	1162959	58.14795	1.036637730998604	3.9186374806232114	57.7238	58.7604	5.96275	6.999400000000001	0.1214815894651166	8.231699999999996	seed4-str01_run_vars.pkl	Control	4	159	33	581	133	192	714	0.1
1308	1327593	66.37965	2.2289021492145373	1.5741476922127422	64.7232	66.9521	1.4367500000000035	3.665700000000001	0.3088326127239037	3.238	seed4-str01_run_vars.pkl	Transient	4	159	33	581	133	192	714	0.1
1309	1392353	69.61765	2.5252730199272864	1.102327247427179	68.38885	70.91415	1.273299999999992	3.798549999999992	0.2561836324277237	3.903450000000008	seed4-str01_run_vars.pkl	Transient	4	159	33	581	133	192	714	0.1
1310	1470422	73.5211	2.1399549104820705	1.9393847761012388	72.1874	74.32735000000002	2.4112499999999955	4.551200000000009	0.2307736687243982	4.333250000000007	seed4-str01_run_vars.pkl	DAMGO	4	159	33	581	133	192	714	0.1
1311	1557087	77.85435000000003	1.622135074719321	2.314434612196621	76.73865	78.36075000000002	1.5174499999999966	3.139600000000001	0.2744048844069425	3.6442499999999987	seed4-str01_run_vars.pkl	DAMGO	4	159	33	581	133	192	714	0.1
1312	1629972	81.49860000000002	2.173377578636736	1.2824426968758678	79.87825000000002	82.05160000000002	1.4395499999999968	3.6129499999999983	0.279197029343608	3.5816999999999983	seed4-str01_run_vars.pkl	DAMGO	4	159	33	581	133	192	714	0.1
1313	1701606	85.08030000000002	2.0489170096713587	2.0419301078085184	83.49115	85.54005000000002	1.5204499999999967	3.56935	0.2898424706172201	3.4501499999999936	seed4-str01_run_vars.pkl	DAMGO	4	159	33	581	133	192	714	0.1
1314	1770609	88.53045	1.972858319311531	1.273508651776016	87.06055	89.0334	1.7027000000000072	3.675550000000001	0.27383381026055315	3.651849999999997	seed4-str01_run_vars.pkl	DAMGO	4	159	33	581	133	192	714	0.1
1315	1843646	92.1823	1.8487110419672568	1.8603944472005285	90.7361	92.5848	1.4017000000000053	3.250399999999998	0.3627065160225595	2.7570500000000067	seed4-str01_run_vars.pkl	DAMGO	4	159	33	581	133	192	714	0.1
1316	1898787	94.93935	2.6578287962545177	1.29547329482274	93.98645	96.6443	2.6254500000000007	5.283249999999995	0.19268750903222684	5.1897500000000045	seed4-str01_run_vars.pkl	DAMGO	4	159	33	581	133	192	714	0.1
1317	2002582	100.1291	2.2105632798620967	5.81458227224291	99.2697	101.4803	2.099500000000006	4.310050000000004	0.2565154935358099	3.898399999999995	seed4-str01_run_vars.pkl	DAMGO	4	159	33	581	133	192	714	0.1
1318	2080550	104.0275	1.0353147340425408	4.37839397967889	103.57975	104.6151	1.6811000000000007	2.716400000000008	0.3726268328582341	2.68365	seed4-str01_run_vars.pkl	Transient	4	159	33	581	133	192	714	0.1
1319	2134223	106.71115	1.0670649268904702	3.902294019761385	106.29615	107.36325	1.6035499999999985	2.670599999999993	0.3659518407377582	2.7326000000000046	seed4-str01_run_vars.pkl	Transient	4	159	33	581	133	192	714	0.1
1320	2188875	109.44375	1.0414124144906178	3.8035888755965668	108.96675	110.00815	1.5431500000000111	2.5845500000000072	0.3957026690145038	2.527149999999992	seed4-str01_run_vars.pkl	Transient	4	159	33	581	133	192	714	0.1
1321	2239418	111.9709	1.064468656681478	3.902592763071631	111.5513	112.6158	1.5768499999999932	2.641299999999987	0.3801052891650974	2.630850000000009	seed4-str01_run_vars.pkl	Wash	4	159	33	581	133	192	714	0.1
1322	2292035	114.60175	1.0480329732804792	3.9509173212281183	114.1926	115.24065	1.4934000000000085	2.5414000000000097	0.3809378690335622	2.625099999999989	seed4-str01_run_vars.pkl	Wash	4	159	33	581	133	192	714	0.1
1323	2344537	117.22685	1.120792867008341	3.85648183346909	116.734	117.8548	1.5845499999999932	2.705299999999994	0.37796466030426057	2.6457500000000067	seed4-str01_run_vars.pkl	Wash	4	159	33	581	133	192	714	0.1
1324	2397452	119.8726	1.0882965992490297	3.928406810495297	119.4393	120.5276	1.6295999999999964	2.7179	0.37399955120053857	2.6738	seed4-str01_run_vars.pkl	Wash	4	159	33	581	133	192	714	0.1
1325	2450928	122.5464	1.0649996975012124	3.961071817271424	122.15725	123.22225	1.5756000000000083	2.6406000000000063	0.3662534107348873	2.7303500000000014	seed4-str01_run_vars.pkl	Wash	4	159	33	581	133	192	714	0.1
1326	2505535	125.27675	1.0539750811341917	3.830749415469768	124.79785	125.8518	1.5889499999999968	2.642949999999999	0.3890369390573644	2.570449999999994	seed4-str01_run_vars.pkl	Wash	4	159	33	581	133	192	714	0.1
1327	2556944	127.8472	1.0726535427016206	3.8812270005919416	127.4408	128.51345	1.577399999999983	2.650049999999993	0.36561734488684106	2.7351000000000028	seed4-str01_run_vars.pkl	Wash	4	159	33	581	133	192	714	0.1
1328	2611646	130.5823	1.11071064297969	3.817582778402645	130.0908	131.20155	1.570999999999998	2.6817000000000064	0.3798165486070242	2.6328499999999906	seed4-str01_run_vars.pkl	Wash	4	159	33	581	133	192	714	0.1
1329	2664303	133.21515	1.0467558007625395	3.8239657912893184	132.77255	133.8193	1.5861000000000158	2.6329000000000065	0.3798309752160266	2.632750000000016	seed4-str01_run_vars.pkl	Wash	4	159	33	581	133	192	714	0.1
1330	2716958	135.8479	1.0733812076691305	3.8967034478549394	135.40545	136.4788	1.6091499999999996	2.6825499999999916	0.37261294829995295	2.6837500000000034	seed4-str01_run_vars.pkl	Wash	4	159	33	581	133	192	714	0.1
1331	2770633	138.53165	1.0643526697809342	3.894710526658265	138.08795	139.1523	1.004700000000014	2.0690500000000043	0.4984796371068233	2.0061000000000035	seed4-str01_run_vars.pkl	Wash	4	159	33	581	133	192	714	0.1
1332	2810755	140.53775000000002	1.1400960592763965	4.275621988756407	140.15705	141.29715000000004	1.3671999999999969	2.5072999999999865	0.3838476892369113	2.6051999999999964	seed4-str01_run_vars.pkl	Transient	4	159	33	581	133	192	714	0.1
1333	2862859	143.14295	1.0835471084863646	3.981640558394993	142.66435	143.74790000000004	1.4457000000000164	2.529250000000019	0.4100041000410016	2.438999999999993	seed4-str01_run_vars.pkl	Transient	4	159	33	581	133	192	714	0.1
1334	2911639	145.58195	1.1174203794258415	4.197935882878298	145.1936	146.311	1.5147000000000048	2.632149999999996	0.3821826450860882	2.616549999999989	seed4-str01_run_vars.pkl	Transient	4	159	33	581	133	192	714	0.1
1335	2963970	148.1985	1.1169250395557144	4.224122152736648	147.82575	148.94265	1.4472499999999968	2.5642	0.3858843504601658	2.5914500000000094	seed4-str01_run_vars.pkl	Transient	4	159	33	581	133	192	714	0.1
1336	3015799	150.78995	1.0784385079613654	4.236313047707888	150.38995	151.46835000000004	1.4975000000000025	2.575950000000006	0.39531160437214574	2.529650000000004	seed4-str01_run_vars.pkl	$G_{NaP}$	4	159	33	581	133	192	714	0.1
1337	3066392	153.3196	1.034749935925496	4.1520612533061785	152.96585000000005	154.00060000000005	1.4410999999999774	2.47584999999998	0.39741679085941617	2.5162499999999848	seed4-str01_run_vars.pkl	$G_{NaP}$	4	159	33	581	133	192	714	0.1
1338	3116717	155.83585	1.0585197872583756	4.266407568157092	155.44175	156.50025	1.1760500000000036	2.2346000000000004	0.4075062654088273	2.4539500000000203	seed4-str01_run_vars.pkl	$G_{NaP}$	4	159	33	581	133	192	714	0.1
1339	3165796	158.2898	1.1993664325443096	3.883742513371893	157.6763	158.8757	1.4132999999999925	2.612650000000002	0.4208488521347566	2.3761499999999955	seed4-str01_run_vars.pkl	$G_{NaP}$	4	159	33	581	133	192	714	0.1
1340	3213319	160.66595	1.0835592185464455	4.149032317690647	160.28900000000004	161.37255000000005	1.4540499999999952	2.537650000000013	0.38986354775828497	2.5649999999999977	seed4-str01_run_vars.pkl	$G_{NaP}$	4	159	33	581	133	192	714	0.1
1341	3264619	163.23095	1.0999598384504208	4.161726035613548	162.82665	163.9266	1.4685499999999934	2.568549999999989	0.38600351263196336	2.5906500000000108	seed4-str01_run_vars.pkl	$G_{NaP}$	4	159	33	581	133	192	714	0.1
1342	3316432	165.82160000000005	1.1307176732956201	4.128064061296279	165.39520000000005	166.5259	1.3730999999999938	2.5038000000000125	0.4001760774740899	2.4988999999999915	seed4-str01_run_vars.pkl	$G_{NaP}$	4	159	33	581	133	192	714	0.1
1343	3366410	168.3205	1.1253332231390525	4.257417558541931	167.89895	169.0243	1.3918500000000051	2.5172000000000025	0.4009060476677295	2.494349999999997	seed4-str01_run_vars.pkl	$G_{NaP}$	4	159	33	581	133	192	714	0.1
1344	3416297	170.81485	1.0808529307746095	4.171194396631762	170.41615000000004	171.497	1.4053999999999858	2.486249999999984	0.40216364038527375	2.486549999999994	seed4-str01_run_vars.pkl	$G_{NaP}$	4	159	33	581	133	192	714	0.1
1345	3466028	173.3014	1.1022132840958891	4.1866939708039865	172.90245000000004	174.00465	1.4575000000000102	2.5597000000000207	0.3940110323089029	2.538000000000011	seed4-str01_run_vars.pkl	$G_{NaP}$	4	159	33	581	133	192	714	0.1
1346	3516788	175.8394	1.1184695824208204	4.2008305801265005	175.46210000000005	176.5806	1.385799999999989	2.5042499999999848	0.3832959619770416	2.608949999999993	seed4-str01_run_vars.pkl	$G_{NaP}$	4	159	33	581	133	192	714	0.1
1347	3568967	178.44835	1.1261324599219489	4.128853040692334	177.96635	179.0925	5.383449999999981	6.50954999999999	0.14533193814672726	6.8807999999999945	seed4-str01_run_vars.pkl	$G_{NaP}$	4	159	33	581	133	192	714	0.1
1348	3706583	185.32915	1.464721554002422	2.517358984769981	184.4759	185.94065	1.198350000000005	2.663050000000027	0.3990024937655824	2.5062500000000227	seed4-str01_run_vars.pkl	Transient	4	159	33	581	133	192	714	0.1
1349	3756708	187.8354	2.926539667094103	1.4726284081488323	187.139	190.06555	-1.5124000000000135	1.414149999999978	0.8346897041025034	1.1980499999999952	seed4-str01_run_vars.pkl	Transient	4	159	33	581	133	192	714	0.1
1350	3780669	189.03345	0.9659058207626919	3.3912705605305966	188.55315	189.51905	1.8158999999999992	2.781800000000004	0.36124557474171215	2.76819999999998	seed4-str01_run_vars.pkl	Transient	4	159	33	581	133	192	714	0.1
1351	3836033	191.80165	1.1282715768770315	3.1849425222055743	191.33495	192.4632	1.5851000000000113	2.7134000000000067	0.3166410715133854	3.1581500000000062	seed4-str01_run_vars.pkl	DAMGO + $G_{NaP}$	4	159	33	581	133	192	714	0.1
1352	3899196	194.9598	1.3598588191687129	2.5485987295306174	194.0483	195.40815	1.3318000000000154	2.6916500000000094	0.28829244385504554	3.468700000000012	seed4-str01_run_vars.pkl	DAMGO + $G_{NaP}$	4	159	33	581	133	192	714	0.1
1353	3968570	198.4285	2.3630275207696947	1.5674818494053149	196.74	199.10299999999998	1.4021999999999937	3.765249999999981	0.35814053434567616	2.792200000000008	seed4-str01_run_vars.pkl	DAMGO + $G_{NaP}$	4	159	33	581	133	192	714	0.1
1354	4024414	201.2207	1.312728969332506	2.7935402132094502	200.50525	201.81795	1.4833500000000015	2.796099999999996	0.30574962163484426	3.2706499999999887	seed4-str01_run_vars.pkl	DAMGO + $G_{NaP}$	4	159	33	581	133	192	714	0.1
1355	4089827	204.49135	1.6278174201770454	2.258386907450354	203.3013	204.92915	1.2838000000000136	2.9116000000000213	0.3598805196674721	2.7786999999999864	seed4-str01_run_vars.pkl	DAMGO + $G_{NaP}$	4	159	33	581	133	192	714	0.1
1356	4145401	207.27005	2.467822707248293	1.6004159260710384	206.2129	208.68075	1.2576999999999998	3.725499999999984	0.2612500816406499	3.827750000000009	seed4-str01_run_vars.pkl	DAMGO + $G_{NaP}$	4	159	33	581	133	192	714	0.1
1357	4221956	211.0978	1.5835053091279232	2.4206581167114045	209.9384	211.5219	1.5708500000000072	3.154350000000022	0.3116624072804348	3.2085999999999903	seed4-str01_run_vars.pkl	DAMGO + $G_{NaP}$	4	159	33	581	133	192	714	0.1
1358	4286128	214.3064	1.6346609088474886	1.9246434529368983	213.0928	214.72745	1.1670000000000016	2.801649999999995	0.3964792641344816	2.5222000000000264	seed4-str01_run_vars.pkl	DAMGO + $G_{NaP}$	4	159	33	581	133	192	714	0.1
1359	4336572	216.8286	3.2734645455955063	1.504504484444439	215.8944	219.1679					seed4-str01_run_vars.pkl	DAMGO + $G_{NaP}$	4	159	33	581	133	192	714	0.1
1360	63818	3.1909	1.8722394194962264	2.601269540103284	2.6039000000000003	4.4761500000000005	0.02614999999999945	1.8984	0.4043017708417563	2.4734	seed4-str03_run_vars.pkl	Transient	4	159	33	581	133	192	714	0.3
1361	113286	5.6643	1.5303593754174982	1.7786085827677844	4.50225	6.0326	0.9551499999999996	2.4855	0.5094892370398674	1.9627500000000009	seed4-str03_run_vars.pkl	Transient	4	159	33	581	133	192	714	0.3
1362	152541	7.62705	1.1112264174413504	3.4246627309076523	6.98775	8.099	1.7044499999999996	2.81565	0.3885305773564379	2.5738000000000003	seed4-str03_run_vars.pkl	Transient	4	159	33	581	133	192	714	0.3
1363	204017	10.20085	1.0571642328719624	3.882378774845357	9.80345	10.8606	1.6612500000000008	2.7184500000000007	0.3637752596445917	2.748949999999999	seed4-str03_run_vars.pkl	Transient	4	159	33	581	133	192	714	0.3
1364	258996	12.9498	1.0907595029359247	3.9030409947628333	12.52185	13.6126	1.6259999999999994	2.71675	0.3706861400452235	2.697700000000001	seed4-str03_run_vars.pkl	Transient	4	159	33	581	133	192	714	0.3
1365	312950	15.6475	1.0658107355760382	3.975119899042234	15.2386	16.3044	1.5840999999999994	2.6499000000000006	0.37351760201699497	2.677250000000001	seed4-str03_run_vars.pkl	Transient	4	159	33	581	133	192	714	0.3
1366	366495	18.32475	1.0473324466501277	3.911654483486416	17.888550000000006	18.93585	1.6382999999999974	2.685649999999999	0.37399955120053857	2.6738	seed4-str03_run_vars.pkl	Transient	4	159	33	581	133	192	714	0.3
1367	419971	20.99855	1.043277838813886	3.9998035839635118	20.5742	21.61745	1.5444500000000012	2.5877500000000038	0.3796218965909954	2.6342	seed4-str03_run_vars.pkl	Transient	4	159	33	581	133	192	714	0.3
1368	472655	23.63275	1.0437519899872598	3.9355105909093173	23.16195	24.2057	1.5871499999999976	2.630899999999997	0.387589387802562	2.58005	seed4-str03_run_vars.pkl	Transient	4	159	33	581	133	192	714	0.3
1369	524256	26.2128	1.0421720529182	3.9567514210841854	25.79285	26.835	1.5719999999999992	2.6142000000000003	0.3780146669690786	2.6453999999999978	seed4-str03_run_vars.pkl	Transient	4	159	33	581	133	192	714	0.3
1370	577164	28.8582	1.0863794715544093	3.8173376036611737	28.406999999999996	29.4934	1.551449999999999	2.637800000000002	0.3817449561947662	2.6195500000000003	seed4-str03_run_vars.pkl	Transient	4	159	33	581	133	192	714	0.3
1371	629555	31.47775	1.0679167931438889	3.809926235314741	31.0448	32.11275	1.5840999999999994	2.652000000000001	0.3712365890782196	2.6937	seed4-str03_run_vars.pkl	Control	4	159	33	581	133	192	714	0.3
1372	683429	34.17145	1.1074368328010198	3.87969421813704	33.6968	34.80425	1.6158	2.72325	0.3751570970343827	2.665550000000003	seed4-str03_run_vars.pkl	Control	4	159	33	581	133	192	714	0.3
1373	736740	36.836999999999996	1.0484633874729858	3.8225770605816223	36.42010000000001	37.46855	1.5679500000000033	2.6163999999999987	0.3727796313209448	2.682549999999999	seed4-str03_run_vars.pkl	Control	4	159	33	581	133	192	714	0.3
1374	790391	39.51955	1.0423188338216165	3.7003888207208884	39.0365	40.0788	1.6504499999999993	2.6927499999999966	0.38401720397073774	2.604050000000001	seed4-str03_run_vars.pkl	Control	4	159	33	581	133	192	714	0.3
1375	842472	42.1236	1.0515496343067965	3.8200101566890297	41.7292	42.78075000000001	1.5548499999999947	2.6064000000000007	0.3751359867952131	2.665700000000001	seed4-str03_run_vars.pkl	Control	4	159	33	581	133	192	714	0.3
1376	895786	44.7893	1.0810119846063375	3.9094525412896473	44.33565	45.41665	1.6056999999999988	2.686700000000002	0.3770383636535025	2.652249999999995	seed4-str03_run_vars.pkl	Control	4	159	33	581	133	192	714	0.3
1377	948831	47.44155	1.0653087952022848	3.868580443943209	47.02235	48.08765	1.5828500000000003	2.648150000000001	0.3759186512038792	2.6601500000000016	seed4-str03_run_vars.pkl	Control	4	159	33	581	133	192	714	0.3
1378	1002034	50.1017	1.0802311940869491	3.831656780583828	49.6705	50.7507	1.5525999999999982	2.6328499999999977	0.37567151282918176	2.661900000000003	seed4-str03_run_vars.pkl	Control	4	159	33	581	133	192	714	0.3
1379	1055272	52.7636	1.1181121359128854	3.8483322496935055	52.3033	53.42140000000001	1.6590500000000006	2.777150000000006	0.3735315540780311	2.677149999999997	seed4-str03_run_vars.pkl	Control	4	159	33	581	133	192	714	0.3
1380	1108815	55.44075	1.068073843558738	3.8871095206112467	55.0805	56.14855	1.5752000000000024	2.6432999999999964	0.3693853427895981	2.7072000000000003	seed4-str03_run_vars.pkl	Control	4	159	33	581	133	192	714	0.3
1381	1162959	58.14795	1.036637730998604	3.9186374806232114	57.7238	58.7604	5.96275	6.999400000000001	0.1214815894651166	8.231699999999996	seed4-str03_run_vars.pkl	Control	4	159	33	581	133	192	714	0.3
1382	1327593	66.37965	2.2289021492145373	1.5741476922127422	64.7232	66.9521	1.4367500000000035	3.665700000000001	0.3088326127239037	3.238	seed4-str03_run_vars.pkl	Transient	4	159	33	581	133	192	714	0.3
1383	1392353	69.61765	2.5252730199272864	1.102327247427179	68.38885	70.91415	1.273299999999992	3.798549999999992	0.2561836324277237	3.903450000000008	seed4-str03_run_vars.pkl	Transient	4	159	33	581	133	192	714	0.3
1384	1470422	73.5211	2.1399549104820705	1.9393847761012388	72.1874	74.32735000000002	2.4112499999999955	4.551200000000009	0.2307736687243982	4.333250000000007	seed4-str03_run_vars.pkl	DAMGO	4	159	33	581	133	192	714	0.3
1385	1557087	77.85435000000003	1.622135074719321	2.314434612196621	76.73865	78.36075000000002	1.5174499999999966	3.139600000000001	0.2744048844069425	3.6442499999999987	seed4-str03_run_vars.pkl	DAMGO	4	159	33	581	133	192	714	0.3
1386	1629972	81.49860000000002	2.173377578636736	1.2824426968758678	79.87825000000002	82.05160000000002	1.4395499999999968	3.6129499999999983	0.279197029343608	3.5816999999999983	seed4-str03_run_vars.pkl	DAMGO	4	159	33	581	133	192	714	0.3
1387	1701606	85.08030000000002	2.0489170096713587	2.0419301078085184	83.49115	85.54005000000002	1.5204499999999967	3.56935	0.2898424706172201	3.4501499999999936	seed4-str03_run_vars.pkl	DAMGO	4	159	33	581	133	192	714	0.3
1388	1770609	88.53045	1.972858319311531	1.273508651776016	87.06055	89.0334	1.7027000000000072	3.675550000000001	0.27383381026055315	3.651849999999997	seed4-str03_run_vars.pkl	DAMGO	4	159	33	581	133	192	714	0.3
1389	1843646	92.1823	1.8487110419672568	1.8603944472005285	90.7361	92.5848	1.4017000000000053	3.250399999999998	0.3627065160225595	2.7570500000000067	seed4-str03_run_vars.pkl	DAMGO	4	159	33	581	133	192	714	0.3
1390	1898787	94.93935	2.6578287962545177	1.29547329482274	93.98645	96.6443	2.625799999999998	5.283599999999994	0.19268750903222684	5.1897500000000045	seed4-str03_run_vars.pkl	DAMGO	4	159	33	581	133	192	714	0.3
1391	2002582	100.1291	2.2099269971848123	5.850909703645973	99.27005	101.48	2.099800000000002	4.309700000000007	0.2565154935358099	3.898399999999995	seed4-str03_run_vars.pkl	DAMGO	4	159	33	581	133	192	714	0.3
1392	2080550	104.0275	1.0353147340425408	4.37839397967889	103.57975	104.6151	1.6811000000000007	2.716400000000008	0.3726268328582341	2.68365	seed4-str03_run_vars.pkl	Transient	4	159	33	581	133	192	714	0.3
1393	2134223	106.71115	1.0670649268904702	3.902294019761385	106.29615	107.36325	1.6035499999999985	2.670599999999993	0.3659518407377582	2.7326000000000046	seed4-str03_run_vars.pkl	Transient	4	159	33	581	133	192	714	0.3
1394	2188875	109.44375	1.0414124144906178	3.8035888755965668	108.96675	110.00815	1.5431500000000111	2.5845500000000072	0.3957026690145038	2.527149999999992	seed4-str03_run_vars.pkl	Transient	4	159	33	581	133	192	714	0.3
1395	2239418	111.9709	1.064468656681478	3.902592763071631	111.5513	112.6158	1.5768499999999932	2.641299999999987	0.3801052891650974	2.630850000000009	seed4-str03_run_vars.pkl	Wash	4	159	33	581	133	192	714	0.3
1396	2292035	114.60175	1.0480329732804792	3.9509173212281183	114.1926	115.24065	1.4934000000000085	2.5414000000000097	0.3809378690335622	2.625099999999989	seed4-str03_run_vars.pkl	Wash	4	159	33	581	133	192	714	0.3
1397	2344537	117.22685	1.120792867008341	3.85648183346909	116.734	117.8548	1.5845499999999932	2.705299999999994	0.37796466030426057	2.6457500000000067	seed4-str03_run_vars.pkl	Wash	4	159	33	581	133	192	714	0.3
1398	2397452	119.8726	1.0882965992490297	3.928406810495297	119.4393	120.5276	1.6295999999999964	2.7179	0.37399955120053857	2.6738	seed4-str03_run_vars.pkl	Wash	4	159	33	581	133	192	714	0.3
1399	2450928	122.5464	1.0649996975012124	3.961071817271424	122.15725	123.22225	1.5756000000000083	2.6406000000000063	0.3662534107348873	2.7303500000000014	seed4-str03_run_vars.pkl	Wash	4	159	33	581	133	192	714	0.3
1400	2505535	125.27675	1.0539750811341917	3.830749415469768	124.79785	125.8518	1.5889499999999968	2.642949999999999	0.3890369390573644	2.570449999999994	seed4-str03_run_vars.pkl	Wash	4	159	33	581	133	192	714	0.3
1401	2556944	127.8472	1.0726535427016206	3.8812270005919416	127.4408	128.51345	1.577399999999983	2.650049999999993	0.36561734488684106	2.7351000000000028	seed4-str03_run_vars.pkl	Wash	4	159	33	581	133	192	714	0.3
1402	2611646	130.5823	1.11071064297969	3.817582778402645	130.0908	131.20155	1.570999999999998	2.6817000000000064	0.3798165486070242	2.6328499999999906	seed4-str03_run_vars.pkl	Wash	4	159	33	581	133	192	714	0.3
1403	2664303	133.21515	1.0467558007625395	3.8239657912893184	132.77255	133.8193	1.5861000000000158	2.6329000000000065	0.3798309752160266	2.632750000000016	seed4-str03_run_vars.pkl	Wash	4	159	33	581	133	192	714	0.3
1404	2716958	135.8479	1.0733812076691305	3.8967034478549394	135.40545	136.4788	1.6091499999999996	2.6825499999999916	0.37261294829995295	2.6837500000000034	seed4-str03_run_vars.pkl	Wash	4	159	33	581	133	192	714	0.3
1405	2770633	138.53165	1.0643526697809342	3.894710526658265	138.08795	139.1523	0.904200000000003	1.9685499999999927	0.5848808305307843	1.7097499999999854	seed4-str03_run_vars.pkl	Wash	4	159	33	581	133	192	714	0.3
1406	2804828	140.2414	1.541968638280686	5.561579612628449	140.05655000000002	141.5985	1.1029499999999928	2.644900000000007	0.3464823380628155	2.886150000000015	seed4-str03_run_vars.pkl	Transient	4	159	33	581	133	192	714	0.3
1407	2862551	143.12755	1.1632161442259097	5.008648518157905	142.7014	143.8646	1.2279500000000212	2.3911500000000103	0.4377996191143347	2.2841499999999826	seed4-str03_run_vars.pkl	Transient	4	159	33	581	133	192	714	0.3
1408	2908234	145.4117	1.1782539860040182	4.738736385055353	145.0926	146.27085	1.2439000000000249	2.422200000000004	0.4074149521287391	2.4545000000000243	seed4-str03_run_vars.pkl	Transient	4	159	33	581	133	192	714	0.3
1409	2957324	147.86620000000005	1.1929583953171037	4.900463037049256	147.51475000000005	148.70770000000005	1.2931999999999846	2.4861499999999808	0.4091234530019463	2.4442499999999825	seed4-str03_run_vars.pkl	Transient	4	159	33	581	133	192	714	0.3
1410	3006209	150.31045	1.1433722538624425	4.932912924741181	150.00095000000005	151.14430000000004	1.3021499999999833	2.445549999999997	0.4009301579664812	2.4942000000000064	seed4-str03_run_vars.pkl	$G_{NaP}$	4	159	33	581	133	192	714	0.3
1411	3056093	152.80465	1.2183217192968119	4.723843805553905	152.44645	153.6648	1.2503499999999974	2.4686499999999967	0.4110658938627843	2.4327000000000107	seed4-str03_run_vars.pkl	$G_{NaP}$	4	159	33	581	133	192	714	0.3
1412	3104747	155.23735000000005	1.1598512150047116	4.846001889821274	154.9151	156.07495	1.2913499999999942	2.4512	0.4101638604622588	2.438049999999976	seed4-str03_run_vars.pkl	$G_{NaP}$	4	159	33	581	133	192	714	0.3
1413	3153508	157.6754	1.0932956705619348	4.908517402716838	157.3663	158.4596	1.2358000000000118	2.3291000000000106	0.4270675407315645	2.341550000000012	seed4-str03_run_vars.pkl	$G_{NaP}$	4	159	33	581	133	192	714	0.3
1414	3200339	160.01695	1.1649676924058003	4.717369486595004	159.6954	160.86035	1.2456999999999994	2.410650000000004	0.4171272446659873	2.3973499999999888	seed4-str03_run_vars.pkl	$G_{NaP}$	4	159	33	581	133	192	714	0.3
1415	3248286	162.4143	1.117892037251708	4.781426284792809	162.1061	163.22400000000005	1.2151000000000067	2.3329999999999984	0.4208311415044715	2.37625	seed4-str03_run_vars.pkl	$G_{NaP}$	4	159	33	581	133	192	714	0.3
1416	3295811	164.79055	1.1769582628164907	4.7775608899329285	164.4391	165.61605	1.3301500000000033	2.5071000000000083	0.4036164029706129	2.477600000000024	seed4-str03_run_vars.pkl	$G_{NaP}$	4	159	33	581	133	192	714	0.3
1417	3345363	167.26815000000005	1.1695484097059816	4.824567726833814	166.9462	168.11575000000005	1.2948000000000093	2.464349999999996	0.4061078622482127	2.4624000000000024	seed4-str03_run_vars.pkl	$G_{NaP}$	4	159	33	581	133	192	714	0.3
1418	3394611	169.73055000000005	1.153310145377484	4.8815731102524325	169.4105	170.56385	1.3208999999999946	2.474199999999996	0.4042363974452288	2.473799999999983	seed4-str03_run_vars.pkl	$G_{NaP}$	4	159	33	581	133	192	714	0.3
1419	3444087	172.20435	1.1698277940421828	4.670341992769849	171.8847	173.05455	1.287399999999991	2.4572000000000003	0.4079884131290656	2.4510500000000093	seed4-str03_run_vars.pkl	$G_{NaP}$	4	159	33	581	133	192	714	0.3
1420	3493108	174.6554	1.2134693657491358	4.817395469505591	174.3419	175.55540000000005	1.2625500000000045	2.475999999999999	0.4003523100328315	2.497799999999984	seed4-str03_run_vars.pkl	$G_{NaP}$	4	159	33	581	133	192	714	0.3
1421	3543064	177.1532	1.2459623727809641	4.754484162427296	176.81795	178.06390000000005	1.2434499999999955	2.4894500000000046	0.3944228607490055	2.5353500000000224	seed4-str03_run_vars.pkl	$G_{NaP}$	4	159	33	581	133	192	714	0.3
1422	3593771	179.68855000000005	0.7499858766096411	4.7523622517946364	179.30735	180.05735	1.388450000000006	2.138450000000006	0.35670334766091805	2.803449999999998	seed4-str03_run_vars.pkl	$G_{NaP}$	4	159	33	581	133	192	714	0.3
1423	3649840	182.492	1.6045286466141	2.533767368629912	181.4458	183.05035	1.5555999999999983	3.1601	0.3059320219047332	3.2686999999999955	seed4-str03_run_vars.pkl	Transient	4	159	33	581	133	192	714	0.3
1424	3715214	185.7607	1.6826205838082129	3.1858152396001564	184.6059	186.2885	1.0424500000000023	2.7250499999999818	0.4299780711183761	2.3256999999999834	seed4-str03_run_vars.pkl	Transient	4	159	33	581	133	192	714	0.3
1425	3761728	188.0864	1.4781231446708554	2.833071867160765	187.331	188.8091	0.8939500000000179	2.3721000000000174	0.3777790370412336	2.6470500000000072	seed4-str03_run_vars.pkl	Transient	4	159	33	581	133	192	714	0.3
1426	3814669	190.73345	1.660722885217378	2.9087412373531443	189.7031	191.3638	1.2494000000000085	2.910149999999988	0.3798165486070242	2.6328499999999906	seed4-str03_run_vars.pkl	Transient	4	159	33	581	133	192	714	0.3
1427	3867326	193.3663	1.374783018370485	3.556033744233908	192.6132	193.988	1.0315999999999974	2.4063500000000038	0.39333687336518935	2.5423500000000274	seed4-str03_run_vars.pkl	DAMGO + $G_{NaP}$	4	159	33	581	133	192	714	0.3
1428	3918173	195.90865	1.6005639675938526	2.435159141152985	195.01955	196.6201	1.149550000000005	2.750100000000004	0.3657310048459392	2.7342499999999745	seed4-str03_run_vars.pkl	DAMGO + $G_{NaP}$	4	159	33	581	133	192	714	0.3
1429	3972858	198.6429	1.46004039107766	3.2738999246851432	197.7697	199.22975	1.2629499999999894	2.7229999999999848	0.3578585742914369	2.7944000000000244	seed4-str03_run_vars.pkl	DAMGO + $G_{NaP}$	4	159	33	581	133	192	714	0.3
1430	4028746	201.4373	1.510260106777493	3.567316939198381	200.49265	202.0029	0.9652499999999976	2.475500000000011	0.3977803854491944	2.513949999999994	seed4-str03_run_vars.pkl	DAMGO + $G_{NaP}$	4	159	33	581	133	192	714	0.3
1431	4079025	203.95125	1.7557335203215247	2.7803572489719457	202.96815	204.7239	1.1990499999999995	2.9547499999999904	0.3225130214632414	3.1006500000000017	seed4-str03_run_vars.pkl	DAMGO + $G_{NaP}$	4	159	33	581	133	192	714	0.3
1432	4141038	207.0519	1.7924765600269894	3.0900971407236177	205.92295	207.71545	1.214100000000002	3.00660000000002	0.35527764948307256	2.814699999999988	seed4-str03_run_vars.pkl	DAMGO + $G_{NaP}$	4	159	33	581	133	192	714	0.3
1433	4197332	209.8666	1.4208608555485729	3.2996858708882364	208.9295	210.35035	1.0141500000000008	2.4350000000000023	0.4164844547177281	2.401049999999998	seed4-str03_run_vars.pkl	DAMGO + $G_{NaP}$	4	159	33	581	133	192	714	0.3
1434	4245353	212.26765	1.6003000976253767	3.4120073074185915	211.3645	212.9648	1.200700000000012	2.800999999999988	0.3257647327100356	3.069700000000012	seed4-str03_run_vars.pkl	DAMGO + $G_{NaP}$	4	159	33	581	133	192	714	0.3
1435	4306747	215.33735	1.7171660226115026	3.544955300400765	214.16555	215.8827	1.1945500000000209	2.911750000000012	0.3552965838233469	2.814549999999997	seed4-str03_run_vars.pkl	DAMGO + $G_{NaP}$	4	159	33	581	133	192	714	0.3
1436	4363038	218.1519	1.6471580270009585	3.32723136862386	217.07725	218.7244					seed4-str03_run_vars.pkl	DAMGO + $G_{NaP}$	4	159	33	581	133	192	714	0.3
1437	63818	3.1909	1.8722394194962264	2.601269540103284	2.6039000000000003	4.4761500000000005	0.02614999999999945	1.8984	0.4043017708417563	2.4734	seed4-str05_run_vars.pkl	Transient	4	159	33	581	133	192	714	0.5
1438	113286	5.6643	1.5303593754174982	1.7786085827677844	4.50225	6.0326	0.9551499999999996	2.4855	0.5094892370398674	1.9627500000000009	seed4-str05_run_vars.pkl	Transient	4	159	33	581	133	192	714	0.5
1439	152541	7.62705	1.1112264174413504	3.4246627309076523	6.98775	8.099	1.7044499999999996	2.81565	0.3885305773564379	2.5738000000000003	seed4-str05_run_vars.pkl	Transient	4	159	33	581	133	192	714	0.5
1440	204017	10.20085	1.0571642328719624	3.882378774845357	9.80345	10.8606	1.6612500000000008	2.7184500000000007	0.3637752596445917	2.748949999999999	seed4-str05_run_vars.pkl	Transient	4	159	33	581	133	192	714	0.5
1441	258996	12.9498	1.0907595029359247	3.9030409947628333	12.52185	13.6126	1.6259999999999994	2.71675	0.3706861400452235	2.697700000000001	seed4-str05_run_vars.pkl	Transient	4	159	33	581	133	192	714	0.5
1442	312950	15.6475	1.0658107355760382	3.975119899042234	15.2386	16.3044	1.5840999999999994	2.6499000000000006	0.37351760201699497	2.677250000000001	seed4-str05_run_vars.pkl	Transient	4	159	33	581	133	192	714	0.5
1443	366495	18.32475	1.0473324466501277	3.911654483486416	17.888550000000006	18.93585	1.6382999999999974	2.685649999999999	0.37399955120053857	2.6738	seed4-str05_run_vars.pkl	Transient	4	159	33	581	133	192	714	0.5
1444	419971	20.99855	1.043277838813886	3.9998035839635118	20.5742	21.61745	1.5444500000000012	2.5877500000000038	0.3796218965909954	2.6342	seed4-str05_run_vars.pkl	Transient	4	159	33	581	133	192	714	0.5
1445	472655	23.63275	1.0437519899872598	3.9355105909093173	23.16195	24.2057	1.5871499999999976	2.630899999999997	0.387589387802562	2.58005	seed4-str05_run_vars.pkl	Transient	4	159	33	581	133	192	714	0.5
1446	524256	26.2128	1.0421720529182	3.9567514210841854	25.79285	26.835	1.5719999999999992	2.6142000000000003	0.3780146669690786	2.6453999999999978	seed4-str05_run_vars.pkl	Transient	4	159	33	581	133	192	714	0.5
1447	577164	28.8582	1.0863794715544093	3.8173376036611737	28.406999999999996	29.4934	1.551449999999999	2.637800000000002	0.3817449561947662	2.6195500000000003	seed4-str05_run_vars.pkl	Transient	4	159	33	581	133	192	714	0.5
1448	629555	31.47775	1.0679167931438889	3.809926235314741	31.0448	32.11275	1.5840999999999994	2.652000000000001	0.3712365890782196	2.6937	seed4-str05_run_vars.pkl	Control	4	159	33	581	133	192	714	0.5
1449	683429	34.17145	1.1074368328010198	3.87969421813704	33.6968	34.80425	1.6158	2.72325	0.3751570970343827	2.665550000000003	seed4-str05_run_vars.pkl	Control	4	159	33	581	133	192	714	0.5
1450	736740	36.836999999999996	1.0484633874729858	3.8225770605816223	36.42010000000001	37.46855	1.5679500000000033	2.6163999999999987	0.3727796313209448	2.682549999999999	seed4-str05_run_vars.pkl	Control	4	159	33	581	133	192	714	0.5
1451	790391	39.51955	1.0423188338216165	3.7003888207208884	39.0365	40.0788	1.6504499999999993	2.6927499999999966	0.38401720397073774	2.604050000000001	seed4-str05_run_vars.pkl	Control	4	159	33	581	133	192	714	0.5
1452	842472	42.1236	1.0515496343067965	3.8200101566890297	41.7292	42.78075000000001	1.5548499999999947	2.6064000000000007	0.3751359867952131	2.665700000000001	seed4-str05_run_vars.pkl	Control	4	159	33	581	133	192	714	0.5
1453	895786	44.7893	1.0810119846063375	3.9094525412896473	44.33565	45.41665	1.6056999999999988	2.686700000000002	0.3770383636535025	2.652249999999995	seed4-str05_run_vars.pkl	Control	4	159	33	581	133	192	714	0.5
1454	948831	47.44155	1.0653087952022848	3.868580443943209	47.02235	48.08765	1.5828500000000003	2.648150000000001	0.3759186512038792	2.6601500000000016	seed4-str05_run_vars.pkl	Control	4	159	33	581	133	192	714	0.5
1455	1002034	50.1017	1.0802311940869491	3.831656780583828	49.6705	50.7507	1.5525999999999982	2.6328499999999977	0.37567151282918176	2.661900000000003	seed4-str05_run_vars.pkl	Control	4	159	33	581	133	192	714	0.5
1456	1055272	52.7636	1.1181121359128854	3.8483322496935055	52.3033	53.42140000000001	1.6590500000000006	2.777150000000006	0.3735315540780311	2.677149999999997	seed4-str05_run_vars.pkl	Control	4	159	33	581	133	192	714	0.5
1457	1108815	55.44075	1.068073843558738	3.8871095206112467	55.0805	56.14855	1.5752000000000024	2.6432999999999964	0.3693853427895981	2.7072000000000003	seed4-str05_run_vars.pkl	Control	4	159	33	581	133	192	714	0.5
1458	1162959	58.14795	1.036637730998604	3.9186374806232114	57.7238	58.7604	5.96275	6.999400000000001	0.1214815894651166	8.231699999999996	seed4-str05_run_vars.pkl	Control	4	159	33	581	133	192	714	0.5
1459	1327593	66.37965	2.2289021492145373	1.5741476922127422	64.7232	66.9521	1.4367500000000035	3.665700000000001	0.3088326127239037	3.238	seed4-str05_run_vars.pkl	Transient	4	159	33	581	133	192	714	0.5
1460	1392353	69.61765	2.5252730199272864	1.102327247427179	68.38885	70.91415	1.273299999999992	3.798549999999992	0.2561836324277237	3.903450000000008	seed4-str05_run_vars.pkl	Transient	4	159	33	581	133	192	714	0.5
1461	1470422	73.5211	2.1399549104820705	1.9393847761012388	72.1874	74.32735000000002	2.4112499999999955	4.551200000000009	0.2307736687243982	4.333250000000007	seed4-str05_run_vars.pkl	DAMGO	4	159	33	581	133	192	714	0.5
1462	1557087	77.85435000000003	1.622135074719321	2.314434612196621	76.73865	78.36075000000002	1.5174499999999966	3.139600000000001	0.2744048844069425	3.6442499999999987	seed4-str05_run_vars.pkl	DAMGO	4	159	33	581	133	192	714	0.5
1463	1629972	81.49860000000002	2.173377578636736	1.2824426968758678	79.87825000000002	82.05160000000002	1.4395499999999968	3.6129499999999983	0.279197029343608	3.5816999999999983	seed4-str05_run_vars.pkl	DAMGO	4	159	33	581	133	192	714	0.5
1464	1701606	85.08030000000002	2.0489170096713587	2.0419301078085184	83.49115	85.54005000000002	1.5204499999999967	3.56935	0.2898424706172201	3.4501499999999936	seed4-str05_run_vars.pkl	DAMGO	4	159	33	581	133	192	714	0.5
1465	1770609	88.53045	1.972858319311531	1.273508651776016	87.06055	89.0334	1.7027000000000072	3.675550000000001	0.27383381026055315	3.651849999999997	seed4-str05_run_vars.pkl	DAMGO	4	159	33	581	133	192	714	0.5
1466	1843646	92.1823	1.8487110419672568	1.8603944472005285	90.7361	92.5848	1.4017000000000053	3.250399999999998	0.3627065160225595	2.7570500000000067	seed4-str05_run_vars.pkl	DAMGO	4	159	33	581	133	192	714	0.5
1467	1898787	94.93935	2.6578287962545177	1.29547329482274	93.98645	96.6443	2.625799999999998	5.283599999999994	0.19268750903222684	5.1897500000000045	seed4-str05_run_vars.pkl	DAMGO	4	159	33	581	133	192	714	0.5
1468	2002582	100.1291	2.2099269971848123	5.850909703645973	99.27005	101.48	2.099800000000002	4.309700000000007	0.2565154935358099	3.898399999999995	seed4-str05_run_vars.pkl	DAMGO	4	159	33	581	133	192	714	0.5
1469	2080550	104.0275	1.0353147340425408	4.37839397967889	103.57975	104.6151	1.6811000000000007	2.716400000000008	0.3726268328582341	2.68365	seed4-str05_run_vars.pkl	Transient	4	159	33	581	133	192	714	0.5
1470	2134223	106.71115	1.0670649268904702	3.902294019761385	106.29615	107.36325	1.6035499999999985	2.670599999999993	0.3659518407377582	2.7326000000000046	seed4-str05_run_vars.pkl	Transient	4	159	33	581	133	192	714	0.5
1471	2188875	109.44375	1.0414124144906178	3.8035888755965668	108.96675	110.00815	1.5431500000000111	2.5845500000000072	0.3957026690145038	2.527149999999992	seed4-str05_run_vars.pkl	Transient	4	159	33	581	133	192	714	0.5
1472	2239418	111.9709	1.064468656681478	3.902592763071631	111.5513	112.6158	1.5768499999999932	2.641299999999987	0.3801052891650974	2.630850000000009	seed4-str05_run_vars.pkl	Wash	4	159	33	581	133	192	714	0.5
1473	2292035	114.60175	1.0480329732804792	3.9509173212281183	114.1926	115.24065	1.4934000000000085	2.5414000000000097	0.3809378690335622	2.625099999999989	seed4-str05_run_vars.pkl	Wash	4	159	33	581	133	192	714	0.5
1474	2344537	117.22685	1.120792867008341	3.85648183346909	116.734	117.8548	1.5845499999999932	2.705299999999994	0.37796466030426057	2.6457500000000067	seed4-str05_run_vars.pkl	Wash	4	159	33	581	133	192	714	0.5
1475	2397452	119.8726	1.0882965992490297	3.928406810495297	119.4393	120.5276	1.6295999999999964	2.7179	0.37399955120053857	2.6738	seed4-str05_run_vars.pkl	Wash	4	159	33	581	133	192	714	0.5
1476	2450928	122.5464	1.0649996975012124	3.961071817271424	122.15725	123.22225	1.5756000000000083	2.6406000000000063	0.3662534107348873	2.7303500000000014	seed4-str05_run_vars.pkl	Wash	4	159	33	581	133	192	714	0.5
1477	2505535	125.27675	1.0539750811341917	3.830749415469768	124.79785	125.8518	1.5889499999999968	2.642949999999999	0.3890369390573644	2.570449999999994	seed4-str05_run_vars.pkl	Wash	4	159	33	581	133	192	714	0.5
1478	2556944	127.8472	1.0726535427016206	3.8812270005919416	127.4408	128.51345	1.577399999999983	2.650049999999993	0.36561734488684106	2.7351000000000028	seed4-str05_run_vars.pkl	Wash	4	159	33	581	133	192	714	0.5
1479	2611646	130.5823	1.11071064297969	3.817582778402645	130.0908	131.20155	1.570999999999998	2.6817000000000064	0.3798165486070242	2.6328499999999906	seed4-str05_run_vars.pkl	Wash	4	159	33	581	133	192	714	0.5
1480	2664303	133.21515	1.0467558007625395	3.8239657912893184	132.77255	133.8193	1.5861000000000158	2.6329000000000065	0.3798309752160266	2.632750000000016	seed4-str05_run_vars.pkl	Wash	4	159	33	581	133	192	714	0.5
1481	2716958	135.8479	1.0733812076691305	3.8967034478549394	135.40545	136.4788	1.6091499999999996	2.6825499999999916	0.37261294829995295	2.6837500000000034	seed4-str05_run_vars.pkl	Wash	4	159	33	581	133	192	714	0.5
1482	2770633	138.53165	1.0643526697809342	3.894710526658265	138.08795	139.1523	0.8817500000000109	1.9461000000000013	0.6015761294591875	1.6622999999999877	seed4-str05_run_vars.pkl	Wash	4	159	33	581	133	192	714	0.5
1483	2803879	140.19395	1.6556965615952388	7.168822036661908	140.0341	141.68980000000005	1.2288000000000068	2.8845000000000027	0.329847940099614	3.0317000000000007	seed4-str05_run_vars.pkl	Transient	4	159	33	581	133	192	714	0.5
1484	2864513	143.22565	1.0683969056086382	5.963032295899509	142.9186	143.987	1.0594999999999857	2.1278999999999826	0.4760771244941656	2.100500000000011	seed4-str05_run_vars.pkl	Transient	4	159	33	581	133	192	714	0.5
1485	2906523	145.32615	1.1451603593946902	5.481047618522028	145.0465	146.19165	0.9059500000000184	2.0511000000000195	0.4535455926707046	2.2048499999999933	seed4-str05_run_vars.pkl	Transient	4	159	33	581	133	192	714	0.5
1486	2950620	147.531	1.1583644458964932	5.560351572844027	147.09755	148.2559	1.0186500000000078	2.1769999999999925	0.4903763638592597	2.0392500000000098	seed4-str05_run_vars.pkl	Transient	4	159	33	581	133	192	714	0.5
1487	2991405	149.57025000000004	1.193826887989603	5.231231879587369	149.27460000000005	150.4684	0.9667500000000188	2.1606000000000165	0.4627380208694871	2.161049999999989	seed4-str05_run_vars.pkl	Transient	4	159	33	581	133	192	714	0.5
1488	3034626	151.7313	1.1635762539827963	5.276061701302275	151.43515000000005	152.59875	1.0033500000000115	2.1668999999999983	0.4434589800443468	2.2549999999999955	seed4-str05_run_vars.pkl	$G_{NaP}$	4	159	33	581	133	192	714	0.5
1489	3079726	153.9863	1.1539523380694678	5.030911261813593	153.6021	154.75605000000004	0.9009499999999946	2.054899999999975	0.4901480247034608	2.0401999999999987	seed4-str05_run_vars.pkl	$G_{NaP}$	4	159	33	581	133	192	714	0.5
1490	3120530	156.0265	1.158781172027439	5.175026490348415	155.657	156.81575	0.9114999999999897	2.070300000000003	0.4861330546170478	2.0570500000000043	seed4-str05_run_vars.pkl	$G_{NaP}$	4	159	33	581	133	192	714	0.5
1491	3161671	158.08355	1.1919068590144162	5.135962069858401	157.7273	158.91920000000005	0.8825999999999965	2.0745000000000005	0.4827536266866208	2.0714499999999987	seed4-str05_run_vars.pkl	$G_{NaP}$	4	159	33	581	133	192	714	0.5
1492	3203100	160.155	1.1542847739905815	5.23385788752006	159.80175	160.95605	0.8841999999999928	2.038450000000012	0.4819625515097482	2.074849999999998	seed4-str05_run_vars.pkl	$G_{NaP}$	4	159	33	581	133	192	714	0.5
1493	3244597	162.22985	1.2020509783113142	5.199470800536851	161.84025	163.0423	0.8997999999999989	2.1018499999999847	0.4667444574095656	2.1425000000000125	seed4-str05_run_vars.pkl	$G_{NaP}$	4	159	33	581	133	192	714	0.5
1494	3287447	164.37235	1.2284976135195234	5.202061817798609	163.9421	165.1706	0.7345499999999845	1.9630500000000093	0.4802151363810971	2.082400000000007	seed4-str05_run_vars.pkl	$G_{NaP}$	4	159	33	581	133	192	714	0.5
1495	3329095	166.45475000000005	1.348032507173624	5.318323130412704	165.9051	167.25315	0.9350499999999896	2.2830999999999904	0.452703773285953	2.208949999999988	seed4-str05_run_vars.pkl	$G_{NaP}$	4	159	33	581	133	192	714	0.5
1496	3373274	168.6637	1.4041393493388077	5.140951199447066	168.1882	169.59235	1.1038500000000226	2.5079500000000223	0.4176673279732694	2.3942499999999995	seed4-str05_run_vars.pkl	$G_{NaP}$	4	159	33	581	133	192	714	0.5
1497	3421159	171.05795	1.2601322794518202	5.461889381370945	170.6962	171.9563	1.0762	2.3363499999999817	0.4327037493779894	2.3110499999999945	seed4-str05_run_vars.pkl	$G_{NaP}$	4	159	33	581	133	192	714	0.5
1498	3467380	173.36900000000003	1.2207808749514166	5.298084740085572	173.0325	174.2533	1.061050000000023	2.28185000000002	0.4453251987263682	2.2455500000000086	seed4-str05_run_vars.pkl	$G_{NaP}$	4	159	33	581	133	192	714	0.5
1499	3512291	175.61455	1.3067119395183866	5.2550756877767455	175.3144	176.6211	0.9615000000000008	2.2681999999999802	0.4255590782390359	2.3498500000000035	seed4-str05_run_vars.pkl	$G_{NaP}$	4	159	33	581	133	192	714	0.5
1500	3559288	177.9644	1.2507028812760954	5.276742510003047	177.5826	178.8333	0.7781499999999824	2.0288500000000056	0.4937174455059354	2.0254500000000064	seed4-str05_run_vars.pkl	$G_{NaP}$	4	159	33	581	133	192	714	0.5
1501	3599797	179.98985000000005	0.4767744228027761	3.5896253611544178	179.6114	180.0882	1.4122999999999877	1.8890499999999968	0.34082582096419795	2.934049999999985	seed4-str05_run_vars.pkl	$G_{NaP}$	4	159	33	581	133	192	714	0.5
1502	3658478	182.9239	2.3639481512130005	3.060104710273212	181.5005	183.86445	0.7504500000000007	3.1144000000000176	0.4513144533453655	2.215750000000014	seed4-str05_run_vars.pkl	Transient	4	159	33	581	133	192	714	0.5
1503	3702793	185.13965	1.2041243353603874	4.336084608739352	184.6149	185.819	1.3529499999999928	2.5570999999999917	0.3829290241053834	2.6114499999999907	seed4-str05_run_vars.pkl	Transient	4	159	33	581	133	192	714	0.5
1504	3755022	187.7511	1.2229172233735908	4.805754286632137	187.17195	188.3949	1.1111499999999808	2.33404999999999	0.4190061174893176	2.3865999999999867	seed4-str05_run_vars.pkl	Transient	4	159	33	581	133	192	714	0.5
1505	3802754	190.1377	1.1570829724420797	4.326106058198501	189.50605	190.6631	1.233000000000004	2.390100000000018	0.3884400248601577	2.5744000000000256	seed4-str05_run_vars.pkl	Transient	4	159	33	581	133	192	714	0.5
1506	3854242	192.7121	1.3662623324839398	4.707364070844847	191.89615	193.2624	1.183450000000022	2.5497000000000014	0.4042527388123088	2.47369999999998	seed4-str05_run_vars.pkl	DAMGO + $G_{NaP}$	4	159	33	581	133	192	714	0.5
1507	3903716	195.1858	1.224370601812727	4.290565702764987	194.44585	195.6702	0.8508499999999799	2.0752499999999827	0.4798004030323363	2.0842000000000103	seed4-str05_run_vars.pkl	DAMGO + $G_{NaP}$	4	159	33	581	133	192	714	0.5
1508	3945400	197.27	1.2273943216616987	4.107332624400069	196.52105	197.74845	0.8477499999999907	2.0751500000000083	0.4741021690174226	2.1092500000000034	seed4-str05_run_vars.pkl	DAMGO + $G_{NaP}$	4	159	33	581	133	192	714	0.5
1509	3987585	199.37925	1.2196279354894302	4.245033181456911	198.5962	199.81585	1.1117500000000011	2.3313499999999863	0.4726344645051501	2.1158000000000072	seed4-str05_run_vars.pkl	DAMGO + $G_{NaP}$	4	159	33	581	133	192	714	0.5
1510	4029901	201.49505	1.2542493776222925	4.302164281687695	200.92755	202.1818	0.9252999999999928	2.179550000000006	0.4421355145352093	2.261749999999978	seed4-str05_run_vars.pkl	DAMGO + $G_{NaP}$	4	159	33	581	133	192	714	0.5
1511	4075136	203.7568	1.3933892836274346	4.034971617442448	203.1071	204.5005	1.116800000000012	2.5101500000000097	0.39356908121297896	2.540850000000006	seed4-str05_run_vars.pkl	DAMGO + $G_{NaP}$	4	159	33	581	133	192	714	0.5
1512	4125953	206.29765	1.3493666191107359	4.459030242878615	205.61725	206.9666	0.8434000000000026	2.192749999999989	0.4136932464577523	2.417249999999996	seed4-str05_run_vars.pkl	DAMGO + $G_{NaP}$	4	159	33	581	133	192	714	0.5
1513	4174298	208.7149	1.5046148669567423	3.882580423052613	207.81005	209.31465	0.8413500000000056	2.345950000000016	0.4712202247720461	2.122150000000005	seed4-str05_run_vars.pkl	DAMGO + $G_{NaP}$	4	159	33	581	133	192	714	0.5
1514	4216741	210.83705	1.2477690673188773	4.078414906881299	210.15595	211.4037	0.9935499999999988	2.2412999999999954	0.4621178862727882	2.16395	seed4-str05_run_vars.pkl	DAMGO + $G_{NaP}$	4	159	33	581	133	192	714	0.5
1515	4260020	213.00099999999998	1.2985580160725865	4.189923260277123	212.3973	213.69585	0.9202999999999976	2.2188500000000038	0.42371983644414296	2.360050000000001	seed4-str05_run_vars.pkl	DAMGO + $G_{NaP}$	4	159	33	581	133	192	714	0.5
1516	4307221	215.36105	1.4600880158823917	4.264830138794807	214.61615	216.0762	0.8439500000000066	2.304049999999989	0.4053424130033845	2.4670500000000004	seed4-str05_run_vars.pkl	DAMGO + $G_{NaP}$	4	159	33	581	133	192	714	0.5
1517	4356562	217.8281	1.3391718460651114	4.196533281023174	216.92015	218.25935	0.8669499999999744	2.2060999999999917	0.4714979489839206	2.120900000000006	seed4-str05_run_vars.pkl	DAMGO + $G_{NaP}$	4	159	33	581	133	192	714	0.5
1518	4398980	219.949	0.9219823477694764	2.8193174558230867	219.1263	220.04825	3.5797499999999904	4.501750000000016	0.19945946485025545	5.013550000000009	seed4-str05_run_vars.pkl	DAMGO + $G_{NaP}$	4	159	33	581	133	192	714	0.5
1519	4499251	224.96255	3.1466210534057115	3.4185921225060563	223.62805	226.77465					seed4-str05_run_vars.pkl	Block	4	159	33	581	133	192	714	0.5
1520	63818	3.1909	1.8722394194962264	2.601269540103284	2.6039000000000003	4.4761500000000005	0.02614999999999945	1.8984	0.4043017708417563	2.4734	seed4-str-05_run_vars.pkl	Transient	4	159	33	581	133	192	714	-0.5
1521	113286	5.6643	1.5303593754174982	1.7786085827677844	4.50225	6.0326	0.9551499999999996	2.4855	0.5094892370398674	1.9627500000000009	seed4-str-05_run_vars.pkl	Transient	4	159	33	581	133	192	714	-0.5
1522	152541	7.62705	1.1112264174413504	3.4246627309076523	6.98775	8.099	1.7044499999999996	2.81565	0.3885305773564379	2.5738000000000003	seed4-str-05_run_vars.pkl	Transient	4	159	33	581	133	192	714	-0.5
1523	204017	10.20085	1.0571642328719624	3.882378774845357	9.80345	10.8606	1.6612500000000008	2.7184500000000007	0.3637752596445917	2.748949999999999	seed4-str-05_run_vars.pkl	Transient	4	159	33	581	133	192	714	-0.5
1524	258996	12.9498	1.0907595029359247	3.9030409947628333	12.52185	13.6126	1.6259999999999994	2.71675	0.3706861400452235	2.697700000000001	seed4-str-05_run_vars.pkl	Transient	4	159	33	581	133	192	714	-0.5
1525	312950	15.6475	1.0658107355760382	3.975119899042234	15.2386	16.3044	1.5840999999999994	2.6499000000000006	0.37351760201699497	2.677250000000001	seed4-str-05_run_vars.pkl	Transient	4	159	33	581	133	192	714	-0.5
1526	366495	18.32475	1.0473324466501277	3.911654483486416	17.888550000000006	18.93585	1.6382999999999974	2.685649999999999	0.37399955120053857	2.6738	seed4-str-05_run_vars.pkl	Transient	4	159	33	581	133	192	714	-0.5
1527	419971	20.99855	1.043277838813886	3.9998035839635118	20.5742	21.61745	1.5444500000000012	2.5877500000000038	0.3796218965909954	2.6342	seed4-str-05_run_vars.pkl	Transient	4	159	33	581	133	192	714	-0.5
1528	472655	23.63275	1.0437519899872598	3.9355105909093173	23.16195	24.2057	1.5871499999999976	2.630899999999997	0.387589387802562	2.58005	seed4-str-05_run_vars.pkl	Transient	4	159	33	581	133	192	714	-0.5
1529	524256	26.2128	1.0421720529182	3.9567514210841854	25.79285	26.835	1.5719999999999992	2.6142000000000003	0.3780146669690786	2.6453999999999978	seed4-str-05_run_vars.pkl	Transient	4	159	33	581	133	192	714	-0.5
1530	577164	28.8582	1.0863794715544093	3.8173376036611737	28.406999999999996	29.4934	1.551449999999999	2.637800000000002	0.3817449561947662	2.6195500000000003	seed4-str-05_run_vars.pkl	Transient	4	159	33	581	133	192	714	-0.5
1531	629555	31.47775	1.0679167931438889	3.809926235314741	31.0448	32.11275	1.5840999999999994	2.652000000000001	0.3712365890782196	2.6937	seed4-str-05_run_vars.pkl	Control	4	159	33	581	133	192	714	-0.5
1532	683429	34.17145	1.1074368328010198	3.87969421813704	33.6968	34.80425	1.6158	2.72325	0.3751570970343827	2.665550000000003	seed4-str-05_run_vars.pkl	Control	4	159	33	581	133	192	714	-0.5
1533	736740	36.836999999999996	1.0484633874729858	3.8225770605816223	36.42010000000001	37.46855	1.5679500000000033	2.6163999999999987	0.3727796313209448	2.682549999999999	seed4-str-05_run_vars.pkl	Control	4	159	33	581	133	192	714	-0.5
1534	790391	39.51955	1.0423188338216165	3.7003888207208884	39.0365	40.0788	1.6504499999999993	2.6927499999999966	0.38401720397073774	2.604050000000001	seed4-str-05_run_vars.pkl	Control	4	159	33	581	133	192	714	-0.5
1535	842472	42.1236	1.0515496343067965	3.8200101566890297	41.7292	42.78075000000001	1.5548499999999947	2.6064000000000007	0.3751359867952131	2.665700000000001	seed4-str-05_run_vars.pkl	Control	4	159	33	581	133	192	714	-0.5
1536	895786	44.7893	1.0810119846063375	3.9094525412896473	44.33565	45.41665	1.6056999999999988	2.686700000000002	0.3770383636535025	2.652249999999995	seed4-str-05_run_vars.pkl	Control	4	159	33	581	133	192	714	-0.5
1537	948831	47.44155	1.0653087952022848	3.868580443943209	47.02235	48.08765	1.5828500000000003	2.648150000000001	0.3759186512038792	2.6601500000000016	seed4-str-05_run_vars.pkl	Control	4	159	33	581	133	192	714	-0.5
1538	1002034	50.1017	1.0802311940869491	3.831656780583828	49.6705	50.7507	1.5525999999999982	2.6328499999999977	0.37567151282918176	2.661900000000003	seed4-str-05_run_vars.pkl	Control	4	159	33	581	133	192	714	-0.5
1539	1055272	52.7636	1.1181121359128854	3.8483322496935055	52.3033	53.42140000000001	1.6593499999999963	2.7774500000000018	0.3735315540780311	2.677149999999997	seed4-str-05_run_vars.pkl	Control	4	159	33	581	133	192	714	-0.5
1540	1108815	55.44075	1.067626293651492	3.8924352664635578	55.0808	56.1484	1.5753500000000005	2.6430000000000007	0.3693853427895981	2.7072000000000003	seed4-str-05_run_vars.pkl	Control	4	159	33	581	133	192	714	-0.5
1541	1162959	58.14795	1.036637730998604	3.9186374806232114	57.7238	58.7604	2.9914500000000004	4.028100000000002	0.2265672791535447	4.413699999999999	seed4-str-05_run_vars.pkl	Control	4	159	33	581	133	192	714	-0.5
1542	1251233	62.56165	1.3266620220362442	1.231578004813315	61.751900000000006	63.07855	1.230150000000002	2.556849999999997	0.41990342221289056	2.3815000000000026	seed4-str-05_run_vars.pkl	Transient	4	159	33	581	133	192	714	-0.5
1543	1298863	64.94315	1.1222722709030497	2.6270834677863952	64.3087	65.431	1.7434499999999955	2.8657000000000044	0.3092958879111707	3.2331499999999957	seed4-str-05_run_vars.pkl	Transient	4	159	33	581	133	192	714	-0.5
1544	1363526	68.1763	1.5058486883662177	2.823734854167703	67.17445000000001	68.6803	1.6237500000000011	3.1295999999999964	0.2788544658542705	3.5861000000000014	seed4-str-05_run_vars.pkl	Transient	4	159	33	581	133	192	714	-0.5
1545	1435248	71.7624	2.0870499772052047	2.161386196157924	70.30405	72.39110000000002	1.8038999999999987	3.890950000000004	0.3228305785123967	3.0976	seed4-str-05_run_vars.pkl	DAMGO	4	159	33	581	133	192	714	-0.5
1546	1497200	74.86	1.1928815406977082	3.0017613050938543	74.19495	75.38785	1.5742500000000064	2.7671500000000013	0.3364850768868395	2.9719000000000046	seed4-str-05_run_vars.pkl	DAMGO	4	159	33	581	133	192	714	-0.5
1547	1556638	77.8319	1.2371269846452984	2.088472211833264	76.9621	78.19925	1.5994500000000045	2.8365500000000026	0.3121585765568904	3.2035000000000053	seed4-str-05_run_vars.pkl	DAMGO	4	159	33	581	133	192	714	-0.5
1548	1620708	81.03540000000002	1.66454946118549	2.47390999853263	79.79865000000002	81.4632	1.4539000000000044	3.118449999999996	0.3270111183780257	3.0579999999999923	seed4-str-05_run_vars.pkl	DAMGO	4	159	33	581	133	192	714	-0.5
1549	1681868	84.0934	1.6496567377199884	1.5952959943703728	82.9171	84.5668	1.55265	3.2022999999999935	0.34587714443829576	2.8911999999999978	seed4-str-05_run_vars.pkl	DAMGO	4	159	33	581	133	192	714	-0.5
1550	1739692	86.9846	1.3818949278538	2.867039613630784	86.1194	87.5013	1.7135999999999996	3.0955000000000013	0.29346597995627355	3.40755	seed4-str-05_run_vars.pkl	DAMGO	4	159	33	581	133	192	714	-0.5
1551	1807843	90.39215	1.6956348075923509	2.318114066631022	89.21495	90.91055	1.6093000000000046	3.3049500000000047	0.3469812630117968	2.8820000000000046	seed4-str-05_run_vars.pkl	DAMGO	4	159	33	581	133	192	714	-0.5
1552	1865483	93.27415	1.2388180453276143	2.7474586806967736	92.5199	93.7587	1.3496499999999971	2.588499999999996	0.3546476575522222	2.819699999999997	seed4-str-05_run_vars.pkl	DAMGO	4	159	33	581	133	192	714	-0.5
1553	1921877	96.09385	2.4438387153290684	1.4580881192782034	95.10835	97.5522	2.2650500000000022	4.7089	0.2483669870600796	4.026300000000006	seed4-str-05_run_vars.pkl	DAMGO	4	159	33	581	133	192	714	-0.5
1554	2002403	100.12015	1.6886512803840918	5.735685813304436	99.81725	101.50595	1.7317999999999931	3.4204500000000024	0.2751220854254078	3.634749999999997	seed4-str-05_run_vars.pkl	DAMGO	4	159	33	581	133	192	714	-0.5
1555	2075098	103.7549	1.141848063642776	3.914185114900047	103.2377	104.37955	1.733549999999994	2.875399999999998	0.3639076402409064	2.747950000000003	seed4-str-05_run_vars.pkl	Transient	4	159	33	581	133	192	714	-0.5
1556	2130057	106.50285	1.0482015271097656	3.924265806685568	106.11315	107.16135	1.6053499999999872	2.653549999999996	0.3748055696107653	2.6680499999999943	seed4-str-05_run_vars.pkl	Transient	4	159	33	581	133	192	714	-0.5
1557	2183418	109.1709	1.0491879711329006	3.7943396860346814	108.76665	109.81585	1.5530499999999992	2.6022000000000105	0.3799392097264431	2.6320000000000046	seed4-str-05_run_vars.pkl	Transient	4	159	33	581	133	192	714	-0.5
1558	2236058	111.8029	1.1120155006206596	3.9041789616603424	111.36885	112.48085	1.6285000000000025	2.7404999999999973	0.37000037000037095	2.7026999999999934	seed4-str-05_run_vars.pkl	Wash	4	159	33	581	133	192	714	-0.5
1559	2290112	114.5056	1.0654696783561726	3.834188800997772	114.10935	115.17485	1.5574000000000012	2.62285	0.37929791955090975	2.6364500000000106	seed4-str-05_run_vars.pkl	Wash	4	159	33	581	133	192	714	-0.5
1560	2342841	117.14205	1.0305946050925878	3.94518277956886	116.7322	117.7628	1.5057000000000045	2.536299999999997	0.38931713774040494	2.5685999999999893	seed4-str-05_run_vars.pkl	Wash	4	159	33	581	133	192	714	-0.5
1561	2394213	119.71065	1.0868587108540817	3.9024030878636817	119.2685	120.3554	1.5128500000000005	2.5996999999999986	0.39256482226627537	2.5473500000000087	seed4-str-05_run_vars.pkl	Wash	4	159	33	581	133	192	714	-0.5
1562	2445160	122.258	1.0582742395336973	3.9200265509472274	121.86825	122.9265	1.6067500000000052	2.6650500000000084	0.3681817345041518	2.716049999999996	seed4-str-05_run_vars.pkl	Wash	4	159	33	581	133	192	714	-0.5
1563	2499481	124.97405	1.1294509590435773	3.852351312522181	124.53325	125.6627	1.6315000000000026	2.760949999999994	0.35839082519487503	2.7902500000000003	seed4-str-05_run_vars.pkl	Wash	4	159	33	581	133	192	714	-0.5
1564	2555286	127.7643	1.0629656657073878	3.757066635947076	127.29425	128.3572	1.5736499999999864	2.6366499999999893	0.3785154623566363	2.641900000000007	seed4-str-05_run_vars.pkl	Wash	4	159	33	581	133	192	714	-0.5
1565	2608124	130.4062	1.075248486632947	3.962602891715278	129.93085	131.0061	1.6082499999999982	2.6835000000000093	0.3817376698732644	2.6195999999999917	seed4-str-05_run_vars.pkl	Wash	4	159	33	581	133	192	714	-0.5
1566	2660516	133.0258	1.0835865450829034	3.792717318071397	132.61440000000002	133.69795000000002	1.6051499999999803	2.688749999999999	0.3725643604932751	2.684100000000001	seed4-str-05_run_vars.pkl	Wash	4	159	33	581	133	192	714	-0.5
1567	2714198	135.7099	1.0331447100460296	4.015213472621944	135.3031	136.33625	1.6205999999999958	2.653700000000016	0.3774795689183335	2.649149999999992	seed4-str-05_run_vars.pkl	Wash	4	159	33	581	133	192	714	-0.5
1568	2767181	138.35905	0.9810768380907596	3.95033420388824	137.95685	138.9379	18.125849999999982	19.106949999999983	0.05152567524397405	19.407800000000012	seed4-str-05_run_vars.pkl	Wash	4	159	33	581	133	192	714	-0.5
1569	3155337	157.76685	1.1954184712096352	0.8595647372946509	157.06375	158.25920000000005	3.225150000000013	4.42055000000002	0.20899515131249	4.784799999999991	seed4-str-05_run_vars.pkl	$G_{NaP}$	4	159	33	581	133	192	714	-0.5
1570	3251033	162.55165	1.406372152236104	0.614305381738169	161.48430000000005	162.8907	3.2664500000000203	4.672799999999995	0.21711990446724205	4.6057500000000005	seed4-str-05_run_vars.pkl	$G_{NaP}$	4	159	33	581	133	192	714	-0.5
1571	3343148	167.1574	1.471488164292602	0.6808743498680423	166.15715	167.62865000000005	8.365650000000016	9.837150000000008	0.10622477161674083	9.414000000000016	seed4-str-05_run_vars.pkl	$G_{NaP}$	4	159	33	581	133	192	714	-0.5
1572	3531428	176.5714	1.0257666815193835	0.7971612567451212	175.99425000000005	177.02					seed4-str-05_run_vars.pkl	$G_{NaP}$	4	159	33	581	133	192	714	-0.5
1573	63818	3.1909	1.8722394194962264	2.601269540103284	2.6039000000000003	4.4761500000000005	0.02614999999999945	1.8984	0.4043017708417563	2.4734	seed4-str-03_run_vars.pkl	Transient	4	159	33	581	133	192	714	-0.3
1574	113286	5.6643	1.5303593754174982	1.7786085827677844	4.50225	6.0326	0.9551499999999996	2.4855	0.5094892370398674	1.9627500000000009	seed4-str-03_run_vars.pkl	Transient	4	159	33	581	133	192	714	-0.3
1575	152541	7.62705	1.1112264174413504	3.4246627309076523	6.98775	8.099	1.7044499999999996	2.81565	0.3885305773564379	2.5738000000000003	seed4-str-03_run_vars.pkl	Transient	4	159	33	581	133	192	714	-0.3
1576	204017	10.20085	1.0571642328719624	3.882378774845357	9.80345	10.8606	1.6612500000000008	2.7184500000000007	0.3637752596445917	2.748949999999999	seed4-str-03_run_vars.pkl	Transient	4	159	33	581	133	192	714	-0.3
1577	258996	12.9498	1.0907595029359247	3.9030409947628333	12.52185	13.6126	1.6259999999999994	2.71675	0.3706861400452235	2.697700000000001	seed4-str-03_run_vars.pkl	Transient	4	159	33	581	133	192	714	-0.3
1578	312950	15.6475	1.0658107355760382	3.975119899042234	15.2386	16.3044	1.5840999999999994	2.6499000000000006	0.37351760201699497	2.677250000000001	seed4-str-03_run_vars.pkl	Transient	4	159	33	581	133	192	714	-0.3
1579	366495	18.32475	1.0473324466501277	3.911654483486416	17.888550000000006	18.93585	1.6382999999999974	2.685649999999999	0.37399955120053857	2.6738	seed4-str-03_run_vars.pkl	Transient	4	159	33	581	133	192	714	-0.3
1580	419971	20.99855	1.043277838813886	3.9998035839635118	20.5742	21.61745	1.5444500000000012	2.5877500000000038	0.3796218965909954	2.6342	seed4-str-03_run_vars.pkl	Transient	4	159	33	581	133	192	714	-0.3
1581	472655	23.63275	1.0437519899872598	3.9355105909093173	23.16195	24.2057	1.5871499999999976	2.630899999999997	0.387589387802562	2.58005	seed4-str-03_run_vars.pkl	Transient	4	159	33	581	133	192	714	-0.3
1582	524256	26.2128	1.0421720529182	3.9567514210841854	25.79285	26.835	1.5719999999999992	2.6142000000000003	0.3780146669690786	2.6453999999999978	seed4-str-03_run_vars.pkl	Transient	4	159	33	581	133	192	714	-0.3
1583	577164	28.8582	1.0863794715544093	3.8173376036611737	28.406999999999996	29.4934	1.551449999999999	2.637800000000002	0.3817449561947662	2.6195500000000003	seed4-str-03_run_vars.pkl	Transient	4	159	33	581	133	192	714	-0.3
1584	629555	31.47775	1.0679167931438889	3.809926235314741	31.0448	32.11275	1.5840999999999994	2.652000000000001	0.3712365890782196	2.6937	seed4-str-03_run_vars.pkl	Control	4	159	33	581	133	192	714	-0.3
1585	683429	34.17145	1.1074368328010198	3.87969421813704	33.6968	34.80425	1.6158	2.72325	0.3751570970343827	2.665550000000003	seed4-str-03_run_vars.pkl	Control	4	159	33	581	133	192	714	-0.3
1586	736740	36.836999999999996	1.0484633874729858	3.8225770605816223	36.42010000000001	37.46855	1.5679500000000033	2.6163999999999987	0.3727796313209448	2.682549999999999	seed4-str-03_run_vars.pkl	Control	4	159	33	581	133	192	714	-0.3
1587	790391	39.51955	1.0423188338216165	3.7003888207208884	39.0365	40.0788	1.6504499999999993	2.6927499999999966	0.38401720397073774	2.604050000000001	seed4-str-03_run_vars.pkl	Control	4	159	33	581	133	192	714	-0.3
1588	842472	42.1236	1.0515496343067965	3.8200101566890297	41.7292	42.78075000000001	1.5548499999999947	2.6064000000000007	0.3751359867952131	2.665700000000001	seed4-str-03_run_vars.pkl	Control	4	159	33	581	133	192	714	-0.3
1589	895786	44.7893	1.0810119846063375	3.9094525412896473	44.33565	45.41665	1.6056999999999988	2.686700000000002	0.3770383636535025	2.652249999999995	seed4-str-03_run_vars.pkl	Control	4	159	33	581	133	192	714	-0.3
1590	948831	47.44155	1.0653087952022848	3.868580443943209	47.02235	48.08765	1.5828500000000003	2.648150000000001	0.3759186512038792	2.6601500000000016	seed4-str-03_run_vars.pkl	Control	4	159	33	581	133	192	714	-0.3
1591	1002034	50.1017	1.0802311940869491	3.831656780583828	49.6705	50.7507	1.5525999999999982	2.6328499999999977	0.37567151282918176	2.661900000000003	seed4-str-03_run_vars.pkl	Control	4	159	33	581	133	192	714	-0.3
1592	1055272	52.7636	1.1181121359128854	3.8483322496935055	52.3033	53.42140000000001	1.6593499999999963	2.7774500000000018	0.3735315540780311	2.677149999999997	seed4-str-03_run_vars.pkl	Control	4	159	33	581	133	192	714	-0.3
1593	1108815	55.44075	1.067626293651492	3.8924352664635578	55.0808	56.1484	1.5753500000000005	2.6430000000000007	0.3693853427895981	2.7072000000000003	seed4-str-03_run_vars.pkl	Control	4	159	33	581	133	192	714	-0.3
1594	1162959	58.14795	1.036637730998604	3.9186374806232114	57.7238	58.7604	2.9914500000000004	4.028100000000002	0.2265672791535447	4.413699999999999	seed4-str-03_run_vars.pkl	Control	4	159	33	581	133	192	714	-0.3
1595	1251233	62.56165	1.3266620220362442	1.231578004813315	61.751900000000006	63.07855	1.230150000000002	2.556849999999997	0.41990342221289056	2.3815000000000026	seed4-str-03_run_vars.pkl	Transient	4	159	33	581	133	192	714	-0.3
1596	1298863	64.94315	1.1222722709030497	2.6270834677863952	64.3087	65.431	1.7434499999999955	2.8657000000000044	0.3092958879111707	3.2331499999999957	seed4-str-03_run_vars.pkl	Transient	4	159	33	581	133	192	714	-0.3
1597	1363526	68.1763	1.5058486883662177	2.823734854167703	67.17445000000001	68.6803	1.6237500000000011	3.1295999999999964	0.2788544658542705	3.5861000000000014	seed4-str-03_run_vars.pkl	Transient	4	159	33	581	133	192	714	-0.3
1598	1435248	71.7624	2.0870499772052047	2.161386196157924	70.30405	72.39110000000002	1.8038999999999987	3.890950000000004	0.3228305785123967	3.0976	seed4-str-03_run_vars.pkl	DAMGO	4	159	33	581	133	192	714	-0.3
1599	1497200	74.86	1.1928815406977082	3.0017613050938543	74.19495	75.38785	1.5742500000000064	2.7671500000000013	0.3364850768868395	2.9719000000000046	seed4-str-03_run_vars.pkl	DAMGO	4	159	33	581	133	192	714	-0.3
1600	1556638	77.8319	1.2371269846452984	2.088472211833264	76.9621	78.19925	1.5994500000000045	2.8365500000000026	0.3121585765568904	3.2035000000000053	seed4-str-03_run_vars.pkl	DAMGO	4	159	33	581	133	192	714	-0.3
1601	1620708	81.03540000000002	1.66454946118549	2.47390999853263	79.79865000000002	81.4632	1.4539000000000044	3.118449999999996	0.3270111183780257	3.0579999999999923	seed4-str-03_run_vars.pkl	DAMGO	4	159	33	581	133	192	714	-0.3
1602	1681868	84.0934	1.6496567377199884	1.5952959943703728	82.9171	84.5668	1.55265	3.2022999999999935	0.34587714443829576	2.8911999999999978	seed4-str-03_run_vars.pkl	DAMGO	4	159	33	581	133	192	714	-0.3
1603	1739692	86.9846	1.3818949278538	2.867039613630784	86.1194	87.5013	1.7135999999999996	3.0955000000000013	0.29346597995627355	3.40755	seed4-str-03_run_vars.pkl	DAMGO	4	159	33	581	133	192	714	-0.3
1604	1807843	90.39215	1.6956348075923509	2.318114066631022	89.21495	90.91055	1.6093000000000046	3.3049500000000047	0.3469812630117968	2.8820000000000046	seed4-str-03_run_vars.pkl	DAMGO	4	159	33	581	133	192	714	-0.3
1605	1865483	93.27415	1.2388180453276143	2.7474586806967736	92.5199	93.7587	1.3496499999999971	2.588499999999996	0.3546476575522222	2.819699999999997	seed4-str-03_run_vars.pkl	DAMGO	4	159	33	581	133	192	714	-0.3
1606	1921877	96.09385	2.4438387153290684	1.4580881192782034	95.10835	97.5522	2.2650500000000022	4.7089	0.2483669870600796	4.026300000000006	seed4-str-03_run_vars.pkl	DAMGO	4	159	33	581	133	192	714	-0.3
1607	2002403	100.12015	1.6886512803840918	5.735685813304436	99.81725	101.50595	1.7317999999999931	3.4204500000000024	0.2751220854254078	3.634749999999997	seed4-str-03_run_vars.pkl	DAMGO	4	159	33	581	133	192	714	-0.3
1608	2075098	103.7549	1.141848063642776	3.914185114900047	103.2377	104.37955	1.733549999999994	2.875399999999998	0.3639076402409064	2.747950000000003	seed4-str-03_run_vars.pkl	Transient	4	159	33	581	133	192	714	-0.3
1609	2130057	106.50285	1.0482015271097656	3.924265806685568	106.11315	107.16135	1.6053499999999872	2.653549999999996	0.3748055696107653	2.6680499999999943	seed4-str-03_run_vars.pkl	Transient	4	159	33	581	133	192	714	-0.3
1610	2183418	109.1709	1.0491879711329006	3.7943396860346814	108.76665	109.81585	1.5530499999999992	2.6022000000000105	0.3799392097264431	2.6320000000000046	seed4-str-03_run_vars.pkl	Transient	4	159	33	581	133	192	714	-0.3
1611	2236058	111.8029	1.1120155006206596	3.9041789616603424	111.36885	112.48085	1.6285000000000025	2.7404999999999973	0.37000037000037095	2.7026999999999934	seed4-str-03_run_vars.pkl	Wash	4	159	33	581	133	192	714	-0.3
1612	2290112	114.5056	1.0654696783561726	3.834188800997772	114.10935	115.17485	1.5574000000000012	2.62285	0.37929791955090975	2.6364500000000106	seed4-str-03_run_vars.pkl	Wash	4	159	33	581	133	192	714	-0.3
1613	2342841	117.14205	1.0305946050925878	3.94518277956886	116.7322	117.7628	1.5057000000000045	2.536299999999997	0.38931713774040494	2.5685999999999893	seed4-str-03_run_vars.pkl	Wash	4	159	33	581	133	192	714	-0.3
1614	2394213	119.71065	1.0868587108540817	3.9024030878636817	119.2685	120.3554	1.5128500000000005	2.5996999999999986	0.39256482226627537	2.5473500000000087	seed4-str-03_run_vars.pkl	Wash	4	159	33	581	133	192	714	-0.3
1615	2445160	122.258	1.0582742395336973	3.9200265509472274	121.86825	122.9265	1.6067500000000052	2.6650500000000084	0.3681817345041518	2.716049999999996	seed4-str-03_run_vars.pkl	Wash	4	159	33	581	133	192	714	-0.3
1616	2499481	124.97405	1.1294509590435773	3.852351312522181	124.53325	125.6627	1.6315000000000026	2.760949999999994	0.35839082519487503	2.7902500000000003	seed4-str-03_run_vars.pkl	Wash	4	159	33	581	133	192	714	-0.3
1617	2555286	127.7643	1.0629656657073878	3.757066635947076	127.29425	128.3572	1.5736499999999864	2.6366499999999893	0.3785154623566363	2.641900000000007	seed4-str-03_run_vars.pkl	Wash	4	159	33	581	133	192	714	-0.3
1618	2608124	130.4062	1.075248486632947	3.962602891715278	129.93085	131.0061	1.6082499999999982	2.6835000000000093	0.3817376698732644	2.6195999999999917	seed4-str-03_run_vars.pkl	Wash	4	159	33	581	133	192	714	-0.3
1619	2660516	133.0258	1.0835865450829034	3.792717318071397	132.61440000000002	133.69795000000002	1.6051499999999803	2.688749999999999	0.3725643604932751	2.684100000000001	seed4-str-03_run_vars.pkl	Wash	4	159	33	581	133	192	714	-0.3
1620	2714198	135.7099	1.0331447100460296	4.015213472621944	135.3031	136.33625	1.6205999999999958	2.653700000000016	0.3774795689183335	2.649149999999992	seed4-str-03_run_vars.pkl	Wash	4	159	33	581	133	192	714	-0.3
1621	2767181	138.35905	0.9810768380907596	3.95033420388824	137.95685	138.9379	3.8882999999999854	4.8693999999999855	0.19690272021107927	5.0786500000000085	seed4-str-03_run_vars.pkl	Wash	4	159	33	581	133	192	714	-0.3
1622	2868754	143.4377	1.2643145440330965	1.3459563081531094	142.82625000000004	144.09055	2.4087000000000103	3.6730500000000177	0.249345468146116	4.010500000000008	seed4-str-03_run_vars.pkl	Transient	4	159	33	581	133	192	714	-0.3
1623	2948964	147.4482	1.2849805129500107	1.364253649611996	146.49925000000005	147.78425	3.4087499999999977	4.693699999999978	0.20210798629707905	4.947849999999988	seed4-str-03_run_vars.pkl	Transient	4	159	33	581	133	192	714	-0.3
1624	3047921	152.39605	1.5637694264894586	2.482768833776312	151.19295	152.7567	2.8375000000000057	4.4012500000000045	0.2627257799671589	3.806250000000005	seed4-str-03_run_vars.pkl	$G_{NaP}$	4	159	33	581	133	192	714	-0.3
1625	3124046	156.2023	1.1071035122259754	3.0090266405165838	155.5942	156.7013	2.8387500000000045	3.9458500000000067	0.2539714790029072	3.937450000000013	seed4-str-03_run_vars.pkl	$G_{NaP}$	4	159	33	581	133	192	714	-0.3
1626	3202795	160.13975000000005	1.0478606224080782	2.6591893186867783	159.54005	160.58795	2.3214499999999987	3.3693000000000097	0.29065965208039657	3.440449999999999	seed4-str-03_run_vars.pkl	$G_{NaP}$	4	159	33	581	133	192	714	-0.3
1627	3271604	163.58020000000005	1.2198129600253422	2.069623678919701	162.90935000000005	164.1292	2.3476	3.5673999999999917	0.2853759114193186	3.504149999999981	seed4-str-03_run_vars.pkl	$G_{NaP}$	4	159	33	581	133	192	714	-0.3
1628	3341687	167.08435	1.0621722069261363	2.59339967138623	166.4768	167.53895	2.2982000000000085	3.3603999999999985	0.2857959416976283	3.4989999999999952	seed4-str-03_run_vars.pkl	$G_{NaP}$	4	159	33	581	133	192	714	-0.3
1629	3411667	170.58335	1.231525888284552	1.7749752584725194	169.83715	171.0687	2.176599999999979	3.4080999999999904	0.307820171455833	3.2486500000000262	seed4-str-03_run_vars.pkl	$G_{NaP}$	4	159	33	581	133	192	714	-0.3
1630	3476640	173.83200000000005	1.0746427044644953	2.9697311011178087	173.24525	174.31990000000005	2.6623500000000035	3.737000000000023	0.26050825159887125	3.8386499999999733	seed4-str-03_run_vars.pkl	$G_{NaP}$	4	159	33	581	133	192	714	-0.3
1631	3553413	177.67065	1.092880501781567	2.6995865670669867	176.9823	178.07515	9.334599999999996	10.42749999999998	0.09566494310327488	10.453150000000024	seed4-str-03_run_vars.pkl	$G_{NaP}$	4	159	33	581	133	192	714	-0.3
1632	3762476	188.1238	1.2060991840780946	0.8307294889718193	187.40975	188.61585	4.530249999999995	5.736350000000018	0.17488173622587785	5.718149999999981	seed4-str-03_run_vars.pkl	Transient	4	159	33	581	133	192	714	-0.3
1633	3876839	193.84195	1.285539548938186	0.7976346372623002	193.14615	194.4317	4.4375	5.7230500000000015	0.17734584212673135	5.6387	seed4-str-03_run_vars.pkl	DAMGO + $G_{NaP}$	4	159	33	581	133	192	714	-0.3
1634	3989613	199.48065	1.1270164619596208	0.9287665587461688	198.86915	199.99615	4.734850000000023	5.861850000000004	0.1704899027355102	5.86545000000001	seed4-str-03_run_vars.pkl	DAMGO + $G_{NaP}$	4	159	33	581	133	192	714	-0.3
1635	4106922	205.3461	1.156680297849607	1.4340156910575916	204.73105	205.8877	5.506599999999992	6.6632999999999925	0.1500172519839783	6.6658999999999935	seed4-str-03_run_vars.pkl	DAMGO + $G_{NaP}$	4	159	33	581	133	192	714	-0.3
1636	4240240	212.012	1.3304831923095977	0.9747742720270516	211.3943	212.7248	4.616250000000008	5.946699999999992	0.17082336863682912	5.854000000000013	seed4-str-03_run_vars.pkl	DAMGO + $G_{NaP}$	4	159	33	581	133	192	714	-0.3
1637	4357320	217.86599999999999	1.2699889330235776	0.9581790964339464	217.34099999999998	218.611					seed4-str-03_run_vars.pkl	DAMGO + $G_{NaP}$	4	159	33	581	133	192	714	-0.3
1638	63818	3.1909	1.8722394194962264	2.601269540103284	2.6039000000000003	4.4761500000000005	0.02614999999999945	1.8984	0.4043017708417563	2.4734	seed4-str-01_run_vars.pkl	Transient	4	159	33	581	133	192	714	-0.1
1639	113286	5.6643	1.5303593754174982	1.7786085827677844	4.50225	6.0326	0.9551499999999996	2.4855	0.5094892370398674	1.9627500000000009	seed4-str-01_run_vars.pkl	Transient	4	159	33	581	133	192	714	-0.1
1640	152541	7.62705	1.1112264174413504	3.4246627309076523	6.98775	8.099	1.7044499999999996	2.81565	0.3885305773564379	2.5738000000000003	seed4-str-01_run_vars.pkl	Transient	4	159	33	581	133	192	714	-0.1
1641	204017	10.20085	1.0571642328719624	3.882378774845357	9.80345	10.8606	1.6612500000000008	2.7184500000000007	0.3637752596445917	2.748949999999999	seed4-str-01_run_vars.pkl	Transient	4	159	33	581	133	192	714	-0.1
1642	258996	12.9498	1.0907595029359247	3.9030409947628333	12.52185	13.6126	1.6259999999999994	2.71675	0.3706861400452235	2.697700000000001	seed4-str-01_run_vars.pkl	Transient	4	159	33	581	133	192	714	-0.1
1643	312950	15.6475	1.0658107355760382	3.975119899042234	15.2386	16.3044	1.5840999999999994	2.6499000000000006	0.37351760201699497	2.677250000000001	seed4-str-01_run_vars.pkl	Transient	4	159	33	581	133	192	714	-0.1
1644	366495	18.32475	1.0473324466501277	3.911654483486416	17.888550000000006	18.93585	1.6382999999999974	2.685649999999999	0.37399955120053857	2.6738	seed4-str-01_run_vars.pkl	Transient	4	159	33	581	133	192	714	-0.1
1645	419971	20.99855	1.043277838813886	3.9998035839635118	20.5742	21.61745	1.5444500000000012	2.5877500000000038	0.3796218965909954	2.6342	seed4-str-01_run_vars.pkl	Transient	4	159	33	581	133	192	714	-0.1
1646	472655	23.63275	1.0437519899872598	3.9355105909093173	23.16195	24.2057	1.5871499999999976	2.630899999999997	0.387589387802562	2.58005	seed4-str-01_run_vars.pkl	Transient	4	159	33	581	133	192	714	-0.1
1647	524256	26.2128	1.0421720529182	3.9567514210841854	25.79285	26.835	1.5719999999999992	2.6142000000000003	0.3780146669690786	2.6453999999999978	seed4-str-01_run_vars.pkl	Transient	4	159	33	581	133	192	714	-0.1
1648	577164	28.8582	1.0863794715544093	3.8173376036611737	28.406999999999996	29.4934	1.551449999999999	2.637800000000002	0.3817449561947662	2.6195500000000003	seed4-str-01_run_vars.pkl	Transient	4	159	33	581	133	192	714	-0.1
1649	629555	31.47775	1.0679167931438889	3.809926235314741	31.0448	32.11275	1.5840999999999994	2.652000000000001	0.3712365890782196	2.6937	seed4-str-01_run_vars.pkl	Control	4	159	33	581	133	192	714	-0.1
1650	683429	34.17145	1.1074368328010198	3.87969421813704	33.6968	34.80425	1.6158	2.72325	0.3751570970343827	2.665550000000003	seed4-str-01_run_vars.pkl	Control	4	159	33	581	133	192	714	-0.1
1651	736740	36.836999999999996	1.0484633874729858	3.8225770605816223	36.42010000000001	37.46855	1.5679500000000033	2.6163999999999987	0.3727796313209448	2.682549999999999	seed4-str-01_run_vars.pkl	Control	4	159	33	581	133	192	714	-0.1
1652	790391	39.51955	1.0423188338216165	3.7003888207208884	39.0365	40.0788	1.6504499999999993	2.6927499999999966	0.38401720397073774	2.604050000000001	seed4-str-01_run_vars.pkl	Control	4	159	33	581	133	192	714	-0.1
1653	842472	42.1236	1.0515496343067965	3.8200101566890297	41.7292	42.78075000000001	1.5548499999999947	2.6064000000000007	0.3751359867952131	2.665700000000001	seed4-str-01_run_vars.pkl	Control	4	159	33	581	133	192	714	-0.1
1654	895786	44.7893	1.0810119846063375	3.9094525412896473	44.33565	45.41665	1.6056999999999988	2.686700000000002	0.3770383636535025	2.652249999999995	seed4-str-01_run_vars.pkl	Control	4	159	33	581	133	192	714	-0.1
1655	948831	47.44155	1.0653087952022848	3.868580443943209	47.02235	48.08765	1.5828500000000003	2.648150000000001	0.3759186512038792	2.6601500000000016	seed4-str-01_run_vars.pkl	Control	4	159	33	581	133	192	714	-0.1
1656	1002034	50.1017	1.0802311940869491	3.831656780583828	49.6705	50.7507	1.5525999999999982	2.6328499999999977	0.37567151282918176	2.661900000000003	seed4-str-01_run_vars.pkl	Control	4	159	33	581	133	192	714	-0.1
1657	1055272	52.7636	1.1181121359128854	3.8483322496935055	52.3033	53.42140000000001	1.6593499999999963	2.7774500000000018	0.3735315540780311	2.677149999999997	seed4-str-01_run_vars.pkl	Control	4	159	33	581	133	192	714	-0.1
1658	1108815	55.44075	1.067626293651492	3.8924352664635578	55.0808	56.1484	1.5753500000000005	2.6430000000000007	0.3693853427895981	2.7072000000000003	seed4-str-01_run_vars.pkl	Control	4	159	33	581	133	192	714	-0.1
1659	1162959	58.14795	1.036637730998604	3.9186374806232114	57.7238	58.7604	2.9914500000000004	4.028100000000002	0.2265672791535447	4.413699999999999	seed4-str-01_run_vars.pkl	Control	4	159	33	581	133	192	714	-0.1
1660	1251233	62.56165	1.3266620220362442	1.231578004813315	61.751900000000006	63.07855	1.230150000000002	2.556849999999997	0.41990342221289056	2.3815000000000026	seed4-str-01_run_vars.pkl	Transient	4	159	33	581	133	192	714	-0.1
1661	1298863	64.94315	1.1222722709030497	2.6270834677863952	64.3087	65.431	1.7434499999999955	2.8657000000000044	0.3092958879111707	3.2331499999999957	seed4-str-01_run_vars.pkl	Transient	4	159	33	581	133	192	714	-0.1
1662	1363526	68.1763	1.5058486883662177	2.823734854167703	67.17445000000001	68.6803	1.6237500000000011	3.1295999999999964	0.2788544658542705	3.5861000000000014	seed4-str-01_run_vars.pkl	Transient	4	159	33	581	133	192	714	-0.1
1663	1435248	71.7624	2.0870499772052047	2.161386196157924	70.30405	72.39110000000002	1.8038999999999987	3.890950000000004	0.3228305785123967	3.0976	seed4-str-01_run_vars.pkl	DAMGO	4	159	33	581	133	192	714	-0.1
1664	1497200	74.86	1.1928815406977082	3.0017613050938543	74.19495	75.38785	1.5742500000000064	2.7671500000000013	0.3364850768868395	2.9719000000000046	seed4-str-01_run_vars.pkl	DAMGO	4	159	33	581	133	192	714	-0.1
1665	1556638	77.8319	1.2371269846452984	2.088472211833264	76.9621	78.19925	1.5994500000000045	2.8365500000000026	0.3121585765568904	3.2035000000000053	seed4-str-01_run_vars.pkl	DAMGO	4	159	33	581	133	192	714	-0.1
1666	1620708	81.03540000000002	1.66454946118549	2.47390999853263	79.79865000000002	81.4632	1.4539000000000044	3.118449999999996	0.3270111183780257	3.0579999999999923	seed4-str-01_run_vars.pkl	DAMGO	4	159	33	581	133	192	714	-0.1
1667	1681868	84.0934	1.6496567377199884	1.5952959943703728	82.9171	84.5668	1.55265	3.2022999999999935	0.34587714443829576	2.8911999999999978	seed4-str-01_run_vars.pkl	DAMGO	4	159	33	581	133	192	714	-0.1
1668	1739692	86.9846	1.3818949278538	2.867039613630784	86.1194	87.5013	1.7135999999999996	3.0955000000000013	0.29346597995627355	3.40755	seed4-str-01_run_vars.pkl	DAMGO	4	159	33	581	133	192	714	-0.1
1669	1807843	90.39215	1.6956348075923509	2.318114066631022	89.21495	90.91055	1.6093000000000046	3.3049500000000047	0.3469812630117968	2.8820000000000046	seed4-str-01_run_vars.pkl	DAMGO	4	159	33	581	133	192	714	-0.1
1670	1865483	93.27415	1.2388180453276143	2.7474586806967736	92.5199	93.7587	1.3496499999999971	2.588499999999996	0.3546476575522222	2.819699999999997	seed4-str-01_run_vars.pkl	DAMGO	4	159	33	581	133	192	714	-0.1
1671	1921877	96.09385	2.4438387153290684	1.4580881192782034	95.10835	97.5522	2.2650500000000022	4.7089	0.2483669870600796	4.026300000000006	seed4-str-01_run_vars.pkl	DAMGO	4	159	33	581	133	192	714	-0.1
1672	2002403	100.12015	1.6886512803840918	5.735685813304436	99.81725	101.50595	1.7317999999999931	3.4204500000000024	0.2751220854254078	3.634749999999997	seed4-str-01_run_vars.pkl	DAMGO	4	159	33	581	133	192	714	-0.1
1673	2075098	103.7549	1.141848063642776	3.914185114900047	103.2377	104.37955	1.733549999999994	2.875399999999998	0.3639076402409064	2.747950000000003	seed4-str-01_run_vars.pkl	Transient	4	159	33	581	133	192	714	-0.1
1674	2130057	106.50285	1.0482015271097656	3.924265806685568	106.11315	107.16135	1.6053499999999872	2.653549999999996	0.3748055696107653	2.6680499999999943	seed4-str-01_run_vars.pkl	Transient	4	159	33	581	133	192	714	-0.1
1675	2183418	109.1709	1.0491879711329006	3.7943396860346814	108.76665	109.81585	1.5530499999999992	2.6022000000000105	0.3799392097264431	2.6320000000000046	seed4-str-01_run_vars.pkl	Transient	4	159	33	581	133	192	714	-0.1
1676	2236058	111.8029	1.1120155006206596	3.9041789616603424	111.36885	112.48085	1.6285000000000025	2.7404999999999973	0.37000037000037095	2.7026999999999934	seed4-str-01_run_vars.pkl	Wash	4	159	33	581	133	192	714	-0.1
1677	2290112	114.5056	1.0654696783561726	3.834188800997772	114.10935	115.17485	1.5574000000000012	2.62285	0.37929791955090975	2.6364500000000106	seed4-str-01_run_vars.pkl	Wash	4	159	33	581	133	192	714	-0.1
1678	2342841	117.14205	1.0305946050925878	3.94518277956886	116.7322	117.7628	1.5057000000000045	2.536299999999997	0.38931713774040494	2.5685999999999893	seed4-str-01_run_vars.pkl	Wash	4	159	33	581	133	192	714	-0.1
1679	2394213	119.71065	1.0868587108540817	3.9024030878636817	119.2685	120.3554	1.5128500000000005	2.5996999999999986	0.39256482226627537	2.5473500000000087	seed4-str-01_run_vars.pkl	Wash	4	159	33	581	133	192	714	-0.1
1680	2445160	122.258	1.0582742395336973	3.9200265509472274	121.86825	122.9265	1.6067500000000052	2.6650500000000084	0.3681817345041518	2.716049999999996	seed4-str-01_run_vars.pkl	Wash	4	159	33	581	133	192	714	-0.1
1681	2499481	124.97405	1.1294509590435773	3.852351312522181	124.53325	125.6627	1.6315000000000026	2.760949999999994	0.35839082519487503	2.7902500000000003	seed4-str-01_run_vars.pkl	Wash	4	159	33	581	133	192	714	-0.1
1682	2555286	127.7643	1.0629656657073878	3.757066635947076	127.29425	128.3572	1.5736499999999864	2.6366499999999893	0.3785154623566363	2.641900000000007	seed4-str-01_run_vars.pkl	Wash	4	159	33	581	133	192	714	-0.1
1683	2608124	130.4062	1.075248486632947	3.962602891715278	129.93085	131.0061	1.6082499999999982	2.6835000000000093	0.3817376698732644	2.6195999999999917	seed4-str-01_run_vars.pkl	Wash	4	159	33	581	133	192	714	-0.1
1684	2660516	133.0258	1.0835865450829034	3.792717318071397	132.61440000000002	133.69795000000002	1.6051499999999803	2.688749999999999	0.3725643604932751	2.684100000000001	seed4-str-01_run_vars.pkl	Wash	4	159	33	581	133	192	714	-0.1
1685	2714198	135.7099	1.0331447100460296	4.015213472621944	135.3031	136.33625	1.6205999999999958	2.653700000000016	0.3774795689183335	2.649149999999992	seed4-str-01_run_vars.pkl	Wash	4	159	33	581	133	192	714	-0.1
1686	2767181	138.35905	0.9810768380907596	3.95033420388824	137.95685	138.9379	2.3426499999999915	3.3237499999999898	0.2892137723598397	3.457650000000001	seed4-str-01_run_vars.pkl	Wash	4	159	33	581	133	192	714	-0.1
1687	2836334	141.8167	1.1059419494982343	3.3716664377859296	141.2806	142.3865	1.815799999999996	2.921750000000003	0.34430519212229604	2.9044000000000096	seed4-str-01_run_vars.pkl	Transient	4	159	33	581	133	192	714	-0.1
1688	2894422	144.7211	1.0741707366942197	3.4038531174007285	144.2023	145.2765	1.7415499999999895	2.8156999999999925	0.3584614833136166	2.7897000000000105	seed4-str-01_run_vars.pkl	Transient	4	159	33	581	133	192	714	-0.1
1689	2950216	147.51080000000005	1.0760785866499647	3.4475178331247207	147.01805000000004	148.0941	1.7353999999999985	2.8114999999999952	0.34596689096853583	2.890449999999987	seed4-str-01_run_vars.pkl	Transient	4	159	33	581	133	192	714	-0.1
1690	3008025	150.40125	1.0901424589901232	3.4632887994999737	149.82955	150.9197	1.8085499999999968	2.8987000000000203	0.3600813783915157	2.777150000000006	seed4-str-01_run_vars.pkl	Transient	4	159	33	581	133	192	714	-0.1
1691	3063568	153.1784	1.0193053078694037	3.6248611485969984	152.72825	153.74755000000005	1.7758999999999787	2.7952499999999816	0.3523918597480398	2.83775	seed4-str-01_run_vars.pkl	$G_{NaP}$	4	159	33	581	133	192	714	-0.1
1692	3120323	156.01615	1.0347413254681044	3.719195165749	155.5235	156.55825000000004	1.7902500000000146	2.8250000000000175	0.3537506411730362	2.8268500000000074	seed4-str-01_run_vars.pkl	$G_{NaP}$	4	159	33	581	133	192	714	-0.1
1693	3176860	158.84300000000005	1.0386422830443829	3.6575856428148654	158.3485	159.38715000000005	1.7746500000000085	2.813299999999998	0.3550568978678829	2.8164500000000032	seed4-str-01_run_vars.pkl	$G_{NaP}$	4	159	33	581	133	192	714	-0.1
1694	3233189	161.65945000000005	1.0551541781418958	3.7050264622789233	161.16175	162.2169	1.7297499999999957	2.7848999999999933	0.3544339689515865	2.821399999999983	seed4-str-01_run_vars.pkl	$G_{NaP}$	4	159	33	581	133	192	714	-0.1
1695	3289617	164.48085	1.0674086521737278	3.4471850355338733	163.94665	165.0141	1.7847500000000025	2.8521499999999933	0.3542079909322737	2.8232000000000137	seed4-str-01_run_vars.pkl	$G_{NaP}$	4	159	33	581	133	192	714	-0.1
1696	3346081	167.30405000000005	1.0936824579677544	3.4737807353085413	166.79885000000004	167.8925	1.87854999999999	2.9722500000000025	0.33510941322341925	2.984099999999984	seed4-str-01_run_vars.pkl	$G_{NaP}$	4	159	33	581	133	192	714	-0.1
1697	3405763	170.28815	1.0979768904025429	3.5465298104820064	169.77110000000005	170.86905000000004	1.814300000000004	2.912300000000016	0.3443941246362338	2.903649999999999	seed4-str-01_run_vars.pkl	$G_{NaP}$	4	159	33	581	133	192	714	-0.1
1698	3463836	173.1918	1.093213531123451	3.50622561586144	172.68335000000005	173.77655	1.8464500000000044	2.9396500000000003	0.3455007169139873	2.894350000000003	seed4-str-01_run_vars.pkl	$G_{NaP}$	4	159	33	581	133	192	714	-0.1
1699	3521723	176.08615	1.0451280079312624	3.5389523640991243	175.62300000000005	176.66815	1.7745500000000047	2.819649999999996	0.35112359550561634	2.848000000000013	seed4-str-01_run_vars.pkl	$G_{NaP}$	4	159	33	581	133	192	714	-0.1
1700	3578683	178.93415000000005	1.0739948513338342	3.3394531762510664	178.4427	179.5167	2.9070000000000107	3.9809999999999945	0.20763472898477028	4.816149999999993	seed4-str-01_run_vars.pkl	$G_{NaP}$	4	159	33	581	133	192	714	-0.1
1701	3675006	183.7503	1.8518044623412195	1.2084942624638852	182.4237	184.2755	0.852249999999998	2.704049999999995	0.4592633416000722	2.1774000000000058	seed4-str-01_run_vars.pkl	Transient	4	159	33	581	133	192	714	-0.1
1702	3718554	185.9277	1.5396831338454735	1.1633866449961765	185.1277	186.6674	1.4580500000000145	2.997700000000009	0.323787012902913	3.088449999999995	seed4-str-01_run_vars.pkl	Transient	4	159	33	581	133	192	714	-0.1
1703	3780323	189.01615	1.4074725815120157	2.5664229295944274	188.1254	189.5329	1.760000000000019	3.1674500000000023	0.34255960537133584	2.9191999999999894	seed4-str-01_run_vars.pkl	Transient	4	159	33	581	133	192	714	-0.1
1704	3838707	191.93535	1.28376052816459	1.4810757297202528	191.29285	192.5766	1.3251500000000078	2.6089000000000047	0.2415633983138872	4.139700000000005	seed4-str-01_run_vars.pkl	DAMGO + $G_{NaP}$	4	159	33	581	133	192	714	-0.1
1705	3921501	196.07505	2.921580575042986	1.067316059486659	193.90175	196.82335	1.1521999999999937	4.073799999999976	0.19344230583228555	5.169499999999998	seed4-str-01_run_vars.pkl	DAMGO + $G_{NaP}$	4	159	33	581	133	192	714	-0.1
1706	4024891	201.24455	3.6615706008921145	1.2808886829067507	197.9756	201.63715	1.9102000000000032	5.5718000000000245	0.3635306092773014	2.750799999999998	seed4-str-01_run_vars.pkl	DAMGO + $G_{NaP}$	4	159	33	581	133	192	714	-0.1
1707	4079907	203.99535	0.9326347126979382	3.0167034264876937	203.54735	204.48	-1.3366499999999917	-0.4040500000000122	0.6950960970354173	1.4386499999999955	seed4-str-01_run_vars.pkl	DAMGO + $G_{NaP}$	4	159	33	581	133	192	714	-0.1
1708	4108680	205.43400000000003	2.6044376586303115	1.714769003816846	203.14335	205.74775	1.7657500000000257	4.370200000000011	0.3426711213912447	2.91825	seed4-str-01_run_vars.pkl	DAMGO + $G_{NaP}$	4	159	33	581	133	192	714	-0.1
1709	4167045	208.35225	1.212975889957836	1.9155728798610203	207.51355	208.7265	2.8395999999999906	4.052599999999984	0.23843870337033105	4.193950000000001	seed4-str-01_run_vars.pkl	DAMGO + $G_{NaP}$	4	159	33	581	133	192	714	-0.1
1710	4250924	212.5462	1.300138566676015	2.232274437600047	211.5661	212.86625	2.0008500000000145	3.301000000000016	0.3268454511284338	3.059550000000001	seed4-str-01_run_vars.pkl	DAMGO + $G_{NaP}$	4	159	33	581	133	192	714	-0.1
1711	4312115	215.60575	2.0167867400610358	1.3945413095244632	214.8671	216.8839	1.1201999999999828	3.1369499999999846	0.23283158127568426	4.29495	seed4-str-01_run_vars.pkl	DAMGO + $G_{NaP}$	4	159	33	581	133	192	714	-0.1
1712	4398014	219.9007	2.0370073496568017	1.1606155712543416	218.00405	220.0411					seed4-str-01_run_vars.pkl	DAMGO + $G_{NaP}$	4	159	33	581	133	192	714	-0.1
1713	62315	3.11575	2.231312064357493	2.2899043248499407	2.5474	4.7787000000000015	1.10365	3.3350000000000004	0.30124565076591703	3.3195500000000004	seed5-str-01_run_vars.pkl	Transient	5	145	37	583	145	182	728	-0.1
1714	128706	6.4353000000000025	1.0635741643038084	2.628913943105712	5.8824000000000005	6.9459500000000025	0.7523999999999997	1.816	0.40306328093510696	2.480999999999999	seed5-str-01_run_vars.pkl	Transient	5	145	37	583	145	182	728	-0.1
1715	178326	8.9163	1.620536713976106	2.737044143825752	7.6984	9.3189	1.2607499999999998	2.8813000000000004	0.4344803614876607	2.3016000000000005	seed5-str-01_run_vars.pkl	Transient	5	145	37	583	145	182	728	-0.1
1716	224358	11.2179	1.1578114441945029	3.4651210059295394	10.5797	11.7375	1.4344	2.59225	0.4047354042294848	2.4707500000000007	seed5-str-01_run_vars.pkl	Transient	5	145	37	583	145	182	728	-0.1
1717	273773	13.68865	1.0228293956840937	3.571628370678294	13.17195	14.19475	1.2636500000000002	2.2865	0.4171185450905148	2.3974	seed5-str-01_run_vars.pkl	Transient	5	145	37	583	145	182	728	-0.1
1718	321721	16.08605	1.0674156518484526	3.3618971066265293	15.4584	16.525850000000002	1.31635	2.383749999999999	0.4238814827374267	2.35915	seed5-str-01_run_vars.pkl	Transient	5	145	37	583	145	182	728	-0.1
1719	368904	18.4452	1.1541571764466674	3.4119976598875534	17.84215	18.99635	1.3333499999999994	2.4875000000000007	0.4156362351669817	2.4059500000000007	seed5-str-01_run_vars.pkl	Transient	5	145	37	583	145	182	728	-0.1
1720	417023	20.85115	1.066076118430376	3.5020489237758987	20.329700000000006	21.39575	1.3312500000000007	2.3973499999999994	0.3956009177941294	2.527799999999999	seed5-str-01_run_vars.pkl	Transient	5	145	37	583	145	182	728	-0.1
1721	467579	23.37895	1.0753500942225105	3.4304906263984267	22.72705	23.8024	1.2589000000000006	2.334250000000001	0.4200974626113255	2.3804000000000016	seed5-str-01_run_vars.pkl	Transient	5	145	37	583	145	182	728	-0.1
1722	515187	25.75935	1.2055166381487623	3.441826327668956	25.06125	26.2668	1.3823499999999989	2.5878499999999995	0.3998560518213441	2.500900000000001	seed5-str-01_run_vars.pkl	Transient	5	145	37	583	145	182	728	-0.1
1723	565205	28.26025000000001	1.0869221508150746	3.6960214611161537	27.64915	28.73605	1.4076999999999984	2.49465	0.4074232516449717	2.454449999999998	seed5-str-01_run_vars.pkl	Transient	5	145	37	583	145	182	728	-0.1
1724	614294	30.7147	1.040747579499602	3.3567136769916535	30.1438	31.18455	1.3919500000000014	2.4327000000000005	0.4124731892426995	2.4243999999999986	seed5-str-01_run_vars.pkl	Control	5	145	37	583	145	182	728	-0.1
1725	662782	33.1391	1.0194249043033634	3.4118271080313747	32.57645	33.5959	1.3137500000000055	2.3331500000000034	0.4179291610072094	2.3927499999999995	seed5-str-01_run_vars.pkl	Control	5	145	37	583	145	182	728	-0.1
1726	710637	35.53185	1.047142410961038	3.173455795187724	34.909600000000005	35.95675	1.2246000000000024	2.2717499999999973	0.4223954043379999	2.3674500000000047	seed5-str-01_run_vars.pkl	Control	5	145	37	583	145	182	728	-0.1
1727	757986	37.8993	1.1368813451878783	3.3171980310023064	37.1814	38.31825	1.2750500000000002	2.4119499999999974	0.4339524388127059	2.304400000000001	seed5-str-01_run_vars.pkl	Control	5	145	37	583	145	182	728	-0.1
1728	804074	40.20370000000001	1.1331568899297506	3.344802653485136	39.5933	40.7265	1.2516999999999996	2.38485	0.4064710186163726	2.4602000000000004	seed5-str-01_run_vars.pkl	Control	5	145	37	583	145	182	728	-0.1
1729	853278	42.66390000000001	1.1710621451858725	3.243966682621007	41.9782	43.14925	1.2481500000000023	2.419250000000005	0.4090397791185194	2.444749999999999	seed5-str-01_run_vars.pkl	Control	5	145	37	583	145	182	728	-0.1
1730	902173	45.10865	1.1253847786228754	3.0766445627399186	44.39740000000001	45.5228	1.3602999999999952	2.4856999999999942	0.42593972952827214	2.347749999999998	seed5-str-01_run_vars.pkl	Control	5	145	37	583	145	182	728	-0.1
1731	949128	47.4564	1.070482551573706	3.534731404217152	46.8831	47.9536	1.3138000000000003	2.384250000000001	0.4161205084992608	2.403150000000004	seed5-str-01_run_vars.pkl	Control	5	145	37	583	145	182	728	-0.1
1732	997191	49.85955000000001	1.1203157838497777	3.5065220191423805	49.2674	50.3877	1.4057500000000047	2.5260500000000046	0.4074232516449723	2.4544499999999942	seed5-str-01_run_vars.pkl	Control	5	145	37	583	145	182	728	-0.1
1733	1046280	52.31399999999999	1.0367767013592764	3.5092059396314497	51.79340000000001	52.83020000000001	1.3252000000000024	2.36195	0.4184100418410041	2.390000000000001	seed5-str-01_run_vars.pkl	Control	5	145	37	583	145	182	728	-0.1
1734	1094080	54.70399999999999	1.075125076403166	3.516191304646071	54.15535000000001	55.2305	1.4226499999999973	2.4977499999999964	0.4003202562049632	2.4980000000000047	seed5-str-01_run_vars.pkl	Control	5	145	37	583	145	182	728	-0.1
1735	1144040	57.20200000000001	1.053063994947984	3.4069873497277783	56.6531	57.70615	1.2981499999999997	2.3511999999999977	0.4079218421750401	2.451449999999994	seed5-str-01_run_vars.pkl	Control	5	145	37	583	145	182	728	-0.1
1736	1193069	59.65345	1.0192553706425127	3.2862478958020027	59.00435	60.0236	2.5889000000000024	3.608150000000002	0.20199367759789105	4.950650000000003	seed5-str-01_run_vars.pkl	Control	5	145	37	583	145	182	728	-0.1
1737	1292082	64.6041	2.334082152873627	1.8858463297135173	62.61245	64.94655	1.3156000000000034	3.649700000000003	0.4743270484999411	2.1082499999999977	seed5-str-01_run_vars.pkl	Transient	5	145	37	583	145	182	728	-0.1
1738	1334247	66.71235	1.1351731163930847	2.6297888704130763	66.2622	67.39735	1.7964000000000055	2.931600000000003	0.3024208791374952	3.3066500000000048	seed5-str-01_run_vars.pkl	Transient	5	145	37	583	145	182	728	-0.1
1739	1400380	70.01899999999999	1.3273795578879304	2.6185021991941007	69.19375000000001	70.52115	1.5343500000000034	2.861699999999999	0.3223155146572987	3.1025499999999937	seed5-str-01_run_vars.pkl	Transient	5	145	37	583	145	182	728	-0.1
1740	1462431	73.12155	1.795939172674215	2.1989823917683817	72.05550000000002	73.8514	1.4600500000000096	3.256	0.3286986819182843	3.042300000000012	seed5-str-01_run_vars.pkl	DAMGO	5	145	37	583	145	182	728	-0.1
1741	1523277	76.16385000000002	1.4856985743055349	2.2541995625835582	75.31145000000002	76.79715	2.332499999999996	3.8181999999999903	0.2679097679901416	3.7325999999999904	seed5-str-01_run_vars.pkl	DAMGO	5	145	37	583	145	182	728	-0.1
1742	1597929	79.89645	1.2550399949966464	2.700617554521717	79.12965	80.38470000000002	1.658450000000002	2.913450000000012	0.3444831031037925	2.9029000000000025	seed5-str-01_run_vars.pkl	DAMGO	5	145	37	583	145	182	728	-0.1
1743	1655987	82.79935	1.3770879645916283	2.4717068127428377	82.04315	83.42025000000002	1.8320499999999955	3.2091499999999935	0.29893578859260983	3.3452000000000046	seed5-str-01_run_vars.pkl	DAMGO	5	145	37	583	145	182	728	-0.1
1744	1722891	86.14455000000002	1.2886882805588074	2.7955362124710743	85.2523	86.54095000000002	1.4963499999999923	2.7850499999999982	0.3585450242914268	2.7890499999999894	seed5-str-01_run_vars.pkl	DAMGO	5	145	37	583	145	182	728	-0.1
1745	1778672	88.9336	1.637678517835238	2.238791051017122	88.03735	89.67500000000004	2.029199999999989	3.6668999999999983	0.2920731351130323	3.4238	seed5-str-01_run_vars.pkl	DAMGO	5	145	37	583	145	182	728	-0.1
1746	1847148	92.3574	1.165003058975551	3.1039286072930103	91.7042	92.8692	1.5097499999999968	2.674750000000003	0.3267119707266074	3.0608	seed5-str-01_run_vars.pkl	DAMGO	5	145	37	583	145	182	728	-0.1
1747	1908364	95.4182	1.4746035990204782	2.1924390488075893	94.37895	95.85355	0.9829000000000008	2.457499999999996	0.4082715822565153	2.4493500000000097	seed5-str-01_run_vars.pkl	DAMGO	5	145	37	583	145	182	728	-0.1
1748	1957351	97.86755	1.533878048742295	1.59239035601336	96.8365	98.37035	1.3767500000000013	2.910650000000004	0.4411213304219337	2.2669499999999942	seed5-str-01_run_vars.pkl	DAMGO	5	145	37	583	145	182	728	-0.1
1749	2002690	100.1345	1.6922569033640549	5.665944176322527	99.74715	101.4394	1.65625	3.348550000000003	0.26492522485528397	3.774650000000008	seed5-str-01_run_vars.pkl	DAMGO	5	145	37	583	145	182	728	-0.1
1750	2078183	103.90915	1.2516513358997996	3.0456930438742797	103.0957	104.34735	1.0650499999999994	2.3166999999999973	0.4055972419387562	2.465499999999992	seed5-str-01_run_vars.pkl	Transient	5	145	37	583	145	182	728	-0.1
1751	2127493	106.37465	1.4119047402727651	2.8272989851964745	105.4124	106.8243	1.3915999999999968	2.8035	0.4212299915753985	2.374000000000009	seed5-str-01_run_vars.pkl	Transient	5	145	37	583	145	182	728	-0.1
1752	2174973	108.74865	1.1060841027679853	3.826957601343409	108.21585	109.32195	1.3808500000000097	2.486950000000008	0.3937705499005743	2.5395499999999918	seed5-str-01_run_vars.pkl	Transient	5	145	37	583	145	182	728	-0.1
1753	2225764	111.2882	1.0950491958451225	3.5713672945988084	110.7028	111.79785	1.41995	2.515000000000001	0.398073325106484	2.512100000000004	seed5-str-01_run_vars.pkl	Wash	5	145	37	583	145	182	728	-0.1
1754	2276006	113.8003	1.0458336933126673	3.387537205383825	113.2178	114.26365	1.2202999999999946	2.2660999999999945	0.4384042086804049	2.280999999999992	seed5-str-01_run_vars.pkl	Wash	5	145	37	583	145	182	728	-0.1
1755	2321626	116.0813	1.0952179149655623	3.3886856273317427	115.48395	116.57915	1.3991000000000042	2.494349999999997	0.3905182176748528	2.5607000000000117	seed5-str-01_run_vars.pkl	Wash	5	145	37	583	145	182	728	-0.1
1756	2372840	118.642	1.1022396478151204	3.343264431233667	117.97825	119.0805	1.3129000000000133	2.4151000000000096	0.4185589017014418	2.3891500000000008	seed5-str-01_run_vars.pkl	Wash	5	145	37	583	145	182	728	-0.1
1757	2420623	121.03115	1.0716905209039804	3.554602829477972	120.3934	121.46505	1.3972499999999997	2.4689499999999924	0.415196180195144	2.408499999999989	seed5-str-01_run_vars.pkl	Wash	5	145	37	583	145	182	728	-0.1
1758	2468793	123.43965	1.0288640036465833	3.4522631550601237	122.86235	123.8912	1.2961499999999972	2.3250500000000045	0.41762372102735296	2.3945000000000083	seed5-str-01_run_vars.pkl	Wash	5	145	37	583	145	182	728	-0.1
1759	2516683	125.83415	1.1295247067354155	3.5056614892567204	125.18735	126.3169	1.3179999999999978	2.447499999999991	0.404678078588484	2.4710999999999927	seed5-str-01_run_vars.pkl	Wash	5	145	37	583	145	182	728	-0.1
1760	2566105	128.30525	1.1435463689109544	3.4557783481845585	127.63485	128.7784	1.3742499999999889	2.5177500000000066	0.4096849522717032	2.440899999999999	seed5-str-01_run_vars.pkl	Wash	5	145	37	583	145	182	728	-0.1
1761	2614923	130.74615	1.0783122322158891	3.525978560421408	130.15265	131.23095	1.346199999999982	2.4244999999999948	0.4052767026687448	2.4674500000000137	seed5-str-01_run_vars.pkl	Wash	5	145	37	583	145	182	728	-0.1
1762	2664272	133.2136	1.196269709015335	3.460651514159462	132.5771	133.7734	1.40270000000001	2.598950000000002	0.39432954119758107	2.5359499999999846	seed5-str-01_run_vars.pkl	Wash	5	145	37	583	145	182	728	-0.1
1763	2714991	135.74955	1.0002053242247086	3.4515594829424927	135.17610000000002	136.1763	1.2128500000000029	2.213099999999997	0.43565391652870944	2.2954000000000008	seed5-str-01_run_vars.pkl	Wash	5	145	37	583	145	182	728	-0.1
1764	2760899	138.04495	1.0958187167649855	3.2676582330604087	137.38915	138.48495	1.058400000000006	2.1542000000000034	0.5166757084915645	1.9354500000000028	seed5-str-01_run_vars.pkl	Wash	5	145	37	583	145	182	728	-0.1
1765	2799608	139.9804	0.6979861148011871	1.2974880508600617	139.54335	140.24135	1.2946000000000026	1.99260000000001	0.4906891729434002	2.037949999999995	seed5-str-01_run_vars.pkl	Wash	5	145	37	583	145	182	728	-0.1
1766	2840367	142.01835	1.0675007181731286	3.286323641007563	141.536	142.6035	1.557449999999989	2.6249499999999837	0.3487662394280218	2.8672500000000127	seed5-str-01_run_vars.pkl	Transient	5	145	37	583	145	182	728	-0.1
1767	2897712	144.8856	1.1478297557975166	2.757582592735414	144.1609	145.30875	1.300299999999993	2.448100000000011	0.4116666323611152	2.4291499999999933	seed5-str-01_run_vars.pkl	Transient	5	145	37	583	145	182	728	-0.1
1768	2946295	147.31475	1.2133817731838208	2.2347982069697347	146.609	147.82240000000004	1.140749999999997	2.3540999999999883	0.4102227509537668	2.4377000000000058	seed5-str-01_run_vars.pkl	Transient	5	145	37	583	145	182	728	-0.1
1769	2995049	149.75245	1.3185014873138396	2.2239554046130685	148.9631	150.2816	1.4637000000000169	2.7822000000000173	0.39798618987921	2.5126500000000083	seed5-str-01_run_vars.pkl	Transient	5	145	37	583	145	182	728	-0.1
1770	3045302	152.26510000000005	1.0441663055462298	3.414966551210018	151.74535	152.7895	1.570399999999978	2.61454999999998	0.3765272888152588	2.6558499999999867	seed5-str-01_run_vars.pkl	$G_{NaP}$	5	145	37	583	145	182	728	-0.1
1771	3098419	154.92095	1.0730178264059127	3.1492383589849986	154.3599	155.43290000000005	1.5533499999999951	2.626400000000018	0.3718163227365669	2.689500000000009	seed5-str-01_run_vars.pkl	$G_{NaP}$	5	145	37	583	145	182	728	-0.1
1772	3152209	157.61045	1.1087348663070242	2.9089214001939254	156.98625	158.095	1.4021999999999937	2.5108999999999924	0.3805392240805228	2.627849999999995	seed5-str-01_run_vars.pkl	$G_{NaP}$	5	145	37	583	145	182	728	-0.1
1773	3204766	160.2383	1.174419180295011	2.594937052931865	159.49720000000005	160.6716	1.522999999999996	2.6974500000000035	0.3849411040110853	2.5978000000000065	seed5-str-01_run_vars.pkl	$G_{NaP}$	5	145	37	583	145	182	728	-0.1
1774	3256722	162.83610000000004	1.095471035953285	3.063428266196489	162.19465	163.2901	1.6143000000000145	2.7098000000000013	0.3718854592785432	2.6889999999999934	seed5-str-01_run_vars.pkl	$G_{NaP}$	5	145	37	583	145	182	728	-0.1
1775	3310502	165.5251	1.0633314398956253	3.1417172900216532	164.9044	165.96775	1.5650500000000136	2.628350000000012	0.3737968414166893	2.675250000000005	seed5-str-01_run_vars.pkl	$G_{NaP}$	5	145	37	583	145	182	728	-0.1
1776	3364007	168.20035	1.081017059889948	2.8415353956922864	167.5328	168.6138	1.4856500000000208	2.5666999999999973	0.3833106541196328	2.6088499999999897	seed5-str-01_run_vars.pkl	$G_{NaP}$	5	145	37	583	145	182	728	-0.1
1777	3416184	170.8092	1.1592165878983216	2.9681945429532384	170.09945000000005	171.2587	1.4776499999999828	2.6368499999999813	0.3878524609238626	2.578300000000013	seed5-str-01_run_vars.pkl	$G_{NaP}$	5	145	37	583	145	182	728	-0.1
1778	3467750	173.38750000000005	1.1299461142016107	2.9610198193930124	172.7363	173.86625	1.4362500000000011	2.566200000000009	0.3695150115473465	2.7062499999999825	seed5-str-01_run_vars.pkl	$G_{NaP}$	5	145	37	583	145	182	728	-0.1
1779	3521875	176.09375	1.191059697655146	2.9128223998420286	175.30255	176.4936	1.4390999999999965	2.6301499999999858	0.39217224204870654	2.5499000000000085	seed5-str-01_run_vars.pkl	$G_{NaP}$	5	145	37	583	145	182	728	-0.1
1780	3572873	178.64365	1.0927646775574424	2.9124488684505963	177.93265	179.02540000000005	4.917549999999976	6.010300000000001	0.16378004340171148	6.1057500000000005	seed5-str-01_run_vars.pkl	$G_{NaP}$	5	145	37	583	145	182	728	-0.1
1781	3694988	184.7494	1.3635305129956925	1.4524821857405747	183.94299999999998	185.3065	2.0643500000000192	3.4279000000000224	0.3104095854479979	3.221550000000008	seed5-str-01_run_vars.pkl	Transient	5	145	37	583	145	182	728	-0.1
1782	3759419	187.97095	1.199666683611693	2.1522306245030904	187.3709	188.57055	1.7403500000000065	2.9399999999999977	0.2990385909301612	3.344049999999982	seed5-str-01_run_vars.pkl	Transient	5	145	37	583	145	182	728	-0.1
1783	3826300	191.315	1.8225423472998432	1.6418401613977096	190.3109	192.13345	1.982699999999994	3.805250000000002	0.2840545952932145	3.5204500000000114	seed5-str-01_run_vars.pkl	DAMGO + $G_{NaP}$	5	145	37	583	145	182	728	-0.1
1784	3896709	194.83545	1.268487006939319	2.233467677913108	194.11615	195.38465	1.9851500000000044	3.2536499999999933	0.29264581077521834	3.417100000000005	seed5-str-01_run_vars.pkl	DAMGO + $G_{NaP}$	5	145	37	583	145	182	728	-0.1
1785	3965051	198.25255	1.3179302841475933	1.7470054050110484	197.36975	198.6877	1.9590999999999776	3.276999999999987	0.3192746080904177	3.1321000000000083	seed5-str-01_run_vars.pkl	DAMGO + $G_{NaP}$	5	145	37	583	145	182	728	-0.1
1786	4027693	201.38465	1.3104728318634444	2.2415833563418026	200.6468	201.95725	1.833349999999996	3.1438500000000147	0.2791074144884675	3.58284999999998	seed5-str-01_run_vars.pkl	DAMGO + $G_{NaP}$	5	145	37	583	145	182	728	-0.1
1787	4099350	204.9675	1.8662897782424697	1.6129112871174591	203.7906	205.6569	2.052149999999984	3.9183999999999912	0.2865411616378688	3.4899000000000058	seed5-str-01_run_vars.pkl	DAMGO + $G_{NaP}$	5	145	37	583	145	182	728	-0.1
1788	4169148	208.4574	1.339762080978253	2.151143813731512	207.709	209.0488	1.9414500000000032	3.281200000000013	0.28004928867480744	3.5707999999999918	seed5-str-01_run_vars.pkl	DAMGO + $G_{NaP}$	5	145	37	583	145	182	728	-0.1
1789	4240564	212.0282	1.552954017512221	1.9821780997781941	210.9902	212.54315	1.940000000000026	3.4929500000000075	0.2896367954584935	3.452600000000018	seed5-str-01_run_vars.pkl	DAMGO + $G_{NaP}$	5	145	37	583	145	182	728	-0.1
1790	4309616	215.4808	1.3427639517468866	2.0758811564190847	214.4832	215.82595	2.042249999999996	3.384999999999991	0.2989402567896815	3.3451499999999896	seed5-str-01_run_vars.pkl	DAMGO + $G_{NaP}$	5	145	37	583	145	182	728	-0.1
1791	4376519	218.82595	1.5713694597987924	1.807953692917568	217.86815	219.43955					seed5-str-01_run_vars.pkl	DAMGO + $G_{NaP}$	5	145	37	583	145	182	728	-0.1
1792	62315	3.11575	2.231312064357493	2.2899043248499407	2.5474	4.7787000000000015	1.10365	3.3350000000000004	0.30124565076591703	3.3195500000000004	seed5-str-03_run_vars.pkl	Transient	5	145	37	583	145	182	728	-0.3
1793	128706	6.4353000000000025	1.0635741643038084	2.628913943105712	5.8824000000000005	6.9459500000000025	0.7523999999999997	1.816	0.40306328093510696	2.480999999999999	seed5-str-03_run_vars.pkl	Transient	5	145	37	583	145	182	728	-0.3
1794	178326	8.9163	1.620536713976106	2.737044143825752	7.6984	9.3189	1.2607499999999998	2.8813000000000004	0.4344803614876607	2.3016000000000005	seed5-str-03_run_vars.pkl	Transient	5	145	37	583	145	182	728	-0.3
1795	224358	11.2179	1.1578114441945029	3.4651210059295394	10.5797	11.7375	1.4344	2.59225	0.4047354042294848	2.4707500000000007	seed5-str-03_run_vars.pkl	Transient	5	145	37	583	145	182	728	-0.3
1796	273773	13.68865	1.0228293956840937	3.571628370678294	13.17195	14.19475	1.2636500000000002	2.2865	0.4171185450905148	2.3974	seed5-str-03_run_vars.pkl	Transient	5	145	37	583	145	182	728	-0.3
1797	321721	16.08605	1.0674156518484526	3.3618971066265293	15.4584	16.525850000000002	1.31635	2.383749999999999	0.4238814827374267	2.35915	seed5-str-03_run_vars.pkl	Transient	5	145	37	583	145	182	728	-0.3
1798	368904	18.4452	1.1541571764466674	3.4119976598875534	17.84215	18.99635	1.3333499999999994	2.4875000000000007	0.4156362351669817	2.4059500000000007	seed5-str-03_run_vars.pkl	Transient	5	145	37	583	145	182	728	-0.3
1799	417023	20.85115	1.066076118430376	3.5020489237758987	20.329700000000006	21.39575	1.3312500000000007	2.3973499999999994	0.3956009177941294	2.527799999999999	seed5-str-03_run_vars.pkl	Transient	5	145	37	583	145	182	728	-0.3
1800	467579	23.37895	1.0753500942225105	3.4304906263984267	22.72705	23.8024	1.2589000000000006	2.334250000000001	0.4200974626113255	2.3804000000000016	seed5-str-03_run_vars.pkl	Transient	5	145	37	583	145	182	728	-0.3
1801	515187	25.75935	1.2055166381487623	3.441826327668956	25.06125	26.2668	1.3823499999999989	2.5878499999999995	0.3998560518213441	2.500900000000001	seed5-str-03_run_vars.pkl	Transient	5	145	37	583	145	182	728	-0.3
1802	565205	28.26025000000001	1.0869221508150746	3.6960214611161537	27.64915	28.73605	1.4076999999999984	2.49465	0.4074232516449717	2.454449999999998	seed5-str-03_run_vars.pkl	Transient	5	145	37	583	145	182	728	-0.3
1803	614294	30.7147	1.040747579499602	3.3567136769916535	30.1438	31.18455	1.3919500000000014	2.4327000000000005	0.4124731892426995	2.4243999999999986	seed5-str-03_run_vars.pkl	Control	5	145	37	583	145	182	728	-0.3
1804	662782	33.1391	1.0194249043033634	3.4118271080313747	32.57645	33.5959	1.3137500000000055	2.3331500000000034	0.4179291610072094	2.3927499999999995	seed5-str-03_run_vars.pkl	Control	5	145	37	583	145	182	728	-0.3
1805	710637	35.53185	1.047142410961038	3.173455795187724	34.909600000000005	35.95675	1.2246000000000024	2.2717499999999973	0.4223954043379999	2.3674500000000047	seed5-str-03_run_vars.pkl	Control	5	145	37	583	145	182	728	-0.3
1806	757986	37.8993	1.1368813451878783	3.3171980310023064	37.1814	38.31825	1.2750500000000002	2.4119499999999974	0.4339524388127059	2.304400000000001	seed5-str-03_run_vars.pkl	Control	5	145	37	583	145	182	728	-0.3
1807	804074	40.20370000000001	1.1331568899297506	3.344802653485136	39.5933	40.7265	1.2516999999999996	2.38485	0.4064710186163726	2.4602000000000004	seed5-str-03_run_vars.pkl	Control	5	145	37	583	145	182	728	-0.3
1808	853278	42.66390000000001	1.1710621451858725	3.243966682621007	41.9782	43.14925	1.2481500000000023	2.419250000000005	0.4090397791185194	2.444749999999999	seed5-str-03_run_vars.pkl	Control	5	145	37	583	145	182	728	-0.3
1809	902173	45.10865	1.1253847786228754	3.0766445627399186	44.39740000000001	45.5228	1.3602999999999952	2.4856999999999942	0.42593972952827214	2.347749999999998	seed5-str-03_run_vars.pkl	Control	5	145	37	583	145	182	728	-0.3
1810	949128	47.4564	1.070482551573706	3.534731404217152	46.8831	47.9536	1.3138000000000003	2.384250000000001	0.4161205084992608	2.403150000000004	seed5-str-03_run_vars.pkl	Control	5	145	37	583	145	182	728	-0.3
1811	997191	49.85955000000001	1.1203157838497777	3.5065220191423805	49.2674	50.3877	1.4057500000000047	2.5260500000000046	0.4074232516449723	2.4544499999999942	seed5-str-03_run_vars.pkl	Control	5	145	37	583	145	182	728	-0.3
1812	1046280	52.31399999999999	1.0367767013592764	3.5092059396314497	51.79340000000001	52.83020000000001	1.3252000000000024	2.36195	0.4184100418410041	2.390000000000001	seed5-str-03_run_vars.pkl	Control	5	145	37	583	145	182	728	-0.3
1813	1094080	54.70399999999999	1.075125076403166	3.516191304646071	54.15535000000001	55.2305	1.4226499999999973	2.4977499999999964	0.4003202562049632	2.4980000000000047	seed5-str-03_run_vars.pkl	Control	5	145	37	583	145	182	728	-0.3
1814	1144040	57.20200000000001	1.053063994947984	3.4069873497277783	56.6531	57.70615	1.2981499999999997	2.3511999999999977	0.4079218421750401	2.451449999999994	seed5-str-03_run_vars.pkl	Control	5	145	37	583	145	182	728	-0.3
1815	1193069	59.65345	1.0192553706425127	3.2862478958020027	59.00435	60.0236	2.5889000000000024	3.608150000000002	0.20199367759789105	4.950650000000003	seed5-str-03_run_vars.pkl	Control	5	145	37	583	145	182	728	-0.3
1816	1292082	64.6041	2.334082152873627	1.8858463297135173	62.61245	64.94655	1.3156000000000034	3.649700000000003	0.4743270484999411	2.1082499999999977	seed5-str-03_run_vars.pkl	Transient	5	145	37	583	145	182	728	-0.3
1817	1334247	66.71235	1.1351731163930847	2.6297888704130763	66.2622	67.39735	1.7964000000000055	2.931600000000003	0.3024208791374952	3.3066500000000048	seed5-str-03_run_vars.pkl	Transient	5	145	37	583	145	182	728	-0.3
1818	1400380	70.01899999999999	1.3273795578879304	2.6185021991941007	69.19375000000001	70.52115	1.5343500000000034	2.861699999999999	0.3223155146572987	3.1025499999999937	seed5-str-03_run_vars.pkl	Transient	5	145	37	583	145	182	728	-0.3
1819	1462431	73.12155	1.795939172674215	2.1989823917683817	72.05550000000002	73.8514	1.4600500000000096	3.256	0.3286986819182843	3.042300000000012	seed5-str-03_run_vars.pkl	DAMGO	5	145	37	583	145	182	728	-0.3
1820	1523277	76.16385000000002	1.4856985743055349	2.2541995625835582	75.31145000000002	76.79715	2.332499999999996	3.8181999999999903	0.2679097679901416	3.7325999999999904	seed5-str-03_run_vars.pkl	DAMGO	5	145	37	583	145	182	728	-0.3
1821	1597929	79.89645	1.2550399949966464	2.700617554521717	79.12965	80.38470000000002	1.658450000000002	2.913450000000012	0.3444831031037925	2.9029000000000025	seed5-str-03_run_vars.pkl	DAMGO	5	145	37	583	145	182	728	-0.3
1822	1655987	82.79935	1.3770879645916283	2.4717068127428377	82.04315	83.42025000000002	1.8320499999999955	3.2091499999999935	0.29893578859260983	3.3452000000000046	seed5-str-03_run_vars.pkl	DAMGO	5	145	37	583	145	182	728	-0.3
1823	1722891	86.14455000000002	1.2886882805588074	2.7955362124710743	85.2523	86.54095000000002	1.4963499999999923	2.7850499999999982	0.3585450242914268	2.7890499999999894	seed5-str-03_run_vars.pkl	DAMGO	5	145	37	583	145	182	728	-0.3
1824	1778672	88.9336	1.637678517835238	2.238791051017122	88.03735	89.67500000000004	2.029199999999989	3.6668999999999983	0.2920731351130323	3.4238	seed5-str-03_run_vars.pkl	DAMGO	5	145	37	583	145	182	728	-0.3
1825	1847148	92.3574	1.165003058975551	3.1039286072930103	91.7042	92.8692	1.5097499999999968	2.674750000000003	0.3267119707266074	3.0608	seed5-str-03_run_vars.pkl	DAMGO	5	145	37	583	145	182	728	-0.3
1826	1908364	95.4182	1.4746035990204782	2.1924390488075893	94.37895	95.85355	0.9829000000000008	2.457499999999996	0.4082715822565153	2.4493500000000097	seed5-str-03_run_vars.pkl	DAMGO	5	145	37	583	145	182	728	-0.3
1827	1957351	97.86755	1.533878048742295	1.59239035601336	96.8365	98.37035	1.3767500000000013	2.910650000000004	0.4411213304219337	2.2669499999999942	seed5-str-03_run_vars.pkl	DAMGO	5	145	37	583	145	182	728	-0.3
1828	2002690	100.1345	1.6922569033640549	5.665944176322527	99.74715	101.4394	1.65625	3.348550000000003	0.26492522485528397	3.774650000000008	seed5-str-03_run_vars.pkl	DAMGO	5	145	37	583	145	182	728	-0.3
[truncated: 15,756 more rows]
