# Supplementary material for: Modeling Effects of Variable preBötzinger Complex Network Topology and Cellular Properties on Opioid-Induced Respiratory Depression and Recovery
Source: eNeuro. 2024 Mar 1;11(3):ENEURO.0284-23.2023. doi: 10.1523/ENEURO.0284-23.2023 (PMC10921262; doi:10.1523/ENEURO.0284-23.2023)
Supplement: Code files — Download Code files, ZIP file. [file eneuro-11-ENEURO.0284-23.2023-s001.zip › prebot-opioid-model-main/simulations/gnap_mod_sim/burst_stats/gnap_mod_freq_irreg.csv]

run_seed	Condition	Frequency Irregularity	Condition
1	Control	0.22115655172075263	Control
1	DAMGO	0.1336583936861061	DAMGO
1	DAMGO + $G_{NaP} \times 1.1$	0.16044271793754605	DAMGO + $G_{NaP} \times 1.1$
1	DAMGO + $G_{NaP} \times 1.3$	0.0757676237752851	DAMGO + $G_{NaP} \times 1.3$
1	DAMGO + $G_{NaP} \times 1.5$	0.15917257391252934	DAMGO + $G_{NaP} \times 1.5$
2	Control	0.3560669805922319	Control
2	DAMGO	0.4160385137287956	DAMGO
2	DAMGO + $G_{NaP} \times 1.1$	0.09437314132381226	DAMGO + $G_{NaP} \times 1.1$
2	DAMGO + $G_{NaP} \times 1.3$	0.1495397007083904	DAMGO + $G_{NaP} \times 1.3$
2	DAMGO + $G_{NaP} \times 1.5$	0.15457379491799392	DAMGO + $G_{NaP} \times 1.5$
3	Control	0.17006042696404566	Control
3	DAMGO	0.13803687701809983	DAMGO
3	DAMGO + $G_{NaP} \times 1.1$	0.022184819771885796	DAMGO + $G_{NaP} \times 1.1$
3	DAMGO + $G_{NaP} \times 1.3$	0.08148307730718737	DAMGO + $G_{NaP} \times 1.3$
3	DAMGO + $G_{NaP} \times 1.5$	0.11657446483498776	DAMGO + $G_{NaP} \times 1.5$
4	Control	0.16957660200110033	Control
4	DAMGO	0.14868737928940667	DAMGO
4	DAMGO + $G_{NaP} \times 1.1$	0.15492377361781628	DAMGO + $G_{NaP} \times 1.1$
4	DAMGO + $G_{NaP} \times 1.3$	0.09748318223180644	DAMGO + $G_{NaP} \times 1.3$
4	DAMGO + $G_{NaP} \times 1.5$	0.11172105510515157	DAMGO + $G_{NaP} \times 1.5$
5	Control	0.13829974413421983	Control
5	DAMGO	0.25037363245304	DAMGO
5	DAMGO + $G_{NaP} \times 1.1$	0.104299630537699	DAMGO + $G_{NaP} \times 1.1$
5	DAMGO + $G_{NaP} \times 1.3$	0.06350422100725263	DAMGO + $G_{NaP} \times 1.3$
5	DAMGO + $G_{NaP} \times 1.5$	0.13271966516736905	DAMGO + $G_{NaP} \times 1.5$
6	Control	0.11962020096580614	Control
6	DAMGO	0.07876048605056761	DAMGO
6	DAMGO + $G_{NaP} \times 1.1$	0.05297776537889716	DAMGO + $G_{NaP} \times 1.1$
6	DAMGO + $G_{NaP} \times 1.3$	0.03769344227477688	DAMGO + $G_{NaP} \times 1.3$
6	DAMGO + $G_{NaP} \times 1.5$	0.09742953509348203	DAMGO + $G_{NaP} \times 1.5$
7	Control	0.18375834745291528	Control
7	DAMGO	0.23501786437376168	DAMGO
7	DAMGO + $G_{NaP} \times 1.1$	0.10420051393623792	DAMGO + $G_{NaP} \times 1.1$
7	DAMGO + $G_{NaP} \times 1.3$	0.18393084749292232	DAMGO + $G_{NaP} \times 1.3$
7	DAMGO + $G_{NaP} \times 1.5$	0.17761996232431565	DAMGO + $G_{NaP} \times 1.5$
8	Control	0.6045508428486149	Control
8	DAMGO	0.29342792143059687	DAMGO
8	DAMGO + $G_{NaP} \times 1.1$	0.14106761718230226	DAMGO + $G_{NaP} \times 1.1$
8	DAMGO + $G_{NaP} \times 1.3$	0.12169448247413123	DAMGO + $G_{NaP} \times 1.3$
8	DAMGO + $G_{NaP} \times 1.5$	0.15611015788994223	DAMGO + $G_{NaP} \times 1.5$
9	Control	0.13719116492074582	Control
9	DAMGO	0.27756970633100053	DAMGO
9	DAMGO + $G_{NaP} \times 1.1$	0.1360240635724986	DAMGO + $G_{NaP} \times 1.1$
9	DAMGO + $G_{NaP} \times 1.3$	0.24580393703138112	DAMGO + $G_{NaP} \times 1.3$
9	DAMGO + $G_{NaP} \times 1.5$	0.3017855065121045	DAMGO + $G_{NaP} \times 1.5$
10	Control	0.22077613491287354	Control
10	DAMGO	0.23879939013278362	DAMGO
10	DAMGO + $G_{NaP} \times 1.1$	0.44096579187024226	DAMGO + $G_{NaP} \times 1.1$
10	DAMGO + $G_{NaP} \times 1.3$	0.48368964215063814	DAMGO + $G_{NaP} \times 1.3$
10	DAMGO + $G_{NaP} \times 1.5$	0.25699231469611455	DAMGO + $G_{NaP} \times 1.5$
11	Control	0.22778099751463912	Control
11	DAMGO	0.31952798578769515	DAMGO
11	DAMGO + $G_{NaP} \times 1.1$	0.1590810054394687	DAMGO + $G_{NaP} \times 1.1$
11	DAMGO + $G_{NaP} \times 1.3$	0.20231061856340646	DAMGO + $G_{NaP} \times 1.3$
11	DAMGO + $G_{NaP} \times 1.5$	0.13469659145500004	DAMGO + $G_{NaP} \times 1.5$
12	Control	0.14340741107002186	Control
12	DAMGO	0.271356137149513	DAMGO
12	DAMGO + $G_{NaP} \times 1.1$	0.18801238396345743	DAMGO + $G_{NaP} \times 1.1$
12	DAMGO + $G_{NaP} \times 1.3$	0.04172051028880022	DAMGO + $G_{NaP} \times 1.3$
12	DAMGO + $G_{NaP} \times 1.5$	0.1056573660650129	DAMGO + $G_{NaP} \times 1.5$
13	Control	0.10913022149799259	Control
13	DAMGO	0.24018530323893808	DAMGO
13	DAMGO + $G_{NaP} \times 1.1$	0.04687739148583804	DAMGO + $G_{NaP} \times 1.1$
13	DAMGO + $G_{NaP} \times 1.3$	0.0388791141626443	DAMGO + $G_{NaP} \times 1.3$
13	DAMGO + $G_{NaP} \times 1.5$	0.12704065932321434	DAMGO + $G_{NaP} \times 1.5$
14	Control	0.1869072650689271	Control
14	DAMGO	0.29162575617532943	DAMGO
14	DAMGO + $G_{NaP} \times 1.1$	0.09452842032852607	DAMGO + $G_{NaP} \times 1.1$
14	DAMGO + $G_{NaP} \times 1.3$	0.25421400653649556	DAMGO + $G_{NaP} \times 1.3$
14	DAMGO + $G_{NaP} \times 1.5$	0.2258932910192055	DAMGO + $G_{NaP} \times 1.5$
15	Control	0.3301024160484636	Control
15	DAMGO	0.25718898569741244	DAMGO
15	DAMGO + $G_{NaP} \times 1.1$	0.20290560796194038	DAMGO + $G_{NaP} \times 1.1$
15	DAMGO + $G_{NaP} \times 1.3$	0.18047984879405163	DAMGO + $G_{NaP} \times 1.3$
15	DAMGO + $G_{NaP} \times 1.5$	0.1924082236804785	DAMGO + $G_{NaP} \times 1.5$
16	Control	0.5407289919955173	Control
16	DAMGO	0.3265452538850499	DAMGO
16	DAMGO + $G_{NaP} \times 1.1$	0.16472331696630196	DAMGO + $G_{NaP} \times 1.1$
16	DAMGO + $G_{NaP} \times 1.3$	0.14865008662704168	DAMGO + $G_{NaP} \times 1.3$
16	DAMGO + $G_{NaP} \times 1.5$	0.28233785616450635	DAMGO + $G_{NaP} \times 1.5$
17	Control	0.36958651045818736	Control
17	DAMGO	0.5538781171792364	DAMGO
17	DAMGO + $G_{NaP} \times 1.1$	0.3131603725891917	DAMGO + $G_{NaP} \times 1.1$
17	DAMGO + $G_{NaP} \times 1.3$	0.24682056072440803	DAMGO + $G_{NaP} \times 1.3$
17	DAMGO + $G_{NaP} \times 1.5$	0.538694420909074	DAMGO + $G_{NaP} \times 1.5$
18	Control	0.17535404675430558	Control
18	DAMGO	0.28195920819875775	DAMGO
18	DAMGO + $G_{NaP} \times 1.1$	0.08512953456977695	DAMGO + $G_{NaP} \times 1.1$
18	DAMGO + $G_{NaP} \times 1.3$	0.0675705173231409	DAMGO + $G_{NaP} \times 1.3$
18	DAMGO + $G_{NaP} \times 1.5$	0.05607781434550384	DAMGO + $G_{NaP} \times 1.5$
19	Control	0.1288036229479793	Control
19	DAMGO	0.25068579614689507	DAMGO
19	DAMGO + $G_{NaP} \times 1.1$	0.11954747697651097	DAMGO + $G_{NaP} \times 1.1$
19	DAMGO + $G_{NaP} \times 1.3$	0.15477997468366284	DAMGO + $G_{NaP} \times 1.3$
19	DAMGO + $G_{NaP} \times 1.5$	0.09286188560717275	DAMGO + $G_{NaP} \times 1.5$
20	Control	0.40857415766664984	Control
20	DAMGO	0.4162355427336929	DAMGO
20	DAMGO + $G_{NaP} \times 1.1$	0.4180814420535328	DAMGO + $G_{NaP} \times 1.1$
20	DAMGO + $G_{NaP} \times 1.3$	0.363404060929136	DAMGO + $G_{NaP} \times 1.3$
20	DAMGO + $G_{NaP} \times 1.5$	0.46375642946688456	DAMGO + $G_{NaP} \times 1.5$
21	Control	0.2160455668133548	Control
21	DAMGO	0.2019199263583982	DAMGO
21	DAMGO + $G_{NaP} \times 1.1$	0.1049623904324499	DAMGO + $G_{NaP} \times 1.1$
21	DAMGO + $G_{NaP} \times 1.3$	0.19075779416934083	DAMGO + $G_{NaP} \times 1.3$
21	DAMGO + $G_{NaP} \times 1.5$	0.1404368811688823	DAMGO + $G_{NaP} \times 1.5$
22	Control	0.27978496568889344	Control
22	DAMGO	0.2977916091724515	DAMGO
22	DAMGO + $G_{NaP} \times 1.1$	0.07503809608696857	DAMGO + $G_{NaP} \times 1.1$
22	DAMGO + $G_{NaP} \times 1.3$	0.07432393178205915	DAMGO + $G_{NaP} \times 1.3$
22	DAMGO + $G_{NaP} \times 1.5$	0.14067389047905224	DAMGO + $G_{NaP} \times 1.5$
23	Control	0.22149869525465135	Control
23	DAMGO	0.3396940591430761	DAMGO
23	DAMGO + $G_{NaP} \times 1.1$	0.2355097435075701	DAMGO + $G_{NaP} \times 1.1$
23	DAMGO + $G_{NaP} \times 1.3$	0.1248695595977928	DAMGO + $G_{NaP} \times 1.3$
23	DAMGO + $G_{NaP} \times 1.5$	0.18574616062418095	DAMGO + $G_{NaP} \times 1.5$
24	Control	0.2058065558096364	Control
24	DAMGO	0.20335059215904588	DAMGO
24	DAMGO + $G_{NaP} \times 1.1$	0.03592889634384212	DAMGO + $G_{NaP} \times 1.1$
24	DAMGO + $G_{NaP} \times 1.3$	0.14086025733974947	DAMGO + $G_{NaP} \times 1.3$
24	DAMGO + $G_{NaP} \times 1.5$	0.18373096358857757	DAMGO + $G_{NaP} \times 1.5$
25	Control	0.18431405392875883	Control
25	DAMGO	0.1610853574478934	DAMGO
25	DAMGO + $G_{NaP} \times 1.1$	0.0707948928178825	DAMGO + $G_{NaP} \times 1.1$
25	DAMGO + $G_{NaP} \times 1.3$	0.09159312771818233	DAMGO + $G_{NaP} \times 1.3$
25	DAMGO + $G_{NaP} \times 1.5$	0.17705806161781532	DAMGO + $G_{NaP} \times 1.5$
26	Control	0.20837956870912577	Control
26	DAMGO	0.16802213028909624	DAMGO
26	DAMGO + $G_{NaP} \times 1.1$	0.18161015139650627	DAMGO + $G_{NaP} \times 1.1$
26	DAMGO + $G_{NaP} \times 1.3$	0.08834041969824212	DAMGO + $G_{NaP} \times 1.3$
26	DAMGO + $G_{NaP} \times 1.5$	0.15581661618415846	DAMGO + $G_{NaP} \times 1.5$
27	Control	0.2146168660901052	Control
27	DAMGO	0.40935466277778104	DAMGO
27	DAMGO + $G_{NaP} \times 1.1$	0.057008600768332605	DAMGO + $G_{NaP} \times 1.1$
27	DAMGO + $G_{NaP} \times 1.3$	0.2550846350711658	DAMGO + $G_{NaP} \times 1.3$
27	DAMGO + $G_{NaP} \times 1.5$	0.3473133767787229	DAMGO + $G_{NaP} \times 1.5$
28	Control	0.19542703245507248	Control
28	DAMGO	0.23135966249471288	DAMGO
28	DAMGO + $G_{NaP} \times 1.1$	0.07917432331274868	DAMGO + $G_{NaP} \times 1.1$
28	DAMGO + $G_{NaP} \times 1.3$	0.031481849755768496	DAMGO + $G_{NaP} \times 1.3$
28	DAMGO + $G_{NaP} \times 1.5$	0.09378272982593869	DAMGO + $G_{NaP} \times 1.5$
29	Control	0.1658186489101242	Control
29	DAMGO	0.16388672783900396	DAMGO
29	DAMGO + $G_{NaP} \times 1.1$	0.12704421184122844	DAMGO + $G_{NaP} \times 1.1$
29	DAMGO + $G_{NaP} \times 1.3$	0.06279940493312491	DAMGO + $G_{NaP} \times 1.3$
29	DAMGO + $G_{NaP} \times 1.5$	0.11250069044609715	DAMGO + $G_{NaP} \times 1.5$
30	Control	0.12614064414154197	Control
30	DAMGO	0.10728531855026407	DAMGO
30	DAMGO + $G_{NaP} \times 1.1$	0.06049331393043402	DAMGO + $G_{NaP} \times 1.1$
30	DAMGO + $G_{NaP} \times 1.3$	0.12690178262945567	DAMGO + $G_{NaP} \times 1.3$
30	DAMGO + $G_{NaP} \times 1.5$	0.1729626079598821	DAMGO + $G_{NaP} \times 1.5$
31	Control	0.07363160186724735	Control
31	DAMGO	0.2563032030613774	DAMGO
31	DAMGO + $G_{NaP} \times 1.1$	0.07707280286541111	DAMGO + $G_{NaP} \times 1.1$
31	DAMGO + $G_{NaP} \times 1.3$	0.08271112127261028	DAMGO + $G_{NaP} \times 1.3$
31	DAMGO + $G_{NaP} \times 1.5$	0.2098518987566552	DAMGO + $G_{NaP} \times 1.5$
32	Control	0.07109212683506061	Control
32	DAMGO	0.19340933434442747	DAMGO
32	DAMGO + $G_{NaP} \times 1.1$	0.039248252497923644	DAMGO + $G_{NaP} \times 1.1$
32	DAMGO + $G_{NaP} \times 1.3$	0.04160810917841313	DAMGO + $G_{NaP} \times 1.3$
32	DAMGO + $G_{NaP} \times 1.5$	0.09370257118885623	DAMGO + $G_{NaP} \times 1.5$
33	Control	0.3545270912729191	Control
33	DAMGO	0.8018044391493154	DAMGO
33	DAMGO + $G_{NaP} \times 1.1$	0.5249258486042659	DAMGO + $G_{NaP} \times 1.1$
33	DAMGO + $G_{NaP} \times 1.3$	0.559910434326244	DAMGO + $G_{NaP} \times 1.3$
33	DAMGO + $G_{NaP} \times 1.5$	0.6847987786163651	DAMGO + $G_{NaP} \times 1.5$
34	Control	0.17661359242535424	Control
34	DAMGO	0.1070290465248611	DAMGO
34	DAMGO + $G_{NaP} \times 1.1$	0.14309220646282733	DAMGO + $G_{NaP} \times 1.1$
34	DAMGO + $G_{NaP} \times 1.3$	0.3430808484109804	DAMGO + $G_{NaP} \times 1.3$
34	DAMGO + $G_{NaP} \times 1.5$	0.32885442090238964	DAMGO + $G_{NaP} \times 1.5$
35	Control	0.23306184023311008	Control
35	DAMGO	0.3093037592040402	DAMGO
35	DAMGO + $G_{NaP} \times 1.1$	0.107536052729693	DAMGO + $G_{NaP} \times 1.1$
35	DAMGO + $G_{NaP} \times 1.3$	0.12805603985877972	DAMGO + $G_{NaP} \times 1.3$
35	DAMGO + $G_{NaP} \times 1.5$	0.12988950805497174	DAMGO + $G_{NaP} \times 1.5$
36	Control	0.2228614323599581	Control
36	DAMGO	0.21364043454632792	DAMGO
36	DAMGO + $G_{NaP} \times 1.1$	0.09056529969575743	DAMGO + $G_{NaP} \times 1.1$
36	DAMGO + $G_{NaP} \times 1.3$	0.11992732391661753	DAMGO + $G_{NaP} \times 1.3$
36	DAMGO + $G_{NaP} \times 1.5$	0.1792463026610615	DAMGO + $G_{NaP} \times 1.5$
37	Control	0.15650650078207487	Control
37	DAMGO	0.1676989467271602	DAMGO
37	DAMGO + $G_{NaP} \times 1.1$	0.07291853783351217	DAMGO + $G_{NaP} \times 1.1$
37	DAMGO + $G_{NaP} \times 1.3$	0.136188709350981	DAMGO + $G_{NaP} \times 1.3$
37	DAMGO + $G_{NaP} \times 1.5$	0.25422912858470315	DAMGO + $G_{NaP} \times 1.5$
38	Control	0.23793188254496597	Control
38	DAMGO	0.14893280096678171	DAMGO
38	DAMGO + $G_{NaP} \times 1.1$	0.2230230248550589	DAMGO + $G_{NaP} \times 1.1$
38	DAMGO + $G_{NaP} \times 1.3$	0.05809911742427275	DAMGO + $G_{NaP} \times 1.3$
38	DAMGO + $G_{NaP} \times 1.5$	0.12498724953248481	DAMGO + $G_{NaP} \times 1.5$
39	Control	0.15261242625344676	Control
39	DAMGO	0.18639781581117762	DAMGO
39	DAMGO + $G_{NaP} \times 1.1$	0.19655701823957036	DAMGO + $G_{NaP} \times 1.1$
39	DAMGO + $G_{NaP} \times 1.3$	0.2189803347605305	DAMGO + $G_{NaP} \times 1.3$
39	DAMGO + $G_{NaP} \times 1.5$	0.14687563252773958	DAMGO + $G_{NaP} \times 1.5$
40	Control	0.20934502558671622	Control
40	DAMGO	0.2996395599618519	DAMGO
40	DAMGO + $G_{NaP} \times 1.1$	0.05940629103204044	DAMGO + $G_{NaP} \times 1.1$
40	DAMGO + $G_{NaP} \times 1.3$	0.2927287200529601	DAMGO + $G_{NaP} \times 1.3$
40	DAMGO + $G_{NaP} \times 1.5$	0.22056049202378766	DAMGO + $G_{NaP} \times 1.5$
