# Supplementary material for: Modeling Effects of Variable preBötzinger Complex Network Topology and Cellular Properties on Opioid-Induced Respiratory Depression and Recovery
Source: eNeuro. 2024 Mar 1;11(3):ENEURO.0284-23.2023. doi: 10.1523/ENEURO.0284-23.2023 (PMC10921262; doi:10.1523/ENEURO.0284-23.2023)
Supplement: Code files — Download Code files, ZIP file. [file eneuro-11-ENEURO.0284-23.2023-s001.zip › prebot-opioid-model-main/simulations/gnap_mod_sim/burst_stats/gnap_mod_network_data.csv]

	run_seed	num_exc	num_inh	num_e_e	num_e_i	num_i_e	num_i_i	ctrl_mean_period	ctrl_mean_amp	ctrl_period_irs	ctrl_amp_irs	num_e_e_prop	num_i_e_prop	damgo_mean_period	gnap01_mean_period	gnap03_mean_period	gnap05_mean_period	damgo_gnap01_mean_period	damgo_gnap03_mean_period	damgo_gnap05_mean_period	damgo_mean_amp	gnap01_mean_amp	gnap03_mean_amp	gnap05_mean_amp	damgo_gnap01_mean_amp	damgo_gnap03_mean_amp	damgo_gnap05_mean_amp	damgo_period_irs	gnap01_period_irs	gnap03_period_irs	gnap05_period_irs	damgo_gnap01_period_irs	damgo_gnap03_period_irs	damgo_gnap05_period_irs	damgo_amp_irs	gnap01_amp_irs	gnap03_amp_irs	gnap05_amp_irs	damgo_gnap01_amp_irs	damgo_gnap03_amp_irs	damgo_gnap05_amp_irs	num_ctrl_tonic_exc	num_ctrl_quiescent_exc	num_ctrl_burst_exc	num_ctrl_tonic_inh	num_ctrl_quiescent_inh	num_ctrl_burst_inh	num_damgo_tonic_exc	num_damgo_quiescent_exc
0	1	754.0	162.0	622.0	132.0	122.0	40.0	3.1117409090909094	3.9208729591052585	0.22807283972643985	0.0071799014097119205	0.8418451400329492	0.7530864197530864	3.3206500000000005	2.7675250000000013	2.318842307692308	2.2351428571428573	3.17330625	2.5681227272727294	2.719962500000001	2.128259476893445	4.168853912166514	4.715035437546919	5.2999037199044725	2.6877474219941546	3.67952319991714	4.454387834687113	0.2028627341082898	0.16842665372114138	0.04466485867018402	0.1042273113909078	0.14706798032336044	0.0729838189455111	0.26952062090963946	0.3169157202034734	0.014478770096878176	0.01479197376847176	0.026362812764632627	0.2643945302294723	0.0447547612150644	0.08444394804940357	329.0	388.0	37.0	59.0	97.0	6.0	0.0	737.0
1	2	714.0	173.0	585.0	129.0	145.0	28.0	3.365985	2.9627038091946334	0.3251731554057928	0.15991097786596295	0.8278260869565217	0.838150289017341	3.9674500000000017	2.7287458333333348	2.4249846153846155	2.186275	3.8893	3.0833833333333334	3.129031818181818	2.40598476968931	3.1506808601523084	4.4517851780243065	5.7444598283200765	3.0239000992501377	4.111083042072527	4.837565445445003	0.5313669197640966	0.4139993763633374	0.1884470397940508	0.1153713519930476	0.09578725355966723	0.14641506838154458	0.2252487000672665	0.11867864899418702	0.1462966595782769	0.0831099251066792	0.09617798895754684	0.07222819802435021	0.08919221350764464	0.12790061176823084	286.0	371.0	57.0	68.0	88.0	17.0	1.0	690.0
2	3	767.0	172.0	607.0	160.0	136.0	36.0	3.018854545454545	4.157767893720801	0.16004417818783334	0.016900607101276246	0.7940691927512356	0.7906976744186046	3.1753611111111097	2.824483333333333	2.5467166666666685	2.3112076923076934	2.913033333333333	2.8293038461538456	2.4500500000000005	2.198608363981194	4.654054728263263	5.386474276813281	6.149879777066082	2.862468036356152	3.9349088194455786	4.878794188057112	0.06431361272888607	0.13673639877395966	0.08949482917229308	0.04891619343546712	0.021574340299251368	0.18504387000978093	0.18950010413820112	0.07223838196535233	0.019506321362508242	0.012079074446622037	0.027012688392091408	0.07184724470923125	0.036058864527706784	0.07218485945330301	288.0	423.0	56.0	57.0	101.0	14.0	4.0	754.0
3	4	714.0	192.0	581.0	133.0	159.0	33.0	3.1729	3.8451241371079967	0.1941882565511196	0.014843498849757518	0.8246869409660107	0.828125	3.8133	2.8782666666666663	2.4755038461538468	2.228042857142857	3.1283687500000035	2.7539555555555566	2.4808038461538464	2.227768857378055	4.160194695328337	4.79910441521058	5.113860288530622	2.20035246688501	3.2286743986297433	4.121389322102129	0.2059457910678002	0.1564692068803052	0.0231948187021078	0.07240367686514856	0.15203770128995886	0.10320036556374232	0.16888707788629687	0.7325878785808551	0.02436583663293216	0.01879924930073574	0.04206249199040996	0.30950884165033066	0.1283510509826527	0.07035097204589927	280.0	382.0	52.0	86.0	92.0	14.0	2.0	704.0
4	5	728.0	182.0	583.0	145.0	145.0	37.0	2.6617884615384613	3.363617464752401	0.12380969071936508	0.03346424409781569	0.8051282051282052	0.7967032967032966	2.919525	2.561838461538461	2.2901071428571425	2.0498399999999983	2.9473166666666657	2.7766500000000014	2.762366666666665	2.090788364726829	3.8365974820388455	4.5684226134401085	5.478239644239653	2.4970467921461257	3.3717160138046007	4.5483706299769855	0.20903581315899905	0.14312467150134686	0.18356864483354696	0.06621290705463577	0.10464092452964673	0.06887215068458984	0.18100473909579406	0.22433346940603896	0.04155240448304921	0.035850015682431825	0.03397915474099888	0.10724796079521344	0.04327042869496819	0.04119121741033515	320.0	357.0	51.0	74.0	94.0	14.0	0.0	712.0
5	6	735.0	182.0	585.0	150.0	144.0	38.0	2.9361181818181823	3.9462896641684817	0.13099969192233402	0.024971140714256573	0.8041237113402062	0.7912087912087912	3.26305	2.825641666666668	2.3154499999999985	2.328192307692308	2.9811944444444434	2.645904999999999	2.993007692307692	2.4263120068832484	4.413043060990226	4.715526412781603	5.968549267814287	2.4495089938816346	3.4376659592925303	4.376933202734604	0.05091804041317409	0.12448701899091726	0.054601850675894535	0.05295376878611639	0.055691437842299976	0.03763871797548552	0.39198643663316296	0.2705440929627409	0.015635893616244057	0.07985399812585771	0.029507736508828337	0.05334359830133047	0.04402747396786087	0.09126884859404563	306.0	398.0	31.0	76.0	100.0	6.0	0.0	730.0
6	7	690.0	180.0	542.0	148.0	144.0	36.0	2.73485	3.0439286903224985	0.17988769805116425	0.043913306692254614	0.7826887661141805	0.8	3.752135714285714	2.5128115384615386	2.1406733333333343	1.9731187500000007	2.8275399999999986	2.57174	2.6455416666666665	1.9203125195685584	3.414724872316526	4.415062895051282	5.216873419810014	2.4862382247139667	3.679338451597346	4.331762850606517	0.1336446386418156	0.15404531048746425	0.10684705897356153	0.0635317798486359	0.11497642172777713	0.1646261327845676	0.2524318960190197	0.14406267065469353	0.024104884002629487	0.030692209581742458	0.049518960771718634	0.10266169397796507	0.1518597143566818	0.0921438904189113	257.0	373.0	60.0	69.0	102.0	9.0	0.0	684.0
7	8	714.0	193.0	565.0	149.0	161.0	32.0	2.4420346153846157	2.9619487334300896	0.4742446676780147	0.2353380334834082	0.8058925476603119	0.8341968911917098	3.4907944444444454	2.974036363636365	1.5050159090909097	1.5213525000000003	3.7012142857142862	2.575572727272727	2.3375875	2.474126273449852	3.7339826860834022	4.568611534257082	6.2048980541760805	2.541733108668261	3.7234660499521137	5.294560439115439	0.19552166003142746	0.6763261491534711	0.5865329940086975	0.4851545182213426	0.24575648297467456	0.12059788725594656	0.15957435375688844	0.3974617883902504	0.13037038023159167	0.22921595767467026	0.11509260417544627	0.07678478183526986	0.11217798201699376	0.13898954261549332	257.0	395.0	62.0	72.0	109.0	12.0	8.0	692.0
8	9	742.0	179.0	618.0	124.0	146.0	33.0	2.866376923076924	3.6972709731976825	0.21900613568917604	0.0419131421131167	0.8341880341880342	0.8156424581005587	3.0451000000000006	2.660745833333332	2.2673642857142857	2.137566666666667	2.511340000000001	2.097415384615385	2.3876785714285718	2.0030073240329034	4.131458449012666	5.083980042798457	6.411571088545141	2.6204216963426665	3.6471266925653856	4.582624270735127	0.16697517947368906	0.1853175155247059	0.0971011084875139	0.10196681021746674	0.13554224672893944	0.23935454858376404	0.3466359824869474	0.17062634926173958	0.03028221688655407	0.03522036460920105	0.04990945882176293	0.10416421762360573	0.06498935288294583	0.16075430862721204	322.0	391.0	29.0	67.0	104.0	8.0	4.0	735.0
9	10	707.0	172.0	556.0	151.0	136.0	36.0	3.1385318181818187	2.7135560019378144	0.2319636658730021	0.12096332021130808	0.7713754646840149	0.7906976744186046	5.613129999999997	3.0937181818181823	2.3656384615384614	2.1322899999999985	3.5408571428571434	3.0130111111111098	2.7948208333333326	1.839395376024244	3.5224453229699098	4.773705370907956	6.294951284115384	2.38354890449832	4.039831104026261	4.9383333081969205	0.15044685898201002	0.2247359659619854	0.2098724356246168	0.17917735911429158	0.5689133022689907	0.40034966284757534	0.3291701663629865	0.21210211398844928	0.07173728703770019	0.18891374259811064	0.08142760430941617	0.09071203347377874	0.2337896097554545	0.12792174888109473	272.0	394.0	41.0	72.0	92.0	8.0	2.0	703.0
10	11	725.0	195.0	590.0	135.0	169.0	26.0	2.9950666666666663	3.40468638729082	0.2327129086456197	0.01866420913824698	0.8282647584973166	0.8666666666666667	2.8842318181818185	2.528669230769232	2.316914285714286	2.0221133333333317	2.7500550000000006	2.462972727272728	2.632445833333333	2.213180042334056	3.6233871161562266	4.165233096714262	5.419505410429382	2.0522850278460507	3.1832798561916573	4.147177093365672	0.2511221829450622	0.1505926257625201	0.1543474321509924	0.06465060542253981	0.1652967551217624	0.1994330345734632	0.22471751335225035	0.4216049179730606	0.0274960716379747	0.04208423674537053	0.052722540251610564	0.11003121451876016	0.08786793115424499	0.07941026331695769	318.0	377.0	30.0	79.0	104.0	12.0	0.0	715.0
11	12	769.0	177.0	621.0	148.0	137.0	40.0	2.982859090909092	4.4348631072880815	0.12184126590157195	0.01914762066965212	0.8181818181818182	0.7740112994350282	4.443324999999999	2.7740625000000017	2.3551269230769227	2.4011692307692294	3.39915	2.8079000000000014	2.8309208333333324	2.4853599859115647	4.79023582306275	5.2259895074598735	6.008466949672758	2.7902090972266502	4.015410440445352	5.144216476774131	0.5138829911966644	0.11708581861898205	0.051880580085232435	0.11012276035161092	0.20185253625744065	0.040799178495507266	0.17242951831887776	0.2942228632692943	0.021449391002268944	0.04599671787588888	0.01449087506167254	0.4114528166776668	0.1055886024281405	0.05980010323699701	311.0	400.0	58.0	78.0	87.0	12.0	0.0	752.0
12	13	719.0	160.0	591.0	128.0	122.0	38.0	2.730140909090909	4.25635493608244	0.08899349074781898	0.011592439090159027	0.85	0.7625	3.0970055555555565	2.6180250000000007	2.440342307692309	2.4284923076923084	3.0753055555555564	2.793275	2.984913636363638	3.128474580441612	4.453393648983237	4.952825548373089	5.624739163084441	3.364127007006451	4.15294179872709	5.26039536684767	0.09351501181059348	0.09334188964679058	0.06358351783010747	0.10131953602900214	0.046416051191148514	0.0397071496357435	0.1764874106846132	0.08801791855355097	0.013488775324217163	0.031096783058538063	0.06691006433833868	0.03019377274768332	0.04649997805921268	0.06606211536463534	337.0	359.0	23.0	68.0	86.0	6.0	3.0	702.0
13	14	771.0	173.0	612.0	159.0	149.0	24.0	2.9216181818181814	3.849278076367446	0.17096789964561865	0.05011372613106077	0.8016260162601626	0.861271676300578	2.865145	2.589112500000001	2.1817285714285712	1.9320187499999992	3.095361111111114	2.4579000000000004	2.904583333333335	2.142884056507902	4.3438348370339765	5.431712121924051	6.8874045260898855	2.4198393637036704	4.057226359264222	4.614189112171535	0.2893898073408123	0.12853840592225105	0.06027275634162471	0.1495272167112798	0.09436454870148976	0.2524363125809781	0.30583607500251064	0.2010052691469724	0.03945268367887536	0.06872408035912643	0.1395072596516252	0.13517060971399705	0.1971661911644597	0.12498417034607555	329.0	405.0	37.0	84.0	82.0	7.0	0.0	766.0
14	15	704.0	166.0	555.0	149.0	135.0	31.0	3.053722727272728	2.9756035474347984	0.31535756044423824	0.16702341644118307	0.8115183246073299	0.8132530120481928	2.701805	2.432857142857143	2.52178076923077	2.0828375	3.174500000000002	2.5110181818181805	2.740479166666667	1.8889817809884355	3.407288748937024	4.518525456576368	6.31527115812814	2.486222227928396	3.6699417521567184	5.023812396918292	0.2531438578899577	0.2629841556277751	0.2516277585015917	0.29136622639954124	0.2092660861817428	0.15164270896694965	0.2969297147750993	0.1864770784059948	0.08926505367911104	0.10605831286876724	0.1221504436372027	0.13347568800775306	0.1767208002860432	0.1020137431483682	300.0	357.0	47.0	68.0	87.0	11.0	0.0	693.0
15	16	702.0	177.0	575.0	127.0	145.0	32.0	2.9317999999999995	2.8387945441169817	0.5307079442476536	0.23913326703584525	0.8152753108348135	0.8192090395480226	4.467225000000002	2.4496461538461527	1.7064416666666662	1.6752777777777783	4.0891916666666654	3.5615142857142854	2.7983708333333346	2.0945917329173662	3.331960851790277	4.595245782445454	6.010952557671715	2.456711265815526	3.767284049867552	5.239811412798442	0.17621429005433706	0.4877015436580648	0.6400485852105742	0.2936863724433736	0.16500228242892145	0.14216521627711226	0.4463131606996833	0.16705477252154152	0.1741513379986248	0.2791914706993468	0.19805918199092	0.2063665294612958	0.11562577438332113	0.09550722448341516	267.0	381.0	54.0	82.0	87.0	8.0	3.0	695.0
16	17	731.0	201.0	606.0	125.0	163.0	38.0	3.0315818181818184	3.097520741290217	0.317497312699701	0.3091208425336455	0.8498293515358362	0.8109452736318408	5.019800000000001	2.4714357142857137	2.299453571428572	1.89775588235294	3.0255555555555533	2.9287625000000013	2.5902066666666657	1.8436079674275576	3.3927576698399866	4.606774010887975	5.414365118890327	2.5708546049917347	3.909534424437393	4.629919777655673	0.26674017390078697	0.3813490037142029	0.2661695738829997	0.1817350898457102	0.2611298669099639	0.29886012266374984	0.94336649367638	0.15683426265130626	0.20000666499019867	0.08716011764592586	0.09685156099308967	0.2360140225688456	0.1063218272683088	0.13405460212796286	268.0	406.0	57.0	75.0	109.0	17.0	2.0	714.0
17	18	729.0	193.0	579.0	150.0	156.0	37.0	2.8656875	3.6834994609638456	0.16352522307244546	0.011586564055902556	0.8183361629881154	0.8082901554404145	3.1122	2.704779166666666	2.3079576923076908	2.4129230769230765	2.8855500000000007	2.6358550000000007	2.2988125000000017	1.8619395907452367	4.010645626720721	4.544579389685095	5.021891116485504	2.366715955154349	3.341004044776553	4.063758612937605	0.223849002800837	0.14592471698597376	0.02381805640997241	0.12690880349697026	0.08367145623892862	0.06958485110939723	0.052272311300301126	0.495961234114267	0.01812258235733396	0.02740633308876134	0.021148460135122542	0.21143664529659767	0.08086319029055544	0.07125846106891574	269.0	424.0	36.0	67.0	125.0	1.0	0.0	723.0
18	19	713.0	165.0	573.0	140.0	129.0	36.0	3.033159090909092	4.045778442695032	0.16846379917459822	0.048716150312566604	0.8222996515679443	0.7818181818181819	3.943057142857144	2.9889727272727256	2.370457692307693	2.33428076923077	3.5259625000000017	3.112895454545457	2.749437499999998	2.212569080031955	4.534692103579103	5.2471447756141965	5.9698200721759935	2.7494957076645203	3.6759232693045103	4.696861664866646	0.2750173589920649	0.1999834595513472	0.06581695684553088	0.08392949813660164	0.1373040300359282	0.2791748265991058	0.16505407579939288	0.2642674894792175	0.04623661619624075	0.02176950241400873	0.02724944123797072	0.2437968815108956	0.12781568968183846	0.08518177124770444	315.0	344.0	54.0	65.0	89.0	11.0	0.0	697.0
19	20	670.0	216.0	507.0	163.0	176.0	40.0	3.0576692307692306	2.261954120743136	0.5644044192161195	0.09541940022076832	0.7585551330798479	0.8148148148148148	6.9982250000000015	2.89625	2.0184531250000006	1.6647050000000008	3.534778571428575	2.82037	2.5089400000000013	1.2957997043061478	2.9652034741294924	4.077334475214753	5.697733511527359	1.84654131127802	3.16176586571562	4.462542577990424	0.9437045089177216	0.4666107781555206	0.3278374249521408	0.6421542374858896	0.3882503951733928	0.3832475496009467	0.4447357303258371	0.17431101628973455	0.2298929084833659	0.15987175789359834	0.08209951192910336	0.06300906113140513	0.12176337759391688	0.12725664916683413	206.0	410.0	54.0	66.0	134.0	16.0	2.0	655.0
20	21	730.0	187.0	589.0	141.0	159.0	28.0	3.308925	3.486280086714049	0.15108537560830335	0.031169261860350694	0.8192771084337349	0.8502673796791443	3.579600000000001	2.8893227272727287	2.355826923076924	2.2530428571428565	2.9480777777777782	2.7018444444444434	2.4226363636363644	2.254458472095155	3.9232162773143266	4.847766552079452	4.599887543326252	2.5503857554848866	3.645312211959056	3.2863217330721866	0.3221634721634587	0.12084888822271482	0.14693449684977994	0.10155645277754743	0.10283929437028948	0.17070054859552444	0.15207936268918665	0.591309858941686	0.03705222838547032	0.04405842417811105	0.05236832063027238	0.11501409101090933	0.18150068228714472	0.07265994420986834	288.0	396.0	46.0	71.0	103.0	13.0	0.0	716.0
21	22	699.0	185.0	570.0	129.0	145.0	40.0	2.8727269230769235	2.869306115516552	0.32929649510832204	0.16235279484829887	0.8290909090909091	0.7837837837837838	3.1908500000000006	2.455842307692308	2.2089535714285717	1.9541031250000007	3.5366357142857145	3.0488937500000013	3.0730227272727264	1.6460875643122157	3.456942276073787	4.275558654728206	5.183206637036903	2.1355089503131057	3.3581237011892844	4.293163002422484	0.30790852251811457	0.14949309472676622	0.09896779283123973	0.08645141615661654	0.07554464485646104	0.07764181029525552	0.1927117024230976	0.15085383109637993	0.0660873574609239	0.023166675054684758	0.048551453198292606	0.07667713050734208	0.06217493488569376	0.07273683461170642	257.0	391.0	51.0	63.0	111.0	11.0	0.0	677.0
22	23	644.0	186.0	525.0	119.0	151.0	35.0	2.674423076923077	3.0053032807867552	0.2089883009248729	0.03820174982414687	0.8487229862475442	0.8118279569892473	5.056174999999999	2.418032142857143	2.2205433333333318	2.1107700000000005	3.164481250000001	2.947061111111111	2.635395833333334	2.4300386977156627	3.5276273060060217	4.746668389962455	5.975914289860457	1.991877356844792	3.3406673540283065	4.510168333994186	0.43798513457622507	0.17438829583218918	0.20956239143176544	0.17789977814498553	0.2321112082538781	0.12919876091106214	0.26243979758586405	0.6221150552225265	0.04732220356304808	0.05461663488442956	0.04031027932958376	0.08794980410192507	0.143552404862845	0.12641337657193633	264.0	337.0	43.0	75.0	98.0	13.0	0.0	623.0
23	24	740.0	183.0	590.0	150.0	133.0	50.0	2.1982035714285715	3.5112177706465237	0.12268120929325822	0.040934461851585606	0.7947368421052632	0.726775956284153	2.772841666666667	3.8626055555555565	2.1079700000000003	1.7438722222222225	3.5480071428571427	2.836505	2.570561538461537	2.9235676102572103	2.0226003494304208	4.3126608745776185	5.117873984818291	0.9470221705678517	3.196279325580159	4.31527328592236	0.13160402270065186	0.4368252464642697	0.1156795021103557	0.14903883192092968	0.036454671222501636	0.15177203205715964	0.3382311242304403	0.2814747263924809	0.3118536588568834	0.05874780349726536	0.10020046765376313	0.08647364270020337	0.12788420352622587	0.13984739936236226	283.0	415.0	42.0	65.0	106.0	12.0	2.0	730.0
24	25	758.0	170.0	605.0	153.0	129.0	41.0	2.903616666666668	3.5360032312762635	0.1793590611044187	0.03331388792519032	0.8358208955223879	0.7588235294117647	3.092116666666666	2.7056833333333348	2.2192214285714282	2.057176666666665	3.0920444444444466	2.692575	2.6339038461538475	2.0396916638677203	4.0122857733241934	4.721952455103838	5.335535513654564	2.704033680727981	3.713785059954103	4.693546310724452	0.11668925130908507	0.1723722791626329	0.059393935233767424	0.06135374795370267	0.07216422727980074	0.08975873931883584	0.2497762509842601	0.356317232909026	0.03019306844191855	0.031420821420785484	0.02485505493618371	0.06964783586569442	0.0996715457344676	0.08233080597206491	294.0	400.0	64.0	59.0	94.0	17.0	3.0	748.0
25	26	733.0	178.0	602.0	131.0	143.0	35.0	2.8697	3.468149119822208	0.2216574135657594	0.05485614957647949	0.8381601362862009	0.8033707865168539	3.1147374999999986	2.5228000000000006	2.302632142857143	2.060939999999999	3.032505555555556	2.770245	2.7526208333333337	1.8688353593045728	3.9021135930215767	4.5298286876889815	5.230052636597807	2.519308564552195	3.713124837540185	4.638455695362036	0.14023857410559162	0.14810628072450216	0.15893216513746533	0.09025451280152093	0.1902205025146245	0.07565995036523282	0.2430935669076024	0.2764253058688288	0.0264178508052093	0.05103145783662245	0.07979697693168426	0.09531024602803846	0.07432883981878602	0.13405217195789393	316.0	391.0	26.0	64.0	106.0	8.0	2.0	725.0
26	27	683.0	201.0	556.0	127.0	159.0	42.0	2.5653730769230774	2.958612765436454	0.1904832090457463	0.03216319510512106	0.8255159474671669	0.7910447761194029	3.6244125	2.432057142857143	2.156626666666667	1.9782218749999991	3.4597214285714286	2.8202649999999982	2.3276535714285718	1.5121739094874305	3.4991361976634425	4.422474330911631	5.2240308329455125	1.8492019777949569	3.20678416808364	4.298716613973689	0.30451831283461084	0.1674706777166921	0.15150050577598428	0.12297238839458292	0.06190948863000852	0.2566549557223484	0.37798909822746346	0.1234975143871251	0.05386127960434725	0.032111736725432716	0.051661782550449134	0.17901405570837325	0.1943474964941309	0.13602631554447964	220.0	407.0	56.0	72.0	115.0	14.0	0.0	671.0
27	28	709.0	186.0	584.0	125.0	150.0	36.0	2.990804545454545	3.6459974669653765	0.16965013932384926	0.023672078238236104	0.8312611012433393	0.8064516129032258	2.88337	2.8101833333333346	2.5532500000000007	2.351526923076923	2.868961111111111	2.4468000000000014	2.5239692307692305	1.963808240687385	3.970382825859808	4.851488100073946	5.674879378662581	2.4347612854845058	3.5744698033335367	4.4278548903018615	0.1540975203500179	0.15487215754928155	0.09890995940161453	0.11444944981230958	0.08343316098033098	0.030896848100561026	0.16914885922300316	0.4339573288920152	0.021553734271779368	0.043482800868706095	0.044570903079473374	0.2412860664770437	0.05946840476373099	0.05427128729848185	242.0	389.0	78.0	67.0	95.0	24.0	0.0	700.0
28	29	721.0	174.0	579.0	142.0	134.0	40.0	2.691450000000001	3.4215950567020803	0.15095025520152913	0.02898253896419532	0.8228070175438597	0.7701149425287356	3.034572222222224	2.500642307692308	2.184546666666665	1.994146875	3.0401999999999987	2.64187	2.4156653846153846	1.717986446358374	3.8224167200565673	4.5422338242274645	5.736192329543004	2.700990121149105	3.5841515935429062	4.646759218302138	0.1144502773992288	0.15506814681202585	0.1647381048778866	0.10670479702685548	0.1226125948449944	0.06327794584310542	0.1909734555604114	0.3564724242286941	0.03724251605751679	0.03860693153971563	0.10096610336731612	0.3143079317002698	0.11045627868338244	0.07442042125746913	272.0	384.0	65.0	62.0	100.0	12.0	1.0	716.0
29	30	752.0	177.0	610.0	142.0	144.0	33.0	3.3061199999999995	3.9372694262120245	0.18448998970948333	0.0187518507995274	0.8406040268456376	0.8135593220338984	3.0551777777777778	2.896429166666669	2.2921538461538464	1.942103125000001	2.8381300000000014	2.376116666666666	2.4645857142857137	2.169636886296205	4.1844603109971406	4.963171033624156	5.7040524717093	2.818135541409052	3.7167474960808486	4.770833657052836	0.1173814896277871	0.193885050040017	0.11767821071173315	0.06627537711960943	0.057889610773403676	0.12381941131814493	0.2902144616955545	0.3102327752649891	0.04022848930120577	0.029455356250928683	0.07751360154812083	0.05339539222324529	0.0658530384915817	0.08881703489025458	328.0	384.0	40.0	78.0	90.0	9.0	3.0	729.0
30	31	754.0	162.0	611.0	143.0	140.0	22.0	2.572475	3.947209995594152	0.057807243638834126	0.02813031358541216	0.8218954248366013	0.8641975308641975	3.1561200000000014	2.489879166666666	2.0317266666666662	1.9420531250000008	2.6174150000000003	2.349462499999999	2.4425321428571425	2.8326990204365847	4.399444815526296	5.0444347331514345	6.432521291551706	2.6964150217947322	3.746390936048221	5.049039796750415	0.2414820642836781	0.03917635668745155	0.0702092390724628	0.12434897269089792	0.07395597478640342	0.08142938447727928	0.27154134661776097	0.2930567325268169	0.02332561917600364	0.04730862844530873	0.0463495659876853	0.194619028277879	0.07294214778871906	0.10726433984185947	324.0	353.0	77.0	77.0	74.0	11.0	5.0	735.0
31	32	737.0	164.0	596.0	141.0	136.0	28.0	2.8710363636363634	4.2406279915707055	0.0513387605552291	0.025371661686547232	0.8101694915254237	0.8292682926829268	3.318965	2.6040499999999978	2.4118615384615376	2.4245653846153847	2.8790500000000003	2.66463	2.537888461538461	3.095646989813256	4.5128978926297085	5.599877183508814	6.265118191803633	3.237285987732085	4.045901788987764	4.792185716753043	0.0538612809329058	0.02607159693845335	0.05216941074417483	0.0721530902533803	0.03880417550578955	0.04103114608826595	0.1592803132267061	0.12991864288193974	0.0507770193430934	0.019554390603380715	0.053316962615378216	0.03837087421632281	0.04808496779010778	0.05199624569875293	300.0	400.0	37.0	73.0	82.0	9.0	0.0	726.0
32	33	731.0	193.0	575.0	156.0	162.0	31.0	2.484507142857143	2.876868266525169	0.37711592491401497	0.14999672729334207	0.7859589041095891	0.8393782383419689	3.220522222222223	2.14654375	1.6822473684210515	1.2794619999999997	3.0001277777777773	2.2587750000000004	2.3480125000000007	1.8456670953871208	3.6307201237234095	4.6954882795595285	6.398455083040122	2.5073512812782672	4.097171531930467	5.343713301464375	0.5681952085180693	0.3057730162755612	0.3783969217499625	0.35459469406930844	0.4429318190632456	0.4438932913076963	0.6489000609297386	0.07874035064768042	0.12447685857405152	0.13149200815222786	0.22124259163894508	0.21034142422748428	0.3297611958961922	0.36497084824823417	276.0	397.0	58.0	74.0	106.0	13.0	0.0	724.0
33	34	688.0	156.0	546.0	142.0	114.0	42.0	3.1702772727272728	3.2056387404209383	0.2043292165680836	0.07462082810954193	0.8040665434380776	0.7307692307692307	4.580883333333335	2.8162083333333365	2.4799576923076927	1.7527861111111112	3.601528571428572	3.06030625	2.2552035714285705	1.7847310179477252	3.5838209311551807	4.643264078822366	5.185197231079378	2.4958746466540345	3.591438607721305	4.498026324885407	0.10584477899966377	0.12900467073378155	0.2401200847230349	0.3810360752317787	0.12750198007126248	0.3019725708529875	0.4025208649072611	0.2710874861166501	0.06107246874499572	0.05649885166494891	0.11998829036756252	0.08138873127326615	0.09788857527824617	0.15915452522477155	277.0	368.0	43.0	60.0	89.0	7.0	5.0	669.0
34	35	733.0	213.0	586.0	147.0	172.0	41.0	2.918029166666667	3.1896805826804737	0.21507658377451988	0.02180754266577355	0.8169491525423729	0.8075117370892019	4.054925	2.5718307692307687	2.273332142857143	2.129326666666666	3.4258375	2.8508388888888905	2.6992166666666657	1.6255301528628314	3.5569792774450315	4.4271513707144505	5.202369064695009	2.363570653620413	3.359318089057666	4.3275163459884025	0.2268878167548974	0.1617813000329279	0.13747676694253805	0.09574988911851992	0.11158626673530553	0.12501155036403547	0.1275174322726634	0.20082013234719964	0.02457160678478393	0.02618367383910548	0.03428247321552172	0.07196235820490203	0.06372536070063681	0.12408021670377753	241.0	444.0	48.0	62.0	137.0	14.0	4.0	724.0
35	36	706.0	170.0	573.0	133.0	131.0	39.0	2.879866666666667	3.613883074216092	0.1999236876786881	0.02209048031632727	0.8237410071942446	0.7705882352941177	3.245925	2.758083333333334	2.2322178571428566	2.0717933333333347	2.849235000000001	2.5366363636363642	2.5154500000000004	2.2764290785919874	3.9211451169214286	4.5565618828387215	5.219732957776425	2.515012338894122	3.7019398315425462	4.772693630942103	0.12603839237048226	0.2087364161488664	0.08844083631150261	0.0601645522511798	0.09208681601004286	0.10526859288150753	0.2306091529726691	0.4077156529461348	0.0270329494865078	0.0517768883123895	0.05568827212433454	0.221211578152326	0.1080992724632674	0.10681964554411368	286.0	379.0	41.0	59.0	97.0	14.0	0.0	690.0
36	37	720.0	181.0	587.0	133.0	148.0	33.0	2.7695166666666675	3.5757556799474437	0.17630556497763494	0.0221037330695122	0.8272251308900523	0.8176795580110497	3.2484400000000013	2.6045999999999982	2.0503300000000007	1.9385	2.82593	2.5289545454545457	2.2429299999999994	2.5993582404216946	4.012308368845308	4.5628008534345845	5.538562090548957	2.591362792342101	3.4986714451224117	4.968528474939381	0.11785024190067772	0.1704162754973933	0.10818565480844346	0.07792578335584219	0.07597715174892011	0.13358814020138235	0.3171474248183446	0.2908106062877593	0.04201763538318445	0.06030124645174606	0.04588928222669925	0.09190071534600736	0.07631633868991224	0.18166056170932146	288.0	378.0	54.0	76.0	95.0	10.0	0.0	711.0
37	38	718.0	202.0	576.0	142.0	175.0	27.0	3.0111708333333334	2.8256156518892084	0.2433722340253148	0.09486057454250413	0.8151408450704225	0.8663366336633663	5.3919799999999976	2.5894730769230767	2.15631	1.9883062500000008	2.741915	2.351216666666668	2.0688892857142847	2.10517741130786	3.2407835317280966	4.154652019116851	4.967035903723732	2.1559350096052867	3.2361676767032783	4.039108109078793	0.11474598351235475	0.20354969625537486	0.10273655001679144	0.15335397380462235	0.225794617589286	0.06034166894828565	0.11644449683145144	0.14634812850904486	0.041459603727365464	0.03016646537516065	0.03831601895154799	0.1989033471701778	0.09148204568278497	0.11900200796050064	265.0	393.0	60.0	87.0	100.0	15.0	4.0	690.0
38	39	753.0	190.0	609.0	144.0	145.0	45.0	2.678745833333334	2.927705042709693	0.1705230161743001	0.08490102881530175	0.8088962108731467	0.7631578947368421	2.9469888888888898	2.457815384615386	1.783494117647059	1.9100843749999985	2.6083349999999994	2.652635000000001	3.02845	1.8965205635798192	3.3458665812129142	4.393683105425927	5.802241234066591	2.393046754667856	3.2858300696064973	4.326669575683116	0.04715515846011988	0.17695128875060154	0.25476394670133384	0.2640635486733663	0.193969490528663	0.23841808370597	0.21283977840255944	0.2611001722957855	0.12609310449595876	0.15189129018536296	0.07340962239402027	0.11656420408426425	0.12151869524928485	0.12977449808833713	295.0	407.0	51.0	59.0	123.0	8.0	2.0	739.0
39	40	734.0	167.0	589.0	145.0	133.0	34.0	2.7493	3.442592161775902	0.19426528532550025	0.04090791304258528	0.809106830122592	0.7964071856287425	3.7886285714285712	2.4949846153846167	2.16042	1.98925	3.2891062500000032	2.4779909090909102	2.7718874999999983	1.9402138896829737	3.855732648095752	4.6438959198140095	5.8230552284830095	2.6559347007418457	3.908417621551002	4.6519969020795795	0.07665598293217682	0.14140127084990886	0.07735838322284445	0.07122005034865217	0.05605279089634707	0.3017308087847901	0.2753613029692449	0.02226879144786496	0.022722070996198752	0.032033481270204965	0.037775406630892745	0.0519815777852409	0.08725139149112117	0.14002145633820476	281.0	375.0	78.0	57.0	103.0	7.0	0.0	715.0
[truncated: 40 more columns]
