# Supplementary material for: Modeling Effects of Variable preBötzinger Complex Network Topology and Cellular Properties on Opioid-Induced Respiratory Depression and Recovery
Source: eNeuro. 2024 Mar 1;11(3):ENEURO.0284-23.2023. doi: 10.1523/ENEURO.0284-23.2023 (PMC10921262; doi:10.1523/ENEURO.0284-23.2023)
Supplement: Code files — Download Code files, ZIP file. [file eneuro-11-ENEURO.0284-23.2023-s001.zip › prebot-opioid-model-main/simulations/gnap_mod_sim/burst_stats/seed1to40_con20_burst_stats.csv]

	Peak Samples	Peak Times	Burst Width	Burst Amp	Onset Times	Offset Times	PBI	IBI	Frequency	Period	Peaks	filename	Condition	run_seed	$G_{NaP}$ str
0	61892	3.0946000000000002	1.4285044997700043	1.4066252973427833	2.77955	4.20805	1.6459000000000001	3.0744000000000002	0.32555792489378665	3.071650000000001	14.066252973427835	seed1-gnap01_con20_vars.pkl	Transient	1	0.1
1	123325	6.166250000000001	0.9498476333353997	4.690889354106083	5.85395	6.803800000000001	1.90015	2.8500000000000005	0.35063728326232935	2.8519499999999995	46.90889354106081	seed1-gnap01_con20_vars.pkl	Transient	1	0.1
2	180364	9.0182	0.9583922035346114	4.847762758147965	8.70395	9.66235	1.9120500000000007	2.87045	0.34932667283810453	2.8626500000000004	48.477627581479695	seed1-gnap01_con20_vars.pkl	Transient	1	0.1
3	237617	11.88085	0.9800849122030545	4.892650853797576	11.57445	12.55455	1.9240999999999993	2.9041999999999994	0.34572767031409357	2.89245	48.92650853797579	seed1-gnap01_con20_vars.pkl	Transient	1	0.1
4	295466	14.7733	0.9698685064187711	4.8988526670581365	14.4786	15.448500000000001	1.929199999999998	2.899049999999999	0.34467901766479975	2.901249999999999	48.98852667058138	seed1-gnap01_con20_vars.pkl	Transient	1	0.1
5	353491	17.67455	0.9464195496055356	4.900044475778422	17.37765	18.3241	1.9448500000000024	2.891250000000003	0.34522042324023855	2.8967000000000027	49.00044475778425	seed1-gnap01_con20_vars.pkl	Transient	1	0.1
6	411425	20.571250000000003	0.9708785704325041	4.916717164686872	20.268900000000002	21.239800000000002	1.9192	2.8900499999999987	0.3457336467985066	2.8923999999999985	49.16717164686873	seed1-gnap01_con20_vars.pkl	Transient	1	0.1
7	469273	23.46365	0.9619360944203975	4.9033258156069195	23.15895	24.120900000000002	1.9284500000000016	2.8903500000000015	0.34668654336181925	2.8844500000000015	49.0332581560692	seed1-gnap01_con20_vars.pkl	Transient	1	0.1
8	526962	26.348100000000002	0.954566872663342	4.907461760788344	26.049300000000002	27.0039	1.9272500000000008	2.8817999999999984	0.34604470897640005	2.8897999999999975	49.07461760788348	seed1-gnap01_con20_vars.pkl	Transient	1	0.1
9	584758	29.2379	0.9754166821676307	4.912571329779901	28.9311	29.9065	1.9113000000000007	2.886700000000001	0.3468729404419158	2.882900000000003	49.12571329779899	seed1-gnap01_con20_vars.pkl	Transient	1	0.1
10	642416	32.1208	0.9492842210507254	4.898849072261861	31.817800000000002	32.7671	1.9477499999999992	2.897000000000002	0.3475722081262384	2.8770999999999987	48.98849072261862	seed1-gnap01_con20_vars.pkl	Control	1	0.1
11	699958	34.9979	0.9493571666239005	4.903387768094255	34.71485	35.6642	1.9257500000000007	2.875099999999996	0.3460387217329616	2.8898500000000027	49.03387768094259	seed1-gnap01_con20_vars.pkl	Control	1	0.1
12	757755	37.887750000000004	0.9664239023396805	4.9091799070959965	37.5899	38.55635	1.9183000000000021	2.8847000000000023	0.3459190203573343	2.8908500000000004	49.09179907095998	seed1-gnap01_con20_vars.pkl	Control	1	0.1
13	815572	40.778600000000004	0.9525557305864525	4.896845390549835	40.474650000000004	41.4272	1.9350999999999985	2.8876500000000007	0.3469511666232979	2.882249999999999	48.96845390549835	seed1-gnap01_con20_vars.pkl	Control	1	0.1
14	873217	43.66085	0.9579992938843149	4.900085005413764	43.36225	44.32025	1.9217999999999975	2.879799999999996	0.3468248187840324	2.8832999999999984	49.00085005413767	seed1-gnap01_con20_vars.pkl	Control	1	0.1
15	930883	46.54415	0.9823686244900747	4.896543940319688	46.2421	47.224450000000004	1.904599999999995	2.8870000000000005	0.3461045928079467	2.8892999999999986	48.965439403196896	seed1-gnap01_con20_vars.pkl	Control	1	0.1
16	988669	49.43345	0.9485916447434226	4.8922906175673475	49.12905	50.077650000000006	1.9333499999999972	2.8819000000000017	0.34701738557101686	2.881700000000002	48.92290617567352	seed1-gnap01_con20_vars.pkl	Control	1	0.1
17	1046303	52.31515	0.9711910713096673	4.907315706567658	52.011	52.982200000000006	1.9180999999999955	2.8892999999999986	0.34620644290190256	2.888449999999999	49.073157065676604	seed1-gnap01_con20_vars.pkl	Control	1	0.1
18	1104072	55.2036	0.9529975976257702	4.904138474330253	54.90025	55.85325	1.95505	2.9080000000000013	0.3458053807317238	2.8918000000000035	49.041384743302544	seed1-gnap01_con20_vars.pkl	Control	1	0.1
19	1161908	58.095400000000005	0.9515039711201564	4.89781477963691	57.8083	58.759800000000006	7.574549999999995	8.526049999999998	0.11548877737805836	8.658849999999994	48.97814779636912	seed1-gnap01_con20_vars.pkl	Control	1	0.1
20	1335085	66.75425	1.0360855079532718	3.7904804252991084	66.3343	67.3704	1.8388999999999953	2.8749499999999983	0.26559014129395464	3.7652000000000077	37.90480425299106	seed1-gnap01_con20_vars.pkl	Transient	1	0.1
21	1410389	70.51945	1.7072177941453994	2.376088014415842	69.20925	70.9165	5.128700000000009	6.835900000000009	0.17081461489845085	5.854299999999996	23.760880144158417	seed1-gnap01_con20_vars.pkl	Transient	1	0.1
22	1527475	76.37375	0.9415632621446741	4.292089944782269	76.04520000000001	76.98675	1.9097000000000008	2.851299999999995	0.25612129904722813	3.9044000000000096	42.920899447822705	seed1-gnap01_con20_vars.pkl	DAMGO	1	0.1
23	1605563	80.27815000000001	1.7495601919432289	2.337170328180118	78.89645	80.646	5.141350000000003	6.890900000000002	0.17082045062434909	5.854099999999988	23.371703281801185	seed1-gnap01_con20_vars.pkl	DAMGO	1	0.1
24	1722645	86.13225	0.924496397736657	4.280852465567321	85.78735	86.71185	1.9458000000000055	2.8703000000000003	0.2579313902501928	3.87700000000001	42.80852465567323	seed1-gnap01_con20_vars.pkl	DAMGO	1	0.1
25	1800185	90.00925000000001	1.7643710817281275	2.2676948114119995	88.6577	90.42205	5.181450000000012	6.945850000000007	0.16805734116480542	5.95035	22.67694811411999	seed1-gnap01_con20_vars.pkl	DAMGO	1	0.1
26	1919192	95.95960000000001	0.9284290468076244	4.255470430966369	95.60350000000001	96.53195000000001	2.6649499999999904	3.5933499999999867	0.24048867298350285	4.158199999999994	42.554704309663705	seed1-gnap01_con20_vars.pkl	DAMGO	1	0.1
27	2002356	100.1178	1.958744512262894	6.457330252393987	99.19685	101.1556	1.8736999999999995	3.8324500000000086	0.3042056430146779	3.2872500000000002	64.57330252393989	seed1-gnap01_con20_vars.pkl	DAMGO	1	0.1
28	2068101	103.40505	0.9539091591486475	4.597113143184103	103.02935000000001	103.98325	2.0038000000000125	2.9577500000000043	0.3483531604340483	2.8706499999999977	45.97113143184103	seed1-gnap01_con20_vars.pkl	Transient	1	0.1
29	2125514	106.2757	0.9468702860114397	4.960283682289848	105.98705000000001	106.93395000000001	1.9591999999999956	2.9060499999999934	0.34495843250888125	2.898900000000012	49.60283682289848	seed1-gnap01_con20_vars.pkl	Transient	1	0.1
30	2183492	109.17460000000001	0.9285375317913248	4.903509146493462	108.89315	109.82165	1.9382499999999965	2.866799999999998	0.34636232963303015	2.8871499999999912	49.035091464934624	seed1-gnap01_con20_vars.pkl	Transient	1	0.1
31	2241235	112.06175	0.9660184892960126	4.895028163486863	111.75995	112.72595000000001	1.9223499999999945	2.8884000000000043	0.3459130374623817	2.890900000000002	48.95028163486865	seed1-gnap01_con20_vars.pkl	Wash	1	0.1
32	2299053	114.95265	0.9755413182399236	4.902550604664675	114.64835000000001	115.6239	1.9249499999999955	2.900499999999994	0.34545894220471896	2.8947000000000003	49.025506046646754	seed1-gnap01_con20_vars.pkl	Wash	1	0.1
33	2356947	117.84735	0.9602719064505305	4.898641970977302	117.5488	118.5091	1.9400499999999994	2.9003000000000014	0.3469150578480865	2.882549999999995	48.98641970977305	seed1-gnap01_con20_vars.pkl	Wash	1	0.1
34	2414598	120.7299	0.9307751685484779	4.898140217251104	120.44915	121.3799	1.9323499999999996	2.8631500000000045	0.3465844106332096	2.885300000000001	48.981402172511075	seed1-gnap01_con20_vars.pkl	Wash	1	0.1
35	2472304	123.6152	0.9626762200731086	4.902384608835035	123.31225	124.27495	1.930400000000006	2.8930500000000023	0.3457336467985053	2.892400000000009	49.023846088350346	seed1-gnap01_con20_vars.pkl	Wash	1	0.1
36	2530152	126.50760000000001	0.9621365043302067	4.896716604616039	126.20535000000001	127.16745	1.9303500000000042	2.8924999999999983	0.3454112120479432	2.8950999999999993	48.96716604616038	seed1-gnap01_con20_vars.pkl	Wash	1	0.1
37	2588054	129.4027	0.9548700828226983	4.899982854023563	129.09785	130.05270000000002	1.9183500000000038	2.873199999999997	0.34826823619551694	2.8713500000000067	48.99982854023563	seed1-gnap01_con20_vars.pkl	Wash	1	0.1
38	2645481	132.27405000000002	0.9551185449699173	4.897883118138381	131.971	132.92615	1.9402999999999793	2.895399999999995	0.3460327346967043	2.889899999999983	48.978831181383796	seed1-gnap01_con20_vars.pkl	Wash	1	0.1
39	2703279	135.16395	0.9512094513752731	4.902899478997618	134.86645000000001	135.81765000000001	1.9257000000000062	2.8769000000000062	0.3461465238235352	2.888949999999994	49.028994789976196	seed1-gnap01_con20_vars.pkl	Wash	1	0.1
40	2761058	138.0529	0.9652784649443813	4.9058061462487785	137.7433	138.70860000000002	1.5965500000000077	2.561800000000005	0.40103466944717386	2.493549999999999	49.0580614624878	seed1-gnap01_con20_vars.pkl	Wash	1	0.1
41	2810929	140.54645	1.0279631337971193	5.435551715357128	140.3051	141.33305000000001	1.7497999999999934	2.7777499999999975	0.3544528134692043	2.8212500000000205	54.35551715357131	seed1-gnap01_con20_vars.pkl	Transient	1	0.1
42	2867354	143.3677	0.9820764714048011	5.055280210128537	143.08285	144.06495	1.752900000000011	2.7349499999999978	0.3683851835479173	2.7145500000000027	50.55280210128541	seed1-gnap01_con20_vars.pkl	Transient	1	0.1
43	2921645	146.08225000000002	0.9837692558741198	5.063390805324154	145.8178	146.8016	1.728749999999991	2.7125000000000057	0.368012365215472	2.7172999999999945	50.63390805324154	seed1-gnap01_con20_vars.pkl	Transient	1	0.1
44	2975991	148.79955	0.9908636428928236	5.055427398361154	148.53035	149.5212	1.7261000000000024	2.7169999999999845	0.36695227785626683	2.725149999999985	50.554273983611566	seed1-gnap01_con20_vars.pkl	Transient	1	0.1
45	3030494	151.5247	0.9798197028727504	5.052461749506527	151.24735	152.22715	1.742750000000001	2.7226	0.36613272311212586	2.731250000000017	50.52461749506525	seed1-gnap01_con20_vars.pkl	$G_{NaP}$	1	0.1
46	3085119	154.25595	0.9913380376015325	5.066878660677688	153.96995	154.9613	1.7286499999999876	2.719999999999999	0.37089236703508577	2.6962000000000046	50.66878660677687	seed1-gnap01_con20_vars.pkl	$G_{NaP}$	1	0.1
47	3139043	156.95215000000002	0.976956561111752	5.048003029027342	156.68995	157.6669	1.7277499999999861	2.7047000000000025	0.3654302941713897	2.736499999999978	50.48003029027346	seed1-gnap01_con20_vars.pkl	$G_{NaP}$	1	0.1
48	3193773	159.68865	0.9852262556893985	5.05713887602716	159.3946	160.37985	1.7346499999999878	2.719850000000008	0.367640300729764	2.7200500000000147	50.571388760271645	seed1-gnap01_con20_vars.pkl	$G_{NaP}$	1	0.1
49	3248174	162.4087	0.9866752808398102	5.058462062229204	162.11450000000002	163.10115000000002	1.728049999999996	2.7147500000000093	0.3715607408921173	2.69135	50.58462062229203	seed1-gnap01_con20_vars.pkl	$G_{NaP}$	1	0.1
50	3302001	165.10005	0.9849482507982524	5.045571278003891	164.82925	165.8142	1.7286000000000001	2.713549999999998	0.3653702113666663	2.7369500000000073	50.45571278003895	seed1-gnap01_con20_vars.pkl	$G_{NaP}$	1	0.1
51	3356740	167.83700000000002	0.9905774700010429	5.058641108877914	167.54275	168.53335	1.722750000000019	2.713300000000004	0.36903092479149735	2.7098000000000013	50.58641108877919	seed1-gnap01_con20_vars.pkl	$G_{NaP}$	1	0.1
52	3410936	170.54680000000002	0.9861387424065732	5.058812798742409	170.25605000000002	171.2422	1.7313000000000045	2.7174499999999853	0.37052818793189785	2.698849999999993	50.58812798742407	seed1-gnap01_con20_vars.pkl	$G_{NaP}$	1	0.1
53	3464913	173.24565	0.9841432059006068	5.058103441154763	172.97355000000002	173.95770000000002	1.7424500000000194	2.726600000000019	0.3678702153880129	2.7183499999999867	50.581034411547634	seed1-gnap01_con20_vars.pkl	$G_{NaP}$	1	0.1
54	3519280	175.964	0.9782700077115558	5.05012489049026	175.70010000000002	176.67835	1.7256500000000017	2.703899999999976	0.3657711369995765	2.7339500000000214	50.50124890490264	seed1-gnap01_con20_vars.pkl	$G_{NaP}$	1	0.1
55	3573959	178.69795000000002	0.9805909802301788	5.046708230067587	178.40405	179.38465000000002	6.803300000000007	7.783900000000017	0.12706480304955567	7.869999999999975	50.46708230067587	seed1-gnap01_con20_vars.pkl	$G_{NaP}$	1	0.1
56	3731359	186.56795	1.0086000752259279	4.213011610319462	186.1879	187.19650000000001	2.0330999999999904	3.0416999999999916	0.3085895912730851	3.240550000000013	42.130116103194624	seed1-gnap01_con20_vars.pkl	Transient	1	0.1
57	3796170	189.8085	1.0810690454267198	3.59095583894986	189.22965000000002	190.3107	1.6644000000000005	2.7454999999999927	0.3115992833216486	3.2092499999999977	35.90955838949864	seed1-gnap01_con20_vars.pkl	Transient	1	0.1
58	3860355	193.01775	1.4762766478667735	3.3635870031464847	191.9751	193.4514	1.9595999999999947	3.4359000000000037	0.3105590062111802	3.2199999999999993	33.63587003146485	seed1-gnap01_con20_vars.pkl	DAMGO + $G_{NaP}$	1	0.1
59	3924755	196.23775	1.263095964953513	3.453977915562664	195.41105000000002	196.6741	1.977550000000008	3.2406500000000165	0.3061380682687885	3.266500000000008	34.53977915562665	seed1-gnap01_con20_vars.pkl	DAMGO + $G_{NaP}$	1	0.1
60	3990085	199.50425	1.2873962279571454	3.49366424114087	198.6517	199.9391	2.0483999999999867	3.3357999999999777	0.3097461630194047	3.2284500000000094	34.93664241140869	seed1-gnap01_con20_vars.pkl	DAMGO + $G_{NaP}$	1	0.1
61	4054654	202.73270000000002	1.178929801528482	3.448290050947616	201.9875	203.16645	1.752350000000007	2.9313000000000216	0.31162355874104325	3.208999999999975	34.48290050947615	seed1-gnap01_con20_vars.pkl	DAMGO + $G_{NaP}$	1	0.1
62	4118834	205.9417	1.492551624515443	3.454330629402861	204.9188	206.41135	1.9784500000000094	3.4710000000000036	0.31092593744169994	3.216200000000015	34.5433062940286	seed1-gnap01_con20_vars.pkl	DAMGO + $G_{NaP}$	1	0.1
63	4183158	209.1579	1.2376480715868763	3.452696897205925	208.38975000000002	209.62740000000002	1.9720499999999959	3.209699999999998	0.3085610256568498	3.2408499999999947	34.52696897205926	seed1-gnap01_con20_vars.pkl	DAMGO + $G_{NaP}$	1	0.1
64	4247975	212.39875	1.2435820828501136	3.445633331321332	211.59945000000002	212.84305	1.6971499999999935	2.94074999999998	0.3072526999831013	3.254649999999998	34.456333313213335	seed1-gnap01_con20_vars.pkl	DAMGO + $G_{NaP}$	1	0.1
65	4313068	215.6534	1.5544519116562325	3.4519087273056144	214.5402	216.09470000000002	1.9641500000000178	3.5186000000000206	0.309138122913317	3.234800000000007	34.519087273056165	seed1-gnap01_con20_vars.pkl	DAMGO + $G_{NaP}$	1	0.1
66	4377764	218.8882	1.2651412899012677	3.4287061613664918	218.05885	219.324					34.28706161366492	seed1-gnap01_con20_vars.pkl	DAMGO + $G_{NaP}$	1	0.1
67	61892	3.0946000000000002	1.4285044997700043	1.4066252973427833	2.77955	4.20805	1.6459000000000001	3.0744000000000002	0.32555792489378665	3.071650000000001	14.066252973427835	seed1-gnap-05_con20_vars.pkl	Transient	1	-0.5
68	123325	6.166250000000001	0.9498476333353997	4.690889354106083	5.85395	6.803800000000001	1.90015	2.8500000000000005	0.35063728326232935	2.8519499999999995	46.90889354106081	seed1-gnap-05_con20_vars.pkl	Transient	1	-0.5
69	180364	9.0182	0.9583922035346114	4.847762758147965	8.70395	9.66235	1.9120500000000007	2.87045	0.34932667283810453	2.8626500000000004	48.477627581479695	seed1-gnap-05_con20_vars.pkl	Transient	1	-0.5
70	237617	11.88085	0.9800849122030545	4.892650853797576	11.57445	12.55455	1.9240999999999993	2.9041999999999994	0.34572767031409357	2.89245	48.92650853797579	seed1-gnap-05_con20_vars.pkl	Transient	1	-0.5
71	295466	14.7733	0.9698685064187711	4.8988526670581365	14.4786	15.448500000000001	1.929199999999998	2.899049999999999	0.34467901766479975	2.901249999999999	48.98852667058138	seed1-gnap-05_con20_vars.pkl	Transient	1	-0.5
72	353491	17.67455	0.9464195496055356	4.900044475778422	17.37765	18.3241	1.9448500000000024	2.891250000000003	0.34522042324023855	2.8967000000000027	49.00044475778425	seed1-gnap-05_con20_vars.pkl	Transient	1	-0.5
73	411425	20.571250000000003	0.9708785704325041	4.916717164686872	20.268900000000002	21.239800000000002	1.9192	2.8900499999999987	0.3457336467985066	2.8923999999999985	49.16717164686873	seed1-gnap-05_con20_vars.pkl	Transient	1	-0.5
74	469273	23.46365	0.9619360944203975	4.9033258156069195	23.15895	24.120900000000002	1.9284500000000016	2.8903500000000015	0.34668654336181925	2.8844500000000015	49.0332581560692	seed1-gnap-05_con20_vars.pkl	Transient	1	-0.5
75	526962	26.348100000000002	0.954566872663342	4.907461760788344	26.049300000000002	27.0039	1.9272500000000008	2.8817999999999984	0.34604470897640005	2.8897999999999975	49.07461760788348	seed1-gnap-05_con20_vars.pkl	Transient	1	-0.5
76	584758	29.2379	0.9754166821676307	4.912571329779901	28.9311	29.9065	1.9113000000000007	2.886700000000001	0.3468729404419158	2.882900000000003	49.12571329779899	seed1-gnap-05_con20_vars.pkl	Transient	1	-0.5
77	642416	32.1208	0.9492842210507254	4.898849072261861	31.817800000000002	32.7671	1.9477499999999992	2.897000000000002	0.3475722081262384	2.8770999999999987	48.98849072261862	seed1-gnap-05_con20_vars.pkl	Control	1	-0.5
78	699958	34.9979	0.9493571666239005	4.903387768094255	34.71485	35.6642	1.9257500000000007	2.875099999999996	0.3460387217329616	2.8898500000000027	49.03387768094259	seed1-gnap-05_con20_vars.pkl	Control	1	-0.5
79	757755	37.887750000000004	0.9664239023396805	4.9091799070959965	37.5899	38.55635	1.9183000000000021	2.8847000000000023	0.3459190203573343	2.8908500000000004	49.09179907095998	seed1-gnap-05_con20_vars.pkl	Control	1	-0.5
80	815572	40.778600000000004	0.9525557305864525	4.896845390549835	40.474650000000004	41.4272	1.9350999999999985	2.8876500000000007	0.3469511666232979	2.882249999999999	48.96845390549835	seed1-gnap-05_con20_vars.pkl	Control	1	-0.5
81	873217	43.66085	0.9579992938843149	4.900085005413764	43.36225	44.32025	1.9217999999999975	2.879799999999996	0.3468248187840324	2.8832999999999984	49.00085005413767	seed1-gnap-05_con20_vars.pkl	Control	1	-0.5
82	930883	46.54415	0.9823686244900747	4.896543940319688	46.2421	47.224450000000004	1.904599999999995	2.8870000000000005	0.3461045928079467	2.8892999999999986	48.965439403196896	seed1-gnap-05_con20_vars.pkl	Control	1	-0.5
83	988669	49.43345	0.9485916447434226	4.8922906175673475	49.12905	50.077650000000006	1.9333499999999972	2.8819000000000017	0.34701738557101686	2.881700000000002	48.92290617567352	seed1-gnap-05_con20_vars.pkl	Control	1	-0.5
84	1046303	52.31515	0.9711910713096673	4.907315706567658	52.011	52.982200000000006	1.9180999999999955	2.8892999999999986	0.34620644290190256	2.888449999999999	49.073157065676604	seed1-gnap-05_con20_vars.pkl	Control	1	-0.5
85	1104072	55.2036	0.9529975976257702	4.904138474330253	54.90025	55.85325	1.95505	2.9080000000000013	0.3458053807317238	2.8918000000000035	49.041384743302544	seed1-gnap-05_con20_vars.pkl	Control	1	-0.5
86	1161908	58.095400000000005	0.9515039711201564	4.89781477963691	57.8083	58.759800000000006	5.3235500000000044	6.275050000000007	0.1552638320666393	6.440649999999998	48.97814779636912	seed1-gnap-05_con20_vars.pkl	Control	1	-0.5
87	1290721	64.53605	0.9437972996434314	3.986996552302891	64.08330000000001	65.0271	2.219949999999997	3.1636999999999915	0.31907595603133304	3.134050000000002	39.86996552302895	seed1-gnap-05_con20_vars.pkl	Transient	1	-0.5
88	1353402	67.6701	0.9356106904818211	4.189028720638689	67.24705	68.18265000000001	2.1317999999999984	3.0674000000000063	0.3250711093051603	3.0762500000000017	41.89028720638687	seed1-gnap-05_con20_vars.pkl	Transient	1	-0.5
89	1414927	70.74635	0.922954600708466	4.026978399292368	70.3144	71.23735	2.113100000000003	3.036050000000003	0.32733224222586005	3.0549999999999926	40.269783992923685	seed1-gnap-05_con20_vars.pkl	DAMGO	1	-0.5
90	1476027	73.80135	0.9306365829890594	4.014230947675607	73.3505	74.28110000000001	2.1343499999999977	3.0649999999999977	0.32658393207054237	3.0619999999999976	40.14230947675608	seed1-gnap-05_con20_vars.pkl	DAMGO	1	-0.5
91	1537267	76.86335	0.9325912470462266	4.011297188415014	76.41545	77.34805	2.12115	3.053699999999992	0.3275413111478671	3.053050000000013	40.11297188415013	seed1-gnap-05_con20_vars.pkl	DAMGO	1	-0.5
92	1598328	79.91640000000001	0.9346012992828386	4.01631400997497	79.4692	80.4038	2.140900000000002	3.0755000000000052	0.32525613920962754	3.0745000000000005	40.163140099749675	seed1-gnap-05_con20_vars.pkl	DAMGO	1	-0.5
93	1659818	82.99090000000001	0.9347103127535782	4.019794089634267	82.5447	83.4794	2.1185000000000116	3.0532500000000056	0.3280732259440317	3.0480999999999905	40.19794089634271	seed1-gnap-05_con20_vars.pkl	DAMGO	1	-0.5
94	1720780	86.039	0.9280892891780707	4.0169757473147385	85.59790000000001	86.52600000000001	2.142399999999995	3.0704999999999956	0.3255897243882973	3.0713500000000096	40.16975747314743	seed1-gnap-05_con20_vars.pkl	DAMGO	1	-0.5
95	1782207	89.11035000000001	0.9319255855940399	4.016331831109163	88.66845	89.60035	2.1141999999999967	3.0461499999999972	0.3287365012574171	3.04195	40.163318311091665	seed1-gnap-05_con20_vars.pkl	DAMGO	1	-0.5
96	1843046	92.15230000000001	0.946318083765742	4.026316893763891	91.71455	92.6609	2.1285999999999916	3.0748999999999995	0.32415961619501543	3.0848999999999904	40.26316893763895	seed1-gnap-05_con20_vars.pkl	DAMGO	1	-0.5
97	1904744	95.2372	0.9322550176296965	4.013693719971407	94.7895	95.72175	2.1264500000000055	3.0587000000000018	0.32742870240005184	3.054100000000005	40.13693719971409	seed1-gnap-05_con20_vars.pkl	DAMGO	1	-0.5
98	1965826	98.2913	0.9261544363613241	4.027809408301408	97.8482	98.77435	1.3710499999999968	2.2972000000000037	0.4960932655339211	2.015749999999997	40.278094083014125	seed1-gnap-05_con20_vars.pkl	DAMGO	1	-0.5
99	2006141	100.30705	1.1963187022596016	6.375180545622769	100.14540000000001	101.3417	1.8019000000000034	2.9982499999999987	0.31284706471241547	3.1964499999999987	63.75180545622773	seed1-gnap-05_con20_vars.pkl	Transient	1	-0.5
100	2070070	103.5035	0.946130757126119	4.523651993354534	103.14365000000001	104.08975000000001	1.9692500000000024	2.9154000000000053	0.3524229074889861	2.8375000000000057	45.236519933545324	seed1-gnap-05_con20_vars.pkl	Transient	1	-0.5
101	2126820	106.34100000000001	0.9366256197095151	4.922143463258692	106.05900000000001	106.99565000000001	1.930499999999995	2.8670999999999935	0.3463683280800799	2.8871000000000038	49.22143463258693	seed1-gnap-05_con20_vars.pkl	Transient	1	-0.5
102	2184562	109.22810000000001	0.952479689409514	4.900027903860753	108.92615	109.8786	1.9275999999999982	2.8800999999999988	0.3470234067287847	2.8816499999999934	49.00027903860753	seed1-gnap-05_con20_vars.pkl	Transient	1	-0.5
103	2242195	112.10975	0.9639909432404908	4.898447971073672	111.8062	112.7702	1.930400000000006	2.8944000000000045	0.3462244226707751	2.888300000000001	48.98447971073671	seed1-gnap-05_con20_vars.pkl	Wash	1	-0.5
104	2299961	114.99805	0.9572599645120791	4.899708353459637	114.70065000000001	115.65790000000001	1.9365999999999985	2.8938500000000005	0.3449465332873404	2.899000000000001	48.99708353459637	seed1-gnap-05_con20_vars.pkl	Wash	1	-0.5
105	2357941	117.89705000000001	0.971948214243562	4.8976039918894045	117.59445000000001	118.5664	1.9224999999999994	2.894449999999992	0.34690302325984795	2.882649999999998	48.976039918894045	seed1-gnap-05_con20_vars.pkl	Wash	1	-0.5
106	2415594	120.7797	0.9723055853224593	4.899850535949746	120.4889	121.4612	1.9117999999999995	2.8841000000000037	0.3461105823310543	2.889250000000004	48.9985053594975	seed1-gnap-05_con20_vars.pkl	Wash	1	-0.5
107	2473379	123.66895000000001	0.9803522556306097	4.905585297937407	123.373	124.35340000000001	1.9064500000000066	2.886800000000008	0.34531579129113604	2.8958999999999975	49.05585297937407	seed1-gnap-05_con20_vars.pkl	Wash	1	-0.5
108	2531297	126.56485	0.952464728619624	4.9005522014823555	126.25980000000001	127.2123	1.9444000000000017	2.8968500000000006	0.3464943434798413	2.8860500000000116	49.005522014823555	seed1-gnap-05_con20_vars.pkl	Wash	1	-0.5
109	2589018	129.45090000000002	0.958432731444086	4.906533144390224	129.15665	130.1151	1.9276499999999999	2.886049999999983	0.34559026817804905	2.893599999999992	49.06533144390224	seed1-gnap-05_con20_vars.pkl	Wash	1	-0.5
110	2646890	132.3445	0.960040842512413	4.9019660997795995	132.0427	133.00275000000002	1.9268499999999733	2.886899999999997	0.3458831260916958	2.891149999999982	49.01966099779602	seed1-gnap-05_con20_vars.pkl	Wash	1	-0.5
111	2704713	135.23565	0.9676055293285055	4.902352592342588	134.92965	135.89725	1.9218500000000063	2.8894500000000107	0.3465423734687127	2.8856500000000267	49.023525923425886	seed1-gnap-05_con20_vars.pkl	Wash	1	-0.5
112	2762426	138.12130000000002	0.9490391041875818	4.890143213889878	137.81905	138.7681	9.094300000000004	10.043350000000004	0.0980868166414095	10.19504999999998	48.90143213889881	seed1-gnap-05_con20_vars.pkl	Wash	1	-0.5
113	2966327	148.31635	1.0414369613323593	1.1076669272162842	147.86245	148.90385	5.2675000000000125	6.30895000000001	0.16140356540475978	6.1956500000000005	11.076669272162837	seed1-gnap-05_con20_vars.pkl	Transient	1	-0.5
114	3090240	154.512	1.0450159463443793	1.2913633002177747	154.17135000000002	155.21640000000002	5.266899999999993	6.31189999999998	0.15872386016427906	6.3002500000000055	12.913633002177743	seed1-gnap-05_con20_vars.pkl	$G_{NaP}$	1	-0.5
115	3216245	160.81225	1.091244642760628	1.296078802454458	160.4833	161.5745	5.251300000000015	6.342550000000017	0.15799036258788224	6.329499999999996	12.960788024544591	seed1-gnap-05_con20_vars.pkl	$G_{NaP}$	1	-0.5
116	3342835	167.14175	1.0650957963918337	1.2728053699113921	166.82580000000002	167.89090000000002	5.203149999999994	6.268249999999995	0.15781084791768568	6.3367000000000075	12.728053699113932	seed1-gnap-05_con20_vars.pkl	$G_{NaP}$	1	-0.5
117	3469569	173.47845	1.132339939506445	1.2749072253292297	173.0941	174.22645	5.233749999999986	6.366099999999989	0.15843592059191655	6.311700000000002	12.749072253292308	seed1-gnap-05_con20_vars.pkl	$G_{NaP}$	1	-0.5
118	3595803	179.79015	0.6520583205699223	1.2782003355431204	179.46015	180.11225000000002					12.782003355431211	seed1-gnap-05_con20_vars.pkl	$G_{NaP}$	1	-0.5
119	61892	3.0946000000000002	1.4285044997700043	1.4066252973427833	2.77955	4.20805	1.6459000000000001	3.0744000000000002	0.32555792489378665	3.071650000000001	14.066252973427835	seed1-gnap03_con20_vars.pkl	Transient	1	0.3
120	123325	6.166250000000001	0.9498476333353997	4.690889354106083	5.85395	6.803800000000001	1.90015	2.8500000000000005	0.35063728326232935	2.8519499999999995	46.90889354106081	seed1-gnap03_con20_vars.pkl	Transient	1	0.3
121	180364	9.0182	0.9583922035346114	4.847762758147965	8.70395	9.66235	1.9120500000000007	2.87045	0.34932667283810453	2.8626500000000004	48.477627581479695	seed1-gnap03_con20_vars.pkl	Transient	1	0.3
122	237617	11.88085	0.9800849122030545	4.892650853797576	11.57445	12.55455	1.9240999999999993	2.9041999999999994	0.34572767031409357	2.89245	48.92650853797579	seed1-gnap03_con20_vars.pkl	Transient	1	0.3
123	295466	14.7733	0.9698685064187711	4.8988526670581365	14.4786	15.448500000000001	1.929199999999998	2.899049999999999	0.34467901766479975	2.901249999999999	48.98852667058138	seed1-gnap03_con20_vars.pkl	Transient	1	0.3
124	353491	17.67455	0.9464195496055356	4.900044475778422	17.37765	18.3241	1.9448500000000024	2.891250000000003	0.34522042324023855	2.8967000000000027	49.00044475778425	seed1-gnap03_con20_vars.pkl	Transient	1	0.3
125	411425	20.571250000000003	0.9708785704325041	4.916717164686872	20.268900000000002	21.239800000000002	1.9192	2.8900499999999987	0.3457336467985066	2.8923999999999985	49.16717164686873	seed1-gnap03_con20_vars.pkl	Transient	1	0.3
126	469273	23.46365	0.9619360944203975	4.9033258156069195	23.15895	24.120900000000002	1.9284500000000016	2.8903500000000015	0.34668654336181925	2.8844500000000015	49.0332581560692	seed1-gnap03_con20_vars.pkl	Transient	1	0.3
127	526962	26.348100000000002	0.954566872663342	4.907461760788344	26.049300000000002	27.0039	1.9272500000000008	2.8817999999999984	0.34604470897640005	2.8897999999999975	49.07461760788348	seed1-gnap03_con20_vars.pkl	Transient	1	0.3
128	584758	29.2379	0.9754166821676307	4.912571329779901	28.9311	29.9065	1.9113000000000007	2.886700000000001	0.3468729404419158	2.882900000000003	49.12571329779899	seed1-gnap03_con20_vars.pkl	Transient	1	0.3
129	642416	32.1208	0.9492842210507254	4.898849072261861	31.817800000000002	32.7671	1.9477499999999992	2.897000000000002	0.3475722081262384	2.8770999999999987	48.98849072261862	seed1-gnap03_con20_vars.pkl	Control	1	0.3
130	699958	34.9979	0.9493571666239005	4.903387768094255	34.71485	35.6642	1.9257500000000007	2.875099999999996	0.3460387217329616	2.8898500000000027	49.03387768094259	seed1-gnap03_con20_vars.pkl	Control	1	0.3
131	757755	37.887750000000004	0.9664239023396805	4.9091799070959965	37.5899	38.55635	1.9183000000000021	2.8847000000000023	0.3459190203573343	2.8908500000000004	49.09179907095998	seed1-gnap03_con20_vars.pkl	Control	1	0.3
132	815572	40.778600000000004	0.9525557305864525	4.896845390549835	40.474650000000004	41.4272	1.9350999999999985	2.8876500000000007	0.3469511666232979	2.882249999999999	48.96845390549835	seed1-gnap03_con20_vars.pkl	Control	1	0.3
133	873217	43.66085	0.9579992938843149	4.900085005413764	43.36225	44.32025	1.9217999999999975	2.879799999999996	0.3468248187840324	2.8832999999999984	49.00085005413767	seed1-gnap03_con20_vars.pkl	Control	1	0.3
134	930883	46.54415	0.9823686244900747	4.896543940319688	46.2421	47.224450000000004	1.904599999999995	2.8870000000000005	0.3461045928079467	2.8892999999999986	48.965439403196896	seed1-gnap03_con20_vars.pkl	Control	1	0.3
135	988669	49.43345	0.9485916447434226	4.8922906175673475	49.12905	50.077650000000006	1.9333499999999972	2.8819000000000017	0.34701738557101686	2.881700000000002	48.92290617567352	seed1-gnap03_con20_vars.pkl	Control	1	0.3
136	1046303	52.31515	0.9711910713096673	4.907315706567658	52.011	52.982200000000006	1.9180999999999955	2.8892999999999986	0.34620644290190256	2.888449999999999	49.073157065676604	seed1-gnap03_con20_vars.pkl	Control	1	0.3
137	1104072	55.2036	0.9529975976257702	4.904138474330253	54.90025	55.85325	1.95505	2.9080000000000013	0.3458053807317238	2.8918000000000035	49.041384743302544	seed1-gnap03_con20_vars.pkl	Control	1	0.3
138	1161908	58.095400000000005	0.9515039711201564	4.89781477963691	57.8083	58.759800000000006	7.574549999999995	8.526049999999998	0.11548877737805836	8.658849999999994	48.97814779636912	seed1-gnap03_con20_vars.pkl	Control	1	0.3
139	1335085	66.75425	1.0360855079532718	3.7904804252991084	66.3343	67.3704	1.8388999999999953	2.8749499999999983	0.26559014129395464	3.7652000000000077	37.90480425299106	seed1-gnap03_con20_vars.pkl	Transient	1	0.3
140	1410389	70.51945	1.7072177941453994	2.376088014415842	69.20925	70.9165	5.128700000000009	6.835900000000009	0.17081461489845085	5.854299999999996	23.760880144158417	seed1-gnap03_con20_vars.pkl	Transient	1	0.3
141	1527475	76.37375	0.9415632621446741	4.292089944782269	76.04520000000001	76.98675	1.9097000000000008	2.851299999999995	0.25612129904722813	3.9044000000000096	42.920899447822705	seed1-gnap03_con20_vars.pkl	DAMGO	1	0.3
142	1605563	80.27815000000001	1.7495601919432289	2.337170328180118	78.89645	80.646	5.141350000000003	6.890900000000002	0.17082045062434909	5.854099999999988	23.371703281801185	seed1-gnap03_con20_vars.pkl	DAMGO	1	0.3
143	1722645	86.13225	0.924496397736657	4.280852465567321	85.78735	86.71185	1.9458000000000055	2.8703000000000003	0.2579313902501928	3.87700000000001	42.80852465567323	seed1-gnap03_con20_vars.pkl	DAMGO	1	0.3
144	1800185	90.00925000000001	1.7643710817281275	2.2676948114119995	88.6577	90.42205	5.181450000000012	6.945850000000007	0.16805734116480542	5.95035	22.67694811411999	seed1-gnap03_con20_vars.pkl	DAMGO	1	0.3
145	1919192	95.95960000000001	0.9284290468076244	4.255470430966369	95.60350000000001	96.53195000000001	2.6649499999999904	3.5933499999999867	0.24048867298350285	4.158199999999994	42.554704309663705	seed1-gnap03_con20_vars.pkl	DAMGO	1	0.3
146	2002356	100.1178	1.958744512262894	6.457330252393987	99.19685	101.1556	1.8736999999999995	3.8324500000000086	0.3042056430146779	3.2872500000000002	64.57330252393989	seed1-gnap03_con20_vars.pkl	DAMGO	1	0.3
147	2068101	103.40505	0.9539091591486475	4.597113143184103	103.02935000000001	103.98325	2.0038000000000125	2.9577500000000043	0.3483531604340483	2.8706499999999977	45.97113143184103	seed1-gnap03_con20_vars.pkl	Transient	1	0.3
148	2125514	106.2757	0.9468702860114397	4.960283682289848	105.98705000000001	106.93395000000001	1.9591999999999956	2.9060499999999934	0.34495843250888125	2.898900000000012	49.60283682289848	seed1-gnap03_con20_vars.pkl	Transient	1	0.3
149	2183492	109.17460000000001	0.9285375317913248	4.903509146493462	108.89315	109.82165	1.9382499999999965	2.866799999999998	0.34636232963303015	2.8871499999999912	49.035091464934624	seed1-gnap03_con20_vars.pkl	Transient	1	0.3
150	2241235	112.06175	0.9660184892960126	4.895028163486863	111.75995	112.72595000000001	1.9223499999999945	2.8884000000000043	0.3459130374623817	2.890900000000002	48.95028163486865	seed1-gnap03_con20_vars.pkl	Wash	1	0.3
151	2299053	114.95265	0.9755413182399236	4.902550604664675	114.64835000000001	115.6239	1.9249499999999955	2.900499999999994	0.34545894220471896	2.8947000000000003	49.025506046646754	seed1-gnap03_con20_vars.pkl	Wash	1	0.3
152	2356947	117.84735	0.9602719064505305	4.898641970977302	117.5488	118.5091	1.9400499999999994	2.9003000000000014	0.3469150578480865	2.882549999999995	48.98641970977305	seed1-gnap03_con20_vars.pkl	Wash	1	0.3
153	2414598	120.7299	0.9307751685484779	4.898140217251104	120.44915	121.3799	1.9323499999999996	2.8631500000000045	0.3465844106332096	2.885300000000001	48.981402172511075	seed1-gnap03_con20_vars.pkl	Wash	1	0.3
154	2472304	123.6152	0.9626762200731086	4.902384608835035	123.31225	124.27495	1.930400000000006	2.8930500000000023	0.3457336467985053	2.892400000000009	49.023846088350346	seed1-gnap03_con20_vars.pkl	Wash	1	0.3
155	2530152	126.50760000000001	0.9621365043302067	4.896716604616039	126.20535000000001	127.16745	1.9303500000000042	2.8924999999999983	0.3454112120479432	2.8950999999999993	48.96716604616038	seed1-gnap03_con20_vars.pkl	Wash	1	0.3
156	2588054	129.4027	0.9548700828226983	4.899982854023563	129.09785	130.05270000000002	1.9183500000000038	2.873199999999997	0.34826823619551694	2.8713500000000067	48.99982854023563	seed1-gnap03_con20_vars.pkl	Wash	1	0.3
157	2645481	132.27405000000002	0.9551185449699173	4.897883118138381	131.971	132.92615	1.9402999999999793	2.895399999999995	0.3460327346967043	2.889899999999983	48.978831181383796	seed1-gnap03_con20_vars.pkl	Wash	1	0.3
158	2703279	135.16395	0.9512094513752731	4.902899478997618	134.86645000000001	135.81765000000001	1.9257000000000062	2.8769000000000062	0.3461465238235352	2.888949999999994	49.028994789976196	seed1-gnap03_con20_vars.pkl	Wash	1	0.3
159	2761058	138.0529	0.9652784649443813	4.9058061462487785	137.7433	138.70860000000002	1.422050000000013	2.3873000000000104	0.4473272198613282	2.235500000000002	49.0580614624878	seed1-gnap03_con20_vars.pkl	Wash	1	0.3
160	2805768	140.2884	1.2170383108949987	6.486243726280655	140.13060000000002	141.34765000000002	1.4857000000000085	2.702699999999993	0.35634743875278324	2.8062500000000057	64.86243726280658	seed1-gnap03_con20_vars.pkl	Transient	1	0.3
161	2861893	143.09465	1.0270930198239396	5.279588641502578	142.8333	143.8604	1.4771000000000072	2.5041999999999973	0.3996802557953622	2.5020000000000095	52.79588641502579	seed1-gnap03_con20_vars.pkl	Transient	1	0.3
162	2911933	145.59665	1.0490922497149557	5.291779609562205	145.3375	146.38660000000002	1.4813500000000204	2.5304000000000144	0.3996163682864459	2.5023999999999944	52.91779609562208	seed1-gnap03_con20_vars.pkl	Transient	1	0.3
163	2961981	148.09905	1.0404976035568398	5.316955536616028	147.86795	148.90845000000002	1.477249999999998	2.517749999999978	0.39251859556846436	2.5476500000000044	53.16955536616031	seed1-gnap03_con20_vars.pkl	Transient	1	0.3
164	3012934	150.6467	1.027074205861939	5.315734304139866	150.3857	151.41275000000002	1.4910999999999888	2.5182000000000073	0.40134853106437546	2.4916000000000054	53.15734304139869	seed1-gnap03_con20_vars.pkl	$G_{NaP}$	1	0.3
165	3062766	153.13830000000002	1.0337512033797336	5.309816193559868	152.90385	153.9376	1.4822499999999934	2.515999999999991	0.3941119672098838	2.5373500000000035	53.09816193559871	seed1-gnap03_con20_vars.pkl	$G_{NaP}$	1	0.3
166	3113513	155.67565000000002	1.0477307957137703	5.319438320873935	155.41985	156.4676	1.4896499999999833	2.5373500000000035	0.39548357754444313	2.5285499999999956	53.194383208739346	seed1-gnap03_con20_vars.pkl	$G_{NaP}$	1	0.3
167	3164084	158.20420000000001	1.0369679058341077	5.319977763286204	157.95725000000002	158.9942	1.4769999999999754	2.513949999999994	0.3970853932138109	2.518349999999998	53.199777632862045	seed1-gnap03_con20_vars.pkl	$G_{NaP}$	1	0.3
168	3214451	160.72255	1.020979039677675	5.311599051505688	160.47115	161.49215	1.4855500000000177	2.506500000000017	0.4019696512913266	2.4877500000000055	53.11599051505688	seed1-gnap03_con20_vars.pkl	$G_{NaP}$	1	0.3
169	3264206	163.21030000000002	1.040670205729548	5.314565053431281	162.97765	164.0183	1.4761000000000024	2.516750000000002	0.394718664272042	2.5334499999999878	53.14565053431279	seed1-gnap03_con20_vars.pkl	$G_{NaP}$	1	0.3
170	3314875	165.74375	1.015032940857648	5.314443195675871	165.4944	166.50945000000002	1.4747500000000002	2.4898000000000025	0.4032014192689944	2.480150000000009	53.144431956758694	seed1-gnap03_con20_vars.pkl	$G_{NaP}$	1	0.3
171	3364478	168.22390000000001	1.0190073515568627	5.308623492039217	167.98425	169.00325	1.4886499999999785	2.507649999999984	0.39605528931838846	2.5249000000000024	53.086234920392215	seed1-gnap03_con20_vars.pkl	$G_{NaP}$	1	0.3
172	3414976	170.74880000000002	1.0303906508942136	5.310157698515269	170.49185	171.52225	1.4621500000000083	2.4925500000000227	0.40419554980699574	2.4740500000000054	53.10157698515269	seed1-gnap03_con20_vars.pkl	$G_{NaP}$	1	0.3
173	3464457	173.22285000000002	1.0221708928110078	5.298431540846636	172.98445	174.00660000000002	1.4720499999999959	2.494249999999994	0.4010105465773766	2.49369999999999	52.98431540846638	seed1-gnap03_con20_vars.pkl	$G_{NaP}$	1	0.3
174	3514331	175.71655	1.045600380516425	5.301171095669027	175.47865000000002	176.52425	1.449750000000023	2.495350000000002	0.39728258710420733	2.5170999999999992	53.011710956690266	seed1-gnap03_con20_vars.pkl	$G_{NaP}$	1	0.3
175	3564673	178.23365	1.0134965502244189	5.286887768533482	177.97405	178.98755	5.230400000000003	6.2438999999999965	0.15928512834399197	6.2780500000000075	52.868877685334844	seed1-gnap03_con20_vars.pkl	$G_{NaP}$	1	0.3
176	3690234	184.51170000000002	0.9570422715628287	4.544355923192086	184.21790000000001	185.17495	1.6869500000000244	2.6440000000000055	0.3674241728363333	2.7216499999999826	45.44355923192087	seed1-gnap03_con20_vars.pkl	Transient	1	0.3
177	3744667	187.23335	1.018260202009976	4.2891619090640205	186.86195	187.8802	1.3906000000000063	2.4088999999999885	0.37790752602838	2.6461500000000058	42.89161909064023	seed1-gnap03_con20_vars.pkl	Transient	1	0.3
178	3797590	189.8795	1.18450310043965	4.159067810722597	189.27085	190.45535	1.5675500000000113	2.752100000000013	0.38167938931297646	2.6200000000000045	41.590678107225955	seed1-gnap03_con20_vars.pkl	Transient	1	0.3
179	3849990	192.4995	1.0469181386560669	4.159009136535417	192.02290000000002	193.06980000000001	1.4480999999999824	2.494999999999976	0.3821753420469303	2.6166000000000054	41.5900913653542	seed1-gnap03_con20_vars.pkl	DAMGO + $G_{NaP}$	1	0.3
180	3902322	195.11610000000002	1.2095935164217837	4.153948362862714	194.51795	195.72755	1.4208500000000015	2.6304500000000246	0.3803076689041447	2.6294499999999914	41.53948362862715	seed1-gnap03_con20_vars.pkl	DAMGO + $G_{NaP}$	1	0.3
181	3954911	197.74555	1.202752350353147	4.15572276267536	197.14835000000002	198.3511	1.5305000000000177	2.733249999999998	0.38529706403637026	2.595400000000012	41.557227626753644	seed1-gnap03_con20_vars.pkl	DAMGO + $G_{NaP}$	1	0.3
182	4006819	200.34095000000002	1.0491076305402909	4.157699563494653	199.88160000000002	200.9307	1.5980000000000132	2.6470999999999947	0.37891705505665024	2.639099999999985	41.57699563494657	seed1-gnap03_con20_vars.pkl	DAMGO + $G_{NaP}$	1	0.3
183	4059601	202.98005	1.049440998118464	4.155530216488714	202.52875	203.5782	1.4198499999999967	2.469300000000004	0.3824969400244772	2.6144000000000176	41.55530216488718	seed1-gnap03_con20_vars.pkl	DAMGO + $G_{NaP}$	1	0.3
184	4111889	205.59445000000002	1.2112963144729845	4.15498221144415	204.99800000000002	206.2093	1.5915499999999838	2.802849999999978	0.38138098053050484	2.622049999999973	41.54982211444152	seed1-gnap03_con20_vars.pkl	DAMGO + $G_{NaP}$	1	0.3
185	4164330	208.2165	1.0283977061825107	4.169095235563013	207.80085	208.82925	1.607200000000006	2.635600000000011	0.3794418410518099	2.63545000000002	41.690952355630145	seed1-gnap03_con20_vars.pkl	DAMGO + $G_{NaP}$	1	0.3
186	4217039	210.85195000000002	0.985710103895329	4.14155441517898	210.43650000000002	211.4222	1.5577499999999986	2.543450000000007	0.3870343492985031	2.5837499999999807	41.4155441517898	seed1-gnap03_con20_vars.pkl	DAMGO + $G_{NaP}$	1	0.3
187	4268714	213.4357	1.0563647955441382	4.1551031522969595	212.97990000000001	214.0363	1.4426499999999862	2.4989999999999952	0.3802570537683449	2.6298000000000172	41.55103152296964	seed1-gnap03_con20_vars.pkl	DAMGO + $G_{NaP}$	1	0.3
188	4321310	216.06550000000001	1.1907881546915509	4.164381746723961	215.47895	216.6697	1.4173000000000116	2.6081000000000074	0.38082181347347555	2.6259000000000015	41.64381746723966	seed1-gnap03_con20_vars.pkl	DAMGO + $G_{NaP}$	1	0.3
189	4373828	218.69140000000002	1.1890368105267641	4.141800587786136	218.08700000000002	219.27605					41.41800587786139	seed1-gnap03_con20_vars.pkl	DAMGO + $G_{NaP}$	1	0.3
190	61892	3.0946000000000002	1.4285044997700043	1.4066252973427833	2.77955	4.20805	1.6459000000000001	3.0744000000000002	0.32555792489378665	3.071650000000001	14.066252973427835	seed1-gnap-01_con20_vars.pkl	Transient	1	-0.1
191	123325	6.166250000000001	0.9498476333353997	4.690889354106083	5.85395	6.803800000000001	1.90015	2.8500000000000005	0.35063728326232935	2.8519499999999995	46.90889354106081	seed1-gnap-01_con20_vars.pkl	Transient	1	-0.1
192	180364	9.0182	0.9583922035346114	4.847762758147965	8.70395	9.66235	1.9120500000000007	2.87045	0.34932667283810453	2.8626500000000004	48.477627581479695	seed1-gnap-01_con20_vars.pkl	Transient	1	-0.1
193	237617	11.88085	0.9800849122030545	4.892650853797576	11.57445	12.55455	1.9240999999999993	2.9041999999999994	0.34572767031409357	2.89245	48.92650853797579	seed1-gnap-01_con20_vars.pkl	Transient	1	-0.1
194	295466	14.7733	0.9698685064187711	4.8988526670581365	14.4786	15.448500000000001	1.929199999999998	2.899049999999999	0.34467901766479975	2.901249999999999	48.98852667058138	seed1-gnap-01_con20_vars.pkl	Transient	1	-0.1
195	353491	17.67455	0.9464195496055356	4.900044475778422	17.37765	18.3241	1.9448500000000024	2.891250000000003	0.34522042324023855	2.8967000000000027	49.00044475778425	seed1-gnap-01_con20_vars.pkl	Transient	1	-0.1
196	411425	20.571250000000003	0.9708785704325041	4.916717164686872	20.268900000000002	21.239800000000002	1.9192	2.8900499999999987	0.3457336467985066	2.8923999999999985	49.16717164686873	seed1-gnap-01_con20_vars.pkl	Transient	1	-0.1
197	469273	23.46365	0.9619360944203975	4.9033258156069195	23.15895	24.120900000000002	1.9284500000000016	2.8903500000000015	0.34668654336181925	2.8844500000000015	49.0332581560692	seed1-gnap-01_con20_vars.pkl	Transient	1	-0.1
198	526962	26.348100000000002	0.954566872663342	4.907461760788344	26.049300000000002	27.0039	1.9272500000000008	2.8817999999999984	0.34604470897640005	2.8897999999999975	49.07461760788348	seed1-gnap-01_con20_vars.pkl	Transient	1	-0.1
199	584758	29.2379	0.9754166821676307	4.912571329779901	28.9311	29.9065	1.9113000000000007	2.886700000000001	0.3468729404419158	2.882900000000003	49.12571329779899	seed1-gnap-01_con20_vars.pkl	Transient	1	-0.1
200	642416	32.1208	0.9492842210507254	4.898849072261861	31.817800000000002	32.7671	1.9477499999999992	2.897000000000002	0.3475722081262384	2.8770999999999987	48.98849072261862	seed1-gnap-01_con20_vars.pkl	Control	1	-0.1
201	699958	34.9979	0.9493571666239005	4.903387768094255	34.71485	35.6642	1.9257500000000007	2.875099999999996	0.3460387217329616	2.8898500000000027	49.03387768094259	seed1-gnap-01_con20_vars.pkl	Control	1	-0.1
202	757755	37.887750000000004	0.9664239023396805	4.9091799070959965	37.5899	38.55635	1.9183000000000021	2.8847000000000023	0.3459190203573343	2.8908500000000004	49.09179907095998	seed1-gnap-01_con20_vars.pkl	Control	1	-0.1
203	815572	40.778600000000004	0.9525557305864525	4.896845390549835	40.474650000000004	41.4272	1.9350999999999985	2.8876500000000007	0.3469511666232979	2.882249999999999	48.96845390549835	seed1-gnap-01_con20_vars.pkl	Control	1	-0.1
204	873217	43.66085	0.9579992938843149	4.900085005413764	43.36225	44.32025	1.9217999999999975	2.879799999999996	0.3468248187840324	2.8832999999999984	49.00085005413767	seed1-gnap-01_con20_vars.pkl	Control	1	-0.1
205	930883	46.54415	0.9823686244900747	4.896543940319688	46.2421	47.224450000000004	1.904599999999995	2.8870000000000005	0.3461045928079467	2.8892999999999986	48.965439403196896	seed1-gnap-01_con20_vars.pkl	Control	1	-0.1
206	988669	49.43345	0.9485916447434226	4.8922906175673475	49.12905	50.077650000000006	1.9333499999999972	2.8819000000000017	0.34701738557101686	2.881700000000002	48.92290617567352	seed1-gnap-01_con20_vars.pkl	Control	1	-0.1
207	1046303	52.31515	0.9711910713096673	4.907315706567658	52.011	52.982200000000006	1.9180999999999955	2.8892999999999986	0.34620644290190256	2.888449999999999	49.073157065676604	seed1-gnap-01_con20_vars.pkl	Control	1	-0.1
208	1104072	55.2036	0.9529975976257702	4.904138474330253	54.90025	55.85325	1.95505	2.9080000000000013	0.3458053807317238	2.8918000000000035	49.041384743302544	seed1-gnap-01_con20_vars.pkl	Control	1	-0.1
209	1161908	58.095400000000005	0.9515039711201564	4.89781477963691	57.8083	58.759800000000006	5.3235500000000044	6.275050000000007	0.1552638320666393	6.440649999999998	48.97814779636912	seed1-gnap-01_con20_vars.pkl	Control	1	-0.1
210	1290721	64.53605	0.9437972996434314	3.986996552302891	64.08330000000001	65.0271	2.219949999999997	3.1636999999999915	0.31907595603133304	3.134050000000002	39.86996552302895	seed1-gnap-01_con20_vars.pkl	Transient	1	-0.1
211	1353402	67.6701	0.9356106904818211	4.189028720638689	67.24705	68.18265000000001	2.1317999999999984	3.0674000000000063	0.3250711093051603	3.0762500000000017	41.89028720638687	seed1-gnap-01_con20_vars.pkl	Transient	1	-0.1
212	1414927	70.74635	0.922954600708466	4.026978399292368	70.3144	71.23735	2.113100000000003	3.036050000000003	0.32733224222586005	3.0549999999999926	40.269783992923685	seed1-gnap-01_con20_vars.pkl	DAMGO	1	-0.1
213	1476027	73.80135	0.9306365829890594	4.014230947675607	73.3505	74.28110000000001	2.1343499999999977	3.0649999999999977	0.32658393207054237	3.0619999999999976	40.14230947675608	seed1-gnap-01_con20_vars.pkl	DAMGO	1	-0.1
214	1537267	76.86335	0.9325912470462266	4.011297188415014	76.41545	77.34805	2.12115	3.053699999999992	0.3275413111478671	3.053050000000013	40.11297188415013	seed1-gnap-01_con20_vars.pkl	DAMGO	1	-0.1
215	1598328	79.91640000000001	0.9346012992828386	4.01631400997497	79.4692	80.4038	2.140900000000002	3.0755000000000052	0.32525613920962754	3.0745000000000005	40.163140099749675	seed1-gnap-01_con20_vars.pkl	DAMGO	1	-0.1
216	1659818	82.99090000000001	0.9347103127535782	4.019794089634267	82.5447	83.4794	2.1185000000000116	3.0532500000000056	0.3280732259440317	3.0480999999999905	40.19794089634271	seed1-gnap-01_con20_vars.pkl	DAMGO	1	-0.1
217	1720780	86.039	0.9280892891780707	4.0169757473147385	85.59790000000001	86.52600000000001	2.142399999999995	3.0704999999999956	0.3255897243882973	3.0713500000000096	40.16975747314743	seed1-gnap-01_con20_vars.pkl	DAMGO	1	-0.1
218	1782207	89.11035000000001	0.9319255855940399	4.016331831109163	88.66845	89.60035	2.1141999999999967	3.0461499999999972	0.3287365012574171	3.04195	40.163318311091665	seed1-gnap-01_con20_vars.pkl	DAMGO	1	-0.1
219	1843046	92.15230000000001	0.946318083765742	4.026316893763891	91.71455	92.6609	2.1285999999999916	3.0748999999999995	0.32415961619501543	3.0848999999999904	40.26316893763895	seed1-gnap-01_con20_vars.pkl	DAMGO	1	-0.1
220	1904744	95.2372	0.9322550176296965	4.013693719971407	94.7895	95.72175	2.1264500000000055	3.0587000000000018	0.32742870240005184	3.054100000000005	40.13693719971409	seed1-gnap-01_con20_vars.pkl	DAMGO	1	-0.1
221	1965826	98.2913	0.9261544363613241	4.027809408301408	97.8482	98.77435	1.3710499999999968	2.2972000000000037	0.4960932655339211	2.015749999999997	40.278094083014125	seed1-gnap-01_con20_vars.pkl	DAMGO	1	-0.1
222	2006141	100.30705	1.1963187022596016	6.375180545622769	100.14540000000001	101.3417	1.8019000000000034	2.9982499999999987	0.31284706471241547	3.1964499999999987	63.75180545622773	seed1-gnap-01_con20_vars.pkl	Transient	1	-0.1
223	2070070	103.5035	0.946130757126119	4.523651993354534	103.14365000000001	104.08975000000001	1.9692500000000024	2.9154000000000053	0.3524229074889861	2.8375000000000057	45.236519933545324	seed1-gnap-01_con20_vars.pkl	Transient	1	-0.1
224	2126820	106.34100000000001	0.9366256197095151	4.922143463258692	106.05900000000001	106.99565000000001	1.930499999999995	2.8670999999999935	0.3463683280800799	2.8871000000000038	49.22143463258693	seed1-gnap-01_con20_vars.pkl	Transient	1	-0.1
225	2184562	109.22810000000001	0.952479689409514	4.900027903860753	108.92615	109.8786	1.9275999999999982	2.8800999999999988	0.3470234067287847	2.8816499999999934	49.00027903860753	seed1-gnap-01_con20_vars.pkl	Transient	1	-0.1
226	2242195	112.10975	0.9639909432404908	4.898447971073672	111.8062	112.7702	1.930400000000006	2.8944000000000045	0.3462244226707751	2.888300000000001	48.98447971073671	seed1-gnap-01_con20_vars.pkl	Wash	1	-0.1
227	2299961	114.99805	0.9572599645120791	4.899708353459637	114.70065000000001	115.65790000000001	1.9365999999999985	2.8938500000000005	0.3449465332873404	2.899000000000001	48.99708353459637	seed1-gnap-01_con20_vars.pkl	Wash	1	-0.1
228	2357941	117.89705000000001	0.971948214243562	4.8976039918894045	117.59445000000001	118.5664	1.9224999999999994	2.894449999999992	0.34690302325984795	2.882649999999998	48.976039918894045	seed1-gnap-01_con20_vars.pkl	Wash	1	-0.1
229	2415594	120.7797	0.9723055853224593	4.899850535949746	120.4889	121.4612	1.9117999999999995	2.8841000000000037	0.3461105823310543	2.889250000000004	48.9985053594975	seed1-gnap-01_con20_vars.pkl	Wash	1	-0.1
230	2473379	123.66895000000001	0.9803522556306097	4.905585297937407	123.373	124.35340000000001	1.9064500000000066	2.886800000000008	0.34531579129113604	2.8958999999999975	49.05585297937407	seed1-gnap-01_con20_vars.pkl	Wash	1	-0.1
231	2531297	126.56485	0.952464728619624	4.9005522014823555	126.25980000000001	127.2123	1.9444000000000017	2.8968500000000006	0.3464943434798413	2.8860500000000116	49.005522014823555	seed1-gnap-01_con20_vars.pkl	Wash	1	-0.1
232	2589018	129.45090000000002	0.958432731444086	4.906533144390224	129.15665	130.1151	1.9276499999999999	2.886049999999983	0.34559026817804905	2.893599999999992	49.06533144390224	seed1-gnap-01_con20_vars.pkl	Wash	1	-0.1
233	2646890	132.3445	0.960040842512413	4.9019660997795995	132.0427	133.00275000000002	1.9268499999999733	2.886899999999997	0.3458831260916958	2.891149999999982	49.01966099779602	seed1-gnap-01_con20_vars.pkl	Wash	1	-0.1
234	2704713	135.23565	0.9676055293285055	4.902352592342588	134.92965	135.89725	1.9218500000000063	2.8894500000000107	0.3465423734687127	2.8856500000000267	49.023525923425886	seed1-gnap-01_con20_vars.pkl	Wash	1	-0.1
235	2762426	138.12130000000002	0.9490391041875818	4.890143213889878	137.81905	138.7681	2.577850000000012	3.526900000000012	0.28052458096640914	3.564749999999975	48.90143213889881	seed1-gnap-01_con20_vars.pkl	Wash	1	-0.1
236	2833721	141.68605	0.925766960915667	4.443093295149957	141.34595000000002	142.27175	2.1405499999999904	3.066299999999984	0.3268935307770258	3.059100000000001	44.43093295149958	seed1-gnap-01_con20_vars.pkl	Transient	1	-0.1
237	2894903	144.74515	0.9310467612871901	4.634903257173029	144.41230000000002	145.34335000000002	2.1566500000000133	3.0877000000000123	0.3237922548892623	3.0884000000000076	46.34903257173031	seed1-gnap-01_con20_vars.pkl	Transient	1	-0.1
238	2956671	147.83355	0.9421029555090238	4.666561950017545	147.5	148.4421	2.1491000000000042	3.0911999999999864	0.3235827077400966	3.0904000000000167	46.66561950017544	seed1-gnap-01_con20_vars.pkl	Transient	1	-0.1
239	3018479	150.92395000000002	0.9356466978771613	4.690454579565362	150.59115	151.5268	2.156499999999994	3.0921500000000037	0.32352512981445913	3.0909499999999923	46.90454579565366	seed1-gnap-01_con20_vars.pkl	$G_{NaP}$	1	-0.1
240	3080298	154.0149	0.928515406853985	4.686942554266821	153.6833	154.61185	2.1614999999999895	3.0900000000000034	0.3233420635690489	3.0927000000000078	46.869425542668225	seed1-gnap-01_con20_vars.pkl	$G_{NaP}$	1	-0.1
241	3142152	157.10760000000002	0.9474502371751006	4.678909790990865	156.7733	157.72075	2.167049999999989	3.1144999999999925	0.3210891343436949	3.114399999999989	46.78909790990866	seed1-gnap-01_con20_vars.pkl	$G_{NaP}$	1	-0.1
242	3204440	160.222	0.9366498756769114	4.6778031917251965	159.88785000000001	160.8245	2.1614999999999895	3.098150000000004	0.3234466474754986	3.091700000000003	46.77803191725201	seed1-gnap-01_con20_vars.pkl	$G_{NaP}$	1	-0.1
243	3266274	163.3137	0.9262302376856096	4.678879372223477	162.98595	163.9122	2.1616000000000213	3.0878000000000156	0.3233368361490588	3.0927499999999952	46.78879372223476	seed1-gnap-01_con20_vars.pkl	$G_{NaP}$	1	-0.1
244	3328129	166.40645	0.9409192597412271	4.680861820501576	166.0738	167.0147	2.168149999999997	3.1090999999999838	0.3220145228549817	3.105449999999991	46.80861820501579	seed1-gnap-01_con20_vars.pkl	$G_{NaP}$	1	-0.1
245	3390238	169.5119	0.9080349655024708	4.675149788177961	169.18290000000002	170.0909	2.1752500000000055	3.0833000000000084	0.32417012448132765	3.0848000000000013	46.751497881779635	seed1-gnap-01_con20_vars.pkl	$G_{NaP}$	1	-0.1
246	3451934	172.5967	0.9392263124331832	4.690550016427423	172.2662	173.2054	2.174350000000004	3.113599999999991	0.3206669873336528	3.1185000000000116	46.905500164274244	seed1-gnap-01_con20_vars.pkl	$G_{NaP}$	1	-0.1
247	3514304	175.7152	0.9499487352230354	4.671563221282206	175.37980000000002	176.3297	2.162949999999995	3.1128999999999962	0.32201970760610515	3.1054000000000035	46.715632212822044	seed1-gnap-01_con20_vars.pkl	$G_{NaP}$	1	-0.1
248	3576412	178.8206	0.9361507030672627	4.681535847187604	178.4927	179.42885	5.541550000000001	6.477699999999999	0.1498778495526146	6.672100000000001	46.81535847187602	seed1-gnap-01_con20_vars.pkl	$G_{NaP}$	1	-0.1
249	3709854	185.4927	0.9903403306919849	3.507982894816905	184.9704	185.9607	2.43365	3.4240000000000066	0.2928000468480073	3.415300000000002	35.07982894816905	seed1-gnap-01_con20_vars.pkl	Transient	1	-0.1
250	3778160	188.90800000000002	0.9453556513262913	3.4984890468501177	188.39435	189.33975	2.2769499999999994	3.2223000000000184	0.291125052766417	3.4349499999999864	34.98489046850118	seed1-gnap-01_con20_vars.pkl	Transient	1	-0.1
251	3846859	192.34295	1.1516998667260168	3.3313139007131376	191.61665000000002	192.76835	2.415249999999986	3.5668999999999755	0.2898046716513063	3.4506000000000085	33.31313900713137	seed1-gnap-01_con20_vars.pkl	DAMGO + $G_{NaP}$	1	-0.1
252	3915871	195.79355	1.0257950888803695	3.409436721318322	195.1836	196.20940000000002	2.3062000000000182	3.332000000000022	0.28754223276543855	3.477749999999986	34.09436721318323	seed1-gnap-01_con20_vars.pkl	DAMGO + $G_{NaP}$	1	-0.1
253	3985426	199.2713	1.1668532794871136	3.3901641084043526	198.5156	199.68245000000002	2.368850000000009	3.5356999999999914	0.28871277409668983	3.463650000000001	33.90164108404355	seed1-gnap-01_con20_vars.pkl	DAMGO + $G_{NaP}$	1	-0.1
254	4054699	202.73495	1.0955636743061246	3.403269568196194	202.05125	203.14685	2.2889999999999873	3.38454999999999	0.28993911278631385	3.4490000000000123	34.03269568196196	seed1-gnap-01_con20_vars.pkl	DAMGO + $G_{NaP}$	1	-0.1
255	4123679	206.18395	1.1622736732036574	3.3883355271326288	205.43585000000002	206.59810000000002	2.3768499999999904	3.5391500000000065	0.28779462975220776	3.474700000000013	33.88335527132628	seed1-gnap-01_con20_vars.pkl	DAMGO + $G_{NaP}$	1	-0.1
256	4193173	209.65865000000002	1.0946133454796858	3.4056013199456565	208.97495	210.06955000000002	2.360449999999986	3.45505	0.28846292530252654	3.4666499999999876	34.05601319945658	seed1-gnap-01_con20_vars.pkl	DAMGO + $G_{NaP}$	1	-0.1
257	4262506	213.1253	1.0872847926184535	3.3908678314348926	212.43005000000002	213.5173	2.404449999999997	3.491749999999996	0.2915154430305942	3.4303500000000042	33.908678314348926	seed1-gnap-01_con20_vars.pkl	DAMGO + $G_{NaP}$	1	-0.1
258	4331113	216.55565	1.0467014227389824	3.4183311261963105	215.92180000000002	216.9685	2.3828499999999906	3.429550000000006	0.2915621902151729	3.4298	34.1833112619631	seed1-gnap-01_con20_vars.pkl	DAMGO + $G_{NaP}$	1	-0.1
259	4399709	219.98545000000001	0.6825836454467848	3.3312231935379906	219.35135	220.03390000000002					33.3122319353799	seed1-gnap-01_con20_vars.pkl	DAMGO + $G_{NaP}$	1	-0.1
260	61892	3.0946000000000002	1.4285044997700043	1.4066252973427833	2.77955	4.20805	1.6459000000000001	3.0744000000000002	0.32555792489378665	3.071650000000001	14.066252973427835	seed1-gnap05_con20_vars.pkl	Transient	1	0.5
261	123325	6.166250000000001	0.9498476333353997	4.690889354106083	5.85395	6.803800000000001	1.90015	2.8500000000000005	0.35063728326232935	2.8519499999999995	46.90889354106081	seed1-gnap05_con20_vars.pkl	Transient	1	0.5
262	180364	9.0182	0.9583922035346114	4.847762758147965	8.70395	9.66235	1.9120500000000007	2.87045	0.34932667283810453	2.8626500000000004	48.477627581479695	seed1-gnap05_con20_vars.pkl	Transient	1	0.5
263	237617	11.88085	0.9800849122030545	4.892650853797576	11.57445	12.55455	1.9240999999999993	2.9041999999999994	0.34572767031409357	2.89245	48.92650853797579	seed1-gnap05_con20_vars.pkl	Transient	1	0.5
264	295466	14.7733	0.9698685064187711	4.8988526670581365	14.4786	15.448500000000001	1.929199999999998	2.899049999999999	0.34467901766479975	2.901249999999999	48.98852667058138	seed1-gnap05_con20_vars.pkl	Transient	1	0.5
265	353491	17.67455	0.9464195496055356	4.900044475778422	17.37765	18.3241	1.9448500000000024	2.891250000000003	0.34522042324023855	2.8967000000000027	49.00044475778425	seed1-gnap05_con20_vars.pkl	Transient	1	0.5
266	411425	20.571250000000003	0.9708785704325041	4.916717164686872	20.268900000000002	21.239800000000002	1.9192	2.8900499999999987	0.3457336467985066	2.8923999999999985	49.16717164686873	seed1-gnap05_con20_vars.pkl	Transient	1	0.5
267	469273	23.46365	0.9619360944203975	4.9033258156069195	23.15895	24.120900000000002	1.9284500000000016	2.8903500000000015	0.34668654336181925	2.8844500000000015	49.0332581560692	seed1-gnap05_con20_vars.pkl	Transient	1	0.5
268	526962	26.348100000000002	0.954566872663342	4.907461760788344	26.049300000000002	27.0039	1.9272500000000008	2.8817999999999984	0.34604470897640005	2.8897999999999975	49.07461760788348	seed1-gnap05_con20_vars.pkl	Transient	1	0.5
269	584758	29.2379	0.9754166821676307	4.912571329779901	28.9311	29.9065	1.9113000000000007	2.886700000000001	0.3468729404419158	2.882900000000003	49.12571329779899	seed1-gnap05_con20_vars.pkl	Transient	1	0.5
270	642416	32.1208	0.9492842210507254	4.898849072261861	31.817800000000002	32.7671	1.9477499999999992	2.897000000000002	0.3475722081262384	2.8770999999999987	48.98849072261862	seed1-gnap05_con20_vars.pkl	Control	1	0.5
271	699958	34.9979	0.9493571666239005	4.903387768094255	34.71485	35.6642	1.9257500000000007	2.875099999999996	0.3460387217329616	2.8898500000000027	49.03387768094259	seed1-gnap05_con20_vars.pkl	Control	1	0.5
272	757755	37.887750000000004	0.9664239023396805	4.9091799070959965	37.5899	38.55635	1.9183000000000021	2.8847000000000023	0.3459190203573343	2.8908500000000004	49.09179907095998	seed1-gnap05_con20_vars.pkl	Control	1	0.5
273	815572	40.778600000000004	0.9525557305864525	4.896845390549835	40.474650000000004	41.4272	1.9350999999999985	2.8876500000000007	0.3469511666232979	2.882249999999999	48.96845390549835	seed1-gnap05_con20_vars.pkl	Control	1	0.5
274	873217	43.66085	0.9579992938843149	4.900085005413764	43.36225	44.32025	1.9217999999999975	2.879799999999996	0.3468248187840324	2.8832999999999984	49.00085005413767	seed1-gnap05_con20_vars.pkl	Control	1	0.5
275	930883	46.54415	0.9823686244900747	4.896543940319688	46.2421	47.224450000000004	1.904599999999995	2.8870000000000005	0.3461045928079467	2.8892999999999986	48.965439403196896	seed1-gnap05_con20_vars.pkl	Control	1	0.5
276	988669	49.43345	0.9485916447434226	4.8922906175673475	49.12905	50.077650000000006	1.9333499999999972	2.8819000000000017	0.34701738557101686	2.881700000000002	48.92290617567352	seed1-gnap05_con20_vars.pkl	Control	1	0.5
277	1046303	52.31515	0.9711910713096673	4.907315706567658	52.011	52.982200000000006	1.9180999999999955	2.8892999999999986	0.34620644290190256	2.888449999999999	49.073157065676604	seed1-gnap05_con20_vars.pkl	Control	1	0.5
278	1104072	55.2036	0.9529975976257702	4.904138474330253	54.90025	55.85325	1.95505	2.9080000000000013	0.3458053807317238	2.8918000000000035	49.041384743302544	seed1-gnap05_con20_vars.pkl	Control	1	0.5
279	1161908	58.095400000000005	0.9515039711201564	4.89781477963691	57.8083	58.759800000000006	7.574549999999995	8.526049999999998	0.11548877737805836	8.658849999999994	48.97814779636912	seed1-gnap05_con20_vars.pkl	Control	1	0.5
280	1335085	66.75425	1.0360855079532718	3.7904804252991084	66.3343	67.3704	1.8388999999999953	2.8749499999999983	0.26559014129395464	3.7652000000000077	37.90480425299106	seed1-gnap05_con20_vars.pkl	Transient	1	0.5
281	1410389	70.51945	1.7072177941453994	2.376088014415842	69.20925	70.9165	5.128700000000009	6.835900000000009	0.17081461489845085	5.854299999999996	23.760880144158417	seed1-gnap05_con20_vars.pkl	Transient	1	0.5
282	1527475	76.37375	0.9415632621446741	4.292089944782269	76.04520000000001	76.98675	1.9097000000000008	2.851299999999995	0.25612129904722813	3.9044000000000096	42.920899447822705	seed1-gnap05_con20_vars.pkl	DAMGO	1	0.5
283	1605563	80.27815000000001	1.7495601919432289	2.337170328180118	78.89645	80.646	5.141350000000003	6.890900000000002	0.17082045062434909	5.854099999999988	23.371703281801185	seed1-gnap05_con20_vars.pkl	DAMGO	1	0.5
284	1722645	86.13225	0.924496397736657	4.280852465567321	85.78735	86.71185	1.9458000000000055	2.8703000000000003	0.2579313902501928	3.87700000000001	42.80852465567323	seed1-gnap05_con20_vars.pkl	DAMGO	1	0.5
285	1800185	90.00925000000001	1.7643710817281275	2.2676948114119995	88.6577	90.42205	5.181450000000012	6.945850000000007	0.16805734116480542	5.95035	22.67694811411999	seed1-gnap05_con20_vars.pkl	DAMGO	1	0.5
286	1919192	95.95960000000001	0.9284290468076244	4.255470430966369	95.60350000000001	96.53195000000001	2.6649499999999904	3.5933499999999867	0.24048867298350285	4.158199999999994	42.554704309663705	seed1-gnap05_con20_vars.pkl	DAMGO	1	0.5
287	2002356	100.1178	1.958744512262894	6.457330252393987	99.19685	101.1556	1.8736999999999995	3.8324500000000086	0.3042056430146779	3.2872500000000002	64.57330252393989	seed1-gnap05_con20_vars.pkl	DAMGO	1	0.5
288	2068101	103.40505	0.9539091591486475	4.597113143184103	103.02935000000001	103.98325	2.0038000000000125	2.9577500000000043	0.3483531604340483	2.8706499999999977	45.97113143184103	seed1-gnap05_con20_vars.pkl	Transient	1	0.5
289	2125514	106.2757	0.9468702860114397	4.960283682289848	105.98705000000001	106.93395000000001	1.9591999999999956	2.9060499999999934	0.34495843250888125	2.898900000000012	49.60283682289848	seed1-gnap05_con20_vars.pkl	Transient	1	0.5
290	2183492	109.17460000000001	0.9285375317913248	4.903509146493462	108.89315	109.82165	1.9382499999999965	2.866799999999998	0.34636232963303015	2.8871499999999912	49.035091464934624	seed1-gnap05_con20_vars.pkl	Transient	1	0.5
291	2241235	112.06175	0.9660184892960126	4.895028163486863	111.75995	112.72595000000001	1.9223499999999945	2.8884000000000043	0.3459130374623817	2.890900000000002	48.95028163486865	seed1-gnap05_con20_vars.pkl	Wash	1	0.5
292	2299053	114.95265	0.9755413182399236	4.902550604664675	114.64835000000001	115.6239	1.9249499999999955	2.900499999999994	0.34545894220471896	2.8947000000000003	49.025506046646754	seed1-gnap05_con20_vars.pkl	Wash	1	0.5
293	2356947	117.84735	0.9602719064505305	4.898641970977302	117.5488	118.5091	1.9400499999999994	2.9003000000000014	0.3469150578480865	2.882549999999995	48.98641970977305	seed1-gnap05_con20_vars.pkl	Wash	1	0.5
294	2414598	120.7299	0.9307751685484779	4.898140217251104	120.44915	121.3799	1.9323499999999996	2.8631500000000045	0.3465844106332096	2.885300000000001	48.981402172511075	seed1-gnap05_con20_vars.pkl	Wash	1	0.5
295	2472304	123.6152	0.9626762200731086	4.902384608835035	123.31225	124.27495	1.930400000000006	2.8930500000000023	0.3457336467985053	2.892400000000009	49.023846088350346	seed1-gnap05_con20_vars.pkl	Wash	1	0.5
296	2530152	126.50760000000001	0.9621365043302067	4.896716604616039	126.20535000000001	127.16745	1.9303500000000042	2.8924999999999983	0.3454112120479432	2.8950999999999993	48.96716604616038	seed1-gnap05_con20_vars.pkl	Wash	1	0.5
297	2588054	129.4027	0.9548700828226983	4.899982854023563	129.09785	130.05270000000002	1.9183500000000038	2.873199999999997	0.34826823619551694	2.8713500000000067	48.99982854023563	seed1-gnap05_con20_vars.pkl	Wash	1	0.5
298	2645481	132.27405000000002	0.9551185449699173	4.897883118138381	131.971	132.92615	1.9402999999999793	2.895399999999995	0.3460327346967043	2.889899999999983	48.978831181383796	seed1-gnap05_con20_vars.pkl	Wash	1	0.5
299	2703279	135.16395	0.9512094513752731	4.902899478997618	134.86645000000001	135.81765000000001	1.9257000000000062	2.8769000000000062	0.3461465238235352	2.888949999999994	49.028994789976196	seed1-gnap05_con20_vars.pkl	Wash	1	0.5
300	2761058	138.0529	0.9652784649443813	4.9058061462487785	137.7433	138.70860000000002	1.3701000000000079	2.3353500000000054	0.46359611506455006	2.1570500000000266	49.0580614624878	seed1-gnap05_con20_vars.pkl	Wash	1	0.5
301	2804199	140.20995000000002	1.4458898500631565	7.279459411281721	140.07865	141.52455	1.2854000000000099	2.7313000000000045	0.35113592471646005	2.8478999999999814	72.79459411281721	seed1-gnap05_con20_vars.pkl	Transient	1	0.5
302	2861157	143.05785	1.0972253487783719	5.47362906576781	142.81	143.90720000000002	1.286299999999983	2.3835499999999854	0.42087542087542	2.3760000000000048	54.736290657678126	seed1-gnap05_con20_vars.pkl	Transient	1	0.5
303	2908677	145.43385	1.110398689179728	5.518510664224586	145.1935	146.3039	1.290600000000012	2.4010000000000105	0.4171446449056186	2.397250000000014	55.18510664224587	seed1-gnap05_con20_vars.pkl	Transient	1	0.5
304	2956622	147.83110000000002	1.103300949597615	5.5298560786491535	147.59455	148.69785000000002	1.2851500000000158	2.388450000000006	0.42025635637739395	2.379499999999979	55.298560786491564	seed1-gnap05_con20_vars.pkl	Transient	1	0.5
305	3004212	150.2106	1.1060131623051364	5.517236612078179	149.983	151.089	1.2923000000000116	2.3983499999999935	0.41559305128418034	2.4062000000000126	55.17236612078179	seed1-gnap05_con20_vars.pkl	Transient	1	0.5
306	3052336	152.6168	1.1029725899773184	5.521063967310397	152.38135	153.48430000000002	1.2916499999999758	2.3946499999999844	0.41731872717788054	2.396250000000009	55.21063967310397	seed1-gnap05_con20_vars.pkl	$G_{NaP}$	1	0.5
307	3100261	155.01305000000002	1.0978578454434873	5.515126730746054	154.776	155.87385	1.289199999999994	2.3870500000000163	0.4193839250141565	2.384449999999987	55.15126730746053	seed1-gnap05_con20_vars.pkl	$G_{NaP}$	1	0.5
308	3147950	157.3975	1.1035752144532744	5.51437476735034	157.163	158.2666	1.2799000000000262	2.3834500000000105	0.41897978422541	2.3867500000000064	55.1437476735034	seed1-gnap05_con20_vars.pkl	$G_{NaP}$	1	0.5
309	3195685	159.78425000000001	1.10077050522645	5.512107123279947	159.54645000000002	160.64725	1.296199999999999	2.3969499999999755	0.41707505265572564	2.3976499999999987	55.12107123279951	seed1-gnap05_con20_vars.pkl	$G_{NaP}$	1	0.5
310	3243638	162.1819	1.1018895270620706	5.5146123259765005	161.9434	163.0453	1.2788500000000056	2.3807000000000187	0.4198769760460172	2.3816500000000076	55.146123259765005	seed1-gnap05_con20_vars.pkl	$G_{NaP}$	1	0.5
311	3291271	164.56355000000002	1.1041251513334691	5.516353651508737	164.32410000000002	165.42825000000002	1.2764999999999986	2.380599999999987	0.4203976962206281	2.3786999999999807	55.16353651508737	seed1-gnap05_con20_vars.pkl	$G_{NaP}$	1	0.5
312	3338845	166.94225	1.0913546692805831	5.518200046605749	166.7047	167.79605	1.299350000000004	2.3907000000000096	0.4187341666143256	2.388149999999996	55.18200046605747	seed1-gnap05_con20_vars.pkl	$G_{NaP}$	1	0.5
313	3386608	169.3304	1.1081103932905942	5.541432168389349	169.09545	170.20355	1.288899999999984	2.3969999999999914	0.41797283176593303	2.3925000000000125	55.414321683893505	seed1-gnap05_con20_vars.pkl	$G_{NaP}$	1	0.5
314	3434458	171.7229	1.1123397550102323	5.508624448075842	171.4924	172.60475	1.2874000000000194	2.3997500000000116	0.4159387738124943	2.404200000000003	55.08624448075846	seed1-gnap05_con20_vars.pkl	$G_{NaP}$	1	0.5
315	3482542	174.1271	1.0922305895649596	5.524141228725796	173.8922	174.98440000000002	1.312749999999994	2.405000000000001	0.417806931416992	2.3934500000000014	55.241412287257965	seed1-gnap05_con20_vars.pkl	$G_{NaP}$	1	0.5
316	3530411	176.52055000000001	1.1007650232658024	5.526844335301128	176.2972	177.39795	1.3056499999999858	2.4063999999999908	0.41300128030396854	2.4213000000000022	55.26844335301131	seed1-gnap05_con20_vars.pkl	$G_{NaP}$	1	0.5
317	3578837	178.94185000000002	1.101139491255791	5.5179827544816575	178.70355	179.8047	1.3778499999999951	2.4789499999999975	0.2546667685333752	3.9266999999999825	55.17982754481662	seed1-gnap05_con20_vars.pkl	$G_{NaP}$	1	0.5
318	3657371	182.86855	2.144937251087115	2.7406184016522808	181.1825	183.32745	1.3631500000000187	3.508100000000013	0.4686804302486312	2.133650000000017	27.406184016522822	seed1-gnap05_con20_vars.pkl	Transient	1	0.5
319	3700044	185.00220000000002	1.0211269054267322	4.604618771151799	184.69060000000002	185.71175	1.354849999999999	2.375949999999989	0.4113195129976983	2.43119999999999	46.046187711517966	seed1-gnap05_con20_vars.pkl	Transient	1	0.5
320	3748668	187.4334	1.0714000393671683	4.568221981022688	187.06655	188.13795000000002	1.3616999999999848	2.433099999999996	0.41227762775452725	2.4255500000000154	45.68221981022687	seed1-gnap05_con20_vars.pkl	Transient	1	0.5
321	3797179	189.85895000000002	1.0419360081387916	4.533790801888713	189.49965	190.54160000000002	1.371849999999995	2.413800000000009	0.4181213806367991	2.3916499999999985	45.33790801888716	seed1-gnap05_con20_vars.pkl	Transient	1	0.5
322	3845012	192.25060000000002	1.0574120044169248	4.5827772324786835	191.91345	192.9709	1.403099999999995	2.460499999999996	0.4060501471931784	2.4627499999999998	45.82777232478688	seed1-gnap05_con20_vars.pkl	DAMGO + $G_{NaP}$	1	0.5
323	3894267	194.71335000000002	1.0223746206484736	4.537501767465599	194.374	195.39635	1.2670499999999834	2.289449999999988	0.4178243884095518	2.393349999999998	45.375017674656036	seed1-gnap05_con20_vars.pkl	DAMGO + $G_{NaP}$	1	0.5
324	3942134	197.10670000000002	1.1616806006349158	4.562190329974385	196.6634	197.82510000000002	1.3569500000000119	2.5186000000000206	0.41114194675712096	2.432249999999982	45.62190329974386	seed1-gnap05_con20_vars.pkl	DAMGO + $G_{NaP}$	1	0.5
325	3990779	199.53895	1.0413488832656528	4.540201535506419	199.18200000000002	200.22335	1.4061000000000092	2.4474500000000035	0.4154721841372707	2.4069000000000074	45.40201535506422	seed1-gnap05_con20_vars.pkl	DAMGO + $G_{NaP}$	1	0.5
326	4038917	201.94585	1.025410724119749	4.558534858590058	201.6295	202.6549	1.371849999999995	2.3972499999999854	0.41130259531937763	2.431299999999993	45.585348585900576	seed1-gnap05_con20_vars.pkl	DAMGO + $G_{NaP}$	1	0.5
327	4087543	204.37715	1.0123718720396049	4.552711514897581	204.02675000000002	205.03910000000002	1.2750499999999931	2.287450000000007	0.41788549937317165	2.3930000000000007	45.52711514897583	seed1-gnap05_con20_vars.pkl	DAMGO + $G_{NaP}$	1	0.5
328	4135403	206.77015	1.1712402366517578	4.547076354706292	206.31415	207.4854	1.2357000000000085	2.406949999999995	0.41138719763040893	2.430800000000005	45.47076354706295	seed1-gnap05_con20_vars.pkl	DAMGO + $G_{NaP}$	1	0.5
329	4184019	209.20095	1.1493831437132787	4.526264490694373	208.7211	209.87050000000002	1.412300000000016	2.5616500000000144	0.41563623516698356	2.40594999999999	45.262644906943734	seed1-gnap05_con20_vars.pkl	DAMGO + $G_{NaP}$	1	0.5
330	4232138	211.6069	1.0354401652561036	4.550878724733025	211.28275000000002	212.31820000000002	1.2427000000000135	2.278099999999995	0.41239664309132174	2.4248500000000206	45.508787247330275	seed1-gnap05_con20_vars.pkl	DAMGO + $G_{NaP}$	1	0.5
331	4280635	214.03175000000002	1.1647019398469012	4.5400910927977876	213.5609	214.72560000000001	1.2492500000000177	2.41395	0.41237963669354083	2.4249499999999955	45.40091092797792	seed1-gnap05_con20_vars.pkl	DAMGO + $G_{NaP}$	1	0.5
332	4329134	216.4567	1.181024215868907	4.533695579941721	215.97480000000002	217.15585000000002	1.3348000000000013	2.5157999999999845	0.41815634865876494	2.391449999999992	45.336955799417254	seed1-gnap05_con20_vars.pkl	DAMGO + $G_{NaP}$	1	0.5
333	4376963	218.84815	1.077105397211481	4.557927159806852	218.4906	219.56775000000002	3.623800000000017	4.7009000000000185	0.18099547511312197	5.525000000000006	45.5792715980685	seed1-gnap05_con20_vars.pkl	DAMGO + $G_{NaP}$	1	0.5
334	4487463	224.37315	3.8375081777302085	3.006021758486183	223.19150000000002	227.02900000000002					10.27369582035008	seed1-gnap05_con20_vars.pkl	Block	1	0.5
335	61892	3.0946000000000002	1.4285044997700043	1.4066252973427833	2.77955	4.20805	1.6459000000000001	3.0744000000000002	0.32555792489378665	3.071650000000001	14.066252973427835	seed1-gnap-03_con20_vars.pkl	Transient	1	-0.3
336	123325	6.166250000000001	0.9498476333353997	4.690889354106083	5.85395	6.803800000000001	1.90015	2.8500000000000005	0.35063728326232935	2.8519499999999995	46.90889354106081	seed1-gnap-03_con20_vars.pkl	Transient	1	-0.3
337	180364	9.0182	0.9583922035346114	4.847762758147965	8.70395	9.66235	1.9120500000000007	2.87045	0.34932667283810453	2.8626500000000004	48.477627581479695	seed1-gnap-03_con20_vars.pkl	Transient	1	-0.3
338	237617	11.88085	0.9800849122030545	4.892650853797576	11.57445	12.55455	1.9240999999999993	2.9041999999999994	0.34572767031409357	2.89245	48.92650853797579	seed1-gnap-03_con20_vars.pkl	Transient	1	-0.3
339	295466	14.7733	0.9698685064187711	4.8988526670581365	14.4786	15.448500000000001	1.929199999999998	2.899049999999999	0.34467901766479975	2.901249999999999	48.98852667058138	seed1-gnap-03_con20_vars.pkl	Transient	1	-0.3
340	353491	17.67455	0.9464195496055356	4.900044475778422	17.37765	18.3241	1.9448500000000024	2.891250000000003	0.34522042324023855	2.8967000000000027	49.00044475778425	seed1-gnap-03_con20_vars.pkl	Transient	1	-0.3
341	411425	20.571250000000003	0.9708785704325041	4.916717164686872	20.268900000000002	21.239800000000002	1.9192	2.8900499999999987	0.3457336467985066	2.8923999999999985	49.16717164686873	seed1-gnap-03_con20_vars.pkl	Transient	1	-0.3
342	469273	23.46365	0.9619360944203975	4.9033258156069195	23.15895	24.120900000000002	1.9284500000000016	2.8903500000000015	0.34668654336181925	2.8844500000000015	49.0332581560692	seed1-gnap-03_con20_vars.pkl	Transient	1	-0.3
343	526962	26.348100000000002	0.954566872663342	4.907461760788344	26.049300000000002	27.0039	1.9272500000000008	2.8817999999999984	0.34604470897640005	2.8897999999999975	49.07461760788348	seed1-gnap-03_con20_vars.pkl	Transient	1	-0.3
344	584758	29.2379	0.9754166821676307	4.912571329779901	28.9311	29.9065	1.9113000000000007	2.886700000000001	0.3468729404419158	2.882900000000003	49.12571329779899	seed1-gnap-03_con20_vars.pkl	Transient	1	-0.3
345	642416	32.1208	0.9492842210507254	4.898849072261861	31.817800000000002	32.7671	1.9477499999999992	2.897000000000002	0.3475722081262384	2.8770999999999987	48.98849072261862	seed1-gnap-03_con20_vars.pkl	Control	1	-0.3
346	699958	34.9979	0.9493571666239005	4.903387768094255	34.71485	35.6642	1.9257500000000007	2.875099999999996	0.3460387217329616	2.8898500000000027	49.03387768094259	seed1-gnap-03_con20_vars.pkl	Control	1	-0.3
347	757755	37.887750000000004	0.9664239023396805	4.9091799070959965	37.5899	38.55635	1.9183000000000021	2.8847000000000023	0.3459190203573343	2.8908500000000004	49.09179907095998	seed1-gnap-03_con20_vars.pkl	Control	1	-0.3
348	815572	40.778600000000004	0.9525557305864525	4.896845390549835	40.474650000000004	41.4272	1.9350999999999985	2.8876500000000007	0.3469511666232979	2.882249999999999	48.96845390549835	seed1-gnap-03_con20_vars.pkl	Control	1	-0.3
349	873217	43.66085	0.9579992938843149	4.900085005413764	43.36225	44.32025	1.9217999999999975	2.879799999999996	0.3468248187840324	2.8832999999999984	49.00085005413767	seed1-gnap-03_con20_vars.pkl	Control	1	-0.3
350	930883	46.54415	0.9823686244900747	4.896543940319688	46.2421	47.224450000000004	1.904599999999995	2.8870000000000005	0.3461045928079467	2.8892999999999986	48.965439403196896	seed1-gnap-03_con20_vars.pkl	Control	1	-0.3
351	988669	49.43345	0.9485916447434226	4.8922906175673475	49.12905	50.077650000000006	1.9333499999999972	2.8819000000000017	0.34701738557101686	2.881700000000002	48.92290617567352	seed1-gnap-03_con20_vars.pkl	Control	1	-0.3
352	1046303	52.31515	0.9711910713096673	4.907315706567658	52.011	52.982200000000006	1.9180999999999955	2.8892999999999986	0.34620644290190256	2.888449999999999	49.073157065676604	seed1-gnap-03_con20_vars.pkl	Control	1	-0.3
353	1104072	55.2036	0.9529975976257702	4.904138474330253	54.90025	55.85325	1.95505	2.9080000000000013	0.3458053807317238	2.8918000000000035	49.041384743302544	seed1-gnap-03_con20_vars.pkl	Control	1	-0.3
354	1161908	58.095400000000005	0.9515039711201564	4.89781477963691	57.8083	58.759800000000006	5.3235500000000044	6.275050000000007	0.1552638320666393	6.440649999999998	48.97814779636912	seed1-gnap-03_con20_vars.pkl	Control	1	-0.3
355	1290721	64.53605	0.9437972996434314	3.986996552302891	64.08330000000001	65.0271	2.219949999999997	3.1636999999999915	0.31907595603133304	3.134050000000002	39.86996552302895	seed1-gnap-03_con20_vars.pkl	Transient	1	-0.3
356	1353402	67.6701	0.9356106904818211	4.189028720638689	67.24705	68.18265000000001	2.1317999999999984	3.0674000000000063	0.3250711093051603	3.0762500000000017	41.89028720638687	seed1-gnap-03_con20_vars.pkl	Transient	1	-0.3
357	1414927	70.74635	0.922954600708466	4.026978399292368	70.3144	71.23735	2.113100000000003	3.036050000000003	0.32733224222586005	3.0549999999999926	40.269783992923685	seed1-gnap-03_con20_vars.pkl	DAMGO	1	-0.3
358	1476027	73.80135	0.9306365829890594	4.014230947675607	73.3505	74.28110000000001	2.1343499999999977	3.0649999999999977	0.32658393207054237	3.0619999999999976	40.14230947675608	seed1-gnap-03_con20_vars.pkl	DAMGO	1	-0.3
359	1537267	76.86335	0.9325912470462266	4.011297188415014	76.41545	77.34805	2.12115	3.053699999999992	0.3275413111478671	3.053050000000013	40.11297188415013	seed1-gnap-03_con20_vars.pkl	DAMGO	1	-0.3
360	1598328	79.91640000000001	0.9346012992828386	4.01631400997497	79.4692	80.4038	2.140900000000002	3.0755000000000052	0.32525613920962754	3.0745000000000005	40.163140099749675	seed1-gnap-03_con20_vars.pkl	DAMGO	1	-0.3
361	1659818	82.99090000000001	0.9347103127535782	4.019794089634267	82.5447	83.4794	2.1185000000000116	3.0532500000000056	0.3280732259440317	3.0480999999999905	40.19794089634271	seed1-gnap-03_con20_vars.pkl	DAMGO	1	-0.3
362	1720780	86.039	0.9280892891780707	4.0169757473147385	85.59790000000001	86.52600000000001	2.142399999999995	3.0704999999999956	0.3255897243882973	3.0713500000000096	40.16975747314743	seed1-gnap-03_con20_vars.pkl	DAMGO	1	-0.3
363	1782207	89.11035000000001	0.9319255855940399	4.016331831109163	88.66845	89.60035	2.1141999999999967	3.0461499999999972	0.3287365012574171	3.04195	40.163318311091665	seed1-gnap-03_con20_vars.pkl	DAMGO	1	-0.3
364	1843046	92.15230000000001	0.946318083765742	4.026316893763891	91.71455	92.6609	2.1285999999999916	3.0748999999999995	0.32415961619501543	3.0848999999999904	40.26316893763895	seed1-gnap-03_con20_vars.pkl	DAMGO	1	-0.3
365	1904744	95.2372	0.9322550176296965	4.013693719971407	94.7895	95.72175	2.1264500000000055	3.0587000000000018	0.32742870240005184	3.054100000000005	40.13693719971409	seed1-gnap-03_con20_vars.pkl	DAMGO	1	-0.3
366	1965826	98.2913	0.9261544363613241	4.027809408301408	97.8482	98.77435	1.3710499999999968	2.2972000000000037	0.4960932655339211	2.015749999999997	40.278094083014125	seed1-gnap-03_con20_vars.pkl	DAMGO	1	-0.3
367	2006141	100.30705	1.1963187022596016	6.375180545622769	100.14540000000001	101.3417	1.8019000000000034	2.9982499999999987	0.31284706471241547	3.1964499999999987	63.75180545622773	seed1-gnap-03_con20_vars.pkl	Transient	1	-0.3
368	2070070	103.5035	0.946130757126119	4.523651993354534	103.14365000000001	104.08975000000001	1.9692500000000024	2.9154000000000053	0.3524229074889861	2.8375000000000057	45.236519933545324	seed1-gnap-03_con20_vars.pkl	Transient	1	-0.3
369	2126820	106.34100000000001	0.9366256197095151	4.922143463258692	106.05900000000001	106.99565000000001	1.930499999999995	2.8670999999999935	0.3463683280800799	2.8871000000000038	49.22143463258693	seed1-gnap-03_con20_vars.pkl	Transient	1	-0.3
370	2184562	109.22810000000001	0.952479689409514	4.900027903860753	108.92615	109.8786	1.9275999999999982	2.8800999999999988	0.3470234067287847	2.8816499999999934	49.00027903860753	seed1-gnap-03_con20_vars.pkl	Transient	1	-0.3
371	2242195	112.10975	0.9639909432404908	4.898447971073672	111.8062	112.7702	1.930400000000006	2.8944000000000045	0.3462244226707751	2.888300000000001	48.98447971073671	seed1-gnap-03_con20_vars.pkl	Wash	1	-0.3
372	2299961	114.99805	0.9572599645120791	4.899708353459637	114.70065000000001	115.65790000000001	1.9365999999999985	2.8938500000000005	0.3449465332873404	2.899000000000001	48.99708353459637	seed1-gnap-03_con20_vars.pkl	Wash	1	-0.3
373	2357941	117.89705000000001	0.971948214243562	4.8976039918894045	117.59445000000001	118.5664	1.9224999999999994	2.894449999999992	0.34690302325984795	2.882649999999998	48.976039918894045	seed1-gnap-03_con20_vars.pkl	Wash	1	-0.3
374	2415594	120.7797	0.9723055853224593	4.899850535949746	120.4889	121.4612	1.9117999999999995	2.8841000000000037	0.3461105823310543	2.889250000000004	48.9985053594975	seed1-gnap-03_con20_vars.pkl	Wash	1	-0.3
375	2473379	123.66895000000001	0.9803522556306097	4.905585297937407	123.373	124.35340000000001	1.9064500000000066	2.886800000000008	0.34531579129113604	2.8958999999999975	49.05585297937407	seed1-gnap-03_con20_vars.pkl	Wash	1	-0.3
376	2531297	126.56485	0.952464728619624	4.9005522014823555	126.25980000000001	127.2123	1.9444000000000017	2.8968500000000006	0.3464943434798413	2.8860500000000116	49.005522014823555	seed1-gnap-03_con20_vars.pkl	Wash	1	-0.3
377	2589018	129.45090000000002	0.958432731444086	4.906533144390224	129.15665	130.1151	1.9276499999999999	2.886049999999983	0.34559026817804905	2.893599999999992	49.06533144390224	seed1-gnap-03_con20_vars.pkl	Wash	1	-0.3
378	2646890	132.3445	0.960040842512413	4.9019660997795995	132.0427	133.00275000000002	1.9268499999999733	2.886899999999997	0.3458831260916958	2.891149999999982	49.01966099779602	seed1-gnap-03_con20_vars.pkl	Wash	1	-0.3
379	2704713	135.23565	0.9676055293285055	4.902352592342588	134.92965	135.89725	1.9218500000000063	2.8894500000000107	0.3465423734687127	2.8856500000000267	49.023525923425886	seed1-gnap-03_con20_vars.pkl	Wash	1	-0.3
380	2762426	138.12130000000002	0.9490391041875818	4.890143213889878	137.81905	138.7681	4.245100000000008	5.194150000000008	0.1877793217410908	5.3253999999999735	48.90143213889881	seed1-gnap-03_con20_vars.pkl	Wash	1	-0.3
381	2868934	143.4467	1.2165013034020085	1.4063111919989577	143.0132	144.2297	2.683099999999996	3.8995999999999924	0.25941683096399215	3.854800000000012	14.063111919989584	seed1-gnap-03_con20_vars.pkl	Transient	1	-0.3
382	2946030	147.3015	0.905396081552608	4.103283308913106	146.91285000000002	147.81820000000002	3.0418499999999824	3.947249999999997	0.2504100464510639	3.9934499999999953	41.032833089131046	seed1-gnap-03_con20_vars.pkl	Transient	1	-0.3
383	3025899	151.29495	0.907503632692434	3.8669829535683107	150.86010000000002	151.76760000000002	3.027850000000001	3.9353499999999997	0.2537942236434696	3.9402000000000044	38.66982953568309	seed1-gnap-03_con20_vars.pkl	$G_{NaP}$	1	-0.3
384	3104703	155.23515	0.9077539035169409	3.8651140658984815	154.7954	155.70315	3.0230000000000246	3.9307500000000175	0.2538747635791261	3.938950000000005	38.65114065898482	seed1-gnap-03_con20_vars.pkl	$G_{NaP}$	1	-0.3
385	3183482	159.1741	0.9133122730519158	3.854108403789205	158.7262	159.6395	3.01045000000002	3.9238	0.2523945937078025	3.9620500000000045	38.541084037892055	seed1-gnap-03_con20_vars.pkl	$G_{NaP}$	1	-0.3
386	3262723	163.13615000000001	0.9465467502975604	3.878477535446912	162.65	163.59655	3.0333499999999844	3.9798999999999864	0.2513794447028069	3.9780499999999965	38.78477535446914	seed1-gnap-03_con20_vars.pkl	$G_{NaP}$	1	-0.3
387	3342284	167.1142	0.9179918841734064	3.8611945830502847	166.62985	167.54785	3.0185500000000047	3.9364999999999952	0.25442703032770253	3.930399999999992	38.611945830502826	seed1-gnap-03_con20_vars.pkl	$G_{NaP}$	1	-0.3
388	3420892	171.0446	0.8991988501441199	3.8589468442905	170.56640000000002	171.4656	3.0461500000000115	3.945350000000019	0.253517556090759	3.9445000000000046	38.58946844290499	seed1-gnap-03_con20_vars.pkl	$G_{NaP}$	1	-0.3
389	3499782	174.9891	0.9122477423713077	3.865070517514802	174.51175	175.424	3.0095999999999776	3.921849999999978	0.25453712423957087	3.928699999999992	38.65070517514803	seed1-gnap-03_con20_vars.pkl	$G_{NaP}$	1	-0.3
390	3578356	178.9178	0.9128303429210559	3.859293636471257	178.43355	179.34640000000002	6.50954999999999	7.42240000000001	0.1224027663025181	8.169750000000022	38.59293636471259	seed1-gnap-03_con20_vars.pkl	$G_{NaP}$	1	-0.3
391	3741751	187.08755000000002	1.6800684877279681	0.9488965203317257	185.85600000000002	187.53605000000002	6.001800000000003	7.681849999999997	0.13852717903252643	7.2187999999999874	9.488965203317258	seed1-gnap-03_con20_vars.pkl	Transient	1	-0.3
392	3886127	194.30635	1.2440707124503796	2.13857608908695	193.5378	194.7819	6.336599999999976	7.5806499999999915	0.13233289663477432	7.556700000000006	21.3857608908695	seed1-gnap-03_con20_vars.pkl	DAMGO + $G_{NaP}$	1	-0.3
393	4037261	201.86305000000002	1.2263862793914042	2.154803236704346	201.11845	202.34485	6.325449999999989	7.551800000000014	0.13120690673157062	7.621549999999984	21.54803236704348	seed1-gnap-03_con20_vars.pkl	DAMGO + $G_{NaP}$	1	-0.3
394	4189692	209.4846	1.2813489940155764	2.137263102439217	208.67025	209.9516	6.223849999999999	7.505200000000002	0.13446643717728046	7.436800000000005	21.37263102439216	seed1-gnap-03_con20_vars.pkl	DAMGO + $G_{NaP}$	1	-0.3
395	4338428	216.9214	1.2404409332049546	2.171185441324887	216.17545	217.41590000000002					21.71185441324887	seed1-gnap-03_con20_vars.pkl	DAMGO + $G_{NaP}$	1	-0.3
396	60126	3.0063	1.404158607591563	1.5363834744657936	2.66855	4.07275	1.6294000000000004	3.0335500000000004	0.33502521064710117	2.9848500000000002	15.363834744657947	seed2-gnap05_con20_vars.pkl	Transient	2	0.5
397	119823	5.99115	0.9441998843140565	4.597300646303992	5.7021500000000005	6.64635	1.8383500000000002	2.7825499999999996	0.35931801440865235	2.7830500000000002	45.97300646303994	seed2-gnap05_con20_vars.pkl	Transient	2	0.5
398	175484	8.7742	0.9848985084790649	4.791417163866775	8.48465	9.46955	1.833450000000001	2.8183500000000006	0.35522716777379143	2.8150999999999993	47.91417163866774	seed2-gnap05_con20_vars.pkl	Transient	2	0.5
399	231786	11.5893	0.9775597554227207	4.81546485259102	11.303	12.2806	1.8389000000000006	2.8164499999999997	0.35466652480005656	2.8195500000000013	48.15464852591022	seed2-gnap05_con20_vars.pkl	Transient	2	0.5
400	288177	14.408850000000001	0.9717384510714095	4.8320400480205805	14.1195	15.0912	1.8459000000000003	2.8176500000000004	0.35516408580764314	2.8156	48.32040048020579	seed2-gnap05_con20_vars.pkl	Transient	2	0.5
401	344489	17.22445	0.9764759816383856	4.826251220865494	16.9371	17.913600000000002	1.835049999999999	2.8114999999999988	0.35601124995549843	2.8089000000000013	48.262512208654925	seed2-gnap05_con20_vars.pkl	Transient	2	0.5
402	400667	20.033350000000002	0.9736633720128943	4.84072981298614	19.7486	20.7223	1.8417499999999976	2.8154000000000003	0.3546665248000568	2.8195499999999996	48.407298129861445	seed2-gnap05_con20_vars.pkl	Transient	2	0.5
403	457058	22.8529	0.9840128242757172	4.832863744825097	22.564	23.548000000000002	1.8276499999999984	2.81165	0.35667154117772953	2.803699999999999	48.32863744825097	seed2-gnap05_con20_vars.pkl	Transient	2	0.5
404	513132	25.6566	0.9770773338847998	4.836848688425228	25.375700000000002	26.35275	1.8310500000000012	2.8081500000000013	0.35629665259294874	2.806650000000001	48.3684868842523	seed2-gnap05_con20_vars.pkl	Transient	2	0.5
405	569265	28.463250000000002	0.9751304384522955	4.841219712432952	28.18385	29.15895	1.8379000000000012	2.8130500000000005	0.35530289571860024	2.814499999999999	48.41219712432954	seed2-gnap05_con20_vars.pkl	Transient	2	0.5
406	625555	31.27775	0.9800530293619027	4.842476362989771	30.996850000000002	31.976950000000002	1.83005	2.8100999999999985	0.3556061306496927	2.8120999999999974	48.42476362989771	seed2-gnap05_con20_vars.pkl	Control	2	0.5
407	681797	34.08985	0.9590965290693334	4.848042795811722	33.80695	34.76605	1.8447999999999993	2.8038999999999987	0.35694526244400343	2.801550000000006	48.48042795811722	seed2-gnap05_con20_vars.pkl	Control	2	0.5
408	737828	36.891400000000004	0.9767501515624231	4.849818272444466	36.6109	37.587650000000004	1.8549500000000023	2.831700000000005	0.3526403949572427	2.8357499999999973	48.49818272444469	seed2-gnap05_con20_vars.pkl	Control	2	0.5
409	794543	39.72715	0.9669793329423061	4.828693722575778	39.442550000000004	40.40955	1.853500000000004	2.820450000000001	0.35479865176512326	2.8185000000000002	48.28693722575777	seed2-gnap05_con20_vars.pkl	Control	2	0.5
410	850913	42.54565	0.9729185179865745	4.847775340025848	42.26305	43.23595	1.8310999999999993	2.8040499999999966	0.3567097096382959	2.8034000000000034	48.477753400258514	seed2-gnap05_con20_vars.pkl	Control	2	0.5
411	906981	45.349050000000005	0.9735124067779922	4.833561201037469	45.0671	46.040600000000005	1.8270499999999998	2.800550000000001	0.3565062388591801	2.8049999999999997	48.33561201037468	seed2-gnap05_con20_vars.pkl	Control	2	0.5
412	963081	48.154050000000005	0.9746949894276273	4.838801270910004	47.867650000000005	48.8423	1.8352000000000004	2.809899999999999	0.35632839224629465	2.8063999999999965	48.388012709100074	seed2-gnap05_con20_vars.pkl	Control	2	0.5
413	1019209	50.96045	0.970390973065293	4.823261915125954	50.6775	51.6479	1.8319000000000045	2.8023000000000025	0.35703447167824004	2.800850000000004	48.23261915125955	seed2-gnap05_con20_vars.pkl	Control	2	0.5
414	1075226	53.761300000000006	0.9643844331913628	4.838254609686942	53.479850000000006	54.4442	1.8434000000000026	2.8078000000000003	0.35620146755004706	2.807399999999994	48.3825460968694	seed2-gnap05_con20_vars.pkl	Control	2	0.5
415	1131374	56.5687	0.9659433095468325	4.839007671161468	56.287600000000005	57.253550000000004	1.8371500000000012	2.8031000000000006	0.35627761151489207	2.8068000000000026	48.390076711614725	seed2-gnap05_con20_vars.pkl	Control	2	0.5
416	1187510	59.3755	0.9232928272052668	4.840026346595238	59.09075	60.014050000000005	7.644500000000001	8.567799999999998	0.11432229742088888	8.747200000000007	48.40026346595239	seed2-gnap05_con20_vars.pkl	Control	2	0.5
417	1362454	68.12270000000001	1.052599203617638	3.653977759481087	67.6585	68.7111	1.9819999999999993	3.0345999999999975	0.27186841568680825	3.678249999999991	36.53977759481087	seed2-gnap05_con20_vars.pkl	Transient	2	0.5
418	1436019	71.80095	1.549357404859108	2.669836909660056	70.6931	72.24245	1.7262499999999932	3.275599999999997	0.2372113434464438	4.215649999999997	26.698369096600572	seed2-gnap05_con20_vars.pkl	DAMGO	2	0.5
419	1520332	76.0166	2.452872960074537	1.9564691014372073	73.96875	76.4216	5.222000000000008	7.674900000000008	0.16683210850760333	5.994050000000001	19.56469101437208	seed2-gnap05_con20_vars.pkl	DAMGO	2	0.5
420	1640213	82.01065	1.0157569166872884	4.408171235001156	81.6436	82.65935	1.9394499999999937	2.9551999999999907	0.2709990379534153	3.69005	44.08171235001154	seed2-gnap05_con20_vars.pkl	DAMGO	2	0.5
421	1714014	85.7007	1.5911507961713245	2.666925377685054	84.59885	86.19	5.342399999999998	6.933550000000011	0.1620679875207647	6.17025000000001	26.669253776850557	seed2-gnap05_con20_vars.pkl	DAMGO	2	0.5
422	1837419	91.87095000000001	0.9886959447134752	4.2634094107489275	91.53235000000001	92.52105	1.886499999999998	2.8751999999999924	0.27093662792272893	3.690899999999999	42.634094107489254	seed2-gnap05_con20_vars.pkl	DAMGO	2	0.5
423	1911237	95.56185	1.7006926468299353	2.566650394859078	94.4076	96.1083	3.9779000000000053	5.678600000000003	0.2149012528743042	4.6533000000000015	25.666503948590794	seed2-gnap05_con20_vars.pkl	DAMGO	2	0.5
424	2004303	100.21515000000001	1.4226370395923034	7.244556631459304	100.08615	101.50880000000001	1.8746500000000026	3.297300000000007	0.2815989186601529	3.5511499999999927	72.4455663145931	seed2-gnap05_con20_vars.pkl	Transient	2	0.5
425	2075326	103.7663	0.9353624454621808	4.556144740367863	103.3835	104.31885000000001	1.9313499999999948	2.8666999999999945	0.36281179138321884	2.7562500000000085	43.20592248348454	seed2-gnap05_con20_vars.pkl	Transient	2	0.5
426	2130451	106.52255000000001	0.9609084800498094	4.912477888123206	106.25015	107.21105	1.8706000000000103	2.8315000000000055	0.35261552566159526	2.835949999999997	49.12477888123208	seed2-gnap05_con20_vars.pkl	Transient	2	0.5
427	2187170	109.3585	0.9643230487252353	4.847941472355608	109.08170000000001	110.046	1.8410499999999956	2.8053999999999917	0.35544181417501935	2.8134000000000015	48.47941472355612	seed2-gnap05_con20_vars.pkl	Transient	2	0.5
428	2243438	112.17190000000001	0.9646110324108043	4.841741601295631	111.8871	112.85170000000001	1.846900000000005	2.8115000000000094	0.3554102322605873	2.8136499999999955	48.4174160129563	seed2-gnap05_con20_vars.pkl	Wash	2	0.5
429	2299711	114.98555	0.9770919244707562	4.838726193490885	114.6986	115.67565	1.8350499999999954	2.8121499999999884	0.35647446751626405	2.805250000000001	48.387261934908835	seed2-gnap05_con20_vars.pkl	Wash	2	0.5
430	2355816	117.7908	0.9440515040108934	4.831233547717446	117.51075	118.4548	1.8588500000000039	2.802900000000008	0.35670334766091805	2.803449999999998	48.312335477174436	seed2-gnap05_con20_vars.pkl	Wash	2	0.5
431	2411885	120.59425	0.9594541034723633	4.841856076262104	120.31360000000001	121.27305000000001	1.8499999999999943	2.8094499999999982	0.35500647886823905	2.8168500000000023	48.41856076262103	seed2-gnap05_con20_vars.pkl	Wash	2	0.5
432	2468222	123.4111	0.9731742297727615	4.828862754245492	123.12310000000001	124.09625000000001	1.8332499999999925	2.806449999999998	0.35661430379972453	2.804150000000007	48.28862754245492	seed2-gnap05_con20_vars.pkl	Wash	2	0.5
433	2524305	126.21525000000001	0.9491556421052432	4.826957678666503	125.9295	126.87865000000001	1.8551499999999947	2.804299999999998	0.3567733418958925	2.802900000000008	48.26957678666507	seed2-gnap05_con20_vars.pkl	Wash	2	0.5
434	2580363	129.01815000000002	0.9686119506199146	4.844944381808645	128.7338	129.7024	1.839100000000002	2.807700000000011	0.3560936526306435	2.808249999999987	48.44944381808645	seed2-gnap05_con20_vars.pkl	Wash	2	0.5
435	2636528	131.8264	0.970633307721722	4.8307383342483945	131.54155	132.51215000000002	1.8555999999999813	2.8262499999999875	0.3541578127213488	2.823599999999999	48.307383342483945	seed2-gnap05_con20_vars.pkl	Wash	2	0.5
436	2693000	134.65	0.9805567018828588	4.848862187728514	134.36775	135.3483	1.8392000000000053	2.819749999999999	0.3556440714133289	2.811800000000005	48.48862187728514	seed2-gnap05_con20_vars.pkl	Wash	2	0.5
437	2749236	137.4618	0.9690317740375409	4.848161379833961	137.18755000000002	138.15655	1.8442000000000007	2.8132500000000107	0.37460198539052264	2.6694999999999993	48.48161379833965	seed2-gnap05_con20_vars.pkl	Wash	2	0.5
438	2802626	140.1313	1.5548173347152072	7.490733754988412	140.0008	141.5556	1.2751499999999965	2.8299499999999966	0.34202065804774606	2.9238000000000004	74.90733754988408	seed2-gnap05_con20_vars.pkl	Transient	2	0.5
439	2861102	143.0551	1.110382913166401	5.417494162610083	142.83075	143.94115	1.2770500000000027	2.387450000000001	0.4167882299003857	2.399300000000011	54.17494162610083	seed2-gnap05_con20_vars.pkl	Transient	2	0.5
440	2909088	145.45440000000002	1.146797561816452	5.460112194149012	145.2182	146.36495	1.2577500000000157	2.4045500000000004	0.4161984434178248	2.4026999999999816	54.6011219414901	seed2-gnap05_con20_vars.pkl	Transient	2	0.5
441	2957142	147.8571	1.1294385655058083	5.444205074096921	147.6227	148.75215	1.2718500000000006	2.401299999999992	0.41906757464640854	2.386250000000018	54.44205074096925	seed2-gnap05_con20_vars.pkl	Transient	2	0.5
442	3004867	150.24335000000002	1.1345992948547006	5.4666698521736095	150.02405000000002	151.15865	1.2556500000000028	2.390250000000009	0.4164410944071975	2.401299999999992	54.666698521736095	seed2-gnap05_con20_vars.pkl	$G_{NaP}$	2	0.5
443	3052893	152.64465	1.1207655752479797	5.4385815637972925	152.4143	153.53505	1.2743999999999858	2.3951999999999884	0.41646710951002625	2.4011500000000012	54.38581563797297	seed2-gnap05_con20_vars.pkl	$G_{NaP}$	2	0.5
444	3100916	155.0458	1.140985210712813	5.458446191796682	154.8095	155.95045000000002	1.2518999999999778	2.3928999999999974	0.4200974626113293	2.3803999999999803	54.5844619179668	seed2-gnap05_con20_vars.pkl	$G_{NaP}$	2	0.5
445	3148524	157.4262	1.124870135852741	5.442670435794227	157.20235	158.3272	1.2732000000000028	2.398050000000012	0.4166145898429336	2.4003000000000156	54.42670435794228	seed2-gnap05_con20_vars.pkl	$G_{NaP}$	2	0.5
446	3196530	159.8265	1.1258843952038093	5.45669911105621	159.6004	160.7263	1.2732000000000028	2.3991000000000042	0.4171533455698318	2.397199999999998	54.566991110562114	seed2-gnap05_con20_vars.pkl	$G_{NaP}$	2	0.5
447	3244474	162.2237	1.1477280246347423	5.470496644169799	161.99955	163.14725	1.2600999999999942	2.4078499999999963	0.4156275976724844	2.406000000000006	54.70496644169797	seed2-gnap05_con20_vars.pkl	$G_{NaP}$	2	0.5
448	3292594	164.6297	1.1192256581870375	5.4502046029288636	164.4074	165.5266	1.2752499999999998	2.3944999999999936	0.41656252603515836	2.400599999999997	54.50204602928862	seed2-gnap05_con20_vars.pkl	$G_{NaP}$	2	0.5
449	3340606	167.0303	1.128361615079362	5.459609951354828	166.80190000000002	167.93025	1.257000000000005	2.385400000000004	0.4189710072063024	2.386799999999994	54.59609951354826	seed2-gnap05_con20_vars.pkl	$G_{NaP}$	2	0.5
450	3388342	169.4171	1.1266940630553524	5.438050911178983	169.18725	170.31395	1.2680499999999881	2.3947000000000003	0.41885693941234353	2.387450000000001	54.38050911178982	seed2-gnap05_con20_vars.pkl	$G_{NaP}$	2	0.5
451	3436091	171.80455	1.1520254504426384	5.455510980675811	171.58200000000002	172.734	1.2545499999999947	2.4065999999999974	0.41470545545026666	2.4113499999999988	54.55510980675814	seed2-gnap05_con20_vars.pkl	$G_{NaP}$	2	0.5
452	3484318	174.2159	1.1350076684036292	5.459948224465471	173.98860000000002	175.1236	1.2610500000000116	2.3961000000000183	0.4174493842621585	2.3954999999999984	54.5994822446547	seed2-gnap05_con20_vars.pkl	$G_{NaP}$	2	0.5
453	3532228	176.6114	1.1333799695212627	5.45667841080283	176.38465000000002	177.51805000000002	1.256750000000011	2.3900999999999897	0.4188130837207363	2.3876999999999953	54.566784108028315	seed2-gnap05_con20_vars.pkl	$G_{NaP}$	2	0.5
454	3579982	178.9991	1.1234799496984342	5.436193240253928	178.77475	179.89825000000002	1.3617999999999881	2.485299999999995	0.2843615372584705	3.516649999999999	54.361932402539296	seed2-gnap05_con20_vars.pkl	$G_{NaP}$	2	0.5
455	3650315	182.51575	1.8856789853486466	2.5704848314124256	181.26005	183.14575000000002	1.2834000000000003	3.1690499999999986	0.4192256901502895	2.3853500000000167	24.547699158649458	seed2-gnap05_con20_vars.pkl	Transient	2	0.5
456	3698022	184.9011	1.1711955302693182	4.47786064382889	184.42915000000002	185.6003	1.2796999999999912	2.45089999999999	0.4211235576518174	2.3745999999999867	44.778606438288904	seed2-gnap05_con20_vars.pkl	Transient	2	0.5
457	3745514	187.2757	1.1448296525238082	4.583611326204171	186.88	188.02485000000001	1.2723500000000172	2.417150000000021	0.4032420662123449	2.479900000000015	45.836113262041685	seed2-gnap05_con20_vars.pkl	Transient	2	0.5
458	3795112	189.75560000000002	1.1943025931853568	4.528248347074111	189.29715000000002	190.49145000000001	1.2800499999999886	2.474349999999987	0.4072241565369672	2.4556499999999915	45.28248347074112	seed2-gnap05_con20_vars.pkl	Transient	2	0.5
459	3844225	192.21125	1.1720610253444874	4.5220548335657895	191.77155000000002	192.9436	1.278049999999979	2.450099999999992	0.40428542551041013	2.4735000000000014	45.22054833565792	seed2-gnap05_con20_vars.pkl	DAMGO + $G_{NaP}$	2	0.5
460	3893695	194.68475	1.1869903380490374	4.531824484499893	194.2216	195.4086	1.2875999999999976	2.4746000000000095	0.4070583925264085	2.4566499999999962	45.318244844998915	seed2-gnap05_con20_vars.pkl	DAMGO + $G_{NaP}$	2	0.5
461	3942828	197.1414	1.1932876256451244	4.539920175648831	196.69625000000002	197.8895	1.3093500000000233	2.502650000000017	0.40117946763484685	2.4926499999999976	45.39920175648834	seed2-gnap05_con20_vars.pkl	DAMGO + $G_{NaP}$	2	0.5
462	3992681	199.63405	1.1793677089248784	4.52611968248884	199.1989	200.37825	1.264949999999999	2.444349999999986	0.4107872738102582	2.434349999999995	45.261196824888444	seed2-gnap05_con20_vars.pkl	DAMGO + $G_{NaP}$	2	0.5
463	4041368	202.0684	1.176474945203797	4.5270520694862455	201.64325000000002	202.8197	1.2712999999999965	2.447800000000001	0.3999120193557411	2.500550000000004	45.2705206948625	seed2-gnap05_con20_vars.pkl	DAMGO + $G_{NaP}$	2	0.5
464	4091379	204.56895	1.2293695252450882	4.537847320013803	204.091	205.3204	1.2918499999999824	2.5211999999999932	0.4061655937125558	2.462050000000005	45.378473200138075	seed2-gnap05_con20_vars.pkl	DAMGO + $G_{NaP}$	2	0.5
465	4140620	207.031	1.1569439734152287	4.560720232293484	206.6122	207.76915	1.3070500000000038	2.4639999999999986	0.40253597665291285	2.484250000000003	45.60720232293485	seed2-gnap05_con20_vars.pkl	DAMGO + $G_{NaP}$	2	0.5
466	4190305	209.51525	1.198148675888055	4.535085751762651	209.0762	210.27435	1.277150000000006	2.4753000000000043	0.40386906564891417	2.476050000000015	45.350857517626515	seed2-gnap05_con20_vars.pkl	DAMGO + $G_{NaP}$	2	0.5
467	4239826	211.99130000000002	1.1555389540982899	4.520048975870395	211.55155000000002	212.7071	1.2812999999999874	2.4368499999999926	0.40882238711392077	2.4460499999999854	45.20048975870395	seed2-gnap05_con20_vars.pkl	DAMGO + $G_{NaP}$	2	0.5
468	4288747	214.43735	1.1867608068694362	4.505837380974839	213.9884	215.17515	1.2626500000000078	2.4494000000000256	0.410458482124535	2.4362999999999886	45.058373809748375	seed2-gnap05_con20_vars.pkl	DAMGO + $G_{NaP}$	2	0.5
469	4337473	216.87365	1.176246237444319	4.512121935760511	216.43775000000002	217.614	1.2722500000000139	2.4484999999999957	0.40535062829347174	2.467000000000013	45.12121935760514	seed2-gnap05_con20_vars.pkl	DAMGO + $G_{NaP}$	2	0.5
470	4386813	219.34065	1.131763557688985	4.512958564131694	218.88625000000002	220.018	3.398449999999997	4.530199999999979	0.19039096785248483	5.252350000000007	45.129585641316936	seed2-gnap05_con20_vars.pkl	DAMGO + $G_{NaP}$	2	0.5
471	4491860	224.59300000000002	3.4843259289075155	2.8925064840249686	223.41645	226.9008	2.1036	5.587900000000019	0.15970231488505418	6.261650000000003	11.225454547158263	seed2-gnap05_con20_vars.pkl	Block	2	0.5
472	4617093	230.85465000000002	4.20779649027777	3.73401113672746	229.0044	233.21220000000002					9.17103194261726	seed2-gnap05_con20_vars.pkl	Block	2	0.5
473	60126	3.0063	1.404158607591563	1.5363834744657936	2.66855	4.07275	1.6294000000000004	3.0335500000000004	0.33502521064710117	2.9848500000000002	15.363834744657947	seed2-gnap-05_con20_vars.pkl	Transient	2	-0.5
474	119823	5.99115	0.9441998843140565	4.597300646303992	5.7021500000000005	6.64635	1.8383500000000002	2.7825499999999996	0.35931801440865235	2.7830500000000002	45.97300646303994	seed2-gnap-05_con20_vars.pkl	Transient	2	-0.5
475	175484	8.7742	0.9848985084790649	4.791417163866775	8.48465	9.46955	1.833450000000001	2.8183500000000006	0.35522716777379143	2.8150999999999993	47.91417163866774	seed2-gnap-05_con20_vars.pkl	Transient	2	-0.5
476	231786	11.5893	0.9775597554227207	4.81546485259102	11.303	12.2806	1.8389000000000006	2.8164499999999997	0.35466652480005656	2.8195500000000013	48.15464852591022	seed2-gnap-05_con20_vars.pkl	Transient	2	-0.5
477	288177	14.408850000000001	0.9717384510714095	4.8320400480205805	14.1195	15.0912	1.8459000000000003	2.8176500000000004	0.35516408580764314	2.8156	48.32040048020579	seed2-gnap-05_con20_vars.pkl	Transient	2	-0.5
478	344489	17.22445	0.9764759816383856	4.826251220865494	16.9371	17.913600000000002	1.835049999999999	2.8114999999999988	0.35601124995549843	2.8089000000000013	48.262512208654925	seed2-gnap-05_con20_vars.pkl	Transient	2	-0.5
479	400667	20.033350000000002	0.9736633720128943	4.84072981298614	19.7486	20.7223	1.8417499999999976	2.8154000000000003	0.3546665248000568	2.8195499999999996	48.407298129861445	seed2-gnap-05_con20_vars.pkl	Transient	2	-0.5
480	457058	22.8529	0.9840128242757172	4.832863744825097	22.564	23.548000000000002	1.8276499999999984	2.81165	0.35667154117772953	2.803699999999999	48.32863744825097	seed2-gnap-05_con20_vars.pkl	Transient	2	-0.5
481	513132	25.6566	0.9770773338847998	4.836848688425228	25.375700000000002	26.35275	1.8310500000000012	2.8081500000000013	0.35629665259294874	2.806650000000001	48.3684868842523	seed2-gnap-05_con20_vars.pkl	Transient	2	-0.5
482	569265	28.463250000000002	0.9751304384522955	4.841219712432952	28.18385	29.15895	1.8379000000000012	2.8130500000000005	0.35530289571860024	2.814499999999999	48.41219712432954	seed2-gnap-05_con20_vars.pkl	Transient	2	-0.5
483	625555	31.27775	0.9800530293619027	4.842476362989771	30.996850000000002	31.976950000000002	1.83005	2.8100999999999985	0.3556061306496927	2.8120999999999974	48.42476362989771	seed2-gnap-05_con20_vars.pkl	Control	2	-0.5
484	681797	34.08985	0.9590965290693334	4.848042795811722	33.80695	34.76605	1.8447999999999993	2.8038999999999987	0.35694526244400343	2.801550000000006	48.48042795811722	seed2-gnap-05_con20_vars.pkl	Control	2	-0.5
485	737828	36.891400000000004	0.9767501515624231	4.849818272444466	36.6109	37.587650000000004	1.8549500000000023	2.831700000000005	0.3526403949572427	2.8357499999999973	48.49818272444469	seed2-gnap-05_con20_vars.pkl	Control	2	-0.5
486	794543	39.72715	0.9669793329423061	4.828693722575778	39.442550000000004	40.40955	1.853500000000004	2.820450000000001	0.35479865176512326	2.8185000000000002	48.28693722575777	seed2-gnap-05_con20_vars.pkl	Control	2	-0.5
487	850913	42.54565	0.9729185179865745	4.847775340025848	42.26305	43.23595	1.8310999999999993	2.8040499999999966	0.3567097096382959	2.8034000000000034	48.477753400258514	seed2-gnap-05_con20_vars.pkl	Control	2	-0.5
488	906981	45.349050000000005	0.9735124067779922	4.833561201037469	45.0671	46.040600000000005	1.8270499999999998	2.800550000000001	0.3565062388591801	2.8049999999999997	48.33561201037468	seed2-gnap-05_con20_vars.pkl	Control	2	-0.5
489	963081	48.154050000000005	0.9746949894276273	4.838801270910004	47.867650000000005	48.8423	1.8352000000000004	2.809899999999999	0.35632839224629465	2.8063999999999965	48.388012709100074	seed2-gnap-05_con20_vars.pkl	Control	2	-0.5
490	1019209	50.96045	0.970390973065293	4.823261915125954	50.6775	51.6479	1.8319000000000045	2.8023000000000025	0.35703447167824004	2.800850000000004	48.23261915125955	seed2-gnap-05_con20_vars.pkl	Control	2	-0.5
491	1075226	53.761300000000006	0.9643844331913628	4.838254609686942	53.479850000000006	54.4442	1.8434000000000026	2.8078000000000003	0.35620146755004706	2.807399999999994	48.3825460968694	seed2-gnap-05_con20_vars.pkl	Control	2	-0.5
492	1131374	56.5687	0.9659433095468325	4.839007671161468	56.287600000000005	57.253550000000004	1.8371500000000012	2.8031000000000006	0.35627761151489207	2.8068000000000026	48.390076711614725	seed2-gnap-05_con20_vars.pkl	Control	2	-0.5
493	1187510	59.3755	0.9264681377036031	4.840026346595238	59.09075	60.0172	1.9810999999999979	2.907599999999995	0.21937040693210474	4.558500000000002	48.40026346595239	seed2-gnap-05_con20_vars.pkl	Control	2	-0.5
494	1278680	63.934000000000005	2.5177315367834643	1.3100528082235599	61.99835	64.51610000000001	1.9779999999999944	4.495750000000001	0.3468007629616779	2.883500000000005	13.100528082235607	seed2-gnap-05_con20_vars.pkl	Transient	2	-0.5
495	1336350	66.81750000000001	0.9019673789747759	4.3878660015956115	66.49405	67.39605	2.1210999999999984	3.023049999999998	0.3231226573607349	3.0947999999999927	43.87866001595613	seed2-gnap-05_con20_vars.pkl	Transient	2	-0.5
496	1398246	69.9123	0.9387100404391647	4.15485591888968	69.51715	70.45585	2.095450000000014	3.034150000000011	0.3258178026847392	3.069199999999995	41.54855918889678	seed2-gnap-05_con20_vars.pkl	Transient	2	-0.5
497	1459630	72.9815	0.9637660994468257	4.085999516275486	72.55125000000001	73.51505	2.0543499999999995	3.01809999999999	0.32899065666534993	3.039600000000007	40.8599951627549	seed2-gnap-05_con20_vars.pkl	DAMGO	2	-0.5
498	1520422	76.0211	0.9616915918446496	4.067631271703107	75.56935	76.53105000000001	2.0420500000000033	3.003750000000011	0.33123002268925733	3.019049999999993	40.67631271703106	seed2-gnap-05_con20_vars.pkl	DAMGO	2	-0.5
499	1580803	79.04015	0.9846409055668978	4.055865673682234	78.57315	79.5578	2.087299999999999	3.071949999999987	0.33123550844650484	3.0190000000000055	40.55865673682234	seed2-gnap-05_con20_vars.pkl	DAMGO	2	-0.5
500	1641183	82.05915	0.949269730621006	4.074063711406403	81.6451	82.59435	2.0787499999999994	3.0280500000000075	0.3284018324822249	3.0450500000000034	40.740637114064015	seed2-gnap-05_con20_vars.pkl	DAMGO	2	-0.5
501	1702084	85.1042	0.9441442427736475	4.0798426563285375	84.67315	85.6173	2.0634000000000015	3.007549999999995	0.33126293995859246	3.018749999999997	40.79842656328541	seed2-gnap-05_con20_vars.pkl	DAMGO	2	-0.5
502	1762459	88.12295	0.9615145181506407	4.06805915232917	87.68065	88.6422	2.054400000000001	3.015900000000002	0.33043104730120354	3.026350000000008	40.68059152329168	seed2-gnap-05_con20_vars.pkl	DAMGO	2	-0.5
503	1822986	91.14930000000001	0.971488758931833	4.068642816148781	90.6966	91.66805000000001	2.042599999999993	3.014099999999999	0.32989690721649484	3.03125	40.6864281614878	seed2-gnap-05_con20_vars.pkl	DAMGO	2	-0.5
504	1883611	94.18055000000001	1.0003238719372312	4.0641254587392694	93.71065	94.711	2.0300499999999886	3.0303499999999985	0.32986970146792083	3.031499999999994	40.64125458739268	seed2-gnap-05_con20_vars.pkl	DAMGO	2	-0.5
505	1944241	97.21205	0.9830952092692722	4.059165435344347	96.741	97.7241	2.181299999999993	3.1644000000000005	0.342366092062242	2.9208500000000015	40.591654353443474	seed2-gnap-05_con20_vars.pkl	DAMGO	2	-0.5
506	2002658	100.1329	1.3749976520692697	6.623525018401544	99.90545	101.28045	1.8021500000000117	3.1771500000000117	0.30158634417033636	3.315799999999996	66.23525018401543	seed2-gnap-05_con20_vars.pkl	DAMGO	2	-0.5
507	2068974	103.4487	0.9510823425601354	4.379422840862695	103.0826	104.03365000000001	1.8888499999999908	2.8399499999999875	0.3638679159465116	2.7482499999999987	43.79422840862699	seed2-gnap-05_con20_vars.pkl	Transient	2	-0.5
508	2123939	106.19695	0.9574445201451891	4.881187175544646	105.92255	106.88000000000001	1.8618999999999915	2.81935	0.3533693770097872	2.829900000000009	48.81187175544646	seed2-gnap-05_con20_vars.pkl	Transient	2	-0.5
509	2180537	109.02685000000001	0.9697180759482319	4.845363040744381	108.7419	109.7116	1.861699999999999	2.831450000000004	0.35341933203746295	2.829499999999996	48.453630407443846	seed2-gnap-05_con20_vars.pkl	Transient	2	-0.5
510	2237127	111.85635	0.9753808148706798	4.832997990733105	111.57335	112.54870000000001	1.838249999999988	2.8136499999999955	0.35552395342636284	2.812749999999994	48.329979907331094	seed2-gnap-05_con20_vars.pkl	Wash	2	-0.5
511	2293382	114.6691	0.9735643597037997	4.842666986320815	114.38695	115.3605	1.8406000000000091	2.814150000000012	0.35598590295824273	2.809100000000001	48.42666986320819	seed2-gnap-05_con20_vars.pkl	Wash	2	-0.5
512	2349564	117.4782	0.9747432690358722	4.842134243183253	117.20110000000001	118.17585000000001	1.8434999999999917	2.8181999999999903	0.3542393595352372	2.822950000000006	48.42134243183251	seed2-gnap-05_con20_vars.pkl	Wash	2	-0.5
513	2406023	120.30115	0.9759230458300561	4.845453444482828	120.0193	120.99525000000001	1.8609000000000009	2.836800000000011	0.3523980688585829	2.837699999999998	48.45453444482831	seed2-gnap-05_con20_vars.pkl	Wash	2	-0.5
514	2462777	123.13885	0.9588239798853407	4.836382755698992	122.85610000000001	123.81495000000001	1.8588500000000039	2.8176500000000004	0.35515777884325045	2.815650000000005	48.363827556989946	seed2-gnap-05_con20_vars.pkl	Wash	2	-0.5
515	2519090	125.95450000000001	0.9710877574426355	4.838932764307032	125.6738	126.64485	1.852950000000007	2.8240499999999997	0.3541264585583503	2.8238500000000073	48.38932764307032	seed2-gnap-05_con20_vars.pkl	Wash	2	-0.5
516	2575567	128.77835000000002	0.9743214016397717	4.834216604999597	128.4978	129.4721	1.8425000000000011	2.8168000000000006	0.35436488952674733	2.821949999999987	48.342166049995996	seed2-gnap-05_con20_vars.pkl	Wash	2	-0.5
517	2632006	131.6003	0.9805416706549004	4.848009180774511	131.31465	132.2952	1.8351999999999862	2.81574999999998	0.3560175872688102	2.8088500000000067	48.480091807745126	seed2-gnap-05_con20_vars.pkl	Wash	2	-0.5
518	2688183	134.40915	0.9762722670248012	4.824611553462951	134.1304	135.10665	1.8277999999999963	2.8041000000000054	0.35624588090700154	2.807050000000004	48.246115534629524	seed2-gnap-05_con20_vars.pkl	Wash	2	-0.5
519	2744324	137.21620000000001	0.9671802986207885	4.840860559094843	136.93445	137.90165000000002	1.8322500000000161	2.79940000000002	0.36144142841652693	2.766699999999986	48.408605590948426	seed2-gnap-05_con20_vars.pkl	Wash	2	-0.5
520	2799658	139.9829	0.3347796159281163	4.672353277808227	139.7339	140.06865000000002	7.8443499999999915	8.179149999999993	0.11976047904191625	8.349999999999994	46.723532778082294	seed2-gnap-05_con20_vars.pkl	Wash	2	-0.5
521	2966658	148.3329	1.0718694548421772	1.2195807548926538	147.913	148.9849	4.894650000000013	5.966499999999996	0.16927204556803416	5.907650000000018	12.195807548926542	seed2-gnap-05_con20_vars.pkl	Transient	2	-0.5
522	3084811	154.24055	1.0506605751457159	1.3975234653862518	153.8795	154.93015	4.9278500000000065	5.978499999999997	0.1659172736473597	6.02709999999999	13.975234653862527	seed2-gnap-05_con20_vars.pkl	$G_{NaP}$	2	-0.5
523	3205353	160.26765	1.0601482243622653	1.422745413252187	159.85805000000002	160.9182	4.9573500000000195	6.0175000000000125	0.16692122152949931	5.990849999999994	14.227454132521869	seed2-gnap-05_con20_vars.pkl	$G_{NaP}$	2	-0.5
524	3325170	166.2585	1.0310538501604227	1.4799498874292993	165.87550000000002	166.90655	4.976499999999987	6.007549999999981	0.16577150056362244	6.032400000000024	14.799498874292997	seed2-gnap-05_con20_vars.pkl	$G_{NaP}$	2	-0.5
525	3445818	172.29090000000002	1.0724349978740793	1.4464823387448558	171.88305	172.9555	4.9249499999999955	5.9973500000000115	0.16647106316744512	6.0070499999999925	14.464823387448558	seed2-gnap-05_con20_vars.pkl	$G_{NaP}$	2	-0.5
526	3565959	178.29795000000001	1.08364242864158	1.462603283431683	177.88045	178.96405000000001					14.626032834316842	seed2-gnap-05_con20_vars.pkl	$G_{NaP}$	2	-0.5
527	60126	3.0063	1.404158607591563	1.5363834744657936	2.66855	4.07275	1.6294000000000004	3.0335500000000004	0.33502521064710117	2.9848500000000002	15.363834744657947	seed2-gnap-03_con20_vars.pkl	Transient	2	-0.3
528	119823	5.99115	0.9441998843140565	4.597300646303992	5.7021500000000005	6.64635	1.8383500000000002	2.7825499999999996	0.35931801440865235	2.7830500000000002	45.97300646303994	seed2-gnap-03_con20_vars.pkl	Transient	2	-0.3
529	175484	8.7742	0.9848985084790649	4.791417163866775	8.48465	9.46955	1.833450000000001	2.8183500000000006	0.35522716777379143	2.8150999999999993	47.91417163866774	seed2-gnap-03_con20_vars.pkl	Transient	2	-0.3
530	231786	11.5893	0.9775597554227207	4.81546485259102	11.303	12.2806	1.8389000000000006	2.8164499999999997	0.35466652480005656	2.8195500000000013	48.15464852591022	seed2-gnap-03_con20_vars.pkl	Transient	2	-0.3
531	288177	14.408850000000001	0.9717384510714095	4.8320400480205805	14.1195	15.0912	1.8459000000000003	2.8176500000000004	0.35516408580764314	2.8156	48.32040048020579	seed2-gnap-03_con20_vars.pkl	Transient	2	-0.3
532	344489	17.22445	0.9764759816383856	4.826251220865494	16.9371	17.913600000000002	1.835049999999999	2.8114999999999988	0.35601124995549843	2.8089000000000013	48.262512208654925	seed2-gnap-03_con20_vars.pkl	Transient	2	-0.3
533	400667	20.033350000000002	0.9736633720128943	4.84072981298614	19.7486	20.7223	1.8417499999999976	2.8154000000000003	0.3546665248000568	2.8195499999999996	48.407298129861445	seed2-gnap-03_con20_vars.pkl	Transient	2	-0.3
534	457058	22.8529	0.9840128242757172	4.832863744825097	22.564	23.548000000000002	1.8276499999999984	2.81165	0.35667154117772953	2.803699999999999	48.32863744825097	seed2-gnap-03_con20_vars.pkl	Transient	2	-0.3
535	513132	25.6566	0.9770773338847998	4.836848688425228	25.375700000000002	26.35275	1.8310500000000012	2.8081500000000013	0.35629665259294874	2.806650000000001	48.3684868842523	seed2-gnap-03_con20_vars.pkl	Transient	2	-0.3
536	569265	28.463250000000002	0.9751304384522955	4.841219712432952	28.18385	29.15895	1.8379000000000012	2.8130500000000005	0.35530289571860024	2.814499999999999	48.41219712432954	seed2-gnap-03_con20_vars.pkl	Transient	2	-0.3
537	625555	31.27775	0.9800530293619027	4.842476362989771	30.996850000000002	31.976950000000002	1.83005	2.8100999999999985	0.3556061306496927	2.8120999999999974	48.42476362989771	seed2-gnap-03_con20_vars.pkl	Control	2	-0.3
538	681797	34.08985	0.9590965290693334	4.848042795811722	33.80695	34.76605	1.8447999999999993	2.8038999999999987	0.35694526244400343	2.801550000000006	48.48042795811722	seed2-gnap-03_con20_vars.pkl	Control	2	-0.3
539	737828	36.891400000000004	0.9767501515624231	4.849818272444466	36.6109	37.587650000000004	1.8549500000000023	2.831700000000005	0.3526403949572427	2.8357499999999973	48.49818272444469	seed2-gnap-03_con20_vars.pkl	Control	2	-0.3
540	794543	39.72715	0.9669793329423061	4.828693722575778	39.442550000000004	40.40955	1.853500000000004	2.820450000000001	0.35479865176512326	2.8185000000000002	48.28693722575777	seed2-gnap-03_con20_vars.pkl	Control	2	-0.3
541	850913	42.54565	0.9729185179865745	4.847775340025848	42.26305	43.23595	1.8310999999999993	2.8040499999999966	0.3567097096382959	2.8034000000000034	48.477753400258514	seed2-gnap-03_con20_vars.pkl	Control	2	-0.3
542	906981	45.349050000000005	0.9735124067779922	4.833561201037469	45.0671	46.040600000000005	1.8270499999999998	2.800550000000001	0.3565062388591801	2.8049999999999997	48.33561201037468	seed2-gnap-03_con20_vars.pkl	Control	2	-0.3
543	963081	48.154050000000005	0.9746949894276273	4.838801270910004	47.867650000000005	48.8423	1.8352000000000004	2.809899999999999	0.35632839224629465	2.8063999999999965	48.388012709100074	seed2-gnap-03_con20_vars.pkl	Control	2	-0.3
544	1019209	50.96045	0.970390973065293	4.823261915125954	50.6775	51.6479	1.8319000000000045	2.8023000000000025	0.35703447167824004	2.800850000000004	48.23261915125955	seed2-gnap-03_con20_vars.pkl	Control	2	-0.3
545	1075226	53.761300000000006	0.9643844331913628	4.838254609686942	53.479850000000006	54.4442	1.8434000000000026	2.8078000000000003	0.35620146755004706	2.807399999999994	48.3825460968694	seed2-gnap-03_con20_vars.pkl	Control	2	-0.3
546	1131374	56.5687	0.9659433095468325	4.839007671161468	56.287600000000005	57.253550000000004	1.8371500000000012	2.8031000000000006	0.35627761151489207	2.8068000000000026	48.390076711614725	seed2-gnap-03_con20_vars.pkl	Control	2	-0.3
547	1187510	59.3755	0.9264681377036031	4.840026346595238	59.09075	60.0172	1.9810999999999979	2.907599999999995	0.21937040693210474	4.558500000000002	48.40026346595239	seed2-gnap-03_con20_vars.pkl	Control	2	-0.3
548	1278680	63.934000000000005	2.5177315367834643	1.3100528082235599	61.99835	64.51610000000001	1.9779999999999944	4.495750000000001	0.3468007629616779	2.883500000000005	13.100528082235607	seed2-gnap-03_con20_vars.pkl	Transient	2	-0.3
549	1336350	66.81750000000001	0.9019673789747759	4.3878660015956115	66.49405	67.39605	2.1210999999999984	3.023049999999998	0.3231226573607349	3.0947999999999927	43.87866001595613	seed2-gnap-03_con20_vars.pkl	Transient	2	-0.3
550	1398246	69.9123	0.9387100404391647	4.15485591888968	69.51715	70.45585	2.095450000000014	3.034150000000011	0.3258178026847392	3.069199999999995	41.54855918889678	seed2-gnap-03_con20_vars.pkl	Transient	2	-0.3
551	1459630	72.9815	0.9637660994468257	4.085999516275486	72.55125000000001	73.51505	2.0543499999999995	3.01809999999999	0.32899065666534993	3.039600000000007	40.8599951627549	seed2-gnap-03_con20_vars.pkl	DAMGO	2	-0.3
552	1520422	76.0211	0.9616915918446496	4.067631271703107	75.56935	76.53105000000001	2.0420500000000033	3.003750000000011	0.33123002268925733	3.019049999999993	40.67631271703106	seed2-gnap-03_con20_vars.pkl	DAMGO	2	-0.3
553	1580803	79.04015	0.9846409055668978	4.055865673682234	78.57315	79.5578	2.087299999999999	3.071949999999987	0.33123550844650484	3.0190000000000055	40.55865673682234	seed2-gnap-03_con20_vars.pkl	DAMGO	2	-0.3
554	1641183	82.05915	0.949269730621006	4.074063711406403	81.6451	82.59435	2.0787499999999994	3.0280500000000075	0.3284018324822249	3.0450500000000034	40.740637114064015	seed2-gnap-03_con20_vars.pkl	DAMGO	2	-0.3
555	1702084	85.1042	0.9441442427736475	4.0798426563285375	84.67315	85.6173	2.0634000000000015	3.007549999999995	0.33126293995859246	3.018749999999997	40.79842656328541	seed2-gnap-03_con20_vars.pkl	DAMGO	2	-0.3
556	1762459	88.12295	0.9615145181506407	4.06805915232917	87.68065	88.6422	2.054400000000001	3.015900000000002	0.33043104730120354	3.026350000000008	40.68059152329168	seed2-gnap-03_con20_vars.pkl	DAMGO	2	-0.3
557	1822986	91.14930000000001	0.971488758931833	4.068642816148781	90.6966	91.66805000000001	2.042599999999993	3.014099999999999	0.32989690721649484	3.03125	40.6864281614878	seed2-gnap-03_con20_vars.pkl	DAMGO	2	-0.3
558	1883611	94.18055000000001	1.0003238719372312	4.0641254587392694	93.71065	94.711	2.0300499999999886	3.0303499999999985	0.32986970146792083	3.031499999999994	40.64125458739268	seed2-gnap-03_con20_vars.pkl	DAMGO	2	-0.3
559	1944241	97.21205	0.9830952092692722	4.059165435344347	96.741	97.7241	2.181299999999993	3.1644000000000005	0.342366092062242	2.9208500000000015	40.591654353443474	seed2-gnap-03_con20_vars.pkl	DAMGO	2	-0.3
560	2002658	100.1329	1.3749976520692697	6.623525018401544	99.90545	101.28045	1.8021500000000117	3.1771500000000117	0.30158634417033636	3.315799999999996	66.23525018401543	seed2-gnap-03_con20_vars.pkl	DAMGO	2	-0.3
561	2068974	103.4487	0.9510823425601354	4.379422840862695	103.0826	104.03365000000001	1.8888499999999908	2.8399499999999875	0.3638679159465116	2.7482499999999987	43.79422840862699	seed2-gnap-03_con20_vars.pkl	Transient	2	-0.3
562	2123939	106.19695	0.9574445201451891	4.881187175544646	105.92255	106.88000000000001	1.8618999999999915	2.81935	0.3533693770097872	2.829900000000009	48.81187175544646	seed2-gnap-03_con20_vars.pkl	Transient	2	-0.3
563	2180537	109.02685000000001	0.9697180759482319	4.845363040744381	108.7419	109.7116	1.861699999999999	2.831450000000004	0.35341933203746295	2.829499999999996	48.453630407443846	seed2-gnap-03_con20_vars.pkl	Transient	2	-0.3
564	2237127	111.85635	0.9753808148706798	4.832997990733105	111.57335	112.54870000000001	1.838249999999988	2.8136499999999955	0.35552395342636284	2.812749999999994	48.329979907331094	seed2-gnap-03_con20_vars.pkl	Wash	2	-0.3
565	2293382	114.6691	0.9735643597037997	4.842666986320815	114.38695	115.3605	1.8406000000000091	2.814150000000012	0.35598590295824273	2.809100000000001	48.42666986320819	seed2-gnap-03_con20_vars.pkl	Wash	2	-0.3
566	2349564	117.4782	0.9747432690358722	4.842134243183253	117.20110000000001	118.17585000000001	1.8434999999999917	2.8181999999999903	0.3542393595352372	2.822950000000006	48.42134243183251	seed2-gnap-03_con20_vars.pkl	Wash	2	-0.3
567	2406023	120.30115	0.9759230458300561	4.845453444482828	120.0193	120.99525000000001	1.8609000000000009	2.836800000000011	0.3523980688585829	2.837699999999998	48.45453444482831	seed2-gnap-03_con20_vars.pkl	Wash	2	-0.3
568	2462777	123.13885	0.9588239798853407	4.836382755698992	122.85610000000001	123.81495000000001	1.8588500000000039	2.8176500000000004	0.35515777884325045	2.815650000000005	48.363827556989946	seed2-gnap-03_con20_vars.pkl	Wash	2	-0.3
569	2519090	125.95450000000001	0.9710877574426355	4.838932764307032	125.6738	126.64485	1.852950000000007	2.8240499999999997	0.3541264585583503	2.8238500000000073	48.38932764307032	seed2-gnap-03_con20_vars.pkl	Wash	2	-0.3
570	2575567	128.77835000000002	0.9743214016397717	4.834216604999597	128.4978	129.4721	1.8425000000000011	2.8168000000000006	0.35436488952674733	2.821949999999987	48.342166049995996	seed2-gnap-03_con20_vars.pkl	Wash	2	-0.3
571	2632006	131.6003	0.9805416706549004	4.848009180774511	131.31465	132.2952	1.8351999999999862	2.81574999999998	0.3560175872688102	2.8088500000000067	48.480091807745126	seed2-gnap-03_con20_vars.pkl	Wash	2	-0.3
572	2688183	134.40915	0.9762722670248012	4.824611553462951	134.1304	135.10665	1.8277999999999963	2.8041000000000054	0.35624588090700154	2.807050000000004	48.246115534629524	seed2-gnap-03_con20_vars.pkl	Wash	2	-0.3
573	2744324	137.21620000000001	0.9671802986207885	4.840860559094843	136.93445	137.90165000000002	1.832349999999991	2.7994999999999948	0.3610955639409966	2.769350000000003	48.408605590948426	seed2-gnap-03_con20_vars.pkl	Wash	2	-0.3
574	2799711	139.98555000000002	0.39785418229440694	4.680928923424709	139.734	140.13185000000001	3.251249999999999	3.6491000000000042	0.2624293081051307	3.810549999999978	46.80928923424713	seed2-gnap-03_con20_vars.pkl	Wash	2	-0.3
575	2875922	143.7961	1.1474757963177749	1.7623962317108681	143.3831	144.53055	2.561399999999992	3.7089	0.2721310583176857	3.6747000000000014	17.623962317108692	seed2-gnap-03_con20_vars.pkl	Transient	2	-0.3
576	2949416	147.4708	0.9186147105944577	4.143881471002317	147.09195	148.01055	2.8894000000000233	3.808000000000021	0.2593260116956022	3.8561500000000137	41.4388147100232	seed2-gnap-03_con20_vars.pkl	Transient	2	-0.3
577	3026539	151.32695	0.921053074206994	3.864891796964635	150.89995000000002	151.821	2.869700000000023	3.7907500000000027	0.26353238813050106	3.7946000000000026	38.64891796964638	seed2-gnap-03_con20_vars.pkl	$G_{NaP}$	2	-0.3
578	3102431	155.12155	0.9148272500544554	3.864268727111927	154.69075	155.60555	2.8548500000000274	3.7697000000000003	0.2648585655260093	3.7755999999999976	38.64268727111926	seed2-gnap-03_con20_vars.pkl	$G_{NaP}$	2	-0.3
579	3177943	158.89715	0.9226809413589305	3.8533934792280036	158.46040000000002	159.3831	2.8561500000000137	3.7787999999999897	0.2651148610135338	3.7719500000000044	38.533934792280064	seed2-gnap-03_con20_vars.pkl	$G_{NaP}$	2	-0.3
580	3253382	162.66910000000001	0.9052429357561284	3.8897967431973797	162.2392	163.14445	2.8830000000000098	3.788250000000005	0.2639741305352072	3.7882500000000054	38.8979674319738	seed2-gnap-03_con20_vars.pkl	$G_{NaP}$	2	-0.3
581	3329147	166.45735000000002	0.9151849797839299	3.8756773557858253	166.02745000000002	166.94265000000001	2.8530999999999835	3.768299999999982	0.2650164972769559	3.773349999999994	38.75677355785829	seed2-gnap-03_con20_vars.pkl	$G_{NaP}$	2	-0.3
582	3404614	170.2307	0.910818869065377	3.8702275047188124	169.79575	170.7066	2.8744999999999834	3.7853000000000065	0.26448029621793134	3.781000000000006	38.70227504718817	seed2-gnap-03_con20_vars.pkl	$G_{NaP}$	2	-0.3
583	3480234	174.01170000000002	0.9077578948597657	3.87559605978322	173.58110000000002	174.48885	2.8774999999999977	3.7853000000000065	0.2644068692904643	3.782049999999998	38.75596059783222	seed2-gnap-03_con20_vars.pkl	$G_{NaP}$	2	-0.3
584	3555875	177.79375000000002	0.9110384308347944	3.855787975453538	177.3664	178.27745000000002	10.705300000000022	11.616350000000011	0.07593792833737711	13.168649999999985	38.55787975453542	seed2-gnap-03_con20_vars.pkl	$G_{NaP}$	2	-0.3
585	3819248	190.9624	2.3702645786701004	1.0093992193181034	188.98270000000002	191.35295000000002	6.384050000000002	8.7543	0.1351260049996623	7.400499999999994	10.093992193181041	seed2-gnap-03_con20_vars.pkl	Transient	2	-0.3
586	3967258	198.3629	1.1909516474610429	2.573523008026445	197.73700000000002	198.92795	6.464449999999999	7.655399999999986	0.129710939172055	7.709450000000004	25.735230080264444	seed2-gnap-03_con20_vars.pkl	DAMGO + $G_{NaP}$	2	-0.3
587	4121447	206.07235	1.2447897066350562	2.3027040195430217	205.3924	206.6372	6.347399999999993	7.592150000000004	0.13173668471459238	7.590900000000006	23.02704019543023	seed2-gnap-03_con20_vars.pkl	DAMGO + $G_{NaP}$	2	-0.3
588	4273265	213.66325	1.238173699474428	2.336399708157696	212.98455	214.22275000000002					23.36399708157697	seed2-gnap-03_con20_vars.pkl	DAMGO + $G_{NaP}$	2	-0.3
589	60126	3.0063	1.404158607591563	1.5363834744657936	2.66855	4.07275	1.6294000000000004	3.0335500000000004	0.33502521064710117	2.9848500000000002	15.363834744657947	seed2-gnap03_con20_vars.pkl	Transient	2	0.3
590	119823	5.99115	0.9441998843140565	4.597300646303992	5.7021500000000005	6.64635	1.8383500000000002	2.7825499999999996	0.35931801440865235	2.7830500000000002	45.97300646303994	seed2-gnap03_con20_vars.pkl	Transient	2	0.3
591	175484	8.7742	0.9848985084790649	4.791417163866775	8.48465	9.46955	1.833450000000001	2.8183500000000006	0.35522716777379143	2.8150999999999993	47.91417163866774	seed2-gnap03_con20_vars.pkl	Transient	2	0.3
592	231786	11.5893	0.9775597554227207	4.81546485259102	11.303	12.2806	1.8389000000000006	2.8164499999999997	0.35466652480005656	2.8195500000000013	48.15464852591022	seed2-gnap03_con20_vars.pkl	Transient	2	0.3
593	288177	14.408850000000001	0.9717384510714095	4.8320400480205805	14.1195	15.0912	1.8459000000000003	2.8176500000000004	0.35516408580764314	2.8156	48.32040048020579	seed2-gnap03_con20_vars.pkl	Transient	2	0.3
594	344489	17.22445	0.9764759816383856	4.826251220865494	16.9371	17.913600000000002	1.835049999999999	2.8114999999999988	0.35601124995549843	2.8089000000000013	48.262512208654925	seed2-gnap03_con20_vars.pkl	Transient	2	0.3
595	400667	20.033350000000002	0.9736633720128943	4.84072981298614	19.7486	20.7223	1.8417499999999976	2.8154000000000003	0.3546665248000568	2.8195499999999996	48.407298129861445	seed2-gnap03_con20_vars.pkl	Transient	2	0.3
596	457058	22.8529	0.9840128242757172	4.832863744825097	22.564	23.548000000000002	1.8276499999999984	2.81165	0.35667154117772953	2.803699999999999	48.32863744825097	seed2-gnap03_con20_vars.pkl	Transient	2	0.3
597	513132	25.6566	0.9770773338847998	4.836848688425228	25.375700000000002	26.35275	1.8310500000000012	2.8081500000000013	0.35629665259294874	2.806650000000001	48.3684868842523	seed2-gnap03_con20_vars.pkl	Transient	2	0.3
598	569265	28.463250000000002	0.9751304384522955	4.841219712432952	28.18385	29.15895	1.8379000000000012	2.8130500000000005	0.35530289571860024	2.814499999999999	48.41219712432954	seed2-gnap03_con20_vars.pkl	Transient	2	0.3
599	625555	31.27775	0.9800530293619027	4.842476362989771	30.996850000000002	31.976950000000002	1.83005	2.8100999999999985	0.3556061306496927	2.8120999999999974	48.42476362989771	seed2-gnap03_con20_vars.pkl	Control	2	0.3
600	681797	34.08985	0.9590965290693334	4.848042795811722	33.80695	34.76605	1.8447999999999993	2.8038999999999987	0.35694526244400343	2.801550000000006	48.48042795811722	seed2-gnap03_con20_vars.pkl	Control	2	0.3
601	737828	36.891400000000004	0.9767501515624231	4.849818272444466	36.6109	37.587650000000004	1.8549500000000023	2.831700000000005	0.3526403949572427	2.8357499999999973	48.49818272444469	seed2-gnap03_con20_vars.pkl	Control	2	0.3
602	794543	39.72715	0.9669793329423061	4.828693722575778	39.442550000000004	40.40955	1.853500000000004	2.820450000000001	0.35479865176512326	2.8185000000000002	48.28693722575777	seed2-gnap03_con20_vars.pkl	Control	2	0.3
603	850913	42.54565	0.9729185179865745	4.847775340025848	42.26305	43.23595	1.8310999999999993	2.8040499999999966	0.3567097096382959	2.8034000000000034	48.477753400258514	seed2-gnap03_con20_vars.pkl	Control	2	0.3
604	906981	45.349050000000005	0.9735124067779922	4.833561201037469	45.0671	46.040600000000005	1.8270499999999998	2.800550000000001	0.3565062388591801	2.8049999999999997	48.33561201037468	seed2-gnap03_con20_vars.pkl	Control	2	0.3
605	963081	48.154050000000005	0.9746949894276273	4.838801270910004	47.867650000000005	48.8423	1.8352000000000004	2.809899999999999	0.35632839224629465	2.8063999999999965	48.388012709100074	seed2-gnap03_con20_vars.pkl	Control	2	0.3
606	1019209	50.96045	0.970390973065293	4.823261915125954	50.6775	51.6479	1.8319000000000045	2.8023000000000025	0.35703447167824004	2.800850000000004	48.23261915125955	seed2-gnap03_con20_vars.pkl	Control	2	0.3
607	1075226	53.761300000000006	0.9643844331913628	4.838254609686942	53.479850000000006	54.4442	1.8434000000000026	2.8078000000000003	0.35620146755004706	2.807399999999994	48.3825460968694	seed2-gnap03_con20_vars.pkl	Control	2	0.3
608	1131374	56.5687	0.9659433095468325	4.839007671161468	56.287600000000005	57.253550000000004	1.8371500000000012	2.8031000000000006	0.35627761151489207	2.8068000000000026	48.390076711614725	seed2-gnap03_con20_vars.pkl	Control	2	0.3
609	1187510	59.3755	0.9232928272052668	4.840026346595238	59.09075	60.014050000000005	7.644500000000001	8.567799999999998	0.11432229742088888	8.747200000000007	48.40026346595239	seed2-gnap03_con20_vars.pkl	Control	2	0.3
610	1362454	68.12270000000001	1.052599203617638	3.653977759481087	67.6585	68.7111	1.9819999999999993	3.0345999999999975	0.27186841568680825	3.678249999999991	36.53977759481087	seed2-gnap03_con20_vars.pkl	Transient	2	0.3
611	1436019	71.80095	1.549357404859108	2.669836909660056	70.6931	72.24245	1.7262499999999932	3.275599999999997	0.2372113434464438	4.215649999999997	26.698369096600572	seed2-gnap03_con20_vars.pkl	DAMGO	2	0.3
612	1520332	76.0166	2.452872960074537	1.9564691014372073	73.96875	76.4216	5.222000000000008	7.674900000000008	0.16683210850760333	5.994050000000001	19.56469101437208	seed2-gnap03_con20_vars.pkl	DAMGO	2	0.3
613	1640213	82.01065	1.0157569166872884	4.408171235001156	81.6436	82.65935	1.9394499999999937	2.9551999999999907	0.2709990379534153	3.69005	44.08171235001154	seed2-gnap03_con20_vars.pkl	DAMGO	2	0.3
614	1714014	85.7007	1.5911507961713245	2.666925377685054	84.59885	86.19	5.342399999999998	6.933550000000011	0.1620679875207647	6.17025000000001	26.669253776850557	seed2-gnap03_con20_vars.pkl	DAMGO	2	0.3
615	1837419	91.87095000000001	0.9886959447134752	4.2634094107489275	91.53235000000001	92.52105	1.886499999999998	2.8751999999999924	0.27093662792272893	3.690899999999999	42.634094107489254	seed2-gnap03_con20_vars.pkl	DAMGO	2	0.3
616	1911237	95.56185	1.7006926468299353	2.566650394859078	94.4076	96.1083	3.9779000000000053	5.678600000000003	0.2149012528743042	4.6533000000000015	25.666503948590794	seed2-gnap03_con20_vars.pkl	DAMGO	2	0.3
617	2004303	100.21515000000001	1.4226370395923034	7.244556631459304	100.08615	101.50880000000001	1.8746500000000026	3.297300000000007	0.2815989186601529	3.5511499999999927	72.4455663145931	seed2-gnap03_con20_vars.pkl	Transient	2	0.3
618	2075326	103.7663	0.9353624454621808	4.556144740367863	103.3835	104.31885000000001	1.9313499999999948	2.8666999999999945	0.36281179138321884	2.7562500000000085	43.20592248348454	seed2-gnap03_con20_vars.pkl	Transient	2	0.3
619	2130451	106.52255000000001	0.9609084800498094	4.912477888123206	106.25015	107.21105	1.8706000000000103	2.8315000000000055	0.35261552566159526	2.835949999999997	49.12477888123208	seed2-gnap03_con20_vars.pkl	Transient	2	0.3
620	2187170	109.3585	0.9643230487252353	4.847941472355608	109.08170000000001	110.046	1.8410499999999956	2.8053999999999917	0.35544181417501935	2.8134000000000015	48.47941472355612	seed2-gnap03_con20_vars.pkl	Transient	2	0.3
621	2243438	112.17190000000001	0.9646110324108043	4.841741601295631	111.8871	112.85170000000001	1.846900000000005	2.8115000000000094	0.3554102322605873	2.8136499999999955	48.4174160129563	seed2-gnap03_con20_vars.pkl	Wash	2	0.3
622	2299711	114.98555	0.9770919244707562	4.838726193490885	114.6986	115.67565	1.8350499999999954	2.8121499999999884	0.35647446751626405	2.805250000000001	48.387261934908835	seed2-gnap03_con20_vars.pkl	Wash	2	0.3
623	2355816	117.7908	0.9440515040108934	4.831233547717446	117.51075	118.4548	1.8588500000000039	2.802900000000008	0.35670334766091805	2.803449999999998	48.312335477174436	seed2-gnap03_con20_vars.pkl	Wash	2	0.3
624	2411885	120.59425	0.9594541034723633	4.841856076262104	120.31360000000001	121.27305000000001	1.8499999999999943	2.8094499999999982	0.35500647886823905	2.8168500000000023	48.41856076262103	seed2-gnap03_con20_vars.pkl	Wash	2	0.3
625	2468222	123.4111	0.9731742297727615	4.828862754245492	123.12310000000001	124.09625000000001	1.8332499999999925	2.806449999999998	0.35661430379972453	2.804150000000007	48.28862754245492	seed2-gnap03_con20_vars.pkl	Wash	2	0.3
626	2524305	126.21525000000001	0.9491556421052432	4.826957678666503	125.9295	126.87865000000001	1.8551499999999947	2.804299999999998	0.3567733418958925	2.802900000000008	48.26957678666507	seed2-gnap03_con20_vars.pkl	Wash	2	0.3
627	2580363	129.01815000000002	0.9686119506199146	4.844944381808645	128.7338	129.7024	1.839100000000002	2.807700000000011	0.3560936526306435	2.808249999999987	48.44944381808645	seed2-gnap03_con20_vars.pkl	Wash	2	0.3
628	2636528	131.8264	0.970633307721722	4.8307383342483945	131.54155	132.51215000000002	1.8555999999999813	2.8262499999999875	0.3541578127213488	2.823599999999999	48.307383342483945	seed2-gnap03_con20_vars.pkl	Wash	2	0.3
629	2693000	134.65	0.9805567018828588	4.848862187728514	134.36775	135.3483	1.8392000000000053	2.819749999999999	0.3556440714133289	2.811800000000005	48.48862187728514	seed2-gnap03_con20_vars.pkl	Wash	2	0.3
630	2749236	137.4618	0.9690317740375409	4.848161379833961	137.18755000000002	138.15655	1.8453999999999837	2.8144499999999937	0.3711470298958952	2.694349999999986	48.48161379833965	seed2-gnap03_con20_vars.pkl	Wash	2	0.3
631	2803123	140.15615	1.3024816884991481	6.687893694052903	140.00195	141.30445	1.4650000000000034	2.767450000000025	0.3497604141163288	2.859100000000012	66.87893694052904	seed2-gnap03_con20_vars.pkl	Transient	2	0.3
632	2860305	143.01525	1.0687610865880737	5.226161491142641	142.76945	143.8382	1.4233499999999992	2.4920999999999935	0.40215555376819595	2.48660000000001	52.26161491142642	seed2-gnap03_con20_vars.pkl	Transient	2	0.3
633	2910037	145.50185000000002	1.0730876450405458	5.246985582860383	145.26155	146.33465	1.4379000000000133	2.5109999999999957	0.3975747937580788	2.5152499999999804	52.46985582860381	seed2-gnap03_con20_vars.pkl	Transient	2	0.3
634	2960342	148.0171	1.064673867979087	5.251813979303982	147.7725	148.8372	1.422850000000011	2.4875000000000114	0.401921183255961	2.4880500000000154	52.51813979303982	seed2-gnap03_con20_vars.pkl	Transient	2	0.3
635	3010103	150.50515000000001	1.0504390280771303	5.253207225027843	150.26005	151.31045	1.42025000000001	2.4706999999999937	0.4040322417728964	2.4750499999999818	52.53207225027843	seed2-gnap03_con20_vars.pkl	$G_{NaP}$	2	0.3
636	3059604	152.9802	1.0460131490361877	5.241760155047956	152.73075	153.77675000000002	1.434349999999995	2.480400000000003	0.402925237222232	2.4818500000000085	52.417601550479596	seed2-gnap03_con20_vars.pkl	$G_{NaP}$	2	0.3
637	3109241	155.46205	1.0813631200392964	5.25364384441297	155.21115	156.29250000000002	1.4328999999999894	2.5142999999999915	0.39833495986775413	2.5104499999999916	52.536438444129715	seed2-gnap03_con20_vars.pkl	$G_{NaP}$	2	0.3
638	3159450	157.9725	1.0764838528397727	5.263430374593092	157.72545	158.80195	1.4247000000000014	2.5012000000000114	0.3992175336340739	2.5049000000000206	52.63430374593096	seed2-gnap03_con20_vars.pkl	$G_{NaP}$	2	0.3
639	3209548	160.47740000000002	1.0615183247976472	5.253156985136009	160.22665	161.28815	1.4307500000000175	2.4923	0.4019454158125333	2.4878999999999962	52.53156985136008	seed2-gnap03_con20_vars.pkl	$G_{NaP}$	2	0.3
640	3259306	162.9653	1.071321906277677	5.246465286307689	162.71895	163.79025000000001	1.4278500000000065	2.499200000000002	0.4000800160032033	2.4994999999999834	52.46465286307691	seed2-gnap03_con20_vars.pkl	$G_{NaP}$	2	0.3
641	3309296	165.4648	1.074434545509331	5.261045810560304	165.21810000000002	166.29255	1.4450999999999965	2.5194999999999936	0.3972904789336705	2.517050000000012	52.61045810560306	seed2-gnap03_con20_vars.pkl	$G_{NaP}$	2	0.3
642	3359637	167.98185	1.082668450610433	5.260318012160589	167.73765	168.8203	1.421449999999993	2.5041499999999814	0.3987081854790458	2.508100000000013	52.6031801216059	seed2-gnap03_con20_vars.pkl	$G_{NaP}$	2	0.3
643	3409799	170.48995000000002	1.0637082850046922	5.263240336113526	170.24175	171.3055	1.4197499999999934	2.483450000000005	0.4031445273130453	2.480499999999978	52.632403361135296	seed2-gnap03_con20_vars.pkl	$G_{NaP}$	2	0.3
644	3459409	172.97045	1.067823606877122	5.246806007533536	172.7252	173.793	1.4403499999999951	2.5081500000000005	0.3996642820031153	2.502100000000013	52.46806007533535	seed2-gnap03_con20_vars.pkl	$G_{NaP}$	2	0.3
645	3509451	175.47255	1.082049630626617	5.261588960614411	175.23335	176.3154	1.4257499999999936	2.507800000000003	0.3975589878148196	2.5153499999999838	52.61588960614412	seed2-gnap03_con20_vars.pkl	$G_{NaP}$	2	0.3
646	3559758	177.9879	1.0721605171929813	5.264738680192302	177.74115	178.8133	5.0467000000000155	6.118850000000009	0.16053425801065896	6.22920000000002	52.64738680192302	seed2-gnap03_con20_vars.pkl	$G_{NaP}$	2	0.3
647	3684342	184.21710000000002	1.0459554628509562	4.350475608204761	183.86005	184.906	1.5406999999999869	2.5866499999999917	0.36518341336936516	2.738349999999997	43.50475608204765	seed2-gnap03_con20_vars.pkl	Transient	2	0.3
648	3739109	186.95545	1.1791723369653104	4.25683114274613	186.44665	187.62585	1.4428000000000054	2.6219499999999982	0.3715607408921173	2.69135	42.56831142746131	seed2-gnap03_con20_vars.pkl	Transient	2	0.3
649	3792936	189.6468	1.208705266913958	4.18317370017845	189.0686	190.2773	1.409400000000005	2.6180999999999983	0.3771307889576102	2.651600000000002	41.831737001784504	seed2-gnap03_con20_vars.pkl	Transient	2	0.3
650	3845968	192.29840000000002	1.2210955503711711	4.172579183508482	191.68675000000002	192.90785	1.4549499999999966	2.6760500000000036	0.3845784059225092	2.6002499999999884	41.72579183508485	seed2-gnap03_con20_vars.pkl	DAMGO + $G_{NaP}$	2	0.3
651	3897973	194.89865	1.1975728247024353	4.185984316574171	194.36275	195.56035	1.4191999999999894	2.616749999999996	0.37136756104354035	2.692750000000018	41.85984316574169	seed2-gnap03_con20_vars.pkl	DAMGO + $G_{NaP}$	2	0.3
652	3951828	197.59140000000002	1.2228365948850521	4.160763782780464	196.9795	198.20235	1.4216000000000122	2.644450000000006	0.3841425937307948	2.603199999999987	41.60763782780462	seed2-gnap03_con20_vars.pkl	DAMGO + $G_{NaP}$	2	0.3
653	4003892	200.1946	1.2237566693274071	4.190069146569073	199.62400000000002	200.84775000000002	1.404449999999997	2.6281999999999925	0.3753119780817822	2.664449999999988	41.90069146569075	seed2-gnap03_con20_vars.pkl	DAMGO + $G_{NaP}$	2	0.3
654	4057181	202.85905	1.2410536399196834	4.143002526451099	202.25215	203.4932	1.4318499999999972	2.6728999999999985	0.38058267207093865	2.6275500000000136	41.430025264511	seed2-gnap03_con20_vars.pkl	DAMGO + $G_{NaP}$	2	0.3
655	4109732	205.4866	1.219625049485499	4.19395494103771	204.92505	206.1447	1.4106999999999914	2.6303000000000054	0.3749812509374538	2.666799999999995	41.939549410377126	seed2-gnap03_con20_vars.pkl	DAMGO + $G_{NaP}$	2	0.3
656	4163068	208.1534	1.2512415648236173	4.1667117790513615	207.55535	208.8066	1.3983499999999935	2.6495999999999924	0.3797228023542817	2.633499999999998	41.66711779051361	seed2-gnap03_con20_vars.pkl	DAMGO + $G_{NaP}$	2	0.3
657	4215738	210.7869	1.2444055830850733	4.190399416784821	210.205	211.4494	1.440700000000021	2.6851500000000215	0.3775223210072281	2.64885000000001	41.90399416784825	seed2-gnap03_con20_vars.pkl	DAMGO + $G_{NaP}$	2	0.3
658	4268715	213.43575	1.197528129611863	4.166526917164298	212.89010000000002	214.08765	1.4053499999999985	2.6028499999999894	0.38040170419963715	2.628799999999984	41.66526917164302	seed2-gnap03_con20_vars.pkl	DAMGO + $G_{NaP}$	2	0.3
659	4321291	216.06455	1.237007518870756	4.184933254361148	215.49295	216.72995	1.4079000000000121	2.644900000000007	0.3763289114686229	2.6572500000000048	41.84933254361149	seed2-gnap03_con20_vars.pkl	DAMGO + $G_{NaP}$	2	0.3
660	4374436	218.7218	1.2099698850163259	4.164762312396199	218.1379	219.34785000000002	4.697750000000013	5.9077000000000055	0.1317011174839818	7.592950000000003	41.647623123962006	seed2-gnap03_con20_vars.pkl	DAMGO + $G_{NaP}$	2	0.3
661	4526295	226.31475	5.1632812917141715	2.2545675521058453	224.04555000000002	229.20885					7.969878738521397	seed2-gnap03_con20_vars.pkl	Block	2	0.3
662	60126	3.0063	1.404158607591563	1.5363834744657936	2.66855	4.07275	1.6294000000000004	3.0335500000000004	0.33502521064710117	2.9848500000000002	15.363834744657947	seed2-gnap-01_con20_vars.pkl	Transient	2	-0.1
663	119823	5.99115	0.9441998843140565	4.597300646303992	5.7021500000000005	6.64635	1.8383500000000002	2.7825499999999996	0.35931801440865235	2.7830500000000002	45.97300646303994	seed2-gnap-01_con20_vars.pkl	Transient	2	-0.1
664	175484	8.7742	0.9848985084790649	4.791417163866775	8.48465	9.46955	1.833450000000001	2.8183500000000006	0.35522716777379143	2.8150999999999993	47.91417163866774	seed2-gnap-01_con20_vars.pkl	Transient	2	-0.1
665	231786	11.5893	0.9775597554227207	4.81546485259102	11.303	12.2806	1.8389000000000006	2.8164499999999997	0.35466652480005656	2.8195500000000013	48.15464852591022	seed2-gnap-01_con20_vars.pkl	Transient	2	-0.1
666	288177	14.408850000000001	0.9717384510714095	4.8320400480205805	14.1195	15.0912	1.8459000000000003	2.8176500000000004	0.35516408580764314	2.8156	48.32040048020579	seed2-gnap-01_con20_vars.pkl	Transient	2	-0.1
667	344489	17.22445	0.9764759816383856	4.826251220865494	16.9371	17.913600000000002	1.835049999999999	2.8114999999999988	0.35601124995549843	2.8089000000000013	48.262512208654925	seed2-gnap-01_con20_vars.pkl	Transient	2	-0.1
668	400667	20.033350000000002	0.9736633720128943	4.84072981298614	19.7486	20.7223	1.8417499999999976	2.8154000000000003	0.3546665248000568	2.8195499999999996	48.407298129861445	seed2-gnap-01_con20_vars.pkl	Transient	2	-0.1
669	457058	22.8529	0.9840128242757172	4.832863744825097	22.564	23.548000000000002	1.8276499999999984	2.81165	0.35667154117772953	2.803699999999999	48.32863744825097	seed2-gnap-01_con20_vars.pkl	Transient	2	-0.1
670	513132	25.6566	0.9770773338847998	4.836848688425228	25.375700000000002	26.35275	1.8310500000000012	2.8081500000000013	0.35629665259294874	2.806650000000001	48.3684868842523	seed2-gnap-01_con20_vars.pkl	Transient	2	-0.1
671	569265	28.463250000000002	0.9751304384522955	4.841219712432952	28.18385	29.15895	1.8379000000000012	2.8130500000000005	0.35530289571860024	2.814499999999999	48.41219712432954	seed2-gnap-01_con20_vars.pkl	Transient	2	-0.1
672	625555	31.27775	0.9800530293619027	4.842476362989771	30.996850000000002	31.976950000000002	1.83005	2.8100999999999985	0.3556061306496927	2.8120999999999974	48.42476362989771	seed2-gnap-01_con20_vars.pkl	Control	2	-0.1
673	681797	34.08985	0.9590965290693334	4.848042795811722	33.80695	34.76605	1.8447999999999993	2.8038999999999987	0.35694526244400343	2.801550000000006	48.48042795811722	seed2-gnap-01_con20_vars.pkl	Control	2	-0.1
674	737828	36.891400000000004	0.9767501515624231	4.849818272444466	36.6109	37.587650000000004	1.8549500000000023	2.831700000000005	0.3526403949572427	2.8357499999999973	48.49818272444469	seed2-gnap-01_con20_vars.pkl	Control	2	-0.1
675	794543	39.72715	0.9669793329423061	4.828693722575778	39.442550000000004	40.40955	1.853500000000004	2.820450000000001	0.35479865176512326	2.8185000000000002	48.28693722575777	seed2-gnap-01_con20_vars.pkl	Control	2	-0.1
676	850913	42.54565	0.9729185179865745	4.847775340025848	42.26305	43.23595	1.8310999999999993	2.8040499999999966	0.3567097096382959	2.8034000000000034	48.477753400258514	seed2-gnap-01_con20_vars.pkl	Control	2	-0.1
677	906981	45.349050000000005	0.9735124067779922	4.833561201037469	45.0671	46.040600000000005	1.8270499999999998	2.800550000000001	0.3565062388591801	2.8049999999999997	48.33561201037468	seed2-gnap-01_con20_vars.pkl	Control	2	-0.1
678	963081	48.154050000000005	0.9746949894276273	4.838801270910004	47.867650000000005	48.8423	1.8352000000000004	2.809899999999999	0.35632839224629465	2.8063999999999965	48.388012709100074	seed2-gnap-01_con20_vars.pkl	Control	2	-0.1
679	1019209	50.96045	0.970390973065293	4.823261915125954	50.6775	51.6479	1.8319000000000045	2.8023000000000025	0.35703447167824004	2.800850000000004	48.23261915125955	seed2-gnap-01_con20_vars.pkl	Control	2	-0.1
680	1075226	53.761300000000006	0.9643844331913628	4.838254609686942	53.479850000000006	54.4442	1.8434000000000026	2.8078000000000003	0.35620146755004706	2.807399999999994	48.3825460968694	seed2-gnap-01_con20_vars.pkl	Control	2	-0.1
681	1131374	56.5687	0.9659433095468325	4.839007671161468	56.287600000000005	57.253550000000004	1.8371500000000012	2.8031000000000006	0.35627761151489207	2.8068000000000026	48.390076711614725	seed2-gnap-01_con20_vars.pkl	Control	2	-0.1
682	1187510	59.3755	0.9264681377036031	4.840026346595238	59.09075	60.0172	1.9810999999999979	2.907599999999995	0.21937040693210474	4.558500000000002	48.40026346595239	seed2-gnap-01_con20_vars.pkl	Control	2	-0.1
683	1278680	63.934000000000005	2.5177315367834643	1.3100528082235599	61.99835	64.51610000000001	1.9779999999999944	4.495750000000001	0.3468007629616779	2.883500000000005	13.100528082235607	seed2-gnap-01_con20_vars.pkl	Transient	2	-0.1
684	1336350	66.81750000000001	0.9019673789747759	4.3878660015956115	66.49405	67.39605	2.1210999999999984	3.023049999999998	0.3231226573607349	3.0947999999999927	43.87866001595613	seed2-gnap-01_con20_vars.pkl	Transient	2	-0.1
685	1398246	69.9123	0.9387100404391647	4.15485591888968	69.51715	70.45585	2.095450000000014	3.034150000000011	0.3258178026847392	3.069199999999995	41.54855918889678	seed2-gnap-01_con20_vars.pkl	Transient	2	-0.1
686	1459630	72.9815	0.9637660994468257	4.085999516275486	72.55125000000001	73.51505	2.0543499999999995	3.01809999999999	0.32899065666534993	3.039600000000007	40.8599951627549	seed2-gnap-01_con20_vars.pkl	DAMGO	2	-0.1
687	1520422	76.0211	0.9616915918446496	4.067631271703107	75.56935	76.53105000000001	2.0420500000000033	3.003750000000011	0.33123002268925733	3.019049999999993	40.67631271703106	seed2-gnap-01_con20_vars.pkl	DAMGO	2	-0.1
688	1580803	79.04015	0.9846409055668978	4.055865673682234	78.57315	79.5578	2.087299999999999	3.071949999999987	0.33123550844650484	3.0190000000000055	40.55865673682234	seed2-gnap-01_con20_vars.pkl	DAMGO	2	-0.1
689	1641183	82.05915	0.949269730621006	4.074063711406403	81.6451	82.59435	2.0787499999999994	3.0280500000000075	0.3284018324822249	3.0450500000000034	40.740637114064015	seed2-gnap-01_con20_vars.pkl	DAMGO	2	-0.1
690	1702084	85.1042	0.9441442427736475	4.0798426563285375	84.67315	85.6173	2.0634000000000015	3.007549999999995	0.33126293995859246	3.018749999999997	40.79842656328541	seed2-gnap-01_con20_vars.pkl	DAMGO	2	-0.1
691	1762459	88.12295	0.9615145181506407	4.06805915232917	87.68065	88.6422	2.054400000000001	3.015900000000002	0.33043104730120354	3.026350000000008	40.68059152329168	seed2-gnap-01_con20_vars.pkl	DAMGO	2	-0.1
692	1822986	91.14930000000001	0.971488758931833	4.068642816148781	90.6966	91.66805000000001	2.042599999999993	3.014099999999999	0.32989690721649484	3.03125	40.6864281614878	seed2-gnap-01_con20_vars.pkl	DAMGO	2	-0.1
693	1883611	94.18055000000001	1.0003238719372312	4.0641254587392694	93.71065	94.711	2.0300499999999886	3.0303499999999985	0.32986970146792083	3.031499999999994	40.64125458739268	seed2-gnap-01_con20_vars.pkl	DAMGO	2	-0.1
694	1944241	97.21205	0.9830952092692722	4.059165435344347	96.741	97.7241	2.181299999999993	3.1644000000000005	0.342366092062242	2.9208500000000015	40.591654353443474	seed2-gnap-01_con20_vars.pkl	DAMGO	2	-0.1
695	2002658	100.1329	1.3749976520692697	6.623525018401544	99.90545	101.28045	1.8021500000000117	3.1771500000000117	0.30158634417033636	3.315799999999996	66.23525018401543	seed2-gnap-01_con20_vars.pkl	DAMGO	2	-0.1
696	2068974	103.4487	0.9510823425601354	4.379422840862695	103.0826	104.03365000000001	1.8888499999999908	2.8399499999999875	0.3638679159465116	2.7482499999999987	43.79422840862699	seed2-gnap-01_con20_vars.pkl	Transient	2	-0.1
697	2123939	106.19695	0.9574445201451891	4.881187175544646	105.92255	106.88000000000001	1.8618999999999915	2.81935	0.3533693770097872	2.829900000000009	48.81187175544646	seed2-gnap-01_con20_vars.pkl	Transient	2	-0.1
698	2180537	109.02685000000001	0.9697180759482319	4.845363040744381	108.7419	109.7116	1.861699999999999	2.831450000000004	0.35341933203746295	2.829499999999996	48.453630407443846	seed2-gnap-01_con20_vars.pkl	Transient	2	-0.1
699	2237127	111.85635	0.9753808148706798	4.832997990733105	111.57335	112.54870000000001	1.838249999999988	2.8136499999999955	0.35552395342636284	2.812749999999994	48.329979907331094	seed2-gnap-01_con20_vars.pkl	Wash	2	-0.1
700	2293382	114.6691	0.9735643597037997	4.842666986320815	114.38695	115.3605	1.8406000000000091	2.814150000000012	0.35598590295824273	2.809100000000001	48.42666986320819	seed2-gnap-01_con20_vars.pkl	Wash	2	-0.1
701	2349564	117.4782	0.9747432690358722	4.842134243183253	117.20110000000001	118.17585000000001	1.8434999999999917	2.8181999999999903	0.3542393595352372	2.822950000000006	48.42134243183251	seed2-gnap-01_con20_vars.pkl	Wash	2	-0.1
702	2406023	120.30115	0.9759230458300561	4.845453444482828	120.0193	120.99525000000001	1.8609000000000009	2.836800000000011	0.3523980688585829	2.837699999999998	48.45453444482831	seed2-gnap-01_con20_vars.pkl	Wash	2	-0.1
703	2462777	123.13885	0.9588239798853407	4.836382755698992	122.85610000000001	123.81495000000001	1.8588500000000039	2.8176500000000004	0.35515777884325045	2.815650000000005	48.363827556989946	seed2-gnap-01_con20_vars.pkl	Wash	2	-0.1
704	2519090	125.95450000000001	0.9710877574426355	4.838932764307032	125.6738	126.64485	1.852950000000007	2.8240499999999997	0.3541264585583503	2.8238500000000073	48.38932764307032	seed2-gnap-01_con20_vars.pkl	Wash	2	-0.1
705	2575567	128.77835000000002	0.9743214016397717	4.834216604999597	128.4978	129.4721	1.8425000000000011	2.8168000000000006	0.35436488952674733	2.821949999999987	48.342166049995996	seed2-gnap-01_con20_vars.pkl	Wash	2	-0.1
706	2632006	131.6003	0.9805416706549004	4.848009180774511	131.31465	132.2952	1.8351999999999862	2.81574999999998	0.3560175872688102	2.8088500000000067	48.480091807745126	seed2-gnap-01_con20_vars.pkl	Wash	2	-0.1
707	2688183	134.40915	0.9762722670248012	4.824611553462951	134.1304	135.10665	1.8277999999999963	2.8041000000000054	0.35624588090700154	2.807050000000004	48.246115534629524	seed2-gnap-01_con20_vars.pkl	Wash	2	-0.1
708	2744324	137.21620000000001	0.9671802986207885	4.840860559094843	136.93445	137.90165000000002	1.8325000000000102	2.799650000000014	0.36114772747792623	2.7689499999999896	48.408605590948426	seed2-gnap-01_con20_vars.pkl	Wash	2	-0.1
709	2799703	139.98515	0.7230120527290972	4.697182723936827	139.73415	140.45715	2.0742500000000064	2.797300000000007	0.3493327744008925	2.8626000000000147	46.971827239368295	seed2-gnap-01_con20_vars.pkl	Wash	2	-0.1
710	2856955	142.84775000000002	0.9551819171578159	4.600442568573705	142.53145	143.4866	2.055999999999983	3.011199999999974	0.33121356650768596	3.0191999999999837	46.00442568573709	seed2-gnap-01_con20_vars.pkl	Transient	2	-0.1
711	2917339	145.86695	0.9597727539286018	4.623174627447355	145.5426	146.5024	2.066200000000009	3.025950000000023	0.33073704751037686	3.02355	46.23174627447358	seed2-gnap-01_con20_vars.pkl	Transient	2	-0.1
712	2977810	148.8905	0.9176570135992487	4.61522464375949	148.5686	149.48625	2.104600000000005	3.0222499999999854	0.3312794010468438	3.018599999999992	46.152246437594926	seed2-gnap-01_con20_vars.pkl	Transient	2	-0.1
713	3038182	151.9091	0.9602578085024376	4.6141915896531245	151.59085000000002	152.55110000000002	2.0670000000000073	3.0272500000000093	0.33047472694525437	3.025950000000023	46.141915896531266	seed2-gnap-01_con20_vars.pkl	$G_{NaP}$	2	-0.1
714	3098701	154.93505000000002	0.9570123001089785	4.620419790336392	154.6181	155.57510000000002	2.0647500000000036	3.0217499999999973	0.33127391383565724	3.0186499999999796	46.204197903363905	seed2-gnap-01_con20_vars.pkl	$G_{NaP}$	2	-0.1
715	3159074	157.9537	0.9449298483930528	4.616739012179082	157.63985	158.5848	2.0637999999999863	3.008749999999992	0.33193918874062045	3.0126000000000204	46.16739012179085	seed2-gnap-01_con20_vars.pkl	$G_{NaP}$	2	-0.1
716	3219326	160.96630000000002	0.9532659771478735	4.616724634711488	160.64860000000002	161.60185	2.061000000000007	3.014250000000004	0.331405657094567	3.0174499999999966	46.16724634711487	seed2-gnap-01_con20_vars.pkl	$G_{NaP}$	2	-0.1
717	3279675	163.98375000000001	0.9257194910800318	4.628912864710287	163.6628	164.58855	2.0885000000000105	3.0142000000000166	0.3323363243602541	3.008999999999986	46.2891286471029	seed2-gnap-01_con20_vars.pkl	$G_{NaP}$	2	-0.1
718	3339855	166.99275	0.9463827043924481	4.623569727817532	166.67705	167.6234	2.072100000000006	3.018499999999989	0.331405657094567	3.0174499999999966	46.23569727817535	seed2-gnap-01_con20_vars.pkl	$G_{NaP}$	2	-0.1
719	3400204	170.0102	0.9402880163459107	4.626163102762781	169.6955	170.63580000000002	2.0696499999999958	3.0098999999999876	0.3310326563715484	3.0208500000000242	46.26163102762782	seed2-gnap-01_con20_vars.pkl	$G_{NaP}$	2	-0.1
720	3460621	173.03105000000002	0.954312956358376	4.6157405103191635	172.7054	173.65975	2.0667499999999848	3.0210500000000025	0.3314001657000846	3.0174999999999836	46.15740510319167	seed2-gnap-01_con20_vars.pkl	$G_{NaP}$	2	-0.1
721	3520971	176.04855	0.9186893993405626	4.621860097382708	175.72645	176.64515	2.08605	3.004700000000014	0.3329892444474055	3.0030999999999897	46.21860097382712	seed2-gnap-01_con20_vars.pkl	$G_{NaP}$	2	-0.1
722	3581033	179.05165	0.9328335236085812	4.622109737243676	178.7312	179.66400000000002	5.615399999999994	6.548249999999996	0.15010169389761507	6.662150000000025	46.22109737243677	seed2-gnap-01_con20_vars.pkl	$G_{NaP}$	2	-0.1
723	3714276	185.71380000000002	0.9845263673516224	3.6255939031929003	185.2794	186.26395000000002	2.348000000000013	3.3325000000000102	0.28774494288263086	3.4752999999999754	36.255939031929	seed2-gnap-01_con20_vars.pkl	Transient	2	-0.1
724	3783782	189.1891	1.0444789661607938	3.6063837030770216	188.61190000000002	189.65640000000002	2.208750000000009	3.2531999999999925	0.2952334558552158	3.387150000000019	36.06383703077023	seed2-gnap-01_con20_vars.pkl	Transient	2	-0.1
725	3851525	192.57625000000002	1.138895547978743	3.478230522331547	191.86515	193.00405	2.2849999999999966	3.4239000000000033	0.29686804215526347	3.368499999999983	34.78230522331546	seed2-gnap-01_con20_vars.pkl	DAMGO + $G_{NaP}$	2	-0.1
726	3918895	195.94475	1.1076422995947768	3.5329371960656886	195.28900000000002	196.39665000000002	2.3025499999999965	3.4102000000000032	0.29235491887150966	3.420500000000004	35.32937196065689	seed2-gnap-01_con20_vars.pkl	DAMGO + $G_{NaP}$	2	-0.1
727	3987305	199.36525	1.103379419109854	3.520699418190439	198.69925	199.8026	2.3608499999999992	3.4642499999999927	0.2957398672127998	3.3813499999999976	35.206994181904406	seed2-gnap-01_con20_vars.pkl	DAMGO + $G_{NaP}$	2	-0.1
728	4054932	202.7466	1.0236392395569245	3.5510560423984323	202.16345	203.18710000000002	2.3730500000000063	3.396649999999994	0.293457367980865	3.407650000000018	35.510560423984344	seed2-gnap-01_con20_vars.pkl	DAMGO + $G_{NaP}$	2	-0.1
729	4123085	206.15425000000002	1.0217353365181014	3.5158508047028185	205.5601	206.58185	2.2918999999999983	3.313600000000008	0.29524217239190553	3.387049999999988	35.158508047028185	seed2-gnap-01_con20_vars.pkl	DAMGO + $G_{NaP}$	2	-0.1
730	4190826	209.5413	1.133297936501424	3.524624788841951	208.8737	210.007	2.351300000000009	3.4846000000000004	0.2929287011541383	3.4138000000000086	35.246247888419504	seed2-gnap-01_con20_vars.pkl	DAMGO + $G_{NaP}$	2	-0.1
731	4259102	212.95510000000002	1.0204278578648345	3.5333803184152544	212.35835	213.37875	2.374300000000005	3.3947499999999877	0.29625240705080835	3.3754999999999877	35.33380318415255	seed2-gnap-01_con20_vars.pkl	DAMGO + $G_{NaP}$	2	-0.1
732	4326612	216.3306	1.0093252745145467	3.564415447761398	215.75310000000002	216.7624	2.3701999999999828	3.3795499999999947	0.29365988312336555	3.405300000000011	35.644154477613995	seed2-gnap-01_con20_vars.pkl	DAMGO + $G_{NaP}$	2	-0.1
733	4394718	219.73590000000002	0.8920669457011391	3.5078775713853787	219.13265	220.02470000000002					35.0787757138538	seed2-gnap-01_con20_vars.pkl	DAMGO + $G_{NaP}$	2	-0.1
734	60126	3.0063	1.404158607591563	1.5363834744657936	2.66855	4.07275	1.6294000000000004	3.0335500000000004	0.33502521064710117	2.9848500000000002	15.363834744657947	seed2-gnap01_con20_vars.pkl	Transient	2	0.1
735	119823	5.99115	0.9441998843140565	4.597300646303992	5.7021500000000005	6.64635	1.8383500000000002	2.7825499999999996	0.35931801440865235	2.7830500000000002	45.97300646303994	seed2-gnap01_con20_vars.pkl	Transient	2	0.1
736	175484	8.7742	0.9848985084790649	4.791417163866775	8.48465	9.46955	1.833450000000001	2.8183500000000006	0.35522716777379143	2.8150999999999993	47.91417163866774	seed2-gnap01_con20_vars.pkl	Transient	2	0.1
737	231786	11.5893	0.9775597554227207	4.81546485259102	11.303	12.2806	1.8389000000000006	2.8164499999999997	0.35466652480005656	2.8195500000000013	48.15464852591022	seed2-gnap01_con20_vars.pkl	Transient	2	0.1
738	288177	14.408850000000001	0.9717384510714095	4.8320400480205805	14.1195	15.0912	1.8459000000000003	2.8176500000000004	0.35516408580764314	2.8156	48.32040048020579	seed2-gnap01_con20_vars.pkl	Transient	2	0.1
739	344489	17.22445	0.9764759816383856	4.826251220865494	16.9371	17.913600000000002	1.835049999999999	2.8114999999999988	0.35601124995549843	2.8089000000000013	48.262512208654925	seed2-gnap01_con20_vars.pkl	Transient	2	0.1
740	400667	20.033350000000002	0.9736633720128943	4.84072981298614	19.7486	20.7223	1.8417499999999976	2.8154000000000003	0.3546665248000568	2.8195499999999996	48.407298129861445	seed2-gnap01_con20_vars.pkl	Transient	2	0.1
741	457058	22.8529	0.9840128242757172	4.832863744825097	22.564	23.548000000000002	1.8276499999999984	2.81165	0.35667154117772953	2.803699999999999	48.32863744825097	seed2-gnap01_con20_vars.pkl	Transient	2	0.1
742	513132	25.6566	0.9770773338847998	4.836848688425228	25.375700000000002	26.35275	1.8310500000000012	2.8081500000000013	0.35629665259294874	2.806650000000001	48.3684868842523	seed2-gnap01_con20_vars.pkl	Transient	2	0.1
743	569265	28.463250000000002	0.9751304384522955	4.841219712432952	28.18385	29.15895	1.8379000000000012	2.8130500000000005	0.35530289571860024	2.814499999999999	48.41219712432954	seed2-gnap01_con20_vars.pkl	Transient	2	0.1
744	625555	31.27775	0.9800530293619027	4.842476362989771	30.996850000000002	31.976950000000002	1.83005	2.8100999999999985	0.3556061306496927	2.8120999999999974	48.42476362989771	seed2-gnap01_con20_vars.pkl	Control	2	0.1
745	681797	34.08985	0.9590965290693334	4.848042795811722	33.80695	34.76605	1.8447999999999993	2.8038999999999987	0.35694526244400343	2.801550000000006	48.48042795811722	seed2-gnap01_con20_vars.pkl	Control	2	0.1
746	737828	36.891400000000004	0.9767501515624231	4.849818272444466	36.6109	37.587650000000004	1.8549500000000023	2.831700000000005	0.3526403949572427	2.8357499999999973	48.49818272444469	seed2-gnap01_con20_vars.pkl	Control	2	0.1
747	794543	39.72715	0.9669793329423061	4.828693722575778	39.442550000000004	40.40955	1.853500000000004	2.820450000000001	0.35479865176512326	2.8185000000000002	48.28693722575777	seed2-gnap01_con20_vars.pkl	Control	2	0.1
748	850913	42.54565	0.9729185179865745	4.847775340025848	42.26305	43.23595	1.8310999999999993	2.8040499999999966	0.3567097096382959	2.8034000000000034	48.477753400258514	seed2-gnap01_con20_vars.pkl	Control	2	0.1
749	906981	45.349050000000005	0.9735124067779922	4.833561201037469	45.0671	46.040600000000005	1.8270499999999998	2.800550000000001	0.3565062388591801	2.8049999999999997	48.33561201037468	seed2-gnap01_con20_vars.pkl	Control	2	0.1
750	963081	48.154050000000005	0.9746949894276273	4.838801270910004	47.867650000000005	48.8423	1.8352000000000004	2.809899999999999	0.35632839224629465	2.8063999999999965	48.388012709100074	seed2-gnap01_con20_vars.pkl	Control	2	0.1
751	1019209	50.96045	0.970390973065293	4.823261915125954	50.6775	51.6479	1.8319000000000045	2.8023000000000025	0.35703447167824004	2.800850000000004	48.23261915125955	seed2-gnap01_con20_vars.pkl	Control	2	0.1
752	1075226	53.761300000000006	0.9643844331913628	4.838254609686942	53.479850000000006	54.4442	1.8434000000000026	2.8078000000000003	0.35620146755004706	2.807399999999994	48.3825460968694	seed2-gnap01_con20_vars.pkl	Control	2	0.1
753	1131374	56.5687	0.9659433095468325	4.839007671161468	56.287600000000005	57.253550000000004	1.8371500000000012	2.8031000000000006	0.35627761151489207	2.8068000000000026	48.390076711614725	seed2-gnap01_con20_vars.pkl	Control	2	0.1
754	1187510	59.3755	0.9232928272052668	4.840026346595238	59.09075	60.014050000000005	7.644500000000001	8.567799999999998	0.11432229742088888	8.747200000000007	48.40026346595239	seed2-gnap01_con20_vars.pkl	Control	2	0.1
755	1362454	68.12270000000001	1.052599203617638	3.653977759481087	67.6585	68.7111	1.9819999999999993	3.0345999999999975	0.27186841568680825	3.678249999999991	36.53977759481087	seed2-gnap01_con20_vars.pkl	Transient	2	0.1
756	1436019	71.80095	1.549357404859108	2.669836909660056	70.6931	72.24245	1.7262499999999932	3.275599999999997	0.2372113434464438	4.215649999999997	26.698369096600572	seed2-gnap01_con20_vars.pkl	DAMGO	2	0.1
757	1520332	76.0166	2.452872960074537	1.9564691014372073	73.96875	76.4216	5.222000000000008	7.674900000000008	0.16683210850760333	5.994050000000001	19.56469101437208	seed2-gnap01_con20_vars.pkl	DAMGO	2	0.1
758	1640213	82.01065	1.0157569166872884	4.408171235001156	81.6436	82.65935	1.9394499999999937	2.9551999999999907	0.2709990379534153	3.69005	44.08171235001154	seed2-gnap01_con20_vars.pkl	DAMGO	2	0.1
759	1714014	85.7007	1.5911507961713245	2.666925377685054	84.59885	86.19	5.342399999999998	6.933550000000011	0.1620679875207647	6.17025000000001	26.669253776850557	seed2-gnap01_con20_vars.pkl	DAMGO	2	0.1
760	1837419	91.87095000000001	0.9886959447134752	4.2634094107489275	91.53235000000001	92.52105	1.886499999999998	2.8751999999999924	0.27093662792272893	3.690899999999999	42.634094107489254	seed2-gnap01_con20_vars.pkl	DAMGO	2	0.1
761	1911237	95.56185	1.7006926468299353	2.566650394859078	94.4076	96.1083	3.9779000000000053	5.678600000000003	0.2149012528743042	4.6533000000000015	25.666503948590794	seed2-gnap01_con20_vars.pkl	DAMGO	2	0.1
762	2004303	100.21515000000001	1.4226370395923034	7.244556631459304	100.08615	101.50880000000001	1.8746500000000026	3.297300000000007	0.2815989186601529	3.5511499999999927	72.4455663145931	seed2-gnap01_con20_vars.pkl	Transient	2	0.1
763	2075326	103.7663	0.9353624454621808	4.556144740367863	103.3835	104.31885000000001	1.9313499999999948	2.8666999999999945	0.36281179138321884	2.7562500000000085	43.20592248348454	seed2-gnap01_con20_vars.pkl	Transient	2	0.1
764	2130451	106.52255000000001	0.9609084800498094	4.912477888123206	106.25015	107.21105	1.8706000000000103	2.8315000000000055	0.35261552566159526	2.835949999999997	49.12477888123208	seed2-gnap01_con20_vars.pkl	Transient	2	0.1
765	2187170	109.3585	0.9643230487252353	4.847941472355608	109.08170000000001	110.046	1.8410499999999956	2.8053999999999917	0.35544181417501935	2.8134000000000015	48.47941472355612	seed2-gnap01_con20_vars.pkl	Transient	2	0.1
766	2243438	112.17190000000001	0.9646110324108043	4.841741601295631	111.8871	112.85170000000001	1.846900000000005	2.8115000000000094	0.3554102322605873	2.8136499999999955	48.4174160129563	seed2-gnap01_con20_vars.pkl	Wash	2	0.1
767	2299711	114.98555	0.9770919244707562	4.838726193490885	114.6986	115.67565	1.8350499999999954	2.8121499999999884	0.35647446751626405	2.805250000000001	48.387261934908835	seed2-gnap01_con20_vars.pkl	Wash	2	0.1
768	2355816	117.7908	0.9440515040108934	4.831233547717446	117.51075	118.4548	1.8588500000000039	2.802900000000008	0.35670334766091805	2.803449999999998	48.312335477174436	seed2-gnap01_con20_vars.pkl	Wash	2	0.1
769	2411885	120.59425	0.9594541034723633	4.841856076262104	120.31360000000001	121.27305000000001	1.8499999999999943	2.8094499999999982	0.35500647886823905	2.8168500000000023	48.41856076262103	seed2-gnap01_con20_vars.pkl	Wash	2	0.1
770	2468222	123.4111	0.9731742297727615	4.828862754245492	123.12310000000001	124.09625000000001	1.8332499999999925	2.806449999999998	0.35661430379972453	2.804150000000007	48.28862754245492	seed2-gnap01_con20_vars.pkl	Wash	2	0.1
771	2524305	126.21525000000001	0.9491556421052432	4.826957678666503	125.9295	126.87865000000001	1.8551499999999947	2.804299999999998	0.3567733418958925	2.802900000000008	48.26957678666507	seed2-gnap01_con20_vars.pkl	Wash	2	0.1
772	2580363	129.01815000000002	0.9686119506199146	4.844944381808645	128.7338	129.7024	1.839100000000002	2.807700000000011	0.3560936526306435	2.808249999999987	48.44944381808645	seed2-gnap01_con20_vars.pkl	Wash	2	0.1
773	2636528	131.8264	0.970633307721722	4.8307383342483945	131.54155	132.51215000000002	1.8555999999999813	2.8262499999999875	0.3541578127213488	2.823599999999999	48.307383342483945	seed2-gnap01_con20_vars.pkl	Wash	2	0.1
774	2693000	134.65	0.9805567018828588	4.848862187728514	134.36775	135.3483	1.8392000000000053	2.819749999999999	0.3556440714133289	2.811800000000005	48.48862187728514	seed2-gnap01_con20_vars.pkl	Wash	2	0.1
775	2749236	137.4618	0.9690317740375409	4.848161379833961	137.18755000000002	138.15655	1.845799999999997	2.814850000000007	0.3636561994290585	2.7498500000000092	48.48161379833965	seed2-gnap01_con20_vars.pkl	Wash	2	0.1
776	2804233	140.21165000000002	1.080990150386258	5.603788196630759	140.00235	141.08335	1.6819500000000005	2.7629499999999894	0.35131479562262063	2.846449999999976	56.03788196630761	seed2-gnap01_con20_vars.pkl	Transient	2	0.1
777	2861162	143.0581	1.0136451237003552	4.983410133059465	142.76535	143.779	1.6786500000000046	2.6923000000000172	0.3723632030682719	2.6855500000000063	49.834101330594635	seed2-gnap01_con20_vars.pkl	Transient	2	0.1
778	2914873	145.74365	1.0113559698597994	4.9917904949049685	145.4576	146.46895	1.6702999999999975	2.6816499999999905	0.373009064120257	2.6809000000000083	49.91790494904973	seed2-gnap01_con20_vars.pkl	Transient	2	0.1
779	2968491	148.42455	0.998182931584702	4.990929844025423	148.13925	149.13745	1.6778500000000065	2.6760500000000036	0.3738876841396847	2.674599999999998	49.90929844025425	seed2-gnap01_con20_vars.pkl	Transient	2	0.1
780	3021983	151.09915	1.0159090451052413	4.990969539759661	150.81535	151.83125	1.674999999999983	2.6909499999999866	0.37105062985844295	2.695050000000009	49.90969539759661	seed2-gnap01_con20_vars.pkl	$G_{NaP}$	2	0.1
781	3075884	153.79420000000002	0.9928483629924478	4.9920207540728185	153.5063	154.49915000000001	1.678200000000004	2.671050000000008	0.37775763070414053	2.647199999999998	49.9202075407282	seed2-gnap01_con20_vars.pkl	$G_{NaP}$	2	0.1
782	3128828	156.44140000000002	0.9977084334997693	4.989854587123368	156.1773	157.175	1.6715499999999963	2.6692500000000052	0.3713124036908449	2.693150000000003	49.89854587123371	seed2-gnap01_con20_vars.pkl	$G_{NaP}$	2	0.1
783	3182691	159.13455000000002	0.9885825076902751	4.98414191761259	158.84655	159.83515	1.676950000000005	2.6655000000000086	0.37755082778019344	2.648649999999975	49.84141917612593	seed2-gnap01_con20_vars.pkl	$G_{NaP}$	2	0.1
784	3235664	161.7832	0.9796472370206146	4.988806806809642	161.5121	162.49175	1.6885000000000048	2.668149999999997	0.3730995242981064	2.680250000000001	49.88806806809646	seed2-gnap01_con20_vars.pkl	$G_{NaP}$	2	0.1
785	3289269	164.46345	0.9770559439928038	4.985024672236165	164.1802	165.15730000000002	1.6870000000000118	2.664050000000003	0.3739785710278774	2.673950000000019	49.850246722361625	seed2-gnap01_con20_vars.pkl	$G_{NaP}$	2	0.1
786	3342748	167.1374	0.9801449626345886	4.9838159429522335	166.8443	167.8244	1.6899999999999977	2.6701499999999783	0.3759186512038813	2.6601499999999874	49.838159429522314	seed2-gnap01_con20_vars.pkl	$G_{NaP}$	2	0.1
787	3395951	169.79755	0.9756319669328863	4.984981282328704	169.5144	170.49005	1.6858000000000004	2.6614000000000146	0.3749812509374538	2.666799999999995	49.84981282328705	seed2-gnap01_con20_vars.pkl	$G_{NaP}$	2	0.1
788	3449287	172.46435	1.013299375050026	4.980922679202003	172.17585	173.18915	1.66670000000002	2.680000000000007	0.3733641981070403	2.678350000000023	49.80922679202001	seed2-gnap01_con20_vars.pkl	$G_{NaP}$	2	0.1
789	3502854	175.14270000000002	1.0142803028354654	4.988710429277887	174.85585	175.8701	1.6634500000000116	2.677750000000003	0.3762722706150185	2.6576499999999896	49.88710429277885	seed2-gnap01_con20_vars.pkl	$G_{NaP}$	2	0.1
790	3556007	177.80035	1.0140765187093757	4.973681030934962	177.53355000000002	178.54765	6.948499999999996	7.962549999999993	0.12358495229620842	8.0916	49.736810309349636	seed2-gnap01_con20_vars.pkl	$G_{NaP}$	2	0.1
791	3717839	185.89195	1.0426831099418692	4.070110557533624	185.49615	186.5388	1.8189999999999884	2.861699999999985	0.31315566968340025	3.1932999999999936	40.70110557533624	seed2-gnap01_con20_vars.pkl	Transient	2	0.1
792	3781705	189.08525	1.258992953797779	3.5995358552853958	188.35785	189.61685	1.6482000000000028	2.9072000000000173	0.3215227316571261	3.1102000000000203	35.995358552853986	seed2-gnap01_con20_vars.pkl	Transient	2	0.1
793	3843909	192.19545000000002	1.4011744798279833	3.408438216827399	191.26500000000001	192.6662	1.666799999999995	3.067949999999996	0.3204409267151601	3.1206999999999994	34.08438216827399	seed2-gnap01_con20_vars.pkl	DAMGO + $G_{NaP}$	2	0.1
794	3906323	195.31615000000002	1.4371005430201769	3.4338222342532596	194.33295	195.77005	1.677250000000015	3.1143500000000017	0.3244856901810644	3.081799999999987	34.33822234253259	seed2-gnap01_con20_vars.pkl	DAMGO + $G_{NaP}$	2	0.1
795	3967959	198.39795	1.4403522426396609	3.5112281115461386	197.4473	198.88765	1.6804500000000075	3.1208000000000027	0.3211613193307004	3.1136999999999944	35.11228111546139	seed2-gnap01_con20_vars.pkl	DAMGO + $G_{NaP}$	2	0.1
796	4030233	201.51165	1.437982632460422	3.5106749716709373	200.56815	202.0061	1.661750000000012	3.0997500000000002	0.3199897603276692	3.1251000000000033	35.10674971670939	seed2-gnap01_con20_vars.pkl	DAMGO + $G_{NaP}$	2	0.1
797	4092735	204.63675	1.4633995737565448	3.480910195496243	203.66785000000002	205.13125000000002	1.666749999999979	3.130149999999986	0.3240125716877821	3.0862999999999943	34.80910195496243	seed2-gnap01_con20_vars.pkl	DAMGO + $G_{NaP}$	2	0.1
798	4154461	207.72305	1.4512060179621216	3.4852884848471497	206.798	208.24925000000002	1.6530500000000075	3.1042500000000075	0.3170376006594379	3.154200000000003	34.85288484847152	seed2-gnap01_con20_vars.pkl	DAMGO + $G_{NaP}$	2	0.1
799	4217545	210.87725	1.4627924043627456	3.4933587355147395	209.9023	211.3651	1.6688000000000045	3.1315999999999917	0.3213264355258509	3.1120999999999985	34.93358735514741	seed2-gnap01_con20_vars.pkl	DAMGO + $G_{NaP}$	2	0.1
800	4279787	213.98935	1.4249836231268942	3.4963826977971593	213.03390000000002	214.4589	1.69104999999999	3.1160500000000013	0.32235707493190263	3.1021499999999946	34.96382697797161	seed2-gnap01_con20_vars.pkl	DAMGO + $G_{NaP}$	2	0.1
801	4341830	217.0915	1.4418422981549521	3.501355231866185	216.1499	217.59175000000002	1.5880999999999972	3.0299500000000137	0.34495248279549334	2.8989500000000135	35.01355231866187	seed2-gnap01_con20_vars.pkl	DAMGO + $G_{NaP}$	2	0.1
802	4399809	219.99045	1.3653433183020913	2.2126649805383263	219.1799	220.54525					17.36341111795497	seed2-gnap01_con20_vars.pkl	DAMGO + $G_{NaP}$	2	0.1
803	61570	3.0785	1.4048622965556268	1.494475231159159	2.71295	4.1178	1.6204	3.0252499999999998	0.33679672633582003	2.96915	14.94475231159159	seed3-gnap05_con20_vars.pkl	Transient	3	0.5
804	120953	6.04765	0.9654109016413707	4.664796937614419	5.7382	6.703600000000001	1.8556999999999997	2.8211500000000003	0.35856430850873094	2.788900000000001	46.64796937614419	seed3-gnap05_con20_vars.pkl	Transient	3	0.5
805	176731	8.83655	0.9811150859434522	4.833940286956405	8.5593	9.5404	1.8606499999999997	2.8417499999999993	0.3493205714884549	2.8627000000000002	48.33940286956404	seed3-gnap05_con20_vars.pkl	Transient	3	0.5
806	233985	11.699250000000001	0.9695753765864822	4.8599838463451235	11.40105	12.370650000000001	1.8798499999999994	2.849400000000001	0.35103731526661297	2.848699999999999	48.59983846345126	seed3-gnap05_con20_vars.pkl	Transient	3	0.5
807	290959	14.54795	0.9731314162815048	4.874649738671437	14.25045	15.223600000000001	1.8934499999999996	2.86655	0.3485352804837668	2.869150000000001	48.7464973867144	seed3-gnap05_con20_vars.pkl	Transient	3	0.5
808	348342	17.4171	0.9744552785325505	4.893670268403746	17.117050000000003	18.0915	1.8919499999999978	2.8663999999999987	0.34916201117318424	2.8640000000000008	48.93670268403747	seed3-gnap05_con20_vars.pkl	Transient	3	0.5
809	405622	20.281100000000002	0.9652541902850441	4.872428050273022	19.9834	20.94865	1.8914000000000009	2.856650000000002	0.3495098124879858	2.8611499999999985	48.724280502730224	seed3-gnap05_con20_vars.pkl	Transient	3	0.5
810	462845	23.14225	0.9719589459648386	4.872605574266657	22.8401	23.812050000000003	1.8924999999999983	2.8644999999999996	0.3496014543420498	2.860400000000002	48.72605574266662	seed3-gnap05_con20_vars.pkl	Transient	3	0.5
811	520053	26.002650000000003	0.9660746842741239	4.883646235677453	25.70455	26.670650000000002	1.9068000000000005	2.8728499999999997	0.34734282737061506	2.878999999999998	48.83646235677453	seed3-gnap05_con20_vars.pkl	Transient	3	0.5
812	577633	28.88165	0.9744108372970718	4.8797257735008515	28.577450000000002	29.55185	1.8840000000000003	2.8584500000000013	0.35003587867756425	2.8568500000000014	48.79725773500849	seed3-gnap05_con20_vars.pkl	Transient	3	0.5
813	634770	31.738500000000002	0.9787877683775383	4.877921312999433	31.435850000000002	32.41465	1.8733000000000004	2.8520499999999984	0.3518648838845885	2.8419999999999987	48.779213129994346	seed3-gnap05_con20_vars.pkl	Control	3	0.5
814	691610	34.5805	0.9462547632707574	4.869795908718267	34.28795	35.2342	1.8841000000000037	2.830350000000003	0.35263417730446445	2.8357999999999994	48.69795908718267	seed3-gnap05_con20_vars.pkl	Control	3	0.5
815	748326	37.4163	0.9664741170216236	4.863762050589898	37.11825	38.08475	1.8989499999999992	2.865400000000001	0.34879665155214457	2.8670000000000044	48.63762050589897	seed3-gnap05_con20_vars.pkl	Control	3	0.5
816	805666	40.283300000000004	0.9753486608355306	4.868520131965688	39.983650000000004	40.959	1.8843499999999977	2.8596999999999966	0.34980323567993	2.8587500000000006	48.68520131965686	seed3-gnap05_con20_vars.pkl	Control	3	0.5
817	862841	43.142050000000005	0.9742599130934745	4.87496031652622	42.84335	43.81765	1.8864000000000019	2.8606499999999997	0.3489000924585248	2.8661499999999975	48.74960316526223	seed3-gnap05_con20_vars.pkl	Control	3	0.5
818	920164	46.0082	0.9744344151511556	4.87415304707045	45.704	46.678450000000005	1.8830499999999972	2.8575000000000017	0.35034245975441036	2.8543499999999966	48.74153047070452	seed3-gnap05_con20_vars.pkl	Control	3	0.5
819	977251	48.86255	0.9681774689306331	4.873945802159099	48.5615	49.529700000000005	1.8817999999999984	2.8499499999999998	0.3514876715699196	2.8450500000000005	48.73945802159097	seed3-gnap05_con20_vars.pkl	Control	3	0.5
820	1034152	51.7076	0.9684267451378925	4.872548611181536	51.41145	52.3799	1.9026999999999958	2.8710999999999984	0.3480985118788613	2.8727500000000035	48.725486111815364	seed3-gnap05_con20_vars.pkl	Control	3	0.5
821	1091607	54.58035	0.9691007536530146	4.883622035204368	54.28255	55.251650000000005	1.897199999999998	2.8663000000000025	0.34921688114403493	2.8635499999999965	48.83622035204366	seed3-gnap05_con20_vars.pkl	Control	3	0.5
822	1148878	57.4439	0.97206392101479	4.869638773365473	57.148900000000005	58.12095	6.99315	7.965200000000003	0.12188953151758564	8.204149999999998	48.69638773365472	seed3-gnap05_con20_vars.pkl	Control	3	0.5
823	1312961	65.64805	1.1691876494902536	3.651839057229843	65.11405	66.28325000000001	1.874849999999995	3.0440499999999986	0.29061741670178287	3.440950000000001	36.51839057229842	seed3-gnap05_con20_vars.pkl	Transient	3	0.5
824	1381780	69.089	1.4694883068061668	2.5392046508591406	68.1581	69.6276	1.8153500000000093	3.284800000000004	0.27437476849628917	3.644649999999999	25.392046508591406	seed3-gnap05_con20_vars.pkl	Transient	3	0.5
825	1454673	72.73365	1.657050882974139	2.718966841210282	71.44290000000001	73.09995	1.9162999999999926	3.5733499999999907	0.27482342594882786	3.6387	27.189668412102826	seed3-gnap05_con20_vars.pkl	DAMGO	3	0.5
826	1527447	76.37235	1.7307194485594635	2.7180695524850123	75.01625	76.747	1.8970500000000072	3.627750000000006	0.27103576316894934	3.6895500000000108	27.180695524850137	seed3-gnap05_con20_vars.pkl	DAMGO	3	0.5
827	1601238	80.06190000000001	1.8155676686616615	2.8241915052037605	78.644	80.45960000000001	1.9380499999999898	3.7535999999999916	0.2723534057793392	3.671700000000001	28.241915052037605	seed3-gnap05_con20_vars.pkl	DAMGO	3	0.5
828	1674672	83.73360000000001	1.7135308843713837	2.8428501428592696	82.3976	84.11115000000001	1.9539999999999935	3.6675500000000056	0.2726169867644455	3.668149999999997	28.428501428592703	seed3-gnap05_con20_vars.pkl	DAMGO	3	0.5
829	1748035	87.40175	1.7285731569356169	2.788585372753964	86.06515	87.79375	1.9313000000000073	3.659850000000006	0.27269504513103066	3.6670999999999907	27.88585372753964	seed3-gnap05_con20_vars.pkl	DAMGO	3	0.5
830	1821377	91.06885	1.7445470758507144	2.8252505236747254	89.72500000000001	91.46955	1.9271500000000117	3.6717000000000013	0.2697526368320242	3.707100000000011	28.252505236747275	seed3-gnap05_con20_vars.pkl	DAMGO	3	0.5
831	1895519	94.77595000000001	1.781312993196433	2.758048281583438	93.39670000000001	95.17800000000001	1.9248499999999922	3.706149999999994	0.27497834545529626	3.6366499999999884	27.580482815834372	seed3-gnap05_con20_vars.pkl	DAMGO	3	0.5
832	1968252	98.4126	1.7153992923175685	2.869556511162287	97.10285	98.81825	1.3081499999999977	3.02355	0.5378657487091218	1.8592000000000013	28.69556511162286	seed3-gnap05_con20_vars.pkl	DAMGO	3	0.5
833	2005436	100.2718	1.3425746985787876	6.952733238157009	100.12645	101.46900000000001	1.8201499999999982	3.1627500000000026	0.2916387179561948	3.428900000000013	69.52733238157009	seed3-gnap05_con20_vars.pkl	Transient	3	0.5
834	2074014	103.70070000000001	0.949701657194167	4.437246502456915	103.28915	104.23885	1.957250000000002	2.906949999999995	0.3574556308198262	2.797549999999987	43.025789824998014	seed3-gnap05_con20_vars.pkl	Transient	3	0.5
835	2129965	106.49825	0.9701483091055416	4.962320656496011	106.19615	107.1663	1.8971499999999963	2.8673	0.34935108036821483	2.8624500000000097	49.62320656496009	seed3-gnap05_con20_vars.pkl	Transient	3	0.5
836	2187214	109.36070000000001	0.9706008482174483	4.89011372769302	109.0634	110.034	1.8908500000000004	2.861450000000005	0.3493815945775975	2.8622000000000014	48.901137276930186	seed3-gnap05_con20_vars.pkl	Transient	3	0.5
837	2244458	112.22290000000001	0.9651905163628748	4.879047569534691	111.92490000000001	112.89005	1.892700000000005	2.8579000000000008	0.34996850283474507	2.8573999999999984	48.790475695346956	seed3-gnap05_con20_vars.pkl	Wash	3	0.5
838	2301606	115.08030000000001	0.9680510280514835	4.879080560616437	114.78275000000001	115.75080000000001	1.880749999999992	2.848799999999997	0.3514382610834842	2.8454499999999996	48.79080560616437	seed3-gnap05_con20_vars.pkl	Wash	3	0.5
839	2358515	117.92575000000001	0.9733286946666427	4.875090653311304	117.6316	118.6049	1.8808500000000095	2.854200000000006	0.3492290768129354	2.8634500000000003	48.75090653311304	seed3-gnap05_con20_vars.pkl	Wash	3	0.5
840	2415784	120.78920000000001	0.9733051640355728	4.871845711879935	120.48575000000001	121.45905	1.890749999999997	2.8640499999999918	0.349595343390026	2.86045	48.718457118799364	seed3-gnap05_con20_vars.pkl	Wash	3	0.5
841	2472993	123.64965000000001	0.9685655110243941	4.881581574863439	123.3498	124.31840000000001	1.8799499999999938	2.8485000000000014	0.3512901129397717	2.846649999999997	48.81581574863441	seed3-gnap05_con20_vars.pkl	Wash	3	0.5
842	2529926	126.4963	0.9764152444467881	4.874038398102755	126.19835	127.17475	1.8997499999999974	2.876199999999997	0.34763866437225216	2.8765499999999946	48.74038398102758	seed3-gnap05_con20_vars.pkl	Wash	3	0.5
843	2587457	129.37285	0.9780021853982006	4.876469993649714	129.0745	130.0525	1.889250000000004	2.8672500000000127	0.34947316919743254	2.861450000000019	48.76469993649717	seed3-gnap05_con20_vars.pkl	Wash	3	0.5
844	2644686	132.23430000000002	0.9672062979349634	4.879506352842839	131.9418	132.90900000000002	1.8783499999999833	2.8455999999999904	0.35087719298245684	2.8499999999999943	48.795063528428415	seed3-gnap05_con20_vars.pkl	Wash	3	0.5
845	2701686	135.0843	0.9674649446803611	4.873329437777009	134.78735	135.75485	1.888149999999996	2.8556000000000097	0.35004813161809684	2.8567500000000052	48.73329437777012	seed3-gnap05_con20_vars.pkl	Wash	3	0.5
846	2758821	137.94105000000002	0.971845365977008	4.872600739198447	137.64295	138.6148	1.4569999999999936	2.4287999999999954	0.442634560906517	2.2591999999999928	48.726007391984496	seed3-gnap05_con20_vars.pkl	Wash	3	0.5
847	2804005	140.20025	1.4741275813426824	7.325667481096843	140.0718	141.54590000000002	1.3083999999999776	2.7825499999999863	0.3468609087755798	2.8830000000000098	73.25667481096852	seed3-gnap05_con20_vars.pkl	Transient	3	0.5
848	2861665	143.08325000000002	1.1220012719817227	5.43829526255675	142.8543	143.9763	1.2733499999999935	2.3953500000000076	0.41787676814107727	2.393049999999988	54.382952625567476	seed3-gnap05_con20_vars.pkl	Transient	3	0.5
849	2909526	145.4763	1.1232731703331695	5.4836536145712955	145.24970000000002	146.37295	1.2921499999999924	2.4154000000000053	0.41204829205983123	2.426899999999989	54.836536145712955	seed3-gnap05_con20_vars.pkl	Transient	3	0.5
850	2958064	147.9032	1.1223317131932127	5.499394321103232	147.66505	148.78740000000002	1.2834000000000003	2.405699999999996	0.4170663552571189	2.3977000000000146	54.993943211032295	seed3-gnap05_con20_vars.pkl	Transient	3	0.5
851	3006018	150.3009	1.123316453104955	5.488396044875749	150.07075	151.19405	1.289999999999992	2.4132999999999925	0.4147828611721767	2.410899999999998	54.88396044875748	seed3-gnap05_con20_vars.pkl	$G_{NaP}$	3	0.5
852	3054236	152.7118	1.1302550150560216	5.494261255729107	152.48405	153.61430000000001	1.279449999999997	2.409700000000015	0.41294158941217773	2.4216499999999996	54.942612557291106	seed3-gnap05_con20_vars.pkl	$G_{NaP}$	3	0.5
853	3102669	155.13345	1.1158941520947498	5.481673727614222	154.8938	156.0097	1.2711500000000058	2.387049999999988	0.4209285684219397	2.375699999999995	54.81673727614224	seed3-gnap05_con20_vars.pkl	$G_{NaP}$	3	0.5
854	3150183	157.50915	1.1257411622504705	5.485334891030639	157.28085000000002	158.4066	1.2644500000000107	2.3902000000000214	0.4187429337129921	2.3881000000000085	54.85334891030639	seed3-gnap05_con20_vars.pkl	$G_{NaP}$	3	0.5
855	3197945	159.89725	1.1147765152408275	5.483693626995063	159.67105	160.7858	1.2766500000000178	2.391449999999992	0.41779820346772706	2.393499999999989	54.83693626995064	seed3-gnap05_con20_vars.pkl	$G_{NaP}$	3	0.5
856	3245815	162.29075	1.12734419768292	5.480631445121006	162.0625	163.18985	1.2859499999999855	2.4132999999999925	0.4146194829695021	2.4118500000000154	54.806314451210056	seed3-gnap05_con20_vars.pkl	$G_{NaP}$	3	0.5
857	3294052	164.70260000000002	1.1244550555102295	5.477814170403754	164.47580000000002	165.60025000000002	1.278950000000009	2.403400000000005	0.41701417848206906	2.397999999999996	54.77814170403752	seed3-gnap05_con20_vars.pkl	$G_{NaP}$	3	0.5
858	3342012	167.10060000000001	1.121846960277809	5.476038798478029	166.87915	168.001	1.2709000000000117	2.3927500000000066	0.416901173576803	2.3986500000000035	54.7603879847803	seed3-gnap05_con20_vars.pkl	$G_{NaP}$	3	0.5
859	3389985	169.49925000000002	1.1303289525659754	5.4806668700857415	169.27190000000002	170.40225	1.2787999999999897	2.409099999999995	0.4162157662532294	2.4025999999999783	54.80666870085746	seed3-gnap05_con20_vars.pkl	$G_{NaP}$	3	0.5
860	3438037	171.90185	1.1198754154019523	5.478742486619652	171.68105	172.8009	1.2671499999999867	2.387049999999988	0.4176760504552648	2.394200000000012	54.787424866196524	seed3-gnap05_con20_vars.pkl	$G_{NaP}$	3	0.5
861	3485921	174.29605	1.1332084176942707	5.4717857762318545	174.06805	175.20125000000002	1.2770999999999901	2.4103000000000065	0.41555851063829946	2.4063999999999908	54.71785776231858	seed3-gnap05_con20_vars.pkl	$G_{NaP}$	3	0.5
862	3534049	176.70245	1.1185475109909195	5.48663949023495	176.47840000000002	177.59695000000002	1.2776499999999942	2.3961999999999932	0.41713594460434633	2.3973000000000013	54.86639490234952	seed3-gnap05_con20_vars.pkl	$G_{NaP}$	3	0.5
863	3581995	179.09975	1.124823707382055	5.475626791916859	178.87455	179.9994	1.3228999999999758	2.4476999999999975	0.30487340132010027	3.2800500000000166	54.756267919168586	seed3-gnap05_con20_vars.pkl	$G_{NaP}$	3	0.5
864	3647596	182.37980000000002	1.7208069306628313	2.4338316007882312	181.32225	183.04305000000002	1.2815499999999815	3.002350000000007	0.429830217064263	2.3264999999999816	23.505969096133743	seed3-gnap05_con20_vars.pkl	Transient	3	0.5
865	3694126	184.7063	1.0663392226851314	4.526842416535715	184.3246	185.39095	1.3228000000000009	2.3891000000000133	0.4167013917826487	2.399799999999999	45.26842416535713	seed3-gnap05_con20_vars.pkl	Transient	3	0.5
866	3742122	187.1061	1.1291597606815864	4.658386772620624	186.71370000000002	187.84290000000001	1.3039500000000146	2.433099999999996	0.4035919685198241	2.4777500000000146	46.58386772620622	seed3-gnap05_con20_vars.pkl	Transient	3	0.5
867	3791677	189.58385	1.1802193709584652	4.5727227074061005	189.14685	190.32705	1.278599999999983	2.458849999999984	0.4100545372534576	2.438699999999983	45.72722707406099	seed3-gnap05_con20_vars.pkl	Transient	3	0.5
868	3840451	192.02255	1.1769784475949128	4.606660417751307	191.60565	192.78265000000002	1.2664500000000203	2.4434000000000253	0.40728220584042313	2.4553000000000225	46.066604177513085	seed3-gnap05_con20_vars.pkl	DAMGO + $G_{NaP}$	3	0.5
869	3889557	194.47785000000002	1.1838188686375275	4.5780898055128105	194.04905000000002	195.2329	1.268749999999983	2.452549999999974	0.4066941863066094	2.458849999999984	45.78089805512811	seed3-gnap05_con20_vars.pkl	DAMGO + $G_{NaP}$	3	0.5
870	3938734	196.9367	1.1748569818734658	4.611464728696795	196.5016	197.67645000000002	1.2817000000000007	2.4565500000000213	0.4114295118388824	2.430550000000011	46.11464728696798	seed3-gnap05_con20_vars.pkl	DAMGO + $G_{NaP}$	3	0.5
871	3987345	199.36725	1.1477829529326875	4.575467040757019	198.95815000000002	200.10595	1.3944999999999936	2.5422499999999957	0.4119719035161819	2.42734999999999	45.75467040757018	seed3-gnap05_con20_vars.pkl	DAMGO + $G_{NaP}$	3	0.5
872	4035892	201.7946	1.0719446735139238	4.60737028431636	201.5004	202.57235	1.2697500000000161	2.341700000000003	0.40122775693622226	2.492350000000016	46.0737028431636	seed3-gnap05_con20_vars.pkl	DAMGO + $G_{NaP}$	3	0.5
873	4085739	204.28695000000002	1.1570573457551887	4.590022220933086	203.84215	204.9992	1.286200000000008	2.443250000000006	0.4100629446620064	2.4386499999999955	45.90022220933089	seed3-gnap05_con20_vars.pkl	DAMGO + $G_{NaP}$	3	0.5
874	4134512	206.72560000000001	1.1428265149483459	4.589301170978594	206.2854	207.4282	1.3170000000000073	2.4598499999999888	0.4071827028787841	2.4558999999999855	45.89301170978592	seed3-gnap05_con20_vars.pkl	DAMGO + $G_{NaP}$	3	0.5
875	4183630	209.1815	1.1366667450033594	4.593811760279976	208.7452	209.8819	1.2920000000000016	2.4286500000000046	0.41037426132632876	2.436800000000005	45.938117602799764	seed3-gnap05_con20_vars.pkl	DAMGO + $G_{NaP}$	3	0.5
876	4232366	211.6183	1.172630333461892	4.5876417213058645	211.17385000000002	212.34650000000002	1.2939499999999953	2.466549999999984	0.4084633608365306	2.448200000000014	45.87641721305865	seed3-gnap05_con20_vars.pkl	DAMGO + $G_{NaP}$	3	0.5
877	4281330	214.06650000000002	1.1645669014391955	4.604672706993711	213.64045000000002	214.805	1.294700000000006	2.459300000000013	0.40994527230614874	2.4393499999999904	46.04672706993711	seed3-gnap05_con20_vars.pkl	DAMGO + $G_{NaP}$	3	0.5
878	4330117	216.50585	1.130785364634078	4.568648604394163	216.0997	217.2305	1.285899999999998	2.416650000000004	0.41216717500618344	2.4261999999999944	45.686486043941656	seed3-gnap05_con20_vars.pkl	DAMGO + $G_{NaP}$	3	0.5
879	4378641	218.93205	1.1761708960499615	4.598636515012963	218.51635000000002	219.69255	3.6728499999999826	4.8489999999999895	0.16889466883977802	5.9208500000000015	45.98636515012961	seed3-gnap05_con20_vars.pkl	DAMGO + $G_{NaP}$	3	0.5
880	4497058	224.8529	3.6767484458994586	3.0949954872697134	223.36535	227.0421	2.142150000000015	5.8189000000000135	0.14642574750344117	6.829399999999993	10.54572279159007	seed3-gnap05_con20_vars.pkl	Block	3	0.5
881	4633646	231.6823	3.7912777349192184	3.1496493921888096	229.18425000000002	232.97555					8.853523457569123	seed3-gnap05_con20_vars.pkl	Block	3	0.5
882	61570	3.0785	1.4048622965556268	1.494475231159159	2.71295	4.1178	1.6204	3.0252499999999998	0.33679672633582003	2.96915	14.94475231159159	seed3-gnap-05_con20_vars.pkl	Transient	3	-0.5
883	120953	6.04765	0.9654109016413707	4.664796937614419	5.7382	6.703600000000001	1.8556999999999997	2.8211500000000003	0.35856430850873094	2.788900000000001	46.64796937614419	seed3-gnap-05_con20_vars.pkl	Transient	3	-0.5
884	176731	8.83655	0.9811150859434522	4.833940286956405	8.5593	9.5404	1.8606499999999997	2.8417499999999993	0.3493205714884549	2.8627000000000002	48.33940286956404	seed3-gnap-05_con20_vars.pkl	Transient	3	-0.5
885	233985	11.699250000000001	0.9695753765864822	4.8599838463451235	11.40105	12.370650000000001	1.8798499999999994	2.849400000000001	0.35103731526661297	2.848699999999999	48.59983846345126	seed3-gnap-05_con20_vars.pkl	Transient	3	-0.5
886	290959	14.54795	0.9731314162815048	4.874649738671437	14.25045	15.223600000000001	1.8934499999999996	2.86655	0.3485352804837668	2.869150000000001	48.7464973867144	seed3-gnap-05_con20_vars.pkl	Transient	3	-0.5
887	348342	17.4171	0.9744552785325505	4.893670268403746	17.117050000000003	18.0915	1.8919499999999978	2.8663999999999987	0.34916201117318424	2.8640000000000008	48.93670268403747	seed3-gnap-05_con20_vars.pkl	Transient	3	-0.5
888	405622	20.281100000000002	0.9652541902850441	4.872428050273022	19.9834	20.94865	1.8914000000000009	2.856650000000002	0.3495098124879858	2.8611499999999985	48.724280502730224	seed3-gnap-05_con20_vars.pkl	Transient	3	-0.5
889	462845	23.14225	0.9719589459648386	4.872605574266657	22.8401	23.812050000000003	1.8924999999999983	2.8644999999999996	0.3496014543420498	2.860400000000002	48.72605574266662	seed3-gnap-05_con20_vars.pkl	Transient	3	-0.5
890	520053	26.002650000000003	0.9660746842741239	4.883646235677453	25.70455	26.670650000000002	1.9068000000000005	2.8728499999999997	0.34734282737061506	2.878999999999998	48.83646235677453	seed3-gnap-05_con20_vars.pkl	Transient	3	-0.5
891	577633	28.88165	0.9744108372970718	4.8797257735008515	28.577450000000002	29.55185	1.8840000000000003	2.8584500000000013	0.35003587867756425	2.8568500000000014	48.79725773500849	seed3-gnap-05_con20_vars.pkl	Transient	3	-0.5
892	634770	31.738500000000002	0.9787877683775383	4.877921312999433	31.435850000000002	32.41465	1.8733000000000004	2.8520499999999984	0.3518648838845885	2.8419999999999987	48.779213129994346	seed3-gnap-05_con20_vars.pkl	Control	3	-0.5
893	691610	34.5805	0.9462547632707574	4.869795908718267	34.28795	35.2342	1.8841000000000037	2.830350000000003	0.35263417730446445	2.8357999999999994	48.69795908718267	seed3-gnap-05_con20_vars.pkl	Control	3	-0.5
894	748326	37.4163	0.9664741170216236	4.863762050589898	37.11825	38.08475	1.8989499999999992	2.865400000000001	0.34879665155214457	2.8670000000000044	48.63762050589897	seed3-gnap-05_con20_vars.pkl	Control	3	-0.5
895	805666	40.283300000000004	0.9753486608355306	4.868520131965688	39.983650000000004	40.959	1.8843499999999977	2.8596999999999966	0.34980323567993	2.8587500000000006	48.68520131965686	seed3-gnap-05_con20_vars.pkl	Control	3	-0.5
896	862841	43.142050000000005	0.9742599130934745	4.87496031652622	42.84335	43.81765	1.8864000000000019	2.8606499999999997	0.3489000924585248	2.8661499999999975	48.74960316526223	seed3-gnap-05_con20_vars.pkl	Control	3	-0.5
897	920164	46.0082	0.9744344151511556	4.87415304707045	45.704	46.678450000000005	1.8830499999999972	2.8575000000000017	0.35034245975441036	2.8543499999999966	48.74153047070452	seed3-gnap-05_con20_vars.pkl	Control	3	-0.5
898	977251	48.86255	0.9681774689306331	4.873945802159099	48.5615	49.529700000000005	1.8817999999999984	2.8499499999999998	0.3514876715699196	2.8450500000000005	48.73945802159097	seed3-gnap-05_con20_vars.pkl	Control	3	-0.5
899	1034152	51.7076	0.9684267451378925	4.872548611181536	51.41145	52.3799	1.9026999999999958	2.8710999999999984	0.3480985118788613	2.8727500000000035	48.725486111815364	seed3-gnap-05_con20_vars.pkl	Control	3	-0.5
900	1091607	54.58035	0.9691007536530146	4.883622035204368	54.28255	55.251650000000005	1.897199999999998	2.8663000000000025	0.34921688114403493	2.8635499999999965	48.83622035204366	seed3-gnap-05_con20_vars.pkl	Control	3	-0.5
901	1148878	57.4439	0.97206392101479	4.869638773365473	57.148900000000005	58.12095	5.110199999999999	6.082250000000002	0.15751380214691296	6.348650000000006	48.69638773365472	seed3-gnap-05_con20_vars.pkl	Control	3	-0.5
902	1275851	63.792550000000006	1.0108714049414615	3.7148777561985185	63.231100000000005	64.242	2.1900499999999994	3.200899999999997	0.3308793117710316	3.022249999999999	37.14877756198521	seed3-gnap-05_con20_vars.pkl	Transient	3	-0.5
903	1336296	66.8148	0.9253232906252612	4.276521564094665	66.43205	67.35735	2.13955	3.0648999999999944	0.32412284255732904	3.0852500000000016	42.76521564094665	seed3-gnap-05_con20_vars.pkl	Transient	3	-0.5
904	1398001	69.90005000000001	0.9381466144287727	4.147765736824596	69.49695	70.4351	2.098399999999998	3.0365500000000054	0.3260780957039212	3.066749999999999	41.477657368246	seed3-gnap-05_con20_vars.pkl	Transient	3	-0.5
905	1459336	72.9668	0.9719716603743146	4.1214975221954475	72.53345	73.50545000000001	2.1182999999999907	3.0902499999999975	0.3250763929523438	3.0762	41.214975221954454	seed3-gnap-05_con20_vars.pkl	DAMGO	3	-0.5
906	1520860	76.043	0.9593144539993024	4.1247440858114786	75.6237	76.583	2.096650000000011	3.05595000000001	0.32688818789533014	3.0591500000000025	41.24744085811478	seed3-gnap-05_con20_vars.pkl	DAMGO	3	-0.5
907	1582043	79.10215000000001	0.960968526104279	4.127213151471899	78.67965000000001	79.64065000000001	2.094949999999997	3.055899999999994	0.325457267460783	3.0725999999999942	41.27213151471903	seed3-gnap-05_con20_vars.pkl	DAMGO	3	-0.5
908	1643495	82.17475	0.9655427955756662	4.122046477845622	81.73555	82.70110000000001	2.113349999999997	3.0789000000000044	0.327455506982989	3.0538499999999975	41.22046477845626	seed3-gnap-05_con20_vars.pkl	DAMGO	3	-0.5
909	1704572	85.2286	0.9646069834553521	4.143477695597333	84.81450000000001	85.7791	2.1206000000000103	3.0852000000000004	0.3254625636686133	3.0725500000000068	41.434776955973334	seed3-gnap-05_con20_vars.pkl	DAMGO	3	-0.5
910	1766023	88.30115	0.9345242176634843	4.1286845581099385	87.89965000000001	88.83420000000001	2.094700000000003	3.029200000000003	0.32604620074664636	3.0670499999999947	41.2868455810994	seed3-gnap-05_con20_vars.pkl	DAMGO	3	-0.5
911	1827364	91.3682	0.9713716018101434	4.133553045395416	90.9289	91.90025	2.103750000000005	3.0751499999999936	0.32663726931242754	3.0615000000000094	41.335530453954206	seed3-gnap-05_con20_vars.pkl	DAMGO	3	-0.5
912	1888594	94.42970000000001	0.9380184772248497	4.124860055415581	94.00405	94.94205000000001	2.1051499999999947	3.043149999999997	0.3294567258590592	3.035299999999993	41.24860055415584	seed3-gnap-05_con20_vars.pkl	DAMGO	3	-0.5
913	1949300	97.465	0.9433653975819122	4.145393890646737	97.04715	97.99055	2.0607499999999987	3.004100000000008	0.36618635223465174	2.7308500000000038	41.45393890646736	seed3-gnap-05_con20_vars.pkl	DAMGO	3	-0.5
914	2003917	100.19585000000001	1.2740719657773967	6.676270538637326	100.05125000000001	101.32535	1.7925500000000056	3.066599999999994	0.29616905329562193	3.376449999999991	66.76270538637328	seed3-gnap-05_con20_vars.pkl	Transient	3	-0.5
915	2071446	103.5723	0.9929574210312334	4.534261843615241	103.11785	104.11085	1.9394499999999937	2.9324000000000012	0.35992585527381316	2.778350000000003	42.738769098825784	seed3-gnap-05_con20_vars.pkl	Transient	3	-0.5
916	2127013	106.35065	0.9801463991897181	4.946000011461052	106.05025	107.0304	1.8992000000000075	2.8793500000000023	0.34842598561000604	2.870050000000006	49.46000011461055	seed3-gnap-05_con20_vars.pkl	Transient	3	-0.5
917	2184414	109.22070000000001	0.9712183159378125	4.886272869681811	108.92965000000001	109.90085	1.8943000000000012	2.865549999999999	0.34875407606326375	2.867350000000002	48.86272869681813	seed3-gnap-05_con20_vars.pkl	Transient	3	-0.5
918	2241761	112.08805000000001	0.9669024611269823	4.8798947056940705	111.79515	112.7621	1.8928999999999974	2.859799999999993	0.3483835005574149	2.8703999999999894	48.79894705694072	seed3-gnap-05_con20_vars.pkl	Wash	3	-0.5
919	2299169	114.95845	0.9679061220702018	4.87776394974982	114.65495	115.62285	1.8957500000000067	2.863650000000007	0.34994400895856603	2.857600000000005	48.777639497498214	seed3-gnap-05_con20_vars.pkl	Wash	3	-0.5
920	2356321	117.81605	0.9709514480800135	4.870395805654866	117.5186	118.48955000000001	1.8821999999999974	2.8531499999999994	0.35060654933034197	2.8521999999999963	48.7039580565487	seed3-gnap-05_con20_vars.pkl	Wash	3	-0.5
921	2413365	120.66825	0.966634357904247	4.882605099731414	120.37180000000001	121.33845000000001	1.889250000000004	2.8559000000000054	0.34968703010805285	2.8597000000000037	48.826050997314155	seed3-gnap-05_con20_vars.pkl	Wash	3	-0.5
922	2470559	123.52795	0.9710974586109399	4.8765182517764245	123.22765000000001	124.19875	1.881450000000001	2.8525499999999937	0.35074181894707274	2.8511000000000024	48.76518251776426	seed3-gnap-05_con20_vars.pkl	Wash	3	-0.5
923	2527581	126.37905	0.9681386758108623	4.871087371935012	126.0802	127.04835	1.8930500000000166	2.861200000000011	0.3492534707063659	2.8632499999999936	48.71087371935015	seed3-gnap-05_con20_vars.pkl	Wash	3	-0.5
924	2584846	129.2423	0.975088306756015	4.879774472446684	128.94145	129.9165	1.9021999999999935	2.877299999999991	0.3478442353514085	2.8748500000000092	48.797744724466874	seed3-gnap-05_con20_vars.pkl	Wash	3	-0.5
925	2642343	132.11715	0.9687227004472865	4.882661359090115	131.8187	132.78745	1.893199999999979	2.8618999999999915	0.3494243234271533	2.861850000000004	48.826613590901154	seed3-gnap-05_con20_vars.pkl	Wash	3	-0.5
926	2699580	134.979	0.9671564909625799	4.884132241485048	134.68065	135.64780000000002	1.889250000000004	2.856400000000008	0.349546463463656	2.8608499999999992	48.84132241485048	seed3-gnap-05_con20_vars.pkl	Wash	3	-0.5
927	2756797	137.83985	0.9725983414234362	4.869537358996034	137.53705	138.50965	8.407399999999996	9.379999999999995	0.10414659674958489	9.601849999999985	48.69537358996034	seed3-gnap-05_con20_vars.pkl	Wash	3	-0.5
928	2948834	147.4417	1.1013293859099504	1.2132144506468823	146.91705000000002	148.0184	4.895049999999998	5.996399999999994	0.16952169453885824	5.8989500000000135	12.13214450646882	seed3-gnap-05_con20_vars.pkl	Transient	3	-0.5
929	3066813	153.34065	1.0813325499144848	1.3702402786148298	152.91345	153.99475	4.97999999999999	6.0613500000000045	0.16574677208161379	6.033299999999997	13.702402786148308	seed3-gnap-05_con20_vars.pkl	$G_{NaP}$	3	-0.5
930	3187479	159.37395	1.090484215751593	1.41511033838486	158.97475	160.06525000000002	4.944649999999996	6.0351	0.16536168735065787	6.0473499999999945	14.15110338384861	seed3-gnap-05_con20_vars.pkl	$G_{NaP}$	3	-0.5
931	3308426	165.4213	1.089203728970699	1.3891016050353215	165.00990000000002	166.09910000000002	4.9430499999999995	6.032250000000005	0.1657110661849995	6.034600000000012	13.891016050353224	seed3-gnap-05_con20_vars.pkl	$G_{NaP}$	3	-0.5
932	3429118	171.4559	1.0913447085495107	1.3764372990596172	171.04215000000002	172.1335	4.965049999999991	6.0563999999999965	0.16682097606953097	5.9944500000000005	13.76437299059618	seed3-gnap-05_con20_vars.pkl	$G_{NaP}$	3	-0.5
933	3549007	177.45035000000001	1.080770836222265	1.3672608880546697	177.09855000000002	178.1793					13.672608880546697	seed3-gnap-05_con20_vars.pkl	$G_{NaP}$	3	-0.5
934	61570	3.0785	1.4048622965556268	1.494475231159159	2.71295	4.1178	1.6204	3.0252499999999998	0.33679672633582003	2.96915	14.94475231159159	seed3-gnap01_con20_vars.pkl	Transient	3	0.1
935	120953	6.04765	0.9654109016413707	4.664796937614419	5.7382	6.703600000000001	1.8556999999999997	2.8211500000000003	0.35856430850873094	2.788900000000001	46.64796937614419	seed3-gnap01_con20_vars.pkl	Transient	3	0.1
936	176731	8.83655	0.9811150859434522	4.833940286956405	8.5593	9.5404	1.8606499999999997	2.8417499999999993	0.3493205714884549	2.8627000000000002	48.33940286956404	seed3-gnap01_con20_vars.pkl	Transient	3	0.1
937	233985	11.699250000000001	0.9695753765864822	4.8599838463451235	11.40105	12.370650000000001	1.8798499999999994	2.849400000000001	0.35103731526661297	2.848699999999999	48.59983846345126	seed3-gnap01_con20_vars.pkl	Transient	3	0.1
938	290959	14.54795	0.9731314162815048	4.874649738671437	14.25045	15.223600000000001	1.8934499999999996	2.86655	0.3485352804837668	2.869150000000001	48.7464973867144	seed3-gnap01_con20_vars.pkl	Transient	3	0.1
939	348342	17.4171	0.9744552785325505	4.893670268403746	17.117050000000003	18.0915	1.8919499999999978	2.8663999999999987	0.34916201117318424	2.8640000000000008	48.93670268403747	seed3-gnap01_con20_vars.pkl	Transient	3	0.1
940	405622	20.281100000000002	0.9652541902850441	4.872428050273022	19.9834	20.94865	1.8914000000000009	2.856650000000002	0.3495098124879858	2.8611499999999985	48.724280502730224	seed3-gnap01_con20_vars.pkl	Transient	3	0.1
941	462845	23.14225	0.9719589459648386	4.872605574266657	22.8401	23.812050000000003	1.8924999999999983	2.8644999999999996	0.3496014543420498	2.860400000000002	48.72605574266662	seed3-gnap01_con20_vars.pkl	Transient	3	0.1
942	520053	26.002650000000003	0.9660746842741239	4.883646235677453	25.70455	26.670650000000002	1.9068000000000005	2.8728499999999997	0.34734282737061506	2.878999999999998	48.83646235677453	seed3-gnap01_con20_vars.pkl	Transient	3	0.1
943	577633	28.88165	0.9744108372970718	4.8797257735008515	28.577450000000002	29.55185	1.8840000000000003	2.8584500000000013	0.35003587867756425	2.8568500000000014	48.79725773500849	seed3-gnap01_con20_vars.pkl	Transient	3	0.1
944	634770	31.738500000000002	0.9787877683775383	4.877921312999433	31.435850000000002	32.41465	1.8733000000000004	2.8520499999999984	0.3518648838845885	2.8419999999999987	48.779213129994346	seed3-gnap01_con20_vars.pkl	Control	3	0.1
945	691610	34.5805	0.9462547632707574	4.869795908718267	34.28795	35.2342	1.8841000000000037	2.830350000000003	0.35263417730446445	2.8357999999999994	48.69795908718267	seed3-gnap01_con20_vars.pkl	Control	3	0.1
946	748326	37.4163	0.9664741170216236	4.863762050589898	37.11825	38.08475	1.8989499999999992	2.865400000000001	0.34879665155214457	2.8670000000000044	48.63762050589897	seed3-gnap01_con20_vars.pkl	Control	3	0.1
947	805666	40.283300000000004	0.9753486608355306	4.868520131965688	39.983650000000004	40.959	1.8843499999999977	2.8596999999999966	0.34980323567993	2.8587500000000006	48.68520131965686	seed3-gnap01_con20_vars.pkl	Control	3	0.1
948	862841	43.142050000000005	0.9742599130934745	4.87496031652622	42.84335	43.81765	1.8864000000000019	2.8606499999999997	0.3489000924585248	2.8661499999999975	48.74960316526223	seed3-gnap01_con20_vars.pkl	Control	3	0.1
949	920164	46.0082	0.9744344151511556	4.87415304707045	45.704	46.678450000000005	1.8830499999999972	2.8575000000000017	0.35034245975441036	2.8543499999999966	48.74153047070452	seed3-gnap01_con20_vars.pkl	Control	3	0.1
950	977251	48.86255	0.9681774689306331	4.873945802159099	48.5615	49.529700000000005	1.8817999999999984	2.8499499999999998	0.3514876715699196	2.8450500000000005	48.73945802159097	seed3-gnap01_con20_vars.pkl	Control	3	0.1
951	1034152	51.7076	0.9684267451378925	4.872548611181536	51.41145	52.3799	1.9026999999999958	2.8710999999999984	0.3480985118788613	2.8727500000000035	48.725486111815364	seed3-gnap01_con20_vars.pkl	Control	3	0.1
952	1091607	54.58035	0.9691007536530146	4.883622035204368	54.28255	55.251650000000005	1.897199999999998	2.8663000000000025	0.34921688114403493	2.8635499999999965	48.83622035204366	seed3-gnap01_con20_vars.pkl	Control	3	0.1
953	1148878	57.4439	0.97206392101479	4.869638773365473	57.148900000000005	58.12095	6.99315	7.965200000000003	0.12188953151758564	8.204149999999998	48.69638773365472	seed3-gnap01_con20_vars.pkl	Control	3	0.1
954	1312961	65.64805	1.1691876494902536	3.651839057229843	65.11405	66.28325000000001	1.874849999999995	3.0440499999999986	0.29061741670178287	3.440950000000001	36.51839057229842	seed3-gnap01_con20_vars.pkl	Transient	3	0.1
955	1381780	69.089	1.4694883068061668	2.5392046508591406	68.1581	69.6276	1.8153500000000093	3.284800000000004	0.27437476849628917	3.644649999999999	25.392046508591406	seed3-gnap01_con20_vars.pkl	Transient	3	0.1
956	1454673	72.73365	1.657050882974139	2.718966841210282	71.44290000000001	73.09995	1.9162999999999926	3.5733499999999907	0.27482342594882786	3.6387	27.189668412102826	seed3-gnap01_con20_vars.pkl	DAMGO	3	0.1
957	1527447	76.37235	1.7307194485594635	2.7180695524850123	75.01625	76.747	1.8970500000000072	3.627750000000006	0.27103576316894934	3.6895500000000108	27.180695524850137	seed3-gnap01_con20_vars.pkl	DAMGO	3	0.1
958	1601238	80.06190000000001	1.8155676686616615	2.8241915052037605	78.644	80.45960000000001	1.9380499999999898	3.7535999999999916	0.2723534057793392	3.671700000000001	28.241915052037605	seed3-gnap01_con20_vars.pkl	DAMGO	3	0.1
959	1674672	83.73360000000001	1.7135308843713837	2.8428501428592696	82.3976	84.11115000000001	1.9539999999999935	3.6675500000000056	0.2726169867644455	3.668149999999997	28.428501428592703	seed3-gnap01_con20_vars.pkl	DAMGO	3	0.1
960	1748035	87.40175	1.7285731569356169	2.788585372753964	86.06515	87.79375	1.9313000000000073	3.659850000000006	0.27269504513103066	3.6670999999999907	27.88585372753964	seed3-gnap01_con20_vars.pkl	DAMGO	3	0.1
961	1821377	91.06885	1.7445470758507144	2.8252505236747254	89.72500000000001	91.46955	1.9271500000000117	3.6717000000000013	0.2697526368320242	3.707100000000011	28.252505236747275	seed3-gnap01_con20_vars.pkl	DAMGO	3	0.1
962	1895519	94.77595000000001	1.781312993196433	2.758048281583438	93.39670000000001	95.17800000000001	1.9248499999999922	3.706149999999994	0.27497834545529626	3.6366499999999884	27.580482815834372	seed3-gnap01_con20_vars.pkl	DAMGO	3	0.1
963	1968252	98.4126	1.7153992923175685	2.869556511162287	97.10285	98.81825	1.3081499999999977	3.02355	0.5378657487091218	1.8592000000000013	28.69556511162286	seed3-gnap01_con20_vars.pkl	DAMGO	3	0.1
964	2005436	100.2718	1.3425746985787876	6.952733238157009	100.12645	101.46900000000001	1.8201499999999982	3.1627500000000026	0.2916387179561948	3.428900000000013	69.52733238157009	seed3-gnap01_con20_vars.pkl	Transient	3	0.1
965	2074014	103.70070000000001	0.949701657194167	4.437246502456915	103.28915	104.23885	1.957250000000002	2.906949999999995	0.3574556308198262	2.797549999999987	43.025789824998014	seed3-gnap01_con20_vars.pkl	Transient	3	0.1
966	2129965	106.49825	0.9701483091055416	4.962320656496011	106.19615	107.1663	1.8971499999999963	2.8673	0.34935108036821483	2.8624500000000097	49.62320656496009	seed3-gnap01_con20_vars.pkl	Transient	3	0.1
967	2187214	109.36070000000001	0.9706008482174483	4.89011372769302	109.0634	110.034	1.8908500000000004	2.861450000000005	0.3493815945775975	2.8622000000000014	48.901137276930186	seed3-gnap01_con20_vars.pkl	Transient	3	0.1
968	2244458	112.22290000000001	0.9651905163628748	4.879047569534691	111.92490000000001	112.89005	1.892700000000005	2.8579000000000008	0.34996850283474507	2.8573999999999984	48.790475695346956	seed3-gnap01_con20_vars.pkl	Wash	3	0.1
969	2301606	115.08030000000001	0.9680510280514835	4.879080560616437	114.78275000000001	115.75080000000001	1.880749999999992	2.848799999999997	0.3514382610834842	2.8454499999999996	48.79080560616437	seed3-gnap01_con20_vars.pkl	Wash	3	0.1
970	2358515	117.92575000000001	0.9733286946666427	4.875090653311304	117.6316	118.6049	1.8808500000000095	2.854200000000006	0.3492290768129354	2.8634500000000003	48.75090653311304	seed3-gnap01_con20_vars.pkl	Wash	3	0.1
971	2415784	120.78920000000001	0.9733051640355728	4.871845711879935	120.48575000000001	121.45905	1.890749999999997	2.8640499999999918	0.349595343390026	2.86045	48.718457118799364	seed3-gnap01_con20_vars.pkl	Wash	3	0.1
972	2472993	123.64965000000001	0.9685655110243941	4.881581574863439	123.3498	124.31840000000001	1.8799499999999938	2.8485000000000014	0.3512901129397717	2.846649999999997	48.81581574863441	seed3-gnap01_con20_vars.pkl	Wash	3	0.1
973	2529926	126.4963	0.9764152444467881	4.874038398102755	126.19835	127.17475	1.8997499999999974	2.876199999999997	0.34763866437225216	2.8765499999999946	48.74038398102758	seed3-gnap01_con20_vars.pkl	Wash	3	0.1
974	2587457	129.37285	0.9780021853982006	4.876469993649714	129.0745	130.0525	1.889250000000004	2.8672500000000127	0.34947316919743254	2.861450000000019	48.76469993649717	seed3-gnap01_con20_vars.pkl	Wash	3	0.1
975	2644686	132.23430000000002	0.9672062979349634	4.879506352842839	131.9418	132.90900000000002	1.8783499999999833	2.8455999999999904	0.35087719298245684	2.8499999999999943	48.795063528428415	seed3-gnap01_con20_vars.pkl	Wash	3	0.1
976	2701686	135.0843	0.9674649446803611	4.873329437777009	134.78735	135.75485	1.888149999999996	2.8556000000000097	0.35004813161809684	2.8567500000000052	48.73329437777012	seed3-gnap01_con20_vars.pkl	Wash	3	0.1
977	2758821	137.94105000000002	0.971845365977008	4.872600739198447	137.64295	138.6148	1.6331500000000005	2.6049500000000023	0.3949603064892011	2.531899999999979	48.726007391984496	seed3-gnap01_con20_vars.pkl	Wash	3	0.1
978	2809459	140.47295	1.0581564906965941	5.468092587741509	140.24795	141.30610000000001	1.6915500000000065	2.74969999999999	0.35728960108615837	2.798850000000016	54.68092587741509	seed3-gnap01_con20_vars.pkl	Transient	3	0.1
979	2865436	143.2718	1.0052399252249626	5.018744208370201	142.99765	144.0029	1.7156500000000108	2.7209000000000003	0.36810041779397595	2.716649999999987	50.18744208370205	seed3-gnap01_con20_vars.pkl	Transient	3	0.1
980	2919769	145.98845	0.994858835425647	5.037767083531506	145.7185	146.71335000000002	1.7125499999999931	2.707400000000007	0.36971993714760815	2.7047500000000184	50.377670835315094	seed3-gnap01_con20_vars.pkl	Transient	3	0.1
981	2973864	148.69320000000002	0.9895303225401556	5.043173550129538	148.4259	149.41545000000002	1.7220499999999959	2.7115499999999884	0.3688063582216178	2.711449999999985	50.431735501295385	seed3-gnap01_con20_vars.pkl	Transient	3	0.1
982	3028093	151.40465	0.9880959106745897	5.030339675302265	151.13750000000002	152.12560000000002	1.7283999999999935	2.7164999999999964	0.367511944138184	2.7210000000000036	50.30339675302266	seed3-gnap01_con20_vars.pkl	$G_{NaP}$	3	0.1
983	3082513	154.12565	0.9960362252834254	5.036341399236548	153.85395	154.85	1.7165500000000122	2.712600000000009	0.36924213052709415	2.7082499999999925	50.36341399236547	seed3-gnap01_con20_vars.pkl	$G_{NaP}$	3	0.1
984	3136678	156.8339	0.9978866715179058	5.0380218421516645	156.5666	157.5645	1.708500000000015	2.706400000000002	0.36920804873546037	2.708500000000015	50.38021842151662	seed3-gnap01_con20_vars.pkl	$G_{NaP}$	3	0.1
985	3190848	159.54240000000001	0.9960244833668229	5.03583585846372	159.27295	160.269	1.7192999999999756	2.715299999999985	0.36871117010490106	2.71214999999998	50.35835858463721	seed3-gnap01_con20_vars.pkl	$G_{NaP}$	3	0.1
986	3245091	162.25455	0.9885370625395328	5.044434896901244	161.98825	162.9768	1.7105999999999995	2.699150000000003	0.36987720076934144	2.703600000000023	50.44434896901246	seed3-gnap01_con20_vars.pkl	$G_{NaP}$	3	0.1
987	3299163	164.95815000000002	0.9900976570341969	5.0493738282917136	164.68745	165.67755	1.7181500000000085	2.708250000000021	0.3693034936110507	2.7077999999999918	50.493738282917136	seed3-gnap01_con20_vars.pkl	$G_{NaP}$	3	0.1
988	3353319	167.66595	0.9923391361205606	5.037875634266939	167.3957	168.38805000000002	1.7145500000000027	2.7068999999999903	0.36995930447650716	2.703000000000003	50.37875634266938	seed3-gnap01_con20_vars.pkl	$G_{NaP}$	3	0.1
989	3407379	170.36895	0.9862569327098085	5.034129490473326	170.10255	171.08885	1.7258999999999958	2.7121500000000083	0.36834447575372703	2.714849999999984	50.341294904733246	seed3-gnap01_con20_vars.pkl	$G_{NaP}$	3	0.1
990	3461676	173.0838	0.9913364478738746	5.0483834424456475	172.81470000000002	173.80605	1.7200499999999863	2.7113499999999817	0.3685345224713894	2.713450000000023	50.48383442445652	seed3-gnap01_con20_vars.pkl	$G_{NaP}$	3	0.1
991	3515945	175.79725000000002	0.9964520122825634	5.0396114796394045	175.5261	176.52255	1.7187999999999874	2.7152499999999975	0.36856848002358833	2.7132000000000005	50.39611479639409	seed3-gnap01_con20_vars.pkl	$G_{NaP}$	3	0.1
992	3570209	178.51045000000002	0.9938784878335195	5.039483179551745	178.24135	179.23520000000002	7.047849999999983	8.041750000000008	0.1228471044937472	8.140199999999993	50.394831795517476	seed3-gnap01_con20_vars.pkl	$G_{NaP}$	3	0.1
993	3733013	186.65065	0.994672107333527	4.322383065769408	186.28305	187.27775	1.902150000000006	2.896800000000013	0.3116332699679018	3.2089	43.22383065769411	seed3-gnap01_con20_vars.pkl	Transient	3	0.1
994	3797191	189.85955	1.2081784118633951	3.7296640341105913	189.17985000000002	190.38805000000002	1.7209500000000162	2.9291000000000054	0.3296033224014893	3.0339500000000044	37.29664034110593	seed3-gnap01_con20_vars.pkl	Transient	3	0.1
995	3857870	192.89350000000002	1.2680516211690847	3.5476172579060012	192.10895000000002	193.377	1.703800000000001	2.9718499999999892	0.32999488507928143	3.0303499999999985	35.47617257906002	seed3-gnap01_con20_vars.pkl	DAMGO + $G_{NaP}$	3	0.1
996	3918477	195.92385000000002	1.3283730616906426	3.52388827617332	195.0808	196.4092	1.7162500000000023	3.0446000000000026	0.33507572711432854	2.9843999999999937	35.238882761733194	seed3-gnap01_con20_vars.pkl	DAMGO + $G_{NaP}$	3	0.1
997	3978165	198.90825	1.2714911715789698	3.543276519141667	198.1254	199.39690000000002	1.7025999999999897	2.974099999999993	0.3309559663086837	3.0215499999999906	35.432765191416664	seed3-gnap01_con20_vars.pkl	DAMGO + $G_{NaP}$	3	0.1
998	4038596	201.9298	1.3096228728140704	3.540960705123318	201.0995	202.40915	1.700099999999992	3.0097000000000094	0.33325557369946757	3.0007000000000232	35.40960705123319	seed3-gnap01_con20_vars.pkl	DAMGO + $G_{NaP}$	3	0.1
999	4098610	204.93050000000002	1.3093868202531245	3.55588071842368	204.10925	205.4186	1.7186000000000092	3.0279999999999916	0.3312245371137115	3.0190999999999804	35.55880718423682	seed3-gnap01_con20_vars.pkl	DAMGO + $G_{NaP}$	3	0.1
1000	4158992	207.9496	1.308816604542057	3.538685339647717	207.1372	208.44605	1.6776499999999999	2.9864499999999907	0.3320604349991685	3.0115000000000123	35.38685339647718	seed3-gnap01_con20_vars.pkl	DAMGO + $G_{NaP}$	3	0.1
1001	4219222	210.96110000000002	1.316739971958846	3.536306814301579	210.1237	211.44045	1.6929000000000087	3.009650000000022	0.3335223293199479	2.9983000000000004	35.363068143015795	seed3-gnap01_con20_vars.pkl	DAMGO + $G_{NaP}$	3	0.1
1002	4279188	213.95940000000002	1.3267058965221514	3.5692219745845435	213.13330000000002	214.46	1.719699999999989	3.046399999999977	0.3293753396683202	3.0360499999999893	35.692219745845435	seed3-gnap01_con20_vars.pkl	DAMGO + $G_{NaP}$	3	0.1
1003	4339909	216.99545	1.2957119529618881	3.567400007458616	216.17975	217.47545000000002	1.6939999999999884	2.989750000000015	0.3345824411134906	2.9887999999999977	35.67400007458618	seed3-gnap01_con20_vars.pkl	DAMGO + $G_{NaP}$	3	0.1
1004	4399685	219.98425	0.88467631379948	3.474264076459935	219.1695	220.05415000000002					34.742640764599344	seed3-gnap01_con20_vars.pkl	DAMGO + $G_{NaP}$	3	0.1
1005	61570	3.0785	1.4048622965556268	1.494475231159159	2.71295	4.1178	1.6204	3.0252499999999998	0.33679672633582003	2.96915	14.94475231159159	seed3-gnap-03_con20_vars.pkl	Transient	3	-0.3
1006	120953	6.04765	0.9654109016413707	4.664796937614419	5.7382	6.703600000000001	1.8556999999999997	2.8211500000000003	0.35856430850873094	2.788900000000001	46.64796937614419	seed3-gnap-03_con20_vars.pkl	Transient	3	-0.3
1007	176731	8.83655	0.9811150859434522	4.833940286956405	8.5593	9.5404	1.8606499999999997	2.8417499999999993	0.3493205714884549	2.8627000000000002	48.33940286956404	seed3-gnap-03_con20_vars.pkl	Transient	3	-0.3
1008	233985	11.699250000000001	0.9695753765864822	4.8599838463451235	11.40105	12.370650000000001	1.8798499999999994	2.849400000000001	0.35103731526661297	2.848699999999999	48.59983846345126	seed3-gnap-03_con20_vars.pkl	Transient	3	-0.3
1009	290959	14.54795	0.9731314162815048	4.874649738671437	14.25045	15.223600000000001	1.8934499999999996	2.86655	0.3485352804837668	2.869150000000001	48.7464973867144	seed3-gnap-03_con20_vars.pkl	Transient	3	-0.3
1010	348342	17.4171	0.9744552785325505	4.893670268403746	17.117050000000003	18.0915	1.8919499999999978	2.8663999999999987	0.34916201117318424	2.8640000000000008	48.93670268403747	seed3-gnap-03_con20_vars.pkl	Transient	3	-0.3
1011	405622	20.281100000000002	0.9652541902850441	4.872428050273022	19.9834	20.94865	1.8914000000000009	2.856650000000002	0.3495098124879858	2.8611499999999985	48.724280502730224	seed3-gnap-03_con20_vars.pkl	Transient	3	-0.3
1012	462845	23.14225	0.9719589459648386	4.872605574266657	22.8401	23.812050000000003	1.8924999999999983	2.8644999999999996	0.3496014543420498	2.860400000000002	48.72605574266662	seed3-gnap-03_con20_vars.pkl	Transient	3	-0.3
1013	520053	26.002650000000003	0.9660746842741239	4.883646235677453	25.70455	26.670650000000002	1.9068000000000005	2.8728499999999997	0.34734282737061506	2.878999999999998	48.83646235677453	seed3-gnap-03_con20_vars.pkl	Transient	3	-0.3
1014	577633	28.88165	0.9744108372970718	4.8797257735008515	28.577450000000002	29.55185	1.8840000000000003	2.8584500000000013	0.35003587867756425	2.8568500000000014	48.79725773500849	seed3-gnap-03_con20_vars.pkl	Transient	3	-0.3
1015	634770	31.738500000000002	0.9787877683775383	4.877921312999433	31.435850000000002	32.41465	1.8733000000000004	2.8520499999999984	0.3518648838845885	2.8419999999999987	48.779213129994346	seed3-gnap-03_con20_vars.pkl	Control	3	-0.3
1016	691610	34.5805	0.9462547632707574	4.869795908718267	34.28795	35.2342	1.8841000000000037	2.830350000000003	0.35263417730446445	2.8357999999999994	48.69795908718267	seed3-gnap-03_con20_vars.pkl	Control	3	-0.3
1017	748326	37.4163	0.9664741170216236	4.863762050589898	37.11825	38.08475	1.8989499999999992	2.865400000000001	0.34879665155214457	2.8670000000000044	48.63762050589897	seed3-gnap-03_con20_vars.pkl	Control	3	-0.3
1018	805666	40.283300000000004	0.9753486608355306	4.868520131965688	39.983650000000004	40.959	1.8843499999999977	2.8596999999999966	0.34980323567993	2.8587500000000006	48.68520131965686	seed3-gnap-03_con20_vars.pkl	Control	3	-0.3
1019	862841	43.142050000000005	0.9742599130934745	4.87496031652622	42.84335	43.81765	1.8864000000000019	2.8606499999999997	0.3489000924585248	2.8661499999999975	48.74960316526223	seed3-gnap-03_con20_vars.pkl	Control	3	-0.3
1020	920164	46.0082	0.9744344151511556	4.87415304707045	45.704	46.678450000000005	1.8830499999999972	2.8575000000000017	0.35034245975441036	2.8543499999999966	48.74153047070452	seed3-gnap-03_con20_vars.pkl	Control	3	-0.3
1021	977251	48.86255	0.9681774689306331	4.873945802159099	48.5615	49.529700000000005	1.8817999999999984	2.8499499999999998	0.3514876715699196	2.8450500000000005	48.73945802159097	seed3-gnap-03_con20_vars.pkl	Control	3	-0.3
1022	1034152	51.7076	0.9684267451378925	4.872548611181536	51.41145	52.3799	1.9026999999999958	2.8710999999999984	0.3480985118788613	2.8727500000000035	48.725486111815364	seed3-gnap-03_con20_vars.pkl	Control	3	-0.3
1023	1091607	54.58035	0.9691007536530146	4.883622035204368	54.28255	55.251650000000005	1.897199999999998	2.8663000000000025	0.34921688114403493	2.8635499999999965	48.83622035204366	seed3-gnap-03_con20_vars.pkl	Control	3	-0.3
1024	1148878	57.4439	0.97206392101479	4.869638773365473	57.148900000000005	58.12095	5.110199999999999	6.082250000000002	0.15751380214691296	6.348650000000006	48.69638773365472	seed3-gnap-03_con20_vars.pkl	Control	3	-0.3
1025	1275851	63.792550000000006	1.0108714049414615	3.7148777561985185	63.231100000000005	64.242	2.1900499999999994	3.200899999999997	0.3308793117710316	3.022249999999999	37.14877756198521	seed3-gnap-03_con20_vars.pkl	Transient	3	-0.3
1026	1336296	66.8148	0.9253232906252612	4.276521564094665	66.43205	67.35735	2.13955	3.0648999999999944	0.32412284255732904	3.0852500000000016	42.76521564094665	seed3-gnap-03_con20_vars.pkl	Transient	3	-0.3
1027	1398001	69.90005000000001	0.9381466144287727	4.147765736824596	69.49695	70.4351	2.098399999999998	3.0365500000000054	0.3260780957039212	3.066749999999999	41.477657368246	seed3-gnap-03_con20_vars.pkl	Transient	3	-0.3
1028	1459336	72.9668	0.9719716603743146	4.1214975221954475	72.53345	73.50545000000001	2.1182999999999907	3.0902499999999975	0.3250763929523438	3.0762	41.214975221954454	seed3-gnap-03_con20_vars.pkl	DAMGO	3	-0.3
1029	1520860	76.043	0.9593144539993024	4.1247440858114786	75.6237	76.583	2.096650000000011	3.05595000000001	0.32688818789533014	3.0591500000000025	41.24744085811478	seed3-gnap-03_con20_vars.pkl	DAMGO	3	-0.3
1030	1582043	79.10215000000001	0.960968526104279	4.127213151471899	78.67965000000001	79.64065000000001	2.094949999999997	3.055899999999994	0.325457267460783	3.0725999999999942	41.27213151471903	seed3-gnap-03_con20_vars.pkl	DAMGO	3	-0.3
1031	1643495	82.17475	0.9655427955756662	4.122046477845622	81.73555	82.70110000000001	2.113349999999997	3.0789000000000044	0.327455506982989	3.0538499999999975	41.22046477845626	seed3-gnap-03_con20_vars.pkl	DAMGO	3	-0.3
1032	1704572	85.2286	0.9646069834553521	4.143477695597333	84.81450000000001	85.7791	2.1206000000000103	3.0852000000000004	0.3254625636686133	3.0725500000000068	41.434776955973334	seed3-gnap-03_con20_vars.pkl	DAMGO	3	-0.3
1033	1766023	88.30115	0.9345242176634843	4.1286845581099385	87.89965000000001	88.83420000000001	2.094700000000003	3.029200000000003	0.32604620074664636	3.0670499999999947	41.2868455810994	seed3-gnap-03_con20_vars.pkl	DAMGO	3	-0.3
1034	1827364	91.3682	0.9713716018101434	4.133553045395416	90.9289	91.90025	2.103750000000005	3.0751499999999936	0.32663726931242754	3.0615000000000094	41.335530453954206	seed3-gnap-03_con20_vars.pkl	DAMGO	3	-0.3
1035	1888594	94.42970000000001	0.9380184772248497	4.124860055415581	94.00405	94.94205000000001	2.1051499999999947	3.043149999999997	0.3294567258590592	3.035299999999993	41.24860055415584	seed3-gnap-03_con20_vars.pkl	DAMGO	3	-0.3
1036	1949300	97.465	0.9433653975819122	4.145393890646737	97.04715	97.99055	2.0607499999999987	3.004100000000008	0.36618635223465174	2.7308500000000038	41.45393890646736	seed3-gnap-03_con20_vars.pkl	DAMGO	3	-0.3
1037	2003917	100.19585000000001	1.2740719657773967	6.676270538637326	100.05125000000001	101.32535	1.7925500000000056	3.066599999999994	0.29616905329562193	3.376449999999991	66.76270538637328	seed3-gnap-03_con20_vars.pkl	Transient	3	-0.3
1038	2071446	103.5723	0.9929574210312334	4.534261843615241	103.11785	104.11085	1.9394499999999937	2.9324000000000012	0.35992585527381316	2.778350000000003	42.738769098825784	seed3-gnap-03_con20_vars.pkl	Transient	3	-0.3
1039	2127013	106.35065	0.9801463991897181	4.946000011461052	106.05025	107.0304	1.8992000000000075	2.8793500000000023	0.34842598561000604	2.870050000000006	49.46000011461055	seed3-gnap-03_con20_vars.pkl	Transient	3	-0.3
1040	2184414	109.22070000000001	0.9712183159378125	4.886272869681811	108.92965000000001	109.90085	1.8943000000000012	2.865549999999999	0.34875407606326375	2.867350000000002	48.86272869681813	seed3-gnap-03_con20_vars.pkl	Transient	3	-0.3
1041	2241761	112.08805000000001	0.9669024611269823	4.8798947056940705	111.79515	112.7621	1.8928999999999974	2.859799999999993	0.3483835005574149	2.8703999999999894	48.79894705694072	seed3-gnap-03_con20_vars.pkl	Wash	3	-0.3
1042	2299169	114.95845	0.9679061220702018	4.87776394974982	114.65495	115.62285	1.8957500000000067	2.863650000000007	0.34994400895856603	2.857600000000005	48.777639497498214	seed3-gnap-03_con20_vars.pkl	Wash	3	-0.3
1043	2356321	117.81605	0.9709514480800135	4.870395805654866	117.5186	118.48955000000001	1.8821999999999974	2.8531499999999994	0.35060654933034197	2.8521999999999963	48.7039580565487	seed3-gnap-03_con20_vars.pkl	Wash	3	-0.3
1044	2413365	120.66825	0.966634357904247	4.882605099731414	120.37180000000001	121.33845000000001	1.889250000000004	2.8559000000000054	0.34968703010805285	2.8597000000000037	48.826050997314155	seed3-gnap-03_con20_vars.pkl	Wash	3	-0.3
1045	2470559	123.52795	0.9710974586109399	4.8765182517764245	123.22765000000001	124.19875	1.881450000000001	2.8525499999999937	0.35074181894707274	2.8511000000000024	48.76518251776426	seed3-gnap-03_con20_vars.pkl	Wash	3	-0.3
1046	2527581	126.37905	0.9681386758108623	4.871087371935012	126.0802	127.04835	1.8930500000000166	2.861200000000011	0.3492534707063659	2.8632499999999936	48.71087371935015	seed3-gnap-03_con20_vars.pkl	Wash	3	-0.3
1047	2584846	129.2423	0.975088306756015	4.879774472446684	128.94145	129.9165	1.9021999999999935	2.877299999999991	0.3478442353514085	2.8748500000000092	48.797744724466874	seed3-gnap-03_con20_vars.pkl	Wash	3	-0.3
1048	2642343	132.11715	0.9687227004472865	4.882661359090115	131.8187	132.78745	1.893199999999979	2.8618999999999915	0.3494243234271533	2.861850000000004	48.826613590901154	seed3-gnap-03_con20_vars.pkl	Wash	3	-0.3
1049	2699580	134.979	0.9671564909625799	4.884132241485048	134.68065	135.64780000000002	1.889250000000004	2.856400000000008	0.349546463463656	2.8608499999999992	48.84132241485048	seed3-gnap-03_con20_vars.pkl	Wash	3	-0.3
1050	2756797	137.83985	0.9725983414234362	4.869537358996034	137.53705	138.50965	4.25954999999999	5.23214999999999	0.18787810468568014	5.322599999999994	48.69537358996034	seed3-gnap-03_con20_vars.pkl	Wash	3	-0.3
1051	2863249	143.16245	1.208878594937874	1.5695828141373465	142.7692	143.97805	2.6343999999999994	3.8432999999999993	0.26166708097287783	3.8216500000000053	15.695828141373468	seed3-gnap-03_con20_vars.pkl	Transient	3	-0.3
1052	2939682	146.9841	0.8963276225142647	4.169961567624178	146.6125	147.5088	2.9636999999999887	3.860050000000001	0.25546373053685784	3.9144499999999876	41.69961567624178	seed3-gnap-03_con20_vars.pkl	Transient	3	-0.3
1053	3017971	150.89855	0.9278493474494434	3.9515830382337285	150.4725	151.40035	2.941200000000009	3.8690500000000156	0.2581011498406228	3.874449999999996	39.51583038233733	seed3-gnap-03_con20_vars.pkl	$G_{NaP}$	3	-0.3
1054	3095460	154.773	0.9329309065527283	3.9387731871298115	154.3416	155.27455	2.935849999999988	3.868799999999993	0.2590036131004026	3.860950000000002	39.387731871298115	seed3-gnap-03_con20_vars.pkl	$G_{NaP}$	3	-0.3
1055	3172679	158.63395	0.9372078191963258	3.929092673729677	158.21035	159.14755	2.9292500000000246	3.8664500000000146	0.2582544581175829	3.8721500000000053	39.290926737296786	seed3-gnap-03_con20_vars.pkl	$G_{NaP}$	3	-0.3
1056	3250122	162.5061	0.9361882260900457	3.9200176254806394	162.07680000000002	163.013	2.932249999999982	3.86839999999998	0.25809781907342805	3.874500000000012	39.20017625480638	seed3-gnap-03_con20_vars.pkl	$G_{NaP}$	3	-0.3
1057	3327612	166.38060000000002	0.9264549087715801	3.9245055638141793	165.9452	166.87165000000002	2.9168499999999824	3.8432999999999993	0.25864856126737934	3.866249999999979	39.245055638141785	seed3-gnap-03_con20_vars.pkl	$G_{NaP}$	3	-0.3
1058	3404937	170.24685	0.9671872365572723	3.9328585048531295	169.7885	170.75570000000002	2.929850000000016	3.89700000000002	0.2587355593215939	3.8649500000000216	39.32858504853128	seed3-gnap-03_con20_vars.pkl	$G_{NaP}$	3	-0.3
1059	3482236	174.11180000000002	0.9035775214560563	3.9352075006787572	173.68555	174.5891	2.9627499999999998	3.866349999999983	0.25805452692153913	3.8751499999999908	39.35207500678759	seed3-gnap-03_con20_vars.pkl	$G_{NaP}$	3	-0.3
1060	3559739	177.98695	0.9482826130257687	3.9165827086985274	177.55190000000002	178.50015000000002	6.481549999999999	7.429850000000016	0.12628335459103135	7.9187	39.165827086985296	seed3-gnap-03_con20_vars.pkl	$G_{NaP}$	3	-0.3
1061	3718113	185.90565	1.5274999926569872	1.1508873578750531	184.98170000000002	186.50920000000002	6.548649999999981	8.076149999999984	0.12906639820855834	7.747950000000003	11.508873578750542	seed3-gnap-03_con20_vars.pkl	Transient	3	-0.3
1062	3873072	193.6536	1.1779519005618524	2.319907954600147	193.05790000000002	194.23585	6.331649999999996	7.509600000000006	0.1330592313168209	7.515449999999988	23.199079546001478	seed3-gnap-03_con20_vars.pkl	DAMGO + $G_{NaP}$	3	-0.3
1063	4023381	201.16905	1.1843135218224257	2.387224872527927	200.56745	201.7518	6.702349999999996	7.886650000000003	0.12589622374276885	7.9430499999999995	23.87224872527928	seed3-gnap-03_con20_vars.pkl	DAMGO + $G_{NaP}$	3	-0.3
1064	4182242	209.1121	1.2243814249187708	2.3971589000698508	208.4541	209.6785	6.575550000000021	7.799900000000008	0.12914974266913762	7.742950000000007	23.971589000698497	seed3-gnap-03_con20_vars.pkl	DAMGO + $G_{NaP}$	3	-0.3
1065	4337101	216.85505	1.2056523319947534	2.437557485487087	216.25400000000002	217.4597					24.37557485487089	seed3-gnap-03_con20_vars.pkl	DAMGO + $G_{NaP}$	3	-0.3
1066	61570	3.0785	1.4048622965556268	1.494475231159159	2.71295	4.1178	1.6204	3.0252499999999998	0.33679672633582003	2.96915	14.94475231159159	seed3-gnap03_con20_vars.pkl	Transient	3	0.3
1067	120953	6.04765	0.9654109016413707	4.664796937614419	5.7382	6.703600000000001	1.8556999999999997	2.8211500000000003	0.35856430850873094	2.788900000000001	46.64796937614419	seed3-gnap03_con20_vars.pkl	Transient	3	0.3
1068	176731	8.83655	0.9811150859434522	4.833940286956405	8.5593	9.5404	1.8606499999999997	2.8417499999999993	0.3493205714884549	2.8627000000000002	48.33940286956404	seed3-gnap03_con20_vars.pkl	Transient	3	0.3
1069	233985	11.699250000000001	0.9695753765864822	4.8599838463451235	11.40105	12.370650000000001	1.8798499999999994	2.849400000000001	0.35103731526661297	2.848699999999999	48.59983846345126	seed3-gnap03_con20_vars.pkl	Transient	3	0.3
1070	290959	14.54795	0.9731314162815048	4.874649738671437	14.25045	15.223600000000001	1.8934499999999996	2.86655	0.3485352804837668	2.869150000000001	48.7464973867144	seed3-gnap03_con20_vars.pkl	Transient	3	0.3
1071	348342	17.4171	0.9744552785325505	4.893670268403746	17.117050000000003	18.0915	1.8919499999999978	2.8663999999999987	0.34916201117318424	2.8640000000000008	48.93670268403747	seed3-gnap03_con20_vars.pkl	Transient	3	0.3
1072	405622	20.281100000000002	0.9652541902850441	4.872428050273022	19.9834	20.94865	1.8914000000000009	2.856650000000002	0.3495098124879858	2.8611499999999985	48.724280502730224	seed3-gnap03_con20_vars.pkl	Transient	3	0.3
1073	462845	23.14225	0.9719589459648386	4.872605574266657	22.8401	23.812050000000003	1.8924999999999983	2.8644999999999996	0.3496014543420498	2.860400000000002	48.72605574266662	seed3-gnap03_con20_vars.pkl	Transient	3	0.3
1074	520053	26.002650000000003	0.9660746842741239	4.883646235677453	25.70455	26.670650000000002	1.9068000000000005	2.8728499999999997	0.34734282737061506	2.878999999999998	48.83646235677453	seed3-gnap03_con20_vars.pkl	Transient	3	0.3
1075	577633	28.88165	0.9744108372970718	4.8797257735008515	28.577450000000002	29.55185	1.8840000000000003	2.8584500000000013	0.35003587867756425	2.8568500000000014	48.79725773500849	seed3-gnap03_con20_vars.pkl	Transient	3	0.3
1076	634770	31.738500000000002	0.9787877683775383	4.877921312999433	31.435850000000002	32.41465	1.8733000000000004	2.8520499999999984	0.3518648838845885	2.8419999999999987	48.779213129994346	seed3-gnap03_con20_vars.pkl	Control	3	0.3
1077	691610	34.5805	0.9462547632707574	4.869795908718267	34.28795	35.2342	1.8841000000000037	2.830350000000003	0.35263417730446445	2.8357999999999994	48.69795908718267	seed3-gnap03_con20_vars.pkl	Control	3	0.3
1078	748326	37.4163	0.9664741170216236	4.863762050589898	37.11825	38.08475	1.8989499999999992	2.865400000000001	0.34879665155214457	2.8670000000000044	48.63762050589897	seed3-gnap03_con20_vars.pkl	Control	3	0.3
1079	805666	40.283300000000004	0.9753486608355306	4.868520131965688	39.983650000000004	40.959	1.8843499999999977	2.8596999999999966	0.34980323567993	2.8587500000000006	48.68520131965686	seed3-gnap03_con20_vars.pkl	Control	3	0.3
1080	862841	43.142050000000005	0.9742599130934745	4.87496031652622	42.84335	43.81765	1.8864000000000019	2.8606499999999997	0.3489000924585248	2.8661499999999975	48.74960316526223	seed3-gnap03_con20_vars.pkl	Control	3	0.3
1081	920164	46.0082	0.9744344151511556	4.87415304707045	45.704	46.678450000000005	1.8830499999999972	2.8575000000000017	0.35034245975441036	2.8543499999999966	48.74153047070452	seed3-gnap03_con20_vars.pkl	Control	3	0.3
1082	977251	48.86255	0.9681774689306331	4.873945802159099	48.5615	49.529700000000005	1.8817999999999984	2.8499499999999998	0.3514876715699196	2.8450500000000005	48.73945802159097	seed3-gnap03_con20_vars.pkl	Control	3	0.3
1083	1034152	51.7076	0.9684267451378925	4.872548611181536	51.41145	52.3799	1.9026999999999958	2.8710999999999984	0.3480985118788613	2.8727500000000035	48.725486111815364	seed3-gnap03_con20_vars.pkl	Control	3	0.3
1084	1091607	54.58035	0.9691007536530146	4.883622035204368	54.28255	55.251650000000005	1.897199999999998	2.8663000000000025	0.34921688114403493	2.8635499999999965	48.83622035204366	seed3-gnap03_con20_vars.pkl	Control	3	0.3
1085	1148878	57.4439	0.97206392101479	4.869638773365473	57.148900000000005	58.12095	6.99315	7.965200000000003	0.12188953151758564	8.204149999999998	48.69638773365472	seed3-gnap03_con20_vars.pkl	Control	3	0.3
1086	1312961	65.64805	1.1691876494902536	3.651839057229843	65.11405	66.28325000000001	1.874849999999995	3.0440499999999986	0.29061741670178287	3.440950000000001	36.51839057229842	seed3-gnap03_con20_vars.pkl	Transient	3	0.3
1087	1381780	69.089	1.4694883068061668	2.5392046508591406	68.1581	69.6276	1.8153500000000093	3.284800000000004	0.27437476849628917	3.644649999999999	25.392046508591406	seed3-gnap03_con20_vars.pkl	Transient	3	0.3
1088	1454673	72.73365	1.657050882974139	2.718966841210282	71.44290000000001	73.09995	1.9162999999999926	3.5733499999999907	0.27482342594882786	3.6387	27.189668412102826	seed3-gnap03_con20_vars.pkl	DAMGO	3	0.3
1089	1527447	76.37235	1.7307194485594635	2.7180695524850123	75.01625	76.747	1.8970500000000072	3.627750000000006	0.27103576316894934	3.6895500000000108	27.180695524850137	seed3-gnap03_con20_vars.pkl	DAMGO	3	0.3
1090	1601238	80.06190000000001	1.8155676686616615	2.8241915052037605	78.644	80.45960000000001	1.9380499999999898	3.7535999999999916	0.2723534057793392	3.671700000000001	28.241915052037605	seed3-gnap03_con20_vars.pkl	DAMGO	3	0.3
1091	1674672	83.73360000000001	1.7135308843713837	2.8428501428592696	82.3976	84.11115000000001	1.9539999999999935	3.6675500000000056	0.2726169867644455	3.668149999999997	28.428501428592703	seed3-gnap03_con20_vars.pkl	DAMGO	3	0.3
1092	1748035	87.40175	1.7285731569356169	2.788585372753964	86.06515	87.79375	1.9313000000000073	3.659850000000006	0.27269504513103066	3.6670999999999907	27.88585372753964	seed3-gnap03_con20_vars.pkl	DAMGO	3	0.3
1093	1821377	91.06885	1.7445470758507144	2.8252505236747254	89.72500000000001	91.46955	1.9271500000000117	3.6717000000000013	0.2697526368320242	3.707100000000011	28.252505236747275	seed3-gnap03_con20_vars.pkl	DAMGO	3	0.3
1094	1895519	94.77595000000001	1.781312993196433	2.758048281583438	93.39670000000001	95.17800000000001	1.9248499999999922	3.706149999999994	0.27497834545529626	3.6366499999999884	27.580482815834372	seed3-gnap03_con20_vars.pkl	DAMGO	3	0.3
1095	1968252	98.4126	1.7153992923175685	2.869556511162287	97.10285	98.81825	1.3081499999999977	3.02355	0.5378657487091218	1.8592000000000013	28.69556511162286	seed3-gnap03_con20_vars.pkl	DAMGO	3	0.3
1096	2005436	100.2718	1.3425746985787876	6.952733238157009	100.12645	101.46900000000001	1.8201499999999982	3.1627500000000026	0.2916387179561948	3.428900000000013	69.52733238157009	seed3-gnap03_con20_vars.pkl	Transient	3	0.3
1097	2074014	103.70070000000001	0.949701657194167	4.437246502456915	103.28915	104.23885	1.957250000000002	2.906949999999995	0.3574556308198262	2.797549999999987	43.025789824998014	seed3-gnap03_con20_vars.pkl	Transient	3	0.3
1098	2129965	106.49825	0.9701483091055416	4.962320656496011	106.19615	107.1663	1.8971499999999963	2.8673	0.34935108036821483	2.8624500000000097	49.62320656496009	seed3-gnap03_con20_vars.pkl	Transient	3	0.3
1099	2187214	109.36070000000001	0.9706008482174483	4.89011372769302	109.0634	110.034	1.8908500000000004	2.861450000000005	0.3493815945775975	2.8622000000000014	48.901137276930186	seed3-gnap03_con20_vars.pkl	Transient	3	0.3
1100	2244458	112.22290000000001	0.9651905163628748	4.879047569534691	111.92490000000001	112.89005	1.892700000000005	2.8579000000000008	0.34996850283474507	2.8573999999999984	48.790475695346956	seed3-gnap03_con20_vars.pkl	Wash	3	0.3
1101	2301606	115.08030000000001	0.9680510280514835	4.879080560616437	114.78275000000001	115.75080000000001	1.880749999999992	2.848799999999997	0.3514382610834842	2.8454499999999996	48.79080560616437	seed3-gnap03_con20_vars.pkl	Wash	3	0.3
1102	2358515	117.92575000000001	0.9733286946666427	4.875090653311304	117.6316	118.6049	1.8808500000000095	2.854200000000006	0.3492290768129354	2.8634500000000003	48.75090653311304	seed3-gnap03_con20_vars.pkl	Wash	3	0.3
1103	2415784	120.78920000000001	0.9733051640355728	4.871845711879935	120.48575000000001	121.45905	1.890749999999997	2.8640499999999918	0.349595343390026	2.86045	48.718457118799364	seed3-gnap03_con20_vars.pkl	Wash	3	0.3
1104	2472993	123.64965000000001	0.9685655110243941	4.881581574863439	123.3498	124.31840000000001	1.8799499999999938	2.8485000000000014	0.3512901129397717	2.846649999999997	48.81581574863441	seed3-gnap03_con20_vars.pkl	Wash	3	0.3
1105	2529926	126.4963	0.9764152444467881	4.874038398102755	126.19835	127.17475	1.8997499999999974	2.876199999999997	0.34763866437225216	2.8765499999999946	48.74038398102758	seed3-gnap03_con20_vars.pkl	Wash	3	0.3
1106	2587457	129.37285	0.9780021853982006	4.876469993649714	129.0745	130.0525	1.889250000000004	2.8672500000000127	0.34947316919743254	2.861450000000019	48.76469993649717	seed3-gnap03_con20_vars.pkl	Wash	3	0.3
1107	2644686	132.23430000000002	0.9672062979349634	4.879506352842839	131.9418	132.90900000000002	1.8783499999999833	2.8455999999999904	0.35087719298245684	2.8499999999999943	48.795063528428415	seed3-gnap03_con20_vars.pkl	Wash	3	0.3
1108	2701686	135.0843	0.9674649446803611	4.873329437777009	134.78735	135.75485	1.888149999999996	2.8556000000000097	0.35004813161809684	2.8567500000000052	48.73329437777012	seed3-gnap03_con20_vars.pkl	Wash	3	0.3
1109	2758821	137.94105000000002	0.971845365977008	4.872600739198447	137.64295	138.6148	1.497649999999993	2.469449999999995	0.4292950974499885	2.3293999999999926	48.726007391984496	seed3-gnap03_con20_vars.pkl	Wash	3	0.3
1110	2805409	140.27045	1.2572768445854308	6.519872071271543	140.1124	141.3697	1.4623499999999865	2.7195999999999856	0.35644270183568055	2.805499999999995	65.19872071271544	seed3-gnap03_con20_vars.pkl	Transient	3	0.3
1111	2861519	143.07595	1.0591909717128845	5.250425339792507	142.83205	143.8912	1.4535000000000196	2.5127000000000237	0.3965421524308013	2.521800000000013	52.50425339792505	seed3-gnap03_con20_vars.pkl	Transient	3	0.3
1112	2911955	145.59775000000002	1.0629829287877075	5.292029787377686	145.34475	146.40775	1.4437000000000069	2.506699999999995	0.4015580452154374	2.4902999999999906	52.9202978737769	seed3-gnap03_con20_vars.pkl	Transient	3	0.3
1113	2961761	148.08805	1.0471463579257718	5.286192901942272	147.85145	148.89860000000002	1.4637500000000045	2.5108999999999924	0.3989229081479987	2.506750000000011	52.86192901942276	seed3-gnap03_con20_vars.pkl	Transient	3	0.3
1114	3011896	150.59480000000002	1.0521544010912534	5.294505340687479	150.36235000000002	151.4145	1.4440500000000043	2.496200000000016	0.4000320025602059	2.4997999999999934	52.94505340687482	seed3-gnap03_con20_vars.pkl	$G_{NaP}$	3	0.3
1115	3061892	153.0946	1.0642112146301195	5.292069391597529	152.85850000000002	153.92270000000002	1.4399499999999819	2.5041499999999814	0.3999040230344731	2.5005999999999915	52.920693915975306	seed3-gnap03_con20_vars.pkl	$G_{NaP}$	3	0.3
1116	3111904	155.5952	1.0593111933309352	5.277499331523622	155.36265	156.42195	1.446799999999996	2.5061000000000035	0.39900249376558694	2.5062499999999943	52.774993315236216	seed3-gnap03_con20_vars.pkl	$G_{NaP}$	3	0.3
1117	3162029	158.10145	1.0497857657942689	5.281443698757364	157.86880000000002	158.9186	1.4580499999999859	2.5078499999999906	0.39886721710342493	2.5071000000000083	52.81443698757368	seed3-gnap03_con20_vars.pkl	$G_{NaP}$	3	0.3
1118	3212171	160.60855	1.0671940537493676	5.292011237506493	160.37665	161.44385	1.430199999999985	2.497399999999999	0.40016807058964643	2.4989500000000078	52.92011237506493	seed3-gnap03_con20_vars.pkl	$G_{NaP}$	3	0.3
1119	3262150	163.10750000000002	1.0628133033604128	5.291374391982131	162.874	163.93685000000002	1.4544500000000085	2.5172500000000184	0.3944850983254138	2.5349499999999807	52.9137439198213	seed3-gnap03_con20_vars.pkl	$G_{NaP}$	3	0.3
1120	3312849	165.64245	1.0560252639129293	5.296505497069106	165.39125	166.4473	1.4478000000000009	2.503799999999984	0.40152579803252403	2.4904999999999973	52.96505497069109	seed3-gnap03_con20_vars.pkl	$G_{NaP}$	3	0.3
1121	3362659	168.13295	1.0636763515929226	5.285706756609784	167.8951	168.95875	1.435699999999997	2.4994000000000085	0.4011633737839734	2.492750000000001	52.85706756609785	seed3-gnap03_con20_vars.pkl	$G_{NaP}$	3	0.3
1122	3412514	170.6257	1.0467545851200122	5.289020771745058	170.39445	171.4412	1.4458999999999946	2.4926499999999976	0.39885130823228915	2.5072000000000116	52.89020771745056	seed3-gnap03_con20_vars.pkl	$G_{NaP}$	3	0.3
1123	3462658	173.1329	1.0578896777983289	5.287155339104899	172.88715000000002	173.94505	1.457349999999991	2.515250000000009	0.39996800255979414	2.5002000000000066	52.871553391049005	seed3-gnap03_con20_vars.pkl	$G_{NaP}$	3	0.3
1124	3512662	175.6331	1.055713045213488	5.292337700609856	175.4024	176.4581	1.462050000000005	2.5177500000000066	0.39614158100105	2.5243499999999983	52.92337700609855	seed3-gnap03_con20_vars.pkl	$G_{NaP}$	3	0.3
1125	3563149	178.15745	1.0590259719666792	5.285775139706168	177.92010000000002	178.97915	4.940650000000005	5.999650000000003	0.16358446274772856	6.113049999999987	52.85775139706166	seed3-gnap03_con20_vars.pkl	$G_{NaP}$	3	0.3
1126	3685410	184.2705	1.0246103254572954	4.401669882433488	183.91975000000002	184.94435000000001	1.6574999999999989	2.6820999999999913	0.3693034936110468	2.70780000000002	44.01669882433486	seed3-gnap03_con20_vars.pkl	Transient	3	0.3
1127	3739566	186.97830000000002	1.0587777815737063	4.345922783501308	186.6019	187.66065	1.4421000000000106	2.5009000000000015	0.38153376573827064	2.620999999999981	43.45922783501308	seed3-gnap03_con20_vars.pkl	Transient	3	0.3
1128	3791986	189.5993	1.1494126540988685	4.224762821253655	189.10275000000001	190.25220000000002	1.4621000000000208	2.6115000000000066	0.3778718258766627	2.6464	42.24762821253659	seed3-gnap03_con20_vars.pkl	Transient	3	0.3
1129	3844914	192.2457	1.147948658769764	4.197167203384474	191.71425000000002	192.8622	1.6015500000000031	2.7494999999999834	0.386585483715083	2.5867500000000234	41.97167203384473	seed3-gnap03_con20_vars.pkl	DAMGO + $G_{NaP}$	3	0.3
1130	3896649	194.83245000000002	1.0111103304871825	4.2340228533089075	194.46380000000002	195.47490000000002	1.4467499999999802	2.457899999999995	0.3827751196172274	2.612499999999983	42.34022853308912	seed3-gnap03_con20_vars.pkl	DAMGO + $G_{NaP}$	3	0.3
1131	3948899	197.44495	1.1674465680382449	4.231780981612843	196.92165	198.0891	1.6079000000000008	2.775350000000003	0.3813664359399722	2.622150000000005	42.317809816128445	seed3-gnap03_con20_vars.pkl	DAMGO + $G_{NaP}$	3	0.3
1132	4001342	200.0671	1.0346380846765126	4.227721323851746	199.69705000000002	200.73165	1.4168999999999983	2.4515499999999975	0.3846301780837738	2.599899999999991	42.27721323851746	seed3-gnap03_con20_vars.pkl	DAMGO + $G_{NaP}$	3	0.3
1133	4053340	202.667	1.1699777326475829	4.227242755875707	202.14855	203.31855000000002	1.4788500000000226	2.6488000000000227	0.3812137846904548	2.623199999999997	42.27242755875706	seed3-gnap03_con20_vars.pkl	DAMGO + $G_{NaP}$	3	0.3
1134	4105804	205.2902	1.128483092008764	4.2325956409479915	204.7974	205.92585	1.4731000000000165	2.6015999999999906	0.3821461326811355	2.616800000000012	42.32595640947996	seed3-gnap03_con20_vars.pkl	DAMGO + $G_{NaP}$	3	0.3
1135	4158140	207.907	1.1451662307695951	4.210066427154416	207.399	208.54415	1.5954499999999996	2.740649999999988	0.38444534148357606	2.60114999999999	42.10066427154414	seed3-gnap03_con20_vars.pkl	DAMGO + $G_{NaP}$	3	0.3
1136	4210163	210.50815	1.0199081781861372	4.234465580938405	210.1396	211.15955000000002	1.585550000000012	2.605450000000019	0.37934108453615856	2.636150000000015	42.34465580938408	seed3-gnap03_con20_vars.pkl	DAMGO + $G_{NaP}$	3	0.3
1137	4262886	213.14430000000002	1.0209084611749744	4.218387702736656	212.74505000000002	213.76595	1.4651000000000067	2.48599999999999	0.38508192617979636	2.5968499999999892	42.183877027366584	seed3-gnap03_con20_vars.pkl	DAMGO + $G_{NaP}$	3	0.3
1138	4314823	215.74115	1.1826588917051908	4.241682353080741	215.2311	216.41375000000002	1.4394000000000062	2.6220500000000015	0.3804595951909908	2.628399999999999	42.41682353080741	seed3-gnap03_con20_vars.pkl	DAMGO + $G_{NaP}$	3	0.3
1139	4367391	218.36955	1.1638042699949351	4.234909702719605	217.8531	219.01690000000002					42.34909702719604	seed3-gnap03_con20_vars.pkl	DAMGO + $G_{NaP}$	3	0.3
1140	61570	3.0785	1.4048622965556268	1.494475231159159	2.71295	4.1178	1.6204	3.0252499999999998	0.33679672633582003	2.96915	14.94475231159159	seed3-gnap-01_con20_vars.pkl	Transient	3	-0.1
1141	120953	6.04765	0.9654109016413707	4.664796937614419	5.7382	6.703600000000001	1.8556999999999997	2.8211500000000003	0.35856430850873094	2.788900000000001	46.64796937614419	seed3-gnap-01_con20_vars.pkl	Transient	3	-0.1
1142	176731	8.83655	0.9811150859434522	4.833940286956405	8.5593	9.5404	1.8606499999999997	2.8417499999999993	0.3493205714884549	2.8627000000000002	48.33940286956404	seed3-gnap-01_con20_vars.pkl	Transient	3	-0.1
1143	233985	11.699250000000001	0.9695753765864822	4.8599838463451235	11.40105	12.370650000000001	1.8798499999999994	2.849400000000001	0.35103731526661297	2.848699999999999	48.59983846345126	seed3-gnap-01_con20_vars.pkl	Transient	3	-0.1
1144	290959	14.54795	0.9731314162815048	4.874649738671437	14.25045	15.223600000000001	1.8934499999999996	2.86655	0.3485352804837668	2.869150000000001	48.7464973867144	seed3-gnap-01_con20_vars.pkl	Transient	3	-0.1
1145	348342	17.4171	0.9744552785325505	4.893670268403746	17.117050000000003	18.0915	1.8919499999999978	2.8663999999999987	0.34916201117318424	2.8640000000000008	48.93670268403747	seed3-gnap-01_con20_vars.pkl	Transient	3	-0.1
1146	405622	20.281100000000002	0.9652541902850441	4.872428050273022	19.9834	20.94865	1.8914000000000009	2.856650000000002	0.3495098124879858	2.8611499999999985	48.724280502730224	seed3-gnap-01_con20_vars.pkl	Transient	3	-0.1
1147	462845	23.14225	0.9719589459648386	4.872605574266657	22.8401	23.812050000000003	1.8924999999999983	2.8644999999999996	0.3496014543420498	2.860400000000002	48.72605574266662	seed3-gnap-01_con20_vars.pkl	Transient	3	-0.1
1148	520053	26.002650000000003	0.9660746842741239	4.883646235677453	25.70455	26.670650000000002	1.9068000000000005	2.8728499999999997	0.34734282737061506	2.878999999999998	48.83646235677453	seed3-gnap-01_con20_vars.pkl	Transient	3	-0.1
1149	577633	28.88165	0.9744108372970718	4.8797257735008515	28.577450000000002	29.55185	1.8840000000000003	2.8584500000000013	0.35003587867756425	2.8568500000000014	48.79725773500849	seed3-gnap-01_con20_vars.pkl	Transient	3	-0.1
1150	634770	31.738500000000002	0.9787877683775383	4.877921312999433	31.435850000000002	32.41465	1.8733000000000004	2.8520499999999984	0.3518648838845885	2.8419999999999987	48.779213129994346	seed3-gnap-01_con20_vars.pkl	Control	3	-0.1
1151	691610	34.5805	0.9462547632707574	4.869795908718267	34.28795	35.2342	1.8841000000000037	2.830350000000003	0.35263417730446445	2.8357999999999994	48.69795908718267	seed3-gnap-01_con20_vars.pkl	Control	3	-0.1
1152	748326	37.4163	0.9664741170216236	4.863762050589898	37.11825	38.08475	1.8989499999999992	2.865400000000001	0.34879665155214457	2.8670000000000044	48.63762050589897	seed3-gnap-01_con20_vars.pkl	Control	3	-0.1
1153	805666	40.283300000000004	0.9753486608355306	4.868520131965688	39.983650000000004	40.959	1.8843499999999977	2.8596999999999966	0.34980323567993	2.8587500000000006	48.68520131965686	seed3-gnap-01_con20_vars.pkl	Control	3	-0.1
1154	862841	43.142050000000005	0.9742599130934745	4.87496031652622	42.84335	43.81765	1.8864000000000019	2.8606499999999997	0.3489000924585248	2.8661499999999975	48.74960316526223	seed3-gnap-01_con20_vars.pkl	Control	3	-0.1
1155	920164	46.0082	0.9744344151511556	4.87415304707045	45.704	46.678450000000005	1.8830499999999972	2.8575000000000017	0.35034245975441036	2.8543499999999966	48.74153047070452	seed3-gnap-01_con20_vars.pkl	Control	3	-0.1
1156	977251	48.86255	0.9681774689306331	4.873945802159099	48.5615	49.529700000000005	1.8817999999999984	2.8499499999999998	0.3514876715699196	2.8450500000000005	48.73945802159097	seed3-gnap-01_con20_vars.pkl	Control	3	-0.1
1157	1034152	51.7076	0.9684267451378925	4.872548611181536	51.41145	52.3799	1.9026999999999958	2.8710999999999984	0.3480985118788613	2.8727500000000035	48.725486111815364	seed3-gnap-01_con20_vars.pkl	Control	3	-0.1
1158	1091607	54.58035	0.9691007536530146	4.883622035204368	54.28255	55.251650000000005	1.897199999999998	2.8663000000000025	0.34921688114403493	2.8635499999999965	48.83622035204366	seed3-gnap-01_con20_vars.pkl	Control	3	-0.1
1159	1148878	57.4439	0.97206392101479	4.869638773365473	57.148900000000005	58.12095	5.110199999999999	6.082250000000002	0.15751380214691296	6.348650000000006	48.69638773365472	seed3-gnap-01_con20_vars.pkl	Control	3	-0.1
1160	1275851	63.792550000000006	1.0108714049414615	3.7148777561985185	63.231100000000005	64.242	2.1900499999999994	3.200899999999997	0.3308793117710316	3.022249999999999	37.14877756198521	seed3-gnap-01_con20_vars.pkl	Transient	3	-0.1
1161	1336296	66.8148	0.9253232906252612	4.276521564094665	66.43205	67.35735	2.13955	3.0648999999999944	0.32412284255732904	3.0852500000000016	42.76521564094665	seed3-gnap-01_con20_vars.pkl	Transient	3	-0.1
1162	1398001	69.90005000000001	0.9381466144287727	4.147765736824596	69.49695	70.4351	2.098399999999998	3.0365500000000054	0.3260780957039212	3.066749999999999	41.477657368246	seed3-gnap-01_con20_vars.pkl	Transient	3	-0.1
1163	1459336	72.9668	0.9719716603743146	4.1214975221954475	72.53345	73.50545000000001	2.1182999999999907	3.0902499999999975	0.3250763929523438	3.0762	41.214975221954454	seed3-gnap-01_con20_vars.pkl	DAMGO	3	-0.1
1164	1520860	76.043	0.9593144539993024	4.1247440858114786	75.6237	76.583	2.096650000000011	3.05595000000001	0.32688818789533014	3.0591500000000025	41.24744085811478	seed3-gnap-01_con20_vars.pkl	DAMGO	3	-0.1
1165	1582043	79.10215000000001	0.960968526104279	4.127213151471899	78.67965000000001	79.64065000000001	2.094949999999997	3.055899999999994	0.325457267460783	3.0725999999999942	41.27213151471903	seed3-gnap-01_con20_vars.pkl	DAMGO	3	-0.1
1166	1643495	82.17475	0.9655427955756662	4.122046477845622	81.73555	82.70110000000001	2.113349999999997	3.0789000000000044	0.327455506982989	3.0538499999999975	41.22046477845626	seed3-gnap-01_con20_vars.pkl	DAMGO	3	-0.1
1167	1704572	85.2286	0.9646069834553521	4.143477695597333	84.81450000000001	85.7791	2.1206000000000103	3.0852000000000004	0.3254625636686133	3.0725500000000068	41.434776955973334	seed3-gnap-01_con20_vars.pkl	DAMGO	3	-0.1
1168	1766023	88.30115	0.9345242176634843	4.1286845581099385	87.89965000000001	88.83420000000001	2.094700000000003	3.029200000000003	0.32604620074664636	3.0670499999999947	41.2868455810994	seed3-gnap-01_con20_vars.pkl	DAMGO	3	-0.1
1169	1827364	91.3682	0.9713716018101434	4.133553045395416	90.9289	91.90025	2.103750000000005	3.0751499999999936	0.32663726931242754	3.0615000000000094	41.335530453954206	seed3-gnap-01_con20_vars.pkl	DAMGO	3	-0.1
1170	1888594	94.42970000000001	0.9380184772248497	4.124860055415581	94.00405	94.94205000000001	2.1051499999999947	3.043149999999997	0.3294567258590592	3.035299999999993	41.24860055415584	seed3-gnap-01_con20_vars.pkl	DAMGO	3	-0.1
1171	1949300	97.465	0.9433653975819122	4.145393890646737	97.04715	97.99055	2.0607499999999987	3.004100000000008	0.36618635223465174	2.7308500000000038	41.45393890646736	seed3-gnap-01_con20_vars.pkl	DAMGO	3	-0.1
1172	2003917	100.19585000000001	1.2740719657773967	6.676270538637326	100.05125000000001	101.32535	1.7925500000000056	3.066599999999994	0.29616905329562193	3.376449999999991	66.76270538637328	seed3-gnap-01_con20_vars.pkl	Transient	3	-0.1
1173	2071446	103.5723	0.9929574210312334	4.534261843615241	103.11785	104.11085	1.9394499999999937	2.9324000000000012	0.35992585527381316	2.778350000000003	42.738769098825784	seed3-gnap-01_con20_vars.pkl	Transient	3	-0.1
1174	2127013	106.35065	0.9801463991897181	4.946000011461052	106.05025	107.0304	1.8992000000000075	2.8793500000000023	0.34842598561000604	2.870050000000006	49.46000011461055	seed3-gnap-01_con20_vars.pkl	Transient	3	-0.1
1175	2184414	109.22070000000001	0.9712183159378125	4.886272869681811	108.92965000000001	109.90085	1.8943000000000012	2.865549999999999	0.34875407606326375	2.867350000000002	48.86272869681813	seed3-gnap-01_con20_vars.pkl	Transient	3	-0.1
1176	2241761	112.08805000000001	0.9669024611269823	4.8798947056940705	111.79515	112.7621	1.8928999999999974	2.859799999999993	0.3483835005574149	2.8703999999999894	48.79894705694072	seed3-gnap-01_con20_vars.pkl	Wash	3	-0.1
1177	2299169	114.95845	0.9679061220702018	4.87776394974982	114.65495	115.62285	1.8957500000000067	2.863650000000007	0.34994400895856603	2.857600000000005	48.777639497498214	seed3-gnap-01_con20_vars.pkl	Wash	3	-0.1
1178	2356321	117.81605	0.9709514480800135	4.870395805654866	117.5186	118.48955000000001	1.8821999999999974	2.8531499999999994	0.35060654933034197	2.8521999999999963	48.7039580565487	seed3-gnap-01_con20_vars.pkl	Wash	3	-0.1
1179	2413365	120.66825	0.966634357904247	4.882605099731414	120.37180000000001	121.33845000000001	1.889250000000004	2.8559000000000054	0.34968703010805285	2.8597000000000037	48.826050997314155	seed3-gnap-01_con20_vars.pkl	Wash	3	-0.1
1180	2470559	123.52795	0.9710974586109399	4.8765182517764245	123.22765000000001	124.19875	1.881450000000001	2.8525499999999937	0.35074181894707274	2.8511000000000024	48.76518251776426	seed3-gnap-01_con20_vars.pkl	Wash	3	-0.1
1181	2527581	126.37905	0.9681386758108623	4.871087371935012	126.0802	127.04835	1.8930500000000166	2.861200000000011	0.3492534707063659	2.8632499999999936	48.71087371935015	seed3-gnap-01_con20_vars.pkl	Wash	3	-0.1
1182	2584846	129.2423	0.975088306756015	4.879774472446684	128.94145	129.9165	1.9021999999999935	2.877299999999991	0.3478442353514085	2.8748500000000092	48.797744724466874	seed3-gnap-01_con20_vars.pkl	Wash	3	-0.1
1183	2642343	132.11715	0.9687227004472865	4.882661359090115	131.8187	132.78745	1.893199999999979	2.8618999999999915	0.3494243234271533	2.861850000000004	48.826613590901154	seed3-gnap-01_con20_vars.pkl	Wash	3	-0.1
1184	2699580	134.979	0.9671564909625799	4.884132241485048	134.68065	135.64780000000002	1.889250000000004	2.856400000000008	0.349546463463656	2.8608499999999992	48.84132241485048	seed3-gnap-01_con20_vars.pkl	Wash	3	-0.1
1185	2756797	137.83985	0.9725983414234362	4.869537358996034	137.53705	138.50965	2.57589999999999	3.54849999999999	0.27821054974404574	3.594400000000007	48.69537358996034	seed3-gnap-01_con20_vars.pkl	Wash	3	-0.1
1186	2828685	141.43425000000002	0.942902968683606	4.494988619194324	141.0855	142.0284	2.105649999999997	3.048550000000006	0.33239708155362596	3.008449999999982	44.94988619194323	seed3-gnap-01_con20_vars.pkl	Transient	3	-0.1
1187	2888854	144.4427	0.9254202118470334	4.643920951596478	144.13410000000002	145.0595	2.130750000000006	3.0562000000000182	0.3243067942273375	3.083500000000015	46.439209515964805	seed3-gnap-01_con20_vars.pkl	Transient	3	-0.1
1188	2950524	147.52620000000002	0.9198301008087351	4.655602485342662	147.19025000000002	148.11010000000002	2.1259500000000173	3.045749999999998	0.33192817074385156	3.0126999999999953	46.55602485342662	seed3-gnap-01_con20_vars.pkl	Transient	3	-0.1
1189	3010778	150.5389	0.9252720141596161	4.660120633409207	150.23605	151.1613	2.1111000000000217	3.0363499999999988	0.32862306933946694	3.0430000000000064	46.60120633409207	seed3-gnap-01_con20_vars.pkl	$G_{NaP}$	3	-0.1
1190	3071638	153.58190000000002	0.9295271236604778	4.659397254614646	153.2724	154.2019	2.1350500000000068	3.0645999999999844	0.3269149040504763	3.058899999999994	46.593972546146475	seed3-gnap-01_con20_vars.pkl	$G_{NaP}$	3	-0.1
1191	3132816	156.6408	0.9446732992967358	4.664921787381715	156.33700000000002	157.28165	2.0998500000000035	3.044550000000015	0.327723794386093	3.051349999999985	46.649217873817165	seed3-gnap-01_con20_vars.pkl	$G_{NaP}$	3	-0.1
1192	3193843	159.69215	0.9255179983163718	4.648883564171975	159.38155	160.30705	2.1189999999999998	3.0445499999999868	0.3290123050602092	3.0394000000000005	46.48883564171977	seed3-gnap-01_con20_vars.pkl	$G_{NaP}$	3	-0.1
1193	3254631	162.73155	0.9410394182904623	4.655100105604042	162.42605	163.36710000000002	2.1111499999999808	3.052199999999999	0.3267546725918164	3.0604000000000156	46.55100105604045	seed3-gnap-01_con20_vars.pkl	$G_{NaP}$	3	-0.1
1194	3315839	165.79195	0.9557471362274839	4.670291491224205	165.47830000000002	166.43405	2.1037500000000193	3.059500000000014	0.3267813669264586	3.060149999999993	46.702914912242065	seed3-gnap-01_con20_vars.pkl	$G_{NaP}$	3	-0.1
1195	3377042	168.8521	0.9381741438320372	4.666873578627666	168.53775000000002	169.47595	2.1148000000000025	3.0529499999999814	0.3286662722671407	3.042599999999993	46.66873578627664	seed3-gnap-01_con20_vars.pkl	$G_{NaP}$	3	-0.1
1196	3437894	171.8947	0.9187469285225962	4.654251238903754	171.59075	172.5095	2.1181499999999858	3.036900000000003	0.3256957675834982	3.070350000000019	46.542512389037554	seed3-gnap-01_con20_vars.pkl	$G_{NaP}$	3	-0.1
1197	3499301	174.96505000000002	0.9289261442563265	4.656166186926981	174.62765000000002	175.55655000000002	2.117449999999991	3.0464000000000055	0.32823475349570186	3.0465999999999838	46.56166186926984	seed3-gnap-01_con20_vars.pkl	$G_{NaP}$	3	-0.1
1198	3560233	178.01165	0.9334846710240935	4.658857664882447	177.674	178.60750000000002	5.4818500000000085	6.415300000000002	0.15060240963855387	6.640000000000016	46.588576648824514	seed3-gnap-01_con20_vars.pkl	$G_{NaP}$	3	-0.1
1199	3693033	184.65165000000002	1.0322277580931318	3.3863243472455125	184.08935	185.12155	2.379950000000008	3.412200000000013	0.29493305019760707	3.390599999999978	33.86324347245514	seed3-gnap-01_con20_vars.pkl	Transient	3	-0.1
1200	3760845	188.04225	0.9910805190204177	3.68301131802464	187.50155	188.4926	2.3970999999999947	3.3881999999999834	0.29362539272396065	3.4057000000000244	36.83011318024643	seed3-gnap-01_con20_vars.pkl	Transient	3	-0.1
1201	3828959	191.44795000000002	0.9856370865582955	3.54932757479229	190.8897	191.87535	2.3958500000000242	3.381500000000017	0.2966654800047464	3.3708000000000027	35.49327574792292	seed3-gnap-01_con20_vars.pkl	DAMGO + $G_{NaP}$	3	-0.1
1202	3896375	194.81875000000002	0.9876253888307606	3.5469450031758427	194.27120000000002	195.25885	2.414050000000003	3.4016499999999894	0.2953032025632324	3.386349999999993	35.46945003175843	seed3-gnap-01_con20_vars.pkl	DAMGO + $G_{NaP}$	3	-0.1
1203	3964102	198.20510000000002	1.0112363100167132	3.5886448426790736	197.67285	198.6841	2.4114999999999895	3.422699999999992	0.29149419926543474	3.4305999999999988	35.886448426790736	seed3-gnap-01_con20_vars.pkl	DAMGO + $G_{NaP}$	3	-0.1
1204	4032714	201.6357	0.9884239649160532	3.6045023498588336	201.09555	202.084	2.4019499999999994	3.390350000000012	0.29419119485753864	3.3991499999999917	36.04502349858837	seed3-gnap-01_con20_vars.pkl	DAMGO + $G_{NaP}$	3	-0.1
1205	4100697	205.03485	1.0210593598008155	3.6332628335801544	204.48590000000002	205.50695000000002	2.41719999999998	3.4382499999999823	0.2920859316810998	3.423650000000009	36.33262833580159	seed3-gnap-01_con20_vars.pkl	DAMGO + $G_{NaP}$	3	-0.1
1206	4169170	208.45850000000002	0.9834874399312307	3.62207137280879	207.9242	208.9077	2.4084000000000003	3.391900000000021	0.2932551319648097	3.4099999999999966	36.220713728087894	seed3-gnap-01_con20_vars.pkl	DAMGO + $G_{NaP}$	3	-0.1
1207	4237370	211.8685	1.003338070830889	3.586364910690172	211.3161	212.31945000000002	2.3961500000000058	3.399499999999989	0.2940527824744552	3.400749999999988	35.863649106901704	seed3-gnap-01_con20_vars.pkl	DAMGO + $G_{NaP}$	3	-0.1
1208	4305385	215.26925	1.0056749386552721	3.5831913800562347	214.71555	215.72125	2.4540000000000077	3.4596500000000106	0.2917152858809804	3.4279999999999973	35.831913800562326	seed3-gnap-01_con20_vars.pkl	DAMGO + $G_{NaP}$	3	-0.1
1209	4373945	218.69725	0.9571657814021223	3.624609832779889	218.17525	219.13240000000002					36.24609832779893	seed3-gnap-01_con20_vars.pkl	DAMGO + $G_{NaP}$	3	-0.1
1210	62659	3.13295	1.4187203112646976	1.3408321284872446	2.7075	4.1262	1.5347000000000008	2.9534500000000006	0.3496870301080533	2.8597	13.408321284872446	seed4-gnap-03_con20_vars.pkl	Transient	4	-0.3
1211	119853	5.99265	0.9185631769123167	4.374282414805236	5.660950000000001	6.5795	1.8304999999999998	2.7490499999999995	0.3652367647327379	2.7379500000000005	43.74282414805239	seed4-gnap-03_con20_vars.pkl	Transient	4	-0.3
1212	174612	8.7306	0.937445486364227	4.704965773506409	8.41	9.34745	1.8538999999999994	2.7913499999999996	0.35816618911174786	2.792	47.049657735064116	seed4-gnap-03_con20_vars.pkl	Transient	4	-0.3
1213	230452	11.5226	0.9263988378716255	4.743314188392773	11.20135	12.12775	1.8744999999999994	2.8009000000000004	0.3576985674172375	2.79565	47.43314188392773	seed4-gnap-03_con20_vars.pkl	Transient	4	-0.3
1214	286365	14.31825	0.9358633403037268	4.7644698966693895	14.0022	14.9381	1.8430999999999997	2.77895	0.35927283178846037	2.7833999999999985	47.64469896669392	seed4-gnap-03_con20_vars.pkl	Transient	4	-0.3
1215	342033	17.10165	0.9214206909349858	4.739288884439411	16.781200000000002	17.7026	1.8676999999999992	2.7891499999999994	0.3584357862288967	2.789900000000003	47.39288884439409	seed4-gnap-03_con20_vars.pkl	Transient	4	-0.3
1216	397831	19.891550000000002	0.9351254758349533	4.757208314386432	19.57035	20.50545	1.877200000000002	2.812350000000002	0.35626491859346626	2.806899999999999	47.57208314386432	seed4-gnap-03_con20_vars.pkl	Transient	4	-0.3
1217	453969	22.69845	0.9224174654440548	4.760815597040889	22.38265	23.3051	1.8748000000000005	2.7972	0.35735982560840496	2.798300000000001	47.6081559704089	seed4-gnap-03_con20_vars.pkl	Transient	4	-0.3
1218	509935	25.496750000000002	0.9280087468516693	4.763664853807114	25.1799	26.1079	1.8612000000000002	2.789200000000001	0.35813412122840016	2.7922499999999992	47.63664853807117	seed4-gnap-03_con20_vars.pkl	Transient	4	-0.3
1219	565780	28.289	0.9308088006762206	4.759978692373522	27.969050000000003	28.89985	1.8623000000000012	2.793099999999999	0.3575067479398676	2.7971499999999985	47.59978692373526	seed4-gnap-03_con20_vars.pkl	Transient	4	-0.3
1220	621723	31.08615	0.9280685708211619	4.756017622018703	30.762150000000002	31.690250000000002	1.854650000000003	2.782700000000002	0.35982224780958144	2.779150000000005	47.560176220187074	seed4-gnap-03_con20_vars.pkl	Control	4	-0.3
1221	677306	33.865300000000005	0.9378650136493903	4.755120073440139	33.5449	34.48275	1.8641000000000005	2.8019999999999996	0.3569452624440044	2.801549999999999	47.55120073440137	seed4-gnap-03_con20_vars.pkl	Control	4	-0.3
1222	733337	36.666850000000004	0.9226354828429932	4.75682402352416	36.346900000000005	37.2695	1.863350000000004	2.7860000000000014	0.3585771658060821	2.788799999999995	47.568240235241646	seed4-gnap-03_con20_vars.pkl	Control	4	-0.3
1223	789113	39.45565	0.9361278588418558	4.749490379859417	39.132850000000005	40.069	1.8668499999999995	2.8029499999999956	0.3573342862247627	2.798500000000004	47.49490379859417	seed4-gnap-03_con20_vars.pkl	Control	4	-0.3
1224	845083	42.25415	0.9079547278016049	4.768620347552982	41.9358	42.8438	1.864450000000005	2.7724000000000046	0.36046427799005115	2.7742000000000004	47.68620347552985	seed4-gnap-03_con20_vars.pkl	Control	4	-0.3
1225	900567	45.02835	0.9337960269281	4.757607234801007	44.708200000000005	45.642	1.8727000000000018	2.8064999999999998	0.3564045904911258	2.805799999999998	47.576072348010115	seed4-gnap-03_con20_vars.pkl	Control	4	-0.3
1226	956683	47.83415	0.9273213246190862	4.765310388489603	47.514700000000005	48.44205	1.868000000000002	2.7952999999999975	0.3575259206292451	2.797000000000004	47.65310388489606	seed4-gnap-03_con20_vars.pkl	Control	4	-0.3
1227	1012623	50.631150000000005	0.937505170780269	4.753478056817563	50.31	51.247550000000004	1.8514499999999998	2.78895	0.35884094375168235	2.786749999999998	47.53478056817561	seed4-gnap-03_con20_vars.pkl	Control	4	-0.3
1228	1068358	53.4179	0.9105658482452157	4.76053708014998	53.09895	54.009550000000004	1.8742499999999964	2.784799999999997	0.3586800573888096	2.7879999999999967	47.60537080149983	seed4-gnap-03_con20_vars.pkl	Control	4	-0.3
1229	1124118	56.2059	0.9309636938999873	4.7597402930040715	55.8838	56.814750000000004	1.8811000000000035	2.8120500000000064	0.3563728372623431	2.806050000000006	47.59740293004074	seed4-gnap-03_con20_vars.pkl	Control	4	-0.3
1230	1180239	59.011950000000006	0.9206111195696868	4.75853524119934	58.695800000000006	59.61645	4.9483999999999995	5.869	0.16541639441885106	6.045349999999992	47.58535241199343	seed4-gnap-03_con20_vars.pkl	Control	4	-0.3
1231	1301146	65.0573	0.9657468195723253	3.6957678724257335	64.56485	65.5306	2.009450000000001	2.975200000000001	0.33407944409180446	2.993300000000005	36.95767872425738	seed4-gnap-03_con20_vars.pkl	Transient	4	-0.3
1232	1361012	68.0506	0.9833380159592722	3.9501998926374924	67.54005000000001	68.52335000000001	1.8969000000000023	2.8802500000000038	0.3387706014872021	2.951850000000007	39.50199892637493	seed4-gnap-03_con20_vars.pkl	Transient	4	-0.3
1233	1420049	71.00245000000001	1.0192024043344894	3.7497652085961874	70.42025000000001	71.43945000000001	1.9168499999999966	2.9360499999999945	0.3393972305185993	2.946399999999997	37.49765208596189	seed4-gnap-03_con20_vars.pkl	DAMGO	4	-0.3
1234	1478977	73.94885000000001	1.042956942678569	3.757209019678079	73.35635	74.3993	1.8883499999999884	2.931299999999993	0.33999728002176044	2.9411999999999945	37.572090196780806	seed4-gnap-03_con20_vars.pkl	DAMGO	4	-0.3
1235	1537801	76.89005	1.0456526395885624	3.744669880240238	76.2876	77.33325	1.890199999999993	2.935850000000002	0.34077936240181317	2.9344499999999982	37.44669880240239	seed4-gnap-03_con20_vars.pkl	DAMGO	4	-0.3
1236	1596490	79.8245	1.0615101374997757	3.7591118592518526	79.22345	80.28495000000001	1.9090999999999951	2.9706000000000046	0.33727381574731424	2.9649500000000018	37.59111859251851	seed4-gnap-03_con20_vars.pkl	DAMGO	4	-0.3
1237	1655789	82.78945	1.0384830982702087	3.7330136873216375	82.1941	83.2326	1.8812000000000069	2.919700000000006	0.34003196300452254	2.940899999999999	37.33013687321641	seed4-gnap-03_con20_vars.pkl	DAMGO	4	-0.3
1238	1714607	85.73035	1.060351006589306	3.7546435261584534	85.1138	86.17415	1.8755999999999915	2.935949999999991	0.340217058483312	2.939300000000003	37.54643526158456	seed4-gnap-03_con20_vars.pkl	DAMGO	4	-0.3
1239	1773393	88.66965	1.0493347946807976	3.744188191763506	88.04975	89.09905	1.8958499999999958	2.9452	0.3419738731960879	2.924199999999999	37.44188191763504	seed4-gnap-03_con20_vars.pkl	DAMGO	4	-0.3
1240	1831877	91.59385	1.0754781952866936	3.7753276636390822	90.9949	92.0704	1.8840000000000003	2.959450000000004	0.3366663300003373	2.9702999999999946	37.75327663639081	seed4-gnap-03_con20_vars.pkl	DAMGO	4	-0.3
1241	1891283	94.56415	1.031803882823477	3.727906504437364	93.9544	94.98620000000001	1.9075500000000005	2.9393500000000046	0.3409129649200556	2.9333000000000027	37.27906504437366	seed4-gnap-03_con20_vars.pkl	DAMGO	4	-0.3
1242	1949949	97.49745	1.0528589964326005	3.753174761583388	96.89370000000001	97.94655	2.0660000000000025	3.118849999999995	0.3744266591781337	2.670749999999998	37.53174761583389	seed4-gnap-03_con20_vars.pkl	DAMGO	4	-0.3
1243	2003364	100.1682	1.215296142998198	6.545036876139463	100.01255	101.22785	1.9139499999999998	3.129249999999999	0.2964412231164864	3.373350000000002	65.45036876139467	seed4-gnap-03_con20_vars.pkl	Transient	4	-0.3
1244	2070831	103.54155	0.9264422707601102	4.590207258026879	103.1418	104.06825	1.9457000000000022	2.872150000000005	0.3575898444484165	2.796500000000009	43.83002544322818	seed4-gnap-03_con20_vars.pkl	Transient	4	-0.3
1245	2126761	106.33805000000001	0.9329632943142672	4.84421482771473	106.01400000000001	106.94695	1.8832500000000039	2.8162499999999966	0.3554797198819818	2.8130999999999915	48.44214827714732	seed4-gnap-03_con20_vars.pkl	Transient	4	-0.3
1246	2183023	109.15115	0.9301525560322916	4.755578238012696	108.83025	109.7604	1.8697499999999962	2.799899999999994	0.35705996822166225	2.8006500000000045	47.55578238012695	seed4-gnap-03_con20_vars.pkl	Transient	4	-0.3
1247	2239036	111.9518	0.9245611849488226	4.765812280537332	111.63015	112.55470000000001	1.8678999999999917	2.7924500000000023	0.35812770834079466	2.7922999999999973	47.65812280537335	seed4-gnap-03_con20_vars.pkl	Wash	4	-0.3
1248	2294882	114.7441	0.9349176563141635	4.751217942963123	114.42255	115.35745	1.8576500000000067	2.7925500000000056	0.35826884494124345	2.7912000000000035	47.51217942963126	seed4-gnap-03_con20_vars.pkl	Wash	4	-0.3
1249	2350706	117.5353	0.9067938747623936	4.767871626996332	117.21515000000001	118.12190000000001	1.8656000000000006	2.7724000000000046	0.3609196231999127	2.770700000000005	47.67871626996336	seed4-gnap-03_con20_vars.pkl	Wash	4	-0.3
1250	2406120	120.30600000000001	0.9230743105059723	4.747289790194976	119.98750000000001	120.9106	1.8742000000000019	2.797249999999991	0.35757066490265144	2.7966499999999996	47.47289790194979	seed4-gnap-03_con20_vars.pkl	Wash	4	-0.3
1251	2462053	123.10265000000001	0.9350265469189734	4.765496625419473	122.7848	123.7198	1.858949999999993	2.793999999999997	0.3574236900421766	2.797799999999995	47.654966254194754	seed4-gnap-03_con20_vars.pkl	Wash	4	-0.3
1252	2518009	125.90045	0.9344842750214274	4.76460971191964	125.5788	126.5133	1.8659000000000106	2.8004000000000104	0.35735344042024775	2.7983499999999992	47.64609711919644	seed4-gnap-03_con20_vars.pkl	Wash	4	-0.3
1253	2573976	128.6988	0.9344352424655809	4.765120019772752	128.3792	129.3136	1.8742499999999893	2.8086999999999875	0.3568497305784531	2.8023000000000025	47.651200197727526	seed4-gnap-03_con20_vars.pkl	Wash	4	-0.3
1254	2630022	131.5011	0.9325194273211063	4.747112581641815	131.18785	132.12040000000002	1.8611500000000092	2.7936500000000137	0.3572130239868536	2.7994500000000073	47.47112581641819	seed4-gnap-03_con20_vars.pkl	Wash	4	-0.3
1255	2686011	134.30055000000002	0.9290486523525789	4.749157220873094	133.98155	134.91060000000002	1.8667499999999961	2.7957999999999856	0.35701535166012294	2.8009999999999877	47.49157220873098	seed4-gnap-03_con20_vars.pkl	Wash	4	-0.3
1256	2742031	137.10155	0.9355641536650016	4.763023582392329	136.7773	137.71290000000002	1.8675000000000068	2.803050000000013	0.35726407173862634	2.799049999999994	47.6302358239233	seed4-gnap-03_con20_vars.pkl	Wash	4	-0.3
1257	2798012	139.9006	0.5112842984454706	4.752533308873694	139.5804	140.09165000000002	3.471299999999985	3.982599999999991	0.24405125076266035	4.097499999999997	47.52533308873694	seed4-gnap-03_con20_vars.pkl	Wash	4	-0.3
1258	2879962	143.9981	1.1507229695581367	1.3518307449208127	143.56295	144.71370000000002	2.536450000000002	3.6871500000000026	0.26550199790253276	3.7664500000000207	13.518307449208136	seed4-gnap-03_con20_vars.pkl	Transient	4	-0.3
1259	2955291	147.76455	0.9408202803289285	3.592789864952195	147.25015000000002	148.19095000000002	2.891300000000001	3.832150000000013	0.25497520366144516	3.921949999999981	35.927898649521936	seed4-gnap-03_con20_vars.pkl	Transient	4	-0.3
1260	3033730	151.6865	0.984250005070027	3.198354997289286	151.08225000000002	152.06650000000002	2.888949999999994	3.873199999999997	0.26095011938467877	3.8321500000000124	31.983549972892874	seed4-gnap-03_con20_vars.pkl	$G_{NaP}$	4	-0.3
1261	3110373	155.51865	1.0043698668151395	3.3580723618427974	154.9555	155.95985000000002	2.8932499999999948	3.8976499999999987	0.25196215528427607	3.9688500000000038	33.58072361842797	seed4-gnap-03_con20_vars.pkl	$G_{NaP}$	4	-0.3
1262	3189750	159.4875	1.0017561326139375	3.239396224882938	158.85315	159.85490000000001	2.88930000000002	3.891050000000007	0.26101482564209677	3.8311999999999955	32.393962248829396	seed4-gnap-03_con20_vars.pkl	$G_{NaP}$	4	-0.3
1263	3266374	163.3187	0.9898125218606322	3.335444736370391	162.7442	163.734	2.9144000000000005	3.904200000000003	0.2568548128170555	3.8932499999999943	33.354447363703905	seed4-gnap-03_con20_vars.pkl	$G_{NaP}$	4	-0.3
1264	3344239	167.21195	0.9790315293360967	3.3584726522145054	166.64835000000002	167.6274	2.912300000000016	3.8913499999999885	0.25367833587011623	3.9420000000000073	33.58472652214506	seed4-gnap-03_con20_vars.pkl	$G_{NaP}$	4	-0.3
1265	3423079	171.15395	0.9969724143930712	3.3407590551168838	170.5397	171.5367	2.9129000000000076	3.909850000000006	0.2584914439332067	3.8685999999999865	33.40759055116883	seed4-gnap-03_con20_vars.pkl	$G_{NaP}$	4	-0.3
1266	3500451	175.02255	1.00746443232093	3.2793832807928958	174.44955000000002	175.45700000000002	2.897599999999983	3.9050499999999886	0.25614426044748323	3.9040500000000122	32.79383280792896	seed4-gnap-03_con20_vars.pkl	$G_{NaP}$	4	-0.3
1267	3578532	178.9266	0.9900325894217706	3.3717835313559448	178.3546	179.34465	6.3385000000000105	7.328550000000007	0.12847855692884858	7.7834	33.71783531355946	seed4-gnap-03_con20_vars.pkl	$G_{NaP}$	4	-0.3
1268	3734200	186.71	1.5396727243550354	1.080804407370433	185.68315	187.22285000000002	6.092900000000014	7.632550000000009	0.13819121518445096	7.236349999999987	10.808044073704327	seed4-gnap-03_con20_vars.pkl	Transient	4	-0.3
1269	3878927	193.94635	1.2658270303612342	1.6597365504346566	193.31575	194.58155000000002	6.186849999999993	7.452699999999993	0.13240385824842887	7.552650000000027	16.597365504346573	seed4-gnap-03_con20_vars.pkl	DAMGO + $G_{NaP}$	4	-0.3
1270	4029980	201.49900000000002	1.2790046372281854	1.6910418172639599	200.7684	202.04745	6.235849999999999	7.514849999999996	0.1335755503312678	7.486399999999975	16.91041817263961	seed4-gnap-03_con20_vars.pkl	DAMGO + $G_{NaP}$	4	-0.3
1271	4179708	208.9854	1.2528050202843735	1.7312442821350942	208.2833	209.5361	6.247199999999992	7.5000499999999874	0.1338544734165011	7.470800000000026	17.31244282135095	seed4-gnap-03_con20_vars.pkl	DAMGO + $G_{NaP}$	4	-0.3
1272	4329124	216.45620000000002	1.2703369096104522	1.7352715038987139	215.78335	217.05365					17.352715038987135	seed4-gnap-03_con20_vars.pkl	DAMGO + $G_{NaP}$	4	-0.3
1273	62659	3.13295	1.4187203112646976	1.3408321284872446	2.7075	4.1262	1.5347000000000008	2.9534500000000006	0.3496870301080533	2.8597	13.408321284872446	seed4-gnap-01_con20_vars.pkl	Transient	4	-0.1
1274	119853	5.99265	0.9185631769123167	4.374282414805236	5.660950000000001	6.5795	1.8304999999999998	2.7490499999999995	0.3652367647327379	2.7379500000000005	43.74282414805239	seed4-gnap-01_con20_vars.pkl	Transient	4	-0.1
1275	174612	8.7306	0.937445486364227	4.704965773506409	8.41	9.34745	1.8538999999999994	2.7913499999999996	0.35816618911174786	2.792	47.049657735064116	seed4-gnap-01_con20_vars.pkl	Transient	4	-0.1
1276	230452	11.5226	0.9263988378716255	4.743314188392773	11.20135	12.12775	1.8744999999999994	2.8009000000000004	0.3576985674172375	2.79565	47.43314188392773	seed4-gnap-01_con20_vars.pkl	Transient	4	-0.1
1277	286365	14.31825	0.9358633403037268	4.7644698966693895	14.0022	14.9381	1.8430999999999997	2.77895	0.35927283178846037	2.7833999999999985	47.64469896669392	seed4-gnap-01_con20_vars.pkl	Transient	4	-0.1
1278	342033	17.10165	0.9214206909349858	4.739288884439411	16.781200000000002	17.7026	1.8676999999999992	2.7891499999999994	0.3584357862288967	2.789900000000003	47.39288884439409	seed4-gnap-01_con20_vars.pkl	Transient	4	-0.1
1279	397831	19.891550000000002	0.9351254758349533	4.757208314386432	19.57035	20.50545	1.877200000000002	2.812350000000002	0.35626491859346626	2.806899999999999	47.57208314386432	seed4-gnap-01_con20_vars.pkl	Transient	4	-0.1
1280	453969	22.69845	0.9224174654440548	4.760815597040889	22.38265	23.3051	1.8748000000000005	2.7972	0.35735982560840496	2.798300000000001	47.6081559704089	seed4-gnap-01_con20_vars.pkl	Transient	4	-0.1
1281	509935	25.496750000000002	0.9280087468516693	4.763664853807114	25.1799	26.1079	1.8612000000000002	2.789200000000001	0.35813412122840016	2.7922499999999992	47.63664853807117	seed4-gnap-01_con20_vars.pkl	Transient	4	-0.1
1282	565780	28.289	0.9308088006762206	4.759978692373522	27.969050000000003	28.89985	1.8623000000000012	2.793099999999999	0.3575067479398676	2.7971499999999985	47.59978692373526	seed4-gnap-01_con20_vars.pkl	Transient	4	-0.1
1283	621723	31.08615	0.9280685708211619	4.756017622018703	30.762150000000002	31.690250000000002	1.854650000000003	2.782700000000002	0.35982224780958144	2.779150000000005	47.560176220187074	seed4-gnap-01_con20_vars.pkl	Control	4	-0.1
1284	677306	33.865300000000005	0.9378650136493903	4.755120073440139	33.5449	34.48275	1.8641000000000005	2.8019999999999996	0.3569452624440044	2.801549999999999	47.55120073440137	seed4-gnap-01_con20_vars.pkl	Control	4	-0.1
1285	733337	36.666850000000004	0.9226354828429932	4.75682402352416	36.346900000000005	37.2695	1.863350000000004	2.7860000000000014	0.3585771658060821	2.788799999999995	47.568240235241646	seed4-gnap-01_con20_vars.pkl	Control	4	-0.1
1286	789113	39.45565	0.9361278588418558	4.749490379859417	39.132850000000005	40.069	1.8668499999999995	2.8029499999999956	0.3573342862247627	2.798500000000004	47.49490379859417	seed4-gnap-01_con20_vars.pkl	Control	4	-0.1
1287	845083	42.25415	0.9079547278016049	4.768620347552982	41.9358	42.8438	1.864450000000005	2.7724000000000046	0.36046427799005115	2.7742000000000004	47.68620347552985	seed4-gnap-01_con20_vars.pkl	Control	4	-0.1
1288	900567	45.02835	0.9337960269281	4.757607234801007	44.708200000000005	45.642	1.8727000000000018	2.8064999999999998	0.3564045904911258	2.805799999999998	47.576072348010115	seed4-gnap-01_con20_vars.pkl	Control	4	-0.1
1289	956683	47.83415	0.9273213246190862	4.765310388489603	47.514700000000005	48.44205	1.868000000000002	2.7952999999999975	0.3575259206292451	2.797000000000004	47.65310388489606	seed4-gnap-01_con20_vars.pkl	Control	4	-0.1
1290	1012623	50.631150000000005	0.937505170780269	4.753478056817563	50.31	51.247550000000004	1.8514499999999998	2.78895	0.35884094375168235	2.786749999999998	47.53478056817561	seed4-gnap-01_con20_vars.pkl	Control	4	-0.1
1291	1068358	53.4179	0.9105658482452157	4.76053708014998	53.09895	54.009550000000004	1.8742499999999964	2.784799999999997	0.3586800573888096	2.7879999999999967	47.60537080149983	seed4-gnap-01_con20_vars.pkl	Control	4	-0.1
1292	1124118	56.2059	0.9309636938999873	4.7597402930040715	55.8838	56.814750000000004	1.8811000000000035	2.8120500000000064	0.3563728372623431	2.806050000000006	47.59740293004074	seed4-gnap-01_con20_vars.pkl	Control	4	-0.1
1293	1180239	59.011950000000006	0.9206111195696868	4.75853524119934	58.695800000000006	59.61645	4.9483999999999995	5.869	0.16541639441885106	6.045349999999992	47.58535241199343	seed4-gnap-01_con20_vars.pkl	Control	4	-0.1
1294	1301146	65.0573	0.9657468195723253	3.6957678724257335	64.56485	65.5306	2.009450000000001	2.975200000000001	0.33407944409180446	2.993300000000005	36.95767872425738	seed4-gnap-01_con20_vars.pkl	Transient	4	-0.1
1295	1361012	68.0506	0.9833380159592722	3.9501998926374924	67.54005000000001	68.52335000000001	1.8969000000000023	2.8802500000000038	0.3387706014872021	2.951850000000007	39.50199892637493	seed4-gnap-01_con20_vars.pkl	Transient	4	-0.1
1296	1420049	71.00245000000001	1.0192024043344894	3.7497652085961874	70.42025000000001	71.43945000000001	1.9168499999999966	2.9360499999999945	0.3393972305185993	2.946399999999997	37.49765208596189	seed4-gnap-01_con20_vars.pkl	DAMGO	4	-0.1
1297	1478977	73.94885000000001	1.042956942678569	3.757209019678079	73.35635	74.3993	1.8883499999999884	2.931299999999993	0.33999728002176044	2.9411999999999945	37.572090196780806	seed4-gnap-01_con20_vars.pkl	DAMGO	4	-0.1
1298	1537801	76.89005	1.0456526395885624	3.744669880240238	76.2876	77.33325	1.890199999999993	2.935850000000002	0.34077936240181317	2.9344499999999982	37.44669880240239	seed4-gnap-01_con20_vars.pkl	DAMGO	4	-0.1
1299	1596490	79.8245	1.0615101374997757	3.7591118592518526	79.22345	80.28495000000001	1.9090999999999951	2.9706000000000046	0.33727381574731424	2.9649500000000018	37.59111859251851	seed4-gnap-01_con20_vars.pkl	DAMGO	4	-0.1
1300	1655789	82.78945	1.0384830982702087	3.7330136873216375	82.1941	83.2326	1.8812000000000069	2.919700000000006	0.34003196300452254	2.940899999999999	37.33013687321641	seed4-gnap-01_con20_vars.pkl	DAMGO	4	-0.1
1301	1714607	85.73035	1.060351006589306	3.7546435261584534	85.1138	86.17415	1.8755999999999915	2.935949999999991	0.340217058483312	2.939300000000003	37.54643526158456	seed4-gnap-01_con20_vars.pkl	DAMGO	4	-0.1
1302	1773393	88.66965	1.0493347946807976	3.744188191763506	88.04975	89.09905	1.8958499999999958	2.9452	0.3419738731960879	2.924199999999999	37.44188191763504	seed4-gnap-01_con20_vars.pkl	DAMGO	4	-0.1
1303	1831877	91.59385	1.0754781952866936	3.7753276636390822	90.9949	92.0704	1.8840000000000003	2.959450000000004	0.3366663300003373	2.9702999999999946	37.75327663639081	seed4-gnap-01_con20_vars.pkl	DAMGO	4	-0.1
1304	1891283	94.56415	1.031803882823477	3.727906504437364	93.9544	94.98620000000001	1.9075500000000005	2.9393500000000046	0.3409129649200556	2.9333000000000027	37.27906504437366	seed4-gnap-01_con20_vars.pkl	DAMGO	4	-0.1
1305	1949949	97.49745	1.0528589964326005	3.753174761583388	96.89370000000001	97.94655	2.0660000000000025	3.118849999999995	0.3744266591781337	2.670749999999998	37.53174761583389	seed4-gnap-01_con20_vars.pkl	DAMGO	4	-0.1
1306	2003364	100.1682	1.215296142998198	6.545036876139463	100.01255	101.22785	1.9139499999999998	3.129249999999999	0.2964412231164864	3.373350000000002	65.45036876139467	seed4-gnap-01_con20_vars.pkl	Transient	4	-0.1
1307	2070831	103.54155	0.9264422707601102	4.590207258026879	103.1418	104.06825	1.9457000000000022	2.872150000000005	0.3575898444484165	2.796500000000009	43.83002544322818	seed4-gnap-01_con20_vars.pkl	Transient	4	-0.1
1308	2126761	106.33805000000001	0.9329632943142672	4.84421482771473	106.01400000000001	106.94695	1.8832500000000039	2.8162499999999966	0.3554797198819818	2.8130999999999915	48.44214827714732	seed4-gnap-01_con20_vars.pkl	Transient	4	-0.1
1309	2183023	109.15115	0.9301525560322916	4.755578238012696	108.83025	109.7604	1.8697499999999962	2.799899999999994	0.35705996822166225	2.8006500000000045	47.55578238012695	seed4-gnap-01_con20_vars.pkl	Transient	4	-0.1
1310	2239036	111.9518	0.9245611849488226	4.765812280537332	111.63015	112.55470000000001	1.8678999999999917	2.7924500000000023	0.35812770834079466	2.7922999999999973	47.65812280537335	seed4-gnap-01_con20_vars.pkl	Wash	4	-0.1
1311	2294882	114.7441	0.9349176563141635	4.751217942963123	114.42255	115.35745	1.8576500000000067	2.7925500000000056	0.35826884494124345	2.7912000000000035	47.51217942963126	seed4-gnap-01_con20_vars.pkl	Wash	4	-0.1
1312	2350706	117.5353	0.9067938747623936	4.767871626996332	117.21515000000001	118.12190000000001	1.8656000000000006	2.7724000000000046	0.3609196231999127	2.770700000000005	47.67871626996336	seed4-gnap-01_con20_vars.pkl	Wash	4	-0.1
1313	2406120	120.30600000000001	0.9230743105059723	4.747289790194976	119.98750000000001	120.9106	1.8742000000000019	2.797249999999991	0.35757066490265144	2.7966499999999996	47.47289790194979	seed4-gnap-01_con20_vars.pkl	Wash	4	-0.1
1314	2462053	123.10265000000001	0.9350265469189734	4.765496625419473	122.7848	123.7198	1.858949999999993	2.793999999999997	0.3574236900421766	2.797799999999995	47.654966254194754	seed4-gnap-01_con20_vars.pkl	Wash	4	-0.1
1315	2518009	125.90045	0.9344842750214274	4.76460971191964	125.5788	126.5133	1.8659000000000106	2.8004000000000104	0.35735344042024775	2.7983499999999992	47.64609711919644	seed4-gnap-01_con20_vars.pkl	Wash	4	-0.1
1316	2573976	128.6988	0.9344352424655809	4.765120019772752	128.3792	129.3136	1.8742499999999893	2.8086999999999875	0.3568497305784531	2.8023000000000025	47.651200197727526	seed4-gnap-01_con20_vars.pkl	Wash	4	-0.1
1317	2630022	131.5011	0.9325194273211063	4.747112581641815	131.18785	132.12040000000002	1.8611500000000092	2.7936500000000137	0.3572130239868536	2.7994500000000073	47.47112581641819	seed4-gnap-01_con20_vars.pkl	Wash	4	-0.1
1318	2686011	134.30055000000002	0.9290486523525789	4.749157220873094	133.98155	134.91060000000002	1.8667499999999961	2.7957999999999856	0.35701535166012294	2.8009999999999877	47.49157220873098	seed4-gnap-01_con20_vars.pkl	Wash	4	-0.1
1319	2742031	137.10155	0.9355641536650016	4.763023582392329	136.7773	137.71290000000002	1.8675000000000068	2.803050000000013	0.35726407173862634	2.799049999999994	47.6302358239233	seed4-gnap-01_con20_vars.pkl	Wash	4	-0.1
1320	2798012	139.9006	0.6851887370576384	4.752533308873694	139.5804	140.2656	2.139899999999983	2.825099999999992	0.3466564980760553	2.8847000000000094	47.52533308873694	seed4-gnap-01_con20_vars.pkl	Wash	4	-0.1
1321	2855706	142.7853	0.909263214553427	4.36270265120632	142.40550000000002	143.31475	2.0947500000000048	3.0040500000000065	0.3342413556829387	2.9918499999999995	43.627026512063196	seed4-gnap-01_con20_vars.pkl	Transient	4	-0.1
1322	2915543	145.77715	0.91594933347872	4.490814801492952	145.40955	146.3255	2.106349999999992	3.0223000000000013	0.3308081643454968	3.022899999999993	44.90814801492955	seed4-gnap-01_con20_vars.pkl	Transient	4	-0.1
1323	2976001	148.80005	0.9168809950816911	4.526123072909634	148.4318	149.3487	2.127900000000011	3.0448000000000093	0.330207370228503	3.0284000000000044	45.261230729096326	seed4-gnap-01_con20_vars.pkl	Transient	4	-0.1
1324	3036569	151.82845	0.9032905550163007	4.513315428845004	151.47665	152.37995	2.1041999999999916	3.007499999999993	0.33111486374623206	3.020100000000014	45.133154288450044	seed4-gnap-01_con20_vars.pkl	$G_{NaP}$	4	-0.1
1325	3096971	154.84855000000002	0.9066126048699021	4.521292898038546	154.48415	155.39075	2.092250000000007	2.9988500000000045	0.3331057110974171	3.002049999999997	45.21292898038545	seed4-gnap-01_con20_vars.pkl	$G_{NaP}$	4	-0.1
1326	3157012	157.85060000000001	0.9173260181246325	4.508750879793865	157.483	158.40030000000002	2.0839499999999873	3.0012999999999863	0.3334444814938318	2.9989999999999952	45.08750879793865	seed4-gnap-01_con20_vars.pkl	$G_{NaP}$	4	-0.1
1327	3216992	160.8496	0.9091541959847557	4.517253735516178	160.48430000000002	161.39345	2.090900000000005	3.0001000000000033	0.33295598321901854	3.003399999999999	45.17253735516181	seed4-gnap-01_con20_vars.pkl	$G_{NaP}$	4	-0.1
1328	3277060	163.853	0.9125241240878125	4.512314473974428	163.48435	164.39690000000002	2.0805500000000166	2.993050000000011	0.3338730948366531	2.9951499999999953	45.12314473974428	seed4-gnap-01_con20_vars.pkl	$G_{NaP}$	4	-0.1
1329	3336963	166.84815	0.9150825619345532	4.509242524781129	166.47745	167.3925	2.091099999999983	3.0061999999999784	0.3331778503365076	3.0014000000000185	45.092425247811285	seed4-gnap-01_con20_vars.pkl	$G_{NaP}$	4	-0.1
1330	3396991	169.84955000000002	0.9204817319222028	4.508702574695931	169.48365	170.40415000000002	2.0685000000000002	2.9890000000000043	0.3343642898938403	2.9907499999999914	45.08702574695931	seed4-gnap-01_con20_vars.pkl	$G_{NaP}$	4	-0.1
1331	3456806	172.8403	0.9239059055403573	4.51634904850787	172.4726	173.3965	2.118799999999993	3.0426999999999964	0.3293102596611388	3.0366500000000087	45.16349048507871	seed4-gnap-01_con20_vars.pkl	$G_{NaP}$	4	-0.1
1332	3517539	175.87695000000002	0.9140333854376339	4.52807966085804	175.51535	176.42935	2.0899	3.0039500000000032	0.3325020781379891	3.007499999999993	45.2807966085804	seed4-gnap-01_con20_vars.pkl	$G_{NaP}$	4	-0.1
1333	3577689	178.88445000000002	0.9176331889416325	4.5207700515241385	178.51925	179.4369	5.209499999999991	6.127100000000013	0.15645901947132518	6.391449999999992	45.20770051524142	seed4-gnap-01_con20_vars.pkl	$G_{NaP}$	4	-0.1
1334	3705518	185.2759	1.1737160005662126	2.4342788475547543	184.64635	185.8201	2.1045000000000016	3.2781999999999982	0.30062981947179424	3.326349999999991	24.34278847554756	seed4-gnap-01_con20_vars.pkl	Transient	4	-0.1
1335	3772045	188.60225	1.0734365741939982	3.390109385535844	187.9246	188.99800000000002	2.0814499999999896	3.154899999999998	0.30467369447321757	3.2822000000000173	33.901093855358454	seed4-gnap-01_con20_vars.pkl	Transient	4	-0.1
1336	3837689	191.88445000000002	1.2203205787472196	2.6020376213614504	191.07945	192.29975000000002	2.050049999999999	3.2703500000000076	0.2996299570031021	3.33744999999999	26.020376213614497	seed4-gnap-01_con20_vars.pkl	DAMGO + $G_{NaP}$	4	-0.1
1337	3904438	195.2219	1.2145336509591667	2.98491207733721	194.34980000000002	195.56435000000002	2.0858499999999935	3.3003999999999962	0.30790547301978327	3.2477499999999964	29.849120773372093	seed4-gnap-01_con20_vars.pkl	DAMGO + $G_{NaP}$	4	-0.1
1338	3969393	198.46965	1.2401458058291581	2.702790564122374	197.6502	198.89035	2.106400000000008	3.346499999999992	0.2962699611886342	3.3753000000000104	27.02790564122373	seed4-gnap-01_con20_vars.pkl	DAMGO + $G_{NaP}$	4	-0.1
1339	4036899	201.84495	1.1861907015492907	2.984493663486706	200.9967	202.18290000000002	2.1377499999999827	3.3239499999999964	0.3007790176557277	3.324700000000007	29.844936634867064	seed4-gnap-01_con20_vars.pkl	DAMGO + $G_{NaP}$	4	-0.1
1340	4103393	205.16965000000002	1.2130420895949705	2.6376986015785526	204.32065	205.5337	2.0860000000000127	3.2990500000000225	0.3081711582612994	3.2449499999999882	26.37698601578554	seed4-gnap-01_con20_vars.pkl	DAMGO + $G_{NaP}$	4	-0.1
1341	4168292	208.4146	1.189155887170625	3.005325834006346	207.61970000000002	208.80885	2.147449999999992	3.336599999999976	0.29587111854076326	3.3798500000000042	30.05325834006345	seed4-gnap-01_con20_vars.pkl	DAMGO + $G_{NaP}$	4	-0.1
1342	4235889	211.79445	1.1905183438516689	2.687029930912029	210.95635000000001	212.14685	2.0955999999999904	3.2861000000000047	0.30401143082980064	3.2893499999999842	26.87029930912031	seed4-gnap-01_con20_vars.pkl	DAMGO + $G_{NaP}$	4	-0.1
1343	4301676	215.0838	1.21064344063201	2.959475285589516	214.24245000000002	215.45305000000002	2.117750000000001	3.3284000000000162	0.29987705040932977	3.334700000000027	29.59475285589518	seed4-gnap-01_con20_vars.pkl	DAMGO + $G_{NaP}$	4	-0.1
1344	4368370	218.41850000000002	1.2093105602039025	2.670742533761846	217.57085	218.78015000000002					26.70742533761848	seed4-gnap-01_con20_vars.pkl	DAMGO + $G_{NaP}$	4	-0.1
1345	62659	3.13295	1.4187203112646976	1.3408321284872446	2.7075	4.1262	1.5347000000000008	2.9534500000000006	0.3496870301080533	2.8597	13.408321284872446	seed4-gnap05_con20_vars.pkl	Transient	4	0.5
1346	119853	5.99265	0.9185631769123167	4.374282414805236	5.660950000000001	6.5795	1.8304999999999998	2.7490499999999995	0.3652367647327379	2.7379500000000005	43.74282414805239	seed4-gnap05_con20_vars.pkl	Transient	4	0.5
1347	174612	8.7306	0.937445486364227	4.704965773506409	8.41	9.34745	1.8538999999999994	2.7913499999999996	0.35816618911174786	2.792	47.049657735064116	seed4-gnap05_con20_vars.pkl	Transient	4	0.5
1348	230452	11.5226	0.9263988378716255	4.743314188392773	11.20135	12.12775	1.8744999999999994	2.8009000000000004	0.3576985674172375	2.79565	47.43314188392773	seed4-gnap05_con20_vars.pkl	Transient	4	0.5
1349	286365	14.31825	0.9358633403037268	4.7644698966693895	14.0022	14.9381	1.8430999999999997	2.77895	0.35927283178846037	2.7833999999999985	47.64469896669392	seed4-gnap05_con20_vars.pkl	Transient	4	0.5
1350	342033	17.10165	0.9214206909349858	4.739288884439411	16.781200000000002	17.7026	1.8676999999999992	2.7891499999999994	0.3584357862288967	2.789900000000003	47.39288884439409	seed4-gnap05_con20_vars.pkl	Transient	4	0.5
1351	397831	19.891550000000002	0.9351254758349533	4.757208314386432	19.57035	20.50545	1.877200000000002	2.812350000000002	0.35626491859346626	2.806899999999999	47.57208314386432	seed4-gnap05_con20_vars.pkl	Transient	4	0.5
1352	453969	22.69845	0.9224174654440548	4.760815597040889	22.38265	23.3051	1.8748000000000005	2.7972	0.35735982560840496	2.798300000000001	47.6081559704089	seed4-gnap05_con20_vars.pkl	Transient	4	0.5
1353	509935	25.496750000000002	0.9280087468516693	4.763664853807114	25.1799	26.1079	1.8612000000000002	2.789200000000001	0.35813412122840016	2.7922499999999992	47.63664853807117	seed4-gnap05_con20_vars.pkl	Transient	4	0.5
1354	565780	28.289	0.9308088006762206	4.759978692373522	27.969050000000003	28.89985	1.8623000000000012	2.793099999999999	0.3575067479398676	2.7971499999999985	47.59978692373526	seed4-gnap05_con20_vars.pkl	Transient	4	0.5
1355	621723	31.08615	0.9280685708211619	4.756017622018703	30.762150000000002	31.690250000000002	1.854650000000003	2.782700000000002	0.35982224780958144	2.779150000000005	47.560176220187074	seed4-gnap05_con20_vars.pkl	Control	4	0.5
1356	677306	33.865300000000005	0.9378650136493903	4.755120073440139	33.5449	34.48275	1.8641000000000005	2.8019999999999996	0.3569452624440044	2.801549999999999	47.55120073440137	seed4-gnap05_con20_vars.pkl	Control	4	0.5
1357	733337	36.666850000000004	0.9226354828429932	4.75682402352416	36.346900000000005	37.2695	1.863350000000004	2.7860000000000014	0.3585771658060821	2.788799999999995	47.568240235241646	seed4-gnap05_con20_vars.pkl	Control	4	0.5
1358	789113	39.45565	0.9361278588418558	4.749490379859417	39.132850000000005	40.069	1.8668499999999995	2.8029499999999956	0.3573342862247627	2.798500000000004	47.49490379859417	seed4-gnap05_con20_vars.pkl	Control	4	0.5
1359	845083	42.25415	0.9079547278016049	4.768620347552982	41.9358	42.8438	1.864450000000005	2.7724000000000046	0.36046427799005115	2.7742000000000004	47.68620347552985	seed4-gnap05_con20_vars.pkl	Control	4	0.5
1360	900567	45.02835	0.9337960269281	4.757607234801007	44.708200000000005	45.642	1.8727000000000018	2.8064999999999998	0.3564045904911258	2.805799999999998	47.576072348010115	seed4-gnap05_con20_vars.pkl	Control	4	0.5
1361	956683	47.83415	0.9273213246190862	4.765310388489603	47.514700000000005	48.44205	1.868000000000002	2.7952999999999975	0.3575259206292451	2.797000000000004	47.65310388489606	seed4-gnap05_con20_vars.pkl	Control	4	0.5
1362	1012623	50.631150000000005	0.937505170780269	4.753478056817563	50.31	51.247550000000004	1.8514499999999998	2.78895	0.35884094375168235	2.786749999999998	47.53478056817561	seed4-gnap05_con20_vars.pkl	Control	4	0.5
1363	1068358	53.4179	0.9105658482452157	4.76053708014998	53.09895	54.009550000000004	1.8742499999999964	2.784799999999997	0.3586800573888096	2.7879999999999967	47.60537080149983	seed4-gnap05_con20_vars.pkl	Control	4	0.5
1364	1124118	56.2059	0.9309636938999873	4.7597402930040715	55.8838	56.814750000000004	1.8811000000000035	2.8120500000000064	0.3563728372623431	2.806050000000006	47.59740293004074	seed4-gnap05_con20_vars.pkl	Control	4	0.5
1365	1180239	59.011950000000006	0.9206111195696868	4.75853524119934	58.695800000000006	59.61645	7.603249999999996	8.523849999999996	0.11470718124308184	8.717849999999991	47.58535241199343	seed4-gnap05_con20_vars.pkl	Control	4	0.5
1366	1354596	67.7298	1.0894663943231688	3.5795167908240586	67.21965	68.3091	1.7595500000000044	2.8490000000000038	0.3092193756860798	3.2339500000000068	35.79516790824063	seed4-gnap05_con20_vars.pkl	Transient	4	0.5
1367	1419275	70.96375	1.4672301127025626	1.971425577512182	70.0687	71.5359	1.6276500000000027	3.0948999999999955	0.2966038855109004	3.371499999999998	19.714255775121835	seed4-gnap05_con20_vars.pkl	DAMGO	4	0.5
1368	1486705	74.33525	1.6038546317458853	2.129114719391623	73.16355	74.76740000000001	1.6764499999999884	3.280299999999997	0.2969121140142522	3.367999999999995	21.291147193916228	seed4-gnap05_con20_vars.pkl	DAMGO	4	0.5
1369	1554065	77.70325	1.6814383180543315	1.9568966931060494	76.44385	78.12530000000001	1.6828499999999877	3.3643	0.28818859061369667	3.4699500000000114	19.568966931060512	seed4-gnap05_con20_vars.pkl	DAMGO	4	0.5
1370	1623464	81.17320000000001	1.7253677641579184	2.377711769728066	79.8082	81.53355	1.6415999999999968	3.3669500000000028	0.27793990939158986	3.597899999999996	23.77711769728066	seed4-gnap05_con20_vars.pkl	DAMGO	4	0.5
1371	1695422	84.7711	2.067175599917758	1.4942610743275804	83.1751	85.2423	1.6705500000000058	3.737700000000004	0.30605374303727784	3.267399999999995	14.94261074327581	seed4-gnap05_con20_vars.pkl	DAMGO	4	0.5
1372	1760770	88.0385	1.5132540545305937	3.15726927735599	86.91285	88.4261	1.7099999999999937	3.223249999999993	0.28279743219931525	3.5361000000000047	31.572692773559893	seed4-gnap05_con20_vars.pkl	DAMGO	4	0.5
1373	1831492	91.5746	1.9424136340687168	1.5814350917380118	90.1361	92.0785	1.6722500000000053	3.6147000000000133	0.3050221903643484	3.2784500000000065	15.814350917380121	seed4-gnap05_con20_vars.pkl	DAMGO	4	0.5
1374	1897061	94.85305000000001	1.5120053415563657	2.9986389481389963	93.7508	95.2628	1.6951999999999998	3.2072000000000003	0.28030441058990085	3.567549999999997	29.986389481389978	seed4-gnap05_con20_vars.pkl	DAMGO	4	0.5
1375	1968412	98.42060000000001	1.9562828011862818	1.5413660083364782	96.95795000000001	98.91425000000001	1.2113999999999976	3.1676499999999947	0.5443806309371507	1.8369500000000019	15.413660083364785	seed4-gnap05_con20_vars.pkl	DAMGO	4	0.5
1376	2005151	100.25755000000001	1.3033068063014885	7.0549620271741915	100.12565000000001	101.42895	1.880100000000013	3.183400000000006	0.28940209527117	3.4553999999999974	70.5496202717419	seed4-gnap05_con20_vars.pkl	Transient	4	0.5
1377	2074259	103.71295	0.9394812478453737	4.4873044550078305	103.30905	104.2485	1.9676999999999936	2.907199999999989	0.35524609673351265	2.814949999999996	44.19506225796418	seed4-gnap05_con20_vars.pkl	Transient	4	0.5
1378	2130558	106.5279	0.9293068943323335	4.837413560833376	106.21625	107.14555	1.8918000000000035	2.8211000000000013	0.3537506411730362	2.8268500000000074	48.37413560833375	seed4-gnap05_con20_vars.pkl	Transient	4	0.5
1379	2187095	109.35475000000001	0.9280316701511621	4.768943017575047	109.03735	109.96535	1.871300000000005	2.799350000000004	0.35666518056174845	2.8037499999999937	47.689430175750495	seed4-gnap05_con20_vars.pkl	Transient	4	0.5
1380	2243170	112.1585	0.9336951654250967	4.739933711733123	111.83670000000001	112.77035000000001	1.8696999999999946	2.8033999999999963	0.356919782278933	2.8017499999999984	47.39933711733123	seed4-gnap05_con20_vars.pkl	Wash	4	0.5
1381	2299205	114.96025	0.9320610445695929	4.759292517354382	114.6401	115.57215000000001	1.870599999999996	2.80265	0.3567478862687738	2.8031000000000006	47.59292517354386	seed4-gnap05_con20_vars.pkl	Wash	4	0.5
1382	2355267	117.76335	0.931615163330012	4.762486806006002	117.4427	118.3743	1.8648000000000025	2.7964000000000055	0.3578713810256585	2.794300000000007	47.62486806006005	seed4-gnap05_con20_vars.pkl	Wash	4	0.5
1383	2411153	120.55765000000001	0.9288170990162297	4.764555850707673	120.23915000000001	121.16795	1.8705499999999944	2.7993999999999915	0.3564935296424375	2.805099999999996	47.64555850707674	seed4-gnap05_con20_vars.pkl	Wash	4	0.5
1384	2467255	123.36275	0.9302165270453087	4.755534730327248	123.03855	123.96875	1.872399999999999	2.80265	0.35725130843291747	2.7991499999999974	47.55534730327246	seed4-gnap05_con20_vars.pkl	Wash	4	0.5
1385	2523238	126.1619	0.9336877732354916	4.761491568973668	125.8412	126.77485	1.852400000000003	2.7861000000000047	0.35855788020581225	2.78895	47.61491568973667	seed4-gnap05_con20_vars.pkl	Wash	4	0.5
1386	2579017	128.95085	0.9356963511078852	4.757274411728311	128.62730000000002	129.56300000000002	1.8599000000000103	2.7956000000000074	0.3572321651841511	2.7993000000000166	47.572744117283136	seed4-gnap05_con20_vars.pkl	Wash	4	0.5
1387	2635003	131.75015000000002	0.9435348594640615	4.7580197460739555	131.42285	132.3664	1.851699999999994	2.7952499999999816	0.358828067531444	2.786849999999987	47.580197460739555	seed4-gnap05_con20_vars.pkl	Wash	4	0.5
1388	2690740	134.537	0.9346221095290268	4.762149655546736	134.2181	135.15275	1.8616999999999848	2.7963000000000022	0.3570982198653729	2.8003500000000088	47.6214965554674	seed4-gnap05_con20_vars.pkl	Wash	4	0.5
1389	2746747	137.33735000000001	0.9463091273535742	4.754525811302393	137.01445	137.96075000000002	1.8829999999999814	2.829350000000005	0.3642721841760186	2.7451999999999828	47.545258113023934	seed4-gnap05_con20_vars.pkl	Wash	4	0.5
1390	2801651	140.08255	1.57144215702808	7.485027301050408	139.84380000000002	141.4152	1.2845499999999959	2.8559999999999945	0.3495953433900243	2.8604500000000144	74.85027301050414	seed4-gnap05_con20_vars.pkl	Wash	4	0.5
1391	2858860	142.943	1.0651181164378067	5.415509925633877	142.69975	143.7649	1.2647000000000048	2.329800000000006	0.4332567913002044	2.308099999999996	54.1550992563388	seed4-gnap05_con20_vars.pkl	Transient	4	0.5
1392	2905022	145.2511	1.0564277253991459	5.412093440039698	145.02955	146.086	1.2632499999999993	2.3196499999999958	0.42615755044639864	2.3465500000000077	54.12093440039699	seed4-gnap05_con20_vars.pkl	Transient	4	0.5
1393	2951953	147.59765000000002	1.0706345712548822	5.41905021442291	147.34925	148.41985	1.248199999999997	2.3188499999999976	0.43165778171066327	2.3166499999999814	54.190502144229114	seed4-gnap05_con20_vars.pkl	Transient	4	0.5
1394	2998286	149.9143	1.045144504707749	5.399444526498726	149.6681	150.7132	1.2824500000000114	2.327600000000018	0.4333694474539536	2.3075000000000045	53.99444526498726	seed4-gnap05_con20_vars.pkl	Transient	4	0.5
1395	3044436	152.2218	1.0597072550118436	5.412281429511367	151.99565	153.05535	1.2648499999999956	2.324549999999988	0.42657566385837387	2.3442500000000166	54.12281429511368	seed4-gnap05_con20_vars.pkl	$G_{NaP}$	4	0.5
1396	3091321	154.56605000000002	1.0637486469823634	5.418262265607524	154.3202	155.38395	1.2741000000000042	2.337850000000003	0.43172300651902035	2.316299999999984	54.18262265607522	seed4-gnap05_con20_vars.pkl	$G_{NaP}$	4	0.5
1397	3137647	156.88235	1.0766473713697633	5.418808258944011	156.65805	157.7347	1.2579000000000065	2.3345500000000072	0.4249442260703278	2.3532500000000027	54.1880825894401	seed4-gnap05_con20_vars.pkl	$G_{NaP}$	4	0.5
1398	3184712	159.2356	1.0593423561335775	5.425132929674916	158.99265	160.05200000000002	1.2644999999999982	2.323849999999993	0.4337736135510869	2.3053500000000042	54.25132929674915	seed4-gnap05_con20_vars.pkl	$G_{NaP}$	4	0.5
1399	3230819	161.54095	1.0545871842425085	5.421352382917043	161.31645	162.37105	1.2693999999999903	2.3239499999999964	0.4301722839997435	2.3246499999999912	54.21352382917043	seed4-gnap05_con20_vars.pkl	$G_{NaP}$	4	0.5
1400	3277312	163.8656	1.063671256331727	5.427560853383639	163.6404	164.7041	1.2692499999999995	2.332899999999995	0.425740255869894	2.3488499999999988	54.27560853383643	seed4-gnap05_con20_vars.pkl	$G_{NaP}$	4	0.5
1401	3324289	166.21445	1.0522875839164247	5.4167715265332745	165.9733	167.0256	1.2580499999999972	2.3103000000000122	0.4342445230909513	2.3028500000000065	54.16771526533273	seed4-gnap05_con20_vars.pkl	$G_{NaP}$	4	0.5
1402	3370346	168.5173	1.0719717101131334	5.420181191289572	168.28365	169.3556	1.2524499999999819	2.324399999999997	0.4283389017390569	2.3345999999999947	54.20181191289571	seed4-gnap05_con20_vars.pkl	$G_{NaP}$	4	0.5
1403	3417038	170.8519	1.0483312230143698	5.4091732022057215	170.608	171.65635	1.2598999999999876	2.3081999999999994	0.4325072444963425	2.312100000000015	54.09173202205721	seed4-gnap05_con20_vars.pkl	$G_{NaP}$	4	0.5
1404	3463280	173.16400000000002	1.0475588916854468	5.4046357980056925	172.9162	173.96375	1.2657000000000096	2.3132500000000107	0.4343765610407694	2.3021499999999833	54.046357980056904	seed4-gnap05_con20_vars.pkl	$G_{NaP}$	4	0.5
1405	3509323	175.46615	1.0527719933938702	5.404566079893868	175.22945	176.28225	1.2639999999999816	2.3167499999999848	0.4296455424274946	2.327500000000015	54.04566079893867	seed4-gnap05_con20_vars.pkl	$G_{NaP}$	4	0.5
1406	3555873	177.79365	1.0466280499611051	5.412083268895849	177.54625000000001	178.59285	4.076900000000023	5.123550000000023	0.18498307404872447	5.405900000000003	54.12083268895853	seed4-gnap05_con20_vars.pkl	$G_{NaP}$	4	0.5
1407	3663991	183.19955000000002	1.121201752098021	3.982167915207853	182.6698	183.791	1.2511499999999955	2.372349999999983	0.44457287660879957	2.2493499999999926	39.82167915207852	seed4-gnap05_con20_vars.pkl	Transient	4	0.5
1408	3708978	185.4489	1.0627091131187743	4.45261849762084	185.0421	186.1048	1.2513500000000022	2.314050000000009	0.420371187758791	2.37885	44.52618497620843	seed4-gnap05_con20_vars.pkl	Transient	4	0.5
1409	3756555	187.82775	1.1481104317538209	4.351965754668981	187.3562	188.5043	1.2196500000000015	2.3677999999999884	0.4309044684793404	2.320699999999988	43.51965754668982	seed4-gnap05_con20_vars.pkl	Transient	4	0.5
1410	3802969	190.14845	1.1324187038590667	4.394046111918506	189.72400000000002	190.8564	1.1741999999999848	2.306600000000003	0.42220814861726624	2.3685000000000116	43.94046111918506	seed4-gnap05_con20_vars.pkl	Transient	4	0.5
1411	3850339	192.51695	1.1426714409092675	4.329817042093687	192.03055	193.17325	1.2256999999999891	2.3683499999999924	0.43061685865001675	2.322249999999997	43.29817042093687	seed4-gnap05_con20_vars.pkl	DAMGO + $G_{NaP}$	4	0.5
1412	3896784	194.8392	1.1235301664540778	4.377943975252123	194.3989	195.52245000000002	1.2176000000000045	2.3411000000000115	0.42659386131433324	2.3441500000000133	43.77943975252124	seed4-gnap05_con20_vars.pkl	DAMGO + $G_{NaP}$	4	0.5
1413	3943667	197.18335000000002	1.1380197482816643	4.344489465050991	196.74005	197.87805	1.1940000000000168	2.3320500000000095	0.4284857314251442	2.3337999999999965	43.44489465050994	seed4-gnap05_con20_vars.pkl	DAMGO + $G_{NaP}$	4	0.5
1414	3990343	199.51715000000002	1.1528616985827684	4.3694305478562185	199.07205000000002	200.22495	1.1943499999999858	2.3471999999999866	0.4234506997522824	2.361549999999994	43.694305478562185	seed4-gnap05_con20_vars.pkl	DAMGO + $G_{NaP}$	4	0.5
1415	4037574	201.8787	1.139229574289336	4.353410548036329	201.41930000000002	202.5585	1.1973500000000001	2.3366000000000042	0.4288532464190778	2.331799999999987	43.53410548036331	seed4-gnap05_con20_vars.pkl	DAMGO + $G_{NaP}$	4	0.5
1416	4084210	204.2105	1.1439844028024004	4.375853071673404	203.75585	204.89985000000001	1.2216999999999985	2.365700000000004	0.4265574679548666	2.34435000000002	43.75853071673402	seed4-gnap05_con20_vars.pkl	DAMGO + $G_{NaP}$	4	0.5
1417	4131097	206.55485000000002	1.1407382528268966	4.380515292045935	206.12155	207.2623	1.202099999999973	2.3427999999999827	0.4231819047417556	2.363049999999987	43.80515292045936	seed4-gnap05_con20_vars.pkl	DAMGO + $G_{NaP}$	4	0.5
1418	4178358	208.9179	1.1264287805578672	4.371199216668188	208.46435	209.5908	1.207000000000022	2.3334500000000276	0.4249713144362734	2.353100000000012	43.711992166681924	seed4-gnap05_con20_vars.pkl	DAMGO + $G_{NaP}$	4	0.5
1419	4225420	211.27100000000002	1.1723709487250076	4.367551501878623	210.79785	211.9702	1.1914999999999907	2.3638999999999726	0.42330729993438876	2.362349999999992	43.67551501878623	seed4-gnap05_con20_vars.pkl	DAMGO + $G_{NaP}$	4	0.5
1420	4272667	213.63335	1.1461527642123868	4.367846191430623	213.16175	214.30790000000002	1.2265000000000157	2.3726500000000215	0.42401628222523435	2.3584000000000174	43.67846191430621	seed4-gnap05_con20_vars.pkl	DAMGO + $G_{NaP}$	4	0.5
1421	4319835	215.99175000000002	1.1189689764799085	4.387656660314953	215.5344	216.65335000000002	1.2151000000000067	2.3340499999999906	0.42679413584857767	2.3430499999999768	43.87656660314956	seed4-gnap05_con20_vars.pkl	DAMGO + $G_{NaP}$	4	0.5
1422	4366696	218.3348	1.137838778494997	4.364490249597878	217.8684	219.00625000000002	3.4444000000000017	4.5822	0.16915751101638266	5.911650000000009	43.64490249597878	seed4-gnap05_con20_vars.pkl	DAMGO + $G_{NaP}$	4	0.5
1423	4484929	224.24645	3.9135365487267264	2.951670749648562	222.4506	226.36415000000002	1.6885000000000048	5.602000000000004	0.1727742359059415	5.787900000000008	9.801385195323741	seed4-gnap05_con20_vars.pkl	Block	4	0.5
1424	4600687	230.03435000000002	4.653477556909854	3.0542216780122624	228.0526	232.70610000000002					9.275962720257873	seed4-gnap05_con20_vars.pkl	Block	4	0.5
1425	62659	3.13295	1.4187203112646976	1.3408321284872446	2.7075	4.1262	1.5347000000000008	2.9534500000000006	0.3496870301080533	2.8597	13.408321284872446	seed4-gnap03_con20_vars.pkl	Transient	4	0.3
1426	119853	5.99265	0.9185631769123167	4.374282414805236	5.660950000000001	6.5795	1.8304999999999998	2.7490499999999995	0.3652367647327379	2.7379500000000005	43.74282414805239	seed4-gnap03_con20_vars.pkl	Transient	4	0.3
1427	174612	8.7306	0.937445486364227	4.704965773506409	8.41	9.34745	1.8538999999999994	2.7913499999999996	0.35816618911174786	2.792	47.049657735064116	seed4-gnap03_con20_vars.pkl	Transient	4	0.3
1428	230452	11.5226	0.9263988378716255	4.743314188392773	11.20135	12.12775	1.8744999999999994	2.8009000000000004	0.3576985674172375	2.79565	47.43314188392773	seed4-gnap03_con20_vars.pkl	Transient	4	0.3
1429	286365	14.31825	0.9358633403037268	4.7644698966693895	14.0022	14.9381	1.8430999999999997	2.77895	0.35927283178846037	2.7833999999999985	47.64469896669392	seed4-gnap03_con20_vars.pkl	Transient	4	0.3
1430	342033	17.10165	0.9214206909349858	4.739288884439411	16.781200000000002	17.7026	1.8676999999999992	2.7891499999999994	0.3584357862288967	2.789900000000003	47.39288884439409	seed4-gnap03_con20_vars.pkl	Transient	4	0.3
1431	397831	19.891550000000002	0.9351254758349533	4.757208314386432	19.57035	20.50545	1.877200000000002	2.812350000000002	0.35626491859346626	2.806899999999999	47.57208314386432	seed4-gnap03_con20_vars.pkl	Transient	4	0.3
1432	453969	22.69845	0.9224174654440548	4.760815597040889	22.38265	23.3051	1.8748000000000005	2.7972	0.35735982560840496	2.798300000000001	47.6081559704089	seed4-gnap03_con20_vars.pkl	Transient	4	0.3
1433	509935	25.496750000000002	0.9280087468516693	4.763664853807114	25.1799	26.1079	1.8612000000000002	2.789200000000001	0.35813412122840016	2.7922499999999992	47.63664853807117	seed4-gnap03_con20_vars.pkl	Transient	4	0.3
1434	565780	28.289	0.9308088006762206	4.759978692373522	27.969050000000003	28.89985	1.8623000000000012	2.793099999999999	0.3575067479398676	2.7971499999999985	47.59978692373526	seed4-gnap03_con20_vars.pkl	Transient	4	0.3
1435	621723	31.08615	0.9280685708211619	4.756017622018703	30.762150000000002	31.690250000000002	1.854650000000003	2.782700000000002	0.35982224780958144	2.779150000000005	47.560176220187074	seed4-gnap03_con20_vars.pkl	Control	4	0.3
1436	677306	33.865300000000005	0.9378650136493903	4.755120073440139	33.5449	34.48275	1.8641000000000005	2.8019999999999996	0.3569452624440044	2.801549999999999	47.55120073440137	seed4-gnap03_con20_vars.pkl	Control	4	0.3
1437	733337	36.666850000000004	0.9226354828429932	4.75682402352416	36.346900000000005	37.2695	1.863350000000004	2.7860000000000014	0.3585771658060821	2.788799999999995	47.568240235241646	seed4-gnap03_con20_vars.pkl	Control	4	0.3
1438	789113	39.45565	0.9361278588418558	4.749490379859417	39.132850000000005	40.069	1.8668499999999995	2.8029499999999956	0.3573342862247627	2.798500000000004	47.49490379859417	seed4-gnap03_con20_vars.pkl	Control	4	0.3
1439	845083	42.25415	0.9079547278016049	4.768620347552982	41.9358	42.8438	1.864450000000005	2.7724000000000046	0.36046427799005115	2.7742000000000004	47.68620347552985	seed4-gnap03_con20_vars.pkl	Control	4	0.3
1440	900567	45.02835	0.9337960269281	4.757607234801007	44.708200000000005	45.642	1.8727000000000018	2.8064999999999998	0.3564045904911258	2.805799999999998	47.576072348010115	seed4-gnap03_con20_vars.pkl	Control	4	0.3
1441	956683	47.83415	0.9273213246190862	4.765310388489603	47.514700000000005	48.44205	1.868000000000002	2.7952999999999975	0.3575259206292451	2.797000000000004	47.65310388489606	seed4-gnap03_con20_vars.pkl	Control	4	0.3
1442	1012623	50.631150000000005	0.937505170780269	4.753478056817563	50.31	51.247550000000004	1.8514499999999998	2.78895	0.35884094375168235	2.786749999999998	47.53478056817561	seed4-gnap03_con20_vars.pkl	Control	4	0.3
1443	1068358	53.4179	0.9105658482452157	4.76053708014998	53.09895	54.009550000000004	1.8742499999999964	2.784799999999997	0.3586800573888096	2.7879999999999967	47.60537080149983	seed4-gnap03_con20_vars.pkl	Control	4	0.3
1444	1124118	56.2059	0.9309636938999873	4.7597402930040715	55.8838	56.814750000000004	1.8811000000000035	2.8120500000000064	0.3563728372623431	2.806050000000006	47.59740293004074	seed4-gnap03_con20_vars.pkl	Control	4	0.3
1445	1180239	59.011950000000006	0.9206111195696868	4.75853524119934	58.695800000000006	59.61645	7.603249999999996	8.523849999999996	0.11470718124308184	8.717849999999991	47.58535241199343	seed4-gnap03_con20_vars.pkl	Control	4	0.3
1446	1354596	67.7298	1.0894663943231688	3.5795167908240586	67.21965	68.3091	1.7595500000000044	2.8490000000000038	0.3092193756860798	3.2339500000000068	35.79516790824063	seed4-gnap03_con20_vars.pkl	Transient	4	0.3
1447	1419275	70.96375	1.4672301127025626	1.971425577512182	70.0687	71.5359	1.6276500000000027	3.0948999999999955	0.2966038855109004	3.371499999999998	19.714255775121835	seed4-gnap03_con20_vars.pkl	DAMGO	4	0.3
1448	1486705	74.33525	1.6038546317458853	2.129114719391623	73.16355	74.76740000000001	1.6764499999999884	3.280299999999997	0.2969121140142522	3.367999999999995	21.291147193916228	seed4-gnap03_con20_vars.pkl	DAMGO	4	0.3
1449	1554065	77.70325	1.6814383180543315	1.9568966931060494	76.44385	78.12530000000001	1.6828499999999877	3.3643	0.28818859061369667	3.4699500000000114	19.568966931060512	seed4-gnap03_con20_vars.pkl	DAMGO	4	0.3
1450	1623464	81.17320000000001	1.7253677641579184	2.377711769728066	79.8082	81.53355	1.6415999999999968	3.3669500000000028	0.27793990939158986	3.597899999999996	23.77711769728066	seed4-gnap03_con20_vars.pkl	DAMGO	4	0.3
1451	1695422	84.7711	2.067175599917758	1.4942610743275804	83.1751	85.2423	1.6705500000000058	3.737700000000004	0.30605374303727784	3.267399999999995	14.94261074327581	seed4-gnap03_con20_vars.pkl	DAMGO	4	0.3
1452	1760770	88.0385	1.5132540545305937	3.15726927735599	86.91285	88.4261	1.7099999999999937	3.223249999999993	0.28279743219931525	3.5361000000000047	31.572692773559893	seed4-gnap03_con20_vars.pkl	DAMGO	4	0.3
1453	1831492	91.5746	1.9424136340687168	1.5814350917380118	90.1361	92.0785	1.6722500000000053	3.6147000000000133	0.3050221903643484	3.2784500000000065	15.814350917380121	seed4-gnap03_con20_vars.pkl	DAMGO	4	0.3
1454	1897061	94.85305000000001	1.5120053415563657	2.9986389481389963	93.7508	95.2628	1.6951999999999998	3.2072000000000003	0.28030441058990085	3.567549999999997	29.986389481389978	seed4-gnap03_con20_vars.pkl	DAMGO	4	0.3
1455	1968412	98.42060000000001	1.9562828011862818	1.5413660083364782	96.95795000000001	98.91425000000001	1.2113999999999976	3.1676499999999947	0.5443806309371507	1.8369500000000019	15.413660083364785	seed4-gnap03_con20_vars.pkl	DAMGO	4	0.3
1456	2005151	100.25755000000001	1.3033068063014885	7.0549620271741915	100.12565000000001	101.42895	1.880100000000013	3.183400000000006	0.28940209527117	3.4553999999999974	70.5496202717419	seed4-gnap03_con20_vars.pkl	Transient	4	0.3
1457	2074259	103.71295	0.9394812478453737	4.4873044550078305	103.30905	104.2485	1.9676999999999936	2.907199999999989	0.35524609673351265	2.814949999999996	44.19506225796418	seed4-gnap03_con20_vars.pkl	Transient	4	0.3
1458	2130558	106.5279	0.9293068943323335	4.837413560833376	106.21625	107.14555	1.8918000000000035	2.8211000000000013	0.3537506411730362	2.8268500000000074	48.37413560833375	seed4-gnap03_con20_vars.pkl	Transient	4	0.3
1459	2187095	109.35475000000001	0.9280316701511621	4.768943017575047	109.03735	109.96535	1.871300000000005	2.799350000000004	0.35666518056174845	2.8037499999999937	47.689430175750495	seed4-gnap03_con20_vars.pkl	Transient	4	0.3
1460	2243170	112.1585	0.9336951654250967	4.739933711733123	111.83670000000001	112.77035000000001	1.8696999999999946	2.8033999999999963	0.356919782278933	2.8017499999999984	47.39933711733123	seed4-gnap03_con20_vars.pkl	Wash	4	0.3
1461	2299205	114.96025	0.9320610445695929	4.759292517354382	114.6401	115.57215000000001	1.870599999999996	2.80265	0.3567478862687738	2.8031000000000006	47.59292517354386	seed4-gnap03_con20_vars.pkl	Wash	4	0.3
1462	2355267	117.76335	0.931615163330012	4.762486806006002	117.4427	118.3743	1.8648000000000025	2.7964000000000055	0.3578713810256585	2.794300000000007	47.62486806006005	seed4-gnap03_con20_vars.pkl	Wash	4	0.3
1463	2411153	120.55765000000001	0.9288170990162297	4.764555850707673	120.23915000000001	121.16795	1.8705499999999944	2.7993999999999915	0.3564935296424375	2.805099999999996	47.64555850707674	seed4-gnap03_con20_vars.pkl	Wash	4	0.3
1464	2467255	123.36275	0.9302165270453087	4.755534730327248	123.03855	123.96875	1.872399999999999	2.80265	0.35725130843291747	2.7991499999999974	47.55534730327246	seed4-gnap03_con20_vars.pkl	Wash	4	0.3
1465	2523238	126.1619	0.9336877732354916	4.761491568973668	125.8412	126.77485	1.852400000000003	2.7861000000000047	0.35855788020581225	2.78895	47.61491568973667	seed4-gnap03_con20_vars.pkl	Wash	4	0.3
1466	2579017	128.95085	0.9356963511078852	4.757274411728311	128.62730000000002	129.56300000000002	1.8599000000000103	2.7956000000000074	0.3572321651841511	2.7993000000000166	47.572744117283136	seed4-gnap03_con20_vars.pkl	Wash	4	0.3
1467	2635003	131.75015000000002	0.9435348594640615	4.7580197460739555	131.42285	132.3664	1.851699999999994	2.7952499999999816	0.358828067531444	2.786849999999987	47.580197460739555	seed4-gnap03_con20_vars.pkl	Wash	4	0.3
1468	2690740	134.537	0.9346221095290268	4.762149655546736	134.2181	135.15275	1.8616999999999848	2.7963000000000022	0.3570982198653729	2.8003500000000088	47.6214965554674	seed4-gnap03_con20_vars.pkl	Wash	4	0.3
1469	2746747	137.33735000000001	0.9463091273535742	4.754525811302393	137.01445	137.96075000000002	1.8731499999999812	2.819500000000005	0.36477046818289777	2.741449999999986	47.545258113023934	seed4-gnap03_con20_vars.pkl	Wash	4	0.3
1470	2801576	140.0788	1.3504199377026875	6.654546165832961	139.8339	141.18435	1.4584499999999991	2.8088500000000067	0.35603660056253583	2.808700000000016	66.54546165832963	seed4-gnap03_con20_vars.pkl	Wash	4	0.3
1471	2857750	142.88750000000002	1.0022172315958888	5.218430211924421	142.64275	143.645	1.4381500000000074	2.440349999999995	0.4093998198640795	2.4425999999999988	52.1843021192442	seed4-gnap03_con20_vars.pkl	Transient	4	0.3
1472	2906602	145.33010000000002	1.0100492823317648	5.217992533111989	145.08315000000002	146.0932	1.4372999999999934	2.44735	0.4089895912149068	2.4450499999999806	52.17992533111993	seed4-gnap03_con20_vars.pkl	Transient	4	0.3
1473	2955503	147.77515	1.009777975788503	5.216213368258451	147.53045	148.54025000000001	1.4200500000000034	2.4298	0.4108294646892074	2.434100000000001	52.16213368258453	seed4-gnap03_con20_vars.pkl	Transient	4	0.3
1474	3004185	150.20925	1.0218965889208251	5.2126429935570116	149.96030000000002	150.9822	1.4125999999999976	2.434500000000014	0.4092071611253159	2.4437500000000227	52.126429935570144	seed4-gnap03_con20_vars.pkl	Transient	4	0.3
1475	3053060	152.65300000000002	1.0010843078476377	5.203982663828164	152.39475000000002	153.39585	1.4321500000000071	2.4331999999999994	0.4130524576621244	2.4209999999999923	52.03982663828168	seed4-gnap03_con20_vars.pkl	$G_{NaP}$	4	0.3
1476	3101480	155.074	1.010090153736947	5.21141257444058	154.82795000000002	155.83805	1.4464000000000112	2.4564499999999896	0.40783034257748807	2.451999999999998	52.11412574440578	seed4-gnap03_con20_vars.pkl	$G_{NaP}$	4	0.3
1477	3150520	157.526	1.0112082461476093	5.223300704291091	157.2844	158.29565	1.4306500000000142	2.4418500000000165	0.4056383733901231	2.4652499999999975	52.2330070429109	seed4-gnap03_con20_vars.pkl	$G_{NaP}$	4	0.3
1478	3199825	159.99125	0.9937990902063204	5.210194762332186	159.72625000000002	160.72005000000001	1.436399999999992	2.430199999999985	0.41450777202072636	2.4124999999999943	52.10194762332186	seed4-gnap03_con20_vars.pkl	$G_{NaP}$	4	0.3
1479	3248075	162.40375	1.0068769608532544	5.211041265948609	162.1565	163.1634	1.4270999999999958	2.4339999999999975	0.4093244100611941	2.4430499999999995	52.110412659486094	seed4-gnap03_con20_vars.pkl	$G_{NaP}$	4	0.3
1480	3296936	164.8468	1.017969143484789	5.221155862297152	164.59050000000002	165.60845	1.4381999999999948	2.4561999999999955	0.4062728528479731	2.4613999999999976	52.21155862297152	seed4-gnap03_con20_vars.pkl	$G_{NaP}$	4	0.3
1481	3346164	167.3082	1.0042719907302875	5.219133589529541	167.04665	168.05095	1.4603500000000054	2.4646000000000186	0.4082132506021134	2.449700000000007	52.19133589529544	seed4-gnap03_con20_vars.pkl	$G_{NaP}$	4	0.3
1482	3395158	169.7579	1.0134403721465497	5.219697954893022	169.51125000000002	170.5247	1.4296500000000094	2.443099999999987	0.40850507567556665	2.4479499999999916	52.19697954893021	seed4-gnap03_con20_vars.pkl	$G_{NaP}$	4	0.3
1483	3444117	172.20585	1.0119340402792674	5.21877022654126	171.95440000000002	172.96630000000002	1.4259500000000003	2.4379000000000133	0.4077638231936044	2.4524000000000115	52.18770226541264	seed4-gnap03_con20_vars.pkl	$G_{NaP}$	4	0.3
1484	3493165	174.65825	1.0201305532197935	5.21934771401542	174.3923	175.41240000000002	1.441599999999994	2.461749999999995	0.40949202514281124	2.4420499999999947	52.19347714015423	seed4-gnap03_con20_vars.pkl	$G_{NaP}$	4	0.3
1485	3542006	177.1003	1.0127325698320522	5.21600139534187	176.854	177.86675	1.4524000000000115	2.465149999999994	0.4056959714390036	2.4649	52.16001395341871	seed4-gnap03_con20_vars.pkl	$G_{NaP}$	4	0.3
1486	3591304	179.5652	0.7330802933376749	5.224166435590078	179.3192	180.05225000000002	4.490649999999988	5.2237499999999955	0.18552187302883033	5.390199999999993	52.241664355900795	seed4-gnap03_con20_vars.pkl	$G_{NaP}$	4	0.3
1487	3699108	184.9554	0.9805831516887993	3.9395406670850193	184.54295000000002	185.5235	1.4617000000000075	2.4423000000000172	0.3964242532358092	2.522550000000024	39.39540667085017	seed4-gnap03_con20_vars.pkl	Transient	4	0.3
1488	3749559	187.47795000000002	1.0967236792221433	4.1247726814955	186.98520000000002	188.08195	1.3885999999999967	2.485299999999995	0.3901982206961164	2.5627999999999815	41.24772681495498	seed4-gnap03_con20_vars.pkl	Transient	4	0.3
1489	3800815	190.04075	1.141898091680021	3.9691094031095346	189.47055	190.61245	1.3814999999999884	2.523399999999981	0.40307952759079047	2.4809000000000196	39.691094031095325	seed4-gnap03_con20_vars.pkl	Transient	4	0.3
1490	3850433	192.52165000000002	1.1190438850096194	4.025273543596548	191.99395	193.11295	1.4099999999999966	2.5290500000000122	0.39058685675227084	2.5602499999999964	40.25273543596546	seed4-gnap03_con20_vars.pkl	DAMGO + $G_{NaP}$	4	0.3
1491	3901638	195.08190000000002	1.148317873953213	3.9667416404821765	194.52295	195.6713	1.3599999999999852	2.5082999999999913	0.4006330001402221	2.4960499999999968	39.66741640482179	seed4-gnap03_con20_vars.pkl	DAMGO + $G_{NaP}$	4	0.3
1492	3951559	197.57795000000002	1.119873123316793	3.988709037176868	197.03130000000002	198.15115	1.3944000000000187	2.51430000000002	0.3980654021455739	2.5121499999999912	39.88709037176871	seed4-gnap03_con20_vars.pkl	DAMGO + $G_{NaP}$	4	0.3
1493	4001802	200.0901	1.1624553782891949	3.9726256632903514	199.5456	200.70805000000001	1.3463000000000136	2.508749999999992	0.39679390524561275	2.520200000000017	39.72625663290352	seed4-gnap03_con20_vars.pkl	DAMGO + $G_{NaP}$	4	0.3
1494	4052206	202.61030000000002	1.1380496575723402	3.9982460752511884	202.05435	203.19240000000002	1.3861500000000149	2.5242000000000075	0.39606313246331676	2.5248499999999865	39.982460752511884	seed4-gnap03_con20_vars.pkl	DAMGO + $G_{NaP}$	4	0.3
1495	4102703	205.13515	1.1382532368192915	3.9603572261692364	204.57850000000002	205.71675000000002	1.3658999999999821	2.5041499999999814	0.4012921607576391	2.4919500000000028	39.603572261692364	seed4-gnap03_con20_vars.pkl	DAMGO + $G_{NaP}$	4	0.3
1496	4152542	207.6271	1.1798509949208704	4.001355394952476	207.08265	208.26250000000002	1.3584500000000048	2.538300000000021	0.38896127890468346	2.5709500000000105	40.013553949524805	seed4-gnap03_con20_vars.pkl	DAMGO + $G_{NaP}$	4	0.3
1497	4203961	210.19805000000002	1.118308827315434	3.9607180514945313	209.62095000000002	210.73930000000001	1.3837000000000046	2.501999999999981	0.4050222762251934	2.468999999999994	39.6071805149453	seed4-gnap03_con20_vars.pkl	DAMGO + $G_{NaP}$	4	0.3
1498	4253341	212.66705000000002	1.1370134418404663	3.9763618683587936	212.12295	213.25995	1.381699999999995	2.5186999999999955	0.39532723211638426	2.5295500000000004	39.76361868358795	seed4-gnap03_con20_vars.pkl	DAMGO + $G_{NaP}$	4	0.3
1499	4303932	215.19660000000002	1.1225641335939058	3.9689550415772388	214.64170000000001	215.76425	1.3903999999999996	2.512950000000018	0.40045652043329316	2.497150000000005	39.689550415772366	seed4-gnap03_con20_vars.pkl	DAMGO + $G_{NaP}$	4	0.3
1500	4353875	217.69375000000002	1.144974826790765	4.009261513907468	217.15465	218.2996	1.3150500000000136	2.4600499999999954	0.4347826086956554	2.299999999999983	40.0926151390747	seed4-gnap03_con20_vars.pkl	DAMGO + $G_{NaP}$	4	0.3
1501	4399875	219.99375	1.0020614180122502	2.437789384860338	219.6147	220.61675000000002					11.937222216558563	seed4-gnap03_con20_vars.pkl	DAMGO + $G_{NaP}$	4	0.3
1502	62659	3.13295	1.4187203112646976	1.3408321284872446	2.7075	4.1262	1.5347000000000008	2.9534500000000006	0.3496870301080533	2.8597	13.408321284872446	seed4-gnap01_con20_vars.pkl	Transient	4	0.1
1503	119853	5.99265	0.9185631769123167	4.374282414805236	5.660950000000001	6.5795	1.8304999999999998	2.7490499999999995	0.3652367647327379	2.7379500000000005	43.74282414805239	seed4-gnap01_con20_vars.pkl	Transient	4	0.1
1504	174612	8.7306	0.937445486364227	4.704965773506409	8.41	9.34745	1.8538999999999994	2.7913499999999996	0.35816618911174786	2.792	47.049657735064116	seed4-gnap01_con20_vars.pkl	Transient	4	0.1
1505	230452	11.5226	0.9263988378716255	4.743314188392773	11.20135	12.12775	1.8744999999999994	2.8009000000000004	0.3576985674172375	2.79565	47.43314188392773	seed4-gnap01_con20_vars.pkl	Transient	4	0.1
1506	286365	14.31825	0.9358633403037268	4.7644698966693895	14.0022	14.9381	1.8430999999999997	2.77895	0.35927283178846037	2.7833999999999985	47.64469896669392	seed4-gnap01_con20_vars.pkl	Transient	4	0.1
1507	342033	17.10165	0.9214206909349858	4.739288884439411	16.781200000000002	17.7026	1.8676999999999992	2.7891499999999994	0.3584357862288967	2.789900000000003	47.39288884439409	seed4-gnap01_con20_vars.pkl	Transient	4	0.1
1508	397831	19.891550000000002	0.9351254758349533	4.757208314386432	19.57035	20.50545	1.877200000000002	2.812350000000002	0.35626491859346626	2.806899999999999	47.57208314386432	seed4-gnap01_con20_vars.pkl	Transient	4	0.1
1509	453969	22.69845	0.9224174654440548	4.760815597040889	22.38265	23.3051	1.8748000000000005	2.7972	0.35735982560840496	2.798300000000001	47.6081559704089	seed4-gnap01_con20_vars.pkl	Transient	4	0.1
1510	509935	25.496750000000002	0.9280087468516693	4.763664853807114	25.1799	26.1079	1.8612000000000002	2.789200000000001	0.35813412122840016	2.7922499999999992	47.63664853807117	seed4-gnap01_con20_vars.pkl	Transient	4	0.1
1511	565780	28.289	0.9308088006762206	4.759978692373522	27.969050000000003	28.89985	1.8623000000000012	2.793099999999999	0.3575067479398676	2.7971499999999985	47.59978692373526	seed4-gnap01_con20_vars.pkl	Transient	4	0.1
1512	621723	31.08615	0.9280685708211619	4.756017622018703	30.762150000000002	31.690250000000002	1.854650000000003	2.782700000000002	0.35982224780958144	2.779150000000005	47.560176220187074	seed4-gnap01_con20_vars.pkl	Control	4	0.1
1513	677306	33.865300000000005	0.9378650136493903	4.755120073440139	33.5449	34.48275	1.8641000000000005	2.8019999999999996	0.3569452624440044	2.801549999999999	47.55120073440137	seed4-gnap01_con20_vars.pkl	Control	4	0.1
1514	733337	36.666850000000004	0.9226354828429932	4.75682402352416	36.346900000000005	37.2695	1.863350000000004	2.7860000000000014	0.3585771658060821	2.788799999999995	47.568240235241646	seed4-gnap01_con20_vars.pkl	Control	4	0.1
1515	789113	39.45565	0.9361278588418558	4.749490379859417	39.132850000000005	40.069	1.8668499999999995	2.8029499999999956	0.3573342862247627	2.798500000000004	47.49490379859417	seed4-gnap01_con20_vars.pkl	Control	4	0.1
1516	845083	42.25415	0.9079547278016049	4.768620347552982	41.9358	42.8438	1.864450000000005	2.7724000000000046	0.36046427799005115	2.7742000000000004	47.68620347552985	seed4-gnap01_con20_vars.pkl	Control	4	0.1
1517	900567	45.02835	0.9337960269281	4.757607234801007	44.708200000000005	45.642	1.8727000000000018	2.8064999999999998	0.3564045904911258	2.805799999999998	47.576072348010115	seed4-gnap01_con20_vars.pkl	Control	4	0.1
1518	956683	47.83415	0.9273213246190862	4.765310388489603	47.514700000000005	48.44205	1.868000000000002	2.7952999999999975	0.3575259206292451	2.797000000000004	47.65310388489606	seed4-gnap01_con20_vars.pkl	Control	4	0.1
1519	1012623	50.631150000000005	0.937505170780269	4.753478056817563	50.31	51.247550000000004	1.8514499999999998	2.78895	0.35884094375168235	2.786749999999998	47.53478056817561	seed4-gnap01_con20_vars.pkl	Control	4	0.1
1520	1068358	53.4179	0.9105658482452157	4.76053708014998	53.09895	54.009550000000004	1.8742499999999964	2.784799999999997	0.3586800573888096	2.7879999999999967	47.60537080149983	seed4-gnap01_con20_vars.pkl	Control	4	0.1
1521	1124118	56.2059	0.9309636938999873	4.7597402930040715	55.8838	56.814750000000004	1.8811000000000035	2.8120500000000064	0.3563728372623431	2.806050000000006	47.59740293004074	seed4-gnap01_con20_vars.pkl	Control	4	0.1
1522	1180239	59.011950000000006	0.9206111195696868	4.75853524119934	58.695800000000006	59.61645	7.603249999999996	8.523849999999996	0.11470718124308184	8.717849999999991	47.58535241199343	seed4-gnap01_con20_vars.pkl	Control	4	0.1
1523	1354596	67.7298	1.0894663943231688	3.5795167908240586	67.21965	68.3091	1.7595500000000044	2.8490000000000038	0.3092193756860798	3.2339500000000068	35.79516790824063	seed4-gnap01_con20_vars.pkl	Transient	4	0.1
1524	1419275	70.96375	1.4672301127025626	1.971425577512182	70.0687	71.5359	1.6276500000000027	3.0948999999999955	0.2966038855109004	3.371499999999998	19.714255775121835	seed4-gnap01_con20_vars.pkl	DAMGO	4	0.1
1525	1486705	74.33525	1.6038546317458853	2.129114719391623	73.16355	74.76740000000001	1.6764499999999884	3.280299999999997	0.2969121140142522	3.367999999999995	21.291147193916228	seed4-gnap01_con20_vars.pkl	DAMGO	4	0.1
1526	1554065	77.70325	1.6814383180543315	1.9568966931060494	76.44385	78.12530000000001	1.6828499999999877	3.3643	0.28818859061369667	3.4699500000000114	19.568966931060512	seed4-gnap01_con20_vars.pkl	DAMGO	4	0.1
1527	1623464	81.17320000000001	1.7253677641579184	2.377711769728066	79.8082	81.53355	1.6415999999999968	3.3669500000000028	0.27793990939158986	3.597899999999996	23.77711769728066	seed4-gnap01_con20_vars.pkl	DAMGO	4	0.1
1528	1695422	84.7711	2.067175599917758	1.4942610743275804	83.1751	85.2423	1.6705500000000058	3.737700000000004	0.30605374303727784	3.267399999999995	14.94261074327581	seed4-gnap01_con20_vars.pkl	DAMGO	4	0.1
1529	1760770	88.0385	1.5132540545305937	3.15726927735599	86.91285	88.4261	1.7099999999999937	3.223249999999993	0.28279743219931525	3.5361000000000047	31.572692773559893	seed4-gnap01_con20_vars.pkl	DAMGO	4	0.1
1530	1831492	91.5746	1.9424136340687168	1.5814350917380118	90.1361	92.0785	1.6722500000000053	3.6147000000000133	0.3050221903643484	3.2784500000000065	15.814350917380121	seed4-gnap01_con20_vars.pkl	DAMGO	4	0.1
1531	1897061	94.85305000000001	1.5120053415563657	2.9986389481389963	93.7508	95.2628	1.6951999999999998	3.2072000000000003	0.28030441058990085	3.567549999999997	29.986389481389978	seed4-gnap01_con20_vars.pkl	DAMGO	4	0.1
1532	1968412	98.42060000000001	1.9562828011862818	1.5413660083364782	96.95795000000001	98.91425000000001	1.2113999999999976	3.1676499999999947	0.5443806309371507	1.8369500000000019	15.413660083364785	seed4-gnap01_con20_vars.pkl	DAMGO	4	0.1
1533	2005151	100.25755000000001	1.3033068063014885	7.0549620271741915	100.12565000000001	101.42895	1.880100000000013	3.183400000000006	0.28940209527117	3.4553999999999974	70.5496202717419	seed4-gnap01_con20_vars.pkl	Transient	4	0.1
1534	2074259	103.71295	0.9394812478453737	4.4873044550078305	103.30905	104.2485	1.9676999999999936	2.907199999999989	0.35524609673351265	2.814949999999996	44.19506225796418	seed4-gnap01_con20_vars.pkl	Transient	4	0.1
1535	2130558	106.5279	0.9293068943323335	4.837413560833376	106.21625	107.14555	1.8918000000000035	2.8211000000000013	0.3537506411730362	2.8268500000000074	48.37413560833375	seed4-gnap01_con20_vars.pkl	Transient	4	0.1
1536	2187095	109.35475000000001	0.9280316701511621	4.768943017575047	109.03735	109.96535	1.871300000000005	2.799350000000004	0.35666518056174845	2.8037499999999937	47.689430175750495	seed4-gnap01_con20_vars.pkl	Transient	4	0.1
1537	2243170	112.1585	0.9336951654250967	4.739933711733123	111.83670000000001	112.77035000000001	1.8696999999999946	2.8033999999999963	0.356919782278933	2.8017499999999984	47.39933711733123	seed4-gnap01_con20_vars.pkl	Wash	4	0.1
1538	2299205	114.96025	0.9320610445695929	4.759292517354382	114.6401	115.57215000000001	1.870599999999996	2.80265	0.3567478862687738	2.8031000000000006	47.59292517354386	seed4-gnap01_con20_vars.pkl	Wash	4	0.1
1539	2355267	117.76335	0.931615163330012	4.762486806006002	117.4427	118.3743	1.8648000000000025	2.7964000000000055	0.3578713810256585	2.794300000000007	47.62486806006005	seed4-gnap01_con20_vars.pkl	Wash	4	0.1
1540	2411153	120.55765000000001	0.9288170990162297	4.764555850707673	120.23915000000001	121.16795	1.8705499999999944	2.7993999999999915	0.3564935296424375	2.805099999999996	47.64555850707674	seed4-gnap01_con20_vars.pkl	Wash	4	0.1
1541	2467255	123.36275	0.9302165270453087	4.755534730327248	123.03855	123.96875	1.872399999999999	2.80265	0.35725130843291747	2.7991499999999974	47.55534730327246	seed4-gnap01_con20_vars.pkl	Wash	4	0.1
1542	2523238	126.1619	0.9336877732354916	4.761491568973668	125.8412	126.77485	1.852400000000003	2.7861000000000047	0.35855788020581225	2.78895	47.61491568973667	seed4-gnap01_con20_vars.pkl	Wash	4	0.1
1543	2579017	128.95085	0.9356963511078852	4.757274411728311	128.62730000000002	129.56300000000002	1.8599000000000103	2.7956000000000074	0.3572321651841511	2.7993000000000166	47.572744117283136	seed4-gnap01_con20_vars.pkl	Wash	4	0.1
1544	2635003	131.75015000000002	0.9435348594640615	4.7580197460739555	131.42285	132.3664	1.851699999999994	2.7952499999999816	0.358828067531444	2.786849999999987	47.580197460739555	seed4-gnap01_con20_vars.pkl	Wash	4	0.1
1545	2690740	134.537	0.9346221095290268	4.762149655546736	134.2181	135.15275	1.8616999999999848	2.7963000000000022	0.3570982198653729	2.8003500000000088	47.6214965554674	seed4-gnap01_con20_vars.pkl	Wash	4	0.1
1546	2746747	137.33735000000001	0.9463091273535742	4.754525811302393	137.01445	137.96075000000002	1.8503499999999917	2.7967000000000155	0.3601462193650636	2.7766499999999894	47.545258113023934	seed4-gnap01_con20_vars.pkl	Wash	4	0.1
1547	2802280	140.114	1.093341000315477	5.539139665516856	139.8111	140.90445	1.7021500000000174	2.795500000000004	0.36094567767551006	2.7704999999999984	55.39139665516859	seed4-gnap01_con20_vars.pkl	Wash	4	0.1
1548	2857690	142.8845	0.9429343601818196	4.92925731142779	142.60665	143.5496	1.6993500000000097	2.642300000000006	0.3778718258766627	2.6464	49.292573114277914	seed4-gnap01_con20_vars.pkl	Transient	4	0.1
1549	2910618	145.5309	0.9528233692548238	4.926084102015224	145.24895	146.20175	1.6926499999999862	2.6454499999999825	0.3790463194602363	2.638200000000012	49.26084102015223	seed4-gnap01_con20_vars.pkl	Transient	4	0.1
1550	2963382	148.16910000000001	0.9557033609219594	4.941881002410653	147.89435	148.85005	1.6828999999999894	2.6385999999999967	0.3783650844700073	2.642949999999985	49.41881002410656	seed4-gnap01_con20_vars.pkl	Transient	4	0.1
1551	3016241	150.81205	0.9396637342039729	4.9222719309520215	150.53295	151.47265000000002	1.6891999999999996	2.62885	0.3787089810834837	2.640550000000019	49.22271930952023	seed4-gnap01_con20_vars.pkl	$G_{NaP}$	4	0.1
1552	3069052	153.45260000000002	0.9435084774973337	4.925811254408167	153.16185000000002	154.10535000000002	1.6911499999999933	2.6347000000000094	0.3792547643879808	2.636749999999978	49.2581125440817	seed4-gnap01_con20_vars.pkl	$G_{NaP}$	4	0.1
1553	3121787	156.08935	0.9461282288252376	4.935517079563802	155.7965	156.74265	1.6942999999999984	2.6403999999999996	0.379391456104406	2.6358000000000175	49.355170795638045	seed4-gnap01_con20_vars.pkl	$G_{NaP}$	4	0.1
1554	3174503	158.72515	0.9516495948342141	4.929728218268579	158.4369	159.38855	1.6831999999999994	2.63485	0.3805247436214542	2.6279499999999985	49.2972821826858	seed4-gnap01_con20_vars.pkl	$G_{NaP}$	4	0.1
1555	3227062	161.3531	0.9620953710409348	4.939783590980291	161.0718	162.03390000000002	1.7101000000000113	2.6722000000000037	0.3749390724007342	2.667100000000005	49.397835909802915	seed4-gnap01_con20_vars.pkl	$G_{NaP}$	4	0.1
1556	3280404	164.02020000000002	0.9599476667251671	4.937334916441763	163.744	164.70395000000002	1.6938000000000102	2.6537500000000023	0.3773086573471424	2.650350000000003	49.373349164417625	seed4-gnap01_con20_vars.pkl	$G_{NaP}$	4	0.1
1557	3333411	166.67055000000002	0.9492878688360565	4.937209130910951	166.39775	167.347	1.6829999999999927	2.6322999999999865	0.37702414839670706	2.652349999999984	49.37209130910951	seed4-gnap01_con20_vars.pkl	$G_{NaP}$	4	0.1
1558	3386458	169.3229	0.9437523003546056	4.921626959425652	169.03005000000002	169.9738	1.6992500000000064	2.6430000000000007	0.38041617529577226	2.628700000000009	49.21626959425652	seed4-gnap01_con20_vars.pkl	$G_{NaP}$	4	0.1
1559	3439032	171.9516	0.9471032655791846	4.938719518443868	171.673	172.6201	1.7187000000000126	2.6658000000000186	0.3755868544600947	2.6624999999999943	49.387195184438724	seed4-gnap01_con20_vars.pkl	$G_{NaP}$	4	0.1
1560	3492282	174.6141	0.9421418603803497	4.931938954645197	174.33880000000002	175.28095000000002	1.6962999999999795	2.6384499999999775	0.37906068761608613	2.6381000000000085	49.31938954645197	seed4-gnap01_con20_vars.pkl	$G_{NaP}$	4	0.1
1561	3545044	177.25220000000002	0.945437317649764	4.925337189402008	176.97725	177.92270000000002	1.684299999999979	2.6297500000000014	0.37954985387330903	2.634699999999981	49.25337189402012	seed4-gnap01_con20_vars.pkl	$G_{NaP}$	4	0.1
1562	3597738	179.8869	0.46717726461698766	4.9411445863707755	179.60705000000002	180.07420000000002	4.72999999999999	5.197200000000009	0.17171951334689894	5.823450000000008	49.41144586370777	seed4-gnap01_con20_vars.pkl	$G_{NaP}$	4	0.1
1563	3714207	185.71035	1.38724226382114	2.757785563565104	184.80425	186.19150000000002	1.6990000000000123	3.086250000000007	0.3484927687750459	2.8695000000000164	27.577855635651048	seed4-gnap01_con20_vars.pkl	Transient	4	0.1
1564	3771597	188.57985000000002	1.1726717896885939	3.482929481410899	187.89045000000002	189.06310000000002	1.6040500000000009	2.7767000000000053	0.3329781566329257	3.003199999999993	34.829294814109005	seed4-gnap01_con20_vars.pkl	Transient	4	0.1
1565	3831661	191.58305000000001	1.3158843257006956	3.0378978890322834	190.6672	191.9831	1.5592499999999916	2.8751499999999908	0.3437075735963851	2.9094499999999925	30.378978890322845	seed4-gnap01_con20_vars.pkl	DAMGO + $G_{NaP}$	4	0.1
1566	3889850	194.4925	1.350426374229556	3.0185422956744894	193.5423	194.89275	1.5713499999999954	2.921750000000003	0.3499195185107428	2.8577999999999975	30.185422956744908	seed4-gnap01_con20_vars.pkl	DAMGO + $G_{NaP}$	4	0.1
1567	3947006	197.3503	1.314090250396519	3.104604186288391	196.46405000000001	197.77815	1.585250000000002	2.8993499999999983	0.33926481314990337	2.9475500000000068	31.046041862883904	seed4-gnap01_con20_vars.pkl	DAMGO + $G_{NaP}$	4	0.1
1568	4005957	200.29785	1.353328848316823	3.0437149891183637	199.36345	200.71675000000002	1.584099999999978	2.937449999999984	0.3435186616512955	2.911049999999989	30.43714989118365	seed4-gnap01_con20_vars.pkl	DAMGO + $G_{NaP}$	4	0.1
1569	4064178	203.2089	1.3309769909528084	3.129156765904753	202.30085	203.63185000000001	1.5668000000000006	2.897750000000002	0.34461368805568854	2.9018000000000086	31.291567659047537	seed4-gnap01_con20_vars.pkl	DAMGO + $G_{NaP}$	4	0.1
1570	4122214	206.1107	1.3215224723151886	3.0189887404028113	205.1986	206.52015	1.5673999999999921	2.8889000000000067	0.34112811066195764	2.9314500000000123	30.18988740402811	seed4-gnap01_con20_vars.pkl	DAMGO + $G_{NaP}$	4	0.1
1571	4180843	209.04215000000002	1.3407217632688118	3.024523504675898	208.08755000000002	209.42825000000002	1.572999999999979	2.913749999999993	0.34795921917951317	2.8738999999999915	30.245235046759	seed4-gnap01_con20_vars.pkl	DAMGO + $G_{NaP}$	4	0.1
1572	4238321	211.91605	1.3353384659709409	3.064263559180745	211.00125	212.3366	1.5845999999999947	2.91995	0.34250094187758945	2.919700000000006	30.642635591807448	seed4-gnap01_con20_vars.pkl	DAMGO + $G_{NaP}$	4	0.1
1573	4296715	214.83575000000002	1.3400093266449404	3.0657397924649565	213.9212	215.26125000000002	1.5841000000000065	2.92410000000001	0.3407735559720582	2.9344999999999857	30.657397924649572	seed4-gnap01_con20_vars.pkl	DAMGO + $G_{NaP}$	4	0.1
1574	4355405	217.77025	1.34389859439563	3.096719652208609	216.84535	218.18925000000002					30.9671965220861	seed4-gnap01_con20_vars.pkl	DAMGO + $G_{NaP}$	4	0.1
1575	62659	3.13295	1.4187203112646976	1.3408321284872446	2.7075	4.1262	1.5347000000000008	2.9534500000000006	0.3496870301080533	2.8597	13.408321284872446	seed4-gnap-05_con20_vars.pkl	Transient	4	-0.5
1576	119853	5.99265	0.9185631769123167	4.374282414805236	5.660950000000001	6.5795	1.8304999999999998	2.7490499999999995	0.3652367647327379	2.7379500000000005	43.74282414805239	seed4-gnap-05_con20_vars.pkl	Transient	4	-0.5
1577	174612	8.7306	0.937445486364227	4.704965773506409	8.41	9.34745	1.8538999999999994	2.7913499999999996	0.35816618911174786	2.792	47.049657735064116	seed4-gnap-05_con20_vars.pkl	Transient	4	-0.5
1578	230452	11.5226	0.9263988378716255	4.743314188392773	11.20135	12.12775	1.8744999999999994	2.8009000000000004	0.3576985674172375	2.79565	47.43314188392773	seed4-gnap-05_con20_vars.pkl	Transient	4	-0.5
1579	286365	14.31825	0.9358633403037268	4.7644698966693895	14.0022	14.9381	1.8430999999999997	2.77895	0.35927283178846037	2.7833999999999985	47.64469896669392	seed4-gnap-05_con20_vars.pkl	Transient	4	-0.5
1580	342033	17.10165	0.9214206909349858	4.739288884439411	16.781200000000002	17.7026	1.8676999999999992	2.7891499999999994	0.3584357862288967	2.789900000000003	47.39288884439409	seed4-gnap-05_con20_vars.pkl	Transient	4	-0.5
1581	397831	19.891550000000002	0.9351254758349533	4.757208314386432	19.57035	20.50545	1.877200000000002	2.812350000000002	0.35626491859346626	2.806899999999999	47.57208314386432	seed4-gnap-05_con20_vars.pkl	Transient	4	-0.5
1582	453969	22.69845	0.9224174654440548	4.760815597040889	22.38265	23.3051	1.8748000000000005	2.7972	0.35735982560840496	2.798300000000001	47.6081559704089	seed4-gnap-05_con20_vars.pkl	Transient	4	-0.5
1583	509935	25.496750000000002	0.9280087468516693	4.763664853807114	25.1799	26.1079	1.8612000000000002	2.789200000000001	0.35813412122840016	2.7922499999999992	47.63664853807117	seed4-gnap-05_con20_vars.pkl	Transient	4	-0.5
1584	565780	28.289	0.9308088006762206	4.759978692373522	27.969050000000003	28.89985	1.8623000000000012	2.793099999999999	0.3575067479398676	2.7971499999999985	47.59978692373526	seed4-gnap-05_con20_vars.pkl	Transient	4	-0.5
1585	621723	31.08615	0.9280685708211619	4.756017622018703	30.762150000000002	31.690250000000002	1.854650000000003	2.782700000000002	0.35982224780958144	2.779150000000005	47.560176220187074	seed4-gnap-05_con20_vars.pkl	Control	4	-0.5
1586	677306	33.865300000000005	0.9378650136493903	4.755120073440139	33.5449	34.48275	1.8641000000000005	2.8019999999999996	0.3569452624440044	2.801549999999999	47.55120073440137	seed4-gnap-05_con20_vars.pkl	Control	4	-0.5
1587	733337	36.666850000000004	0.9226354828429932	4.75682402352416	36.346900000000005	37.2695	1.863350000000004	2.7860000000000014	0.3585771658060821	2.788799999999995	47.568240235241646	seed4-gnap-05_con20_vars.pkl	Control	4	-0.5
1588	789113	39.45565	0.9361278588418558	4.749490379859417	39.132850000000005	40.069	1.8668499999999995	2.8029499999999956	0.3573342862247627	2.798500000000004	47.49490379859417	seed4-gnap-05_con20_vars.pkl	Control	4	-0.5
1589	845083	42.25415	0.9079547278016049	4.768620347552982	41.9358	42.8438	1.864450000000005	2.7724000000000046	0.36046427799005115	2.7742000000000004	47.68620347552985	seed4-gnap-05_con20_vars.pkl	Control	4	-0.5
1590	900567	45.02835	0.9337960269281	4.757607234801007	44.708200000000005	45.642	1.8727000000000018	2.8064999999999998	0.3564045904911258	2.805799999999998	47.576072348010115	seed4-gnap-05_con20_vars.pkl	Control	4	-0.5
1591	956683	47.83415	0.9273213246190862	4.765310388489603	47.514700000000005	48.44205	1.868000000000002	2.7952999999999975	0.3575259206292451	2.797000000000004	47.65310388489606	seed4-gnap-05_con20_vars.pkl	Control	4	-0.5
1592	1012623	50.631150000000005	0.937505170780269	4.753478056817563	50.31	51.247550000000004	1.8514499999999998	2.78895	0.35884094375168235	2.786749999999998	47.53478056817561	seed4-gnap-05_con20_vars.pkl	Control	4	-0.5
1593	1068358	53.4179	0.9105658482452157	4.76053708014998	53.09895	54.009550000000004	1.8742499999999964	2.784799999999997	0.3586800573888096	2.7879999999999967	47.60537080149983	seed4-gnap-05_con20_vars.pkl	Control	4	-0.5
1594	1124118	56.2059	0.9309636938999873	4.7597402930040715	55.8838	56.814750000000004	1.8811000000000035	2.8120500000000064	0.3563728372623431	2.806050000000006	47.59740293004074	seed4-gnap-05_con20_vars.pkl	Control	4	-0.5
1595	1180239	59.011950000000006	0.9206111195696868	4.75853524119934	58.695800000000006	59.61645	4.9483999999999995	5.869	0.16541639441885106	6.045349999999992	47.58535241199343	seed4-gnap-05_con20_vars.pkl	Control	4	-0.5
1596	1301146	65.0573	0.9657468195723253	3.6957678724257335	64.56485	65.5306	2.009450000000001	2.975200000000001	0.33407944409180446	2.993300000000005	36.95767872425738	seed4-gnap-05_con20_vars.pkl	Transient	4	-0.5
1597	1361012	68.0506	0.9833380159592722	3.9501998926374924	67.54005000000001	68.52335000000001	1.8969000000000023	2.8802500000000038	0.3387706014872021	2.951850000000007	39.50199892637493	seed4-gnap-05_con20_vars.pkl	Transient	4	-0.5
1598	1420049	71.00245000000001	1.0192024043344894	3.7497652085961874	70.42025000000001	71.43945000000001	1.9168499999999966	2.9360499999999945	0.3393972305185993	2.946399999999997	37.49765208596189	seed4-gnap-05_con20_vars.pkl	DAMGO	4	-0.5
1599	1478977	73.94885000000001	1.042956942678569	3.757209019678079	73.35635	74.3993	1.8883499999999884	2.931299999999993	0.33999728002176044	2.9411999999999945	37.572090196780806	seed4-gnap-05_con20_vars.pkl	DAMGO	4	-0.5
1600	1537801	76.89005	1.0456526395885624	3.744669880240238	76.2876	77.33325	1.890199999999993	2.935850000000002	0.34077936240181317	2.9344499999999982	37.44669880240239	seed4-gnap-05_con20_vars.pkl	DAMGO	4	-0.5
1601	1596490	79.8245	1.0615101374997757	3.7591118592518526	79.22345	80.28495000000001	1.9090999999999951	2.9706000000000046	0.33727381574731424	2.9649500000000018	37.59111859251851	seed4-gnap-05_con20_vars.pkl	DAMGO	4	-0.5
1602	1655789	82.78945	1.0384830982702087	3.7330136873216375	82.1941	83.2326	1.8812000000000069	2.919700000000006	0.34003196300452254	2.940899999999999	37.33013687321641	seed4-gnap-05_con20_vars.pkl	DAMGO	4	-0.5
1603	1714607	85.73035	1.060351006589306	3.7546435261584534	85.1138	86.17415	1.8755999999999915	2.935949999999991	0.340217058483312	2.939300000000003	37.54643526158456	seed4-gnap-05_con20_vars.pkl	DAMGO	4	-0.5
1604	1773393	88.66965	1.0493347946807976	3.744188191763506	88.04975	89.09905	1.8958499999999958	2.9452	0.3419738731960879	2.924199999999999	37.44188191763504	seed4-gnap-05_con20_vars.pkl	DAMGO	4	-0.5
1605	1831877	91.59385	1.0754781952866936	3.7753276636390822	90.9949	92.0704	1.8840000000000003	2.959450000000004	0.3366663300003373	2.9702999999999946	37.75327663639081	seed4-gnap-05_con20_vars.pkl	DAMGO	4	-0.5
1606	1891283	94.56415	1.031803882823477	3.727906504437364	93.9544	94.98620000000001	1.9075500000000005	2.9393500000000046	0.3409129649200556	2.9333000000000027	37.27906504437366	seed4-gnap-05_con20_vars.pkl	DAMGO	4	-0.5
1607	1949949	97.49745	1.0528589964326005	3.753174761583388	96.89370000000001	97.94655	2.0660000000000025	3.118849999999995	0.3744266591781337	2.670749999999998	37.53174761583389	seed4-gnap-05_con20_vars.pkl	DAMGO	4	-0.5
1608	2003364	100.1682	1.215296142998198	6.545036876139463	100.01255	101.22785	1.9139499999999998	3.129249999999999	0.2964412231164864	3.373350000000002	65.45036876139467	seed4-gnap-05_con20_vars.pkl	Transient	4	-0.5
1609	2070831	103.54155	0.9264422707601102	4.590207258026879	103.1418	104.06825	1.9457000000000022	2.872150000000005	0.3575898444484165	2.796500000000009	43.83002544322818	seed4-gnap-05_con20_vars.pkl	Transient	4	-0.5
1610	2126761	106.33805000000001	0.9329632943142672	4.84421482771473	106.01400000000001	106.94695	1.8832500000000039	2.8162499999999966	0.3554797198819818	2.8130999999999915	48.44214827714732	seed4-gnap-05_con20_vars.pkl	Transient	4	-0.5
1611	2183023	109.15115	0.9301525560322916	4.755578238012696	108.83025	109.7604	1.8697499999999962	2.799899999999994	0.35705996822166225	2.8006500000000045	47.55578238012695	seed4-gnap-05_con20_vars.pkl	Transient	4	-0.5
1612	2239036	111.9518	0.9245611849488226	4.765812280537332	111.63015	112.55470000000001	1.8678999999999917	2.7924500000000023	0.35812770834079466	2.7922999999999973	47.65812280537335	seed4-gnap-05_con20_vars.pkl	Wash	4	-0.5
1613	2294882	114.7441	0.9349176563141635	4.751217942963123	114.42255	115.35745	1.8576500000000067	2.7925500000000056	0.35826884494124345	2.7912000000000035	47.51217942963126	seed4-gnap-05_con20_vars.pkl	Wash	4	-0.5
1614	2350706	117.5353	0.9067938747623936	4.767871626996332	117.21515000000001	118.12190000000001	1.8656000000000006	2.7724000000000046	0.3609196231999127	2.770700000000005	47.67871626996336	seed4-gnap-05_con20_vars.pkl	Wash	4	-0.5
1615	2406120	120.30600000000001	0.9230743105059723	4.747289790194976	119.98750000000001	120.9106	1.8742000000000019	2.797249999999991	0.35757066490265144	2.7966499999999996	47.47289790194979	seed4-gnap-05_con20_vars.pkl	Wash	4	-0.5
1616	2462053	123.10265000000001	0.9350265469189734	4.765496625419473	122.7848	123.7198	1.858949999999993	2.793999999999997	0.3574236900421766	2.797799999999995	47.654966254194754	seed4-gnap-05_con20_vars.pkl	Wash	4	-0.5
1617	2518009	125.90045	0.9344842750214274	4.76460971191964	125.5788	126.5133	1.8659000000000106	2.8004000000000104	0.35735344042024775	2.7983499999999992	47.64609711919644	seed4-gnap-05_con20_vars.pkl	Wash	4	-0.5
1618	2573976	128.6988	0.9344352424655809	4.765120019772752	128.3792	129.3136	1.8742499999999893	2.8086999999999875	0.3568497305784531	2.8023000000000025	47.651200197727526	seed4-gnap-05_con20_vars.pkl	Wash	4	-0.5
1619	2630022	131.5011	0.9325194273211063	4.747112581641815	131.18785	132.12040000000002	1.8611500000000092	2.7936500000000137	0.3572130239868536	2.7994500000000073	47.47112581641819	seed4-gnap-05_con20_vars.pkl	Wash	4	-0.5
1620	2686011	134.30055000000002	0.9290486523525789	4.749157220873094	133.98155	134.91060000000002	1.8667499999999961	2.7957999999999856	0.35701535166012294	2.8009999999999877	47.49157220873098	seed4-gnap-05_con20_vars.pkl	Wash	4	-0.5
1621	2742031	137.10155	0.9355641536650016	4.763023582392329	136.7773	137.71290000000002	1.8675000000000068	2.803050000000013	0.35726407173862634	2.799049999999994	47.6302358239233	seed4-gnap-05_con20_vars.pkl	Wash	4	-0.5
1622	2798012	139.9006	0.4718264687824529	4.752533308873694	139.5804	140.0522	7.647199999999998	8.119049999999987	0.11565306393879614	8.646550000000019	47.52533308873694	seed4-gnap-05_con20_vars.pkl	Wash	4	-0.5
1623	2970943	148.54715000000002	1.2689354179006769	0.7762342577752515	147.6994	148.96835000000002	4.797399999999982	6.06635	0.176286006416811	5.6725999999999885	7.762342577752518	seed4-gnap-05_con20_vars.pkl	Transient	4	-0.5
1624	3084395	154.21975	1.0566201880200767	1.2132023083700343	153.7658	154.82240000000002	4.831249999999983	5.887900000000002	0.1683416662458123	5.940300000000008	12.13202308370035	seed4-gnap-05_con20_vars.pkl	$G_{NaP}$	4	-0.5
1625	3203201	160.16005	1.097074463007902	1.1950440805933944	159.65370000000001	160.75075	4.8945500000000095	5.991650000000021	0.16893889480175042	5.919299999999993	11.950440805933948	seed4-gnap-05_con20_vars.pkl	$G_{NaP}$	4	-0.5
1626	3321587	166.07935	1.0519280848345953	1.2204577748499545	165.64530000000002	166.69725	4.812700000000007	5.864599999999996	0.1691532189857573	5.9117999999999995	12.204577748499542	seed4-gnap-05_con20_vars.pkl	$G_{NaP}$	4	-0.5
1627	3439823	171.99115	1.0787163631789154	1.202674078852425	171.50990000000002	172.58865	4.901150000000001	5.979849999999999	0.16916323406270875	5.911450000000002	12.026740788524261	seed4-gnap-05_con20_vars.pkl	$G_{NaP}$	4	-0.5
1628	3558052	177.9026	1.0112681512834738	1.2385482754586565	177.4898	178.50105000000002					12.385482754586574	seed4-gnap-05_con20_vars.pkl	$G_{NaP}$	4	-0.5
1629	63404	3.1702000000000004	1.3795439122661945	1.8113359668320577	2.68315	4.0627	1.6871999999999998	3.0667000000000004	0.3525409388165201	2.83655	18.113359668320598	seed5-gnap-03_con20_vars.pkl	Transient	5	-0.3
1630	120135	6.00675	1.0198981097185578	4.986461021081716	5.7499	6.7698	1.9296500000000005	2.9495500000000003	0.3387591253239384	2.95195	49.864610210817176	seed5-gnap-03_con20_vars.pkl	Transient	5	-0.3
1631	179174	8.9587	1.0363188482833225	5.085282211549853	8.6994	9.735750000000001	1.9548499999999986	2.9911499999999993	0.3340292275574112	2.9937500000000004	50.852822115498526	seed5-gnap-03_con20_vars.pkl	Transient	5	-0.3
1632	239049	11.95245	1.036862935431066	5.11051669895852	11.6906	12.727450000000001	1.9509999999999987	2.98785	0.3354860353937767	2.9807500000000005	51.10516698958518	seed5-gnap-03_con20_vars.pkl	Transient	5	-0.3
1633	298664	14.933200000000001	1.029010202950836	5.095667599408834	14.678450000000002	15.707450000000001	1.9555999999999987	2.9846000000000004	0.33550291887539413	2.980600000000001	50.95667599408833	seed5-gnap-03_con20_vars.pkl	Transient	5	-0.3
1634	358276	17.913800000000002	1.02743972896247	5.112418024583654	17.663050000000002	18.690450000000002	1.9608500000000006	2.9883000000000024	0.3341743387525274	2.992449999999998	51.12418024583657	seed5-gnap-03_con20_vars.pkl	Transient	5	-0.3
1635	418125	20.90625	1.0203489407368325	5.105337764338223	20.65135	21.6717	1.9610500000000002	2.981399999999997	0.3348120867163304	2.9867500000000007	51.05337764338222	seed5-gnap-03_con20_vars.pkl	Transient	5	-0.3
1636	477860	23.893	1.0115020995772648	5.121684065060663	23.6327	24.64425	1.9720499999999994	2.983550000000001	0.3361175066803355	2.9751499999999993	51.21684065060666	seed5-gnap-03_con20_vars.pkl	Transient	5	-0.3
1637	537363	26.86815	1.0256724729948736	5.102854936820506	26.61625	27.64195	1.9709000000000003	2.996549999999999	0.33351676755548865	2.9983500000000016	51.028549368205105	seed5-gnap-03_con20_vars.pkl	Transient	5	-0.3
1638	597330	29.866500000000002	1.0405200520316489	5.1182092447707745	29.6128	30.6533	1.9427499999999966	2.983249999999998	0.33457124694703727	2.988900000000001	51.182092447707774	seed5-gnap-03_con20_vars.pkl	Transient	5	-0.3
1639	657108	32.8554	1.0269435152878985	5.109504000984529	32.5961	33.62305	1.9688999999999979	2.9958500000000043	0.334767253067305	2.9871499999999997	51.09504000984531	seed5-gnap-03_con20_vars.pkl	Control	5	-0.3
1640	716851	35.84255	1.028144929372205	5.122041060055864	35.591950000000004	36.6201	1.957100000000004	2.9852500000000006	0.33195020746888015	3.0124999999999957	51.22041060055864	seed5-gnap-03_con20_vars.pkl	Control	5	-0.3
1641	777101	38.85505	1.0321848815267616	5.116952523937556	38.577200000000005	39.60935	1.9625000000000057	2.9947000000000017	0.337188522102707	2.9657000000000053	51.169525239375595	seed5-gnap-03_con20_vars.pkl	Control	5	-0.3
1642	836415	41.820750000000004	1.008474424898415	5.10072434628043	41.571850000000005	42.58035	1.9750000000000014	2.9834499999999977	0.33465522145809307	2.9881499999999974	51.00724346280434	seed5-gnap-03_con20_vars.pkl	Control	5	-0.3
1643	896178	44.8089	1.0283824895295373	5.115604015742534	44.5553	45.5837	1.960800000000006	2.989150000000002	0.3337616607980241	2.99615	51.15604015742532	seed5-gnap-03_con20_vars.pkl	Control	5	-0.3
1644	956101	47.80505	1.0183929837413714	5.111976230439154	47.544450000000005	48.562850000000005	1.9730999999999952	2.991499999999995	0.3348232970050051	2.9866500000000045	51.11976230439157	seed5-gnap-03_con20_vars.pkl	Control	5	-0.3
1645	1015834	50.791700000000006	1.0068408890684717	5.111589806402542	50.53595	51.5428	1.9831499999999949	2.9899500000000003	0.33530042918454955	2.9823999999999984	51.11589806402541	seed5-gnap-03_con20_vars.pkl	Control	5	-0.3
1646	1075482	53.774100000000004	1.0258538347222843	5.11404693712268	53.52595	54.5518	1.967099999999995	2.9929500000000004	0.331911645120069	3.0128500000000003	51.14046937122683	seed5-gnap-03_con20_vars.pkl	Control	5	-0.3
1647	1135739	56.786950000000004	1.0344274387623766	5.111316941142547	56.51885	57.5533	1.9594499999999968	2.993850000000002	0.3356831151393086	2.978999999999999	51.113169411425474	seed5-gnap-03_con20_vars.pkl	Control	5	-0.3
1648	1195319	59.765950000000004	0.5677685874375166	5.109386169987687	59.5127	60.0805	1.6392999999999986	2.2070500000000024	0.32301828283480877	3.095799999999997	51.09386169987686	seed5-gnap-03_con20_vars.pkl	Control	5	-0.3
1649	1257235	62.86175	1.6043249946212512	1.2029431920245859	61.719800000000006	63.3241	1.7145500000000027	3.3188999999999993	0.3866377977111046	2.5863999999999976	12.02943192024587	seed5-gnap-03_con20_vars.pkl	Transient	5	-0.3
1650	1308963	65.44815	0.9678411209326587	4.278469518942195	65.0387	66.00655	1.9512	2.9190499999999986	0.34074452679103745	2.934750000000008	42.784695189421996	seed5-gnap-03_con20_vars.pkl	Transient	5	-0.3
1651	1367658	68.3829	0.9992060488499586	4.194109492437995	67.95775	68.95695	1.9065999999999974	2.905850000000001	0.34283559319128554	2.9168499999999966	41.94109492437994	seed5-gnap-03_con20_vars.pkl	Transient	5	-0.3
1652	1425995	71.29975	1.0202851698020123	4.180125081519229	70.86355	71.88385000000001	1.9594999999999914	2.9797499999999957	0.3423719528896193	2.9208	41.801250815192276	seed5-gnap-03_con20_vars.pkl	DAMGO	5	-0.3
1653	1484411	74.22055	0.971635038029775	4.172865376383605	73.8433	74.81495000000001	1.8806999999999903	2.8523500000000013	0.3419154101275343	2.9247000000000014	41.72865376383608	seed5-gnap-03_con20_vars.pkl	DAMGO	5	-0.3
1654	1542905	77.14525	1.0239439852225594	4.1696857253199795	76.6957	77.71965	1.9290500000000037	2.953000000000003	0.3397200706617743	2.9436000000000035	41.69685725319978	seed5-gnap-03_con20_vars.pkl	DAMGO	5	-0.3
1655	1601777	80.08885000000001	1.001022028972837	4.194537896928708	79.64865	80.64970000000001	1.910899999999998	2.911900000000003	0.3429120087785487	2.916199999999989	41.94537896928712	seed5-gnap-03_con20_vars.pkl	DAMGO	5	-0.3
1656	1660101	83.00505	1.0128767668624292	4.1931252880820225	82.56060000000001	83.57345000000001	1.9208500000000015	2.9337500000000034	0.3425478710649805	2.919300000000007	41.93125288082025	seed5-gnap-03_con20_vars.pkl	DAMGO	5	-0.3
1657	1718487	85.92435	1.0158947563065333	4.198873165767083	85.49430000000001	86.5102	1.9135000000000133	2.929400000000001	0.3423836751463694	2.9206999999999965	41.98873165767087	seed5-gnap-03_con20_vars.pkl	DAMGO	5	-0.3
1658	1776901	88.84505	0.9954302495981916	4.186021967555334	88.42370000000001	89.41915	1.9384000000000015	2.933799999999991	0.34237781391765837	2.920749999999998	41.86021967555334	seed5-gnap-03_con20_vars.pkl	DAMGO	5	-0.3
1659	1835316	91.7658	0.998105310440308	4.1933189835142315	91.3575	92.35560000000001	1.9180499999999938	2.916150000000002	0.33942603058228504	2.9461500000000025	41.933189835142336	seed5-gnap-03_con20_vars.pkl	DAMGO	5	-0.3
1660	1894239	94.71195	1.0141595323723043	4.180824975425018	94.2737	95.28785	1.9254499999999979	2.9396500000000003	0.34316501089548873	2.914050000000003	41.808249754250184	seed5-gnap-03_con20_vars.pkl	DAMGO	5	-0.3
1661	1952520	97.626	1.00016773378785	4.203623335739401	97.21335	98.21350000000001	1.8622999999999905	2.862499999999997	0.3846301780837717	2.599900000000005	42.03623335739404	seed5-gnap-03_con20_vars.pkl	DAMGO	5	-0.3
1662	2004518	100.22590000000001	1.3627158055379172	6.706270360300778	100.0758	101.4385	1.8384499999999946	3.2011499999999984	0.2988330569127556	3.346350000000001	67.06270360300778	seed5-gnap-03_con20_vars.pkl	Transient	5	-0.3
1663	2071445	103.57225000000001	1.0017149036488031	4.850883776931347	103.27695	104.2787	1.984650000000002	2.9863500000000016	0.3404660980882842	2.9371499999999884	48.508837769313466	seed5-gnap-03_con20_vars.pkl	Transient	5	-0.3
1664	2130188	106.5094	1.0176756760079415	5.120472367700032	106.26335	107.281	1.9773500000000013	2.995050000000006	0.3335557038025345	2.9980000000000047	51.20472367700036	seed5-gnap-03_con20_vars.pkl	Transient	5	-0.3
1665	2190148	109.5074	1.016269414465665	5.121703413158983	109.25835000000001	110.2746	1.9651499999999942	2.9813999999999936	0.33473363570938475	2.9874499999999955	51.21703413158985	seed5-gnap-03_con20_vars.pkl	Transient	5	-0.3
1666	2249897	112.49485	1.0217799585379428	5.109480851906021	112.2398	113.26155	1.9602000000000004	2.9819999999999993	0.33529480795989874	2.98245	51.09480851906022	seed5-gnap-03_con20_vars.pkl	Wash	5	-0.3
1667	2309546	115.4773	1.0195714443463133	5.109924780560931	115.2218	116.24135000000001	1.9561999999999955	2.9758000000000067	0.3364794158717333	2.9719500000000068	51.09924780560935	seed5-gnap-03_con20_vars.pkl	Wash	5	-0.3
1668	2368985	118.44925	1.0144145885433071	5.105365411260571	118.19760000000001	119.212	1.9712000000000103	2.985600000000005	0.33499715252420326	2.9851000000000028	51.05365411260574	seed5-gnap-03_con20_vars.pkl	Wash	5	-0.3
1669	2428687	121.43435000000001	1.0109715364252683	5.123572991293614	121.18315000000001	122.19415000000001	1.9721499999999992	2.983099999999993	0.33473363570938475	2.9874499999999955	51.23572991293614	seed5-gnap-03_con20_vars.pkl	Wash	5	-0.3
1670	2488436	124.4218	1.0041737791923342	5.110694457071716	124.16625	125.17045	1.975999999999999	2.9801499999999947	0.33597634726515274	2.976399999999998	51.10694457071716	seed5-gnap-03_con20_vars.pkl	Wash	5	-0.3
1671	2547964	127.3982	1.0352812391075306	5.114559424180548	127.14645	128.1817	1.9532000000000096	2.988500000000016	0.3337616607980241	2.99615	51.14559424180552	seed5-gnap-03_con20_vars.pkl	Wash	5	-0.3
1672	2607887	130.39435	1.0091116029781522	5.109567971960537	130.13490000000002	131.14405	1.9780000000000086	2.987099999999998	0.3357056532832005	2.9788000000000068	51.095679719605386	seed5-gnap-03_con20_vars.pkl	Wash	5	-0.3
1673	2667463	133.37315	1.0258002879986075	5.110985719031767	133.12205	134.14785	1.9603999999999928	2.9861999999999966	0.33450409767519734	2.9894999999999925	51.10985719031765	seed5-gnap-03_con20_vars.pkl	Wash	5	-0.3
1674	2727253	136.36265	1.0087324272255414	5.105551916299767	136.1082	137.11695	1.9607499999999902	2.969449999999995	0.33698967126657414	2.9674500000000137	51.0555191629977	seed5-gnap-03_con20_vars.pkl	Wash	5	-0.3
1675	2786602	139.33010000000002	0.9461735802326352	5.109185009379139	139.0777	140.02385	3.9517999999999915	4.897999999999996	0.19336001701568198	5.171699999999987	51.091850093791415	seed5-gnap-03_con20_vars.pkl	Wash	5	-0.3
1676	2890036	144.5018	0.9875078981925268	3.1291078519556237	143.97565	144.9632	2.893349999999998	3.8808500000000095	0.2703067982159751	3.6995000000000005	31.29107851955625	seed5-gnap-03_con20_vars.pkl	Transient	5	-0.3
1677	2964026	148.2013	0.9267003158464097	4.313817318042311	147.85655	148.78325	3.0368500000000154	3.963549999999998	0.2526145607032796	3.95859999999999	43.138173180423124	seed5-gnap-03_con20_vars.pkl	Transient	5	-0.3
1678	3043198	152.1599	0.9321603878510185	4.352309361643719	151.8201	152.75225	3.059500000000014	3.9917000000000087	0.2509851165825855	3.9843000000000184	43.52309361643718	seed5-gnap-03_con20_vars.pkl	$G_{NaP}$	5	-0.3
1679	3122884	156.1442	0.9269310631330359	4.365017729342021	155.8118	156.73875	3.023300000000006	3.9502499999999827	0.25283810775960236	3.955099999999987	43.65017729342024	seed5-gnap-03_con20_vars.pkl	$G_{NaP}$	5	-0.3
1680	3201986	160.0993	0.9199730418483727	4.360381829303229	159.762	160.68200000000002	3.0170999999999992	3.9370499999999993	0.2541457525891093	3.934750000000008	43.60381829303227	seed5-gnap-03_con20_vars.pkl	$G_{NaP}$	5	-0.3
1681	3280681	164.03405	0.9261995497733588	4.364697746006101	163.69910000000002	164.6253	3.0539500000000146	3.980150000000009	0.25143949108646957	3.9771000000000076	43.646977460061045	seed5-gnap-03_con20_vars.pkl	$G_{NaP}$	5	-0.3
1682	3360223	168.01115000000001	0.9089178248501616	4.359396396327774	167.67925	168.58815	3.0342500000000143	3.943150000000003	0.25320301817997687	3.9493999999999976	43.593963963277744	seed5-gnap-03_con20_vars.pkl	$G_{NaP}$	5	-0.3
1683	3439211	171.96055	0.9246454452996375	4.364753659030221	171.62235	172.547	3.0250500000000216	3.949700000000007	0.2533505611714926	3.9471000000000056	43.64753659030219	seed5-gnap-03_con20_vars.pkl	$G_{NaP}$	5	-0.3
1684	3518153	175.90765000000002	0.9271409090053291	4.3591200944104855	175.5721	176.4992	3.0180500000000166	3.9452	0.25319340177995037	3.9495499999999883	43.59120094410487	seed5-gnap-03_con20_vars.pkl	$G_{NaP}$	5	-0.3
1685	3597144	179.8572	0.5649244424893987	4.355873770121747	179.5173	180.0822	6.135850000000005	6.700799999999987	0.14134874977030815	7.074700000000007	43.55873770121748	seed5-gnap-03_con20_vars.pkl	$G_{NaP}$	5	-0.3
1686	3738638	186.9319	1.2352037614739269	1.7606552788806908	186.21810000000002	187.4533	2.7188500000000033	3.954049999999995	0.23700894708775322	4.219249999999988	17.60655278880692	seed5-gnap-03_con20_vars.pkl	Transient	5	-0.3
1687	3823023	191.15115	1.4601953033354367	1.4576603155578702	190.17215000000002	191.63235	2.779899999999998	4.240100000000012	0.23342397964542855	4.284050000000008	14.576603155578697	seed5-gnap-03_con20_vars.pkl	DAMGO + $G_{NaP}$	5	-0.3
1688	3908704	195.4352	1.4369731433618582	1.6268676444533288	194.4122	195.8492	2.8352000000000146	4.2721500000000106	0.23399202087208806	4.2736500000000035	16.26867644453329	seed5-gnap-03_con20_vars.pkl	DAMGO + $G_{NaP}$	5	-0.3
1689	3994177	199.70885	1.4132592011571163	1.6519694657392368	198.68435000000002	200.09765000000002	2.8194000000000017	4.232649999999978	0.2353467245619603	4.249050000000011	16.519694657392368	seed5-gnap-03_con20_vars.pkl	DAMGO + $G_{NaP}$	5	-0.3
1690	4079158	203.95790000000002	1.4704819313624176	1.6991978039566824	202.91705000000002	204.38755	2.809349999999995	4.27985000000001	0.2335602760682473	4.2815499999999815	16.991978039566824	seed5-gnap-03_con20_vars.pkl	DAMGO + $G_{NaP}$	5	-0.3
1691	4164789	208.23945	1.4247479766769802	1.7034057559909694	207.19685	208.6216	2.8189000000000135	4.243650000000002	0.23502038801866018	4.254950000000008	17.034057559909698	seed5-gnap-03_con20_vars.pkl	DAMGO + $G_{NaP}$	5	-0.3
1692	4249888	212.4944	1.452703223680472	1.6797008739042933	211.44050000000001	212.8932	2.792900000000003	4.245599999999996	0.23494308503764977	4.256349999999998	16.797008739042944	seed5-gnap-03_con20_vars.pkl	DAMGO + $G_{NaP}$	5	-0.3
1693	4335015	216.75075	1.479087694884604	1.6375348199731423	215.6861	217.1652					16.37534819973143	seed5-gnap-03_con20_vars.pkl	DAMGO + $G_{NaP}$	5	-0.3
1694	63404	3.1702000000000004	1.3795439122661945	1.8113359668320577	2.68315	4.0627	1.6871999999999998	3.0667000000000004	0.3525409388165201	2.83655	18.113359668320598	seed5-gnap05_con20_vars.pkl	Transient	5	0.5
1695	120135	6.00675	1.0198981097185578	4.986461021081716	5.7499	6.7698	1.9296500000000005	2.9495500000000003	0.3387591253239384	2.95195	49.864610210817176	seed5-gnap05_con20_vars.pkl	Transient	5	0.5
1696	179174	8.9587	1.0363188482833225	5.085282211549853	8.6994	9.735750000000001	1.9548499999999986	2.9911499999999993	0.3340292275574112	2.9937500000000004	50.852822115498526	seed5-gnap05_con20_vars.pkl	Transient	5	0.5
1697	239049	11.95245	1.036862935431066	5.11051669895852	11.6906	12.727450000000001	1.9509999999999987	2.98785	0.3354860353937767	2.9807500000000005	51.10516698958518	seed5-gnap05_con20_vars.pkl	Transient	5	0.5
1698	298664	14.933200000000001	1.029010202950836	5.095667599408834	14.678450000000002	15.707450000000001	1.9555999999999987	2.9846000000000004	0.33550291887539413	2.980600000000001	50.95667599408833	seed5-gnap05_con20_vars.pkl	Transient	5	0.5
1699	358276	17.913800000000002	1.02743972896247	5.112418024583654	17.663050000000002	18.690450000000002	1.9608500000000006	2.9883000000000024	0.3341743387525274	2.992449999999998	51.12418024583657	seed5-gnap05_con20_vars.pkl	Transient	5	0.5
1700	418125	20.90625	1.0203489407368325	5.105337764338223	20.65135	21.6717	1.9610500000000002	2.981399999999997	0.3348120867163304	2.9867500000000007	51.05337764338222	seed5-gnap05_con20_vars.pkl	Transient	5	0.5
1701	477860	23.893	1.0115020995772648	5.121684065060663	23.6327	24.64425	1.9720499999999994	2.983550000000001	0.3361175066803355	2.9751499999999993	51.21684065060666	seed5-gnap05_con20_vars.pkl	Transient	5	0.5
1702	537363	26.86815	1.0256724729948736	5.102854936820506	26.61625	27.64195	1.9709000000000003	2.996549999999999	0.33351676755548865	2.9983500000000016	51.028549368205105	seed5-gnap05_con20_vars.pkl	Transient	5	0.5
1703	597330	29.866500000000002	1.0405200520316489	5.1182092447707745	29.6128	30.6533	1.9427499999999966	2.983249999999998	0.33457124694703727	2.988900000000001	51.182092447707774	seed5-gnap05_con20_vars.pkl	Transient	5	0.5
1704	657108	32.8554	1.0269435152878985	5.109504000984529	32.5961	33.62305	1.9688999999999979	2.9958500000000043	0.334767253067305	2.9871499999999997	51.09504000984531	seed5-gnap05_con20_vars.pkl	Control	5	0.5
1705	716851	35.84255	1.028144929372205	5.122041060055864	35.591950000000004	36.6201	1.957100000000004	2.9852500000000006	0.33195020746888015	3.0124999999999957	51.22041060055864	seed5-gnap05_con20_vars.pkl	Control	5	0.5
1706	777101	38.85505	1.0321848815267616	5.116952523937556	38.577200000000005	39.60935	1.9625000000000057	2.9947000000000017	0.337188522102707	2.9657000000000053	51.169525239375595	seed5-gnap05_con20_vars.pkl	Control	5	0.5
1707	836415	41.820750000000004	1.008474424898415	5.10072434628043	41.571850000000005	42.58035	1.9750000000000014	2.9834499999999977	0.33465522145809307	2.9881499999999974	51.00724346280434	seed5-gnap05_con20_vars.pkl	Control	5	0.5
1708	896178	44.8089	1.0283824895295373	5.115604015742534	44.5553	45.5837	1.960800000000006	2.989150000000002	0.3337616607980241	2.99615	51.15604015742532	seed5-gnap05_con20_vars.pkl	Control	5	0.5
1709	956101	47.80505	1.0183929837413714	5.111976230439154	47.544450000000005	48.562850000000005	1.9730999999999952	2.991499999999995	0.3348232970050051	2.9866500000000045	51.11976230439157	seed5-gnap05_con20_vars.pkl	Control	5	0.5
1710	1015834	50.791700000000006	1.0068408890684717	5.111589806402542	50.53595	51.5428	1.9831499999999949	2.9899500000000003	0.33530042918454955	2.9823999999999984	51.11589806402541	seed5-gnap05_con20_vars.pkl	Control	5	0.5
1711	1075482	53.774100000000004	1.0258538347222843	5.11404693712268	53.52595	54.5518	1.967099999999995	2.9929500000000004	0.331911645120069	3.0128500000000003	51.14046937122683	seed5-gnap05_con20_vars.pkl	Control	5	0.5
1712	1135739	56.786950000000004	1.0344274387623766	5.111316941142547	56.51885	57.5533	1.9594499999999968	2.993850000000002	0.3356831151393086	2.978999999999999	51.113169411425474	seed5-gnap05_con20_vars.pkl	Control	5	0.5
1713	1195319	59.765950000000004	0.5459603336365079	5.109386169987687	59.5127	60.0587	4.812399999999997	5.358349999999994	0.17443178844912693	5.732900000000001	51.09386169987686	seed5-gnap05_con20_vars.pkl	Control	5	0.5
1714	1309977	65.49885	1.2336830067821896	3.003102306619038	64.8711	66.1048	1.7790999999999997	3.012800000000013	0.3241280954233112	3.085200000000001	30.031023066190375	seed5-gnap05_con20_vars.pkl	Transient	5	0.5
1715	1371681	68.58405	1.2218882029788103	3.0775318322645653	67.88385000000001	69.10575	1.7297000000000082	2.951599999999999	0.33010381765065183	3.0293499999999938	30.77531832264566	seed5-gnap05_con20_vars.pkl	Transient	5	0.5
1716	1432268	71.6134	1.2794326200794661	2.960525224817541	70.83550000000001	72.11495000000001	1.739149999999995	3.018599999999992	0.3304092118088252	3.0265500000000003	29.605252248175418	seed5-gnap05_con20_vars.pkl	DAMGO	5	0.5
1717	1492799	74.63995	1.2771303279834219	3.0312616670658237	73.8541	75.1312	1.7593999999999994	3.0365500000000054	0.3267012970041487	3.060900000000004	30.31261667065824	seed5-gnap05_con20_vars.pkl	DAMGO	5	0.5
1718	1554017	77.70085	1.27102997132584	3.041580805375183	76.8906	78.16165000000001	1.7694999999999936	3.0404999999999944	0.3309614429918911	3.021500000000003	30.415808053751846	seed5-gnap05_con20_vars.pkl	DAMGO	5	0.5
1719	1614447	80.72235	1.2726149625495078	3.0737137549402007	79.9311	81.20375	1.7540500000000065	3.0266500000000036	0.32303915234526376	3.0956000000000046	30.737137549402	seed5-gnap05_con20_vars.pkl	DAMGO	5	0.5
1720	1676359	83.81795000000001	1.2723788606959046	3.005219466584901	82.95775	84.23015000000001	1.7702000000000027	3.0425500000000056	0.33789491468153504	2.9594999999999914	30.05219466584903	seed5-gnap05_con20_vars.pkl	DAMGO	5	0.5
1721	1735549	86.77745	1.2687478635818348	3.1112999577278764	86.00030000000001	87.26905000000001	1.7428500000000042	3.0116000000000014	0.3233995763465546	3.0921500000000037	31.11299957727877	seed5-gnap05_con20_vars.pkl	DAMGO	5	0.5
1722	1797392	89.8696	1.2867585001470987	3.005113889041745	89.01190000000001	90.29865000000001	1.7423500000000018	3.0290999999999997	0.33727381574731424	2.9649500000000018	30.05113889041747	seed5-gnap05_con20_vars.pkl	DAMGO	5	0.5
1723	1856691	92.83455000000001	1.270096888224117	3.043868785606037	92.04105	93.31115	1.7817999999999898	3.051899999999989	0.32776676117274944	3.0509500000000003	30.438687856060383	seed5-gnap05_con20_vars.pkl	DAMGO	5	0.5
1724	1917710	95.88550000000001	1.2575642322829925	3.042674322794692	95.09295	96.35050000000001	1.760549999999995	3.0181500000000057	0.33120259662835744	3.019300000000001	30.42674322794692	seed5-gnap05_con20_vars.pkl	DAMGO	5	0.5
1725	1978096	98.90480000000001	1.2864541481544614	3.0381182506441	98.11105	99.39750000000001	0.7554499999999962	2.0418999999999983	0.7178750897343859	1.3930000000000007	30.381182506441007	seed5-gnap05_con20_vars.pkl	DAMGO	5	0.5
1726	2005956	100.29780000000001	1.3574111582238577	6.739907291596111	100.153	101.5104	1.8850000000000051	3.242450000000005	0.2952683250904266	3.386749999999992	67.39907291596111	seed5-gnap05_con20_vars.pkl	Transient	5	0.5
1727	2073691	103.68455	1.016637596578675	4.918032813589583	103.39545000000001	104.41210000000001	2.004099999999994	3.0207499999999925	0.33515433857291294	2.983699999999999	49.180328135895856	seed5-gnap05_con20_vars.pkl	Transient	5	0.5
1728	2133365	106.66825	1.0378659793111262	5.138470581101366	106.41615	107.45405000000001	1.9690999999999974	3.0069500000000033	0.33195571710733773	3.012450000000001	51.384705811013696	seed5-gnap05_con20_vars.pkl	Transient	5	0.5
1729	2193614	109.6807	1.0260995869623033	5.122901767806432	109.4231	110.4492	1.9717500000000001	2.9978499999999997	0.33346116011137555	2.9988500000000045	51.229017678064324	seed5-gnap05_con20_vars.pkl	Transient	5	0.5
1730	2253591	112.67955	1.0345741013763705	5.107389671748805	112.421	113.45555	1.9536000000000087	2.988200000000006	0.33478966839083424	2.986949999999993	51.07389671748808	seed5-gnap05_con20_vars.pkl	Wash	5	0.5
1731	2313330	115.6665	1.0138590229416733	5.104207182445627	115.40915000000001	116.423	1.9778500000000037	2.9916999999999945	0.33523860607787564	2.9829500000000024	51.042071824456315	seed5-gnap05_con20_vars.pkl	Wash	5	0.5
1732	2372989	118.64945	1.0253170675226255	5.10900449739885	118.40085	119.42615	1.9664499999999947	2.991749999999996	0.33335000083337396	2.9998500000000092	51.09004497398848	seed5-gnap05_con20_vars.pkl	Wash	5	0.5
1733	2432986	121.64930000000001	1.023308414164884	5.118943050663496	121.3926	122.41590000000001	1.9680000000000035	2.9913000000000096	0.3348905745047815	2.9860499999999917	51.18943050663495	seed5-gnap05_con20_vars.pkl	Wash	5	0.5
1734	2492707	124.63535	1.0165522883768194	5.106945516355928	124.38395000000001	125.40050000000001	1.9588999999999999	2.975449999999995	0.33581275081014783	2.9778500000000037	51.0694551635593	seed5-gnap05_con20_vars.pkl	Wash	5	0.5
1735	2552264	127.6132	1.0274239634616766	5.1152151572195095	127.35935	128.3868	1.9665500000000122	2.9939500000000123	0.3330169672144801	3.002849999999995	51.152151572195095	seed5-gnap05_con20_vars.pkl	Wash	5	0.5
1736	2612321	130.61605	1.0161182732632152	5.115268758543856	130.35335	131.36945	1.9734499999999855	2.98954999999998	0.335683115139307	2.9790000000000134	51.1526875854386	seed5-gnap05_con20_vars.pkl	Wash	5	0.5
1737	2671901	133.59505000000001	1.036092482217052	5.118950739514062	133.34290000000001	134.37900000000002	1.9628000000000156	2.9989000000000203	0.33334444481482756	2.9998999999999962	51.18950739514065	seed5-gnap05_con20_vars.pkl	Wash	5	0.5
1738	2731899	136.59495	1.0299069325643593	5.109156127983518	136.3418	137.3717	1.9697499999999764	2.999649999999974	0.28733980805700854	3.480199999999996	51.09156127983519	seed5-gnap05_con20_vars.pkl	Wash	5	0.5
1739	2801503	140.07515	1.9290856100849576	6.381967102280079	139.34145	141.2705	1.3226999999999975	3.251800000000003	0.367498438131637	2.721100000000007	63.819671022800826	seed5-gnap05_con20_vars.pkl	Wash	5	0.5
1740	2855925	142.79625000000001	1.2200026313735872	5.654134451478406	142.59325	143.81325	1.3149500000000103	2.534950000000009	0.3941896446380374	2.536849999999987	56.54134451478408	seed5-gnap05_con20_vars.pkl	Transient	5	0.5
1741	2906662	145.3331	1.2137378733009334	5.648140465366538	145.12815	146.3419	1.313600000000008	2.5273500000000126	0.39353810432694947	2.5410500000000127	56.48140465366542	seed5-gnap05_con20_vars.pkl	Transient	5	0.5
1742	2957483	147.87415000000001	1.218863374346844	5.654514354091425	147.65555	148.8744	1.3162000000000091	2.5351	0.39492911022471694	2.5320999999999856	56.54514354091428	seed5-gnap05_con20_vars.pkl	Transient	5	0.5
1743	3008125	150.40625	1.2036015017335537	5.656045595569424	150.19065	151.39425	1.3173500000000047	2.520949999999999	0.39774083207381805	2.5142000000000166	56.56045595569424	seed5-gnap05_con20_vars.pkl	$G_{NaP}$	5	0.5
1744	3058409	152.92045000000002	1.2113484137061519	5.650776836641207	152.7116	153.92295000000001	1.3193500000000142	2.530699999999996	0.3959768749505044	2.5253999999999905	56.507768366412066	seed5-gnap05_con20_vars.pkl	$G_{NaP}$	5	0.5
1745	3108917	155.44585	1.2086357848561136	5.660638097995474	155.24225	156.45090000000002	1.313999999999993	2.5226499999999987	0.39631427722183843	2.5232499999999902	56.60638097995472	seed5-gnap05_con20_vars.pkl	$G_{NaP}$	5	0.5
1746	3159382	157.9691	1.2110197433211376	5.64482521986416	157.7649	158.97595	1.3182000000000187	2.529200000000003	0.39587498268046983	2.526049999999998	56.448252198641576	seed5-gnap05_con20_vars.pkl	$G_{NaP}$	5	0.5
1747	3209903	160.49515	1.2194877744920551	5.6439054711715	160.29415	161.5136	1.3202500000000157	2.539749999999998	0.39394894421682575	2.538400000000024	56.43905471171498	seed5-gnap05_con20_vars.pkl	$G_{NaP}$	5	0.5
1748	3260671	163.03355000000002	1.20915342154596	5.650103239459952	162.8339	164.04305	1.3136499999999955	2.5227999999999895	0.39552268322588274	2.5283000000000015	56.50103239459954	seed5-gnap05_con20_vars.pkl	$G_{NaP}$	5	0.5
1749	3311237	165.56185000000002	1.2126967617559945	5.646287091051761	165.35670000000002	166.5694	1.3061999999999898	2.518900000000002	0.3970775095298625	2.5183999999999855	56.462870910517616	seed5-gnap05_con20_vars.pkl	$G_{NaP}$	5	0.5
1750	3361605	168.08025	1.22092381315697	5.650394288111322	167.87560000000002	169.09650000000002	1.3005500000000154	2.5214500000000157	0.3968332705013997	2.5199499999999944	56.50394288111326	seed5-gnap05_con20_vars.pkl	$G_{NaP}$	5	0.5
1751	3412004	170.6002	1.1976842059592716	5.6512136921904315	170.39700000000002	171.59470000000002	1.3269999999999982	2.5246999999999957	0.3966443884735132	2.5211500000000058	56.51213692190433	seed5-gnap05_con20_vars.pkl	$G_{NaP}$	5	0.5
1752	3462427	173.12135	1.210458913447382	5.643050533083937	172.92175	174.1322	1.329499999999996	2.539999999999992	0.3930276888006747	2.5443500000000085	56.430505330839395	seed5-gnap05_con20_vars.pkl	$G_{NaP}$	5	0.5
1753	3513314	175.66570000000002	1.214109177383664	5.64079040753564	175.4617	176.6758	1.3140999999999963	2.5281999999999982	0.39567918331816615	2.5272999999999968	56.40790407535643	seed5-gnap05_con20_vars.pkl	$G_{NaP}$	5	0.5
1754	3563860	178.193	1.2096745168261231	5.658495287661253	177.9899	179.1996	3.40564999999998	4.615299999999991	0.19818070116332115	5.045899999999989	56.584952876612576	seed5-gnap05_con20_vars.pkl	$G_{NaP}$	5	0.5
1755	3664778	183.2389	1.2392257624758873	3.850947230891606	182.6052	183.84445	1.2281499999999994	2.4673500000000104	0.45632928721365007	2.191400000000016	38.50947230891606	seed5-gnap05_con20_vars.pkl	Transient	5	0.5
1756	3708606	185.43030000000002	1.1711468590379692	4.6308598128127585	185.07260000000002	186.24375	1.2329000000000008	2.4040500000000122	0.41272854843369544	2.4228999999999985	46.308598128127585	seed5-gnap05_con20_vars.pkl	Transient	5	0.5
1757	3757064	187.85320000000002	1.109611074856692	4.523452415371274	187.47660000000002	188.58620000000002	1.2737499999999784	2.3833499999999788	0.42136310965975204	2.3732499999999845	45.234524153712776	seed5-gnap05_con20_vars.pkl	Transient	5	0.5
1758	3804529	190.22645	1.157989176968974	4.589605307066613	189.86	191.01795	1.217899999999986	2.3759000000000015	0.41494636818191094	2.409950000000009	45.89605307066614	seed5-gnap05_con20_vars.pkl	Transient	5	0.5
1759	3852728	192.6364	1.1670855702007887	4.508887263836179	192.23585	193.40295	1.253150000000005	2.42025000000001	0.41563623516698356	2.40594999999999	45.08887263836182	seed5-gnap05_con20_vars.pkl	DAMGO + $G_{NaP}$	5	0.5
1760	3900847	195.04235	1.1612708188830876	4.574569142463993	194.65615	195.81740000000002	1.2578499999999906	2.419150000000002	0.4145077720207215	2.4125000000000227	45.74569142463993	seed5-gnap05_con20_vars.pkl	DAMGO + $G_{NaP}$	5	0.5
1761	3949097	197.45485000000002	1.1282511872301577	4.500248652042693	197.07525	198.20350000000002	1.2293499999999824	2.357599999999991	0.4244752424814867	2.3558499999999754	45.00248652042695	seed5-gnap05_con20_vars.pkl	DAMGO + $G_{NaP}$	5	0.5
1762	3996214	199.8107	1.1841843528857223	4.591574066182957	199.43285	200.61705	1.193099999999987	2.3772500000000036	0.41368468952963855	2.4173000000000116	45.91574066182957	seed5-gnap05_con20_vars.pkl	DAMGO + $G_{NaP}$	5	0.5
1763	4044560	202.228	1.178258560599899	4.488884307171425	201.81015000000002	202.9884	1.2347000000000037	2.412949999999995	0.4209197095653985	2.3757500000000107	44.88884307171425	seed5-gnap05_con20_vars.pkl	DAMGO + $G_{NaP}$	5	0.5
1764	4092075	204.60375000000002	1.172524074186408	4.587346566387865	204.22305	205.3956	1.1957500000000039	2.3682500000000175	0.4144218814753449	2.4129999999999825	45.87346566387865	seed5-gnap05_con20_vars.pkl	DAMGO + $G_{NaP}$	5	0.5
1765	4140335	207.01675	1.155878244992881	4.479709991755996	206.59130000000002	207.74720000000002	1.2389500000000169	2.3948000000000036	0.4274965800273588	2.3392000000000053	44.79709991756	seed5-gnap05_con20_vars.pkl	DAMGO + $G_{NaP}$	5	0.5
1766	4187119	209.35595	1.1625772933154601	4.5900643684398545	208.98615	210.14870000000002	1.2127499999999998	2.3753499999999974	0.4143961212523048	2.4131500000000017	45.900643684398574	seed5-gnap05_con20_vars.pkl	DAMGO + $G_{NaP}$	5	0.5
1767	4235382	211.7691	1.1619942789287772	4.493763184119956	211.36145000000002	212.52345	1.2573500000000024	2.41934999999998	0.4195686833934725	2.3833999999999946	44.93763184119957	seed5-gnap05_con20_vars.pkl	DAMGO + $G_{NaP}$	5	0.5
1768	4283050	214.1525	1.1450787623162382	4.618498639868015	213.7808	214.9259	1.2572000000000116	2.4022500000000093	0.4143016944939295	2.4137000000000057	46.184986398680195	seed5-gnap05_con20_vars.pkl	DAMGO + $G_{NaP}$	5	0.5
1769	4331324	216.5662	1.1557293181871064	4.496696005147271	216.18305	217.33880000000002	1.2300500000000056	2.3857500000000016	0.42023869557908705	2.3796000000000106	44.966960051472746	seed5-gnap05_con20_vars.pkl	DAMGO + $G_{NaP}$	5	0.5
1770	4378916	218.94580000000002	1.1658490446906071	4.5843058751489	218.5688	219.73465000000002	3.7978499999999826	4.963699999999989	0.16135278172195705	6.197599999999993	45.84305875148898	seed5-gnap05_con20_vars.pkl	DAMGO + $G_{NaP}$	5	0.5
1771	4502868	225.1434	3.456739686041512	3.2277685357925705	223.53255000000001	226.98930000000001	1.7343500000000063	5.191100000000006	0.15433408699812518	6.479449999999986	9.736968944566017	seed5-gnap05_con20_vars.pkl	Block	5	0.5
1772	4632457	231.62285	6.659822531314334	3.310737362464039	228.72365000000002	235.38345					8.809838719015872	seed5-gnap05_con20_vars.pkl	Block	5	0.5
1773	63404	3.1702000000000004	1.3795439122661945	1.8113359668320577	2.68315	4.0627	1.6871999999999998	3.0667000000000004	0.3525409388165201	2.83655	18.113359668320598	seed5-gnap-01_con20_vars.pkl	Transient	5	-0.1
1774	120135	6.00675	1.0198981097185578	4.986461021081716	5.7499	6.7698	1.9296500000000005	2.9495500000000003	0.3387591253239384	2.95195	49.864610210817176	seed5-gnap-01_con20_vars.pkl	Transient	5	-0.1
1775	179174	8.9587	1.0363188482833225	5.085282211549853	8.6994	9.735750000000001	1.9548499999999986	2.9911499999999993	0.3340292275574112	2.9937500000000004	50.852822115498526	seed5-gnap-01_con20_vars.pkl	Transient	5	-0.1
1776	239049	11.95245	1.036862935431066	5.11051669895852	11.6906	12.727450000000001	1.9509999999999987	2.98785	0.3354860353937767	2.9807500000000005	51.10516698958518	seed5-gnap-01_con20_vars.pkl	Transient	5	-0.1
1777	298664	14.933200000000001	1.029010202950836	5.095667599408834	14.678450000000002	15.707450000000001	1.9555999999999987	2.9846000000000004	0.33550291887539413	2.980600000000001	50.95667599408833	seed5-gnap-01_con20_vars.pkl	Transient	5	-0.1
1778	358276	17.913800000000002	1.02743972896247	5.112418024583654	17.663050000000002	18.690450000000002	1.9608500000000006	2.9883000000000024	0.3341743387525274	2.992449999999998	51.12418024583657	seed5-gnap-01_con20_vars.pkl	Transient	5	-0.1
1779	418125	20.90625	1.0203489407368325	5.105337764338223	20.65135	21.6717	1.9610500000000002	2.981399999999997	0.3348120867163304	2.9867500000000007	51.05337764338222	seed5-gnap-01_con20_vars.pkl	Transient	5	-0.1
1780	477860	23.893	1.0115020995772648	5.121684065060663	23.6327	24.64425	1.9720499999999994	2.983550000000001	0.3361175066803355	2.9751499999999993	51.21684065060666	seed5-gnap-01_con20_vars.pkl	Transient	5	-0.1
1781	537363	26.86815	1.0256724729948736	5.102854936820506	26.61625	27.64195	1.9709000000000003	2.996549999999999	0.33351676755548865	2.9983500000000016	51.028549368205105	seed5-gnap-01_con20_vars.pkl	Transient	5	-0.1
1782	597330	29.866500000000002	1.0405200520316489	5.1182092447707745	29.6128	30.6533	1.9427499999999966	2.983249999999998	0.33457124694703727	2.988900000000001	51.182092447707774	seed5-gnap-01_con20_vars.pkl	Transient	5	-0.1
1783	657108	32.8554	1.0269435152878985	5.109504000984529	32.5961	33.62305	1.9688999999999979	2.9958500000000043	0.334767253067305	2.9871499999999997	51.09504000984531	seed5-gnap-01_con20_vars.pkl	Control	5	-0.1
1784	716851	35.84255	1.028144929372205	5.122041060055864	35.591950000000004	36.6201	1.957100000000004	2.9852500000000006	0.33195020746888015	3.0124999999999957	51.22041060055864	seed5-gnap-01_con20_vars.pkl	Control	5	-0.1
1785	777101	38.85505	1.0321848815267616	5.116952523937556	38.577200000000005	39.60935	1.9625000000000057	2.9947000000000017	0.337188522102707	2.9657000000000053	51.169525239375595	seed5-gnap-01_con20_vars.pkl	Control	5	-0.1
1786	836415	41.820750000000004	1.008474424898415	5.10072434628043	41.571850000000005	42.58035	1.9750000000000014	2.9834499999999977	0.33465522145809307	2.9881499999999974	51.00724346280434	seed5-gnap-01_con20_vars.pkl	Control	5	-0.1
1787	896178	44.8089	1.0283824895295373	5.115604015742534	44.5553	45.5837	1.960800000000006	2.989150000000002	0.3337616607980241	2.99615	51.15604015742532	seed5-gnap-01_con20_vars.pkl	Control	5	-0.1
1788	956101	47.80505	1.0183929837413714	5.111976230439154	47.544450000000005	48.562850000000005	1.9730999999999952	2.991499999999995	0.3348232970050051	2.9866500000000045	51.11976230439157	seed5-gnap-01_con20_vars.pkl	Control	5	-0.1
1789	1015834	50.791700000000006	1.0068408890684717	5.111589806402542	50.53595	51.5428	1.9831499999999949	2.9899500000000003	0.33530042918454955	2.9823999999999984	51.11589806402541	seed5-gnap-01_con20_vars.pkl	Control	5	-0.1
1790	1075482	53.774100000000004	1.0258538347222843	5.11404693712268	53.52595	54.5518	1.967099999999995	2.9929500000000004	0.331911645120069	3.0128500000000003	51.14046937122683	seed5-gnap-01_con20_vars.pkl	Control	5	-0.1
1791	1135739	56.786950000000004	1.0344274387623766	5.111316941142547	56.51885	57.5533	1.9594499999999968	2.993850000000002	0.3356831151393086	2.978999999999999	51.113169411425474	seed5-gnap-01_con20_vars.pkl	Control	5	-0.1
1792	1195319	59.765950000000004	0.5677685874375166	5.109386169987687	59.5127	60.0805	1.6392999999999986	2.2070500000000024	0.32301828283480877	3.095799999999997	51.09386169987686	seed5-gnap-01_con20_vars.pkl	Control	5	-0.1
1793	1257235	62.86175	1.6043249946212512	1.2029431920245859	61.719800000000006	63.3241	1.7145500000000027	3.3188999999999993	0.3866377977111046	2.5863999999999976	12.02943192024587	seed5-gnap-01_con20_vars.pkl	Transient	5	-0.1
1794	1308963	65.44815	0.9678411209326587	4.278469518942195	65.0387	66.00655	1.9512	2.9190499999999986	0.34074452679103745	2.934750000000008	42.784695189421996	seed5-gnap-01_con20_vars.pkl	Transient	5	-0.1
[truncated: 14,216 more rows]
