# Supplementary material for: Modeling Effects of Variable preBötzinger Complex Network Topology and Cellular Properties on Opioid-Induced Respiratory Depression and Recovery
Source: eNeuro. 2024 Mar 1;11(3):ENEURO.0284-23.2023. doi: 10.1523/ENEURO.0284-23.2023 (PMC10921262; doi:10.1523/ENEURO.0284-23.2023)
Supplement: Code files — Download Code files, ZIP file. [file eneuro-11-ENEURO.0284-23.2023-s001.zip › prebot-opioid-model-main/simulations/gnap_mod_sim/explore_network.ipynb]

# %% [markdown]
### Notebook for reconstructing networks and analyzing their properties

# %% [markdown]
### Import necessary packages

# %% [code]
%matplotlib notebook
#%matplotlib inline
import pandas as pd
import seaborn as sns
import numpy as np
import matplotlib
import matplotlib.pyplot as plt
import glob
import re
import io
import os
import sys 
sys.path.append('..')
from brian2 import *
import brian_utils.postproc as bup
import pickle
import math
from scipy import stats
from sklearn.linear_model import Ridge, Lasso, RidgeCV, LassoCV
from sklearn.metrics import r2_score
from sklearn.model_selection import train_test_split
from sklearn.metrics import mean_squared_error
from sklearn import preprocessing
from sklearn.decomposition import PCA
from mpl_toolkits import mplot3d
import statsmodels.api as sm
from statsmodels.formula.api import *
from statsmodels import *
from statsmodels.stats.outliers_influence import variance_inflation_factor

# %% [markdown]
### Load data

# %% [code]
lm_df = pd.read_csv('gnap_mod_network_data.csv')
lm_df.head()

# %% [markdown]
### PCA

# %% [code]
from pca import pca
features = ['num_e_e','num_e_i','num_i_e','num_i_i', 
            'num_ctrl_tonic_exc', 'num_ctrl_tonic_inh',
            'num_ctrl_burst_exc', 'num_ctrl_burst_inh',
            'num_ctrl_quiescent_exc', 'num_ctrl_quiescent_inh',
            'num_damgo_tonic_exc', 'num_damgo_tonic_inh',
            'num_damgo_burst_exc', 'num_damgo_burst_inh',
            'num_damgo_quiescent_exc', 'num_damgo_quiescent_inh',
            'num_gnap01_tonic_exc', 'num_gnap01_tonic_inh',
            'num_gnap01_burst_exc', 'num_gnap01_burst_inh',
            'num_gnap01_quiescent_exc', 'num_gnap01_quiescent_inh',
            'num_gnap03_tonic_exc', 'num_gnap03_tonic_inh',
            'num_gnap03_burst_exc', 'num_gnap03_burst_inh',
            'num_gnap03_quiescent_exc', 'num_gnap03_quiescent_inh',
            'num_gnap05_tonic_exc', 'num_gnap05_tonic_inh',
            'num_gnap05_burst_exc', 'num_gnap05_burst_inh',
            'num_gnap05_quiescent_exc', 'num_gnap05_quiescent_inh',
            'num_damgo_gnap01_tonic_exc', 'num_damgo_gnap01_tonic_inh',
            'num_damgo_gnap01_burst_exc', 'num_damgo_gnap01_burst_inh',
            'num_damgo_gnap01_quiescent_exc', 'num_damgo_gnap01_quiescent_inh',
            'num_damgo_gnap03_tonic_exc', 'num_damgo_gnap03_tonic_inh',
            'num_damgo_gnap03_burst_exc', 'num_damgo_gnap03_burst_inh',
            'num_damgo_gnap03_quiescent_exc', 'num_damgo_gnap03_quiescent_inh',
            'num_damgo_gnap05_tonic_exc', 'num_damgo_gnap05_tonic_inh',
            'num_damgo_gnap05_burst_exc', 'num_damgo_gnap05_burst_inh',
            'num_damgo_gnap05_quiescent_exc', 'num_damgo_gnap05_quiescent_inh',]
X = lm_df.loc[:, features].values
#X = preprocessing.StandardScaler().fit_transform(X)
pca = PCA(n_components=40)
model = pca.fit_transform(X)
pve = pca.explained_variance_ratio_
np.sum(pve[0:8])

# %% [code]
plt.figure(figsize=(10,8))
plt.plot(np.arange(1,41,1), np.cumsum(pca.explained_variance_ratio_)*100,'.',color='r',markersize=15)
plt.plot(np.arange(1,41,1), np.cumsum(pca.explained_variance_ratio_)*100)
plt.xticks(np.arange(1,41,1))
plt.xlabel('Principal Components')
plt.ylabel('Cumulative Proportion\n of Variance Explained (%)')

# %% [code]
pca.components_

# %% [code]
lm_df.head()

# %% [markdown]
### Check linearity

# %% [code]
f = plt.figure(figsize=(10,5))
g = f.add_gridspec(1,2)

ax0 = f.add_subplot(g[0,0])
ax0.plot(lm_df['num_exc'], lm_df['ctrl_mean_amp'], '.', color = 'k', markersize = 10, alpha = 0.5)
ax0.set_xlabel('Number of excitatory synapses')
ax0.set_ylabel('Mean Amplitude')

ax1 = f.add_subplot(g[0,1])
ax1.plot(lm_df['num_inh'], lm_df['ctrl_mean_amp'], '.', color = 'k', markersize = 10, alpha = 0.5)
ax1.set_xlabel('Number of inhibitory synapses')

burst_stats = pd.read_csv('gnap_mod_burst_stats.csv')

for i in range(1,41):
    network_bursts = burst_stats.loc[burst_stats['run_seed'] == i]
    ax0.errorbar(lm_df.iloc[i-18]['num_exc'], lm_df.iloc[i-18]['ctrl_mean_amp'], yerr = network_bursts['Burst Amp'].sem(), 
                 capsize = 2, c='b',fmt = 'none', alpha = 0.5)
    ax1.errorbar(lm_df.iloc[i-18]['num_inh'], lm_df.iloc[i-18]['ctrl_mean_amp'], yerr = network_bursts['Burst Amp'].sem(), 
                 capsize = 2, c='r',fmt = 'none', alpha = 0.5)

# %% [markdown]
### Regression analysis for mean burst amplitude

# %% [code]
#lm1 = ols(formula="damgo_mean_period~I(num_e_e/num_exc)+num_exc+I(num_i_e/num_inh)+num_inh", data = lm_df).fit()
#lm1 = ols(formula="damgo_mean_amp~num_exc+num_inh", data = lm_df).fit()
lm1 = ols(formula = r'ctrl_mean_amp~num_exc+num_inh', data = lm_df).fit()
lm1.summary()

# %% [code]
ax = plt.figure(figsize=(8,8))
ax = plt.axes(projection = '3d')
ax.plot(lm_df['num_exc'], lm_df['num_inh'], lm_df['ctrl_mean_amp'],'.', color = 'k', alpha = 0.3, markersize = 10)
#ax.errorbar(lm_df['num_exc'], lm_df['num_inh'], lm_df['mean_amp'], zerr = lm_df['mean_amp'].sem())

for idx,row in lm_df.iterrows():
    ax.text(row['num_exc'], row['num_inh'], row['ctrl_mean_amp'],'%s' % row['run_seed'],color='k')
#ax.errorbar(num_exc, num_inh, mean_amp, yerr = network_df['Burst Amp'].sem(), capsize = 4)

x_axis = np.linspace(640,800,10)
y_axis = np.linspace(150,220,10)
X,Y = np.meshgrid(x_axis,y_axis)
Z = lm1.params[0] + lm1.params[1]*X + lm1.params[2]*Y # given by regression results

ax.plot_surface(X,Y,Z, alpha = 0.3)
ax.set_xlabel('Number of excitatory synapses')
ax.set_ylabel('Number of inhibitory synapses')
ax.set_zlabel('Mean Burst Amplitude')
plt.show()
#plt.savefig('inh_exc_mean_amp.png')

# %% [code]
fig = plt.figure(figsize=(10,10))
fig = sm.graphics.plot_regress_exog(lm1, 'num_exc', fig=fig)

# %% [code]
fig = plt.figure(figsize=(10,10))
fig = sm.graphics.plot_regress_exog(lm1, 'num_inh', fig=fig)

# %% [code]
lm1.f_test('num_exc = num_inh = 0')

# %% [markdown]
### Regression Analysis for Period Irregularity

# %% [code]
# f = plt.figure(figsize=(10,5))
# g = f.add_gridspec(1,2)

# ax0 = f.add_subplot(g[0,0])
# ax0.plot(lm_df['num_exc'], lm_df['ctrl_period_irs'], '.', color = 'k', markersize = 10)
# ax0.set_xlabel('Number of excitatory synapses')
# ax0.set_ylabel('Period Irregularity')

# ax1 = f.add_subplot(g[0,1])
# ax1.plot(lm_df['num_inh'], lm_df['ctrl_period_irs'], '.', color = 'k', markersize = 10)
# ax1.set_xlabel('Number of inhibitory synapses')

# for i in range(1,41):
#     network_df = burst_stats.loc[burst_stats['run_seed'] == i]
#     network_inh = network_df.iloc[0]['num_inh']
#     network_exc = network_df.iloc[0]['num_exc']
#     network_mean_amp = network_df['Burst Amp'].mean()

#     ax0.errorbar(lm_df.iloc[i-18]['num_exc'], lm_df.iloc[i-18]['ctrl_period_irs'], yerr = lm_df['ctrl_period_irs'].sem(), 
#                  capsize = 2, c='b',fmt = 'none', alpha = 0.5)
#     ax1.errorbar(lm_df.iloc[i-18]['num_inh'], lm_df.iloc[i-18]['ctrl_period_irs'], yerr = lm_df['ctrl_period_irs'].sem(), 
#                  capsize = 2, c='r',fmt = 'none', alpha = 0.5)
    
f = plt.figure(figsize=(10,5))
g = f.add_gridspec(1,2)

ax0 = f.add_subplot(g[0,0])
ax0.plot(lm_df['num_exc'], lm_df['ctrl_period_irs'], '.', color = 'k', markersize = 10, alpha = 0.5)
ax0.set_xlabel('Number of excitatory synapses')
ax0.set_ylabel('Period Irregularity')

ax1 = f.add_subplot(g[0,1])
ax1.plot(lm_df['num_inh'], lm_df['ctrl_period_irs'], '.', color = 'k', markersize = 10, alpha = 0.5)
ax1.set_xlabel('Number of inhibitory synapses')

burst_stats = pd.read_csv('gnap_mod_burst_stats.csv')

for i in range(1,41):
    network_bursts = burst_stats.loc[burst_stats['run_seed'] == i]
    ax0.errorbar(lm_df.iloc[i-18]['num_exc'], lm_df.iloc[i-18]['ctrl_period_irs'], yerr = lm_df['ctrl_period_irs'].sem(), 
                 capsize = 2, c='b',fmt = 'none', alpha = 0.5)
    ax1.errorbar(lm_df.iloc[i-18]['num_inh'], lm_df.iloc[i-18]['ctrl_period_irs'], yerr = lm_df['ctrl_period_irs'].sem(), 
                 capsize = 2, c='r',fmt = 'none', alpha = 0.5)

# %% [code]
lm2 = ols(formula="ctrl_period_irs~num_exc+num_inh", data = lm_df).fit()
lm2.summary()

# %% [code]
ax = plt.figure(figsize=(8,8))
ax = plt.axes(projection = '3d')
ax.plot(lm_df['num_exc'], lm_df['num_inh'], lm_df['ctrl_period_irs'],'.', color = 'k', alpha = 0.3, markersize = 10)

for idx,row in lm_df.iterrows():
    ax.text(row['num_exc'], row['num_inh'], row['ctrl_period_irs'],'%s' % row['run_seed'],color='k')

x_axis = np.linspace(550,800,10)
y_axis = np.linspace(150,400,10)
X,Y = np.meshgrid(x_axis,y_axis)
Z = lm2.params[0] + lm2.params[1]*X + lm2.params[2]*Y# given by regression results
ax.plot_surface(X,Y,Z, alpha = 0.3)

ax.set_xlabel('Number of excitatory synapses')
ax.set_ylabel('Number of inhibitory synapses')
ax.set_zlabel('Period Irregularity')
plt.show()
#plt.savefig('inh_exc_irs.png')

# %% [code]
fig = plt.figure(figsize=(10,10))
fig = sm.graphics.plot_regress_exog(lm2, 'num_inh', fig=fig)

# %% [code]
fig = plt.figure(figsize=(10,10))
fig = sm.graphics.plot_regress_exog(lm2, 'num_exc', fig=fig)

# %% [code]
lm2.f_test('num_exc = num_inh = 0')

# %% [markdown]
### Lasso and ridge regression 

# %% [code]
features = ['num_e_e','num_e_i','num_i_e','num_i_i', 
            'num_ctrl_tonic_exc', 'num_ctrl_tonic_inh',
            'num_ctrl_burst_exc', 'num_ctrl_burst_inh',
            'num_ctrl_quiescent_exc', 'num_ctrl_quiescent_inh']

y = lm_df['ctrl_period_irs'].values
x = lm_df[features].values
X = preprocessing.StandardScaler().fit_transform(x)
    
X_train, X_test , y_train, y_test = train_test_split(X, y, test_size=0.3, random_state=4)
model = Lasso().fit(X_train, y_train)
pred = model.predict(X_test)
print("MSE: " + str(mean_squared_error(y_test, pred)))

# %% [code]
model.coef_

# %% [code]
y = lm_df['ctrl_mean_amp']
X = lm_df[['num_e_e','num_e_i','num_i_e','num_i_i']]
    
X_train, X_test , y_train, y_test = train_test_split(X, y, test_size=0.3, random_state=1)
model = RidgeCV(alphas=[1e-3, 1e-2, 1e-1, 1]).fit(X_train, y_train)
pred = model.predict(X_test)
print("MSE: " + str(mean_squared_error(y_test, pred)))
print("R2: " + str(model.score(X_train,y_train)))
