# Supplementary material for: Modeling Effects of Variable preBötzinger Complex Network Topology and Cellular Properties on Opioid-Induced Respiratory Depression and Recovery
Source: eNeuro. 2024 Mar 1;11(3):ENEURO.0284-23.2023. doi: 10.1523/ENEURO.0284-23.2023 (PMC10921262; doi:10.1523/ENEURO.0284-23.2023)
Supplement: Code files — Download Code files, ZIP file. [file eneuro-11-ENEURO.0284-23.2023-s001.zip › prebot-opioid-model-main/simulations/gnap_mod_sim/get_burst_stats.py]

# Use this script to generate and concatenate burst statistics for your runs 

import os
import seaborn as sns
import scipy.io.matlab as sio
import click
import glob
import sys
import matplotlib
matplotlib.use('Agg')
import matplotlib.pyplot as plt
sys.path.append('..')
from brian2 import *
import brian_utils.postproc as bup
import brian_utils.viz as bviz
import pandas as pd
import pickle
import scipy.signal
        
# Adding the phase of the experiment to the burst statistics
def add_conditions(df):
    # Perturbation times
    condition_times = [0,30,60,70,100,110,140,150,180,190,220,240] # for longer runs

    # 0-30 s, other 10 s gaps: Transient
    # 30-60 s: Control 
    # 70-100 s: DAMGO
    # 110-140 s: Wash
    # 150-180 s: G_NaP
    # 190-220 s: DAMGO + G_NaP
    # 220-224 s: synaptic block
    condition_labels = ['Transient', 'Control', 'Transient','DAMGO','Transient','Wash','Transient',
                        r'$G_{NaP}$', 'Transient', r'DAMGO + $G_{NaP}$', 'Block',]

    burst_conditions = []

    for ii in range(len(condition_times)-1):
      t0 = condition_times[ii]
      tf = condition_times[ii+1]
      condition = condition_labels[ii]

      for burst_time in df['Onset Times']:
          if burst_time < tf and burst_time > t0:
              burst_condition = condition
              burst_conditions.append(burst_condition)

    df['Condition'] = burst_conditions

# Concatenating together the data from each run (varying by G_NaP strength) for one particular network seed
def one_network_df(run_seed, exp_type):
    # change filepath and/or naming accordingly (this can be a common cause of bugs)
    files = glob.glob(f'{exp_type}_pkls/seed{run_seed}-gnap*.pkl')
    
    gnap_neg05 = 'gnap-05'
    gnap_neg04 = 'gnap-04'
    gnap_neg03 = 'gnap-03'
    gnap_neg02 = 'gnap-02'
    gnap_neg01 = 'gnap-01'
    gnap_01 = 'gnap01'
    gnap_02 = 'gnap02'
    gnap_03 = 'gnap03'
    gnap_04 = 'gnap04'
    gnap_05 = 'gnap05'

    dfs = []
    print(f'Processing network seed {run_seed}...')
    for file in files:
        with open(file,'rb') as fid:
            data = pickle.load(fid)
            
        rate = data['ratemonitor']
        binsize = 25 * ms
        smoothed_pop_rate = bup.smooth_saved_rate(rate, binsize)
        df = bup.pop_burst_stats(rate['t'], smoothed_pop_rate, height = 4, prominence = 10)
        
        df['filename'] = os.path.basename(file)
        add_conditions(df)    
        
        df['run_seed'] = run_seed
 
        if gnap_neg05 in df.at[0, 'filename']:
            df[r'$G_{NaP}$ str'] = -0.5

        if gnap_neg03 in df.at[0, 'filename']:
            df[r'$G_{NaP}$ str'] = -0.3

        if gnap_neg01 in df.at[0, 'filename']:
            df[r'$G_{NaP}$ str'] = -0.1

        if gnap_01 in df.at[0, 'filename']:
            df[r'$G_{NaP}$ str'] = 0.1

        if gnap_03 in df.at[0, 'filename']:
            df[r'$G_{NaP}$ str'] = 0.3

        if gnap_05 in df.at[0, 'filename']:
            df[r'$G_{NaP}$ str'] = 0.5

        dfs.append(df)

    network_df = pd.concat(dfs, ignore_index = True)
    network_df.head()
    return network_df

# concatenating all the data together and 
def concat_networks(seed_list, exp_type):
    dfs = []
    for i in range(len(seed_list)):
        network_df = one_network_df(seed_list[i], exp_type)
        dfs.append(network_df)
        
    df = pd.concat(dfs, ignore_index = True)
    df.reset_index()
    df.to_csv(f'seed{seed_list[0]}to{seed_list[len(seed_list)-1]}_con20_burst_stats.csv')
    
@click.command()
@click.argument('first_seed', type = int)
@click.argument('last_seed', type = int)
@click.option('--exp_type', type = str, default = 'gnap_mod') # gnap_mod, high_con, or targeted_damgo
def main(first_seed,last_seed, exp_type):    
    concat_networks(list(range(first_seed, last_seed+1)), exp_type)
    
if __name__=='__main__':
    main()
    
# need seed26-gnap03, seed29-gnap05, seed39-gnap01, seed8 all but gnap-05, seed9 all
