# Supplementary material for: Modeling Effects of Variable preBötzinger Complex Network Topology and Cellular Properties on Opioid-Induced Respiratory Depression and Recovery
Source: eNeuro. 2024 Mar 1;11(3):ENEURO.0284-23.2023. doi: 10.1523/ENEURO.0284-23.2023 (PMC10921262; doi:10.1523/ENEURO.0284-23.2023)
Supplement: Code files — Download Code files, ZIP file. [file eneuro-11-ENEURO.0284-23.2023-s001.zip › prebot-opioid-model-main/simulations/gnap_mod_sim/gnap_mod_tbq_counts.csv]

	# ctrl tonic	# ctrl bursting	# ctrl quiescent	# damgo tonic	# damgo bursting	# damgo quiescent	# damgo + gNaP x 1.1 tonic	# damgo + gNaP x 1.1 bursting	# damgo + gNaP x 1.1 quiescent	# damgo + gNaP x 1.3 tonic	# damgo + gNaP x 1.3 bursting	# damgo + gNaP x 1.3 quiescent	# damgo + gNaP x 1.5 tonic	# damgo + gNaP x 1.5 bursting	# damgo + gNaP x 1.5 quiescent
1	119	15	166	59	10	231	63	45	192	66	169	65	67	204	29
2	118	25	157	61	19	220	66	53	181	71	166	63	78	192	30
3	118	21	161	58	18	224	69	53	178	71	158	71	72	193	35
4	113	24	163	66	16	218	72	59	169	80	147	73	83	179	38
5	122	21	157	67	12	221	72	39	189	73	165	62	78	195	27
6	119	15	166	61	9	230	66	47	187	68	165	67	70	195	35
7	118	24	158	66	16	218	74	51	175	77	148	75	79	180	41
8	113	28	159	61	26	213	71	58	171	77	150	73	79	187	34
9	117	17	166	68	9	223	74	39	187	75	150	75	75	188	37
10	120	19	161	59	15	226	65	53	182	73	167	60	73	193	34
11	121	16	163	68	7	225	72	39	189	75	154	71	76	184	40
12	126	20	154	68	13	219	73	54	173	76	163	61	79	190	31
13	143	9	148	69	8	223	74	51	175	75	171	54	76	199	25
14	128	17	155	62	15	223	68	55	177	73	170	57	76	188	36
15	121	23	156	70	15	215	76	43	181	80	147	73	84	178	38
16	118	18	164	58	15	227	66	48	186	70	162	68	71	191	38
17	107	17	176	56	13	231	64	44	192	67	159	74	70	189	41
18	111	14	175	60	8	232	63	51	186	64	152	84	66	195	39
19	130	21	149	64	17	219	73	48	179	76	166	58	80	189	31
20	96	25	179	50	12	238	56	52	192	60	169	71	63	195	42
21	115	18	167	55	16	229	64	59	177	67	165	68	69	192	39
22	108	25	167	51	21	228	56	68	176	65	167	68	69	201	30
23	120	22	158	61	16	223	67	47	186	71	162	67	77	187	36
24	115	19	166	59	13	228	64	54	182	69	157	74	71	185	44
25	117	26	157	57	22	221	63	62	175	76	161	63	77	195	28
26	122	13	165	66	9	225	68	40	192	70	159	71	71	195	34
27	104	20	176	52	17	231	57	49	194	64	157	79	69	193	38
28	110	26	164	54	19	227	61	50	189	67	165	68	67	200	33
29	115	25	160	62	20	218	66	51	183	70	162	68	71	197	32
30	129	18	153	69	17	214	72	55	173	77	158	65	80	193	27
31	128	26	146	64	15	221	70	57	173	77	170	53	78	197	25
32	116	15	169	57	8	235	61	55	184	62	163	75	65	202	33
33	115	23	162	63	15	222	68	42	190	73	160	67	77	184	39
34	115	16	169	54	15	231	61	51	188	63	169	68	63	202	35
35	102	21	177	53	13	234	58	41	201	61	157	82	64	193	43
36	122	20	158	65	18	217	69	54	177	73	163	64	79	184	37
37	122	21	157	67	17	216	77	47	176	81	144	75	83	187	30
38	111	25	164	56	25	219	63	56	181	72	153	75	73	190	37
39	105	19	176	51	14	235	54	53	193	58	171	71	60	202	38
40	118	26	156	58	23	219	66	64	170	75	164	61	80	188	32
