# Supplementary material for: Modeling Effects of Variable preBötzinger Complex Network Topology and Cellular Properties on Opioid-Induced Respiratory Depression and Recovery
Source: eNeuro. 2024 Mar 1;11(3):ENEURO.0284-23.2023. doi: 10.1523/ENEURO.0284-23.2023 (PMC10921262; doi:10.1523/ENEURO.0284-23.2023)
Supplement: Code files — Download Code files, ZIP file. [file eneuro-11-ENEURO.0284-23.2023-s001.zip › prebot-opioid-model-main/simulations/gnap_mod_sim/run_synblock_clouds.sh]

#!/bin/bash

for i in {1..40}
    do
        python run_gnap_synblock.py seed$i-control_clouds --run_seed $i --struct clouds
        python run_gnap_synblock.py seed$i-damgo_clouds --run_seed $i --condition DAMGO --struct clouds
        python run_gnap_synblock.py seed$i-gnap01_clouds --run_seed $i --g_nap_str 0.1 --condition G_NaP --struct clouds
        python run_gnap_synblock.py seed$i-damgo_gnap01_clouds --run_seed $i --g_nap_str 0.1 --condition DAMGO+G_NaP --struct clouds
        python run_gnap_synblock.py seed$i-gnap03_clouds --run_seed $i --g_nap_str 0.3 --condition G_NaP --struct clouds
        python run_gnap_synblock.py seed$i-damgo_gnap03_clouds --run_seed $i --g_nap_str 0.3 --condition DAMGO+G_NaP --struct clouds
        python run_gnap_synblock.py seed$i-gnap05_grid --run_seed $i --g_nap_str 0.5 --condition G_NaP --struct clouds
        python run_gnap_synblock.py seed$i-damgo_gnap05_clouds --run_seed $i --g_nap_str 0.5 --condition DAMGO+G_NaP --struct clouds
    done
