# Supplementary material for: Modeling Effects of Variable preBötzinger Complex Network Topology and Cellular Properties on Opioid-Induced Respiratory Depression and Recovery
Source: eNeuro. 2024 Mar 1;11(3):ENEURO.0284-23.2023. doi: 10.1523/ENEURO.0284-23.2023 (PMC10921262; doi:10.1523/ENEURO.0284-23.2023)
Supplement: Code files — Download Code files, ZIP file. [file eneuro-11-ENEURO.0284-23.2023-s001.zip › prebot-opioid-model-main/simulations/targeted_damgo_sim/high_gl_ctrl_damgo_tbq_counts.csv]

	ctrl_t_count	ctrl_b_count	ctrl_q_count	damgo_t_count	damgo_b_count	damgo_q_count
1	115	19	166	115	12	173
2	121	23	156	121	10	169
3	119	22	159	118	13	169
4	113	25	162	113	17	170
5	122	19	159	120	5	175
6	121	11	168	121	8	171
7	120	19	161	120	12	168
8	118	22	160	117	16	167
9	117	19	164	116	10	174
10	120	19	161	118	8	174
11	118	20	162	117	8	175
12	129	18	153	123	4	173
13	141	10	149	121	2	177
14	124	23	153	118	7	175
15	126	16	158	123	7	170
16	118	18	164	118	8	174
17	108	15	177	108	13	179
18	107	17	176	107	15	178
19	133	18	149	121	6	173
20	98	23	179	98	22	180
21	118	15	167	118	7	175
22	109	23	168	109	17	174
23	121	20	159	120	6	174
24	114	20	166	113	15	172
25	114	30	156	114	17	169
26	120	14	166	119	3	178
27	102	22	176	102	22	176
28	113	23	164	113	14	173
29	118	23	159	117	13	170
30	129	19	152	125	4	171
31	133	22	145	122	6	172
32	115	15	170	115	9	176
33	113	22	165	113	16	171
34	115	16	169	115	10	175
35	104	17	179	104	17	179
36	120	24	156	119	10	171
37	119	23	158	117	9	174
38	111	25	164	111	20	169
39	105	17	178	105	17	178
40	119	24	157	119	9	172
