# Supplementary material for: Modeling Effects of Variable preBötzinger Complex Network Topology and Cellular Properties on Opioid-Induced Respiratory Depression and Recovery
Source: eNeuro. 2024 Mar 1;11(3):ENEURO.0284-23.2023. doi: 10.1523/ENEURO.0284-23.2023 (PMC10921262; doi:10.1523/ENEURO.0284-23.2023)
Supplement: Code files — Download Code files, ZIP file. [file eneuro-11-ENEURO.0284-23.2023-s001.zip › prebot-opioid-model-main/simulations/targeted_damgo_sim/low_gl_ctrl_damgo_tbq_counts.csv]

	ctrl_t_count	ctrl_b_count	ctrl_q_count	damgo_t_count	damgo_b_count	damgo_q_count
1	115	19	166	3	20	277
2	121	23	156	5	26	269
3	119	22	159	6	21	273
4	113	25	162	5	15	280
5	122	19	159	5	24	271
6	121	11	168	7	9	284
7	120	19	161	4	18	278
8	118	22	160	4	22	274
9	117	19	164	3	17	280
10	120	19	161	3	18	279
11	118	20	162	2	17	281
12	129	18	153	10	22	268
13	141	10	149	21	13	266
14	124	23	153	8	24	268
15	126	16	158	11	20	269
16	118	18	164	1	17	282
17	108	15	177	3	14	283
18	107	17	176	1	8	291
19	133	18	149	13	23	264
20	98	23	179	2	8	290
21	118	15	167	2	18	280
22	109	23	168	1	19	280
23	121	20	159	2	22	276
24	114	20	166	2	14	284
25	114	30	156	3	27	270
26	120	14	166	3	20	277
27	102	22	176	1	12	287
28	113	23	164	2	18	280
29	118	23	159	3	22	275
30	129	19	152	10	25	265
31	133	22	145	13	28	259
32	115	15	170	2	13	285
33	113	22	165	6	15	279
34	115	16	169	0	16	284
35	104	17	179	1	5	294
36	120	24	156	5	29	266
37	119	23	158	3	25	272
38	111	25	164	4	18	278
39	105	17	178	0	7	293
40	119	24	157	3	27	270
