# Supplementary material for: Modeling Effects of Variable preBötzinger Complex Network Topology and Cellular Properties on Opioid-Induced Respiratory Depression and Recovery
Source: eNeuro. 2024 Mar 1;11(3):ENEURO.0284-23.2023. doi: 10.1523/ENEURO.0284-23.2023 (PMC10921262; doi:10.1523/ENEURO.0284-23.2023)
Supplement: Code files — Download Code files, ZIP file. [file eneuro-11-ENEURO.0284-23.2023-s001.zip › prebot-opioid-model-main/simulations/targeted_damgo_sim/run_targeted_damgo.sh]

#!/bin/bash

for i in {1..40}
    do
        python targeted_damgo.py seed$i-damgo-high_gl --run_seed $i --target high --synblock 1
        rm -r 0000
        python targeted_damgo.py seed$i-damgo-low_gl --run_seed $i --target low --synblock 1
        rm -r 0000
        python targeted_damgo.py seed$i-control-high_gl_synblock --run_seed $i --target high --synblock 0 --condition control
        rm -r 0000
        python targeted_damgo.py seed$i-control-low_gl_synblock --run_seed $i --target low --synblock 0 --condition control
        rm -r 0000
        python targeted_damgo.py seed$i-damgo-high_gl_synblock --run_seed $i --target high --synblock 0 --condition DAMGO
        rm -r 0000
        python targeted_damgo.py seed$i-damgo-low_gl_synblock --run_seed $i --target low --synblock 0 --condition DAMGO
        rm -r 0000
    done
