# Supplementary material for: Modeling Effects of Variable preBötzinger Complex Network Topology and Cellular Properties on Opioid-Induced Respiratory Depression and Recovery
Source: eNeuro. 2024 Mar 1;11(3):ENEURO.0284-23.2023. doi: 10.1523/ENEURO.0284-23.2023 (PMC10921262; doi:10.1523/ENEURO.0284-23.2023)
Supplement: Code files — Download Code files, ZIP file. [file eneuro-11-ENEURO.0284-23.2023-s001.zip › prebot-opioid-model-main/simulations/targeted_damgo_sim/tbq_barplots.ipynb]

# %% [code]
import pandas as pd
import numpy as np
import matplotlib.pyplot as plt
import seaborn as sns

# %% [code]
random_gl_tbq_counts = pd.read_csv('../damgo_ramp_sim/random_gl_ctrl_damgo_tbq_counts.csv')
random_gl_tbq_counts['damgo_target'] = 'Random'
random_gl_tbq_counts['run_seed'] = np.arange(1,41)

high_gl_tbq_counts = pd.read_csv('high_gl_ctrl_damgo_tbq_counts.csv')
high_gl_tbq_counts['damgo_target'] = r'High $G_{Leak}$'
high_gl_tbq_counts['run_seed'] = np.arange(1,41)

low_gl_tbq_counts = pd.read_csv('low_gl_ctrl_damgo_tbq_counts.csv')
low_gl_tbq_counts['damgo_target'] = r'Low $G_{Leak}$'
low_gl_tbq_counts['run_seed'] = np.arange(1,41)

# %% [code]
df = pd.concat([random_gl_tbq_counts, high_gl_tbq_counts, low_gl_tbq_counts])

# %% [code]
df = df.drop('Unnamed: 0', axis=1)

# %% [code]
df

# %% [code]
fig, axes = plt.subplots(3, 2, figsize=(8,12), sharex=True, sharey=True)
sns.barplot(ax=axes[0,0], x='damgo_target', y='ctrl_t_count', data=df, capsize=.1, order=['Random', r'Low $G_{Leak}$', r'High $G_{Leak}$'])
sns.barplot(ax=axes[0,1], x='damgo_target', y='damgo_t_count', data=df, capsize=.1, order=['Random', r'Low $G_{Leak}$', r'High $G_{Leak}$'])
sns.barplot(ax=axes[1,0], x='damgo_target', y='ctrl_b_count', data=df, capsize=.1, order=['Random', r'Low $G_{Leak}$', r'High $G_{Leak}$'])
sns.barplot(ax=axes[1,1], x='damgo_target', y='damgo_b_count', data=df, capsize=.1, order=['Random', r'Low $G_{Leak}$', r'High $G_{Leak}$'])
sns.barplot(ax=axes[2,0], x='damgo_target', y='ctrl_q_count', data=df, capsize=.1, order=['Random', r'Low $G_{Leak}$', r'High $G_{Leak}$'])
sns.barplot(ax=axes[2,1], x='damgo_target', y='damgo_q_count', data=df, capsize=.1, order=['Random', r'Low $G_{Leak}$', r'High $G_{Leak}$'])
for i in range(3):
    for j in range(2):
        axes[i,j].set_xlabel('')
        axes[i,j].set_ylabel('')

plt.tight_layout()
plt.savefig('targeted_damgo_tbq_counts_barplot.pdf')

# %% [code]
df[df['damgo_target']==r'Low $G_{Leak}$']['damgo_t_count'].mean()

# %% [code]
axes[0][0]
