# Supplementary material for: Modeling Effects of Variable preBötzinger Complex Network Topology and Cellular Properties on Opioid-Induced Respiratory Depression and Recovery
Source: eNeuro. 2024 Mar 1;11(3):ENEURO.0284-23.2023. doi: 10.1523/ENEURO.0284-23.2023 (PMC10921262; doi:10.1523/ENEURO.0284-23.2023)
Supplement: Code files — Download Code files, ZIP file. [file eneuro-11-ENEURO.0284-23.2023-s001.zip › prebot-opioid-model-main/simulations/targeted_damgo_sim/thresholds.csv]

random_gl_shutdown	low_gl_shutdown	high_gl_shutdown
5.400000000000001	5.946666666666665	4.453333333333333
5.06	5.8	3.4333333333333336
5.366666666666667	5.9	3.266666666666666
4.793333333333332	5.16	2.56
4.573333333333333	5.64	2.286666666666666
6.3400000000000025	6.44	4.173333333333333
5.093333333333334	5.68	2.1466666666666665
4.433333333333334	5.533333333333334	3.526666666666667
5.16	5.886666666666668	3.826666666666666
4.24	5.48	1.62
5.12	5.920000000000001	3.3666666666666667
5.240000000000001	5.88	4.246666666666666
6.486666666666667	6.413333333333334	5.0
5.086666666666666	5.84	6.1866666666666665
4.746666666666666	6.16	2.5533333333333337
5.366666666666667	6.046666666666668	3.813333333333333
4.746666666666667	4.88	3.640000000000001
5.1800000000000015	5.240000000000001	3.84
5.546666666666668	5.906666666666666	4.1466666666666665
3.7333333333333343	5.36	1.2933333333333332
5.466666666666666	6.453333333333334	2.7533333333333334
5.706666666666668	5.706666666666668	4.160000000000001
3.8866666666666654	5.366666666666667	2.7266666666666666
5.260000000000002	5.240000000000001	3.08
5.686666666666667	6.480000000000001	4.3933333333333335
5.333333333333333	5.7733333333333325	4.8133333333333335
5.0200000000000005	4.12	2.56
6.16	6.4	3.0133333333333336
5.040000000000001	6.02	2.6533333333333333
5.8	6.0	4.873333333333334
6.033333333333334	6.28	3.8333333333333335
7.506666666666668	7.693333333333332	4.000000000000001
4.653333333333333	5.0	4.98
5.373333333333334	5.5200000000000005	3.0333333333333337
5.286666666666668	4.04	2.06
5.300000000000002	5.88	3.26
5.826666666666667	5.98	4.006666666666667
4.866666666666666	5.8199999999999985	5.08
5.553333333333334	4.2	5.1400000000000015
4.94	5.813333333333333	5.306666666666668
