# Supplementary material for: Modeling Effects of Variable preBötzinger Complex Network Topology and Cellular Properties on Opioid-Induced Respiratory Depression and Recovery
Source: eNeuro. 2024 Mar 1;11(3):ENEURO.0284-23.2023. doi: 10.1523/ENEURO.0284-23.2023 (PMC10921262; doi:10.1523/ENEURO.0284-23.2023)
Supplement: Statistics Summary — Download Statistics Summary, XLS file. [file eneuro-11-ENEURO.0284-23.2023-s002.xls]

## Sheet: Fig 1
Tonic		Paired t test
		P value	<0.0001
		P value summary	****
		Significantly different (P < 0.05)?	Yes
		One- or two-tailed P value?	Two-tailed
		t, df	t=64.21, df=39
		Number of pairs	40
		How big is the difference?
		Mean of differences (D - A)	-56.55
		SD of differences	5.57
		SEM of differences	0.8807
		95% confidence interval	-58.33 to -54.77
		R squared (partial eta squared)	0.9906
		How effective was the pairing?
		Correlation coefficient (r)	0.7597
		P value (one tailed)	<0.0001
		P value summary	****
		Was the pairing significantly effective?	Yes
Bursting		Paired t test
		P value	<0.0001
		P value summary	****
		Significantly different (P < 0.05)?	Yes
		One- or two-tailed P value?	Two-tailed
		t, df	t=11.19, df=39
		Number of pairs	40
		How big is the difference?
		Mean of differences (E - B)	-5.175
		SD of differences	2.925
		SEM of differences	0.4626
		95% confidence interval	-6.111 to -4.239
		R squared (partial eta squared)	0.7624
		How effective was the pairing?
		Correlation coefficient (r)	0.7911
		P value (one tailed)	<0.0001
		P value summary	****
		Was the pairing significantly effective?	Yes
Silent		Paired t test
		P value	<0.0001
		P value summary	****
		Significantly different (P < 0.05)?	Yes
		One- or two-tailed P value?	Two-tailed
		t, df	t=80.64, df=39
		Number of pairs	40
		How big is the difference?
		Mean of differences (F - C)	61.73
		SD of differences	4.841
		SEM of differences	0.7654
		95% confidence interval	60.18 to 63.27
		R squared (partial eta squared)	0.994
		How effective was the pairing?
		Correlation coefficient (r)	0.8007
		P value (one tailed)	<0.0001
		P value summary	****
		Was the pairing significantly effective?	Yes

## Sheet: Fig 2
Silent Control		Unpaired t test			Bursting Control		Unpaired t test			Tonic Control		Unpaired t test
		P value	0.7438				P value	0.093				P value	0.2421
		P value summary	ns				P value summary	ns				P value summary	ns
		Significantly different (P < 0.05)?	No				Significantly different (P < 0.05)?	No				Significantly different (P < 0.05)?	No
		One- or two-tailed P value?	Two-tailed				One- or two-tailed P value?	Two-tailed				One- or two-tailed P value?	Two-tailed
		t, df	t=0.3293, df=38				t, df	t=1.723, df=38				t, df	t=1.188, df=38
		How big is the difference?					How big is the difference?					How big is the difference?
		Mean of column C	162.1				Mean of column B	19.11				Mean of column A	118.8
		Mean of column J	162.9				Mean of column I	21.43				Mean of column H	115.7
		Difference between means (J - C) ± SEM	0.8521 ± 2.588				Difference between means (I - B) ± SEM	2.323 ± 1.348				Difference between means (H - A) ± SEM	-3.175 ± 2.672
		95% confidence interval	-4.387 to 6.091				95% confidence interval	-0.4059 to 5.053				95% confidence interval	-8.586 to 2.235
		R squared (eta squared)	0.002845				R squared (eta squared)	0.07249				R squared (eta squared)	0.03582
		F test to compare variances					F test to compare variances					F test to compare variances
		F, DFn, Dfd	1.338, 18, 20				F, DFn, Dfd	1.500, 18, 20				F, DFn, Dfd	1.704, 18, 20
		P value	0.5261				P value	0.3792				P value	0.2497
		P value summary	ns				P value summary	ns				P value summary	ns
		Significantly different (P < 0.05)?	No				Significantly different (P < 0.05)?	No				Significantly different (P < 0.05)?	No
		Data analyzed					Data analyzed					Data analyzed
		Sample size, column C	19				Sample size, column B	19				Sample size, column A	19
		Sample size, column J	21				Sample size, column I	21				Sample size, column H	21
Silent Opioid		Unpaired t test			Bursting Opioid		Unpaired t test			Tonic Opioid		Unpaired t test
		P value	0.1882				P value	0.6469				P value	0.2737
		P value summary	ns				P value summary	ns				P value summary	ns
		Significantly different (P < 0.05)?	No				Significantly different (P < 0.05)?	No				Significantly different (P < 0.05)?	No
		One- or two-tailed P value?	Two-tailed				One- or two-tailed P value?	Two-tailed				One- or two-tailed P value?	Two-tailed
		t, df	t=1.340, df=38				t, df	t=0.4617, df=38				t, df	t=1.111, df=38
		How big is the difference?					How big is the difference?					How big is the difference?
		Mean of column F	225.6				Mean of column E	14.79				Mean of column D	59.58
		Mean of column M	223				Mean of column L	15.48				Mean of column K	61.57
		Difference between means (M - F) ± SEM	-2.679 ± 1.999				Difference between means (L - E) ± SEM	0.6867 ± 1.487				Difference between means (K - D) ± SEM	1.992 ± 1.794
		95% confidence interval	-6.727 to 1.368				95% confidence interval	-2.324 to 3.697				95% confidence interval	-1.639 to 5.624
		R squared (eta squared)	0.04512				R squared (eta squared)	0.005579				R squared (eta squared)	0.03144
		F test to compare variances					F test to compare variances					F test to compare variances
		F, DFn, Dfd	1.067, 18, 20				F, DFn, Dfd	1.379, 20, 18				F, DFn, Dfd	1.213, 18, 20
		P value	0.8824				P value	0.4977				P value	0.6721
		P value summary	ns				P value summary	ns				P value summary	ns
		Significantly different (P < 0.05)?	No				Significantly different (P < 0.05)?	No				Significantly different (P < 0.05)?	No
		Data analyzed					Data analyzed					Data analyzed
		Sample size, column F	19				Sample size, column E	19				Sample size, column D	19
		Sample size, column M	21				Sample size, column L	21				Sample size, column K	21

## Sheet: Fig 3
	Connection density vs Opioid shutdown values
	ANOVA summary							Bonferroni's multiple comparisons test	Mean Diff.	95.00% CI of diff.	Below threshold?	Summary	Adjusted P Value
	F	30.78						.1 vs. .2	-0.07726	-0.4011 to 0.2466	No	ns	>0.9999	A-B
	P value	<0.0001						.1 vs. .4	-0.4107	-0.7322 to -0.08911	Yes	**	0.0037	A-C
	P value summary	****						.1 vs. .8	-0.7695	-1.085 to -0.4543	Yes	****	<0.0001	A-D
	Significant diff. among means (P < 0.05)?	Yes						.1 vs. .16	-1.037	-1.357 to -0.7179	Yes	****	<0.0001	A-E
	R squared	0.3983						.2 vs. .4	-0.3334	-0.6634 to -0.003374	Yes	*	0.0458	B-C
								.2 vs. .8	-0.6922	-1.016 to -0.3684	Yes	****	<0.0001	B-D
	Brown-Forsythe test							.2 vs. .16	-0.96	-1.288 to -0.6321	Yes	****	<0.0001	B-E
	F (DFn, DFd)	2.292 (4, 186)						.4 vs. .8	-0.3588	-0.6804 to -0.03729	Yes	*	0.0178	C-D
	P value	0.0612						.4 vs. .16	-0.6266	-0.9521 to -0.3010	Yes	****	<0.0001	C-E
	P value summary	ns						.8 vs. .16	-0.2677	-0.5871 to 0.05164	No	ns	0.1825	D-E
	Are SDs significantly different (P < 0.05)?	No
								Test details	Mean 1	Mean 2	Mean Diff.	SE of diff.	n1	n2	t	DF
	Bartlett's test							.1 vs. .2	5.26	5.338	-0.07726	0.114	40	36	0.6777	186
	Bartlett's statistic (corrected)	19.3						.1 vs. .4	5.26	5.671	-0.4107	0.1132	40	37	3.628	186
	P value	0.0007						.1 vs. .8	5.26	6.03	-0.7695	0.111	40	40	6.935	186
	P value summary	***						.1 vs. .16	5.26	6.298	-1.037	0.1124	40	38	9.227	186
	Are SDs significantly different (P < 0.05)?	Yes						.2 vs. .4	5.338	5.671	-0.3334	0.1162	36	37	2.87	186
								.2 vs. .8	5.338	6.03	-0.6922	0.114	36	40	6.072	186
	ANOVA table	SS	DF	MS	F (DFn, DFd)	P value		.2 vs. .16	5.338	6.298	-0.96	0.1154	36	38	8.318	186
	Treatment (between columns)	30.32	4	7.58	F (4, 186) = 30.78	P<0.0001		.4 vs. .8	5.671	6.03	-0.3588	0.1132	37	40	3.17	186
	Residual (within columns)	45.8	186	0.2462				.4 vs. .16	5.671	6.298	-0.6266	0.1146	37	38	5.467	186
	Total	76.12	190					.8 vs. .16	6.03	6.298	-0.2677	0.1124	40	38	2.382	186
	Data summary
	Number of treatments (columns)	5
	Number of values (total)	191

## Sheet: Fig 4
A		E to E	E to I	I to E	I to I
	Pearson r
	r	0.5095	-0.1597	-0.4021	-0.06833
	95% confidence interval	0.2354 to 0.7086	-0.4489 to 0.1597	-0.6342 to -0.1036	-0.3719 to 0.2485
	R squared	0.2596	0.02551	0.1617	0.00467
	P value
	P (two-tailed)	0.0008	0.3249	0.0101	0.6752
	P value summary	***	ns	*	ns
	Significant? (alpha = 0.05)	Yes	No	Yes	No
	Number of XY Pairs	40	40	40	40
B		MOR:MOR	MOR:neg	MOR:Inh	neg:MOR	neg:neg	neg:inh	inh:MOR	inh:neg	inh:inh
	Pearson r
	r	-0.07665	0.3096	0.01195	0.218	0.5438	-0.1854	-0.2397	-0.399	-0.06833
	95% confidence interval	-0.3791 to 0.2406	-0.002129 to 0.5665	-0.3007 to 0.3223	-0.1003 to 0.4959	0.2797 to 0.7314	-0.4697 to 0.1339	-0.5129 to 0.07757	-0.6320 to -0.09991	-0.3719 to 0.2485
	R squared	0.005875	0.09584	0.0001428	0.04754	0.2958	0.03436	0.05747	0.1592	0.00467
	P value
	P (two-tailed)	0.6383	0.0519	0.9417	0.1765	0.0003	0.2522	0.1362	0.0108	0.6752
	P value summary	ns	ns	ns	ns	***	ns	ns	*	ns
	Significant? (alpha = 0.05)	No	No	No	No	Yes	No	No	Yes	No
	Number of XY Pairs	40	40	40	40	40	40	40	40	40
C		oprm1_T_oprm1_T	oprm1_T_oprm1_B	oprm1_T_oprm1_Q	oprm1_B_oprm1_T	oprm1_B_oprm1_B	oprm1_B_oprm1_Q	oprm1_Q_oprm1_T	oprm1_Q_oprm1_B	oprm1_Q_oprm1_Q	exc_T_oprm1_T	exc_T_oprm1_B	exc_T_oprm1_Q	exc_B_oprm1_T	exc_B_oprm1_B	exc_B_oprm1_Q	exc_Q_oprm1_T	exc_Q_oprm1_B	exc_Q_oprm1_Q	inh_T_oprm1_T	inh_T_oprm1_B	inh_T_oprm1_Q	inh_B_oprm1_T	inh_B_oprm1_B	inh_B_oprm1_Q	inh_Q_oprm1_T	inh_Q_oprm1_B	inh_Q_oprm1_Q	oprm1_T_exc_T	oprm1_T_exc_B	oprm1_T_exc_Q	oprm1_B_exc_T	oprm1_B_exc_B	oprm1_B_exc_Q	oprm1_Q_exc_T	oprm1_Q_exc_B	oprm1_Q_exc_Q	oprm1_T_inh_T	oprm1_T_inh_B	oprm1_T_inh_Q	oprm1_B_inh_T	oprm1_B_inh_B	oprm1_B_inh_Q	oprm1_Q_inh_T	oprm1_Q_inh_B	oprm1_Q_inh_Q	exc_T_exc_T	exc_T_exc_B	exc_T_exc_Q
	Pearson r
	r	0.4433	-0.08367	0.107	-0.2228	0.05732	-0.1056	-0.122	-0.1735	-0.348	0.135	0.1147	-0.166	-0.2199	0.1924	0.002188	0.2959	0.1872	0.04648	-0.04789	-0.1313	-0.1826	-0.2127	0.1992	-0.2158	0.221	-0.1304	-0.3041	0.3701	0.02391	0.3796	-0.2114	-0.2161	-0.3432	-0.1825	-0.2126	-0.03873	-0.07343	-0.04683	0.1584	0.0006025	-0.02605	-0.2914	-0.1126	-0.1693	0.1306	0.2664	-0.08575	0.2988
	95% confidence interval	0.1528 to 0.6632	-0.3851 to 0.2339	-0.2116 to 0.4050	-0.4996 to 0.09535	-0.2588 to 0.3624	-0.4038 to 0.2130	-0.4176 to 0.1970	-0.4601 to 0.1459	-0.5950 to -0.04093	-0.1842 to 0.4285	-0.2041 to 0.4115	-0.4541 to 0.1534	-0.4973 to 0.09836	-0.1267 to 0.4754	-0.3095 to 0.3135	-0.01715 to 0.5562	-0.1320 to 0.4712	-0.2689 to 0.3529	-0.3541 to 0.2676	-0.4254 to 0.1879	-0.4675 to 0.1367	-0.4916 to 0.1058	-0.1197 to 0.4809	-0.4941 to 0.1026	-0.09716 to 0.4982	-0.4246 to 0.1888	-0.5623 to 0.008174	0.06624 to 0.6112	-0.2898 to 0.3329	0.07720 to 0.6180	-0.4906 to 0.1071	-0.4943 to 0.1023	-0.5915 to -0.03553	-0.4675 to 0.1367	-0.4916 to 0.1059	-0.3461 to 0.2761	-0.3763 to 0.2436	-0.3532 to 0.2686	-0.1610 to 0.4479	-0.3110 to 0.3121	-0.3348 to 0.2878	-0.5527 to 0.02210	-0.4097 to 0.2061	-0.4567 to 0.1502	-0.1886 to 0.4248	-0.04924 to 0.5336	-0.3869 to 0.2320	-0.01407 to 0.5583
	R squared	0.1965	0.007001	0.01144	0.04963	0.003285	0.01114	0.01488	0.03009	0.1211	0.01823	0.01316	0.02757	0.04835	0.03701	4.789e-06	0.08758	0.03504	0.00216	0.002293	0.01724	0.03333	0.04523	0.0397	0.04657	0.04886	0.01699	0.09248	0.137	0.0005719	0.1441	0.04471	0.04668	0.1178	0.03332	0.04522	0.0015	0.005392	0.002193	0.02511	3.63e-07	0.0006785	0.08492	0.01268	0.02865	0.01705	0.07094	0.007354	0.08925
	P value
	P (two-tailed)	0.0042	0.6077	0.5113	0.1671	0.7254	0.5168	0.4533	0.2845	0.0278	0.4062	0.4809	0.3058	0.1728	0.2343	0.9893	0.0637	0.2474	0.7758	0.7692	0.4193	0.2595	0.1877	0.2177	0.1811	0.1705	0.4227	0.0564	0.0187	0.8836	0.0157	0.1903	0.1806	0.0301	0.2596	0.1877	0.8125	0.6525	0.7742	0.3288	0.9971	0.8732	0.0681	0.4891	0.2964	0.4219	0.0966	0.5988	0.0611
	P value summary	**	ns	ns	ns	ns	ns	ns	ns	*	ns	ns	ns	ns	ns	ns	ns	ns	ns	ns	ns	ns	ns	ns	ns	ns	ns	ns	*	ns	*	ns	ns	*	ns	ns	ns	ns	ns	ns	ns	ns	ns	ns	ns	ns	ns	ns	ns
	Significant? (alpha = 0.05)	Yes	No	No	No	No	No	No	No	Yes	No	No	No	No	No	No	No	No	No	No	No	No	No	No	No	No	No	No	Yes	No	Yes	No	No	Yes	No	No	No	No	No	No	No	No	No	No	No	No	No	No	No
	Number of XY Pairs	40	40	40	40	40	40	40	40	40	40	40	40	40	40	40	40	40	40	40	40	40	40	40	40	40	40	40	40	40	40	40	40	40	40	40	40	40	40	40	40	40	40	40	40	40	40	40	40
[truncated: 33 more columns]

## Sheet: Fig 5
C	Control Silent	ANOVA summary							Bonferroni's multiple comparisons test	Mean Diff.	95.00% CI of diff.	Below threshold?	Summary	Adjusted P Value
		F	0.01195						ctrl_q_count vs. H ctrl_q_count	-0.25	-4.786 to 4.286	No	ns	>0.9999	C-J
		P value	0.9881						ctrl_q_count vs. L ctrl_q_count	-0.25	-4.786 to 4.286	No	ns	>0.9999	C-Q
		P value summary	ns						H ctrl_q_count vs. L ctrl_q_count	0	-4.536 to 4.536	No	ns	>0.9999	J-Q
		Significant diff. among means (P < 0.05)?	No
		R squared	0.0002042						Test details	Mean 1	Mean 2	Mean Diff.	SE of diff.	n1	n2	t	DF
									ctrl_q_count vs. H ctrl_q_count	162.5	162.8	-0.25	1.868	40	40	0.1339	117
		Brown-Forsythe test							ctrl_q_count vs. L ctrl_q_count	162.5	162.8	-0.25	1.868	40	40	0.1339	117
		F (DFn, DFd)	0.03218 (2, 117)						H ctrl_q_count vs. L ctrl_q_count	162.8	162.8	0	1.868	40	40	0	117
		P value	0.9683
		P value summary	ns
		Are SDs significantly different (P < 0.05)?	No
		Bartlett's test
		Bartlett's statistic (corrected)	0.1215
		P value	0.9411
		P value summary	ns
		Are SDs significantly different (P < 0.05)?	No
		ANOVA table	SS	DF	MS	F (DFn, DFd)	P value
		Treatment (between columns)	1.667	2	0.8333	F (2, 117) = 0.01195	P=0.9881
		Residual (within columns)	8161	117	69.75
		Total	8163	119
		Data summary
		Number of treatments (columns)	3
		Number of values (total)	120
	Control Bursting	ANOVA summary							Bonferroni's multiple comparisons test	Mean Diff.	95.00% CI of diff.	Below threshold?	Summary	Adjusted P Value
		F	0.2571						ctrl_b_count vs. H ctrl_b_count	0.575	-1.674 to 2.824	No	ns	>0.9999	B-I
		P value	0.7737						ctrl_b_count vs. L ctrl_b_count	0.575	-1.674 to 2.824	No	ns	>0.9999	B-P
		P value summary	ns						H ctrl_b_count vs. L ctrl_b_count	0	-2.249 to 2.249	No	ns	>0.9999	I-P
		Significant diff. among means (P < 0.05)?	No
		R squared	0.004376						Test details	Mean 1	Mean 2	Mean Diff.	SE of diff.	n1	n2	t	DF
									ctrl_b_count vs. H ctrl_b_count	20.33	19.75	0.575	0.9258	40	40	0.6211	117
		Brown-Forsythe test							ctrl_b_count vs. L ctrl_b_count	20.33	19.75	0.575	0.9258	40	40	0.6211	117
		F (DFn, DFd)	0.3219 (2, 117)						H ctrl_b_count vs. L ctrl_b_count	19.75	19.75	0	0.9258	40	40	0	117
		P value	0.7254
		P value summary	ns
		Are SDs significantly different (P < 0.05)?	No
		Bartlett's test
		Bartlett's statistic (corrected)	0.3444
		P value	0.8418
		P value summary	ns
		Are SDs significantly different (P < 0.05)?	No
		ANOVA table	SS	DF	MS	F (DFn, DFd)	P value
		Treatment (between columns)	8.817	2	4.408	F (2, 117) = 0.2571	P=0.7737
		Residual (within columns)	2006	117	17.14
		Total	2015	119
		Data summary
		Number of treatments (columns)	3
		Number of values (total)	120
	Control Tonic	ANOVA summary							Bonferroni's multiple comparisons test	Mean Diff.	95.00% CI of diff.	Below threshold?	Summary	Adjusted P Value
		F	0.01923						ctrl_t_count vs. H ctrl_t_count	-0.325	-4.973 to 4.323	No	ns	>0.9999	A-H
		P value	0.981						ctrl_t_count vs. L ctrl_t_count	-0.325	-4.973 to 4.323	No	ns	>0.9999	A-O
		P value summary	ns						H ctrl_t_count vs. L ctrl_t_count	0	-4.648 to 4.648	No	ns	>0.9999	H-O
		Significant diff. among means (P < 0.05)?	No
		R squared	0.0003286						Test details	Mean 1	Mean 2	Mean Diff.	SE of diff.	n1	n2	t	DF
									ctrl_t_count vs. H ctrl_t_count	117.2	117.5	-0.325	1.913	40	40	0.1698	117
		Brown-Forsythe test							ctrl_t_count vs. L ctrl_t_count	117.2	117.5	-0.325	1.913	40	40	0.1698	117
		F (DFn, DFd)	0.005892 (2, 117)						H ctrl_t_count vs. L ctrl_t_count	117.5	117.5	0	1.913	40	40	0	117
		P value	0.9941
		P value summary	ns
		Are SDs significantly different (P < 0.05)?	No
		Bartlett's test
		Bartlett's statistic (corrected)	0.008268
		P value	0.9959
		P value summary	ns
		Are SDs significantly different (P < 0.05)?	No
		ANOVA table	SS	DF	MS	F (DFn, DFd)	P value
		Treatment (between columns)	2.817	2	1.408	F (2, 117) = 0.01923	P=0.9810
		Residual (within columns)	8568	117	73.23
		Total	8571	119
		Data summary
		Number of treatments (columns)	3
		Number of values (total)	120
	Opioid Silent	ANOVA summary							Bonferroni's multiple comparisons test	Mean Diff.	95.00% CI of diff.	Below threshold?	Summary	Adjusted P Value
		F	2666						damgo_q_count vs. H damgo_q_count	50.9	47.45 to 54.35	Yes	****	<0.0001	F-M
		P value	<0.0001						damgo_q_count vs. L damgo_q_count	-52.8	-56.25 to -49.35	Yes	****	<0.0001	F-T
		P value summary	****						H damgo_q_count vs. L damgo_q_count	-103.7	-107.1 to -100.3	Yes	****	<0.0001	M-T
		Significant diff. among means (P < 0.05)?	Yes
		R squared	0.9785						Test details	Mean 1	Mean 2	Mean Diff.	SE of diff.	n1	n2	t	DF
									damgo_q_count vs. H damgo_q_count	224.2	173.3	50.9	1.42	40	40	35.84	117
		Brown-Forsythe test							damgo_q_count vs. L damgo_q_count	224.2	277	-52.8	1.42	40	40	37.17	117
		F (DFn, DFd)	11.77 (2, 117)						H damgo_q_count vs. L damgo_q_count	173.3	277	-103.7	1.42	40	40	73.01	117
		P value	<0.0001
		P value summary	****
		Are SDs significantly different (P < 0.05)?	Yes
		Bartlett's test
		Bartlett's statistic (corrected)	29.38
		P value	<0.0001
		P value summary	****
		Are SDs significantly different (P < 0.05)?	Yes
		ANOVA table	SS	DF	MS	F (DFn, DFd)	P value
		Treatment (between columns)	215098	2	107549	F (2, 117) = 2666	P<0.0001
		Residual (within columns)	4721	117	40.35
		Total	219819	119
		Data summary
		Number of treatments (columns)	3
		Number of values (total)	120
	Opioid Bursting	ANOVA summary							Bonferroni's multiple comparisons test	Mean Diff.	95.00% CI of diff.	Below threshold?	Summary	Adjusted P Value
		F	18.74						damgo_b_count vs. H damgo_b_count	4.05	1.148 to 6.952	Yes	**	0.0029	E-L
		P value	<0.0001						damgo_b_count vs. L damgo_b_count	-3.25	-6.152 to -0.3480	Yes	*	0.0226	E-S
		P value summary	****						H damgo_b_count vs. L damgo_b_count	-7.3	-10.20 to -4.398	Yes	****	<0.0001	L-S
		Significant diff. among means (P < 0.05)?	Yes
		R squared	0.2426						Test details	Mean 1	Mean 2	Mean Diff.	SE of diff.	n1	n2	t	DF
									damgo_b_count vs. H damgo_b_count	15.15	11.1	4.05	1.195	40	40	3.39	117
		Brown-Forsythe test							damgo_b_count vs. L damgo_b_count	15.15	18.4	-3.25	1.195	40	40	2.72	117
		F (DFn, DFd)	1.617 (2, 117)						H damgo_b_count vs. L damgo_b_count	11.1	18.4	-7.3	1.195	40	40	6.11	117
		P value	0.203
		P value summary	ns
		Are SDs significantly different (P < 0.05)?	No
		Bartlett's test
		Bartlett's statistic (corrected)	2.763
		P value	0.2512
		P value summary	ns
		Are SDs significantly different (P < 0.05)?	No
		ANOVA table	SS	DF	MS	F (DFn, DFd)	P value
		Treatment (between columns)	1070	2	535	F (2, 117) = 18.74	P<0.0001
		Residual (within columns)	3340	117	28.55
		Total	4410	119
		Data summary
		Number of treatments (columns)	3
		Number of values (total)	120
	Opioid Tonic	ANOVA summary							Bonferroni's multiple comparisons test	Mean Diff.	95.00% CI of diff.	Below threshold?	Summary	Adjusted P Value
		F	4212						damgo_t_count vs. H damgo_t_count	-54.95	-57.89 to -52.01	Yes	****	<0.0001	D-K
		P value	<0.0001						damgo_t_count vs. L damgo_t_count	56.05	53.11 to 58.99	Yes	****	<0.0001	D-R
		P value summary	****						H damgo_t_count vs. L damgo_t_count	111	108.1 to 113.9	Yes	****	<0.0001	K-R
		Significant diff. among means (P < 0.05)?	Yes
		R squared	0.9863						Test details	Mean 1	Mean 2	Mean Diff.	SE of diff.	n1	n2	t	DF
									damgo_t_count vs. H damgo_t_count	60.63	115.6	-54.95	1.209	40	40	45.43	117
		Brown-Forsythe test							damgo_t_count vs. L damgo_t_count	60.63	4.575	56.05	1.209	40	40	46.34	117
		F (DFn, DFd)	3.435 (2, 117)						H damgo_t_count vs. L damgo_t_count	115.6	4.575	111	1.209	40	40	91.78	117
		P value	0.0355
		P value summary	*
		Are SDs significantly different (P < 0.05)?	Yes
		Bartlett's test
		Bartlett's statistic (corrected)	5.155
		P value	0.076
		P value summary	ns
		Are SDs significantly different (P < 0.05)?	No
		ANOVA table	SS	DF	MS	F (DFn, DFd)	P value
		Treatment (between columns)	246428	2	123214	F (2, 117) = 4212	P<0.0001
		Residual (within columns)	3423	117	29.26
		Total	249851	119
		Data summary
		Number of treatments (columns)	3
		Number of values (total)	120
E	opioid shut down values	ANOVA summary						Bonferroni's multiple comparisons test	Mean Diff.	95.00% CI of diff.	Below threshold?	Summary	Adjusted P Value
		F	68.48					CTL vs. Low	-0.4622	-0.9190 to -0.005318	Yes	*	0.0464	A-B
		P value	<0.0001					CTL vs. High	1.633	1.176 to 2.090	Yes	****	<0.0001	A-C
		P value summary	****					Low vs. High	2.095	1.638 to 2.552	Yes	****	<0.0001	B-C
		Significant diff. among means (P < 0.05)?	Yes
		R squared	0.5393					Test details	Mean 1	Mean 2	Mean Diff.	SE of diff.	n1	n2	t	DF
								CTL vs. Low	5.26	5.723	-0.4622	0.1881	40	40	2.457	117
		Brown-Forsythe test						CTL vs. High	5.26	3.628	1.633	0.1881	40	40	8.68	117
		F (DFn, DFd)	7.902 (2, 117)					Low vs. High	5.723	3.628	2.095	0.1881	40	40	11.14	117
		P value	0.0006
		P value summary	***
		Are SDs significantly different (P < 0.05)?	Yes
		Bartlett's test
		Bartlett's statistic (corrected)	12.47
		P value	0.002
		P value summary	**
		Are SDs significantly different (P < 0.05)?	Yes
		ANOVA table	SS	DF	MS	F (DFn, DFd)	P value
		Treatment (between columns)	96.9	2	48.45	F (2, 117) = 68.48	P<0.0001
		Residual (within columns)	82.78	117	0.7076
		Total	179.7	119
		Data summary
		Number of treatments (columns)	3
		Number of values (total)	120

## Sheet: Fig 6
		Frequency																Amplitude
B		ANOVA summary						Bonferroni's multiple comparisons test	Mean Diff.	95.00% CI of diff.	Below threshold?	Summary	Adjusted P Value					ANOVA summary						Bonferroni's multiple comparisons test	Mean Diff.	95.00% CI of diff.	Below threshold?	Summary	Adjusted P Value
		F	36.18					Control vs. opioid	0.05157	0.02506 to 0.07809	Yes	****	<0.0001	A-B				F	199.9					Control vs. opioid	0.9382	0.6852 to 1.191	Yes	****	<0.0001	A-B
		P value	<0.0001					Control vs. opioid gnap1.1	0.05149	0.02497 to 0.07800	Yes	****	<0.0001	A-C				P value	<0.0001					Control vs. opioid gnap1.1	0.9433	0.6904 to 1.196	Yes	****	<0.0001	A-C
		P value summary	****					Control vs. opioid gnap 1.3	-0.00452	-0.03104 to 0.02200	No	ns	>0.9999	A-D				P value summary	****					Control vs. opioid gnap 1.3	-0.2114	-0.4644 to 0.04160	No	ns	0.1864	A-D
		Significant diff. among means (P < 0.05)?	Yes					Control vs. opioid gnap 1.5	-0.04062	-0.06714 to -0.01411	Yes	***	0.0002	A-E				Significant diff. among means (P < 0.05)?	Yes					Control vs. opioid gnap 1.5	-1.186	-1.439 to -0.9331	Yes	****	<0.0001	A-E
		R squared	0.426					opioid vs. opioid gnap1.1	-8.63e-05	-0.02660 to 0.02643	No	ns	>0.9999	B-C				R squared	0.804					opioid vs. opioid gnap1.1	0.005188	-0.2478 to 0.2582	No	ns	>0.9999	B-C
								opioid vs. opioid gnap 1.3	-0.05609	-0.08261 to -0.02958	Yes	****	<0.0001	B-D										opioid vs. opioid gnap 1.3	-1.15	-1.403 to -0.8966	Yes	****	<0.0001	B-D
		Brown-Forsythe test						opioid vs. opioid gnap 1.5	-0.0922	-0.1187 to -0.06568	Yes	****	<0.0001	B-E				Brown-Forsythe test						opioid vs. opioid gnap 1.5	-2.124	-2.377 to -1.871	Yes	****	<0.0001	B-E
		F (DFn, DFd)	1.042 (4, 195)					opioid gnap1.1 vs. opioid gnap 1.3	-0.05601	-0.08252 to -0.02949	Yes	****	<0.0001	C-D				F (DFn, DFd)	2.703 (4, 195)					opioid gnap1.1 vs. opioid gnap 1.3	-1.155	-1.408 to -0.9017	Yes	****	<0.0001	C-D
		P value	0.3867					opioid gnap1.1 vs. opioid gnap 1.5	-0.09211	-0.1186 to -0.06560	Yes	****	<0.0001	C-E				P value	0.0318					opioid gnap1.1 vs. opioid gnap 1.5	-2.129	-2.382 to -1.876	Yes	****	<0.0001	C-E
		P value summary	ns					opioid gnap 1.3 vs. opioid gnap 1.5	-0.0361	-0.06262 to -0.009587	Yes	**	0.0015	D-E				P value summary	*					opioid gnap 1.3 vs. opioid gnap 1.5	-0.9747	-1.228 to -0.7218	Yes	****	<0.0001	D-E
		Are SDs significantly different (P < 0.05)?	No															Are SDs significantly different (P < 0.05)?	Yes
								Test details	Mean 1	Mean 2	Mean Diff.	SE of diff.	n1	n2	t	DF								Test details	Mean 1	Mean 2	Mean Diff.	SE of diff.	n1	n2	t	DF
		Bartlett's test						Control vs. opioid	0.3847	0.3331	0.05157	0.009339	40	40	5.522	195		Bartlett's test						Control vs. opioid	3.421	2.483	0.9382	0.0891	40	40	10.53	195
		Bartlett's statistic (corrected)	8.52					Control vs. opioid gnap1.1	0.3847	0.3332	0.05149	0.009339	40	40	5.513	195		Bartlett's statistic (corrected)	11.21					Control vs. opioid gnap1.1	3.421	2.478	0.9433	0.0891	40	40	10.59	195
		P value	0.0743					Control vs. opioid gnap 1.3	0.3847	0.3892	-0.00452	0.009339	40	40	0.484	195		P value	0.0243					Control vs. opioid gnap 1.3	3.421	3.633	-0.2114	0.0891	40	40	2.372	195
		P value summary	ns					Control vs. opioid gnap 1.5	0.3847	0.4253	-0.04062	0.009339	40	40	4.35	195		P value summary	*					Control vs. opioid gnap 1.5	3.421	4.607	-1.186	0.0891	40	40	13.31	195
		Are SDs significantly different (P < 0.05)?	No					opioid vs. opioid gnap1.1	0.3331	0.3332	-8.63e-05	0.009339	40	40	0.009241	195		Are SDs significantly different (P < 0.05)?	Yes					opioid vs. opioid gnap1.1	2.483	2.478	0.005188	0.0891	40	40	0.05823	195
								opioid vs. opioid gnap 1.3	0.3331	0.3892	-0.05609	0.009339	40	40	6.006	195								opioid vs. opioid gnap 1.3	2.483	3.633	-1.15	0.0891	40	40	12.9	195
		ANOVA table	SS	DF	MS	F (DFn, DFd)	P value	opioid vs. opioid gnap 1.5	0.3331	0.4253	-0.0922	0.009339	40	40	9.872	195		ANOVA table	SS	DF	MS	F (DFn, DFd)	P value	opioid vs. opioid gnap 1.5	2.483	4.607	-2.124	0.0891	40	40	23.84	195
		Treatment (between columns)	0.2524	4	0.06311	F (4, 195) = 36.18	P<0.0001	opioid gnap1.1 vs. opioid gnap 1.3	0.3332	0.3892	-0.05601	0.009339	40	40	5.997	195		Treatment (between columns)	127	4	31.75	F (4, 195) = 199.9	P<0.0001	opioid gnap1.1 vs. opioid gnap 1.3	2.478	3.633	-1.155	0.0891	40	40	12.96	195
		Residual (within columns)	0.3401	195	0.001744			opioid gnap1.1 vs. opioid gnap 1.5	0.3332	0.4253	-0.09211	0.009339	40	40	9.863	195		Residual (within columns)	30.96	195	0.1588			opioid gnap1.1 vs. opioid gnap 1.5	2.478	4.607	-2.129	0.0891	40	40	23.9	195
		Total	0.5926	199				opioid gnap 1.3 vs. opioid gnap 1.5	0.3892	0.4253	-0.0361	0.009339	40	40	3.866	195		Total	158	199				opioid gnap 1.3 vs. opioid gnap 1.5	3.633	4.607	-0.9747	0.0891	40	40	10.94	195
		Data summary																Data summary
		Number of treatments (columns)	5															Number of treatments (columns)	5
		Number of values (total)	200															Number of values (total)	200
D	No. Silent Neurons	ANOVA summary						Bonferroni's multiple comparisons test	Mean Diff.	95.00% CI of diff.	Below threshold?	Summary	Adjusted P Value
		F	5296					# ctrl quiescent vs. # damgo quiescent	-61.73	-66.13 to -57.32	Yes	****	<0.0001	C-F
		P value	<0.0001					# ctrl quiescent vs. # damgo + gNaP x 1.1 quiescent	-20.03	-24.43 to -15.62	Yes	****	<0.0001	C-I
		P value summary	****					# ctrl quiescent vs. # damgo + gNaP x 1.3 quiescent	94.08	89.67 to 98.48	Yes	****	<0.0001	C-L
		Significant diff. among means (P < 0.05)?	Yes					# ctrl quiescent vs. # damgo + gNaP x 1.5 quiescent	127.7	123.3 to 132.1	Yes	****	<0.0001	C-O
		R squared	0.9909					# damgo quiescent vs. # damgo + gNaP x 1.1 quiescent	41.7	37.30 to 46.10	Yes	****	<0.0001	F-I
								# damgo quiescent vs. # damgo + gNaP x 1.3 quiescent	155.8	151.4 to 160.2	Yes	****	<0.0001	F-L
		Brown-Forsythe test						# damgo quiescent vs. # damgo + gNaP x 1.5 quiescent	189.5	185.0 to 193.9	Yes	****	<0.0001	F-O
		F (DFn, DFd)	2.609 (4, 195)					# damgo + gNaP x 1.1 quiescent vs. # damgo + gNaP x 1.3 quiescent	114.1	109.7 to 118.5	Yes	****	<0.0001	I-L
		P value	0.0369					# damgo + gNaP x 1.1 quiescent vs. # damgo + gNaP x 1.5 quiescent	147.8	143.3 to 152.2	Yes	****	<0.0001	I-O
		P value summary	*					# damgo + gNaP x 1.3 quiescent vs. # damgo + gNaP x 1.5 quiescent	33.65	29.25 to 38.05	Yes	****	<0.0001	L-O
		Are SDs significantly different (P < 0.05)?	Yes
								Test details	Mean 1	Mean 2	Mean Diff.	SE of diff.	n1	n2	t	DF
		Bartlett's test						# ctrl quiescent vs. # damgo quiescent	162.5	224.2	-61.73	1.55	40	40	39.82	195
		Bartlett's statistic (corrected)	10.96					# ctrl quiescent vs. # damgo + gNaP x 1.1 quiescent	162.5	182.5	-20.03	1.55	40	40	12.92	195
		P value	0.0271					# ctrl quiescent vs. # damgo + gNaP x 1.3 quiescent	162.5	68.43	94.08	1.55	40	40	60.69	195
		P value summary	*					# ctrl quiescent vs. # damgo + gNaP x 1.5 quiescent	162.5	34.78	127.7	1.55	40	40	82.39	195
		Are SDs significantly different (P < 0.05)?	Yes					# damgo quiescent vs. # damgo + gNaP x 1.1 quiescent	224.2	182.5	41.7	1.55	40	40	26.9	195
								# damgo quiescent vs. # damgo + gNaP x 1.3 quiescent	224.2	68.43	155.8	1.55	40	40	100.5	195
		ANOVA table	SS	DF	MS	F (DFn, DFd)	P value	# damgo quiescent vs. # damgo + gNaP x 1.5 quiescent	224.2	34.78	189.5	1.55	40	40	122.2	195
		Treatment (between columns)	1018078	4	254520	F (4, 195) = 5296	P<0.0001	# damgo + gNaP x 1.1 quiescent vs. # damgo + gNaP x 1.3 quiescent	182.5	68.43	114.1	1.55	40	40	73.61	195
		Residual (within columns)	9372	195	48.06			# damgo + gNaP x 1.1 quiescent vs. # damgo + gNaP x 1.5 quiescent	182.5	34.78	147.8	1.55	40	40	95.31	195
		Total	1027450	199				# damgo + gNaP x 1.3 quiescent vs. # damgo + gNaP x 1.5 quiescent	68.43	34.78	33.65	1.55	40	40	21.71	195
		Data summary
		Number of treatments (columns)	5
		Number of values (total)	200
	No. Bursting Neurons	ANOVA summary						Bonferroni's multiple comparisons test	Mean Diff.	95.00% CI of diff.	Below threshold?	Summary	Adjusted P Value
		F	7382					# ctrl bursting vs. # damgo bursting	5.175	1.314 to 9.036	Yes	**	0.0019	B-E
		P value	<0.0001					# ctrl bursting vs. # damgo + gNaP x 1.1 bursting	-30.6	-34.46 to -26.74	Yes	****	<0.0001	B-H
		P value summary	****					# ctrl bursting vs. # damgo + gNaP x 1.3 bursting	-140.3	-144.2 to -136.4	Yes	****	<0.0001	B-K
		Significant diff. among means (P < 0.05)?	Yes					# ctrl bursting vs. # damgo + gNaP x 1.5 bursting	-171.5	-175.3 to -167.6	Yes	****	<0.0001	B-N
		R squared	0.9934					# damgo bursting vs. # damgo + gNaP x 1.1 bursting	-35.78	-39.64 to -31.91	Yes	****	<0.0001	E-H
								# damgo bursting vs. # damgo + gNaP x 1.3 bursting	-145.5	-149.3 to -141.6	Yes	****	<0.0001	E-K
		Brown-Forsythe test						# damgo bursting vs. # damgo + gNaP x 1.5 bursting	-176.6	-180.5 to -172.8	Yes	****	<0.0001	E-N
		F (DFn, DFd)	3.365 (4, 195)					# damgo + gNaP x 1.1 bursting vs. # damgo + gNaP x 1.3 bursting	-109.7	-113.6 to -105.8	Yes	****	<0.0001	H-K
		P value	0.0109					# damgo + gNaP x 1.1 bursting vs. # damgo + gNaP x 1.5 bursting	-140.9	-144.7 to -137.0	Yes	****	<0.0001	H-N
		P value summary	*					# damgo + gNaP x 1.3 bursting vs. # damgo + gNaP x 1.5 bursting	-31.15	-35.01 to -27.29	Yes	****	<0.0001	K-N
		Are SDs significantly different (P < 0.05)?	Yes
								Test details	Mean 1	Mean 2	Mean Diff.	SE of diff.	n1	n2	t	DF
		Bartlett's test						# ctrl bursting vs. # damgo bursting	20.33	15.15	5.175	1.36	40	40	3.805	195
		Bartlett's statistic (corrected)	16.57					# ctrl bursting vs. # damgo + gNaP x 1.1 bursting	20.33	50.93	-30.6	1.36	40	40	22.5	195
		P value	0.0023					# ctrl bursting vs. # damgo + gNaP x 1.3 bursting	20.33	160.6	-140.3	1.36	40	40	103.2	195
		P value summary	**					# ctrl bursting vs. # damgo + gNaP x 1.5 bursting	20.33	191.8	-171.5	1.36	40	40	126.1	195
		Are SDs significantly different (P < 0.05)?	Yes					# damgo bursting vs. # damgo + gNaP x 1.1 bursting	15.15	50.93	-35.78	1.36	40	40	26.31	195
								# damgo bursting vs. # damgo + gNaP x 1.3 bursting	15.15	160.6	-145.5	1.36	40	40	107	195
		ANOVA table	SS	DF	MS	F (DFn, DFd)	P value	# damgo bursting vs. # damgo + gNaP x 1.5 bursting	15.15	191.8	-176.6	1.36	40	40	129.9	195
		Treatment (between columns)	1092197	4	273049	F (4, 195) = 7382	P<0.0001	# damgo + gNaP x 1.1 bursting vs. # damgo + gNaP x 1.3 bursting	50.93	160.6	-109.7	1.36	40	40	80.66	195
		Residual (within columns)	7213	195	36.99			# damgo + gNaP x 1.1 bursting vs. # damgo + gNaP x 1.5 bursting	50.93	191.8	-140.9	1.36	40	40	103.6	195
		Total	1099410	199				# damgo + gNaP x 1.3 bursting vs. # damgo + gNaP x 1.5 bursting	160.6	191.8	-31.15	1.36	40	40	22.91	195
		Data summary
		Number of treatments (columns)	5
		Number of values (total)	200
	No. Tonic Neurons	ANOVA summary						Bonferroni's multiple comparisons test	Mean Diff.	95.00% CI of diff.	Below threshold?	Summary	Adjusted P Value
		F	484.9					# ctrl tonic vs. # damgo tonic	56.55	52.43 to 60.67	Yes	****	<0.0001	A-D
		P value	<0.0001					# ctrl tonic vs. # damgo + gNaP x 1.1 tonic	50.63	46.51 to 54.74	Yes	****	<0.0001	A-G
		P value summary	****					# ctrl tonic vs. # damgo + gNaP x 1.3 tonic	46.23	42.11 to 50.34	Yes	****	<0.0001	A-J
		Significant diff. among means (P < 0.05)?	Yes					# ctrl tonic vs. # damgo + gNaP x 1.5 tonic	43.73	39.61 to 47.84	Yes	****	<0.0001	A-M
		R squared	0.9086					# damgo tonic vs. # damgo + gNaP x 1.1 tonic	-5.925	-10.04 to -1.809	Yes	***	0.0006	D-G
								# damgo tonic vs. # damgo + gNaP x 1.3 tonic	-10.33	-14.44 to -6.209	Yes	****	<0.0001	D-J
		Brown-Forsythe test						# damgo tonic vs. # damgo + gNaP x 1.5 tonic	-12.83	-16.94 to -8.709	Yes	****	<0.0001	D-M
		F (DFn, DFd)	0.8370 (4, 195)					# damgo + gNaP x 1.1 tonic vs. # damgo + gNaP x 1.3 tonic	-4.4	-8.516 to -0.2842	Yes	*	0.0273	G-J
		P value	0.5032					# damgo + gNaP x 1.1 tonic vs. # damgo + gNaP x 1.5 tonic	-6.9	-11.02 to -2.784	Yes	****	<0.0001	G-M
		P value summary	ns					# damgo + gNaP x 1.3 tonic vs. # damgo + gNaP x 1.5 tonic	-2.5	-6.616 to 1.616	No	ns	0.8617	J-M
		Are SDs significantly different (P < 0.05)?	No
								Test details	Mean 1	Mean 2	Mean Diff.	SE of diff.	n1	n2	t	DF
		Bartlett's test						# ctrl tonic vs. # damgo tonic	117.2	60.63	56.55	1.45	40	40	39.01	195
		Bartlett's statistic (corrected)	9.801					# ctrl tonic vs. # damgo + gNaP x 1.1 tonic	117.2	66.55	50.63	1.45	40	40	34.92	195
		P value	0.0439					# ctrl tonic vs. # damgo + gNaP x 1.3 tonic	117.2	70.95	46.23	1.45	40	40	31.89	195
		P value summary	*					# ctrl tonic vs. # damgo + gNaP x 1.5 tonic	117.2	73.45	43.73	1.45	40	40	30.16	195
		Are SDs significantly different (P < 0.05)?	Yes					# damgo tonic vs. # damgo + gNaP x 1.1 tonic	60.63	66.55	-5.925	1.45	40	40	4.087	195
								# damgo tonic vs. # damgo + gNaP x 1.3 tonic	60.63	70.95	-10.33	1.45	40	40	7.123	195
		ANOVA table	SS	DF	MS	F (DFn, DFd)	P value	# damgo tonic vs. # damgo + gNaP x 1.5 tonic	60.63	73.45	-12.83	1.45	40	40	8.847	195
		Treatment (between columns)	81511	4	20378	F (4, 195) = 484.9	P<0.0001	# damgo + gNaP x 1.1 tonic vs. # damgo + gNaP x 1.3 tonic	66.55	70.95	-4.4	1.45	40	40	3.035	195
		Residual (within columns)	8195	195	42.02			# damgo + gNaP x 1.1 tonic vs. # damgo + gNaP x 1.5 tonic	66.55	73.45	-6.9	1.45	40	40	4.76	195
		Total	89706	199				# damgo + gNaP x 1.3 tonic vs. # damgo + gNaP x 1.5 tonic	70.95	73.45	-2.5	1.45	40	40	1.725	195
		Data summary
		Number of treatments (columns)	5
		Number of values (total)	200

## Sheet: Fig 7
		Frequency																Amplitude
B		ANOVA summary						Bonferroni's multiple comparisons test	Mean Diff.	95.00% CI of diff.	Below threshold?	Summary	Adjusted P Value					ANOVA summary						Bonferroni's multiple comparisons test	Mean Diff.	95.00% CI of diff.	Below threshold?	Summary	Adjusted P Value
		F	19.94					Control vs. opioid	0.05692	0.02984 to 0.08400	Yes	****	<0.0001	A-B				F	336.5					Control vs. opioid	0.8923	0.5196 to 1.265	Yes	****	<0.0001	A-B
		P value	<0.0001					Control vs. opioid gleak1.1	0.03511	0.007854 to 0.06236	Yes	**	0.0033	A-C				P value	<0.0001					Control vs. opioid gleak1.1	-3.29	-3.665 to -2.915	Yes	****	<0.0001	A-C
		P value summary	****					Control vs. opioid gleak 1.3	0.05066	0.02340 to 0.07791	Yes	****	<0.0001	A-D				P value summary	****					Control vs. opioid gleak 1.3	-0.6835	-1.059 to -0.3084	Yes	****	<0.0001	A-D
		Significant diff. among means (P < 0.05)?	Yes					Control vs. opioid gleak 1.5	0.08197	0.05472 to 0.1092	Yes	****	<0.0001	A-E				Significant diff. among means (P < 0.05)?	Yes					Control vs. opioid gleak 1.5	0.8609	0.4858 to 1.236	Yes	****	<0.0001	A-E
		R squared	0.2935					opioid vs. opioid gleak1.1	-0.02181	-0.04907 to 0.005440	No	ns	0.2413	B-C				R squared	0.8752					opioid vs. opioid gleak1.1	-4.182	-4.557 to -3.807	Yes	****	<0.0001	B-C
								opioid vs. opioid gleak 1.3	-0.006265	-0.03352 to 0.02099	No	ns	>0.9999	B-D										opioid vs. opioid gleak 1.3	-1.576	-1.951 to -1.201	Yes	****	<0.0001	B-D
		Brown-Forsythe test						opioid vs. opioid gleak 1.5	0.02505	-0.002200 to 0.05231	No	ns	0.0975	B-E				Brown-Forsythe test						opioid vs. opioid gleak 1.5	-0.03143	-0.4065 to 0.3437	No	ns	>0.9999	B-E
		F (DFn, DFd)	2.800 (4, 192)					opioid gleak1.1 vs. opioid gleak 1.3	0.01555	-0.01188 to 0.04297	No	ns	>0.9999	C-D				F (DFn, DFd)	8.321 (4, 192)					opioid gleak1.1 vs. opioid gleak 1.3	2.606	2.229 to 2.984	Yes	****	<0.0001	C-D
		P value	0.0272					opioid gleak1.1 vs. opioid gleak 1.5	0.04687	0.01944 to 0.07429	Yes	****	<0.0001	C-E				P value	<0.0001					opioid gleak1.1 vs. opioid gleak 1.5	4.151	3.773 to 4.528	Yes	****	<0.0001	C-E
		P value summary	*					opioid gleak 1.3 vs. opioid gleak 1.5	0.03132	0.003892 to 0.05874	Yes	*	0.014	D-E				P value summary	****					opioid gleak 1.3 vs. opioid gleak 1.5	1.544	1.167 to 1.922	Yes	****	<0.0001	D-E
		Are SDs significantly different (P < 0.05)?	Yes															Are SDs significantly different (P < 0.05)?	Yes
								Test details	Mean 1	Mean 2	Mean Diff.	SE of diff.	n1	n2	t	DF								Test details	Mean 1	Mean 2	Mean Diff.	SE of diff.	n1	n2	t	DF
		Bartlett's test						Control vs. opioid	0.3867	0.3297	0.05692	0.009536	40	40	5.969	192		Bartlett's test						Control vs. opioid	3.403	2.51	0.8923	0.1313	40	40	6.799	192
		Bartlett's statistic (corrected)	24.65					Control vs. opioid gleak1.1	0.3867	0.3516	0.03511	0.009597	40	39	3.658	192		Bartlett's statistic (corrected)	91.81					Control vs. opioid gleak1.1	3.403	6.693	-3.29	0.1321	40	39	24.91	192
		P value	<0.0001					Control vs. opioid gleak 1.3	0.3867	0.336	0.05066	0.009597	40	39	5.278	192		P value	<0.0001					Control vs. opioid gleak 1.3	3.403	4.086	-0.6835	0.1321	40	39	5.175	192
		P value summary	****					Control vs. opioid gleak 1.5	0.3867	0.3047	0.08197	0.009597	40	39	8.542	192		P value summary	****					Control vs. opioid gleak 1.5	3.403	2.542	0.8609	0.1321	40	39	6.517	192
		Are SDs significantly different (P < 0.05)?	Yes					opioid vs. opioid gleak1.1	0.3297	0.3516	-0.02181	0.009597	40	39	2.273	192		Are SDs significantly different (P < 0.05)?	Yes					opioid vs. opioid gleak1.1	2.51	6.693	-4.182	0.1321	40	39	31.66	192
								opioid vs. opioid gleak 1.3	0.3297	0.336	-0.006265	0.009597	40	39	0.6528	192								opioid vs. opioid gleak 1.3	2.51	4.086	-1.576	0.1321	40	39	11.93	192
		ANOVA table	SS	DF	MS	F (DFn, DFd)	P value	opioid vs. opioid gleak 1.5	0.3297	0.3047	0.02505	0.009597	40	39	2.611	192		ANOVA table	SS	DF	MS	F (DFn, DFd)	P value	opioid vs. opioid gleak 1.5	2.51	2.542	-0.03143	0.1321	40	39	0.238	192
		Treatment (between columns)	0.1451	4	0.03626	F (4, 192) = 19.94	P<0.0001	opioid gleak1.1 vs. opioid gleak 1.3	0.3516	0.336	0.01555	0.009657	39	39	1.61	192		Treatment (between columns)	463.8	4	116	F (4, 192) = 336.5	P<0.0001	opioid gleak1.1 vs. opioid gleak 1.3	6.693	4.086	2.606	0.1329	39	39	19.61	192
		Residual (within columns)	0.3492	192	0.001819			opioid gleak1.1 vs. opioid gleak 1.5	0.3516	0.3047	0.04687	0.009657	39	39	4.853	192		Residual (within columns)	66.15	192	0.3445			opioid gleak1.1 vs. opioid gleak 1.5	6.693	2.542	4.151	0.1329	39	39	31.23	192
		Total	0.4942	196				opioid gleak 1.3 vs. opioid gleak 1.5	0.336	0.3047	0.03132	0.009657	39	39	3.243	192		Total	530	196				opioid gleak 1.3 vs. opioid gleak 1.5	4.086	2.542	1.544	0.1329	39	39	11.62	192
		Data summary																Data summary
		Number of treatments (columns)	5															Number of treatments (columns)	5
		Number of values (total)	197															Number of values (total)	197
D	No. Silent Neurons	ANOVA summary						Bonferroni's multiple comparisons test	Mean Diff.	95.00% CI of diff.	Below threshold?	Summary	Adjusted P Value
		F	2796					# ctrl quiescent vs. # damgo quiescent	-61.73	-65.34 to -58.11	Yes	****	<0.0001	C-F
		P value	<0.0001					# ctrl quiescent vs. Column I	-38.43	-42.04 to -34.81	Yes	****	<0.0001	C-I
		P value summary	****					# ctrl quiescent vs. Column L	42.73	39.11 to 46.34	Yes	****	<0.0001	C-L
		Significant diff. among means (P < 0.05)?	Yes					# ctrl quiescent vs. Column O	44.55	40.94 to 48.16	Yes	****	<0.0001	C-O
		R squared	0.9829					# damgo quiescent vs. Column I	23.3	19.69 to 26.91	Yes	****	<0.0001	F-I
								# damgo quiescent vs. Column L	104.5	100.8 to 108.1	Yes	****	<0.0001	F-L
		Brown-Forsythe test						# damgo quiescent vs. Column O	106.3	102.7 to 109.9	Yes	****	<0.0001	F-O
		F (DFn, DFd)	24.71 (4, 195)					Column I vs. Column L	81.15	77.54 to 84.76	Yes	****	<0.0001	I-L
		P value	<0.0001					Column I vs. Column O	82.98	79.36 to 86.59	Yes	****	<0.0001	I-O
		P value summary	****					Column L vs. Column O	1.825	-1.790 to 5.440	No	ns	>0.9999	L-O
		Are SDs significantly different (P < 0.05)?	Yes
								Test details	Mean 1	Mean 2	Mean Diff.	SE of diff.	n1	n2	t	DF
		Bartlett's test						# ctrl quiescent vs. # damgo quiescent	162.5	224.2	-61.73	1.273	40	40	48.49	195
		Bartlett's statistic (corrected)	208.1					# ctrl quiescent vs. Column I	162.5	200.9	-38.43	1.273	40	40	30.18	195
		P value	<0.0001					# ctrl quiescent vs. Column L	162.5	119.8	42.73	1.273	40	40	33.56	195
		P value summary	****					# ctrl quiescent vs. Column O	162.5	118	44.55	1.273	40	40	34.99	195
		Are SDs significantly different (P < 0.05)?	Yes					# damgo quiescent vs. Column I	224.2	200.9	23.3	1.273	40	40	18.3	195
								# damgo quiescent vs. Column L	224.2	119.8	104.5	1.273	40	40	82.05	195
		ANOVA table	SS	DF	MS	F (DFn, DFd)	P value	# damgo quiescent vs. Column O	224.2	118	106.3	1.273	40	40	83.48	195
		Treatment (between columns)	362537	4	90634	F (4, 195) = 2796	P<0.0001	Column I vs. Column L	200.9	119.8	81.15	1.273	40	40	63.74	195
		Residual (within columns)	6321	195	32.41			Column I vs. Column O	200.9	118	82.98	1.273	40	40	65.18	195
		Total	368858	199				Column L vs. Column O	119.8	118	1.825	1.273	40	40	1.434	195
		Data summary
		Number of treatments (columns)	5
		Number of values (total)	200
	No. Bursting Neurons	ANOVA summary						Bonferroni's multiple comparisons test	Mean Diff.	95.00% CI of diff.	Below threshold?	Summary	Adjusted P Value
		F	2962					# ctrl bursting vs. # damgo bursting	5.175	2.092 to 8.258	Yes	****	<0.0001	B-E
		P value	<0.0001					# ctrl bursting vs. # damgo + gLeak x 0.9 bursting	-10.78	-13.86 to -7.692	Yes	****	<0.0001	B-H
		P value summary	****					# ctrl bursting vs. # damgo + gLeak x 0.7 bursting	-88.6	-91.68 to -85.52	Yes	****	<0.0001	B-K
		Significant diff. among means (P < 0.05)?	Yes					# ctrl bursting vs. # damgo + gLeak x 0.5 bursting	15.3	12.22 to 18.38	Yes	****	<0.0001	B-N
		R squared	0.9838					# damgo bursting vs. # damgo + gLeak x 0.9 bursting	-15.95	-19.03 to -12.87	Yes	****	<0.0001	E-H
								# damgo bursting vs. # damgo + gLeak x 0.7 bursting	-93.78	-96.86 to -90.69	Yes	****	<0.0001	E-K
		Brown-Forsythe test						# damgo bursting vs. # damgo + gLeak x 0.5 bursting	10.13	7.042 to 13.21	Yes	****	<0.0001	E-N
		F (DFn, DFd)	6.794 (4, 195)					# damgo + gLeak x 0.9 bursting vs. # damgo + gLeak x 0.7 bursting	-77.83	-80.91 to -74.74	Yes	****	<0.0001	H-K
		P value	<0.0001					# damgo + gLeak x 0.9 bursting vs. # damgo + gLeak x 0.5 bursting	26.08	22.99 to 29.16	Yes	****	<0.0001	H-N
		P value summary	****					# damgo + gLeak x 0.7 bursting vs. # damgo + gLeak x 0.5 bursting	103.9	100.8 to 107.0	Yes	****	<0.0001	K-N
		Are SDs significantly different (P < 0.05)?	Yes
								Test details	Mean 1	Mean 2	Mean Diff.	SE of diff.	n1	n2	t	DF
		Bartlett's test						# ctrl bursting vs. # damgo bursting	20.33	15.15	5.175	1.086	40	40	4.766	195
		Bartlett's statistic (corrected)	39.28					# ctrl bursting vs. # damgo + gLeak x 0.9 bursting	20.33	31.1	-10.78	1.086	40	40	9.924	195
		P value	<0.0001					# ctrl bursting vs. # damgo + gLeak x 0.7 bursting	20.33	108.9	-88.6	1.086	40	40	81.61	195
		P value summary	****					# ctrl bursting vs. # damgo + gLeak x 0.5 bursting	20.33	5.025	15.3	1.086	40	40	14.09	195
		Are SDs significantly different (P < 0.05)?	Yes					# damgo bursting vs. # damgo + gLeak x 0.9 bursting	15.15	31.1	-15.95	1.086	40	40	14.69	195
								# damgo bursting vs. # damgo + gLeak x 0.7 bursting	15.15	108.9	-93.78	1.086	40	40	86.37	195
		ANOVA table	SS	DF	MS	F (DFn, DFd)	P value	# damgo bursting vs. # damgo + gLeak x 0.5 bursting	15.15	5.025	10.13	1.086	40	40	9.326	195
		Treatment (between columns)	279276	4	69819	F (4, 195) = 2962	P<0.0001	# damgo + gLeak x 0.9 bursting vs. # damgo + gLeak x 0.7 bursting	31.1	108.9	-77.83	1.086	40	40	71.68	195
		Residual (within columns)	4597	195	23.58			# damgo + gLeak x 0.9 bursting vs. # damgo + gLeak x 0.5 bursting	31.1	5.025	26.08	1.086	40	40	24.02	195
		Total	283873	199				# damgo + gLeak x 0.7 bursting vs. # damgo + gLeak x 0.5 bursting	108.9	5.025	103.9	1.086	40	40	95.7	195
		Data summary
		Number of treatments (columns)	5
		Number of values (total)	200
	No. Tonic Neurons	ANOVA summary						Bonferroni's multiple comparisons test	Mean Diff.	95.00% CI of diff.	Below threshold?	Summary	Adjusted P Value
		F	2777					# ctrl tonic vs. # damgo tonic	56.55	52.81 to 60.29	Yes	****	<0.0001	A-D
		P value	<0.0001					# ctrl tonic vs. # damgo + gLeak x 0.9 tonic	49.2	45.46 to 52.94	Yes	****	<0.0001	A-G
		P value summary	****					# ctrl tonic vs. # damgo + gLeak x 0.7 tonic	45.88	42.14 to 49.61	Yes	****	<0.0001	A-J
		Significant diff. among means (P < 0.05)?	Yes					# ctrl tonic vs. # damgo + gLeak x 0.5 tonic	-59.85	-63.59 to -56.11	Yes	****	<0.0001	A-M
		R squared	0.9827					# damgo tonic vs. # damgo + gLeak x 0.9 tonic	-7.35	-11.09 to -3.613	Yes	****	<0.0001	D-G
								# damgo tonic vs. # damgo + gLeak x 0.7 tonic	-10.68	-14.41 to -6.938	Yes	****	<0.0001	D-J
		Brown-Forsythe test						# damgo tonic vs. # damgo + gLeak x 0.5 tonic	-116.4	-120.1 to -112.7	Yes	****	<0.0001	D-M
		F (DFn, DFd)	8.727 (4, 195)					# damgo + gLeak x 0.9 tonic vs. # damgo + gLeak x 0.7 tonic	-3.325	-7.062 to 0.4119	No	ns	0.1232	G-J
		P value	<0.0001					# damgo + gLeak x 0.9 tonic vs. # damgo + gLeak x 0.5 tonic	-109.1	-112.8 to -105.3	Yes	****	<0.0001	G-M
		P value summary	****					# damgo + gLeak x 0.7 tonic vs. # damgo + gLeak x 0.5 tonic	-105.7	-109.5 to -102.0	Yes	****	<0.0001	J-M
		Are SDs significantly different (P < 0.05)?	Yes
								Test details	Mean 1	Mean 2	Mean Diff.	SE of diff.	n1	n2	t	DF
		Bartlett's test						# ctrl tonic vs. # damgo tonic	117.2	60.63	56.55	1.316	40	40	42.97	195
		Bartlett's statistic (corrected)	73.98					# ctrl tonic vs. # damgo + gLeak x 0.9 tonic	117.2	67.98	49.2	1.316	40	40	37.38	195
		P value	<0.0001					# ctrl tonic vs. # damgo + gLeak x 0.7 tonic	117.2	71.3	45.88	1.316	40	40	34.86	195
		P value summary	****					# ctrl tonic vs. # damgo + gLeak x 0.5 tonic	117.2	177	-59.85	1.316	40	40	45.47	195
		Are SDs significantly different (P < 0.05)?	Yes					# damgo tonic vs. # damgo + gLeak x 0.9 tonic	60.63	67.98	-7.35	1.316	40	40	5.585	195
								# damgo tonic vs. # damgo + gLeak x 0.7 tonic	60.63	71.3	-10.68	1.316	40	40	8.111	195
		ANOVA table	SS	DF	MS	F (DFn, DFd)	P value	# damgo tonic vs. # damgo + gLeak x 0.5 tonic	60.63	177	-116.4	1.316	40	40	88.44	195
		Treatment (between columns)	384822	4	96206	F (4, 195) = 2777	P<0.0001	# damgo + gLeak x 0.9 tonic vs. # damgo + gLeak x 0.7 tonic	67.98	71.3	-3.325	1.316	40	40	2.526	195
		Residual (within columns)	6756	195	34.64			# damgo + gLeak x 0.9 tonic vs. # damgo + gLeak x 0.5 tonic	67.98	177	-109.1	1.316	40	40	82.86	195
		Total	391578	199				# damgo + gLeak x 0.7 tonic vs. # damgo + gLeak x 0.5 tonic	71.3	177	-105.7	1.316	40	40	80.33	195
		Data summary
		Number of treatments (columns)	5
		Number of values (total)	200
